# Supplementary material for: Integrated Omics and Computational Glycobiology Reveal Structural Basis for Influenza A Virus Glycan Microheterogeneity and Host Interactions
Source: Mol Cell Proteomics. 2016 Mar 16;15(6):1895–912. doi: 10.1074/mcp.M116.058016 (PMC5083086; doi:10.1074/mcp.M116.058016)
Supplement: Supplemental Data [file 10.1074_M116.058016_mcp.M116.058016-1.zip › Supplemental_file_1_Site-occupancy_analysis/Phil-82_site_occupancy.xlsx]

## Sheet: NSTA
NSTA					m/z	z	RT	Area 1	Area GP 1	Area 2	Area GP 2	Area 3	Area GP 3
	LPGNDNSTATL (no deamidation - not idenfied by peaks but calculated m/z extracted)				551.773	2	22	7108287	0	7906867	0	10470334	0
	LPGNDNSTATL (1 deamidation)				552.265	2	26	22289655	0	27085891	0	25258335	0
					Total			29397942	0	34992758	0	35728669	0
					Normalized
					% occupancy			1		1		1			Mean % occupancy	1

## Sheet: NGTL
NSTA					m/z	z	RT	Area 1	Area GP 1	Area 2	Area GP 2	Area 3	Area GP 3
	GHHAVPNGTLVK				615.347	2	18	0	0	0	0	0	0
					410.567	3		0	0	0	0	0	0
	GHHAVPNGTLVK (1 deamidation)				615.839	2		218215775	0	220278179	0	222704509	0
					410.895	3		2443876660	0	2586292399	0	2816496994	0
	GHHAVPNGTL				501.759		19	0	0	0	0	0	0
	GHHAVPNGTL (1 deamidation)				502.251	2	19	200696125	0	231985621	0	223915755	0
	HAVPNGTL				404.719	2	19	33391016	0	33837436	0	38188652	0
	HAVPNGTL (1 deamidation)				405.211	2	21	393055367	0	403175590	0	419473168	0
					Total			3289234943	0	3475569225	0	3720779078	0
					Normalized
					% occupancy			1		1		1			Mean % occupancy	1

## Sheet: NATE
NATE					m/z	z	RT	Area 1		Area 2		Area 3
Peptide	TITNDQIEVTNATELVQSSSTGR			Non-glycosylated	1232.61	2	35
					822.077	3	35
	TITNDQIEVTN(deamidated)ATELVQSSSTGR				1233.11	2	41
					822.406	3	41
	TITN(18O)DQ(deamidated)IEVTN(18O)ATELVQSSSTGR				1236.11	2	34
					824.405	3	41
	TITND(deamidated)QIEVTN(18O)ATELVQSSSTGR
or	TITN(18O)D(deamidated)QIEVTNATELVQSSSTGR				1234.62	2	35
					823.412	3	35
	TITNDQIEVTN(18O)ATELVQSSSTGR				1235.61	2	37
					824.071	3	37
O16 data					m/z	z	RT	Area 1	GP Area 1	Area 2	GP Area 2	Area 3	GP Area 3
	TITNDQIEVTNATELVQSSSTGR			Non-glycosylated	1232.61	2	35	20772501	25479873	21321105	24798923	19528242	24148197
					822.077	3	35	68897152	89220473	69269406	90370458	59742173	97889516
	TITNDQIEVTNATELVQSSSTGR (1 deamidated)				1233.11	2	41	1907273070	0	19188955003	0	1770781414	0
					822.406	3	41	4936379452	0	4699886921	0	4247794108	0
	TITNDQIEVTNATELVQSSSTGR (2 deamidated)				1233.6	2	36	2861871943	0	2769737795	0	2664628386	0
					822.737	3	41	1923633480	18957471	1965170998	18445413	2335250297	20378835
					Total			11718827598	133657817	28714341228	133614794	11097724620	142416548
					Normalized			1.54689e+10	133657817	3.79029e+10	133614794	1.4649e+10	142416548
					% occupancy			0.988595		0.995347		0.987167			Mean % occupancy	0.990369
					%occupancy normalized			0.99136		0.996475		0.990278			Normalized mean % occupancy	0.992704

## Sheet: NCTL
NATE					m/z	z	RT	Area 1	Area GP 1	Area 2	Area GP2	Area 3	Area GP3
	NCTLIDALLGDPHCDGFQNEK				1209.05	2	45	494996	0	470586	0	302475	0
					806.368	3		33274157	41146136	34497912	40920098	30317225	43563771
					605.028	4		317628	0	379764	0	352476	0
	NCTLIDALLGDPHCDGFQNEK (1 deamidated)				1209.54	2		708738563	0	655124184	0	534012972	0
					806.699	3		9396416718	45998069	9089932457	45786742	8132242223	44222232
					605.274	4		159070227	0	114348678	0	122225770	0
	NCTLIDALLGDPHCDGFQNEK (2 deamidated)				1210.03	2		25886631	0	27141243	0	22450254	0
					807.025	3		883638258	0	892493283	0	816019452	0
					605.52	4		8654623	0	10707396	0	159648374	0
					Total			11216491801	87144205	10825095503	86706840	9817571221	87786003
					Normalized			1.48058e+10	87144205	1.42891e+10	86706840	1.29592e+10	87786003
					% occupancy			0.992231		0.99199		0.991058			Mean % occupancy	0.99176
					%occupancy normalized			0.994114		0.993932		0.993226			Normalized mean % occupancy	0.993757

## Sheet: NWTG
NWTG					m/z	z	RT	Area 1	Area GP 1	Area 2	Area GP 2	Area 3	Area GP 3
	SLLVASSGTLEFINEGFNWTGVTQSGGSSTCK				1074.51	3	48spread out)	37940211	71413587	44873108	96190764	40910695	69230200
					806.132	4		2855421	13063089	3048908	16194643	2819061	14017954
	SLLVASSGTLEFINEGFNWTGVTQSGGSSTCK (1deamidation)				1074.83	3	60( spread out)	194822276	3238963	103541543	3565275	156483354	4026586
					806.38	4		71186174	0	69746714	0	64991770	0
	SLLVASSGTLEFINEGFNWTGVTQSGGSSTCK (2deamidation)				1075.16	3	47 (spread out)	32151652	0	27260683	0	3490139	0
					806.625	4		0	0	0	0	0	0
					Total			338955734	87715639	248470956	115950682	268695019	87274740
					Normalized			4.47422e+08	87715639	3.27982e+08	115950682	3.54677e+08	87274740
					% occupancy			0.741218		0.533343		0.67519			Mean % occupancy	0.649917
					%occupancy normalized			0.803953		0.646472		0.753932			Normalized mean % occupancy	0.734786

## Sheet: NNSF
NNSF					m/z	z	RT	Area 1	Area GP 1	Area 2	Area GP 2	Area 3	Area GP 3
	GSNNSFR				508.233	2	20	3873208949	5828743494	3716534284	5990368026	3620761792	6303947241
	GSNNSFR (1 deamidation)				508.726	2	25	4380699209	2492607604	3931392021	2486406938	3918464613	2447716365
	RGSNNSFR (1 miscleavege, no deamidation)				586.284	2	22	48293614	57139053	43094723	58857446	46683742	58914803
					Total			8302201772	8378490151	7691021028	8535632410	7585910147	8810578409
					Normalized			1.09589e+10	8378490151	1.01521e+10	8535632410	1.00134e+10	8810578409
					% occupancy			-0.00918893		-0.109818		-0.16144			Mean % occupancy	-0.0934822
					%occupancy normalized			0.235463		0.159229		0.120121			Normalized mean % occupancy	0.171604

## Sheet: NVTM
NVTM					m/z	z	RT	Area 1	Area GP 1	Area 2	Area GP 2	Area 3	Area GP 3
	YPVLNVTMPNNGK (1 deamidation)				724.366	2	35	876316689	35642405	851173778	41248047	813373206	32835545
	Most deamidation is at the sequon, indicating high occupancy				483.247	3		21433483	0	19940659	0	17501862	0
	YPVLNVTMPNNGK (2 deamidation)				724.859	2	35	8914248177	0	7401983908	0	10504238510	0
					483.575	3		326825308	0	284346654	0	276132573	0
	YPVLNVTMPNNGK (1 deamidation, 1 oxidation)				732.364	2	25	0	0	0	0	0	0
	YPVLNVTMPNNGK (2 deamidation, 1 oxidation)				732.856	2	29	184176983	0	167067261	0	168697178	0
					Total			10323000640	35642405	8724512260	41248047	11779943329	32835545
					Normalized			1.36264e+10	35642405	1.15164e+10	41248047	1.55495e+10	32835545
					% occupancy			0.996547		0.995272		0.997213			Mean % occupancy	0.996344
					%occupancy normalized			0.997384		0.996418		0.997888			Normalized mean % occupancy	0.99723

## Sheet: NSTG
NSTG					m/z	z	RT	Area 1	Area GP 1	Area 2	Area GP 2	Area 3	Area GP 3
	PGDILLINSTGNLIAP				882.504	2	43	4304903	6274370	4333055	8228155	3631304	7453622
					588.672	3		3426875	5826159	3713614	7076347	3085041	5646027
	PGDILLINSTGNLIAP (1 deamidation)				882.998	2	46	1780954793	0	1654817140	0	1594842125	0
					588.999	3		1306960856	0	1169212234	0	1143687376	0
					Total			3095647427	12100529	2832076043	15304502	2745245846	13099649
					Normalized			4.08625e+09	12100529	3.73834e+09	15304502	3.62372e+09	13099649
					% occupancy			0.996091		0.994596		0.995228			Mean % occupancy	0.995305
					%occupancy normalized			0.997039		0.995906		0.996385			Normalized mean % occupancy	0.996443

## Sheet: NGSI
NGSI					m/z	z	RT	Area 1	Area GP 1	Area 2	Area GP 2	Area 3	Area GP 3
	SDAPIGTCSSECITPNGSIPNDKPFQNVNK				1083.17	3	31	70291251	115046986	70338591	110644179	65810224	108012338
					812.634	4		9350563	20161953	7218199	19022830	7229694	20130443
	SDAPIGTCSSECITPNGSIPNDKPFQNVNK (1 deamidation)				1083.5	3	32	2195262518	0	2289889448	0	1970440502	0
					812.877	4	32	351117760	25200683	436528914	24278663	454209785	26297533
	SDAPIGTCSSECITPNGSIPNDKPFQNVNK (2 deamidation)				1083.83	3	33	500368728	26507707	455145649	26067947	456485448	26519346
					813.123	4	33	118562553	0	117241538	0	104046299	0
	SDAPIGTCSSECITPNGSIPNDKPFQNVNK (3 deamidation)				1084.16	3	33	0	0	0	0	0	0
					813.371	4	33	0	0	0	0	0	0
					Total			3244953373	186917329	3376362339	180013619	3058221952	180959660
					Normalized			4.28334e+09	186917329	4.4568e+09	180013619	4.03685e+09	180959660
					% occupancy			0.942398		0.946684		0.940828			Mean % occupancy	0.943303
					%occupancy normalized			0.956362		0.959609		0.955173			Normalized mean % occupancy	0.957048

## Sheet: NGTY
NGTY					m/z	z	RT	Area 1	Area 1 GP	Area 2	Area 2 GP	Area 3	Area 3 GP
	NGTYDHDVYR				413.852	3	16	0	7662955	0	8238546	0	9664087
	NGTYDHDVYR (1 deamidation)				620.765	2	17	2658311120	123462280	2222915813	127023249	2468375455	117847223
					414.179	3	17	4980655916	435195584	6631703332	478035820	8089825959	436573359
	NGTYDHDVYRDEALNNR (1 miscleavage; 1 deamidation)				513.981	4	22	64849431	0	49075409	0	58586474	0
					Total			7703816467	566320819	8903694554	613297615	10616787888	564084669
					Normalized			1.0169e+10	566320819	1.17529e+10	613297615	1.40142e+10	564084669
					% occupancy			0.926488		0.931119		0.946869			Mean % occupancy	0.934825
					%occupancy normalized			0.944309		0.947817		0.959749			Normalized mean % occupancy	0.950625

[truncated: 1 more sheets: Normalization]
