# Supplementary material for: Integrated Omics and Computational Glycobiology Reveal Structural Basis for Influenza A Virus Glycan Microheterogeneity and Host Interactions
Source: Mol Cell Proteomics. 2016 Mar 16;15(6):1895–912. doi: 10.1074/mcp.M116.058016 (PMC5083086; doi:10.1074/mcp.M116.058016)
Supplement: Supplemental Data [file 10.1074_M116.058016_mcp.M116.058016-1.zip › Supplemental_file_1_Site-occupancy_analysis/Phil-BS_revertants.xlsx]

## Sheet: NVTM-mutants
NVTM					m/z	z	RT	Area 1	Area GP 1	Area 2	Area GP 2	Area 3	Area GP 3
		LNWLYESESKYPVLNVAMPNNGK (1 miscleavage, 1 deamidation)			889.775	3	44	77774747	95324453	80875885	105666862	72997137	92627854
		YPVLNVAMPNNGK			708.869	2	33	471287198	868855320	455542546	858279358	456293463	875903049
		YPVLNVAMPNNGK (1 deamidated)			709.361	2	33.6	9912404459	9136045441	9911196286	9346862725	9707476841	9191732617
		YPVLNVAMPNNGK (1 deamidated, 1 oxidized)			717.359	2	29	252771988	273032499	251660758	271991998	258585973	277061470
		YPVLNVAMPNNGK (2 deamidated)			709.853	2	32	52582114	53054201	55501596	57363555	52298673	54539457
					Total			10766820506	10426311914	10754777071	10640164498	10547652087	10491864447		This reflects occupancy for revertant population only.
					Normalized			1.01208e+10	10426311914	1.01095e+10	10640164498	9.91479e+09	10491864447
					% occupancy			0.0316257		0.0106569		0.00528911			Mean % occupancy	0.0158572
					%occupancy normalized			-0.0301854		-0.0524927		-0.0582031			Normalized mean % occupancy	-0.0469604

## Sheet: NVTM-revertants
NVTM					m/z	z	RT	Area 1	Area GP 1	Area 2	Area GP 2	Area 3	Area GP 3
	YPVLNVTMPNNGK (1 deamidation)				724.366	2	35	13178749	15428447	16349878	16715624	13370695	15330086
	Most deamidation is at the sequon, indicating high occupancy				483.247	3		0	0	0	0	0	0
	YPVLNVTMPNNGK (2 deamidation)				724.859	2	35	187189657	0	187305894	0	173644038	0
					483.575	3		5042923	0	3363189	0	1065896	0
	YPVLNVTMPNNGK (1 deamidation, 1 oxidation)				732.364	2	25	0	0	0	0	0	0
	YPVLNVTMPNNGK (2 deamidation, 1 oxidation)				732.856	2	29	0	0	0	0	0	0
					Total			205411329	15428447	207018961	16715624	188080629	15330086		This reflects occupancy for revertant population only.
					Normalized			1.93087e+08	15428447	1.94598e+08	16715624	1.76796e+08	15330086
					% occupancy			0.92489		0.919256		0.918492			Mean % occupancy	0.920879
					%occupancy normalized			0.920096		0.914102		0.913289			Normalized mean % occupancy	0.915829

## Sheet: Mutant vs. Revertant at 165
Revertants				m/z	z	RT	Area 1		Area 2		Area 3
YPVLNVTMPNNGK (1 deamidation)				724.366	2	35	13178749		16349878		13370695
Most deamidation is at the sequon, indicating high occupancy				483.247	3		0		0		0
YPVLNVTMPNNGK (2 deamidation)				724.859	2	35	187189657		187305894		173644038
				483.575	3		5042923		3363189		1065896
Mutant
YPVLNVAMPNNGK (1 deamidated)				709.361	2	33.6	9912404459		9911196286		9707476841
YPVLNVAMPNNGK (2 deamidated)				709.853	2	32	52582114		55501596		52298673			Mean	Stdev
						% revertants	0.0206133		0.0207711		0.019271			0.0202185	0.000824306
						% occupied (of total revertant+mutant)	0.0189642		0.0191094		0.0177293			0.018601	0.000758362
							Numerator multiplied by 0.92 because site occupancy was calculated as 0.92 for the revertant population.

## Sheet: NSTG
NSTG					m/z	z	RT	Area 1	Area GP 1	Area 2	Area GP 2	Area 3	Area GP 3
	PGDILLINSTGNLIAP				882.504	2	43	12624408	15815652	14068240	16740809	14401273	17822299
					588.672	3		114238393	130730321	110459373	142832417	106104321	136916355
	PGDILLINSTGNLIAP (1 deamidation)				882.998	2	46	0	0	0	0	0	0
					588.999	3		0	0	0	0	0	0
					Total			126862801	146545973	124527613	159573226	120505594	154738654
					Normalized			1.19251e+08	146545973	1.17056e+08	159573226	1.13275e+08	154738654
					% occupancy			-0.155153		-0.281428		-0.284079			Mean % occupancy	-0.24022
					%occupancy normalized			-0.228886		-0.363222		-0.366041			Normalized mean % occupancy	-0.319383

## Sheet: Normalization -Tryp
Normalizers					m/z	z	RT	Area 1	Area 1 GP	Area 2	Area 2 GP	Area 3	Area 3 GP
AAA43467 Nucleoprotein Puerto Rico	GVQIASNENMETMESSTLELR				1170.05	2	40	179786619	127519791	161664023	161446793	162092901	188763841
					780.367	3	38	300744281	239361531	254350438	234636831	247507660	194666819
									Mean deglyco	1.67848e+08
									Mean GP	159243475
									Ratio deglyco/GP	0.948737
