# Supplementary material for: Integrated Omics and Computational Glycobiology Reveal Structural Basis for Influenza A Virus Glycan Microheterogeneity and Host Interactions
Source: Mol Cell Proteomics. 2016 Mar 16;15(6):1895–912. doi: 10.1074/mcp.M116.058016 (PMC5083086; doi:10.1074/mcp.M116.058016)
Supplement: Supplemental Data [file 10.1074_M116.058016_mcp.M116.058016-2.zip]

Archive with 4 entries (3 files):
- STRAP_results/
- STRAP_results/Phil-82_STRAP_results.atxt
- STRAP_results/Phil-BS_STRAP_results.atxt
- STRAP_results/PR-08_STRAP_results.atxt
