# Supplementary material for: Integrated Omics and Computational Glycobiology Reveal Structural Basis for Influenza A Virus Glycan Microheterogeneity and Host Interactions
Source: Mol Cell Proteomics. 2016 Mar 16;15(6):1895–912. doi: 10.1074/mcp.M116.058016 (PMC5083086; doi:10.1074/mcp.M116.058016)
Supplement: Supplemental Data [file 10.1074_M116.058016_mcp.M116.058016-2.zip › STRAP_results/Phil-82_STRAP_results.atxt]

AFG99556[	][	][	][	][	][	][	][	][	]http://www.uniprot.org/uniprot/AFG99556[	][	][	][	]False[	]False[	]False[	]False[	]False[	]False[	]False[	]False[	]False[	]False[	]False[	]False[	]False[	]False[	]False[	]False[	]False[	]False[	]False[	]False[	]False[	]False[	]False[	]False[	]False[	]False[	]False[	]False[	]False[	]False[	]False[	]False[	]False[	]False[	]False[	]False[	]False[
ADJ41816[	][	][	][	][	][	][	][	][	]http://www.uniprot.org/uniprot/ADJ41816[	][	][	][	]False[	]False[	]False[	]False[	]False[	]False[	]False[	]False[	]False[	]False[	]False[	]False[	]False[	]False[	]False[	]False[	]False[	]False[	]False[	]False[	]False[	]False[	]False[	]False[	]False[	]False[	]False[	]False[	]False[	]False[	]False[	]False[	]False[	]False[	]False[	]False[	]False[
AAF60285[	][	][	][	][	][	][	][	][	]http://www.uniprot.org/uniprot/AAF60285[	][	][	][	]False[	]False[	]False[	]False[	]False[	]False[	]False[	]False[	]False[	]False[	]False[	]False[	]False[	]False[	]False[	]False[	]False[	]False[	]False[	]False[	]False[	]False[	]False[	]False[	]False[	]False[	]False[	]False[	]False[	]False[	]False[	]False[	]False[	]False[	]False[	]False[	]False[
ABB96374[	][	][	][	][	][	][	][	][	]http://www.uniprot.org/uniprot/ABB96374[	][	][	][	]False[	]False[	]False[	]False[	]False[	]False[	]False[	]False[	]False[	]False[	]False[	]False[	]False[	]False[	]False[	]False[	]False[	]False[	]False[	]False[	]False[	]False[	]False[	]False[	]False[	]False[	]False[	]False[	]False[	]False[	]False[	]False[	]False[	]False[	]False[	]False[	]False[
AHZ13523[	][	][	][	][	][	][	][	][	]http://www.uniprot.org/uniprot/AHZ13523[	][	][	][	]False[	]False[	]False[	]False[	]False[	]False[	]False[	]False[	]False[	]False[	]False[	]False[	]False[	]False[	]False[	]False[	]False[	]False[	]False[	]False[	]False[	]False[	]False[	]False[	]False[	]False[	]False[	]False[	]False[	]False[	]False[	]False[	]False[	]False[	]False[	]False[	]False[
AAB69809[	][	][	][	][	][	][	][	][	]http://www.uniprot.org/uniprot/AAB69809[	][	][	][	]False[	]False[	]False[	]False[	]False[	]False[	]False[	]False[	]False[	]False[	]False[	]False[	]False[	]False[	]False[	]False[	]False[	]False[	]False[	]False[	]False[	]False[	]False[	]False[	]False[	]False[	]False[	]False[	]False[	]False[	]False[	]False[	]False[	]False[	]False[	]False[	]False[
AFE81406[	][	][	][	][	][	][	][	][	]http://www.uniprot.org/uniprot/AFE81406[	][	][	][	]False[	]False[	]False[	]False[	]False[	]False[	]False[	]False[	]False[	]False[	]False[	]False[	]False[	]False[	]False[	]False[	]False[	]False[	]False[	]False[	]False[	]False[	]False[	]False[	]False[	]False[	]False[	]False[	]False[	]False[	]False[	]False[	]False[	]False[	]False[	]False[	]False[
ADD21543[	][	][	][	][	][	][	][	][	]http://www.uniprot.org/uniprot/ADD21543[	][	][	][	]False[	]False[	]False[	]False[	]False[	]False[	]False[	]False[	]False[	]False[	]False[	]False[	]False[	]False[	]False[	]False[	]False[	]False[	]False[	]False[	]False[	]False[	]False[	]False[	]False[	]False[	]False[	]False[	]False[	]False[	]False[	]False[	]False[	]False[	]False[	]False[	]False[
ADO34913[	][	][	][	][	][	][	][	][	]http://www.uniprot.org/uniprot/ADO34913[	][	][	][	]False[	]False[	]False[	]False[	]False[	]False[	]False[	]False[	]False[	]False[	]False[	]False[	]False[	]False[	]False[	]False[	]False[	]False[	]False[	]False[	]False[	]False[	]False[	]False[	]False[	]False[	]False[	]False[	]False[	]False[	]False[	]False[	]False[	]False[	]False[	]False[	]False[
AHB22591[	][	][	][	][	][	][	][	][	]http://www.uniprot.org/uniprot/AHB22591[	][	][	][	]False[	]False[	]False[	]False[	]False[	]False[	]False[	]False[	]False[	]False[	]False[	]False[	]False[	]False[	]False[	]False[	]False[	]False[	]False[	]False[	]False[	]False[	]False[	]False[	]False[	]False[	]False[	]False[	]False[	]False[	]False[	]False[	]False[	]False[	]False[	]False[	]False[
AFV33954[	][	][	][	][	][	][	][	][	]http://www.uniprot.org/uniprot/AFV33954[	][	][	][	]False[	]False[	]False[	]False[	]False[	]False[	]False[	]False[	]False[	]False[	]False[	]False[	]False[	]False[	]False[	]False[	]False[	]False[	]False[	]False[	]False[	]False[	]False[	]False[	]False[	]False[	]False[	]False[	]False[	]False[	]False[	]False[	]False[	]False[	]False[	]False[	]False[
AAA43467[	][	][	][	][	][	][	][	][	]http://www.uniprot.org/uniprot/AAA43467[	][	][	][	]False[	]False[	]False[	]False[	]False[	]False[	]False[	]False[	]False[	]False[	]False[	]False[	]False[	]False[	]False[	]False[	]False[	]False[	]False[	]False[	]False[	]False[	]False[	]False[	]False[	]False[	]False[	]False[	]False[	]False[	]False[	]False[	]False[	]False[	]False[	]False[	]False[
AAM94596[	][	][	][	][	][	][	][	][	]http://www.uniprot.org/uniprot/AAM94596[	][	][	][	]False[	]False[	]False[	]False[	]False[	]False[	]False[	]False[	]False[	]False[	]False[	]False[	]False[	]False[	]False[	]False[	]False[	]False[	]False[	]False[	]False[	]False[	]False[	]False[	]False[	]False[	]False[	]False[	]False[	]False[	]False[	]False[	]False[	]False[	]False[	]False[	]False[
AAT12704[	][	][	][	][	][	][	][	][	]http://www.uniprot.org/uniprot/AAT12704[	][	][	][	]False[	]False[	]False[	]False[	]False[	]False[	]False[	]False[	]False[	]False[	]False[	]False[	]False[	]False[	]False[	]False[	]False[	]False[	]False[	]False[	]False[	]False[	]False[	]False[	]False[	]False[	]False[	]False[	]False[	]False[	]False[	]False[	]False[	]False[	]False[	]False[	]False[
AAP23238[	][	][	][	][	][	][	][	][	]http://www.uniprot.org/uniprot/AAP23238[	][	][	][	]False[	]False[	]False[	]False[	]False[	]False[	]False[	]False[	]False[	]False[	]False[	]False[	]False[	]False[	]False[	]False[	]False[	]False[	]False[	]False[	]False[	]False[	]False[	]False[	]False[	]False[	]False[	]False[	]False[	]False[	]False[	]False[	]False[	]False[	]False[	]False[	]False[
CAD22811[	][	][	][	][	][	][	][	][	]http://www.uniprot.org/uniprot/CAD22811[	][	][	][	]False[	]False[	]False[	]False[	]False[	]False[	]False[	]False[	]False[	]False[	]False[	]False[	]False[	]False[	]False[	]False[	]False[	]False[	]False[	]False[	]False[	]False[	]False[	]False[	]False[	]False[	]False[	]False[	]False[	]False[	]False[	]False[	]False[	]False[	]False[	]False[	]False[
AAX35871[	][	][	][	][	][	][	][	][	]http://www.uniprot.org/uniprot/AAX35871[	][	][	][	]False[	]False[	]False[	]False[	]False[	]False[	]False[	]False[	]False[	]False[	]False[	]False[	]False[	]False[	]False[	]False[	]False[	]False[	]False[	]False[	]False[	]False[	]False[	]False[	]False[	]False[	]False[	]False[	]False[	]False[	]False[	]False[	]False[	]False[	]False[	]False[	]False[
AAY98077[	][	][	][	][	][	][	][	][	]http://www.uniprot.org/uniprot/AAY98077[	][	][	][	]False[	]False[	]False[	]False[	]False[	]False[	]False[	]False[	]False[	]False[	]False[	]False[	]False[	]False[	]False[	]False[	]False[	]False[	]False[	]False[	]False[	]False[	]False[	]False[	]False[	]False[	]False[	]False[	]False[	]False[	]False[	]False[	]False[	]False[	]False[	]False[	]False[
ACC66327[	][	][	][	][	][	][	][	][	]http://www.uniprot.org/uniprot/ACC66327[	][	][	][	]False[	]False[	]False[	]False[	]False[	]False[	]False[	]False[	]False[	]False[	]False[	]False[	]False[	]False[	]False[	]False[	]False[	]False[	]False[	]False[	]False[	]False[	]False[	]False[	]False[	]False[	]False[	]False[	]False[	]False[	]False[	]False[	]False[	]False[	]False[	]False[	]False[
ABO52357[	][	][	][	][	][	][	][	][	]http://www.uniprot.org/uniprot/ABO52357[	][	][	][	]False[	]False[	]False[	]False[	]False[	]False[	]False[	]False[	]False[	]False[	]False[	]False[	]False[	]False[	]False[	]False[	]False[	]False[	]False[	]False[	]False[	]False[	]False[	]False[	]False[	]False[	]False[	]False[	]False[	]False[	]False[	]False[	]False[	]False[	]False[	]False[	]False[
AFG98973[	][	][	][	][	][	][	][	][	]http://www.uniprot.org/uniprot/AFG98973[	][	][	][	]False[	]False[	]False[	]False[	]False[	]False[	]False[	]False[	]False[	]False[	]False[	]False[	]False[	]False[	]False[	]False[	]False[	]False[	]False[	]False[	]False[	]False[	]False[	]False[	]False[	]False[	]False[	]False[	]False[	]False[	]False[	]False[	]False[	]False[	]False[	]False[	]False[
AGL06915[	][	][	][	][	][	][	][	][	]http://www.uniprot.org/uniprot/AGL06915[	][	][	][	]False[	]False[	]False[	]False[	]False[	]False[	]False[	]False[	]False[	]False[	]False[	]False[	]False[	]False[	]False[	]False[	]False[	]False[	]False[	]False[	]False[	]False[	]False[	]False[	]False[	]False[	]False[	]False[	]False[	]False[	]False[	]False[	]False[	]False[	]False[	]False[	]False[
AFP82955[	][	][	][	][	][	][	][	][	]http://www.uniprot.org/uniprot/AFP82955[	][	][	][	]False[	]False[	]False[	]False[	]False[	]False[	]False[	]False[	]False[	]False[	]False[	]False[	]False[	]False[	]False[	]False[	]False[	]False[	]False[	]False[	]False[	]False[	]False[	]False[	]False[	]False[	]False[	]False[	]False[	]False[	]False[	]False[	]False[	]False[	]False[	]False[	]False[
AGG53177[	][	][	][	][	][	][	][	][	]http://www.uniprot.org/uniprot/AGG53177[	][	][	][	]False[	]False[	]False[	]False[	]False[	]False[	]False[	]False[	]False[	]False[	]False[	]False[	]False[	]False[	]False[	]False[	]False[	]False[	]False[	]False[	]False[	]False[	]False[	]False[	]False[	]False[	]False[	]False[	]False[	]False[	]False[	]False[	]False[	]False[	]False[	]False[	]False[
ACD35872[	][	][	][	][	][	][	][	][	]http://www.uniprot.org/uniprot/ACD35872[	][	][	][	]False[	]False[	]False[	]False[	]False[	]False[	]False[	]False[	]False[	]False[	]False[	]False[	]False[	]False[	]False[	]False[	]False[	]False[	]False[	]False[	]False[	]False[	]False[	]False[	]False[	]False[	]False[	]False[	]False[	]False[	]False[	]False[	]False[	]False[	]False[	]False[	]False[
AAB69812[	][	][	][	][	][	][	][	][	]http://www.uniprot.org/uniprot/AAB69812[	][	][	][	]False[	]False[	]False[	]False[	]False[	]False[	]False[	]False[	]False[	]False[	]False[	]False[	]False[	]False[	]False[	]False[	]False[	]False[	]False[	]False[	]False[	]False[	]False[	]False[	]False[	]False[	]False[	]False[	]False[	]False[	]False[	]False[	]False[	]False[	]False[	]False[	]False[
AFU10042[	][	][	][	][	][	][	][	][	]http://www.uniprot.org/uniprot/AFU10042[	][	][	][	]False[	]False[	]False[	]False[	]False[	]False[	]False[	]False[	]False[	]False[	]False[	]False[	]False[	]False[	]False[	]False[	]False[	]False[	]False[	]False[	]False[	]False[	]False[	]False[	]False[	]False[	]False[	]False[	]False[	]False[	]False[	]False[	]False[	]False[	]False[	]False[	]False[
ACE77940[	][	][	][	][	][	][	][	][	]http://www.uniprot.org/uniprot/ACE77940[	][	][	][	]False[	]False[	]False[	]False[	]False[	]False[	]False[	]False[	]False[	]False[	]False[	]False[	]False[	]False[	]False[	]False[	]False[	]False[	]False[	]False[	]False[	]False[	]False[	]False[	]False[	]False[	]False[	]False[	]False[	]False[	]False[	]False[	]False[	]False[	]False[	]False[	]False[
ACE77941[	][	][	][	][	][	][	][	][	]http://www.uniprot.org/uniprot/ACE77941[	][	][	][	]False[	]False[	]False[	]False[	]False[	]False[	]False[	]False[	]False[	]False[	]False[	]False[	]False[	]False[	]False[	]False[	]False[	]False[	]False[	]False[	]False[	]False[	]False[	]False[	]False[	]False[	]False[	]False[	]False[	]False[	]False[	]False[	]False[	]False[	]False[	]False[	]False[
ADU85712[	][	][	][	][	][	][	][	][	]http://www.uniprot.org/uniprot/ADU85712[	][	][	][	]False[	]False[	]False[	]False[	]False[	]False[	]False[	]False[	]False[	]False[	]False[	]False[	]False[	]False[	]False[	]False[	]False[	]False[	]False[	]False[	]False[	]False[	]False[	]False[	]False[	]False[	]False[	]False[	]False[	]False[	]False[	]False[	]False[	]False[	]False[	]False[	]False[
ABO38230[	][	][	][	][	][	][	][	][	]http://www.uniprot.org/uniprot/ABO38230[	][	][	][	]False[	]False[	]False[	]False[	]False[	]False[	]False[	]False[	]False[	]False[	]False[	]False[	]False[	]False[	]False[	]False[	]False[	]False[	]False[	]False[	]False[	]False[	]False[	]False[	]False[	]False[	]False[	]False[	]False[	]False[	]False[	]False[	]False[	]False[	]False[	]False[	]False[
P21429[	]P21429[	][	]Matrix protein 1[	]M[	]Influenza A virus (strain A/Ann Arbor/6/1960 H2N2)[	][	]Determines the virion's shape: spherical or filamentous. Clinical isolates of influenza are characterized by the presence of significant proportion of filamentous virions	whereas after multiple passage on eggs or cell culture	virions have only spherical morphology. Filamentous virions are thought to be important to infect neighboring cells	and spherical virions more suited to spread through aerosol between hosts organisms (By similarity).[	][	]http://www.uniprot.org/uniprot/P21429[	]GO:0039573 regulation[	]GO:0042025 (nucleus	host) GO:0055036 (other	virion membrane)[	]GO:0003723 (binding	heterocyclic compound binding) GO:0039660 (structural molecule activity	structural constituent of virion)[	]False[	]False[	]False[	]False[	]False[	]False[	]False[	]False[	]True[	]False[	]False[	]False[	]False[	]False[	]False[	]False[	]False[	]False[	]True[	]False[	]False[	]False[	]False[	]False[	]False[	]False[	]False[	]False[	]True[	]False[
AAA43256[	][	][	][	][	][	][	][	][	]http://www.uniprot.org/uniprot/AAA43256[	][	][	][	]False[	]False[	]False[	]False[	]False[	]False[	]False[	]False[	]False[	]False[	]False[	]False[	]False[	]False[	]False[	]False[	]False[	]False[	]False[	]False[	]False[	]False[	]False[	]False[	]False[	]False[	]False[	]False[	]False[	]False[	]False[	]False[	]False[	]False[	]False[	]False[	]False[
ACT97060[	][	][	][	][	][	][	][	][	]http://www.uniprot.org/uniprot/ACT97060[	][	][	][	]False[	]False[	]False[	]False[	]False[	]False[	]False[	]False[	]False[	]False[	]False[	]False[	]False[	]False[	]False[	]False[	]False[	]False[	]False[	]False[	]False[	]False[	]False[	]False[	]False[	]False[	]False[	]False[	]False[	]False[	]False[	]False[	]False[	]False[	]False[	]False[	]False[
AFR76216[	][	][	][	][	][	][	][	][	]http://www.uniprot.org/uniprot/AFR76216[	][	][	][	]False[	]False[	]False[	]False[	]False[	]False[	]False[	]False[	]False[	]False[	]False[	]False[	]False[	]False[	]False[	]False[	]False[	]False[	]False[	]False[	]False[	]False[	]False[	]False[	]False[	]False[	]False[	]False[	]False[	]False[	]False[	]False[	]False[	]False[	]False[	]False[	]False[
AFR76416[	][	][	][	][	][	][	][	][	]http://www.uniprot.org/uniprot/AFR76416[	][	][	][	]False[	]False[	]False[	]False[	]False[	]False[	]False[	]False[	]False[	]False[	]False[	]False[	]False[	]False[	]False[	]False[	]False[	]False[	]False[	]False[	]False[	]False[	]False[	]False[	]False[	]False[	]False[	]False[	]False[	]False[	]False[	]False[	]False[	]False[	]False[	]False[	]False[
AEI87799[	][	][	][	][	][	][	][	][	]http://www.uniprot.org/uniprot/AEI87799[	][	][	][	]False[	]False[	]False[	]False[	]False[	]False[	]False[	]False[	]False[	]False[	]False[	]False[	]False[	]False[	]False[	]False[	]False[	]False[	]False[	]False[	]False[	]False[	]False[	]False[	]False[	]False[	]False[	]False[	]False[	]False[	]False[	]False[	]False[	]False[	]False[	]False[	]False[
AFB77658[	][	][	][	][	][	][	][	][	]http://www.uniprot.org/uniprot/AFB77658[	][	][	][	]False[	]False[	]False[	]False[	]False[	]False[	]False[	]False[	]False[	]False[	]False[	]False[	]False[	]False[	]False[	]False[	]False[	]False[	]False[	]False[	]False[	]False[	]False[	]False[	]False[	]False[	]False[	]False[	]False[	]False[	]False[	]False[	]False[	]False[	]False[	]False[	]False[
AGI40682[	][	][	][	][	][	][	][	][	]http://www.uniprot.org/uniprot/AGI40682[	][	][	][	]False[	]False[	]False[	]False[	]False[	]False[	]False[	]False[	]False[	]False[	]False[	]False[	]False[	]False[	]False[	]False[	]False[	]False[	]False[	]False[	]False[	]False[	]False[	]False[	]False[	]False[	]False[	]False[	]False[	]False[	]False[	]False[	]False[	]False[	]False[	]False[	]False[
ABQ41888[	][	][	][	][	][	][	][	][	]http://www.uniprot.org/uniprot/ABQ41888[	][	][	][	]False[	]False[	]False[	]False[	]False[	]False[	]False[	]False[	]False[	]False[	]False[	]False[	]False[	]False[	]False[	]False[	]False[	]False[	]False[	]False[	]False[	]False[	]False[	]False[	]False[	]False[	]False[	]False[	]False[	]False[	]False[	]False[	]False[	]False[	]False[	]False[	]False[
AEI87824[	][	][	][	][	][	][	][	][	]http://www.uniprot.org/uniprot/AEI87824[	][	][	][	]False[	]False[	]False[	]False[	]False[	]False[	]False[	]False[	]False[	]False[	]False[	]False[	]False[	]False[	]False[	]False[	]False[	]False[	]False[	]False[	]False[	]False[	]False[	]False[	]False[	]False[	]False[	]False[	]False[	]False[	]False[	]False[	]False[	]False[	]False[	]False[	]False[
AAB69851[	][	][	][	][	][	][	][	][	]http://www.uniprot.org/uniprot/AAB69851[	][	][	][	]False[	]False[	]False[	]False[	]False[	]False[	]False[	]False[	]False[	]False[	]False[	]False[	]False[	]False[	]False[	]False[	]False[	]False[	]False[	]False[	]False[	]False[	]False[	]False[	]False[	]False[	]False[	]False[	]False[	]False[	]False[	]False[	]False[	]False[	]False[	]False[	]False[
Q67180[	]Q67180[	][	]Matrix protein 1[	]M[	]Influenza A virus (strain A/Korea/426/1968 H2N2)[	][	]Determines the virion's shape: spherical or filamentous. Clinical isolates of influenza are characterized by the presence of significant proportion of filamentous virions	whereas after multiple passage on eggs or cell culture	virions have only spherical morphology. Filamentous virions are thought to be important to infect neighboring cells	and spherical virions more suited to spread through aerosol between hosts organisms (By similarity).[	][	]http://www.uniprot.org/uniprot/Q67180[	]GO:0039573 regulation[	]GO:0042025 (nucleus	host) GO:0055036 (other	virion membrane)[	]GO:0003723 (binding	heterocyclic compound binding) GO:0039660 (structural molecule activity	structural constituent of virion)[	]False[	]False[	]False[	]False[	]False[	]False[	]False[	]False[	]True[	]False[	]False[	]False[	]False[	]False[	]False[	]False[	]False[	]False[	]True[	]False[	]False[	]False[	]False[	]False[	]False[	]False[	]False[	]False[	]True[	]False[
AAA43302[	][	][	][	][	][	][	][	][	]http://www.uniprot.org/uniprot/AAA43302[	][	][	][	]False[	]False[	]False[	]False[	]False[	]False[	]False[	]False[	]False[	]False[	]False[	]False[	]False[	]False[	]False[	]False[	]False[	]False[	]False[	]False[	]False[	]False[	]False[	]False[	]False[	]False[	]False[	]False[	]False[	]False[	]False[	]False[	]False[	]False[	]False[	]False[	]False[
AAY96461[	][	][	][	][	][	][	][	][	]http://www.uniprot.org/uniprot/AAY96461[	][	][	][	]False[	]False[	]False[	]False[	]False[	]False[	]False[	]False[	]False[	]False[	]False[	]False[	]False[	]False[	]False[	]False[	]False[	]False[	]False[	]False[	]False[	]False[	]False[	]False[	]False[	]False[	]False[	]False[	]False[	]False[	]False[	]False[	]False[	]False[	]False[	]False[	]False[
AHJ57944[	][	][	][	][	][	][	][	][	]http://www.uniprot.org/uniprot/AHJ57944[	][	][	][	]False[	]False[	]False[	]False[	]False[	]False[	]False[	]False[	]False[	]False[	]False[	]False[	]False[	]False[	]False[	]False[	]False[	]False[	]False[	]False[	]False[	]False[	]False[	]False[	]False[	]False[	]False[	]False[	]False[	]False[	]False[	]False[	]False[	]False[	]False[	]False[	]False[
AGI02508[	][	][	][	][	][	][	][	][	]http://www.uniprot.org/uniprot/AGI02508[	][	][	][	]False[	]False[	]False[	]False[	]False[	]False[	]False[	]False[	]False[	]False[	]False[	]False[	]False[	]False[	]False[	]False[	]False[	]False[	]False[	]False[	]False[	]False[	]False[	]False[	]False[	]False[	]False[	]False[	]False[	]False[	]False[	]False[	]False[	]False[	]False[	]False[	]False[
AFQ34718[	][	][	][	][	][	][	][	][	]http://www.uniprot.org/uniprot/AFQ34718[	][	][	][	]False[	]False[	]False[	]False[	]False[	]False[	]False[	]False[	]False[	]False[	]False[	]False[	]False[	]False[	]False[	]False[	]False[	]False[	]False[	]False[	]False[	]False[	]False[	]False[	]False[	]False[	]False[	]False[	]False[	]False[	]False[	]False[	]False[	]False[	]False[	]False[	]False[
AFQ34707[	][	][	][	][	][	][	][	][	]http://www.uniprot.org/uniprot/AFQ34707[	][	][	][	]False[	]False[	]False[	]False[	]False[	]False[	]False[	]False[	]False[	]False[	]False[	]False[	]False[	]False[	]False[	]False[	]False[	]False[	]False[	]False[	]False[	]False[	]False[	]False[	]False[	]False[	]False[	]False[	]False[	]False[	]False[	]False[	]False[	]False[	]False[	]False[	]False[
AFO38683[	][	][	][	][	][	][	][	][	]http://www.uniprot.org/uniprot/AFO38683[	][	][	][	]False[	]False[	]False[	]False[	]False[	]False[	]False[	]False[	]False[	]False[	]False[	]False[	]False[	]False[	]False[	]False[	]False[	]False[	]False[	]False[	]False[	]False[	]False[	]False[	]False[	]False[	]False[	]False[	]False[	]False[	]False[	]False[	]False[	]False[	]False[	]False[	]False[
BAM42776[	][	][	][	][	][	][	][	][	]http://www.uniprot.org/uniprot/BAM42776[	][	][	][	]False[	]False[	]False[	]False[	]False[	]False[	]False[	]False[	]False[	]False[	]False[	]False[	]False[	]False[	]False[	]False[	]False[	]False[	]False[	]False[	]False[	]False[	]False[	]False[	]False[	]False[	]False[	]False[	]False[	]False[	]False[	]False[	]False[	]False[	]False[	]False[	]False[
AEP17196[	][	][	][	][	][	][	][	][	]http://www.uniprot.org/uniprot/AEP17196[	][	][	][	]False[	]False[	]False[	]False[	]False[	]False[	]False[	]False[	]False[	]False[	]False[	]False[	]False[	]False[	]False[	]False[	]False[	]False[	]False[	]False[	]False[	]False[	]False[	]False[	]False[	]False[	]False[	]False[	]False[	]False[	]False[	]False[	]False[	]False[	]False[	]False[	]False[
ABE13606[	][	][	][	][	][	][	][	][	]http://www.uniprot.org/uniprot/ABE13606[	][	][	][	]False[	]False[	]False[	]False[	]False[	]False[	]False[	]False[	]False[	]False[	]False[	]False[	]False[	]False[	]False[	]False[	]False[	]False[	]False[	]False[	]False[	]False[	]False[	]False[	]False[	]False[	]False[	]False[	]False[	]False[	]False[	]False[	]False[	]False[	]False[	]False[	]False[
ABB21794[	][	][	][	][	][	][	][	][	]http://www.uniprot.org/uniprot/ABB21794[	][	][	][	]False[	]False[	]False[	]False[	]False[	]False[	]False[	]False[	]False[	]False[	]False[	]False[	]False[	]False[	]False[	]False[	]False[	]False[	]False[	]False[	]False[	]False[	]False[	]False[	]False[	]False[	]False[	]False[	]False[	]False[	]False[	]False[	]False[	]False[	]False[	]False[	]False[
ACZ48107[	][	][	][	][	][	][	][	][	]http://www.uniprot.org/uniprot/ACZ48107[	][	][	][	]False[	]False[	]False[	]False[	]False[	]False[	]False[	]False[	]False[	]False[	]False[	]False[	]False[	]False[	]False[	]False[	]False[	]False[	]False[	]False[	]False[	]False[	]False[	]False[	]False[	]False[	]False[	]False[	]False[	]False[	]False[	]False[	]False[	]False[	]False[	]False[	]False[
AAN84020[	][	][	][	][	][	][	][	][	]http://www.uniprot.org/uniprot/AAN84020[	][	][	][	]False[	]False[	]False[	]False[	]False[	]False[	]False[	]False[	]False[	]False[	]False[	]False[	]False[	]False[	]False[	]False[	]False[	]False[	]False[	]False[	]False[	]False[	]False[	]False[	]False[	]False[	]False[	]False[	]False[	]False[	]False[	]False[	]False[	]False[	]False[	]False[	]False[
AAB63741[	][	][	][	][	][	][	][	][	]http://www.uniprot.org/uniprot/AAB63741[	][	][	][	]False[	]False[	]False[	]False[	]False[	]False[	]False[	]False[	]False[	]False[	]False[	]False[	]False[	]False[	]False[	]False[	]False[	]False[	]False[	]False[	]False[	]False[	]False[	]False[	]False[	]False[	]False[	]False[	]False[	]False[	]False[	]False[	]False[	]False[	]False[	]False[	]False[
AAB63742[	][	][	][	][	][	][	][	][	]http://www.uniprot.org/uniprot/AAB63742[	][	][	][	]False[	]False[	]False[	]False[	]False[	]False[	]False[	]False[	]False[	]False[	]False[	]False[	]False[	]False[	]False[	]False[	]False[	]False[	]False[	]False[	]False[	]False[	]False[	]False[	]False[	]False[	]False[	]False[	]False[	]False[	]False[	]False[	]False[	]False[	]False[	]False[	]False[
ABF17956[	][	][	][	][	][	][	][	][	]http://www.uniprot.org/uniprot/ABF17956[	][	][	][	]False[	]False[	]False[	]False[	]False[	]False[	]False[	]False[	]False[	]False[	]False[	]False[	]False[	]False[	]False[	]False[	]False[	]False[	]False[	]False[	]False[	]False[	]False[	]False[	]False[	]False[	]False[	]False[	]False[	]False[	]False[	]False[	]False[	]False[	]False[	]False[	]False[
AAA43682[	][	][	][	][	][	][	][	][	]http://www.uniprot.org/uniprot/AAA43682[	][	][	][	]False[	]False[	]False[	]False[	]False[	]False[	]False[	]False[	]False[	]False[	]False[	]False[	]False[	]False[	]False[	]False[	]False[	]False[	]False[	]False[	]False[	]False[	]False[	]False[	]False[	]False[	]False[	]False[	]False[	]False[	]False[	]False[	]False[	]False[	]False[	]False[	]False[
ABF21292[	][	][	][	][	][	][	][	][	]http://www.uniprot.org/uniprot/ABF21292[	][	][	][	]False[	]False[	]False[	]False[	]False[	]False[	]False[	]False[	]False[	]False[	]False[	]False[	]False[	]False[	]False[	]False[	]False[	]False[	]False[	]False[	]False[	]False[	]False[	]False[	]False[	]False[	]False[	]False[	]False[	]False[	]False[	]False[	]False[	]False[	]False[	]False[	]False[
ADG21893[	][	][	][	][	][	][	][	][	]http://www.uniprot.org/uniprot/ADG21893[	][	][	][	]False[	]False[	]False[	]False[	]False[	]False[	]False[	]False[	]False[	]False[	]False[	]False[	]False[	]False[	]False[	]False[	]False[	]False[	]False[	]False[	]False[	]False[	]False[	]False[	]False[	]False[	]False[	]False[	]False[	]False[	]False[	]False[	]False[	]False[	]False[	]False[	]False[
AGY79746[	][	][	][	][	][	][	][	][	]http://www.uniprot.org/uniprot/AGY79746[	][	][	][	]False[	]False[	]False[	]False[	]False[	]False[	]False[	]False[	]False[	]False[	]False[	]False[	]False[	]False[	]False[	]False[	]False[	]False[	]False[	]False[	]False[	]False[	]False[	]False[	]False[	]False[	]False[	]False[	]False[	]False[	]False[	]False[	]False[	]False[	]False[	]False[	]False[
CAC40051[	][	][	][	][	][	][	][	][	]http://www.uniprot.org/uniprot/CAC40051[	][	][	][	]False[	]False[	]False[	]False[	]False[	]False[	]False[	]False[	]False[	]False[	]False[	]False[	]False[	]False[	]False[	]False[	]False[	]False[	]False[	]False[	]False[	]False[	]False[	]False[	]False[	]False[	]False[	]False[	]False[	]False[	]False[	]False[	]False[	]False[	]False[	]False[	]False[
ACR24401[	][	][	][	][	][	][	][	][	]http://www.uniprot.org/uniprot/ACR24401[	][	][	][	]False[	]False[	]False[	]False[	]False[	]False[	]False[	]False[	]False[	]False[	]False[	]False[	]False[	]False[	]False[	]False[	]False[	]False[	]False[	]False[	]False[	]False[	]False[	]False[	]False[	]False[	]False[	]False[	]False[	]False[	]False[	]False[	]False[	]False[	]False[	]False[	]False[
ACC94074[	][	][	][	][	][	][	][	][	]http://www.uniprot.org/uniprot/ACC94074[	][	][	][	]False[	]False[	]False[	]False[	]False[	]False[	]False[	]False[	]False[	]False[	]False[	]False[	]False[	]False[	]False[	]False[	]False[	]False[	]False[	]False[	]False[	]False[	]False[	]False[	]False[	]False[	]False[	]False[	]False[	]False[	]False[	]False[	]False[	]False[	]False[	]False[	]False[
ADX96530[	][	][	][	][	][	][	][	][	]http://www.uniprot.org/uniprot/ADX96530[	][	][	][	]False[	]False[	]False[	]False[	]False[	]False[	]False[	]False[	]False[	]False[	]False[	]False[	]False[	]False[	]False[	]False[	]False[	]False[	]False[	]False[	]False[	]False[	]False[	]False[	]False[	]False[	]False[	]False[	]False[	]False[	]False[	]False[	]False[	]False[	]False[	]False[	]False[
ABJ15714[	][	][	][	][	][	][	][	][	]http://www.uniprot.org/uniprot/ABJ15714[	][	][	][	]False[	]False[	]False[	]False[	]False[	]False[	]False[	]False[	]False[	]False[	]False[	]False[	]False[	]False[	]False[	]False[	]False[	]False[	]False[	]False[	]False[	]False[	]False[	]False[	]False[	]False[	]False[	]False[	]False[	]False[	]False[	]False[	]False[	]False[	]False[	]False[	]False[
AGL95099[	][	][	][	][	][	][	][	][	]http://www.uniprot.org/uniprot/AGL95099[	][	][	][	]False[	]False[	]False[	]False[	]False[	]False[	]False[	]False[	]False[	]False[	]False[	]False[	]False[	]False[	]False[	]False[	]False[	]False[	]False[	]False[	]False[	]False[	]False[	]False[	]False[	]False[	]False[	]False[	]False[	]False[	]False[	]False[	]False[	]False[	]False[	]False[	]False[
AEA29362[	][	][	][	][	][	][	][	][	]http://www.uniprot.org/uniprot/AEA29362[	][	][	][	]False[	]False[	]False[	]False[	]False[	]False[	]False[	]False[	]False[	]False[	]False[	]False[	]False[	]False[	]False[	]False[	]False[	]False[	]False[	]False[	]False[	]False[	]False[	]False[	]False[	]False[	]False[	]False[	]False[	]False[	]False[	]False[	]False[	]False[	]False[	]False[	]False[
ACT33151[	][	][	][	][	][	][	][	][	]http://www.uniprot.org/uniprot/ACT33151[	][	][	][	]False[	]False[	]False[	]False[	]False[	]False[	]False[	]False[	]False[	]False[	]False[	]False[	]False[	]False[	]False[	]False[	]False[	]False[	]False[	]False[	]False[	]False[	]False[	]False[	]False[	]False[	]False[	]False[	]False[	]False[	]False[	]False[	]False[	]False[	]False[	]False[	]False[
AAB66730[	][	][	][	][	][	][	][	][	]http://www.uniprot.org/uniprot/AAB66730[	][	][	][	]False[	]False[	]False[	]False[	]False[	]False[	]False[	]False[	]False[	]False[	]False[	]False[	]False[	]False[	]False[	]False[	]False[	]False[	]False[	]False[	]False[	]False[	]False[	]False[	]False[	]False[	]False[	]False[	]False[	]False[	]False[	]False[	]False[	]False[	]False[	]False[	]False[
ADJ41817[	][	][	][	][	][	][	][	][	]http://www.uniprot.org/uniprot/ADJ41817[	][	][	][	]False[	]False[	]False[	]False[	]False[	]False[	]False[	]False[	]False[	]False[	]False[	]False[	]False[	]False[	]False[	]False[	]False[	]False[	]False[	]False[	]False[	]False[	]False[	]False[	]False[	]False[	]False[	]False[	]False[	]False[	]False[	]False[	]False[	]False[	]False[	]False[	]False[
ADB45198[	][	][	][	][	][	][	][	][	]http://www.uniprot.org/uniprot/ADB45198[	][	][	][	]False[	]False[	]False[	]False[	]False[	]False[	]False[	]False[	]False[	]False[	]False[	]False[	]False[	]False[	]False[	]False[	]False[	]False[	]False[	]False[	]False[	]False[	]False[	]False[	]False[	]False[	]False[	]False[	]False[	]False[	]False[	]False[	]False[	]False[	]False[	]False[	]False[
AIE52473[	][	][	][	][	][	][	][	][	]http://www.uniprot.org/uniprot/AIE52473[	][	][	][	]False[	]False[	]False[	]False[	]False[	]False[	]False[	]False[	]False[	]False[	]False[	]False[	]False[	]False[	]False[	]False[	]False[	]False[	]False[	]False[	]False[	]False[	]False[	]False[	]False[	]False[	]False[	]False[	]False[	]False[	]False[	]False[	]False[	]False[	]False[	]False[	]False[
AIE52471[	][	][	][	][	][	][	][	][	]http://www.uniprot.org/uniprot/AIE52471[	][	][	][	]False[	]False[	]False[	]False[	]False[	]False[	]False[	]False[	]False[	]False[	]False[	]False[	]False[	]False[	]False[	]False[	]False[	]False[	]False[	]False[	]False[	]False[	]False[	]False[	]False[	]False[	]False[	]False[	]False[	]False[	]False[	]False[	]False[	]False[	]False[	]False[	]False[
P12582[	]P12582[	][	]Hemagglutinin[	]HA[	]Influenza A virus (strain A/Duck/Hokkaido/5/1977 H3N8)[	]550[	]Binds to sialic acid-containing receptors on the cell surface	bringing about the attachment of the virus particle to the cell. This attachment induces virion internalization of about two third of the virus particles through clathrin-dependent endocytosis and about one third through a clathrin- and caveolin-independent pathway. Plays a major role in the determination of host range restriction and virulence. Class I viral fusion protein. Responsible for penet…	releasing the fusion hydrophobic peptide. Several trimers are required to form a competent fusion pore.[	][	]http://www.uniprot.org/uniprot/P12582[	]GO:0075512 cellular processGO:0039654 cellular component organization or biogenesisGO:0019064 cellular component organization or biogenesisGO:0019062 interaction with cells and organisms[	]GO:0020002 (plasma membrane	host) GO:0016021 (other	membrane part) GO:0019031 (other	virion part) GO:0055036 (other	virion membrane)[	][	]False[	]True[	]False[	]False[	]False[	]True[	]False[	]False[	]False[	]False[	]False[	]True[	]False[	]False[	]False[	]False[	]False[	]False[	]False[	]False[	]False[	]True[	]False[	]False[	]False[	]False[	]False[	]False[	]True[	]False[	]False[
AAA43143[	][	][	][	][	][	][	][	][	]http://www.uniprot.org/uniprot/AAA43143[	][	][	][	]False[	]False[	]False[	]False[	]False[	]False[	]False[	]False[	]False[	]False[	]False[	]False[	]False[	]False[	]False[	]False[	]False[	]False[	]False[	]False[	]False[	]False[	]False[	]False[	]False[	]False[	]False[	]False[	]False[	]False[	]False[	]False[	]False[	]False[	]False[	]False[	]False[
AFD32608[	][	][	][	][	][	][	][	][	]http://www.uniprot.org/uniprot/AFD32608[	][	][	][	]False[	]False[	]False[	]False[	]False[	]False[	]False[	]False[	]False[	]False[	]False[	]False[	]False[	]False[	]False[	]False[	]False[	]False[	]False[	]False[	]False[	]False[	]False[	]False[	]False[	]False[	]False[	]False[	]False[	]False[	]False[	]False[	]False[	]False[	]False[	]False[	]False[
AEA29372[	][	][	][	][	][	][	][	][	]http://www.uniprot.org/uniprot/AEA29372[	][	][	][	]False[	]False[	]False[	]False[	]False[	]False[	]False[	]False[	]False[	]False[	]False[	]False[	]False[	]False[	]False[	]False[	]False[	]False[	]False[	]False[	]False[	]False[	]False[	]False[	]False[	]False[	]False[	]False[	]False[	]False[	]False[	]False[	]False[	]False[	]False[	]False[	]False[
AGT18761[	][	][	][	][	][	][	][	][	]http://www.uniprot.org/uniprot/AGT18761[	][	][	][	]False[	]False[	]False[	]False[	]False[	]False[	]False[	]False[	]False[	]False[	]False[	]False[	]False[	]False[	]False[	]False[	]False[	]False[	]False[	]False[	]False[	]False[	]False[	]False[	]False[	]False[	]False[	]False[	]False[	]False[	]False[	]False[	]False[	]False[	]False[	]False[	]False[
AGZ61203[	][	][	][	][	][	][	][	][	]http://www.uniprot.org/uniprot/AGZ61203[	][	][	][	]False[	]False[	]False[	]False[	]False[	]False[	]False[	]False[	]False[	]False[	]False[	]False[	]False[	]False[	]False[	]False[	]False[	]False[	]False[	]False[	]False[	]False[	]False[	]False[	]False[	]False[	]False[	]False[	]False[	]False[	]False[	]False[	]False[	]False[	]False[	]False[	]False[
AFF26071[	][	][	][	][	][	][	][	][	]http://www.uniprot.org/uniprot/AFF26071[	][	][	][	]False[	]False[	]False[	]False[	]False[	]False[	]False[	]False[	]False[	]False[	]False[	]False[	]False[	]False[	]False[	]False[	]False[	]False[	]False[	]False[	]False[	]False[	]False[	]False[	]False[	]False[	]False[	]False[	]False[	]False[	]False[	]False[	]False[	]False[	]False[	]False[	]False[
ADO21051[	][	][	][	][	][	][	][	][	]http://www.uniprot.org/uniprot/ADO21051[	][	][	][	]False[	]False[	]False[	]False[	]False[	]False[	]False[	]False[	]False[	]False[	]False[	]False[	]False[	]False[	]False[	]False[	]False[	]False[	]False[	]False[	]False[	]False[	]False[	]False[	]False[	]False[	]False[	]False[	]False[	]False[	]False[	]False[	]False[	]False[	]False[	]False[	]False[
AFY07126[	][	][	][	][	][	][	][	][	]http://www.uniprot.org/uniprot/AFY07126[	][	][	][	]False[	]False[	]False[	]False[	]False[	]False[	]False[	]False[	]False[	]False[	]False[	]False[	]False[	]False[	]False[	]False[	]False[	]False[	]False[	]False[	]False[	]False[	]False[	]False[	]False[	]False[	]False[	]False[	]False[	]False[	]False[	]False[	]False[	]False[	]False[	]False[	]False[
ACX93367[	][	][	][	][	][	][	][	][	]http://www.uniprot.org/uniprot/ACX93367[	][	][	][	]False[	]False[	]False[	]False[	]False[	]False[	]False[	]False[	]False[	]False[	]False[	]False[	]False[	]False[	]False[	]False[	]False[	]False[	]False[	]False[	]False[	]False[	]False[	]False[	]False[	]False[	]False[	]False[	]False[	]False[	]False[	]False[	]False[	]False[	]False[	]False[	]False[
ADK70147[	][	][	][	][	][	][	][	][	]http://www.uniprot.org/uniprot/ADK70147[	][	][	][	]False[	]False[	]False[	]False[	]False[	]False[	]False[	]False[	]False[	]False[	]False[	]False[	]False[	]False[	]False[	]False[	]False[	]False[	]False[	]False[	]False[	]False[	]False[	]False[	]False[	]False[	]False[	]False[	]False[	]False[	]False[	]False[	]False[	]False[	]False[	]False[	]False[
ABF22659[	][	][	][	][	][	][	][	][	]http://www.uniprot.org/uniprot/ABF22659[	][	][	][	]False[	]False[	]False[	]False[	]False[	]False[	]False[	]False[	]False[	]False[	]False[	]False[	]False[	]False[	]False[	]False[	]False[	]False[	]False[	]False[	]False[	]False[	]False[	]False[	]False[	]False[	]False[	]False[	]False[	]False[	]False[	]False[	]False[	]False[	]False[	]False[	]False[
AAK14987[	][	][	][	][	][	][	][	][	]http://www.uniprot.org/uniprot/AAK14987[	][	][	][	]False[	]False[	]False[	]False[	]False[	]False[	]False[	]False[	]False[	]False[	]False[	]False[	]False[	]False[	]False[	]False[	]False[	]False[	]False[	]False[	]False[	]False[	]False[	]False[	]False[	]False[	]False[	]False[	]False[	]False[	]False[	]False[	]False[	]False[	]False[	]False[	]False[
AFF25886[	][	][	][	][	][	][	][	][	]http://www.uniprot.org/uniprot/AFF25886[	][	][	][	]False[	]False[	]False[	]False[	]False[	]False[	]False[	]False[	]False[	]False[	]False[	]False[	]False[	]False[	]False[	]False[	]False[	]False[	]False[	]False[	]False[	]False[	]False[	]False[	]False[	]False[	]False[	]False[	]False[	]False[	]False[	]False[	]False[	]False[	]False[	]False[	]False[
ABK57103[	][	][	][	][	][	][	][	][	]http://www.uniprot.org/uniprot/ABK57103[	][	][	][	]False[	]False[	]False[	]False[	]False[	]False[	]False[	]False[	]False[	]False[	]False[	]False[	]False[	]False[	]False[	]False[	]False[	]False[	]False[	]False[	]False[	]False[	]False[	]False[	]False[	]False[	]False[	]False[	]False[	]False[	]False[	]False[	]False[	]False[	]False[	]False[	]False[
ADG59111[	][	][	][	][	][	][	][	][	]http://www.uniprot.org/uniprot/ADG59111[	][	][	][	]False[	]False[	]False[	]False[	]False[	]False[	]False[	]False[	]False[	]False[	]False[	]False[	]False[	]False[	]False[	]False[	]False[	]False[	]False[	]False[	]False[	]False[	]False[	]False[	]False[	]False[	]False[	]False[	]False[	]False[	]False[	]False[	]False[	]False[	]False[	]False[	]False[
AAA67339[	][	][	][	][	][	][	][	][	]http://www.uniprot.org/uniprot/AAA67339[	][	][	][	]False[	]False[	]False[	]False[	]False[	]False[	]False[	]False[	]False[	]False[	]False[	]False[	]False[	]False[	]False[	]False[	]False[	]False[	]False[	]False[	]False[	]False[	]False[	]False[	]False[	]False[	]False[	]False[	]False[	]False[	]False[	]False[	]False[	]False[	]False[	]False[	]False[
ACV49571[	][	][	][	][	][	][	][	][	]http://www.uniprot.org/uniprot/ACV49571[	][	][	][	]False[	]False[	]False[	]False[	]False[	]False[	]False[	]False[	]False[	]False[	]False[	]False[	]False[	]False[	]False[	]False[	]False[	]False[	]False[	]False[	]False[	]False[	]False[	]False[	]False[	]False[	]False[	]False[	]False[	]False[	]False[	]False[	]False[	]False[	]False[	]False[	]False[
AEW25475[	][	][	][	][	][	][	][	][	]http://www.uniprot.org/uniprot/AEW25475[	][	][	][	]False[	]False[	]False[	]False[	]False[	]False[	]False[	]False[	]False[	]False[	]False[	]False[	]False[	]False[	]False[	]False[	]False[	]False[	]False[	]False[	]False[	]False[	]False[	]False[	]False[	]False[	]False[	]False[	]False[	]False[	]False[	]False[	]False[	]False[	]False[	]False[	]False[
AEA04316[	][	][	][	][	][	][	][	][	]http://www.uniprot.org/uniprot/AEA04316[	][	][	][	]False[	]False[	]False[	]False[	]False[	]False[	]False[	]False[	]False[	]False[	]False[	]False[	]False[	]False[	]False[	]False[	]False[	]False[	]False[	]False[	]False[	]False[	]False[	]False[	]False[	]False[	]False[	]False[	]False[	]False[	]False[	]False[	]False[	]False[	]False[	]False[	]False[
CAC81018[	][	][	][	][	][	][	][	][	]http://www.uniprot.org/uniprot/CAC81018[	][	][	][	]False[	]False[	]False[	]False[	]False[	]False[	]False[	]False[	]False[	]False[	]False[	]False[	]False[	]False[	]False[	]False[	]False[	]False[	]False[	]False[	]False[	]False[	]False[	]False[	]False[	]False[	]False[	]False[	]False[	]False[	]False[	]False[	]False[	]False[	]False[	]False[	]False[
AFX84817[	][	][	][	][	][	][	][	][	]http://www.uniprot.org/uniprot/AFX84817[	][	][	][	]False[	]False[	]False[	]False[	]False[	]False[	]False[	]False[	]False[	]False[	]False[	]False[	]False[	]False[	]False[	]False[	]False[	]False[	]False[	]False[	]False[	]False[	]False[	]False[	]False[	]False[	]False[	]False[	]False[	]False[	]False[	]False[	]False[	]False[	]False[	]False[	]False[
AAC36735[	][	][	][	][	][	][	][	][	]http://www.uniprot.org/uniprot/AAC36735[	][	][	][	]False[	]False[	]False[	]False[	]False[	]False[	]False[	]False[	]False[	]False[	]False[	]False[	]False[	]False[	]False[	]False[	]False[	]False[	]False[	]False[	]False[	]False[	]False[	]False[	]False[	]False[	]False[	]False[	]False[	]False[	]False[	]False[	]False[	]False[	]False[	]False[	]False[
ACC67377[	][	][	][	][	][	][	][	][	]http://www.uniprot.org/uniprot/ACC67377[	][	][	][	]False[	]False[	]False[	]False[	]False[	]False[	]False[	]False[	]False[	]False[	]False[	]False[	]False[	]False[	]False[	]False[	]False[	]False[	]False[	]False[	]False[	]False[	]False[	]False[	]False[	]False[	]False[	]False[	]False[	]False[	]False[	]False[	]False[	]False[	]False[	]False[	]False[
AAO65613[	][	][	][	][	][	][	][	][	]http://www.uniprot.org/uniprot/AAO65613[	][	][	][	]False[	]False[	]False[	]False[	]False[	]False[	]False[	]False[	]False[	]False[	]False[	]False[	]False[	]False[	]False[	]False[	]False[	]False[	]False[	]False[	]False[	]False[	]False[	]False[	]False[	]False[	]False[	]False[	]False[	]False[	]False[	]False[	]False[	]False[	]False[	]False[	]False[
ABV46953[	][	][	][	][	][	][	][	][	]http://www.uniprot.org/uniprot/ABV46953[	][	][	][	]False[	]False[	]False[	]False[	]False[	]False[	]False[	]False[	]False[	]False[	]False[	]False[	]False[	]False[	]False[	]False[	]False[	]False[	]False[	]False[	]False[	]False[	]False[	]False[	]False[	]False[	]False[	]False[	]False[	]False[	]False[	]False[	]False[	]False[	]False[	]False[	]False[
ABQ23877[	][	][	][	][	][	][	][	][	]http://www.uniprot.org/uniprot/ABQ23877[	][	][	][	]False[	]False[	]False[	]False[	]False[	]False[	]False[	]False[	]False[	]False[	]False[	]False[	]False[	]False[	]False[	]False[	]False[	]False[	]False[	]False[	]False[	]False[	]False[	]False[	]False[	]False[	]False[	]False[	]False[	]False[	]False[	]False[	]False[	]False[	]False[	]False[	]False[
ABC66251[	][	][	][	][	][	][	][	][	]http://www.uniprot.org/uniprot/ABC66251[	][	][	][	]False[	]False[	]False[	]False[	]False[	]False[	]False[	]False[	]False[	]False[	]False[	]False[	]False[	]False[	]False[	]False[	]False[	]False[	]False[	]False[	]False[	]False[	]False[	]False[	]False[	]False[	]False[	]False[	]False[	]False[	]False[	]False[	]False[	]False[	]False[	]False[	]False[
ADB07981[	][	][	][	][	][	][	][	][	]http://www.uniprot.org/uniprot/ADB07981[	][	][	][	]False[	]False[	]False[	]False[	]False[	]False[	]False[	]False[	]False[	]False[	]False[	]False[	]False[	]False[	]False[	]False[	]False[	]False[	]False[	]False[	]False[	]False[	]False[	]False[	]False[	]False[	]False[	]False[	]False[	]False[	]False[	]False[	]False[	]False[	]False[	]False[	]False[
AAF87503[	][	][	][	][	][	][	][	][	]http://www.uniprot.org/uniprot/AAF87503[	][	][	][	]False[	]False[	]False[	]False[	]False[	]False[	]False[	]False[	]False[	]False[	]False[	]False[	]False[	]False[	]False[	]False[	]False[	]False[	]False[	]False[	]False[	]False[	]False[	]False[	]False[	]False[	]False[	]False[	]False[	]False[	]False[	]False[	]False[	]False[	]False[	]False[	]False[
AAY28406[	][	][	][	][	][	][	][	][	]http://www.uniprot.org/uniprot/AAY28406[	][	][	][	]False[	]False[	]False[	]False[	]False[	]False[	]False[	]False[	]False[	]False[	]False[	]False[	]False[	]False[	]False[	]False[	]False[	]False[	]False[	]False[	]False[	]False[	]False[	]False[	]False[	]False[	]False[	]False[	]False[	]False[	]False[	]False[	]False[	]False[	]False[	]False[	]False[
AEI60112[	][	][	][	][	][	][	][	][	]http://www.uniprot.org/uniprot/AEI60112[	][	][	][	]False[	]False[	]False[	]False[	]False[	]False[	]False[	]False[	]False[	]False[	]False[	]False[	]False[	]False[	]False[	]False[	]False[	]False[	]False[	]False[	]False[	]False[	]False[	]False[	]False[	]False[	]False[	]False[	]False[	]False[	]False[	]False[	]False[	]False[	]False[	]False[	]False[
AAL60150[	][	][	][	][	][	][	][	][	]http://www.uniprot.org/uniprot/AAL60150[	][	][	][	]False[	]False[	]False[	]False[	]False[	]False[	]False[	]False[	]False[	]False[	]False[	]False[	]False[	]False[	]False[	]False[	]False[	]False[	]False[	]False[	]False[	]False[	]False[	]False[	]False[	]False[	]False[	]False[	]False[	]False[	]False[	]False[	]False[	]False[	]False[	]False[	]False[
AGI00562[	][	][	][	][	][	][	][	][	]http://www.uniprot.org/uniprot/AGI00562[	][	][	][	]False[	]False[	]False[	]False[	]False[	]False[	]False[	]False[	]False[	]False[	]False[	]False[	]False[	]False[	]False[	]False[	]False[	]False[	]False[	]False[	]False[	]False[	]False[	]False[	]False[	]False[	]False[	]False[	]False[	]False[	]False[	]False[	]False[	]False[	]False[	]False[	]False[
P14105[	]P14105[	][	]Myosin-9[	]MYH9[	]Gallus gallus[	]1959[	]Cellular myosin that appears to play a role in cytokinesis	cell shape	and specialized functions such as secretion and capping.[	][	]http://www.uniprot.org/uniprot/P14105[	]GO:0031532 cellular component organization or biogenesisGO:0030048 cellular processGO:0001525 developmental processGO:0043534 cellular processGO:0000910 cellular processGO:0006509 metabolic processGO:0030224 cellular processGO:0030220 cellular component organization or biogenesisGO:0015031 localizationGO:0008360 regulation[	]GO:0015629 (cytoskeleton	intracellular) GO:0005826 (cytoskeleton	cell division site) GO:0031252 (other	cell leading edge) GO:0032154 (cell surface	cell division site) GO:0005737 (cytoplasm	intracellular) GO:0005829 (cytoplasm	intracellular) GO:0016459 (cytoskeleton	intracellular) GO:0005634 (nucleus	intracellular) GO:0005886 (plasma membrane	cell periphery) GO:0043234 (macromolecular complex	protein complex) GO:0001726 (other	cell leading edge) GO:0001725 (cytoskeleton	intracellular)[	]GO:0051015 (binding	macromolecular complex binding) GO:0005524 (binding	carbohydrate derivative binding) GO:0016887 (catalytic activity	hydrolase activity) GO:0000146 (catalytic activity	hydrolase activity) GO:0043495 (binding	protein binding) GO:0042803 (binding	protein binding)[	]False[	]True[	]True[	]False[	]False[	]False[	]True[	]True[	]True[	]False[	]False[	]True[	]False[	]False[	]False[	]False[	]False[
ABG37332[	][	][	][	][	][	][	][	][	]http://www.uniprot.org/uniprot/ABG37332[	][	][	][	]False[	]False[	]False[	]False[	]False[	]False[	]False[	]False[	]False[	]False[	]False[	]False[	]False[	]False[	]False[	]False[	]False[	]False[	]False[	]False[	]False[	]False[	]False[	]False[	]False[	]False[	]False[	]False[	]False[	]False[	]False[	]False[	]False[	]False[	]False[	]False[	]False[
AGZ62236[	][	][	][	][	][	][	][	][	]http://www.uniprot.org/uniprot/AGZ62236[	][	][	][	]False[	]False[	]False[	]False[	]False[	]False[	]False[	]False[	]False[	]False[	]False[	]False[	]False[	]False[	]False[	]False[	]False[	]False[	]False[	]False[	]False[	]False[	]False[	]False[	]False[	]False[	]False[	]False[	]False[	]False[	]False[	]False[	]False[	]False[	]False[	]False[	]False[
ADY71602[	][	][	][	][	][	][	][	][	]http://www.uniprot.org/uniprot/ADY71602[	][	][	][	]False[	]False[	]False[	]False[	]False[	]False[	]False[	]False[	]False[	]False[	]False[	]False[	]False[	]False[	]False[	]False[	]False[	]False[	]False[	]False[	]False[	]False[	]False[	]False[	]False[	]False[	]False[	]False[	]False[	]False[	]False[	]False[	]False[	]False[	]False[	]False[	]False[
AFM84418[	][	][	][	][	][	][	][	][	]http://www.uniprot.org/uniprot/AFM84418[	][	][	][	]False[	]False[	]False[	]False[	]False[	]False[	]False[	]False[	]False[	]False[	]False[	]False[	]False[	]False[	]False[	]False[	]False[	]False[	]False[	]False[	]False[	]False[	]False[	]False[	]False[	]False[	]False[	]False[	]False[	]False[	]False[	]False[	]False[	]False[	]False[	]False[	]False[
AFM84346[	][	][	][	][	][	][	][	][	]http://www.uniprot.org/uniprot/AFM84346[	][	][	][	]False[	]False[	]False[	]False[	]False[	]False[	]False[	]False[	]False[	]False[	]False[	]False[	]False[	]False[	]False[	]False[	]False[	]False[	]False[	]False[	]False[	]False[	]False[	]False[	]False[	]False[	]False[	]False[	]False[	]False[	]False[	]False[	]False[	]False[	]False[	]False[	]False[
AFM84356[	][	][	][	][	][	][	][	][	]http://www.uniprot.org/uniprot/AFM84356[	][	][	][	]False[	]False[	]False[	]False[	]False[	]False[	]False[	]False[	]False[	]False[	]False[	]False[	]False[	]False[	]False[	]False[	]False[	]False[	]False[	]False[	]False[	]False[	]False[	]False[	]False[	]False[	]False[	]False[	]False[	]False[	]False[	]False[	]False[	]False[	]False[	]False[	]False[
AFM84386[	][	][	][	][	][	][	][	][	]http://www.uniprot.org/uniprot/AFM84386[	][	][	][	]False[	]False[	]False[	]False[	]False[	]False[	]False[	]False[	]False[	]False[	]False[	]False[	]False[	]False[	]False[	]False[	]False[	]False[	]False[	]False[	]False[	]False[	]False[	]False[	]False[	]False[	]False[	]False[	]False[	]False[	]False[	]False[	]False[	]False[	]False[	]False[	]False[
AFM84396[	][	][	][	][	][	][	][	][	]http://www.uniprot.org/uniprot/AFM84396[	][	][	][	]False[	]False[	]False[	]False[	]False[	]False[	]False[	]False[	]False[	]False[	]False[	]False[	]False[	]False[	]False[	]False[	]False[	]False[	]False[	]False[	]False[	]False[	]False[	]False[	]False[	]False[	]False[	]False[	]False[	]False[	]False[	]False[	]False[	]False[	]False[	]False[	]False[
AFM84408[	][	][	][	][	][	][	][	][	]http://www.uniprot.org/uniprot/AFM84408[	][	][	][	]False[	]False[	]False[	]False[	]False[	]False[	]False[	]False[	]False[	]False[	]False[	]False[	]False[	]False[	]False[	]False[	]False[	]False[	]False[	]False[	]False[	]False[	]False[	]False[	]False[	]False[	]False[	]False[	]False[	]False[	]False[	]False[	]False[	]False[	]False[	]False[	]False[
AEN68978[	][	][	][	][	][	][	][	][	]http://www.uniprot.org/uniprot/AEN68978[	][	][	][	]False[	]False[	]False[	]False[	]False[	]False[	]False[	]False[	]False[	]False[	]False[	]False[	]False[	]False[	]False[	]False[	]False[	]False[	]False[	]False[	]False[	]False[	]False[	]False[	]False[	]False[	]False[	]False[	]False[	]False[	]False[	]False[	]False[	]False[	]False[	]False[	]False[
ACT36313[	][	][	][	][	][	][	][	][	]http://www.uniprot.org/uniprot/ACT36313[	][	][	][	]False[	]False[	]False[	]False[	]False[	]False[	]False[	]False[	]False[	]False[	]False[	]False[	]False[	]False[	]False[	]False[	]False[	]False[	]False[	]False[	]False[	]False[	]False[	]False[	]False[	]False[	]False[	]False[	]False[	]False[	]False[	]False[	]False[	]False[	]False[	]False[	]False[
ACZ48177[	][	][	][	][	][	][	][	][	]http://www.uniprot.org/uniprot/ACZ48177[	][	][	][	]False[	]False[	]False[	]False[	]False[	]False[	]False[	]False[	]False[	]False[	]False[	]False[	]False[	]False[	]False[	]False[	]False[	]False[	]False[	]False[	]False[	]False[	]False[	]False[	]False[	]False[	]False[	]False[	]False[	]False[	]False[	]False[	]False[	]False[	]False[	]False[	]False[
ADZ96159[	][	][	][	][	][	][	][	][	]http://www.uniprot.org/uniprot/ADZ96159[	][	][	][	]False[	]False[	]False[	]False[	]False[	]False[	]False[	]False[	]False[	]False[	]False[	]False[	]False[	]False[	]False[	]False[	]False[	]False[	]False[	]False[	]False[	]False[	]False[	]False[	]False[	]False[	]False[	]False[	]False[	]False[	]False[	]False[	]False[	]False[	]False[	]False[	]False[
AFG72048[	][	][	][	][	][	][	][	][	]http://www.uniprot.org/uniprot/AFG72048[	][	][	][	]False[	]False[	]False[	]False[	]False[	]False[	]False[	]False[	]False[	]False[	]False[	]False[	]False[	]False[	]False[	]False[	]False[	]False[	]False[	]False[	]False[	]False[	]False[	]False[	]False[	]False[	]False[	]False[	]False[	]False[	]False[	]False[	]False[	]False[	]False[	]False[	]False[
ABC40563[	][	][	][	][	][	][	][	][	]http://www.uniprot.org/uniprot/ABC40563[	][	][	][	]False[	]False[	]False[	]False[	]False[	]False[	]False[	]False[	]False[	]False[	]False[	]False[	]False[	]False[	]False[	]False[	]False[	]False[	]False[	]False[	]False[	]False[	]False[	]False[	]False[	]False[	]False[	]False[	]False[	]False[	]False[	]False[	]False[	]False[	]False[	]False[	]False[
AFG99124[	][	][	][	][	][	][	][	][	]http://www.uniprot.org/uniprot/AFG99124[	][	][	][	]False[	]False[	]False[	]False[	]False[	]False[	]False[	]False[	]False[	]False[	]False[	]False[	]False[	]False[	]False[	]False[	]False[	]False[	]False[	]False[	]False[	]False[	]False[	]False[	]False[	]False[	]False[	]False[	]False[	]False[	]False[	]False[	]False[	]False[	]False[	]False[	]False[
ABO33077[	][	][	][	][	][	][	][	][	]http://www.uniprot.org/uniprot/ABO33077[	][	][	][	]False[	]False[	]False[	]False[	]False[	]False[	]False[	]False[	]False[	]False[	]False[	]False[	]False[	]False[	]False[	]False[	]False[	]False[	]False[	]False[	]False[	]False[	]False[	]False[	]False[	]False[	]False[	]False[	]False[	]False[	]False[	]False[	]False[	]False[	]False[	]False[	]False[
AGH99702[	][	][	][	][	][	][	][	][	]http://www.uniprot.org/uniprot/AGH99702[	][	][	][	]False[	]False[	]False[	]False[	]False[	]False[	]False[	]False[	]False[	]False[	]False[	]False[	]False[	]False[	]False[	]False[	]False[	]False[	]False[	]False[	]False[	]False[	]False[	]False[	]False[	]False[	]False[	]False[	]False[	]False[	]False[	]False[	]False[	]False[	]False[	]False[	]False[
AGH99700[	][	][	][	][	][	][	][	][	]http://www.uniprot.org/uniprot/AGH99700[	][	][	][	]False[	]False[	]False[	]False[	]False[	]False[	]False[	]False[	]False[	]False[	]False[	]False[	]False[	]False[	]False[	]False[	]False[	]False[	]False[	]False[	]False[	]False[	]False[	]False[	]False[	]False[	]False[	]False[	]False[	]False[	]False[	]False[	]False[	]False[	]False[	]False[	]False[
ABC39813[	][	][	][	][	][	][	][	][	]http://www.uniprot.org/uniprot/ABC39813[	][	][	][	]False[	]False[	]False[	]False[	]False[	]False[	]False[	]False[	]False[	]False[	]False[	]False[	]False[	]False[	]False[	]False[	]False[	]False[	]False[	]False[	]False[	]False[	]False[	]False[	]False[	]False[	]False[	]False[	]False[	]False[	]False[	]False[	]False[	]False[	]False[	]False[	]False[
AAZ43378[	][	][	][	][	][	][	][	][	]http://www.uniprot.org/uniprot/AAZ43378[	][	][	][	]False[	]False[	]False[	]False[	]False[	]False[	]False[	]False[	]False[	]False[	]False[	]False[	]False[	]False[	]False[	]False[	]False[	]False[	]False[	]False[	]False[	]False[	]False[	]False[	]False[	]False[	]False[	]False[	]False[	]False[	]False[	]False[	]False[	]False[	]False[	]False[	]False[
AFG99212[	][	][	][	][	][	][	][	][	]http://www.uniprot.org/uniprot/AFG99212[	][	][	][	]False[	]False[	]False[	]False[	]False[	]False[	]False[	]False[	]False[	]False[	]False[	]False[	]False[	]False[	]False[	]False[	]False[	]False[	]False[	]False[	]False[	]False[	]False[	]False[	]False[	]False[	]False[	]False[	]False[	]False[	]False[	]False[	]False[	]False[	]False[	]False[	]False[
ABD17342[	][	][	][	][	][	][	][	][	]http://www.uniprot.org/uniprot/ABD17342[	][	][	][	]False[	]False[	]False[	]False[	]False[	]False[	]False[	]False[	]False[	]False[	]False[	]False[	]False[	]False[	]False[	]False[	]False[	]False[	]False[	]False[	]False[	]False[	]False[	]False[	]False[	]False[	]False[	]False[	]False[	]False[	]False[	]False[	]False[	]False[	]False[	]False[	]False[
ABG37216[	][	][	][	][	][	][	][	][	]http://www.uniprot.org/uniprot/ABG37216[	][	][	][	]False[	]False[	]False[	]False[	]False[	]False[	]False[	]False[	]False[	]False[	]False[	]False[	]False[	]False[	]False[	]False[	]False[	]False[	]False[	]False[	]False[	]False[	]False[	]False[	]False[	]False[	]False[	]False[	]False[	]False[	]False[	]False[	]False[	]False[	]False[	]False[	]False[
ABC86145[	][	][	][	][	][	][	][	][	]http://www.uniprot.org/uniprot/ABC86145[	][	][	][	]False[	]False[	]False[	]False[	]False[	]False[	]False[	]False[	]False[	]False[	]False[	]False[	]False[	]False[	]False[	]False[	]False[	]False[	]False[	]False[	]False[	]False[	]False[	]False[	]False[	]False[	]False[	]False[	]False[	]False[	]False[	]False[	]False[	]False[	]False[	]False[	]False[
AGH99712[	][	][	][	][	][	][	][	][	]http://www.uniprot.org/uniprot/AGH99712[	][	][	][	]False[	]False[	]False[	]False[	]False[	]False[	]False[	]False[	]False[	]False[	]False[	]False[	]False[	]False[	]False[	]False[	]False[	]False[	]False[	]False[	]False[	]False[	]False[	]False[	]False[	]False[	]False[	]False[	]False[	]False[	]False[	]False[	]False[	]False[	]False[	]False[	]False[
AGH99714[	][	][	][	][	][	][	][	][	]http://www.uniprot.org/uniprot/AGH99714[	][	][	][	]False[	]False[	]False[	]False[	]False[	]False[	]False[	]False[	]False[	]False[	]False[	]False[	]False[	]False[	]False[	]False[	]False[	]False[	]False[	]False[	]False[	]False[	]False[	]False[	]False[	]False[	]False[	]False[	]False[	]False[	]False[	]False[	]False[	]False[	]False[	]False[	]False[
AFG99190[	][	][	][	][	][	][	][	][	]http://www.uniprot.org/uniprot/AFG99190[	][	][	][	]False[	]False[	]False[	]False[	]False[	]False[	]False[	]False[	]False[	]False[	]False[	]False[	]False[	]False[	]False[	]False[	]False[	]False[	]False[	]False[	]False[	]False[	]False[	]False[	]False[	]False[	]False[	]False[	]False[	]False[	]False[	]False[	]False[	]False[	]False[	]False[	]False[
ACY79886[	][	][	][	][	][	][	][	][	]http://www.uniprot.org/uniprot/ACY79886[	][	][	][	]False[	]False[	]False[	]False[	]False[	]False[	]False[	]False[	]False[	]False[	]False[	]False[	]False[	]False[	]False[	]False[	]False[	]False[	]False[	]False[	]False[	]False[	]False[	]False[	]False[	]False[	]False[	]False[	]False[	]False[	]False[	]False[	]False[	]False[	]False[	]False[	]False[
AGN51234[	][	][	][	][	][	][	][	][	]http://www.uniprot.org/uniprot/AGN51234[	][	][	][	]False[	]False[	]False[	]False[	]False[	]False[	]False[	]False[	]False[	]False[	]False[	]False[	]False[	]False[	]False[	]False[	]False[	]False[	]False[	]False[	]False[	]False[	]False[	]False[	]False[	]False[	]False[	]False[	]False[	]False[	]False[	]False[	]False[	]False[	]False[	]False[	]False[
AGK24255[	][	][	][	][	][	][	][	][	]http://www.uniprot.org/uniprot/AGK24255[	][	][	][	]False[	]False[	]False[	]False[	]False[	]False[	]False[	]False[	]False[	]False[	]False[	]False[	]False[	]False[	]False[	]False[	]False[	]False[	]False[	]False[	]False[	]False[	]False[	]False[	]False[	]False[	]False[	]False[	]False[	]False[	]False[	]False[	]False[	]False[	]False[	]False[	]False[
AGV40765[	][	][	][	][	][	][	][	][	]http://www.uniprot.org/uniprot/AGV40765[	][	][	][	]False[	]False[	]False[	]False[	]False[	]False[	]False[	]False[	]False[	]False[	]False[	]False[	]False[	]False[	]False[	]False[	]False[	]False[	]False[	]False[	]False[	]False[	]False[	]False[	]False[	]False[	]False[	]False[	]False[	]False[	]False[	]False[	]False[	]False[	]False[	]False[	]False[
ADM29240[	][	][	][	][	][	][	][	][	]http://www.uniprot.org/uniprot/ADM29240[	][	][	][	]False[	]False[	]False[	]False[	]False[	]False[	]False[	]False[	]False[	]False[	]False[	]False[	]False[	]False[	]False[	]False[	]False[	]False[	]False[	]False[	]False[	]False[	]False[	]False[	]False[	]False[	]False[	]False[	]False[	]False[	]False[	]False[	]False[	]False[	]False[	]False[	]False[
ADM29339[	][	][	][	][	][	][	][	][	]http://www.uniprot.org/uniprot/ADM29339[	][	][	][	]False[	]False[	]False[	]False[	]False[	]False[	]False[	]False[	]False[	]False[	]False[	]False[	]False[	]False[	]False[	]False[	]False[	]False[	]False[	]False[	]False[	]False[	]False[	]False[	]False[	]False[	]False[	]False[	]False[	]False[	]False[	]False[	]False[	]False[	]False[	]False[	]False[
ADM29471[	][	][	][	][	][	][	][	][	]http://www.uniprot.org/uniprot/ADM29471[	][	][	][	]False[	]False[	]False[	]False[	]False[	]False[	]False[	]False[	]False[	]False[	]False[	]False[	]False[	]False[	]False[	]False[	]False[	]False[	]False[	]False[	]False[	]False[	]False[	]False[	]False[	]False[	]False[	]False[	]False[	]False[	]False[	]False[	]False[	]False[	]False[	]False[	]False[
ADM29449[	][	][	][	][	][	][	][	][	]http://www.uniprot.org/uniprot/ADM29449[	][	][	][	]False[	]False[	]False[	]False[	]False[	]False[	]False[	]False[	]False[	]False[	]False[	]False[	]False[	]False[	]False[	]False[	]False[	]False[	]False[	]False[	]False[	]False[	]False[	]False[	]False[	]False[	]False[	]False[	]False[	]False[	]False[	]False[	]False[	]False[	]False[	]False[	]False[
ACD85382[	][	][	][	][	][	][	][	][	]http://www.uniprot.org/uniprot/ACD85382[	][	][	][	]False[	]False[	]False[	]False[	]False[	]False[	]False[	]False[	]False[	]False[	]False[	]False[	]False[	]False[	]False[	]False[	]False[	]False[	]False[	]False[	]False[	]False[	]False[	]False[	]False[	]False[	]False[	]False[	]False[	]False[	]False[	]False[	]False[	]False[	]False[	]False[	]False[
ACD85371[	][	][	][	][	][	][	][	][	]http://www.uniprot.org/uniprot/ACD85371[	][	][	][	]False[	]False[	]False[	]False[	]False[	]False[	]False[	]False[	]False[	]False[	]False[	]False[	]False[	]False[	]False[	]False[	]False[	]False[	]False[	]False[	]False[	]False[	]False[	]False[	]False[	]False[	]False[	]False[	]False[	]False[	]False[	]False[	]False[	]False[	]False[	]False[	]False[
ADN87297[	][	][	][	][	][	][	][	][	]http://www.uniprot.org/uniprot/ADN87297[	][	][	][	]False[	]False[	]False[	]False[	]False[	]False[	]False[	]False[	]False[	]False[	]False[	]False[	]False[	]False[	]False[	]False[	]False[	]False[	]False[	]False[	]False[	]False[	]False[	]False[	]False[	]False[	]False[	]False[	]False[	]False[	]False[	]False[	]False[	]False[	]False[	]False[	]False[
ADN87298[	][	][	][	][	][	][	][	][	]http://www.uniprot.org/uniprot/ADN87298[	][	][	][	]False[	]False[	]False[	]False[	]False[	]False[	]False[	]False[	]False[	]False[	]False[	]False[	]False[	]False[	]False[	]False[	]False[	]False[	]False[	]False[	]False[	]False[	]False[	]False[	]False[	]False[	]False[	]False[	]False[	]False[	]False[	]False[	]False[	]False[	]False[	]False[	]False[
ADN87295[	][	][	][	][	][	][	][	][	]http://www.uniprot.org/uniprot/ADN87295[	][	][	][	]False[	]False[	]False[	]False[	]False[	]False[	]False[	]False[	]False[	]False[	]False[	]False[	]False[	]False[	]False[	]False[	]False[	]False[	]False[	]False[	]False[	]False[	]False[	]False[	]False[	]False[	]False[	]False[	]False[	]False[	]False[	]False[	]False[	]False[	]False[	]False[	]False[
ADN87294[	][	][	][	][	][	][	][	][	]http://www.uniprot.org/uniprot/ADN87294[	][	][	][	]False[	]False[	]False[	]False[	]False[	]False[	]False[	]False[	]False[	]False[	]False[	]False[	]False[	]False[	]False[	]False[	]False[	]False[	]False[	]False[	]False[	]False[	]False[	]False[	]False[	]False[	]False[	]False[	]False[	]False[	]False[	]False[	]False[	]False[	]False[	]False[	]False[
BAG84276[	][	][	][	][	][	][	][	][	]http://www.uniprot.org/uniprot/BAG84276[	][	][	][	]False[	]False[	]False[	]False[	]False[	]False[	]False[	]False[	]False[	]False[	]False[	]False[	]False[	]False[	]False[	]False[	]False[	]False[	]False[	]False[	]False[	]False[	]False[	]False[	]False[	]False[	]False[	]False[	]False[	]False[	]False[	]False[	]False[	]False[	]False[	]False[	]False[
ACR56269[	][	][	][	][	][	][	][	][	]http://www.uniprot.org/uniprot/ACR56269[	][	][	][	]False[	]False[	]False[	]False[	]False[	]False[	]False[	]False[	]False[	]False[	]False[	]False[	]False[	]False[	]False[	]False[	]False[	]False[	]False[	]False[	]False[	]False[	]False[	]False[	]False[	]False[	]False[	]False[	]False[	]False[	]False[	]False[	]False[	]False[	]False[	]False[	]False[
ACN59799[	][	][	][	][	][	][	][	][	]http://www.uniprot.org/uniprot/ACN59799[	][	][	][	]False[	]False[	]False[	]False[	]False[	]False[	]False[	]False[	]False[	]False[	]False[	]False[	]False[	]False[	]False[	]False[	]False[	]False[	]False[	]False[	]False[	]False[	]False[	]False[	]False[	]False[	]False[	]False[	]False[	]False[	]False[	]False[	]False[	]False[	]False[	]False[	]False[
AFB77666[	][	][	][	][	][	][	][	][	]http://www.uniprot.org/uniprot/AFB77666[	][	][	][	]False[	]False[	]False[	]False[	]False[	]False[	]False[	]False[	]False[	]False[	]False[	]False[	]False[	]False[	]False[	]False[	]False[	]False[	]False[	]False[	]False[	]False[	]False[	]False[	]False[	]False[	]False[	]False[	]False[	]False[	]False[	]False[	]False[	]False[	]False[	]False[	]False[
BAJ13310[	][	][	][	][	][	][	][	][	]http://www.uniprot.org/uniprot/BAJ13310[	][	][	][	]False[	]False[	]False[	]False[	]False[	]False[	]False[	]False[	]False[	]False[	]False[	]False[	]False[	]False[	]False[	]False[	]False[	]False[	]False[	]False[	]False[	]False[	]False[	]False[	]False[	]False[	]False[	]False[	]False[	]False[	]False[	]False[	]False[	]False[	]False[	]False[	]False[
AAV68015[	][	][	][	][	][	][	][	][	]http://www.uniprot.org/uniprot/AAV68015[	][	][	][	]False[	]False[	]False[	]False[	]False[	]False[	]False[	]False[	]False[	]False[	]False[	]False[	]False[	]False[	]False[	]False[	]False[	]False[	]False[	]False[	]False[	]False[	]False[	]False[	]False[	]False[	]False[	]False[	]False[	]False[	]False[	]False[	]False[	]False[	]False[	]False[	]False[
Q90835[	]Q90835[	][	]Elongation factor 1-alpha 1[	]EEF1A[	]Gallus gallus[	]462[	]This protein promotes the GTP-dependent binding of aminoacyl-tRNA to the A-site of ribosomes during protein biosynthesis.[	][	]http://www.uniprot.org/uniprot/Q90835[	]GO:0071364 cellular process[	]GO:0030864 (cytoskeleton	cell periphery) GO:0005829 (cytoplasm	intracellular) GO:0070062 (extracellular	extracellular organelle) GO:0005615 (extracellular	extracellular region part) GO:0043209 (other	myelin sheath) GO:0005730 (nucleus	intracellular) GO:0032587 (plasma membrane	cell leading edge)[	]GO:0005525 (binding	carbohydrate derivative binding) GO:0003924 (catalytic activity	hydrolase activity) GO:0044822 (binding	heterocyclic compound binding) GO:0003746 (binding	heterocyclic compound binding) GO:0000049 (binding	heterocyclic compound binding)[	]False[	]True[	]False[	]False[	]False[	]False[	]False[	]False[	]False[	]False[	]False[	]False[	]False[	]False[	]False[	]False[	]False[	]False[	]True[	]False[	]True[	]True[	]False[	]True[	]False[
ABL61462[	][	][	][	][	][	][	][	][	]http://www.uniprot.org/uniprot/ABL61462[	][	][	][	]False[	]False[	]False[	]False[	]False[	]False[	]False[	]False[	]False[	]False[	]False[	]False[	]False[	]False[	]False[	]False[	]False[	]False[	]False[	]False[	]False[	]False[	]False[	]False[	]False[	]False[	]False[	]False[	]False[	]False[	]False[	]False[	]False[	]False[	]False[	]False[	]False[
AAF99666[	][	][	][	][	][	][	][	][	]http://www.uniprot.org/uniprot/AAF99666[	][	][	][	]False[	]False[	]False[	]False[	]False[	]False[	]False[	]False[	]False[	]False[	]False[	]False[	]False[	]False[	]False[	]False[	]False[	]False[	]False[	]False[	]False[	]False[	]False[	]False[	]False[	]False[	]False[	]False[	]False[	]False[	]False[	]False[	]False[	]False[	]False[	]False[	]False[
BAA04716[	][	][	][	][	][	][	][	][	]http://www.uniprot.org/uniprot/BAA04716[	][	][	][	]False[	]False[	]False[	]False[	]False[	]False[	]False[	]False[	]False[	]False[	]False[	]False[	]False[	]False[	]False[	]False[	]False[	]False[	]False[	]False[	]False[	]False[	]False[	]False[	]False[	]False[	]False[	]False[	]False[	]False[	]False[	]False[	]False[	]False[	]False[	]False[	]False[
AAZ74584[	][	][	][	][	][	][	][	][	]http://www.uniprot.org/uniprot/AAZ74584[	][	][	][	]False[	]False[	]False[	]False[	]False[	]False[	]False[	]False[	]False[	]False[	]False[	]False[	]False[	]False[	]False[	]False[	]False[	]False[	]False[	]False[	]False[	]False[	]False[	]False[	]False[	]False[	]False[	]False[	]False[	]False[	]False[	]False[	]False[	]False[	]False[	]False[	]False[
P17785[	]P17785[	][	]Annexin A2[	]ANXA2[	]Gallus gallus[	]339[	]Calcium-regulated membrane-binding protein whose affinity for calcium is greatly enhanced by anionic phospholipids. It binds two calcium ions with high affinity.[	][	]http://www.uniprot.org/uniprot/P17785[	]GO:0001525 developmental processGO:0055074 regulationGO:0070588 cellular processGO:0030199 cellular component organization or biogenesisGO:0042730 regulationGO:0006900 cellular component organization or biogenesisGO:0001765 cellular component organization or biogenesisGO:0032804 regulationGO:1900121 regulationGO:0002091 regulationGO:0036035 cellular processGO:0051099 regulationGO:0031340 regulat…	]GO:0005604 (extracellular	extracellular matrix component) GO:0016323 (plasma membrane	cell periphery) GO:0034704 (macromolecular complex	protein complex) GO:0009986 (cell surface	cell surface) GO:0005769 (endosome	endomembrane system) GO:0070062 (extracellular	extracellular organelle) GO:0005615 (extracellular	extracellular region part) GO:0019897 (plasma membrane	cell periphery) GO:0031902 (endosome	endomembrane system) GO:0005811 (other intracellular organelles	intracellular) GO:0005765 (other intracellular organelles	intracellular) GO:0045121 (other	membrane part) GO:0030496 (other	midbody) GO:0035749 (other	myelin sheath) GO:0005634 (nucleus	intracellular) GO:0042383 (plasma membrane	cell periphery) GO:0043220 (other	compact myelin) GO:0031982 (other	vesicle)[	]GO:0005262 (transporter	substrate-specific transporter activity) GO:0005509 (binding	ion binding) GO:0005544 (binding	ion binding) GO:0005546 (binding	ion binding) GO:0019834 (molecular function regulator	enzyme regulator activity) GO:0044822 (binding	heterocyclic compound binding) GO:0030546 (molecular function regulator	receptor regulator activity)[	]False[	]True[	]True[	]False[	]False[	]False[	]False[	]False[	]True[	]False[	]False[	]True[
AFH53693[	][	][	][	][	][	][	][	][	]http://www.uniprot.org/uniprot/AFH53693[	][	][	][	]False[	]False[	]False[	]False[	]False[	]False[	]False[	]False[	]False[	]False[	]False[	]False[	]False[	]False[	]False[	]False[	]False[	]False[	]False[	]False[	]False[	]False[	]False[	]False[	]False[	]False[	]False[	]False[	]False[	]False[	]False[	]False[	]False[	]False[	]False[	]False[	]False[
AFL56836[	][	][	][	][	][	][	][	][	]http://www.uniprot.org/uniprot/AFL56836[	][	][	][	]False[	]False[	]False[	]False[	]False[	]False[	]False[	]False[	]False[	]False[	]False[	]False[	]False[	]False[	]False[	]False[	]False[	]False[	]False[	]False[	]False[	]False[	]False[	]False[	]False[	]False[	]False[	]False[	]False[	]False[	]False[	]False[	]False[	]False[	]False[	]False[	]False[
AAD33764[	][	][	][	][	][	][	][	][	]http://www.uniprot.org/uniprot/AAD33764[	][	][	][	]False[	]False[	]False[	]False[	]False[	]False[	]False[	]False[	]False[	]False[	]False[	]False[	]False[	]False[	]False[	]False[	]False[	]False[	]False[	]False[	]False[	]False[	]False[	]False[	]False[	]False[	]False[	]False[	]False[	]False[	]False[	]False[	]False[	]False[	]False[	]False[	]False[
ABV46451[	][	][	][	][	][	][	][	][	]http://www.uniprot.org/uniprot/ABV46451[	][	][	][	]False[	]False[	]False[	]False[	]False[	]False[	]False[	]False[	]False[	]False[	]False[	]False[	]False[	]False[	]False[	]False[	]False[	]False[	]False[	]False[	]False[	]False[	]False[	]False[	]False[	]False[	]False[	]False[	]False[	]False[	]False[	]False[	]False[	]False[	]False[	]False[	]False[
AHB21099[	][	][	][	][	][	][	][	][	]http://www.uniprot.org/uniprot/AHB21099[	][	][	][	]False[	]False[	]False[	]False[	]False[	]False[	]False[	]False[	]False[	]False[	]False[	]False[	]False[	]False[	]False[	]False[	]False[	]False[	]False[	]False[	]False[	]False[	]False[	]False[	]False[	]False[	]False[	]False[	]False[	]False[	]False[	]False[	]False[	]False[	]False[	]False[	]False[
AAF16450[	][	][	][	][	][	][	][	][	]http://www.uniprot.org/uniprot/AAF16450[	][	][	][	]False[	]False[	]False[	]False[	]False[	]False[	]False[	]False[	]False[	]False[	]False[	]False[	]False[	]False[	]False[	]False[	]False[	]False[	]False[	]False[	]False[	]False[	]False[	]False[	]False[	]False[	]False[	]False[	]False[	]False[	]False[	]False[	]False[	]False[	]False[	]False[	]False[
AFO83397[	][	][	][	][	][	][	][	][	]http://www.uniprot.org/uniprot/AFO83397[	][	][	][	]False[	]False[	]False[	]False[	]False[	]False[	]False[	]False[	]False[	]False[	]False[	]False[	]False[	]False[	]False[	]False[	]False[	]False[	]False[	]False[	]False[	]False[	]False[	]False[	]False[	]False[	]False[	]False[	]False[	]False[	]False[	]False[	]False[	]False[	]False[	]False[	]False[
Q90734[	]Q90734[	][	]Alpha-actinin-4[	]ACTN4[	]Gallus gallus[	]904[	]F-actin cross-linking protein which is thought to anchor actin to a variety of intracellular structures. This is a bundling protein. Probably involved in vesicular trafficking via its association with the CART complex. Involved in tight junction assembly in epithelial cells. May also function as a transcriptional coactivator	stimulating transcription mediated by nuclear hormone receptors.[	][	]http://www.uniprot.org/uniprot/Q90734[	]GO:0070830 cellular component organization or biogenesisGO:0035357 regulationGO:1902396 localizationGO:0015031 localizationGO:1903506 regulationGO:0048384 regulation[	]GO:0030054 (other) GO:0005737 (cytoplasm	intracellular) GO:0005634 (nucleus	intracellular)[	]GO:0005509 (binding	ion binding) GO:0030374 (transcription factor activity	protein binding	transcription factor activity	transcription factor binding)[	]False[	]False[	]False[	]False[	]False[	]False[	]True[	]False[	]True[	]False[	]False[	]True[	]False[	]False[	]False[	]False[	]False[	]False[	]True[	]False[	]False[	]False[	]False[	]False[	]False[	]False[	]False[	]True[	]True[	]False[
AGD99025[	][	][	][	][	][	][	][	][	]http://www.uniprot.org/uniprot/AGD99025[	][	][	][	]False[	]False[	]False[	]False[	]False[	]False[	]False[	]False[	]False[	]False[	]False[	]False[	]False[	]False[	]False[	]False[	]False[	]False[	]False[	]False[	]False[	]False[	]False[	]False[	]False[	]False[	]False[	]False[	]False[	]False[	]False[	]False[	]False[	]False[	]False[	]False[	]False[
ACA25332[	][	][	][	][	][	][	][	][	]http://www.uniprot.org/uniprot/ACA25332[	][	][	][	]False[	]False[	]False[	]False[	]False[	]False[	]False[	]False[	]False[	]False[	]False[	]False[	]False[	]False[	]False[	]False[	]False[	]False[	]False[	]False[	]False[	]False[	]False[	]False[	]False[	]False[	]False[	]False[	]False[	]False[	]False[	]False[	]False[	]False[	]False[	]False[	]False[
P11501[	]P11501[	][	]Heat shock protein HSP 90-alpha[	]HSP90AA1[	]Gallus gallus[	]728[	]Molecular chaperone that promotes the maturation	structural maintenance and proper regulation of specific target proteins involved for instance in cell cycle control and signal transduction. Undergoes a functional cycle that is linked to its ATPase activity. This cycle probably induces conformational changes in the client proteins	thereby causing their activation. Interacts dynamically with various co-chaperones that modulate its substrate recognition	ATPase cycle and chaperone function (By similarity).[	][	]http://www.uniprot.org/uniprot/P11501[	]GO:0045429 regulationGO:0006457 cellular processGO:0050790 regulationGO:0006950 response to stimulus[	]GO:0005737 (cytoplasm	intracellular) GO:0005576 (extracellular) GO:0042470 (other intracellular organelles	intracellular)[	]GO:0005524 (binding	carbohydrate derivative binding) GO:0030235 (molecular function regulator	enzyme regulator activity) GO:0042803 (binding	protein binding) GO:0030911 (binding	protein binding)[	]False[	]True[	]False[	]False[	]False[	]False[	]False[	]False[	]True[	]False[	]True[	]False[	]False[	]False[	]False[	]False[	]False[	]False[	]False[	]False[	]False[	]False[	]False[	]True[	]True[	]False[	]False[	]True[
P08106[	]P08106[	][	]Heat shock 70 kDa protein[	]N/A[	]Gallus gallus[	]634[	][	][	]http://www.uniprot.org/uniprot/P08106[	]GO:0009408 response to stimulus[	]GO:0005576 (extracellular)[	]GO:0005524 (binding	carbohydrate derivative binding)[	]False[	]False[	]False[	]False[	]False[	]False[	]False[	]False[	]False[	]False[	]True[	]False[	]False[	]False[	]False[	]False[	]False[	]False[	]False[	]False[	]False[	]False[	]False[	]True[	]False[	]False[	]False[	]False[	]False[	]False[	]True[	]False[	]False[	]False[	]False[	]False[
ABA12448[	][	][	][	][	][	][	][	][	]http://www.uniprot.org/uniprot/ABA12448[	][	][	][	]False[	]False[	]False[	]False[	]False[	]False[	]False[	]False[	]False[	]False[	]False[	]False[	]False[	]False[	]False[	]False[	]False[	]False[	]False[	]False[	]False[	]False[	]False[	]False[	]False[	]False[	]False[	]False[	]False[	]False[	]False[	]False[	]False[	]False[	]False[	]False[	]False[
AAB69799[	][	][	][	][	][	][	][	][	]http://www.uniprot.org/uniprot/AAB69799[	][	][	][	]False[	]False[	]False[	]False[	]False[	]False[	]False[	]False[	]False[	]False[	]False[	]False[	]False[	]False[	]False[	]False[	]False[	]False[	]False[	]False[	]False[	]False[	]False[	]False[	]False[	]False[	]False[	]False[	]False[	]False[	]False[	]False[	]False[	]False[	]False[	]False[	]False[
ABG48038[	][	][	][	][	][	][	][	][	]http://www.uniprot.org/uniprot/ABG48038[	][	][	][	]False[	]False[	]False[	]False[	]False[	]False[	]False[	]False[	]False[	]False[	]False[	]False[	]False[	]False[	]False[	]False[	]False[	]False[	]False[	]False[	]False[	]False[	]False[	]False[	]False[	]False[	]False[	]False[	]False[	]False[	]False[	]False[	]False[	]False[	]False[	]False[	]False[
AGO87339[	][	][	][	][	][	][	][	][	]http://www.uniprot.org/uniprot/AGO87339[	][	][	][	]False[	]False[	]False[	]False[	]False[	]False[	]False[	]False[	]False[	]False[	]False[	]False[	]False[	]False[	]False[	]False[	]False[	]False[	]False[	]False[	]False[	]False[	]False[	]False[	]False[	]False[	]False[	]False[	]False[	]False[	]False[	]False[	]False[	]False[	]False[	]False[	]False[
P03496[	]P03496[	][	]Non-structural protein 1[	]NS[	]Influenza A virus (strain A/Puerto Rico/8/1934 H1N1)[	][	]Prevents the establishment of the cellular antiviral state by inhibiting TRIM25-mediated DDX58 ubiquitination	which normally triggers the antiviral transduction signal that leads to the activation of type I IFN genes by transcription factors like IRF3 and IRF7. Prevents human EIF2AK2/PKR activation	either by binding double-strand RNA	or by interacting directly with EIF2AK2/PKR. This function may be important at the very beginning of the infection	when NS1 is mainly present in the cytoplasm. Also binds poly(A) and U6 snRNA. Suppresses the RNA silencing-based antiviral response in Drosophila cells (By similarity).[	][	]http://www.uniprot.org/uniprot/P03496[	]GO:0019221 regulationGO:0030683 regulationGO:0046778 regulationGO:0019048 regulationGO:0019054 regulationGO:0039524 regulationGO:0039580 regulationGO:0039540 regulationGO:0039502 regulationGO:0019058 cellular processGO:0016032 cellular processGO:0019083 cellular process[	]GO:0005829 (cytoplasm	intracellular) GO:0030430 (cytoplasm	host) GO:0042025 (nucleus	host) GO:0005654 (nucleus	intracellular)[	]GO:0003723 (binding	heterocyclic compound binding)[	]False[	]True[	]False[	]False[	]False[	]False[	]False[	]False[	]True[	]False[	]False[	]False[	]False[	]False[	]False[	]False[	]False[	]False[	]True[	]False[	]False[	]False[	]False[	]False[	]False[	]False[	]False[	]True[
P17042[	]P17042[	][	]Non-structural protein 1[	]NS[	]Influenza A virus (strain A/Leningrad/1/1954 H1N1)[	][	]Prevents the establishment of the cellular antiviral state by inhibiting TRIM25-mediated DDX58 ubiquitination	which normally triggers the antiviral transduction signal that leads to the activation of type I IFN genes by transcription factors like IRF3 and IRF7. Prevents human EIF2AK2/PKR activation	either by binding double-strand RNA	or by interacting directly with EIF2AK2/PKR. This function may be important at the very beginning of the infection	when NS1 is mainly present in the cytoplasm. Also binds poly(A) and U6 snRNA. Suppresses the RNA silencing-based antiviral response in Drosophila cells (By similarity).[	][	]http://www.uniprot.org/uniprot/P17042[	]GO:0039524 regulationGO:0039580 regulationGO:0039540 regulationGO:0039502 regulation[	]GO:0030430 (cytoplasm	host) GO:0042025 (nucleus	host)[	]GO:0003723 (binding	heterocyclic compound binding)[	]False[	]False[	]False[	]False[	]False[	]False[	]False[	]False[	]True[	]False[	]False[	]False[	]False[	]False[	]False[	]False[	]False[	]False[	]True[	]False[	]False[	]False[	]False[	]False[	]False[	]False[	]False[	]True[	]False[	]False[
ABD77680[	][	][	][	][	][	][	][	][	]http://www.uniprot.org/uniprot/ABD77680[	][	][	][	]False[	]False[	]False[	]False[	]False[	]False[	]False[	]False[	]False[	]False[	]False[	]False[	]False[	]False[	]False[	]False[	]False[	]False[	]False[	]False[	]False[	]False[	]False[	]False[	]False[	]False[	]False[	]False[	]False[	]False[	]False[	]False[	]False[	]False[	]False[	]False[	]False[
AAM75163[	][	][	][	][	][	][	][	][	]http://www.uniprot.org/uniprot/AAM75163[	][	][	][	]False[	]False[	]False[	]False[	]False[	]False[	]False[	]False[	]False[	]False[	]False[	]False[	]False[	]False[	]False[	]False[	]False[	]False[	]False[	]False[	]False[	]False[	]False[	]False[	]False[	]False[	]False[	]False[	]False[	]False[	]False[	]False[	]False[	]False[	]False[	]False[	]False[
B4URE2[	]B4URE2[	][	]Non-structural protein 1[	]NS[	]Influenza A virus (strain A/Russia:St.Petersburg/8/2006 H1N1)[	][	]Prevents the establishment of the cellular antiviral state by inhibiting TRIM25-mediated DDX58 ubiquitination	which normally triggers the antiviral transduction signal that leads to the activation of type I IFN genes by transcription factors like IRF3 and IRF7. Prevents human EIF2AK2/PKR activation	either by binding double-strand RNA	or by interacting directly with EIF2AK2/PKR. This function may be important at the very beginning of the infection	when NS1 is mainly present in the cytoplasm. Also binds poly(A) and U6 snRNA. Suppresses the RNA silencing-based antiviral response in Drosophila cells (By similarity).[	][	]http://www.uniprot.org/uniprot/B4URE2[	]GO:0039524 regulationGO:0039580 regulationGO:0039540 regulationGO:0039502 regulation[	]GO:0030430 (cytoplasm	host) GO:0042025 (nucleus	host)[	]GO:0003723 (binding	heterocyclic compound binding)[	]False[	]False[	]False[	]False[	]False[	]False[	]False[	]False[	]True[	]False[	]False[	]False[	]False[	]False[	]False[	]False[	]False[	]False[	]True[	]False[	]False[	]False[	]False[	]False[	]False[	]False[	]False[	]True[	]False[	]False[
ACV49550[	][	][	][	][	][	][	][	][	]http://www.uniprot.org/uniprot/ACV49550[	][	][	][	]False[	]False[	]False[	]False[	]False[	]False[	]False[	]False[	]False[	]False[	]False[	]False[	]False[	]False[	]False[	]False[	]False[	]False[	]False[	]False[	]False[	]False[	]False[	]False[	]False[	]False[	]False[	]False[	]False[	]False[	]False[	]False[	]False[	]False[	]False[	]False[	]False[
ADX42648[	][	][	][	][	][	][	][	][	]http://www.uniprot.org/uniprot/ADX42648[	][	][	][	]False[	]False[	]False[	]False[	]False[	]False[	]False[	]False[	]False[	]False[	]False[	]False[	]False[	]False[	]False[	]False[	]False[	]False[	]False[	]False[	]False[	]False[	]False[	]False[	]False[	]False[	]False[	]False[	]False[	]False[	]False[	]False[	]False[	]False[	]False[	]False[	]False[
AAA43536[	][	][	][	][	][	][	][	][	]http://www.uniprot.org/uniprot/AAA43536[	][	][	][	]False[	]False[	]False[	]False[	]False[	]False[	]False[	]False[	]False[	]False[	]False[	]False[	]False[	]False[	]False[	]False[	]False[	]False[	]False[	]False[	]False[	]False[	]False[	]False[	]False[	]False[	]False[	]False[	]False[	]False[	]False[	]False[	]False[	]False[	]False[	]False[	]False[
ACY66336[	][	][	][	][	][	][	][	][	]http://www.uniprot.org/uniprot/ACY66336[	][	][	][	]False[	]False[	]False[	]False[	]False[	]False[	]False[	]False[	]False[	]False[	]False[	]False[	]False[	]False[	]False[	]False[	]False[	]False[	]False[	]False[	]False[	]False[	]False[	]False[	]False[	]False[	]False[	]False[	]False[	]False[	]False[	]False[	]False[	]False[	]False[	]False[	]False[
Q0PDM0[	]Q0PDM0[	][	]Non-structural protein 1[	]NS[	]Influenza A virus (strain A/X-31 H3N2)[	][	]Prevents the establishment of the cellular antiviral state by inhibiting TRIM25-mediated DDX58 ubiquitination	which normally triggers the antiviral transduction signal that leads to the activation of type I IFN genes by transcription factors like IRF3 and IRF7. Prevents human EIF2AK2/PKR activation	either by binding double-strand RNA	or by interacting directly with EIF2AK2/PKR. This function may be important at the very beginning of the infection	when NS1 is mainly present in the cytoplasm. Also binds poly(A) and U6 snRNA. Suppresses the RNA silencing-based antiviral response in Drosophila cells (By similarity).[	][	]http://www.uniprot.org/uniprot/Q0PDM0[	]GO:0039524 regulationGO:0039580 regulationGO:0039540 regulationGO:0039502 regulation[	]GO:0030430 (cytoplasm	host) GO:0042025 (nucleus	host)[	]GO:0003723 (binding	heterocyclic compound binding)[	]False[	]False[	]False[	]False[	]False[	]False[	]False[	]False[	]True[	]False[	]False[	]False[	]False[	]False[	]False[	]False[	]False[	]False[	]True[	]False[	]False[	]False[	]False[	]False[	]False[	]False[	]False[	]True[	]False[	]False[
CAA24292[	][	][	][	][	][	][	][	][	]http://www.uniprot.org/uniprot/CAA24292[	][	][	][	]False[	]False[	]False[	]False[	]False[	]False[	]False[	]False[	]False[	]False[	]False[	]False[	]False[	]False[	]False[	]False[	]False[	]False[	]False[	]False[	]False[	]False[	]False[	]False[	]False[	]False[	]False[	]False[	]False[	]False[	]False[	]False[	]False[	]False[	]False[	]False[	]False[
ADV39775[	][	][	][	][	][	][	][	][	]http://www.uniprot.org/uniprot/ADV39775[	][	][	][	]False[	]False[	]False[	]False[	]False[	]False[	]False[	]False[	]False[	]False[	]False[	]False[	]False[	]False[	]False[	]False[	]False[	]False[	]False[	]False[	]False[	]False[	]False[	]False[	]False[	]False[	]False[	]False[	]False[	]False[	]False[	]False[	]False[	]False[	]False[	]False[	]False[
A4GCJ2[	]A4GCJ2[	][	]Non-structural protein 1[	]NS[	]Influenza A virus (strain A/Henry/1936 H1N1)[	][	]Prevents the establishment of the cellular antiviral state by inhibiting TRIM25-mediated DDX58 ubiquitination	which normally triggers the antiviral transduction signal that leads to the activation of type I IFN genes by transcription factors like IRF3 and IRF7. Prevents human EIF2AK2/PKR activation	either by binding double-strand RNA	or by interacting directly with EIF2AK2/PKR. This function may be important at the very beginning of the infection	when NS1 is mainly present in the cytoplasm. Also binds poly(A) and U6 snRNA. Suppresses the RNA silencing-based antiviral response in Drosophila cells (By similarity).[	][	]http://www.uniprot.org/uniprot/A4GCJ2[	]GO:0039524 regulationGO:0039580 regulationGO:0039540 regulationGO:0039502 regulation[	]GO:0030430 (cytoplasm	host) GO:0042025 (nucleus	host)[	]GO:0003723 (binding	heterocyclic compound binding)[	]False[	]False[	]False[	]False[	]False[	]False[	]False[	]False[	]True[	]False[	]False[	]False[	]False[	]False[	]False[	]False[	]False[	]False[	]True[	]False[	]False[	]False[	]False[	]False[	]False[	]False[	]False[	]True[	]False[	]False[
ABO38356[	][	][	][	][	][	][	][	][	]http://www.uniprot.org/uniprot/ABO38356[	][	][	][	]False[	]False[	]False[	]False[	]False[	]False[	]False[	]False[	]False[	]False[	]False[	]False[	]False[	]False[	]False[	]False[	]False[	]False[	]False[	]False[	]False[	]False[	]False[	]False[	]False[	]False[	]False[	]False[	]False[	]False[	]False[	]False[	]False[	]False[	]False[	]False[	]False[
ABO38389[	][	][	][	][	][	][	][	][	]http://www.uniprot.org/uniprot/ABO38389[	][	][	][	]False[	]False[	]False[	]False[	]False[	]False[	]False[	]False[	]False[	]False[	]False[	]False[	]False[	]False[	]False[	]False[	]False[	]False[	]False[	]False[	]False[	]False[	]False[	]False[	]False[	]False[	]False[	]False[	]False[	]False[	]False[	]False[	]False[	]False[	]False[	]False[	]False[
A4GCM5[	]A4GCM5[	][	]Non-structural protein 1[	]NS[	]Influenza A virus (strain A/USA:Phila/1935 H1N1)[	][	]Prevents the establishment of the cellular antiviral state by inhibiting TRIM25-mediated DDX58 ubiquitination	which normally triggers the antiviral transduction signal that leads to the activation of type I IFN genes by transcription factors like IRF3 and IRF7. Prevents human EIF2AK2/PKR activation	either by binding double-strand RNA	or by interacting directly with EIF2AK2/PKR. This function may be important at the very beginning of the infection	when NS1 is mainly present in the cytoplasm. Also binds poly(A) and U6 snRNA. Suppresses the RNA silencing-based antiviral response in Drosophila cells (By similarity).[	][	]http://www.uniprot.org/uniprot/A4GCM5[	]GO:0039524 regulationGO:0039580 regulationGO:0039540 regulationGO:0039502 regulation[	]GO:0030430 (cytoplasm	host) GO:0042025 (nucleus	host)[	]GO:0003723 (binding	heterocyclic compound binding)[	]False[	]False[	]False[	]False[	]False[	]False[	]False[	]False[	]True[	]False[	]False[	]False[	]False[	]False[	]False[	]False[	]False[	]False[	]True[	]False[	]False[	]False[	]False[	]False[	]False[	]False[	]False[	]True[	]False[	]False[
AEM60009[	][	][	][	][	][	][	][	][	]http://www.uniprot.org/uniprot/AEM60009[	][	][	][	]False[	]False[	]False[	]False[	]False[	]False[	]False[	]False[	]False[	]False[	]False[	]False[	]False[	]False[	]False[	]False[	]False[	]False[	]False[	]False[	]False[	]False[	]False[	]False[	]False[	]False[	]False[	]False[	]False[	]False[	]False[	]False[	]False[	]False[	]False[	]False[	]False[
ABD77801[	][	][	][	][	][	][	][	][	]http://www.uniprot.org/uniprot/ABD77801[	][	][	][	]False[	]False[	]False[	]False[	]False[	]False[	]False[	]False[	]False[	]False[	]False[	]False[	]False[	]False[	]False[	]False[	]False[	]False[	]False[	]False[	]False[	]False[	]False[	]False[	]False[	]False[	]False[	]False[	]False[	]False[	]False[	]False[	]False[	]False[	]False[	]False[	]False[
AAA21582[	][	][	][	][	][	][	][	][	]http://www.uniprot.org/uniprot/AAA21582[	][	][	][	]False[	]False[	]False[	]False[	]False[	]False[	]False[	]False[	]False[	]False[	]False[	]False[	]False[	]False[	]False[	]False[	]False[	]False[	]False[	]False[	]False[	]False[	]False[	]False[	]False[	]False[	]False[	]False[	]False[	]False[	]False[	]False[	]False[	]False[	]False[	]False[	]False[
Q82506[	]Q82506[	][	]Non-structural protein 1[	]NS[	]Influenza A virus (strain A/Wilson-Smith/1933 H1N1)[	][	]Prevents the establishment of the cellular antiviral state by inhibiting TRIM25-mediated DDX58 ubiquitination	which normally triggers the antiviral transduction signal that leads to the activation of type I IFN genes by transcription factors like IRF3 and IRF7. Prevents human EIF2AK2/PKR activation	either by binding double-strand RNA	or by interacting directly with EIF2AK2/PKR. This function may be important at the very beginning of the infection	when NS1 is mainly present in the cytoplasm. Also binds poly(A) and U6 snRNA. Suppresses the RNA silencing-based antiviral response in Drosophila cells (By similarity).[	][	]http://www.uniprot.org/uniprot/Q82506[	]GO:0039524 regulationGO:0039580 regulationGO:0039540 regulationGO:0039502 regulation[	]GO:0030430 (cytoplasm	host) GO:0042025 (nucleus	host)[	]GO:0003723 (binding	heterocyclic compound binding)[	]False[	]False[	]False[	]False[	]False[	]False[	]False[	]False[	]True[	]False[	]False[	]False[	]False[	]False[	]False[	]False[	]False[	]False[	]True[	]False[	]False[	]False[	]False[	]False[	]False[	]False[	]False[	]True[	]False[	]False[
ACV49539[	][	][	][	][	][	][	][	][	]http://www.uniprot.org/uniprot/ACV49539[	][	][	][	]False[	]False[	]False[	]False[	]False[	]False[	]False[	]False[	]False[	]False[	]False[	]False[	]False[	]False[	]False[	]False[	]False[	]False[	]False[	]False[	]False[	]False[	]False[	]False[	]False[	]False[	]False[	]False[	]False[	]False[	]False[	]False[	]False[	]False[	]False[	]False[	]False[
AEG64767[	][	][	][	][	][	][	][	][	]http://www.uniprot.org/uniprot/AEG64767[	][	][	][	]False[	]False[	]False[	]False[	]False[	]False[	]False[	]False[	]False[	]False[	]False[	]False[	]False[	]False[	]False[	]False[	]False[	]False[	]False[	]False[	]False[	]False[	]False[	]False[	]False[	]False[	]False[	]False[	]False[	]False[	]False[	]False[	]False[	]False[	]False[	]False[	]False[
AAA91330[	][	][	][	][	][	][	][	][	]http://www.uniprot.org/uniprot/AAA91330[	][	][	][	]False[	]False[	]False[	]False[	]False[	]False[	]False[	]False[	]False[	]False[	]False[	]False[	]False[	]False[	]False[	]False[	]False[	]False[	]False[	]False[	]False[	]False[	]False[	]False[	]False[	]False[	]False[	]False[	]False[	]False[	]False[	]False[	]False[	]False[	]False[	]False[	]False[
ABB19376[	][	][	][	][	][	][	][	][	]http://www.uniprot.org/uniprot/ABB19376[	][	][	][	]False[	]False[	]False[	]False[	]False[	]False[	]False[	]False[	]False[	]False[	]False[	]False[	]False[	]False[	]False[	]False[	]False[	]False[	]False[	]False[	]False[	]False[	]False[	]False[	]False[	]False[	]False[	]False[	]False[	]False[	]False[	]False[	]False[	]False[	]False[	]False[	]False[
ACZ47503[	][	][	][	][	][	][	][	][	]http://www.uniprot.org/uniprot/ACZ47503[	][	][	][	]False[	]False[	]False[	]False[	]False[	]False[	]False[	]False[	]False[	]False[	]False[	]False[	]False[	]False[	]False[	]False[	]False[	]False[	]False[	]False[	]False[	]False[	]False[	]False[	]False[	]False[	]False[	]False[	]False[	]False[	]False[	]False[	]False[	]False[	]False[	]False[	]False[
AEM98212[	][	][	][	][	][	][	][	][	]http://www.uniprot.org/uniprot/AEM98212[	][	][	][	]False[	]False[	]False[	]False[	]False[	]False[	]False[	]False[	]False[	]False[	]False[	]False[	]False[	]False[	]False[	]False[	]False[	]False[	]False[	]False[	]False[	]False[	]False[	]False[	]False[	]False[	]False[	]False[	]False[	]False[	]False[	]False[	]False[	]False[	]False[	]False[	]False[
AFR60986[	][	][	][	][	][	][	][	][	]http://www.uniprot.org/uniprot/AFR60986[	][	][	][	]False[	]False[	]False[	]False[	]False[	]False[	]False[	]False[	]False[	]False[	]False[	]False[	]False[	]False[	]False[	]False[	]False[	]False[	]False[	]False[	]False[	]False[	]False[	]False[	]False[	]False[	]False[	]False[	]False[	]False[	]False[	]False[	]False[	]False[	]False[	]False[	]False[
AEJ31951[	][	][	][	][	][	][	][	][	]http://www.uniprot.org/uniprot/AEJ31951[	][	][	][	]False[	]False[	]False[	]False[	]False[	]False[	]False[	]False[	]False[	]False[	]False[	]False[	]False[	]False[	]False[	]False[	]False[	]False[	]False[	]False[	]False[	]False[	]False[	]False[	]False[	]False[	]False[	]False[	]False[	]False[	]False[	]False[	]False[	]False[	]False[	]False[	]False[
AEJ31962[	][	][	][	][	][	][	][	][	]http://www.uniprot.org/uniprot/AEJ31962[	][	][	][	]False[	]False[	]False[	]False[	]False[	]False[	]False[	]False[	]False[	]False[	]False[	]False[	]False[	]False[	]False[	]False[	]False[	]False[	]False[	]False[	]False[	]False[	]False[	]False[	]False[	]False[	]False[	]False[	]False[	]False[	]False[	]False[	]False[	]False[	]False[	]False[	]False[
BAN14685[	][	][	][	][	][	][	][	][	]http://www.uniprot.org/uniprot/BAN14685[	][	][	][	]False[	]False[	]False[	]False[	]False[	]False[	]False[	]False[	]False[	]False[	]False[	]False[	]False[	]False[	]False[	]False[	]False[	]False[	]False[	]False[	]False[	]False[	]False[	]False[	]False[	]False[	]False[	]False[	]False[	]False[	]False[	]False[	]False[	]False[	]False[	]False[	]False[
AEO52310[	][	][	][	][	][	][	][	][	]http://www.uniprot.org/uniprot/AEO52310[	][	][	][	]False[	]False[	]False[	]False[	]False[	]False[	]False[	]False[	]False[	]False[	]False[	]False[	]False[	]False[	]False[	]False[	]False[	]False[	]False[	]False[	]False[	]False[	]False[	]False[	]False[	]False[	]False[	]False[	]False[	]False[	]False[	]False[	]False[	]False[	]False[	]False[	]False[
BAM76330[	][	][	][	][	][	][	][	][	]http://www.uniprot.org/uniprot/BAM76330[	][	][	][	]False[	]False[	]False[	]False[	]False[	]False[	]False[	]False[	]False[	]False[	]False[	]False[	]False[	]False[	]False[	]False[	]False[	]False[	]False[	]False[	]False[	]False[	]False[	]False[	]False[	]False[	]False[	]False[	]False[	]False[	]False[	]False[	]False[	]False[	]False[	]False[	]False[
ABR37434[	][	][	][	][	][	][	][	][	]http://www.uniprot.org/uniprot/ABR37434[	][	][	][	]False[	]False[	]False[	]False[	]False[	]False[	]False[	]False[	]False[	]False[	]False[	]False[	]False[	]False[	]False[	]False[	]False[	]False[	]False[	]False[	]False[	]False[	]False[	]False[	]False[	]False[	]False[	]False[	]False[	]False[	]False[	]False[	]False[	]False[	]False[	]False[	]False[
ABR37445[	][	][	][	][	][	][	][	][	]http://www.uniprot.org/uniprot/ABR37445[	][	][	][	]False[	]False[	]False[	]False[	]False[	]False[	]False[	]False[	]False[	]False[	]False[	]False[	]False[	]False[	]False[	]False[	]False[	]False[	]False[	]False[	]False[	]False[	]False[	]False[	]False[	]False[	]False[	]False[	]False[	]False[	]False[	]False[	]False[	]False[	]False[	]False[	]False[
BAM78678[	][	][	][	][	][	][	][	][	]http://www.uniprot.org/uniprot/BAM78678[	][	][	][	]False[	]False[	]False[	]False[	]False[	]False[	]False[	]False[	]False[	]False[	]False[	]False[	]False[	]False[	]False[	]False[	]False[	]False[	]False[	]False[	]False[	]False[	]False[	]False[	]False[	]False[	]False[	]False[	]False[	]False[	]False[	]False[	]False[	]False[	]False[	]False[	]False[
ADG44065[	][	][	][	][	][	][	][	][	]http://www.uniprot.org/uniprot/ADG44065[	][	][	][	]False[	]False[	]False[	]False[	]False[	]False[	]False[	]False[	]False[	]False[	]False[	]False[	]False[	]False[	]False[	]False[	]False[	]False[	]False[	]False[	]False[	]False[	]False[	]False[	]False[	]False[	]False[	]False[	]False[	]False[	]False[	]False[	]False[	]False[	]False[	]False[	]False[
AEX92878[	][	][	][	][	][	][	][	][	]http://www.uniprot.org/uniprot/AEX92878[	][	][	][	]False[	]False[	]False[	]False[	]False[	]False[	]False[	]False[	]False[	]False[	]False[	]False[	]False[	]False[	]False[	]False[	]False[	]False[	]False[	]False[	]False[	]False[	]False[	]False[	]False[	]False[	]False[	]False[	]False[	]False[	]False[	]False[	]False[	]False[	]False[	]False[	]False[
AEP17313[	][	][	][	][	][	][	][	][	]http://www.uniprot.org/uniprot/AEP17313[	][	][	][	]False[	]False[	]False[	]False[	]False[	]False[	]False[	]False[	]False[	]False[	]False[	]False[	]False[	]False[	]False[	]False[	]False[	]False[	]False[	]False[	]False[	]False[	]False[	]False[	]False[	]False[	]False[	]False[	]False[	]False[	]False[	]False[	]False[	]False[	]False[	]False[	]False[
AEX25326[	][	][	][	][	][	][	][	][	]http://www.uniprot.org/uniprot/AEX25326[	][	][	][	]False[	]False[	]False[	]False[	]False[	]False[	]False[	]False[	]False[	]False[	]False[	]False[	]False[	]False[	]False[	]False[	]False[	]False[	]False[	]False[	]False[	]False[	]False[	]False[	]False[	]False[	]False[	]False[	]False[	]False[	]False[	]False[	]False[	]False[	]False[	]False[	]False[
AGX84937[	][	][	][	][	][	][	][	][	]http://www.uniprot.org/uniprot/AGX84937[	][	][	][	]False[	]False[	]False[	]False[	]False[	]False[	]False[	]False[	]False[	]False[	]False[	]False[	]False[	]False[	]False[	]False[	]False[	]False[	]False[	]False[	]False[	]False[	]False[	]False[	]False[	]False[	]False[	]False[	]False[	]False[	]False[	]False[	]False[	]False[	]False[	]False[	]False[
P51913[	]P51913[	][	]Alpha-enolase[	]ENO1[	]Gallus gallus[	]434[	][	]2-phospho-D-glycerate = phosphoenolpyruvate + H(2)O.[	]http://www.uniprot.org/uniprot/P51913[	]GO:0005975 metabolic processGO:0006094 metabolic processGO:0006096 cellular processGO:0044281 metabolic process[	]GO:0005829 (cytoplasm	intracellular) GO:0000015 (macromolecular complex	intracellular)[	]GO:0000287 (binding	ion binding) GO:0004634 (catalytic activity	lyase activity)[	]False[	]True[	]False[	]False[	]False[	]False[	]False[	]True[	]False[	]False[	]False[	]False[	]False[	]False[	]False[	]False[	]False[	]False[	]False[	]False[	]False[	]False[	]False[	]False[	]False[	]False[	]True[	]True[	]False[	]False[	]True[	]True[	]False[
AGK63037[	][	][	][	][	][	][	][	][	]http://www.uniprot.org/uniprot/AGK63037[	][	][	][	]False[	]False[	]False[	]False[	]False[	]False[	]False[	]False[	]False[	]False[	]False[	]False[	]False[	]False[	]False[	]False[	]False[	]False[	]False[	]False[	]False[	]False[	]False[	]False[	]False[	]False[	]False[	]False[	]False[	]False[	]False[	]False[	]False[	]False[	]False[	]False[	]False[
P00548[	]P00548[	][	]Pyruvate kinase PKM[	]PKM[	]Gallus gallus[	]530[	]Plays a key role in glycolysis.[	]ATP + pyruvate = ADP + phosphoenolpyruvate.[	]http://www.uniprot.org/uniprot/P00548[	]GO:0005975 metabolic processGO:0006096 cellular processGO:0044281 metabolic process[	]GO:0005829 (cytoplasm	intracellular)[	]GO:0005524 (binding	carbohydrate derivative binding) GO:0000287 (binding	ion binding) GO:0030955 (binding	ion binding) GO:0004743 (catalytic activity	transferase activity)[	]False[	]True[	]False[	]False[	]False[	]False[	]False[	]True[	]False[	]False[	]False[	]False[	]False[	]False[	]False[	]False[	]False[	]False[	]False[	]False[	]False[	]False[	]False[	]False[	]False[	]False[	]False[	]True[	]False[	]False[	]True[	]True[
Q5ZKC9[	]Q5ZKC9[	][	]14-3-3 protein zeta[	]YWHAZ[	]Gallus gallus[	]245[	]Adapter protein implicated in the regulation of a large spectrum of both general and specialized signaling pathways. Binds to a large number of partners	usually by recognition of a phosphoserine or phosphothreonine motif. Binding generally results in the modulation of the activity of the binding partner (By similarity).[	][	]http://www.uniprot.org/uniprot/Q5ZKC9[	]GO:0051683 localizationGO:0090168 cellular component organization or biogenesisGO:0006605 localizationGO:0010941 regulation[	]GO:0072562 (extracellular	extracellular region part) GO:0070062 (extracellular	extracellular organelle) GO:0005925 (other	anchoring junction) GO:0005739 (mitochondria	intracellular) GO:0005634 (nucleus	intracellular)[	]GO:0044822 (binding	heterocyclic compound binding)[	]False[	]False[	]False[	]False[	]False[	]False[	]True[	]False[	]True[	]False[	]False[	]True[	]False[	]False[	]False[	]False[	]False[	]True[	]True[	]False[	]False[	]False[	]False[	]True[	]False[	]False[	]False[	]False[	]True[	]False[
P18359[	]P18359[	][	]Destrin[	]DSTN[	]Gallus gallus[	]165[	]Actin-depolymerizing protein. Severs actin filaments (F-actin) and binds to actin monomers (G-actin). Acts in a pH-independent manner.[	][	]http://www.uniprot.org/uniprot/P18359[	]GO:0030042 cellular component organization or biogenesisGO:0051014 cellular processGO:0030836 regulation[	]GO:0015629 (cytoskeleton	intracellular)[	][	]False[	]True[	]False[	]False[	]False[	]False[	]False[	]False[	]True[	]False[	]False[	]True[	]False[	]False[	]False[	]False[	]False[	]False[	]False[	]False[	]True[	]False[	]False[	]False[	]False[	]False[	]False[	]False[	]False[	]False[	]False[	]False[	]False[	]False[	]False[	]False[
CDH98266[	][	][	][	][	][	][	][	][	]http://www.uniprot.org/uniprot/CDH98266[	][	][	][	]False[	]False[	]False[	]False[	]False[	]False[	]False[	]False[	]False[	]False[	]False[	]False[	]False[	]False[	]False[	]False[	]False[	]False[	]False[	]False[	]False[	]False[	]False[	]False[	]False[	]False[	]False[	]False[	]False[	]False[	]False[	]False[	]False[	]False[	]False[	]False[	]False[
CDH98261[	][	][	][	][	][	][	][	][	]http://www.uniprot.org/uniprot/CDH98261[	][	][	][	]False[	]False[	]False[	]False[	]False[	]False[	]False[	]False[	]False[	]False[	]False[	]False[	]False[	]False[	]False[	]False[	]False[	]False[	]False[	]False[	]False[	]False[	]False[	]False[	]False[	]False[	]False[	]False[	]False[	]False[	]False[	]False[	]False[	]False[	]False[	]False[	]False[
ABZ81074[	][	][	][	][	][	][	][	][	]http://www.uniprot.org/uniprot/ABZ81074[	][	][	][	]False[	]False[	]False[	]False[	]False[	]False[	]False[	]False[	]False[	]False[	]False[	]False[	]False[	]False[	]False[	]False[	]False[	]False[	]False[	]False[	]False[	]False[	]False[	]False[	]False[	]False[	]False[	]False[	]False[	]False[	]False[	]False[	]False[	]False[	]False[	]False[	]False[
P68034[	]P68034[	][	]Actin	alpha cardiac muscle 1[	]ACTC1[	]Gallus gallus[	]377[	]Actins are highly conserved proteins that are involved in various types of cell motility and are ubiquitously expressed in all eukaryotic cells.[	][	]http://www.uniprot.org/uniprot/P68034[	]GO:0033275 cellular processGO:0055008 developmental processGO:0055003 cellular component organization or biogenesisGO:0060047 interaction with cells and organismsGO:0043066 regulationGO:0030240 cellular component organization or biogenesis[	]GO:0042643 (cytoskeleton	intracellular) GO:0072562 (extracellular	extracellular region part) GO:0070062 (extracellular	extracellular organelle) GO:0005925 (other	anchoring junction) GO:0031674 (other intracellular organelles	intracellular) GO:0016020 (other)[	]GO:0005524 (binding	carbohydrate derivative binding) GO:0016887 (catalytic activity	hydrolase activity)[	]False[	]True[	]True[	]False[	]False[	]True[	]False[	]False[	]True[	]False[	]False[	]True[	]False[	]False[	]False[	]False[	]False[	]False[	]False[	]False[	]True[	]False[	]False[	]True[	]True[	]False[	]False[	]False[	]True[
P08023[	]P08023[	][	]Actin	aortic smooth muscle[	]ACTA2[	]Gallus gallus[	]377[	]Actins are highly conserved proteins that are involved in various types of cell motility and are ubiquitously expressed in all eukaryotic cells.[	][	]http://www.uniprot.org/uniprot/P08023[	]GO:0090131 developmental processGO:0010628 regulation[	]GO:0044297 (other	cell body) GO:0005737 (cytoplasm	intracellular) GO:0005856 (cytoskeleton	intracellular) GO:0030175 (other	cell projection) GO:0030027 (other	cell leading edge)[	]GO:0005524 (binding	carbohydrate derivative binding)[	]False[	]False[	]True[	]False[	]False[	]False[	]False[	]False[	]True[	]False[	]False[	]False[	]False[	]False[	]False[	]False[	]False[	]False[	]False[	]False[	]True[	]False[	]False[	]False[	]False[	]False[	]False[	]True[	]True[	]False[
P63270[	]P63270[	][	]Actin	gamma-enteric smooth muscle[	]ACTG2[	]Gallus gallus[	]376[	]Actins are highly conserved proteins that are involved in various types of cell motility and are ubiquitously expressed in all eukaryotic cells.[	][	]http://www.uniprot.org/uniprot/P63270[	][	]GO:0005737 (cytoplasm	intracellular) GO:0005856 (cytoskeleton	intracellular)[	]GO:0005524 (binding	carbohydrate derivative binding)[	]False[	]False[	]False[	]False[	]False[	]False[	]False[	]False[	]False[	]False[	]False[	]False[	]False[	]False[	]False[	]False[	]False[	]False[	]False[	]False[	]True[	]False[	]False[	]False[	]False[	]False[	]False[	]True[	]False[	]False[	]True[	]False[	]False[
CDH98263[	][	][	][	][	][	][	][	][	]http://www.uniprot.org/uniprot/CDH98263[	][	][	][	]False[	]False[	]False[	]False[	]False[	]False[	]False[	]False[	]False[	]False[	]False[	]False[	]False[	]False[	]False[	]False[	]False[	]False[	]False[	]False[	]False[	]False[	]False[	]False[	]False[	]False[	]False[	]False[	]False[	]False[	]False[	]False[	]False[	]False[	]False[	]False[	]False[
AEK85723[	][	][	][	][	][	][	][	][	]http://www.uniprot.org/uniprot/AEK85723[	][	][	][	]False[	]False[	]False[	]False[	]False[	]False[	]False[	]False[	]False[	]False[	]False[	]False[	]False[	]False[	]False[	]False[	]False[	]False[	]False[	]False[	]False[	]False[	]False[	]False[	]False[	]False[	]False[	]False[	]False[	]False[	]False[	]False[	]False[	]False[	]False[	]False[	]False[
P16527[	]P16527[	][	]Myristoylated alanine-rich C-kinase substrate[	]MARCKS[	]Gallus gallus[	]281[	]MARCKS is the most prominent cellular substrate for protein kinase C. This protein binds calmodulin	actin	and synapsin. MARCKS is a filamentous (F) actin cross-linking protein.[	][	]http://www.uniprot.org/uniprot/P16527[	][	]GO:0005737 (cytoplasm	intracellular) GO:0005856 (cytoskeleton	intracellular) GO:0016020 (other)[	][	]False[	]False[	]False[	]False[	]False[	]False[	]False[	]False[	]False[	]False[	]False[	]False[	]False[	]False[	]False[	]False[	]False[	]False[	]False[	]False[	]True[	]False[	]False[	]False[	]False[	]False[	]False[	]True[	]True[	]False[	]False[	]False[	]False[
Q5ZMD1[	]Q5ZMD1[	][	]14-3-3 protein theta[	]YWHAQ[	]Gallus gallus[	]245[	]Adapter protein implicated in the regulation of a large spectrum of both general and specialized signaling pathways. Binds to a large number of partners	usually by recognition of a phosphoserine or phosphothreonine motif. Binding generally results in the modulation of the activity of the binding partner (By similarity).[	][	]http://www.uniprot.org/uniprot/Q5ZMD1[	]GO:0045892 regulationGO:0021762 developmental process[	]GO:0005737 (cytoplasm	intracellular) GO:0070062 (extracellular	extracellular organelle) GO:0005925 (other	anchoring junction) GO:0016020 (other)[	][	]False[	]False[	]True[	]False[	]False[	]False[	]False[	]False[	]True[	]False[	]False[	]False[	]False[	]False[	]False[	]False[	]False[	]False[	]False[	]False[	]False[	]False[	]False[	]True[	]False[	]False[	]False[	]True[	]True[	]False[	]False[	]False[	]False[
ACD47282[	][	][	][	][	][	][	][	][	]http://www.uniprot.org/uniprot/ACD47282[	][	][	][	]False[	]False[	]False[	]False[	]False[	]False[	]False[	]False[	]False[	]False[	]False[	]False[	]False[	]False[	]False[	]False[	]False[	]False[	]False[	]False[	]False[	]False[	]False[	]False[	]False[	]False[	]False[	]False[	]False[	]False[	]False[	]False[	]False[	]False[	]False[	]False[	]False[
Q9PU45[	]Q9PU45[	][	]Radixin[	]RDX[	]Gallus gallus[	]583[	]Probably plays a crucial role in the binding of the barbed end of actin filaments to the plasma membrane.[	][	]http://www.uniprot.org/uniprot/Q9PU45[	]GO:0051693 regulation[	]GO:0005737 (cytoplasm	intracellular) GO:0005856 (cytoskeleton	intracellular) GO:0019898 (other	membrane part) GO:0005886 (plasma membrane	cell periphery)[	][	]False[	]False[	]False[	]False[	]False[	]False[	]False[	]False[	]True[	]False[	]False[	]False[	]False[	]False[	]False[	]False[	]False[	]False[	]False[	]False[	]True[	]True[	]False[	]False[	]False[	]False[	]False[	]True[	]True[	]False[	]False[	]False[	]False[
O93532[	]O93532[	][	]Keratin	type II cytoskeletal cochleal[	]N/A[	]Gallus gallus[	]492[	][	][	]http://www.uniprot.org/uniprot/O93532[	][	]GO:0045095 (cytoskeleton	intracellular)[	]GO:0005198 (structural molecule activity)[	]False[	]False[	]False[	]False[	]False[	]False[	]False[	]False[	]False[	]False[	]False[	]False[	]False[	]False[	]False[	]False[	]False[	]False[	]False[	]False[	]True[	]False[	]False[	]False[	]False[	]False[	]False[	]False[	]False[	]False[	]False[	]False[	]False[	]False[	]True[
AAL29726[	][	][	][	][	][	][	][	][	]http://www.uniprot.org/uniprot/AAL29726[	][	][	][	]False[	]False[	]False[	]False[	]False[	]False[	]False[	]False[	]False[	]False[	]False[	]False[	]False[	]False[	]False[	]False[	]False[	]False[	]False[	]False[	]False[	]False[	]False[	]False[	]False[	]False[	]False[	]False[	]False[	]False[	]False[	]False[	]False[	]False[	]False[	]False[	]False[
ADE45683[	][	][	][	][	][	][	][	][	]http://www.uniprot.org/uniprot/ADE45683[	][	][	][	]False[	]False[	]False[	]False[	]False[	]False[	]False[	]False[	]False[	]False[	]False[	]False[	]False[	]False[	]False[	]False[	]False[	]False[	]False[	]False[	]False[	]False[	]False[	]False[	]False[	]False[	]False[	]False[	]False[	]False[	]False[	]False[	]False[	]False[	]False[	]False[	]False[
ABY51503[	][	][	][	][	][	][	][	][	]http://www.uniprot.org/uniprot/ABY51503[	][	][	][	]False[	]False[	]False[	]False[	]False[	]False[	]False[	]False[	]False[	]False[	]False[	]False[	]False[	]False[	]False[	]False[	]False[	]False[	]False[	]False[	]False[	]False[	]False[	]False[	]False[	]False[	]False[	]False[	]False[	]False[	]False[	]False[	]False[	]False[	]False[	]False[	]False[
ACZ48528[	][	][	][	][	][	][	][	][	]http://www.uniprot.org/uniprot/ACZ48528[	][	][	][	]False[	]False[	]False[	]False[	]False[	]False[	]False[	]False[	]False[	]False[	]False[	]False[	]False[	]False[	]False[	]False[	]False[	]False[	]False[	]False[	]False[	]False[	]False[	]False[	]False[	]False[	]False[	]False[	]False[	]False[	]False[	]False[	]False[	]False[	]False[	]False[	]False[
P02112[	]P02112[	][	]Hemoglobin subunit beta[	]HBB[	]Gallus gallus[	]147[	]Involved in oxygen transport from the lung to the various peripheral tissues. The beta chain is a component of adult hemoglobin A and D.[	][	]http://www.uniprot.org/uniprot/P02112[	][	]GO:0005833 (macromolecular complex	intracellular)[	]GO:0020037 (binding	heterocyclic compound binding) GO:0030492 (binding	protein binding) GO:0005506 (binding	ion binding) GO:0019825 (binding	oxygen binding) GO:0005344 (transporter	substrate-specific transporter activity)[	]False[	]False[	]False[	]False[	]False[	]False[	]False[	]False[	]False[	]False[	]False[	]False[	]False[	]False[	]False[	]False[	]False[	]False[	]False[	]False[	]False[	]False[	]False[	]False[	]False[	]False[	]True[	]False[	]False[	]False[	]True[
P17043[	]P17043[	][	]Nuclear export protein[	]NS[	]Influenza A virus (strain A/Leningrad/1/1954 H1N1)[	][	]Mediates the nuclear export of encapsidated genomic RNAs (ribonucleoproteins	RNPs). Acts as an adapter between viral RNPs complexes and the nuclear export machinery of the cell. Possesses no intrinsic RNA-binding activity	but includes a C-terminal M1-binding domain. This domain is believed to allow recognition of RNPs to which the M1 protein is bound. Because the M1 protein is not available in large quantities until the later stages of infection	such an indirect recognition mechanism probably ensures that genomic RNPs are not exported from the nucleus before sufficient quantities of viral mRNA and progeny genomic RNA have been synthesized. Furthermore	the RNPs enters the cytoplasm only when they have associated with the M1 protein that is necessary to guide them to the plasma membrane. May down-regulate viral RNA synthesis when overproduced (By similarity).[	][	]http://www.uniprot.org/uniprot/P17043[	]GO:0006405 localizationGO:0016032 cellular process[	]GO:0042025 (nucleus	host) GO:0019012 (other)[	][	]False[	]True[	]False[	]False[	]False[	]False[	]True[	]False[	]False[	]False[	]False[	]False[	]False[	]False[	]False[	]False[	]False[	]False[	]True[	]False[	]False[	]False[	]False[	]False[	]False[	]False[	]False[	]False[	]True[	]False[	]False[	]False[
ABD77681[	][	][	][	][	][	][	][	][	]http://www.uniprot.org/uniprot/ABD77681[	][	][	][	]False[	]False[	]False[	]False[	]False[	]False[	]False[	]False[	]False[	]False[	]False[	]False[	]False[	]False[	]False[	]False[	]False[	]False[	]False[	]False[	]False[	]False[	]False[	]False[	]False[	]False[	]False[	]False[	]False[	]False[	]False[	]False[	]False[	]False[	]False[	]False[	]False[
Q76MT9[	]Q76MT9[	][	]Nuclear export protein[	]NS[	]Influenza A virus (strain A/X-31 H3N2)[	][	]Mediates the nuclear export of encapsidated genomic RNAs (ribonucleoproteins	RNPs). Acts as an adapter between viral RNPs complexes and the nuclear export machinery of the cell. Possesses no intrinsic RNA-binding activity	but includes a C-terminal M1-binding domain. This domain is believed to allow recognition of RNPs to which the M1 protein is bound. Because the M1 protein is not available in large quantities until the later stages of infection	such an indirect recognition mechanism probably ensures that genomic RNPs are not exported from the nucleus before sufficient quantities of viral mRNA and progeny genomic RNA have been synthesized. Furthermore	the RNPs enters the cytoplasm only when they have associated with the M1 protein that is necessary to guide them to the plasma membrane. May down-regulate viral RNA synthesis when overproduced (By similarity).[	][	]http://www.uniprot.org/uniprot/Q76MT9[	]GO:0006405 localizationGO:0016032 cellular process[	]GO:0042025 (nucleus	host) GO:0019012 (other)[	][	]False[	]True[	]False[	]False[	]False[	]False[	]True[	]False[	]False[	]False[	]False[	]False[	]False[	]False[	]False[	]False[	]False[	]False[	]True[	]False[	]False[	]False[	]False[	]False[	]False[	]False[	]False[	]False[	]True[	]False[	]False[	]False[
AAA43535[	][	][	][	][	][	][	][	][	]http://www.uniprot.org/uniprot/AAA43535[	][	][	][	]False[	]False[	]False[	]False[	]False[	]False[	]False[	]False[	]False[	]False[	]False[	]False[	]False[	]False[	]False[	]False[	]False[	]False[	]False[	]False[	]False[	]False[	]False[	]False[	]False[	]False[	]False[	]False[	]False[	]False[	]False[	]False[	]False[	]False[	]False[	]False[	]False[
P03508[	]P03508[	][	]Nuclear export protein[	]NS[	]Influenza A virus (strain A/Puerto Rico/8/1934 H1N1)[	][	]Mediates the nuclear export of encapsidated genomic RNAs (ribonucleoproteins	RNPs). Acts as an adapter between viral RNPs complexes and the nuclear export machinery of the cell. Possesses no intrinsic RNA-binding activity	but includes a C-terminal M1-binding domain. This domain is believed to allow recognition of RNPs to which the M1 protein is bound. Because the M1 protein is not available in large quantities until the later stages of infection	such an indirect recognition mechanism probably ensures that genomic RNPs are not exported from the nucleus before sufficient quantities of viral mRNA and progeny genomic RNA have been synthesized. Furthermore	the RNPs enters the cytoplasm only when they have associated with the M1 protein that is necessary to guide them to the plasma membrane. May down-regulate viral RNA synthesis when overproduced.[	][	]http://www.uniprot.org/uniprot/P03508[	]GO:0019064 cellular component organization or biogenesisGO:0075733 cellular processGO:0019065 cellular processGO:0006405 localizationGO:0019061 cellular processGO:0046718 cellular processGO:0019070 cellular component organization or biogenesisGO:0019072 cellular component organization or biogenesisGO:0019058 cellular processGO:0016032 cellular processGO:0019076 cellular processGO:0019083 cellula…	]GO:0005829 (cytoplasm	intracellular) GO:0030666 (endosome	intracellular) GO:0031904 (endosome	endomembrane system) GO:0005576 (extracellular) GO:0042025 (nucleus	host) GO:0005654 (nucleus	intracellular) GO:0019012 (other)[	][	]False[	]True[	]False[	]False[	]False[	]False[	]True[	]False[	]False[	]False[	]False[	]True[	]True[	]False[	]False[	]False[	]False[	]False[	]True[	]False[	]False[	]False[	]False[	]True[	]False[	]False[	]False[	]True[
CAA24293[	][	][	][	][	][	][	][	][	]http://www.uniprot.org/uniprot/CAA24293[	][	][	][	]False[	]False[	]False[	]False[	]False[	]False[	]False[	]False[	]False[	]False[	]False[	]False[	]False[	]False[	]False[	]False[	]False[	]False[	]False[	]False[	]False[	]False[	]False[	]False[	]False[	]False[	]False[	]False[	]False[	]False[	]False[	]False[	]False[	]False[	]False[	]False[	]False[
B4URE1[	]B4URE1[	][	]Nuclear export protein[	]NS[	]Influenza A virus (strain A/Russia:St.Petersburg/8/2006 H1N1)[	][	]Mediates the nuclear export of encapsidated genomic RNAs (ribonucleoproteins	RNPs). Acts as an adapter between viral RNPs complexes and the nuclear export machinery of the cell. Possesses no intrinsic RNA-binding activity	but includes a C-terminal M1-binding domain. This domain is believed to allow recognition of RNPs to which the M1 protein is bound. Because the M1 protein is not available in large quantities until the later stages of infection	such an indirect recognition mechanism probably ensures that genomic RNPs are not exported from the nucleus before sufficient quantities of viral mRNA and progeny genomic RNA have been synthesized. Furthermore	the RNPs enters the cytoplasm only when they have associated with the M1 protein that is necessary to guide them to the plasma membrane. May down-regulate viral RNA synthesis when overproduced (By similarity).[	][	]http://www.uniprot.org/uniprot/B4URE1[	]GO:0006405 localizationGO:0016032 cellular process[	]GO:0042025 (nucleus	host) GO:0019012 (other)[	][	]False[	]True[	]False[	]False[	]False[	]False[	]True[	]False[	]False[	]False[	]False[	]False[	]False[	]False[	]False[	]False[	]False[	]False[	]True[	]False[	]False[	]False[	]False[	]False[	]False[	]False[	]False[	]False[	]True[	]False[	]False[	]False[
ADV39776[	][	][	][	][	][	][	][	][	]http://www.uniprot.org/uniprot/ADV39776[	][	][	][	]False[	]False[	]False[	]False[	]False[	]False[	]False[	]False[	]False[	]False[	]False[	]False[	]False[	]False[	]False[	]False[	]False[	]False[	]False[	]False[	]False[	]False[	]False[	]False[	]False[	]False[	]False[	]False[	]False[	]False[	]False[	]False[	]False[	]False[	]False[	]False[	]False[
ACD85259[	][	][	][	][	][	][	][	][	]http://www.uniprot.org/uniprot/ACD85259[	][	][	][	]False[	]False[	]False[	]False[	]False[	]False[	]False[	]False[	]False[	]False[	]False[	]False[	]False[	]False[	]False[	]False[	]False[	]False[	]False[	]False[	]False[	]False[	]False[	]False[	]False[	]False[	]False[	]False[	]False[	]False[	]False[	]False[	]False[	]False[	]False[	]False[	]False[
AEY70334[	][	][	][	][	][	][	][	][	]http://www.uniprot.org/uniprot/AEY70334[	][	][	][	]False[	]False[	]False[	]False[	]False[	]False[	]False[	]False[	]False[	]False[	]False[	]False[	]False[	]False[	]False[	]False[	]False[	]False[	]False[	]False[	]False[	]False[	]False[	]False[	]False[	]False[	]False[	]False[	]False[	]False[	]False[	]False[	]False[	]False[	]False[	]False[	]False[
Q90WD0[	]Q90WD0[	][	]Actin-related protein 3[	]ACTR3[	]Gallus gallus[	]418[	]Functions as ATP-binding component of the Arp2/3 complex which is involved in regulation of actin polymerization and together with an activating nucleation-promoting factor (NPF) mediates the formation of branched actin networks. Seems to contact the pointed end of the daughter actin filament (By similarity).[	][	]http://www.uniprot.org/uniprot/Q90WD0[	]GO:0034314 regulationGO:0008356 cellular processGO:0060271 cellular component organization or biogenesisGO:0007163 cellular processGO:0016344 cellular component organization or biogenesisGO:0033206 cellular processGO:0051653 cellular process[	]GO:0005885 (cytoskeleton	intracellular) GO:0005903 (other	cell projection) GO:0005911 (other	cell-cell junction) GO:0005737 (cytoplasm	intracellular) GO:0070062 (extracellular	extracellular organelle) GO:0005925 (other	anchoring junction) GO:0030027 (other	cell leading edge) GO:0016020 (other)[	]GO:0005524 (binding	carbohydrate derivative binding) GO:0005200 (structural molecule activity	structural constituent of cytoskeleton)[	]False[	]True[	]False[	]False[	]False[	]False[	]False[	]False[	]True[	]False[	]False[	]True[	]False[	]False[	]False[	]False[	]False[	]False[	]False[	]False[	]True[	]False[	]False[	]True[	]False[	]False[	]False[	]True[
Q5ZMT0[	]Q5ZMT0[	][	]14-3-3 protein epsilon[	]YWHAE[	]Gallus gallus[	]255[	]Adapter protein implicated in the regulation of a large spectrum of both general and specialized signaling pathways. Binds to a large number of partners	usually by recognition of a phosphoserine or phosphothreonine motif. Binding generally results in the modulation of the activity of the binding partner.[	][	]http://www.uniprot.org/uniprot/Q5ZMT0[	]GO:0021987 developmental processGO:0021766 developmental processGO:1902309 regulationGO:0001764 cellular processGO:0006605 localizationGO:0060306 regulationGO:1901016 regulationGO:0021762 developmental process[	]GO:0070062 (extracellular	extracellular organelle) GO:0005925 (other	anchoring junction) GO:0016020 (other) GO:0005739 (mitochondria	intracellular)[	]GO:0044822 (binding	heterocyclic compound binding) GO:0015459 (molecular function regulator	channel regulator activity)[	]False[	]True[	]True[	]False[	]False[	]False[	]True[	]False[	]True[	]False[	]False[	]False[	]False[	]False[	]False[	]False[	]False[	]True[	]False[	]False[	]False[	]False[	]False[	]True[	]False[	]False[	]False[	]False[	]True[	]False[	]True[
P05094[	]P05094[	][	]Alpha-actinin-1[	]ACTN1[	]Gallus gallus[	][	]F-actin cross-linking protein is thought to anchor actin to a variety of intracellular structures. This is a bundling protein.[	][	]http://www.uniprot.org/uniprot/P05094[	]GO:0051764 cellular component organization or biogenesisGO:0051017 cellular component organization or biogenesisGO:0045214 cellular component organization or biogenesisGO:0048741 cellular process[	]GO:0005923 (other	cell-cell junction) GO:0005623 (other) GO:0031252 (other	cell leading edge) GO:0097433 (cytoplasm	intracellular) GO:0005925 (other	anchoring junction) GO:0090637 (other	inner dense plaque of desmosome) GO:0030027 (other	cell leading edge) GO:0016328 (plasma membrane	cell periphery) GO:0090636 (other	outer dense plaque of desmosome) GO:0001726 (other	cell leading edge) GO:0042383 (plasma membrane	cell periphery) GO:0030486 (other intracellular organelles	intracellular) GO:0001725 (cytoskeleton	intracellular) GO:1990357 (cytoskeleton	cell periphery) GO:0030018 (other intracellular organelles	intracellular) GO:0005915 (other	anchoring junction)[	]GO:0051393 (binding	protein binding) GO:0005509 (binding	ion binding) GO:0030274 (binding	protein binding) GO:0051219 (binding	protein binding) GO:0042803 (binding	protein binding) GO:0017166 (binding	protein binding)[	]False[	]True[	]False[	]False[	]False[	]False[	]False[	]False[	]False[	]False[	]False[	]True[	]False[	]False[	]False[	]False[
P20111[	]P20111[	][	]Alpha-actinin-2[	]ACTN2[	]Gallus gallus[	][	]F-actin cross-linking protein which is thought to anchor actin to a variety of intracellular structures. This is a bundling protein (By similarity).[	][	]http://www.uniprot.org/uniprot/P20111[	]GO:0048041 interaction with cells and organismsGO:0030035 cellular component organization or biogenesisGO:0006936 interaction with cells and organismsGO:1901017 regulationGO:2000009 regulationGO:1901018 regulationGO:0051289 cellular component organization or biogenesisGO:0042391 regulation[	]GO:0070062 (extracellular	extracellular organelle) GO:0030175 (other	cell projection) GO:0005925 (other	anchoring junction) GO:0030018 (other intracellular organelles	intracellular)[	]GO:0005509 (binding	ion binding) GO:0030375 (molecular function regulator	receptor regulator activity)[	]False[	]False[	]False[	]False[	]False[	]True[	]False[	]False[	]True[	]False[	]False[	]True[	]False[	]False[	]False[	]False[	]False[	]False[	]False[	]False[	]False[	]False[	]False[	]True[	]True[	]False[	]False[	]False[	]True[	]False[	]True[
P51903[	]P51903[	][	]Phosphoglycerate kinase[	]PGK[	]Gallus gallus[	]417[	][	]ATP + 3-phospho-D-glycerate = ADP + 3-phospho-D-glyceroyl phosphate.[	]http://www.uniprot.org/uniprot/P51903[	]GO:0005975 metabolic processGO:0006094 metabolic processGO:0006096 cellular processGO:0016310 cellular processGO:0044281 metabolic process[	]GO:0005694 (chromosome	intracellular) GO:0005829 (cytoplasm	intracellular)[	]GO:0005524 (binding	carbohydrate derivative binding) GO:0004618 (catalytic activity	transferase activity)[	]False[	]True[	]False[	]False[	]False[	]False[	]False[	]True[	]False[	]False[	]False[	]False[	]False[	]True[	]False[	]False[	]False[	]False[	]False[	]False[	]False[	]False[	]False[	]False[	]False[	]False[	]False[	]True[	]False[	]False[	]True[	]True[	]False[
AAF13705[	][	][	][	][	][	][	][	][	]http://www.uniprot.org/uniprot/AAF13705[	][	][	][	]False[	]False[	]False[	]False[	]False[	]False[	]False[	]False[	]False[	]False[	]False[	]False[	]False[	]False[	]False[	]False[	]False[	]False[	]False[	]False[	]False[	]False[	]False[	]False[	]False[	]False[	]False[	]False[	]False[	]False[	]False[	]False[	]False[	]False[	]False[	]False[	]False[
ACC66318[	][	][	][	][	][	][	][	][	]http://www.uniprot.org/uniprot/ACC66318[	][	][	][	]False[	]False[	]False[	]False[	]False[	]False[	]False[	]False[	]False[	]False[	]False[	]False[	]False[	]False[	]False[	]False[	]False[	]False[	]False[	]False[	]False[	]False[	]False[	]False[	]False[	]False[	]False[	]False[	]False[	]False[	]False[	]False[	]False[	]False[	]False[	]False[	]False[
Q90593[	]Q90593[	][	]78 kDa glucose-regulated protein[	]HSPA5[	]Gallus gallus[	]652[	]Probably plays a role in facilitating the assembly of multimeric protein complexes inside the endoplasmic reticulum.[	][	]http://www.uniprot.org/uniprot/Q90593[	]GO:0006987 regulationGO:0042149 cellular processGO:0071353 cellular processGO:0021680 developmental processGO:0021589 developmental processGO:0006983 regulationGO:0035437 regulationGO:0043066 regulationGO:0030512 regulationGO:0030335 regulationGO:0031398 regulationGO:0051603 cellular processGO:0021762 developmental processGO:1901998 localization[	]GO:0009986 (cell surface	cell surface) GO:0008180 (nucleus	intracellular) GO:0034663 (er	endomembrane system) GO:0005788 (er	endomembrane system) GO:0005793 (er	intracellular) GO:0070062 (extracellular	extracellular organelle) GO:0005925 (other	anchoring junction) GO:0030176 (er	endomembrane system) GO:0030496 (other	midbody) GO:0043209 (other	myelin sheath) GO:0005886 (plasma membrane	cell periphery)[	]GO:0005524 (binding	carbohydrate derivative binding) GO:0043022 (binding	macromolecular complex binding)[	]False[	]True[	]True[	]False[	]False[	]False[	]True[	]False[	]True[	]False[	]False[	]False[	]False[	]False[	]False[	]False[	]True[	]False[	]True[	]False[	]False[	]True[	]True[	]True[
Q90647[	]Q90647[	][	]V-type proton ATPase catalytic subunit A[	]ATP6V1A[	]Gallus gallus[	][	]Catalytic subunit of the peripheral V1 complex of vacuolar ATPase. V-ATPase vacuolar ATPase is responsible for acidifying a variety of intracellular compartments in eukaryotic cells (By similarity).[	]ATP + H(2)O + H(+)(In) = ADP + phosphate + H(+)(Out).[	]http://www.uniprot.org/uniprot/Q90647[	]GO:0015991 cellular processGO:0046034 cellular process[	]GO:0033180 (macromolecular complex	protein complex)[	]GO:0005524 (binding	carbohydrate derivative binding) GO:0046961 (catalytic activity	hydrolase activity)[	]False[	]True[	]False[	]False[	]False[	]False[	]False[	]False[	]False[	]False[	]False[	]False[	]False[	]False[	]False[	]False[	]False[	]False[	]False[	]False[	]False[	]False[	]False[	]False[	]False[	]False[	]True[	]False[	]False[	]False[	]True[	]True[	]False[	]False[
Q5F381[	]Q5F381[	][	]Epithelial cell adhesion molecule[	]EPCAM[	]Gallus gallus[	]306[	][	][	]http://www.uniprot.org/uniprot/Q5F381[	][	]GO:0016021 (other	membrane part)[	][	]False[	]False[	]False[	]False[	]False[	]False[	]False[	]False[	]False[	]False[	]False[	]False[	]False[	]False[	]False[	]False[	]False[	]False[	]False[	]False[	]False[	]False[	]False[	]False[	]False[	]False[	]False[	]False[	]True[	]False[	]False[	]False[	]False[	]False[	]False[	]False[
Q5ZJN2[	]Q5ZJN2[	][	]Ras-related protein Rab-11A[	]RAB11A[	]Gallus gallus[	]216[	]The small GTPases Rab are key regulators of intracellular membrane trafficking	from the formation of transport vesicles to their fusion with membranes. Rabs cycle between an inactive GDP-bound form and an active GTP-bound form that is able to recruit to membranes different set of downstream effectors directly responsible for vesicle formation	movement	tethering and fusion. That Rab regulates endocytic recycling (By similarity).[	][	]http://www.uniprot.org/uniprot/Q5ZJN2[	]GO:0030953 cellular component organization or biogenesisGO:0000910 cellular processGO:0090150 cellular component organization or biogenesisGO:0072594 localizationGO:0006887 cellular processGO:1990182 cellular processGO:0006886 localizationGO:0032402 cellular processGO:0007080 cellular component organization or biogenesisGO:0090307 cellular component organization or biogenesisGO:0036258 cellular …	]GO:0030424 (other	cell projection) GO:0032154 (cell surface	cell division site) GO:0070062 (extracellular	extracellular organelle) GO:0005828 (cytoskeleton	intracellular) GO:0005739 (mitochondria	intracellular) GO:0005771 (endosome	endomembrane system) GO:0048471 (nucleus	intracellular) GO:0045335 (endosome	intracellular) GO:0005886 (plasma membrane	cell periphery) GO:0055037 (endosome	endomembrane system) GO:0055038 (endosome	endomembrane system) GO:0000922 (cytoskeleton	intracellular) GO:0005802 (other intracellular organelles	endomembrane system)[	]GO:0005525 (binding	carbohydrate derivative binding) GO:0003924 (catalytic activity	hydrolase activity)[	]False[	]True[	]False[	]False[	]False[	]False[	]True[	]False[	]True[	]False[	]False[	]True[	]True[	]False[	]False[	]False[	]False[	]True[	]True[
P14448[	]P14448[	][	]Fibrinogen alpha chain[	]FGA[	]Gallus gallus[	][	]Cleaved by the protease thrombin to yield monomers which	together with fibrinogen beta (FGB) and fibrinogen gamma (FGG)	polymerize to form an insoluble fibrin matrix. Fibrin has a major function in hemostasis as one of the primary components of blood clots.[	][	]http://www.uniprot.org/uniprot/P14448[	]GO:0030168 regulationGO:0051258 cellular component organization or biogenesisGO:0007165 regulation[	]GO:0005577 (extracellular	extracellular region part)[	][	]False[	]False[	]False[	]False[	]False[	]False[	]False[	]False[	]True[	]False[	]False[	]True[	]False[	]False[	]False[	]False[	]False[	]False[	]False[	]False[	]False[	]False[	]False[	]True[	]False[	]False[	]False[	]False[	]False[	]False[	]False[	]False[	]False[	]False[
AAO33515[	][	][	][	][	][	][	][	][	]http://www.uniprot.org/uniprot/AAO33515[	][	][	][	]False[	]False[	]False[	]False[	]False[	]False[	]False[	]False[	]False[	]False[	]False[	]False[	]False[	]False[	]False[	]False[	]False[	]False[	]False[	]False[	]False[	]False[	]False[	]False[	]False[	]False[	]False[	]False[	]False[	]False[	]False[	]False[	]False[	]False[	]False[	]False[	]False[
P02001[	]P02001[	][	]Hemoglobin subunit alpha-D[	]HBAD[	]Gallus gallus[	]141[	]Involved in oxygen transport from the lung to the various peripheral tissues.[	][	]http://www.uniprot.org/uniprot/P02001[	][	]GO:0070062 (extracellular	extracellular organelle) GO:0005833 (macromolecular complex	intracellular)[	]GO:0020037 (binding	heterocyclic compound binding) GO:0005506 (binding	ion binding) GO:0019825 (binding	oxygen binding) GO:0005344 (transporter	substrate-specific transporter activity)[	]False[	]False[	]False[	]False[	]False[	]False[	]False[	]False[	]False[	]False[	]False[	]False[	]False[	]False[	]False[	]False[	]False[	]False[	]False[	]False[	]False[	]False[	]False[	]True[	]False[	]False[	]True[	]False[	]False[	]False[	]True[
AHZ35704[	][	][	][	][	][	][	][	][	]http://www.uniprot.org/uniprot/AHZ35704[	][	][	][	]False[	]False[	]False[	]False[	]False[	]False[	]False[	]False[	]False[	]False[	]False[	]False[	]False[	]False[	]False[	]False[	]False[	]False[	]False[	]False[	]False[	]False[	]False[	]False[	]False[	]False[	]False[	]False[	]False[	]False[	]False[	]False[	]False[	]False[	]False[	]False[	]False[
O93510[	]O93510[	][	]Gelsolin[	]GSN[	]Gallus gallus[	]778[	]Calcium-regulated	actin-modulating protein that binds to the plus (or barbed) ends of actin monomers or filaments	preventing monomer exchange (end-blocking or capping). It can promote the assembly of monomers into filaments (nucleation) as well as sever filaments already formed. Plays a role in ciliogenesis (By similarity).[	][	]http://www.uniprot.org/uniprot/O93510[	]GO:0051014 cellular processGO:0045010 regulationGO:0051016 regulationGO:0060271 cellular component organization or biogenesis[	]GO:0005737 (cytoplasm	intracellular) GO:0005856 (cytoskeleton	intracellular) GO:0005576 (extracellular)[	]GO:0005509 (binding	ion binding)[	]False[	]True[	]False[	]False[	]False[	]False[	]False[	]False[	]True[	]False[	]False[	]True[	]False[	]False[	]False[	]False[	]False[	]False[	]False[	]False[	]True[	]False[	]False[	]True[	]False[	]False[	]False[	]True[	]False[	]False[	]True[	]False[
P00940[	]P00940[	][	]Triosephosphate isomerase[	]TPI1[	]Gallus gallus[	]248[	][	]D-glyceraldehyde 3-phosphate = glycerone phosphate.[	]http://www.uniprot.org/uniprot/P00940[	]GO:0005975 metabolic processGO:0006094 metabolic processGO:0006096 cellular processGO:0007275 developmental processGO:0006098 cellular processGO:0044281 metabolic process[	]GO:0005829 (cytoplasm	intracellular) GO:0070062 (extracellular	extracellular organelle) GO:0005615 (extracellular	extracellular region part) GO:0005634 (nucleus	intracellular)[	]GO:0004807 (catalytic activity	isomerase activity)[	]False[	]True[	]True[	]False[	]False[	]False[	]False[	]True[	]False[	]False[	]False[	]False[	]False[	]False[	]False[	]False[	]False[	]False[	]True[	]False[	]False[	]False[	]False[	]True[	]False[	]False[	]False[	]True[	]False[	]False[	]False[	]True[
P08629[	]P08629[	][	]Thioredoxin[	]TXN[	]Gallus gallus[	]105[	]Participates in various redox reactions through the reversible oxidation of its active center dithiol to a disulfide and catalyzes dithiol-disulfide exchange reactions (By similarity). Plays a role in the reversible S-nitrosylation of cysteine residues in target proteins	and thereby contributes to the response to intracellular nitric oxide. Nitrosylates the active site Cys of CASP3 in response to nitric oxide (NO)	and thereby inhibits caspase-3 activity. Induces the FOS/JUN AP-1 DNA binding activity in ionizing radiation (IR) cells through its oxidation/reduction status and stimulates AP-1 transcriptional activity (By similarity).[	][	]http://www.uniprot.org/uniprot/P08629[	]GO:0045454 regulationGO:0034599 cellular processGO:0006662 metabolic processGO:0055114 metabolic processGO:0043388 regulationGO:0006457 cellular processGO:0033158 regulationGO:0006355 regulationGO:0009314 response to stimulusGO:0000103 cellular processGO:0006351 cellular process[	]GO:0005737 (cytoplasm	intracellular) GO:0005576 (extracellular) GO:0005739 (mitochondria	intracellular) GO:0005634 (nucleus	intracellular)[	]GO:0016671 (catalytic activity	oxidoreductase activity) GO:0015035 (catalytic activity	oxidoreductase activity)[	]False[	]True[	]False[	]False[	]False[	]False[	]False[	]True[	]True[	]False[	]True[	]False[	]False[	]False[	]False[	]False[	]False[	]True[	]True[	]False[	]False[	]False[	]False[	]True[	]False[	]False[	]False[	]True[	]False[	]False[
P04268[	]P04268[	][	]Tropomyosin alpha-1 chain[	]TPM1[	]Gallus gallus[	][	]Binds to actin filaments in muscle and non-muscle cells. Plays a central role	in association with the troponin complex	in the calcium dependent regulation of vertebrate striated muscle contraction. Smooth muscle contraction is regulated by interaction with caldesmon. In non-muscle cells is implicated in stabilizing cytoskeleton actin filaments.[	][	]http://www.uniprot.org/uniprot/P04268[	][	]GO:0005737 (cytoplasm	intracellular) GO:0005856 (cytoskeleton	intracellular)[	][	]False[	]False[	]False[	]False[	]False[	]False[	]False[	]False[	]False[	]False[	]False[	]False[	]False[	]False[	]False[	]False[	]False[	]False[	]False[	]False[	]True[	]False[	]False[	]False[	]False[	]False[	]False[	]True[	]False[	]False[	]False[	]False[	]False[
AAT08004[	][	][	][	][	][	][	][	][	]http://www.uniprot.org/uniprot/AAT08004[	][	][	][	]False[	]False[	]False[	]False[	]False[	]False[	]False[	]False[	]False[	]False[	]False[	]False[	]False[	]False[	]False[	]False[	]False[	]False[	]False[	]False[	]False[	]False[	]False[	]False[	]False[	]False[	]False[	]False[	]False[	]False[	]False[	]False[	]False[	]False[	]False[	]False[	]False[
P01994[	]P01994[	][	]Hemoglobin subunit alpha-A[	]HBAA[	]Gallus gallus[	]142[	]Involved in oxygen transport from the lung to the various peripheral tissues.[	][	]http://www.uniprot.org/uniprot/P01994[	][	]GO:0005833 (macromolecular complex	intracellular)[	]GO:0020037 (binding	heterocyclic compound binding) GO:0005506 (binding	ion binding) GO:0019825 (binding	oxygen binding) GO:0005344 (transporter	substrate-specific transporter activity)[	]False[	]False[	]False[	]False[	]False[	]False[	]False[	]False[	]False[	]False[	]False[	]False[	]False[	]False[	]False[	]False[	]False[	]False[	]False[	]False[	]False[	]False[	]False[	]False[	]False[	]False[	]True[	]False[	]False[	]False[	]True[	]False[
Q8JG64[	]Q8JG64[	][	]Protein disulfide-isomerase A3[	]PDIA3[	]Gallus gallus[	]505[	][	]Catalyzes the rearrangement of -S-S- bonds in proteins.[	]http://www.uniprot.org/uniprot/Q8JG64[	]GO:0045454 regulationGO:2001238 regulationGO:0006457 cellular processGO:0034976 cellular process[	]GO:0009986 (cell surface	cell surface) GO:0005788 (er	endomembrane system) GO:0070062 (extracellular	extracellular organelle) GO:0005925 (other	anchoring junction) GO:0043209 (other	myelin sheath) GO:0005634 (nucleus	intracellular)[	]GO:0044822 (binding	heterocyclic compound binding) GO:0003756 (catalytic activity	isomerase activity)[	]False[	]True[	]False[	]False[	]False[	]False[	]False[	]False[	]True[	]False[	]False[	]False[	]False[	]False[	]False[	]False[	]True[	]False[	]True[	]False[	]False[	]False[	]True[	]True[	]False[	]False[	]False[	]False[	]True[
Q90705[	]Q90705[	][	]Elongation factor 2[	]EEF2[	]Gallus gallus[	]858[	]Catalyzes the GTP-dependent ribosomal translocation step during translation elongation. During this step	the ribosome changes from the pre-translocational (PRE) to the post-translocational (POST) state as the newly formed A-site-bound peptidyl-tRNA and P-site-bound deacylated tRNA move to the P and E sites	respectively. Catalyzes the coordinated movement of the two tRNA molecules	the mRNA and conformational changes in the ribosome.[	][	]http://www.uniprot.org/uniprot/Q90705[	][	]GO:0005737 (cytoplasm	intracellular)[	]GO:0005525 (binding	carbohydrate derivative binding) GO:0003924 (catalytic activity	hydrolase activity) GO:0003746 (binding	heterocyclic compound binding)[	]False[	]False[	]False[	]False[	]False[	]False[	]False[	]False[	]False[	]False[	]False[	]False[	]False[	]False[	]False[	]False[	]False[	]False[	]False[	]False[	]False[	]False[	]False[	]False[	]False[	]False[	]False[	]True[	]False[	]False[
P02127[	]P02127[	][	]Hemoglobin subunit rho[	]N/A[	]Gallus gallus[	]147[	]The rho chain is the major early embryonic beta-type hemoglobin chain.[	][	]http://www.uniprot.org/uniprot/P02127[	][	]GO:0005833 (macromolecular complex	intracellular)[	]GO:0020037 (binding	heterocyclic compound binding) GO:0005506 (binding	ion binding) GO:0019825 (binding	oxygen binding) GO:0005344 (transporter	substrate-specific transporter activity)[	]False[	]False[	]False[	]False[	]False[	]False[	]False[	]False[	]False[	]False[	]False[	]False[	]False[	]False[	]False[	]False[	]False[	]False[	]False[	]False[	]False[	]False[	]False[	]False[	]False[	]False[	]True[	]False[	]False[	]False[	]True[	]False[
Q98953[	]Q98953[	][	]Protein S100-A6[	]S100A6[	]Gallus gallus[	]92[	]May function as calcium sensor and modulator	contributing to cellular calcium signaling. May function by interacting with other proteins	such as TPR-containing proteins	and indirectly play a role in many physiological processes such as the reorganization of the actin cytoskeleton and in cell motility. Binds 2 calcium ions. Calcium binding is cooperative (By similarity).[	][	]http://www.uniprot.org/uniprot/Q98953[	]GO:0007049 cellular processGO:0051781 regulation[	]GO:0005623 (other) GO:0005829 (cytoplasm	intracellular)[	]GO:0005509 (binding	ion binding) GO:0048306 (binding	protein binding) GO:0019899 (binding	protein binding) GO:0042803 (binding	protein binding)[	]False[	]True[	]False[	]False[	]False[	]False[	]False[	]False[	]True[	]False[	]False[	]False[	]False[	]False[	]False[	]False[	]False[	]False[	]False[	]False[	]False[	]False[	]False[	]False[	]False[	]False[	]False[	]True[	]True[
O57535[	]O57535[	][	]Nucleoside diphosphate kinase[	]N/A[	]Gallus gallus[	]153[	]Major role in the synthesis of nucleoside triphosphates other than ATP. The ATP gamma phosphate is transferred to the NDP beta phosphate via a ping-pong mechanism	using a phosphorylated active-site intermediate (By similarity).[	]ATP + nucleoside diphosphate = ADP + nucleoside triphosphate.[	]http://www.uniprot.org/uniprot/O57535[	]GO:0006241 cellular processGO:0006183 cellular processGO:0043066 regulationGO:0009142 cellular processGO:0050679 regulationGO:0045618 regulationGO:0006163 cellular processGO:0006220 cellular processGO:0042981 regulationGO:0045682 regulationGO:0006228 cellular process[	]GO:0005829 (cytoplasm	intracellular) GO:0005622 (other	intracellular) GO:0030027 (other	cell leading edge) GO:0005739 (mitochondria	intracellular) GO:0005886 (plasma membrane	cell periphery) GO:0001726 (other	cell leading edge)[	]GO:0005524 (binding	carbohydrate derivative binding) GO:0046872 (binding	ion binding) GO:0004550 (catalytic activity	transferase activity)[	]False[	]True[	]False[	]False[	]False[	]False[	]False[	]False[	]True[	]False[	]False[	]False[	]False[	]False[	]False[	]False[	]False[	]True[	]False[	]False[	]False[	]True[	]False[	]False[	]False[	]False[	]False[
BAJ83323[	][	][	][	][	][	][	][	][	]http://www.uniprot.org/uniprot/BAJ83323[	][	][	][	]False[	]False[	]False[	]False[	]False[	]False[	]False[	]False[	]False[	]False[	]False[	]False[	]False[	]False[	]False[	]False[	]False[	]False[	]False[	]False[	]False[	]False[	]False[	]False[	]False[	]False[	]False[	]False[	]False[	]False[	]False[	]False[	]False[	]False[	]False[	]False[	]False[
P0CB50[	]P0CB50[	][	]Peroxiredoxin-1[	]PRDX1[	]Gallus gallus[	]199[	]Involved in redox regulation of the cell (By similarity). Reduces peroxides with reducing equivalents provided through the thioredoxin system but not from glutaredoxin (By similarity). May play an important role in eliminating peroxides generated during metabolism (By similarity). Might participate in the signaling cascades of growth factors and tumor necrosis factor-alpha by regulating the intr…	]2 R'-SH + ROOH = R'-S-S-R' + H(2)O + ROH.[	]http://www.uniprot.org/uniprot/P0CB50[	]GO:0008283 single-organism processGO:0034101 regulationGO:0042744 cellular processGO:0042267 otherGO:0042345 regulationGO:0032872 regulationGO:0019430 cellular processGO:0001895 regulation[	]GO:0070062 (extracellular	extracellular organelle) GO:0005615 (extracellular	extracellular region part) GO:0005739 (mitochondria	intracellular) GO:0043209 (other	myelin sheath) GO:0005634 (nucleus	intracellular)[	]GO:0044822 (binding	heterocyclic compound binding) GO:0008379 (antioxidant activity	peroxidase activity)[	]False[	]True[	]False[	]False[	]False[	]False[	]False[	]False[	]True[	]False[	]False[	]True[	]False[	]False[	]False[	]False[	]False[	]True[	]True[	]False[	]False[	]False[	]False[	]True[	]False[	]False[	]False[	]False[	]True[	]True[
P09102[	]P09102[	][	]Protein disulfide-isomerase[	]P4HB[	]Gallus gallus[	][	]This multifunctional protein catalyzes the formation	breakage and rearrangement of disulfide bonds. At the cell surface	seems to act as a reductase that cleaves disulfide bonds of proteins attached to the cell. May therefore cause structural modifications of exofacial proteins. Inside the cell	seems to form/rearrange disulfide bonds of nascent proteins. At high concentrations	functions as a chaperone that inhibits aggregation of misfolded proteins. At low concentrations	facilitates aggregation (anti-chaperone activity). Also acts a structural subunit of various enzymes such as prolyl 4-hydroxylase (By similarity).[	]Catalyzes the rearrangement of -S-S- bonds in proteins.[	]http://www.uniprot.org/uniprot/P09102[	]GO:0045454 regulation[	]GO:0005788 (er	endomembrane system) GO:0005886 (plasma membrane	cell periphery)[	]GO:0003756 (catalytic activity	isomerase activity)[	]False[	]False[	]False[	]False[	]False[	]False[	]False[	]False[	]True[	]False[	]False[	]False[	]False[	]False[	]False[	]False[	]True[	]False[	]False[	]False[	]False[	]True[	]False[	]False[	]False[	]False[	]False[	]False[	]False[
P12244[	]P12244[	][	]Dolichyl-diphosphooligosaccharide--protein glycotransferase[	]N/A[	]Gallus gallus[	]508[	]Transfers the polysaccharide side-chains of glycoproteins to an asparagine residue of Asn-X-Ser/Thr sites in nascent proteins.[	]Dolichyl diphosphooligosaccharide + [protein]-L-asparagine = dolichyl diphosphate + a glycoprotein with the oligosaccharide chain attached by N-beta-D-glycosyl linkage to a protein L-asparagine.[	]http://www.uniprot.org/uniprot/P12244[	]GO:0045454 regulation[	]GO:0005788 (er	endomembrane system)[	]GO:0016853 (catalytic activity	isomerase activity) GO:0016740 (catalytic activity	transferase activity)[	]False[	]False[	]False[	]False[	]False[	]False[	]False[	]False[	]True[	]False[	]False[	]False[	]False[	]False[	]False[	]False[	]True[	]False[	]False[	]False[	]False[	]False[	]False[	]False[	]False[	]False[	]False[	]False[	]False[	]False[	]False[	]True[	]False[	]False[
P08250[	]P08250[	][	]Apolipoprotein A-I[	]APOA1[	]Gallus gallus[	]264[	]Participates in the reverse transport of cholesterol from tissues to the liver for excretion by promoting cholesterol efflux from tissues and by acting as a cofactor for the lecithin cholesterol acyltransferase (LCAT).[	][	]http://www.uniprot.org/uniprot/P08250[	]GO:0030325 developmental processGO:0043534 cellular processGO:0006695 metabolic processGO:0033344 localizationGO:0042632 regulationGO:0070508 cellular processGO:0001935 single-organism processGO:0007186 regulationGO:0008211 metabolic processGO:0034380 regulationGO:0007229 regulationGO:0019915 regulationGO:0042158 cellular processGO:0042157 metabolic processGO:0045445 cellular processGO:0060354 r…	]GO:0072562 (extracellular	extracellular region part) GO:0042627 (extracellular	extracellular region part) GO:0030139 (endosome	intracellular) GO:0070062 (extracellular	extracellular organelle) GO:0034364 (extracellular	extracellular region part) GO:0034366 (extracellular	extracellular region part) GO:0034361 (extracellular	extracellular region part)[	]GO:0001540 (binding	amide binding) GO:0045499 (other) GO:0015485 (binding	lipid binding) GO:0017127 (transporter	substrate-specific transporter activity) GO:0008035 (binding	macromolecular complex binding) GO:0070653 (binding	protein binding) GO:0031210 (binding	ion binding) GO:0060228 (molecular function regulator	enzyme regulator activity)[	]False[	]True[	]True[	]False[	]False[	]True[	]True[	]True[	]True[	]False[	]False[	]True[	]True[	]False[	]False[	]False[	]False[	]False[	]False[	]False[	]False[	]False[	]False[
ACN59819[	][	][	][	][	][	][	][	][	]http://www.uniprot.org/uniprot/ACN59819[	][	][	][	]False[	]False[	]False[	]False[	]False[	]False[	]False[	]False[	]False[	]False[	]False[	]False[	]False[	]False[	]False[	]False[	]False[	]False[	]False[	]False[	]False[	]False[	]False[	]False[	]False[	]False[	]False[	]False[	]False[	]False[	]False[	]False[	]False[	]False[	]False[	]False[	]False[
ADX42649[	][	][	][	][	][	][	][	][	]http://www.uniprot.org/uniprot/ADX42649[	][	][	][	]False[	]False[	]False[	]False[	]False[	]False[	]False[	]False[	]False[	]False[	]False[	]False[	]False[	]False[	]False[	]False[	]False[	]False[	]False[	]False[	]False[	]False[	]False[	]False[	]False[	]False[	]False[	]False[	]False[	]False[	]False[	]False[	]False[	]False[	]False[	]False[	]False[
Q5ZLQ6[	]Q5ZLQ6[	][	]14-3-3 protein beta/alpha[	]YWHAB[	]Gallus gallus[	]244[	]Adapter protein implicated in the regulation of a large spectrum of both general and specialized signaling pathways. Binds to a large number of partners	usually by recognition of a phosphoserine or phosphothreonine motif. Binding generally results in the modulation of the activity of the binding partner (By similarity).[	][	]http://www.uniprot.org/uniprot/Q5ZLQ6[	]GO:0051220 regulationGO:0035308 regulationGO:0043085 regulationGO:0006605 localization[	]GO:0070062 (extracellular	extracellular organelle) GO:0005925 (other	anchoring junction) GO:0016020 (other) GO:0048471 (nucleus	intracellular)[	][	]False[	]False[	]False[	]False[	]False[	]False[	]True[	]False[	]True[	]False[	]False[	]False[	]False[	]False[	]False[	]False[	]False[	]False[	]True[	]False[	]False[	]False[	]False[	]True[	]False[	]False[	]False[	]False[	]True[	]False[	]False[	]False[	]False[
P02007[	]P02007[	][	]Hemoglobin subunit pi[	]N/A[	]Gallus gallus[	]142[	]The pi' chain is the counterpart of the alpha chain in the major early embryonic hemoglobin P.[	][	]http://www.uniprot.org/uniprot/P02007[	][	]GO:0005833 (macromolecular complex	intracellular)[	]GO:0020037 (binding	heterocyclic compound binding) GO:0005506 (binding	ion binding) GO:0019825 (binding	oxygen binding) GO:0005344 (transporter	substrate-specific transporter activity)[	]False[	]False[	]False[	]False[	]False[	]False[	]False[	]False[	]False[	]False[	]False[	]False[	]False[	]False[	]False[	]False[	]False[	]False[	]False[	]False[	]False[	]False[	]False[	]False[	]False[	]False[	]True[	]False[	]False[	]False[	]True[	]False[
P09572[	]P09572[	][	]Sodium/potassium-transporting ATPase subunit alpha-1[	]ATP1A1[	]Gallus gallus[	]1021[	]This is the catalytic component of the active enzyme	which catalyzes the hydrolysis of ATP coupled with the exchange of sodium and potassium ions across the plasma membrane. This action creates the electrochemical gradient of sodium and potassium ions	providing the energy for active transport of various nutrients.[	]ATP + H(2)O + Na(+)(In) + K(+)(Out) = ADP + phosphate + Na(+)(Out) + K(+)(In).[	]http://www.uniprot.org/uniprot/P09572[	][	]GO:0016021 (other	membrane part) GO:0005886 (plasma membrane	cell periphery)[	]GO:0005524 (binding	carbohydrate derivative binding) GO:0046872 (binding	ion binding) GO:0005391 (catalytic activity	hydrolase activity)[	]False[	]False[	]False[	]False[	]False[	]False[	]False[	]False[	]False[	]False[	]False[	]False[	]False[	]False[	]False[	]False[	]False[	]False[	]False[	]False[	]False[	]True[	]False[	]False[	]False[	]False[	]False[	]False[	]True[	]False[
Q8JFP1[	]Q8JFP1[	][	]Eukaryotic initiation factor 4A-II[	]EIF4A2[	]Gallus gallus[	]407[	]ATP-dependent RNA helicase which is a subunit of the eIF4F complex involved in cap recognition and is required for mRNA binding to ribosome. In the current model of translation initiation	eIF4A unwinds RNA secondary structures in the 5'-UTR of mRNAs which is necessary to allow efficient binding of the small ribosomal subunit	and subsequent scanning for the initiator codon (By similarity).[	]ATP + H(2)O = ADP + phosphate.[	]http://www.uniprot.org/uniprot/Q8JFP1[	]GO:0010468 regulationGO:0010501 cellular processGO:0006413 cellular process[	][	]GO:0005524 (binding	carbohydrate derivative binding) GO:0004004 (catalytic activity	hydrolase activity) GO:0003743 (binding	heterocyclic compound binding)[	]False[	]True[	]False[	]False[	]False[	]False[	]False[	]False[	]True[	]False[	]False[	]False[	]False[	]False[	]False[	]False[	]False[	]False[	]False[	]False[	]False[	]False[	]False[	]False[	]False[	]False[	]False[	]False[	]False[	]False[	]True[	]True[
Q9PSX7[	]Q9PSX7[	][	]Rho-related GTP-binding protein RhoC[	]RHOC[	]Gallus gallus[	]193[	]Regulates a signal transduction pathway linking plasma membrane receptors to the assembly of focal adhesions and actin stress fibers. Serves as a microtubule-dependent signal that is required for the myosin contractile ring formation during cell cycle cytokinesis. Regulates apical junction formation in bronchial epithelial cells (By similarity).[	][	]http://www.uniprot.org/uniprot/Q9PSX7[	]GO:0043297 cellular component organization or biogenesisGO:0000910 cellular processGO:0043123 regulationGO:1902766 cellular processGO:0007264 regulationGO:0044319 cellular process[	]GO:0032154 (cell surface	cell division site) GO:0070062 (extracellular	extracellular organelle) GO:0005634 (nucleus	intracellular) GO:0005886 (plasma membrane	cell periphery)[	]GO:0005525 (binding	carbohydrate derivative binding) GO:0004871 (molecular transducer activity	signal transducer activity)[	]False[	]True[	]False[	]False[	]False[	]False[	]False[	]False[	]True[	]False[	]False[	]True[	]False[	]False[	]False[	]False[	]False[	]False[	]True[	]False[	]False[	]True[	]True[	]True[	]False[	]False[	]False[	]False[	]False[	]False[	]True[
ABA12446[	][	][	][	][	][	][	][	][	]http://www.uniprot.org/uniprot/ABA12446[	][	][	][	]False[	]False[	]False[	]False[	]False[	]False[	]False[	]False[	]False[	]False[	]False[	]False[	]False[	]False[	]False[	]False[	]False[	]False[	]False[	]False[	]False[	]False[	]False[	]False[	]False[	]False[	]False[	]False[	]False[	]False[	]False[	]False[	]False[	]False[	]False[	]False[	]False[
P23614[	]P23614[	][	]Brain acid soluble protein 1 homolog[	]BASP1[	]Gallus gallus[	][	]May play a specific role in the development of tissues.[	][	]http://www.uniprot.org/uniprot/P23614[	]GO:0072112 cellular processGO:0045892 regulationGO:0021762 developmental process[	]GO:0030054 (other) GO:0008180 (nucleus	intracellular) GO:0030863 (cytoskeleton	cell periphery) GO:0005737 (cytoplasm	intracellular) GO:0070062 (extracellular	extracellular organelle) GO:0031234 (plasma membrane	cell periphery) GO:0030426 (other	cell projection) GO:0016607 (nucleus	intracellular) GO:0005634 (nucleus	intracellular)[	]GO:0003714 (transcription factor activity	protein binding	transcription factor activity	transcription factor binding) GO:0044212 (binding	heterocyclic compound binding)[	]False[	]True[	]True[	]False[	]False[	]False[	]False[	]False[	]True[	]False[	]False[	]False[	]False[	]False[	]False[	]False[	]False[	]False[	]True[	]False[	]True[	]True[	]False[	]True[	]False[
Q90694[	]Q90694[	][	]Cell division control protein 42 homolog[	]CDC42[	]Gallus gallus[	]191[	]Plasma membrane-associated small GTPase which cycles between an active GTP-bound and an inactive GDP-bound state. In active state binds to a variety of effector proteins to regulate cellular responses. Involved in epithelial cell polarization processes. Regulates the bipolar attachment of spindle microtubules to kinetochores before chromosome congression in metaphase. Plays a role in the extensi…	actin-rich surface projections called filopodia (By similarity).[	][	]http://www.uniprot.org/uniprot/Q90694[	]GO:0030036 cellular component organization or biogenesisGO:0051017 cellular component organization or biogenesisGO:0034332 cellular component organization or biogenesisGO:0060070 regulationGO:0003161 developmental processGO:0034613 localizationGO:0036336 cellular processGO:0006897 localizationGO:0048730 developmental processGO:0090136 interaction with cells and organismsGO:0060684 cellular proce…	]GO:0005912 (other	anchoring junction) GO:0045177 (other	apical part of cell) GO:0042995 (other	cell projection) GO:0005911 (other	cell-cell junction) GO:0005737 (cytoplasm	intracellular) GO:0036464 (nucleus	intracellular) GO:0070062 (extracellular	extracellular organelle) GO:0030175 (other	cell projection) GO:0005925 (other	anchoring junction) GO:0031256 (plasma membrane	cell leading edge) GO:0030496 (other	midbody) GO:0072686 (cytoskeleton	intracellular) GO:0043209 (other	myelin sheath) GO:0043005 (other	cell projection) GO:0043025 (other	cell body) GO:0005886 (plasma membrane	cell periphery) GO:0051233 (cytoskeleton	intracellular)[	]GO:0005525 (binding	carbohydrate derivative binding) GO:0003924 (catalytic activity	hydrolase activity)[	]False[	]True[	]True[	]False[	]False[	]True[	]True[	]True[	]True[	]False[	]False[	]True[	]False[	]False[	]False[	]False[	]False[
AAC78088[	][	][	][	][	][	][	][	][	]http://www.uniprot.org/uniprot/AAC78088[	][	][	][	]False[	]False[	]False[	]False[	]False[	]False[	]False[	]False[	]False[	]False[	]False[	]False[	]False[	]False[	]False[	]False[	]False[	]False[	]False[	]False[	]False[	]False[	]False[	]False[	]False[	]False[	]False[	]False[	]False[	]False[	]False[	]False[	]False[	]False[	]False[	]False[	]False[
P00337[	]P00337[	][	]L-lactate dehydrogenase B chain[	]LDHB[	]Gallus gallus[	]333[	][	](S)-lactate + NAD(+) = pyruvate + NADH.[	]http://www.uniprot.org/uniprot/P00337[	]GO:0005975 metabolic processGO:0006090 cellular processGO:0044281 metabolic process[	]GO:0005829 (cytoplasm	intracellular) GO:0070062 (extracellular	extracellular organelle) GO:0016020 (other) GO:0005739 (mitochondria	intracellular) GO:0043209 (other	myelin sheath)[	]GO:0004459 (catalytic activity	oxidoreductase activity)[	]False[	]True[	]False[	]False[	]False[	]False[	]False[	]True[	]False[	]False[	]False[	]False[	]False[	]False[	]False[	]False[	]False[	]True[	]False[	]False[	]False[	]False[	]False[	]True[	]False[	]False[	]False[	]True[	]True[	]False[	]False[	]True[
P24032[	]P24032[	][	]Myosin regulatory light chain 2	smooth muscle minor isoform[	]N/A[	]Gallus gallus[	]172[	]Myosin regulatory subunit that plays an important role in regulation of both smooth muscle and nonmuscle cell contractile activity. Implicated in cytokinesis	receptor capping	and cell locomotion (By similarity).[	][	]http://www.uniprot.org/uniprot/P24032[	][	]GO:0016459 (cytoskeleton	intracellular)[	]GO:0005509 (binding	ion binding)[	]False[	]False[	]False[	]False[	]False[	]False[	]False[	]False[	]False[	]False[	]False[	]False[	]False[	]False[	]False[	]False[	]False[	]False[	]False[	]False[	]True[	]False[	]False[	]False[	]False[	]False[	]False[	]False[	]False[	]False[	]True[	]False[
P02612[	]P02612[	][	]Myosin regulatory light chain 2	smooth muscle major isoform[	]N/A[	]Gallus gallus[	]172[	]Myosin regulatory subunit that plays an important role in regulation of both smooth muscle and nonmuscle cell contractile activity. Implicated in cytokinesis	receptor capping	and cell locomotion (By similarity).[	][	]http://www.uniprot.org/uniprot/P02612[	]GO:0070527 interaction with cells and organisms[	]GO:0016460 (cytoskeleton	intracellular) GO:0001725 (cytoskeleton	intracellular) GO:0030018 (other intracellular organelles	intracellular)[	]GO:0005509 (binding	ion binding)[	]False[	]False[	]False[	]False[	]False[	]True[	]False[	]False[	]False[	]False[	]False[	]False[	]False[	]False[	]False[	]False[	]False[	]False[	]False[	]False[	]True[	]False[	]False[	]False[	]True[	]False[	]False[	]False[	]False[	]False[
O93256[	]O93256[	][	]Keratin	type I cytoskeletal 19[	]KRT19[	]Gallus gallus[	]423[	]Involved in the organization of myofibers. Together with KRT8	helps to link the contractile apparatus to dystrophin at the costameres of striated muscle (By similarity).[	][	]http://www.uniprot.org/uniprot/O93256[	][	]GO:0005882 (cytoskeleton	intracellular)[	]GO:0005198 (structural molecule activity)[	]False[	]False[	]False[	]False[	]False[	]False[	]False[	]False[	]False[	]False[	]False[	]False[	]False[	]False[	]False[	]False[	]False[	]False[	]False[	]False[	]True[	]False[	]False[	]False[	]False[	]False[	]False[	]False[	]False[	]False[	]False[	]False[	]False[	]False[
Q02020[	]Q02020[	][	]Fibrinogen beta chain[	]FGB[	]Gallus gallus[	]463[	]Cleaved by the protease thrombin to yield monomers which	together with fibrinogen alpha (FGA) and fibrinogen gamma (FGG)	polymerize to form an insoluble fibrin matrix. Fibrin has a major function in hemostasis as one of the primary components of blood clots.[	][	]http://www.uniprot.org/uniprot/Q02020[	]GO:0030168 regulationGO:0051258 cellular component organization or biogenesisGO:0007165 regulation[	]GO:0005577 (extracellular	extracellular region part)[	][	]False[	]False[	]False[	]False[	]False[	]False[	]False[	]False[	]True[	]False[	]False[	]True[	]False[	]False[	]False[	]False[	]False[	]False[	]False[	]False[	]False[	]False[	]False[	]True[	]False[	]False[	]False[	]False[	]False[	]False[	]False[	]False[	]False[	]False[
P21868[	]P21868[	][	]Casein kinase II subunit alpha[	]CSNK2A1[	]Gallus gallus[	]391[	]Casein kinases are operationally defined by their preferential utilization of acidic proteins such as caseins as substrates. The alpha and alpha' chains contain the catalytic site. Participates in Wnt signaling. May play an important role in the circadian clock function by phosphorylating ARNTL/BMAL1 (By similarity).[	]ATP + a protein = ADP + a phosphoprotein.[	]http://www.uniprot.org/uniprot/P21868[	]GO:0048511 otherGO:0016055 regulation[	]GO:0005634 (nucleus	intracellular)[	]GO:0005524 (binding	carbohydrate derivative binding) GO:0004674 (catalytic activity	transferase activity)[	]False[	]False[	]False[	]False[	]False[	]False[	]False[	]False[	]True[	]False[	]False[	]True[	]False[	]False[	]False[	]False[	]False[	]False[	]True[	]False[	]False[	]False[	]False[	]False[	]False[	]False[	]False[	]False[	]False[	]False[	]True[	]True[	]False[	]False[
Q5ZLN1[	]Q5ZLN1[	][	]Phosphoglycerate mutase 1[	]PGAM1[	]Gallus gallus[	]254[	]Interconversion of 3- and 2-phosphoglycerate with 2	3-bisphosphoglycerate as the primer of the reaction. Can also catalyze the reaction of EC 5.4.2.4 (synthase) and EC 3.1.3.13 (phosphatase)	but with a reduced activity.[	]2	3-bisphospho-D-glycerate + H(2)O = 3-phospho-D-glycerate + phosphate.[	]http://www.uniprot.org/uniprot/Q5ZLN1[	]GO:0005975 metabolic processGO:0006094 metabolic processGO:0006096 cellular processGO:0044281 metabolic process[	]GO:0005829 (cytoplasm	intracellular) GO:0043209 (other	myelin sheath)[	]GO:0004083 (catalytic activity	hydrolase activity) GO:0004082 (catalytic activity	isomerase activity) GO:0004619 (catalytic activity	isomerase activity)[	]False[	]True[	]False[	]False[	]False[	]False[	]False[	]True[	]False[	]False[	]False[	]False[	]False[	]False[	]False[	]False[	]False[	]False[	]False[	]False[	]False[	]False[	]False[	]False[	]False[	]False[	]False[	]True[	]True[
O93277[	]O93277[	][	]WD repeat-containing protein 1[	]WDR1[	]Gallus gallus[	]609[	]Induces disassembly of actin filaments in conjunction with ADF/cofilin family proteins.[	][	]http://www.uniprot.org/uniprot/O93277[	][	]GO:0005737 (cytoplasm	intracellular) GO:0005856 (cytoskeleton	intracellular)[	][	]False[	]False[	]False[	]False[	]False[	]False[	]False[	]False[	]False[	]False[	]False[	]False[	]False[	]False[	]False[	]False[	]False[	]False[	]False[	]False[	]True[	]False[	]False[	]False[	]False[	]False[	]False[	]True[	]False[	]False[	]False[	]False[	]False[	]False[	]False[
P63247[	]P63247[	][	]Guanine nucleotide-binding protein subunit beta-2-like 1[	]GNB2L1[	]Gallus gallus[	]317[	]Involved in the recruitment	assembly and/or regulation of a variety of signaling molecules. Interacts with a wide variety of proteins and plays a role in many cellular processes (By similarity).[	][	]http://www.uniprot.org/uniprot/P63247[	]GO:0071333 regulationGO:0030308 regulationGO:0010629 regulationGO:1903208 regulationGO:0033137 regulationGO:0050765 regulationGO:0051898 regulationGO:0030178 regulationGO:0030822 regulationGO:0030335 regulationGO:0051343 regulationGO:2000543 regulationGO:0043547 regulationGO:2001244 regulationGO:0051901 regulationGO:0032436 regulationGO:0032464 regulationGO:0001934 regulationGO:0051726 regulatio…	]GO:0005737 (cytoplasm	intracellular) GO:0005829 (cytoplasm	intracellular) GO:0030425 (other	cell projection) GO:0070062 (extracellular	extracellular organelle) GO:1990630 (macromolecular complex	protein complex) GO:0030496 (other	midbody) GO:0005739 (mitochondria	intracellular) GO:0043025 (other	cell body) GO:0005634 (nucleus	intracellular) GO:0048471 (nucleus	intracellular) GO:0001891 (plasma membrane	cell periphery)[	]GO:0008656 (molecular function regulator	enzyme regulator activity) GO:0008200 (molecular function regulator	channel regulator activity) GO:0044822 (binding	heterocyclic compound binding) GO:0030292 (molecular function regulator	enzyme regulator activity) GO:0035591 (binding	binding	bridging)[	]False[	]False[	]False[	]False[	]False[	]False[	]False[	]False[	]True[	]False[	]False[	]False[	]False[	]False[	]False[	]False[	]False[	]True[	]True[
Q5ZMC2[	]Q5ZMC2[	][	]Unconventional myosin-Ig[	]MYO1G[	]Gallus gallus[	]1007[	]Unconventional myosin required during immune response for detection of rare antigen-presenting cells by regulating T-cell migration. Unconventional myosins are actin-based motor molecules with ATPase activity and serve in intracellular movements. Acts as a regulator of T-cell migration by generating membrane tension	enforcing cell-intrinsic meandering search	thereby enhancing detection of rare antigens during lymph-node surveillance	enabling pathogen eradication.[	][	]http://www.uniprot.org/uniprot/Q5ZMC2[	]GO:0038096 regulationGO:0002456 immune system processGO:0072678 cellular process[	]GO:0042995 (other	cell projection) GO:0016459 (cytoskeleton	intracellular) GO:0001891 (plasma membrane	cell periphery) GO:0005886 (plasma membrane	cell periphery)[	]GO:0005524 (binding	carbohydrate derivative binding) GO:0003774 (catalytic activity	hydrolase activity) GO:0005547 (binding	ion binding) GO:0043325 (binding	ion binding) GO:0005546 (binding	ion binding)[	]False[	]True[	]False[	]False[	]True[	]False[	]False[	]False[	]True[	]False[	]False[	]False[	]False[	]False[	]False[	]False[	]False[	]False[	]False[	]False[	]True[	]True[	]False[	]False[	]False[
P15771[	]P15771[	][	]Nucleolin[	]NCL[	]Gallus gallus[	]694[	]Nucleolin is the major nucleolar protein of growing eukaryotic cells. It is found associated with intranucleolar chromatin and pre-ribosomal particles. It induces chromatin decondensation by binding to histone H1. It is thought to play a role in pre-rRNA transcription and ribosome assembly.[	][	]http://www.uniprot.org/uniprot/P15771[	][	]GO:0005730 (nucleus	intracellular)[	]GO:0003677 (binding	heterocyclic compound binding) GO:0000166 (binding	heterocyclic compound binding) GO:0003723 (binding	heterocyclic compound binding)[	]False[	]False[	]False[	]False[	]False[	]False[	]False[	]False[	]False[	]False[	]False[	]False[	]False[	]False[	]False[	]False[	]False[	]False[	]True[	]False[	]False[	]False[	]False[	]False[	]False[	]False[	]False[	]False[	]False[	]False[	]True[	]False[	]False[
P27003[	]P27003[	][	]Protein S100-A10[	]S100A10[	]Gallus gallus[	]97[	]Because S100A10 induces the dimerization of ANXA2/p36	it may function as a regulator of protein phosphorylation in that the ANXA2 monomer is the preferred target (in vitro) of tyrosine-specific kinase.[	][	]http://www.uniprot.org/uniprot/P27003[	]GO:0090002 cellular component organization or biogenesisGO:0006900 cellular component organization or biogenesisGO:0001765 cellular component organization or biogenesisGO:0051099 regulationGO:0051894 interaction with cells and organismsGO:0043547 regulationGO:0051496 regulationGO:1900026 interaction with cells and organismsGO:0051290 cellular component organization or biogenesis[	]GO:0070062 (extracellular	extracellular organelle) GO:0019897 (plasma membrane	cell periphery) GO:0045121 (other	membrane part)[	]GO:0005509 (binding	ion binding)[	]False[	]False[	]False[	]False[	]False[	]True[	]False[	]False[	]True[	]False[	]False[	]True[	]False[	]False[	]False[	]False[	]False[	]False[	]False[	]False[	]False[	]True[	]False[	]True[	]False[	]False[	]False[	]False[	]True[	]False[	]True[	]False[
Q98932[	]Q98932[	][	]Ras-related protein Rab-5C[	]RAB5C[	]Gallus gallus[	]216[	]Protein transport. Probably involved in vesicular traffic (By similarity).[	][	]http://www.uniprot.org/uniprot/Q98932[	]GO:0007032 cellular component organization or biogenesisGO:0006886 localizationGO:0008152 metabolic processGO:0032482 regulationGO:0030100 regulation[	]GO:0005769 (endosome	endomembrane system) GO:0031901 (endosome	endomembrane system) GO:0030139 (endosome	intracellular) GO:0005886 (plasma membrane	cell periphery)[	]GO:0019003 (binding	carbohydrate derivative binding) GO:0005525 (binding	carbohydrate derivative binding) GO:0003924 (catalytic activity	hydrolase activity)[	]False[	]False[	]False[	]False[	]False[	]False[	]True[	]True[	]True[	]False[	]False[	]True[	]True[	]False[	]False[	]False[	]False[	]False[	]False[	]False[	]False[	]True[	]False[	]False[	]False[	]False[	]False[	]False[	]False[	]False[
Q09121[	]Q09121[	][	]Eukaryotic translation initiation factor 5A-1[	]EIF5A1[	]Gallus gallus[	]144[	]mRNA-binding protein involved in translation elongation. Has an important function at the level of mRNA turnover	probably acting downstream of decapping. Involved in actin dynamics and cell cycle progression	mRNA decay and probably in a pathway involved in stress response and maintenance of cell wall integrity. Functions as a regulator of apoptosis. Mediates effects of polyamines on neuronal process extension and survival. May play an important role in brain development and function	and in skeletal muscle stem cell differentiation (By similarity).[	][	]http://www.uniprot.org/uniprot/Q09121[	]GO:0051028 localizationGO:0045901 regulationGO:0045905 regulationGO:0015031 localizationGO:0006452 cellular process[	]GO:0005789 (er	endomembrane system) GO:0005643 (nucleus	endomembrane system)[	]GO:0043022 (binding	macromolecular complex binding) GO:0003746 (binding	heterocyclic compound binding)[	]False[	]True[	]False[	]False[	]False[	]False[	]True[	]False[	]True[	]False[	]False[	]False[	]False[	]False[	]False[	]False[	]True[	]False[	]True[	]False[	]False[	]False[	]False[	]False[	]False[	]False[	]False[	]False[	]False[	]False[
P27731[	]P27731[	][	]Transthyretin[	]TTR[	]Gallus gallus[	]150[	]Thyroid hormone-binding protein. Probably transports thyroxine from the bloodstream to the brain.[	][	]http://www.uniprot.org/uniprot/P27731[	]GO:0001555 cellular processGO:0006461 cellular component organization or biogenesisGO:0009615 interaction with cells and organismsGO:0042572 regulationGO:0070327 regulation[	]GO:0030136 (other intracellular organelles	intracellular) GO:0070062 (extracellular	extracellular organelle) GO:0005615 (extracellular	extracellular region part) GO:0032991 (macromolecular complex) GO:0060417 (cytoplasm	intracellular)[	]GO:0019904 (binding	protein binding) GO:0036094 (binding	small molecule binding) GO:0070324 (binding	hormone binding)[	]False[	]True[	]False[	]False[	]False[	]True[	]False[	]False[	]True[	]False[	]False[	]True[	]False[	]False[	]False[	]False[	]False[	]False[	]False[	]False[	]False[	]False[	]False[	]True[	]True[	]False[	]True[	]True[	]False[	]False[
P47838[	]P47838[	][	]40S ribosomal protein S6[	]RPS6[	]Gallus gallus[	]249[	]May play an important role in controlling cell growth and proliferation through the selective translation of particular classes of mRNA.[	][	]http://www.uniprot.org/uniprot/P47838[	]GO:0042593 regulationGO:0006412 cellular process[	]GO:0022627 (ribosome	intracellular) GO:0005634 (nucleus	intracellular)[	]GO:0003735 (structural molecule activity	structural constituent of ribosome)[	]False[	]True[	]False[	]False[	]False[	]False[	]False[	]False[	]True[	]False[	]False[	]False[	]False[	]False[	]True[	]False[	]False[	]False[	]True[	]False[	]False[	]False[	]False[	]False[	]False[	]False[	]False[	]False[	]False[	]False[	]False[	]False[	]False[	]False[
AAM75162[	][	][	][	][	][	][	][	][	]http://www.uniprot.org/uniprot/AAM75162[	][	][	][	]False[	]False[	]False[	]False[	]False[	]False[	]False[	]False[	]False[	]False[	]False[	]False[	]False[	]False[	]False[	]False[	]False[	]False[	]False[	]False[	]False[	]False[	]False[	]False[	]False[	]False[	]False[	]False[	]False[	]False[	]False[	]False[	]False[	]False[	]False[	]False[	]False[
B4URD7[	]B4URD7[	][	]Matrix protein 2[	]M2[	]Influenza A virus (strain A/Russia:St.Petersburg/8/2006 H1N1)[	][	]Forms a proton-selective ion channel that is necessary for the efficient release of the viral genome during virus entry. After attaching to the cell surface	the virion enters the cell by endocytosis. Acidification of the endosome triggers M2 ion channel activity. The influx of protons into virion interior is believed to disrupt interactions between the viral ribonucleoprotein (RNP)	matrix protein 1 (M1)	and lipid bilayers	thereby freeing the viral genome from interaction with viral proteins and enabling RNA segments to migrate to the host cell nucleus	where influenza virus RNA transcription and replication occur. Also plays a role in viral proteins secretory pathway. Elevates the intravesicular pH of normally acidic compartments	such as trans-Golgi network	preventing newly formed hemagglutinin from premature switching to the fusion-active conformation (By similarity).[	][	]http://www.uniprot.org/uniprot/B4URD7[	]GO:0039521 regulation[	]GO:0020002 (plasma membrane	host) GO:0016021 (other	membrane part) GO:0055036 (other	virion membrane)[	]GO:0015078 (transporter	substrate-specific transporter activity)[	]False[	]False[	]False[	]False[	]False[	]False[	]False[	]False[	]True[	]False[	]False[	]False[	]False[	]False[	]False[	]False[	]False[	]False[	]False[	]False[	]False[	]True[	]False[	]False[	]False[	]False[
ABO21713[	][	][	][	][	][	][	][	][	]http://www.uniprot.org/uniprot/ABO21713[	][	][	][	]False[	]False[	]False[	]False[	]False[	]False[	]False[	]False[	]False[	]False[	]False[	]False[	]False[	]False[	]False[	]False[	]False[	]False[	]False[	]False[	]False[	]False[	]False[	]False[	]False[	]False[	]False[	]False[	]False[	]False[	]False[	]False[	]False[	]False[	]False[	]False[	]False[
P06821[	]P06821[	][	]Matrix protein 2[	]M[	]Influenza A virus (strain A/Puerto Rico/8/1934 H1N1)[	][	]Forms a proton-selective ion channel that is necessary for the efficient release of the viral genome during virus entry. After attaching to the cell surface	the virion enters the cell by endocytosis. Acidification of the endosome triggers M2 ion channel activity. The influx of protons into virion interior is believed to disrupt interactions between the viral ribonucleoprotein (RNP)	matrix protein 1 (M1)	and lipid bilayers	thereby freeing the viral genome from interaction with viral proteins and enabling RNA segments to migrate to the host cell nucleus	where influenza virus RNA transcription and replication occur. Also plays a role in viral proteins secretory pathway. Elevates the intravesicular pH of normally acidic compartments	such as trans-Golgi network	preventing newly formed hemagglutinin from premature switching to the fusion-active conformation (By similarity).[	][	]http://www.uniprot.org/uniprot/P06821[	]GO:0019064 cellular component organization or biogenesisGO:0019060 regulationGO:0039707 regulationGO:0051259 cellular component organization or biogenesisGO:0019065 cellular processGO:0039521 regulationGO:0019061 cellular processGO:0046718 cellular processGO:0019072 cellular component organization or biogenesisGO:0019058 cellular processGO:0016032 cellular processGO:0019076 cellular processGO:00…	]GO:0005829 (cytoplasm	intracellular) GO:0030666 (endosome	intracellular) GO:0005789 (er	endomembrane system) GO:0031904 (endosome	endomembrane system) GO:0005576 (extracellular) GO:0000139 (other intracellular organelles	endomembrane system) GO:0020002 (plasma membrane	host) GO:0016021 (other	membrane part) GO:0044385 (other	host) GO:0005886 (plasma membrane	cell periphery) GO:0055036 (other	virion membrane)[	]GO:0015078 (transporter	substrate-specific transporter activity) GO:0005216 (transporter	substrate-specific transporter activity) GO:0005215 (transporter)[	]False[	]True[	]False[	]False[	]False[	]False[	]False[	]False[	]True[	]False[	]False[	]True[	]True[	]False[	]False[	]False[	]True[	]False[
ACO94566[	][	][	][	][	][	][	][	][	]http://www.uniprot.org/uniprot/ACO94566[	][	][	][	]False[	]False[	]False[	]False[	]False[	]False[	]False[	]False[	]False[	]False[	]False[	]False[	]False[	]False[	]False[	]False[	]False[	]False[	]False[	]False[	]False[	]False[	]False[	]False[	]False[	]False[	]False[	]False[	]False[	]False[	]False[	]False[	]False[	]False[	]False[	]False[	]False[
ACY66335[	][	][	][	][	][	][	][	][	]http://www.uniprot.org/uniprot/ACY66335[	][	][	][	]False[	]False[	]False[	]False[	]False[	]False[	]False[	]False[	]False[	]False[	]False[	]False[	]False[	]False[	]False[	]False[	]False[	]False[	]False[	]False[	]False[	]False[	]False[	]False[	]False[	]False[	]False[	]False[	]False[	]False[	]False[	]False[	]False[	]False[	]False[	]False[	]False[
CAA24283[	][	][	][	][	][	][	][	][	]http://www.uniprot.org/uniprot/CAA24283[	][	][	][	]False[	]False[	]False[	]False[	]False[	]False[	]False[	]False[	]False[	]False[	]False[	]False[	]False[	]False[	]False[	]False[	]False[	]False[	]False[	]False[	]False[	]False[	]False[	]False[	]False[	]False[	]False[	]False[	]False[	]False[	]False[	]False[	]False[	]False[	]False[	]False[	]False[
ABO52326[	][	][	][	][	][	][	][	][	]http://www.uniprot.org/uniprot/ABO52326[	][	][	][	]False[	]False[	]False[	]False[	]False[	]False[	]False[	]False[	]False[	]False[	]False[	]False[	]False[	]False[	]False[	]False[	]False[	]False[	]False[	]False[	]False[	]False[	]False[	]False[	]False[	]False[	]False[	]False[	]False[	]False[	]False[	]False[	]False[	]False[	]False[	]False[	]False[
ACV49558[	][	][	][	][	][	][	][	][	]http://www.uniprot.org/uniprot/ACV49558[	][	][	][	]False[	]False[	]False[	]False[	]False[	]False[	]False[	]False[	]False[	]False[	]False[	]False[	]False[	]False[	]False[	]False[	]False[	]False[	]False[	]False[	]False[	]False[	]False[	]False[	]False[	]False[	]False[	]False[	]False[	]False[	]False[	]False[	]False[	]False[	]False[	]False[	]False[
Q6XU12[	]Q6XU12[	][	]Matrix protein 2[	]M[	]Influenza A virus (strain A/Japan/305/1957 H2N2)[	][	]Forms a proton-selective ion channel that is necessary for the efficient release of the viral genome during virus entry. After attaching to the cell surface	the virion enters the cell by endocytosis. Acidification of the endosome triggers M2 ion channel activity. The influx of protons into virion interior is believed to disrupt interactions between the viral ribonucleoprotein (RNP)	matrix protein 1 (M1)	and lipid bilayers	thereby freeing the viral genome from interaction with viral proteins and enabling RNA segments to migrate to the host cell nucleus	where influenza virus RNA transcription and replication occur. Also plays a role in viral proteins secretory pathway. Elevates the intravesicular pH of normally acidic compartments	such as trans-Golgi network	preventing newly formed hemagglutinin from premature switching to the fusion-active conformation (By similarity).[	][	]http://www.uniprot.org/uniprot/Q6XU12[	]GO:0039707 regulationGO:0051259 cellular component organization or biogenesisGO:0039521 regulation[	]GO:0020002 (plasma membrane	host) GO:0016021 (other	membrane part) GO:0044385 (other	host) GO:0055036 (other	virion membrane)[	]GO:0015078 (transporter	substrate-specific transporter activity) GO:0005216 (transporter	substrate-specific transporter activity)[	]False[	]False[	]False[	]False[	]False[	]False[	]False[	]False[	]True[	]False[	]False[	]True[	]False[	]False[	]False[	]False[	]False[	]False[	]False[	]False[	]False[	]True[	]False[	]False[
AAO46346[	][	][	][	][	][	][	][	][	]http://www.uniprot.org/uniprot/AAO46346[	][	][	][	]False[	]False[	]False[	]False[	]False[	]False[	]False[	]False[	]False[	]False[	]False[	]False[	]False[	]False[	]False[	]False[	]False[	]False[	]False[	]False[	]False[	]False[	]False[	]False[	]False[	]False[	]False[	]False[	]False[	]False[	]False[	]False[	]False[	]False[	]False[	]False[	]False[
AAO46682[	][	][	][	][	][	][	][	][	]http://www.uniprot.org/uniprot/AAO46682[	][	][	][	]False[	]False[	]False[	]False[	]False[	]False[	]False[	]False[	]False[	]False[	]False[	]False[	]False[	]False[	]False[	]False[	]False[	]False[	]False[	]False[	]False[	]False[	]False[	]False[	]False[	]False[	]False[	]False[	]False[	]False[	]False[	]False[	]False[	]False[	]False[	]False[	]False[
ABO38353[	][	][	][	][	][	][	][	][	]http://www.uniprot.org/uniprot/ABO38353[	][	][	][	]False[	]False[	]False[	]False[	]False[	]False[	]False[	]False[	]False[	]False[	]False[	]False[	]False[	]False[	]False[	]False[	]False[	]False[	]False[	]False[	]False[	]False[	]False[	]False[	]False[	]False[	]False[	]False[	]False[	]False[	]False[	]False[	]False[	]False[	]False[	]False[	]False[
AHC62076[	][	][	][	][	][	][	][	][	]http://www.uniprot.org/uniprot/AHC62076[	][	][	][	]False[	]False[	]False[	]False[	]False[	]False[	]False[	]False[	]False[	]False[	]False[	]False[	]False[	]False[	]False[	]False[	]False[	]False[	]False[	]False[	]False[	]False[	]False[	]False[	]False[	]False[	]False[	]False[	]False[	]False[	]False[	]False[	]False[	]False[	]False[	]False[	]False[
Q6XTV0[	]Q6XTV0[	][	]Matrix protein 2[	]M[	]Influenza A virus (strain A/Tokyo/3/1967 H2N2)[	][	]Forms a proton-selective ion channel that is necessary for the efficient release of the viral genome during virus entry. After attaching to the cell surface	the virion enters the cell by endocytosis. Acidification of the endosome triggers M2 ion channel activity. The influx of protons into virion interior is believed to disrupt interactions between the viral ribonucleoprotein (RNP)	matrix protein 1 (M1)	and lipid bilayers	thereby freeing the viral genome from interaction with viral proteins and enabling RNA segments to migrate to the host cell nucleus	where influenza virus RNA transcription and replication occur. Also plays a role in viral proteins secretory pathway. Elevates the intravesicular pH of normally acidic compartments	such as trans-Golgi network	preventing newly formed hemagglutinin from premature switching to the fusion-active conformation (By similarity).[	][	]http://www.uniprot.org/uniprot/Q6XTV0[	]GO:0039707 regulationGO:0051259 cellular component organization or biogenesisGO:0039521 regulation[	]GO:0020002 (plasma membrane	host) GO:0016021 (other	membrane part) GO:0044385 (other	host) GO:0055036 (other	virion membrane)[	]GO:0015078 (transporter	substrate-specific transporter activity) GO:0005216 (transporter	substrate-specific transporter activity)[	]False[	]False[	]False[	]False[	]False[	]False[	]False[	]False[	]True[	]False[	]False[	]True[	]False[	]False[	]False[	]False[	]False[	]False[	]False[	]False[	]False[	]True[	]False[	]False[
ACU44803[	][	][	][	][	][	][	][	][	]http://www.uniprot.org/uniprot/ACU44803[	][	][	][	]False[	]False[	]False[	]False[	]False[	]False[	]False[	]False[	]False[	]False[	]False[	]False[	]False[	]False[	]False[	]False[	]False[	]False[	]False[	]False[	]False[	]False[	]False[	]False[	]False[	]False[	]False[	]False[	]False[	]False[	]False[	]False[	]False[	]False[	]False[	]False[	]False[
AAO46417[	][	][	][	][	][	][	][	][	]http://www.uniprot.org/uniprot/AAO46417[	][	][	][	]False[	]False[	]False[	]False[	]False[	]False[	]False[	]False[	]False[	]False[	]False[	]False[	]False[	]False[	]False[	]False[	]False[	]False[	]False[	]False[	]False[	]False[	]False[	]False[	]False[	]False[	]False[	]False[	]False[	]False[	]False[	]False[	]False[	]False[	]False[	]False[	]False[
AFG71998[	][	][	][	][	][	][	][	][	]http://www.uniprot.org/uniprot/AFG71998[	][	][	][	]False[	]False[	]False[	]False[	]False[	]False[	]False[	]False[	]False[	]False[	]False[	]False[	]False[	]False[	]False[	]False[	]False[	]False[	]False[	]False[	]False[	]False[	]False[	]False[	]False[	]False[	]False[	]False[	]False[	]False[	]False[	]False[	]False[	]False[	]False[	]False[	]False[
Q6XT43[	]Q6XT43[	][	]Matrix protein 2[	]M[	]Influenza A virus (strain A/England/878/1969 H3N2)[	][	]Forms a proton-selective ion channel that is necessary for the efficient release of the viral genome during virus entry. After attaching to the cell surface	the virion enters the cell by endocytosis. Acidification of the endosome triggers M2 ion channel activity. The influx of protons into virion interior is believed to disrupt interactions between the viral ribonucleoprotein (RNP)	matrix protein 1 (M1)	and lipid bilayers	thereby freeing the viral genome from interaction with viral proteins and enabling RNA segments to migrate to the host cell nucleus	where influenza virus RNA transcription and replication occur. Also plays a role in viral proteins secretory pathway. Elevates the intravesicular pH of normally acidic compartments	such as trans-Golgi network	preventing newly formed hemagglutinin from premature switching to the fusion-active conformation (By similarity).[	][	]http://www.uniprot.org/uniprot/Q6XT43[	]GO:0039707 regulationGO:0051259 cellular component organization or biogenesisGO:0039521 regulation[	]GO:0020002 (plasma membrane	host) GO:0016021 (other	membrane part) GO:0044385 (other	host) GO:0055036 (other	virion membrane)[	]GO:0015078 (transporter	substrate-specific transporter activity) GO:0005216 (transporter	substrate-specific transporter activity)[	]False[	]False[	]False[	]False[	]False[	]False[	]False[	]False[	]True[	]False[	]False[	]True[	]False[	]False[	]False[	]False[	]False[	]False[	]False[	]False[	]False[	]True[	]False[	]False[
ABS49901[	][	][	][	][	][	][	][	][	]http://www.uniprot.org/uniprot/ABS49901[	][	][	][	]False[	]False[	]False[	]False[	]False[	]False[	]False[	]False[	]False[	]False[	]False[	]False[	]False[	]False[	]False[	]False[	]False[	]False[	]False[	]False[	]False[	]False[	]False[	]False[	]False[	]False[	]False[	]False[	]False[	]False[	]False[	]False[	]False[	]False[	]False[	]False[	]False[
A4GCI7[	]A4GCI7[	][	]Matrix protein 2[	]M2[	]Influenza A virus (strain A/Henry/1936 H1N1)[	][	]Forms a proton-selective ion channel that is necessary for the efficient release of the viral genome during virus entry. After attaching to the cell surface	the virion enters the cell by endocytosis. Acidification of the endosome triggers M2 ion channel activity. The influx of protons into virion interior is believed to disrupt interactions between the viral ribonucleoprotein (RNP)	matrix protein 1 (M1)	and lipid bilayers	thereby freeing the viral genome from interaction with viral proteins and enabling RNA segments to migrate to the host cell nucleus	where influenza virus RNA transcription and replication occur. Also plays a role in viral proteins secretory pathway. Elevates the intravesicular pH of normally acidic compartments	such as trans-Golgi network	preventing newly formed hemagglutinin from premature switching to the fusion-active conformation (By similarity).[	][	]http://www.uniprot.org/uniprot/A4GCI7[	]GO:0039521 regulation[	]GO:0020002 (plasma membrane	host) GO:0016021 (other	membrane part) GO:0055036 (other	virion membrane)[	]GO:0015078 (transporter	substrate-specific transporter activity)[	]False[	]False[	]False[	]False[	]False[	]False[	]False[	]False[	]True[	]False[	]False[	]False[	]False[	]False[	]False[	]False[	]False[	]False[	]False[	]False[	]False[	]True[	]False[	]False[	]False[	]False[
AAO46409[	][	][	][	][	][	][	][	][	]http://www.uniprot.org/uniprot/AAO46409[	][	][	][	]False[	]False[	]False[	]False[	]False[	]False[	]False[	]False[	]False[	]False[	]False[	]False[	]False[	]False[	]False[	]False[	]False[	]False[	]False[	]False[	]False[	]False[	]False[	]False[	]False[	]False[	]False[	]False[	]False[	]False[	]False[	]False[	]False[	]False[	]False[	]False[	]False[
AFJ78443[	][	][	][	][	][	][	][	][	]http://www.uniprot.org/uniprot/AFJ78443[	][	][	][	]False[	]False[	]False[	]False[	]False[	]False[	]False[	]False[	]False[	]False[	]False[	]False[	]False[	]False[	]False[	]False[	]False[	]False[	]False[	]False[	]False[	]False[	]False[	]False[	]False[	]False[	]False[	]False[	]False[	]False[	]False[	]False[	]False[	]False[	]False[	]False[	]False[
AFJ78300[	][	][	][	][	][	][	][	][	]http://www.uniprot.org/uniprot/AFJ78300[	][	][	][	]False[	]False[	]False[	]False[	]False[	]False[	]False[	]False[	]False[	]False[	]False[	]False[	]False[	]False[	]False[	]False[	]False[	]False[	]False[	]False[	]False[	]False[	]False[	]False[	]False[	]False[	]False[	]False[	]False[	]False[	]False[	]False[	]False[	]False[	]False[	]False[	]False[
ACR15592[	][	][	][	][	][	][	][	][	]http://www.uniprot.org/uniprot/ACR15592[	][	][	][	]False[	]False[	]False[	]False[	]False[	]False[	]False[	]False[	]False[	]False[	]False[	]False[	]False[	]False[	]False[	]False[	]False[	]False[	]False[	]False[	]False[	]False[	]False[	]False[	]False[	]False[	]False[	]False[	]False[	]False[	]False[	]False[	]False[	]False[	]False[	]False[	]False[
ADN92961[	][	][	][	][	][	][	][	][	]http://www.uniprot.org/uniprot/ADN92961[	][	][	][	]False[	]False[	]False[	]False[	]False[	]False[	]False[	]False[	]False[	]False[	]False[	]False[	]False[	]False[	]False[	]False[	]False[	]False[	]False[	]False[	]False[	]False[	]False[	]False[	]False[	]False[	]False[	]False[	]False[	]False[	]False[	]False[	]False[	]False[	]False[	]False[	]False[
ACT21522[	][	][	][	][	][	][	][	][	]http://www.uniprot.org/uniprot/ACT21522[	][	][	][	]False[	]False[	]False[	]False[	]False[	]False[	]False[	]False[	]False[	]False[	]False[	]False[	]False[	]False[	]False[	]False[	]False[	]False[	]False[	]False[	]False[	]False[	]False[	]False[	]False[	]False[	]False[	]False[	]False[	]False[	]False[	]False[	]False[	]False[	]False[	]False[	]False[
ABD95033[	][	][	][	][	][	][	][	][	]http://www.uniprot.org/uniprot/ABD95033[	][	][	][	]False[	]False[	]False[	]False[	]False[	]False[	]False[	]False[	]False[	]False[	]False[	]False[	]False[	]False[	]False[	]False[	]False[	]False[	]False[	]False[	]False[	]False[	]False[	]False[	]False[	]False[	]False[	]False[	]False[	]False[	]False[	]False[	]False[	]False[	]False[	]False[	]False[
ADT79144[	][	][	][	][	][	][	][	][	]http://www.uniprot.org/uniprot/ADT79144[	][	][	][	]False[	]False[	]False[	]False[	]False[	]False[	]False[	]False[	]False[	]False[	]False[	]False[	]False[	]False[	]False[	]False[	]False[	]False[	]False[	]False[	]False[	]False[	]False[	]False[	]False[	]False[	]False[	]False[	]False[	]False[	]False[	]False[	]False[	]False[	]False[	]False[	]False[
ABD62783[	][	][	][	][	][	][	][	][	]http://www.uniprot.org/uniprot/ABD62783[	][	][	][	]False[	]False[	]False[	]False[	]False[	]False[	]False[	]False[	]False[	]False[	]False[	]False[	]False[	]False[	]False[	]False[	]False[	]False[	]False[	]False[	]False[	]False[	]False[	]False[	]False[	]False[	]False[	]False[	]False[	]False[	]False[	]False[	]False[	]False[	]False[	]False[	]False[
ABO44059[	][	][	][	][	][	][	][	][	]http://www.uniprot.org/uniprot/ABO44059[	][	][	][	]False[	]False[	]False[	]False[	]False[	]False[	]False[	]False[	]False[	]False[	]False[	]False[	]False[	]False[	]False[	]False[	]False[	]False[	]False[	]False[	]False[	]False[	]False[	]False[	]False[	]False[	]False[	]False[	]False[	]False[	]False[	]False[	]False[	]False[	]False[	]False[	]False[
Q9IQ49[	]Q9IQ49[	][	]Matrix protein 2[	]M[	]Influenza A virus (strain A/X-31 H3N2)[	][	]Forms a proton-selective ion channel that is necessary for the efficient release of the viral genome during virus entry. After attaching to the cell surface	the virion enters the cell by endocytosis. Acidification of the endosome triggers M2 ion channel activity. The influx of protons into virion interior is believed to disrupt interactions between the viral ribonucleoprotein (RNP)	matrix protein 1 (M1)	and lipid bilayers	thereby freeing the viral genome from interaction with viral proteins and enabling RNA segments to migrate to the host cell nucleus	where influenza virus RNA transcription and replication occur. Also plays a role in viral proteins secretory pathway. Elevates the intravesicular pH of normally acidic compartments	such as trans-Golgi network	preventing newly formed hemagglutinin from premature switching to the fusion-active conformation (By similarity).[	][	]http://www.uniprot.org/uniprot/Q9IQ49[	]GO:0039707 regulationGO:0051259 cellular component organization or biogenesisGO:0039521 regulation[	]GO:0020002 (plasma membrane	host) GO:0016021 (other	membrane part) GO:0044385 (other	host) GO:0055036 (other	virion membrane)[	]GO:0015078 (transporter	substrate-specific transporter activity) GO:0005216 (transporter	substrate-specific transporter activity)[	]False[	]False[	]False[	]False[	]False[	]False[	]False[	]False[	]True[	]False[	]False[	]True[	]False[	]False[	]False[	]False[	]False[	]False[	]False[	]False[	]False[	]True[	]False[	]False[
AEX34354[	][	][	][	][	][	][	][	][	]http://www.uniprot.org/uniprot/AEX34354[	][	][	][	]False[	]False[	]False[	]False[	]False[	]False[	]False[	]False[	]False[	]False[	]False[	]False[	]False[	]False[	]False[	]False[	]False[	]False[	]False[	]False[	]False[	]False[	]False[	]False[	]False[	]False[	]False[	]False[	]False[	]False[	]False[	]False[	]False[	]False[	]False[	]False[	]False[
AGI01609[	][	][	][	][	][	][	][	][	]http://www.uniprot.org/uniprot/AGI01609[	][	][	][	]False[	]False[	]False[	]False[	]False[	]False[	]False[	]False[	]False[	]False[	]False[	]False[	]False[	]False[	]False[	]False[	]False[	]False[	]False[	]False[	]False[	]False[	]False[	]False[	]False[	]False[	]False[	]False[	]False[	]False[	]False[	]False[	]False[	]False[	]False[	]False[	]False[
AGI01351[	][	][	][	][	][	][	][	][	]http://www.uniprot.org/uniprot/AGI01351[	][	][	][	]False[	]False[	]False[	]False[	]False[	]False[	]False[	]False[	]False[	]False[	]False[	]False[	]False[	]False[	]False[	]False[	]False[	]False[	]False[	]False[	]False[	]False[	]False[	]False[	]False[	]False[	]False[	]False[	]False[	]False[	]False[	]False[	]False[	]False[	]False[	]False[	]False[
P0C2M3[	]P0C2M3[	][	]Matrix protein 2[	]M[	]Influenza A virus (strain A/Memphis/101/1972 H3N2)[	][	]Forms a proton-selective ion channel that is necessary for the efficient release of the viral genome during virus entry. After attaching to the cell surface	the virion enters the cell by endocytosis. Acidification of the endosome triggers M2 ion channel activity. The influx of protons into virion interior is believed to disrupt interactions between the viral ribonucleoprotein (RNP)	matrix protein 1 (M1)	and lipid bilayers	thereby freeing the viral genome from interaction with viral proteins and enabling RNA segments to migrate to the host cell nucleus	where influenza virus RNA transcription and replication occur. Also plays a role in viral proteins secretory pathway. Elevates the intravesicular pH of normally acidic compartments	such as trans-Golgi network	preventing newly formed hemagglutinin from premature switching to the fusion-active conformation (By similarity).[	][	]http://www.uniprot.org/uniprot/P0C2M3[	]GO:0039707 regulationGO:0051259 cellular component organization or biogenesisGO:0039521 regulation[	]GO:0020002 (plasma membrane	host) GO:0016021 (other	membrane part) GO:0044385 (other	host) GO:0055036 (other	virion membrane)[	]GO:0015078 (transporter	substrate-specific transporter activity) GO:0005216 (transporter	substrate-specific transporter activity)[	]False[	]False[	]False[	]False[	]False[	]False[	]False[	]False[	]True[	]False[	]False[	]True[	]False[	]False[	]False[	]False[	]False[	]False[	]False[	]False[	]False[	]True[	]False[	]False[
ABE14850[	][	][	][	][	][	][	][	][	]http://www.uniprot.org/uniprot/ABE14850[	][	][	][	]False[	]False[	]False[	]False[	]False[	]False[	]False[	]False[	]False[	]False[	]False[	]False[	]False[	]False[	]False[	]False[	]False[	]False[	]False[	]False[	]False[	]False[	]False[	]False[	]False[	]False[	]False[	]False[	]False[	]False[	]False[	]False[	]False[	]False[	]False[	]False[	]False[
ABD15261[	][	][	][	][	][	][	][	][	]http://www.uniprot.org/uniprot/ABD15261[	][	][	][	]False[	]False[	]False[	]False[	]False[	]False[	]False[	]False[	]False[	]False[	]False[	]False[	]False[	]False[	]False[	]False[	]False[	]False[	]False[	]False[	]False[	]False[	]False[	]False[	]False[	]False[	]False[	]False[	]False[	]False[	]False[	]False[	]False[	]False[	]False[	]False[	]False[
ABC02323[	][	][	][	][	][	][	][	][	]http://www.uniprot.org/uniprot/ABC02323[	][	][	][	]False[	]False[	]False[	]False[	]False[	]False[	]False[	]False[	]False[	]False[	]False[	]False[	]False[	]False[	]False[	]False[	]False[	]False[	]False[	]False[	]False[	]False[	]False[	]False[	]False[	]False[	]False[	]False[	]False[	]False[	]False[	]False[	]False[	]False[	]False[	]False[	]False[
ABB54516[	][	][	][	][	][	][	][	][	]http://www.uniprot.org/uniprot/ABB54516[	][	][	][	]False[	]False[	]False[	]False[	]False[	]False[	]False[	]False[	]False[	]False[	]False[	]False[	]False[	]False[	]False[	]False[	]False[	]False[	]False[	]False[	]False[	]False[	]False[	]False[	]False[	]False[	]False[	]False[	]False[	]False[	]False[	]False[	]False[	]False[	]False[	]False[	]False[
ABG47853[	][	][	][	][	][	][	][	][	]http://www.uniprot.org/uniprot/ABG47853[	][	][	][	]False[	]False[	]False[	]False[	]False[	]False[	]False[	]False[	]False[	]False[	]False[	]False[	]False[	]False[	]False[	]False[	]False[	]False[	]False[	]False[	]False[	]False[	]False[	]False[	]False[	]False[	]False[	]False[	]False[	]False[	]False[	]False[	]False[	]False[	]False[	]False[	]False[
AEX36577[	][	][	][	][	][	][	][	][	]http://www.uniprot.org/uniprot/AEX36577[	][	][	][	]False[	]False[	]False[	]False[	]False[	]False[	]False[	]False[	]False[	]False[	]False[	]False[	]False[	]False[	]False[	]False[	]False[	]False[	]False[	]False[	]False[	]False[	]False[	]False[	]False[	]False[	]False[	]False[	]False[	]False[	]False[	]False[	]False[	]False[	]False[	]False[	]False[
ABX58648[	][	][	][	][	][	][	][	][	]http://www.uniprot.org/uniprot/ABX58648[	][	][	][	]False[	]False[	]False[	]False[	]False[	]False[	]False[	]False[	]False[	]False[	]False[	]False[	]False[	]False[	]False[	]False[	]False[	]False[	]False[	]False[	]False[	]False[	]False[	]False[	]False[	]False[	]False[	]False[	]False[	]False[	]False[	]False[	]False[	]False[	]False[	]False[	]False[
ABO38386[	][	][	][	][	][	][	][	][	]http://www.uniprot.org/uniprot/ABO38386[	][	][	][	]False[	]False[	]False[	]False[	]False[	]False[	]False[	]False[	]False[	]False[	]False[	]False[	]False[	]False[	]False[	]False[	]False[	]False[	]False[	]False[	]False[	]False[	]False[	]False[	]False[	]False[	]False[	]False[	]False[	]False[	]False[	]False[	]False[	]False[	]False[	]False[	]False[
AGL06323[	][	][	][	][	][	][	][	][	]http://www.uniprot.org/uniprot/AGL06323[	][	][	][	]False[	]False[	]False[	]False[	]False[	]False[	]False[	]False[	]False[	]False[	]False[	]False[	]False[	]False[	]False[	]False[	]False[	]False[	]False[	]False[	]False[	]False[	]False[	]False[	]False[	]False[	]False[	]False[	]False[	]False[	]False[	]False[	]False[	]False[	]False[	]False[	]False[
AHN19391[	][	][	][	][	][	][	][	][	]http://www.uniprot.org/uniprot/AHN19391[	][	][	][	]False[	]False[	]False[	]False[	]False[	]False[	]False[	]False[	]False[	]False[	]False[	]False[	]False[	]False[	]False[	]False[	]False[	]False[	]False[	]False[	]False[	]False[	]False[	]False[	]False[	]False[	]False[	]False[	]False[	]False[	]False[	]False[	]False[	]False[	]False[	]False[	]False[
AFG99780[	][	][	][	][	][	][	][	][	]http://www.uniprot.org/uniprot/AFG99780[	][	][	][	]False[	]False[	]False[	]False[	]False[	]False[	]False[	]False[	]False[	]False[	]False[	]False[	]False[	]False[	]False[	]False[	]False[	]False[	]False[	]False[	]False[	]False[	]False[	]False[	]False[	]False[	]False[	]False[	]False[	]False[	]False[	]False[	]False[	]False[	]False[	]False[	]False[
AHZ35622[	][	][	][	][	][	][	][	][	]http://www.uniprot.org/uniprot/AHZ35622[	][	][	][	]False[	]False[	]False[	]False[	]False[	]False[	]False[	]False[	]False[	]False[	]False[	]False[	]False[	]False[	]False[	]False[	]False[	]False[	]False[	]False[	]False[	]False[	]False[	]False[	]False[	]False[	]False[	]False[	]False[	]False[	]False[	]False[	]False[	]False[	]False[	]False[	]False[
A4GCM0[	]A4GCM0[	][	]Matrix protein 2[	]M2[	]Influenza A virus (strain A/USA:Phila/1935 H1N1)[	][	]Forms a proton-selective ion channel that is necessary for the efficient release of the viral genome during virus entry. After attaching to the cell surface	the virion enters the cell by endocytosis. Acidification of the endosome triggers M2 ion channel activity. The influx of protons into virion interior is believed to disrupt interactions between the viral ribonucleoprotein (RNP)	matrix protein 1 (M1)	and lipid bilayers	thereby freeing the viral genome from interaction with viral proteins and enabling RNA segments to migrate to the host cell nucleus	where influenza virus RNA transcription and replication occur. Also plays a role in viral proteins secretory pathway. Elevates the intravesicular pH of normally acidic compartments	such as trans-Golgi network	preventing newly formed hemagglutinin from premature switching to the fusion-active conformation (By similarity).[	][	]http://www.uniprot.org/uniprot/A4GCM0[	]GO:0039521 regulation[	]GO:0020002 (plasma membrane	host) GO:0016021 (other	membrane part) GO:0055036 (other	virion membrane)[	]GO:0015078 (transporter	substrate-specific transporter activity)[	]False[	]False[	]False[	]False[	]False[	]False[	]False[	]False[	]True[	]False[	]False[	]False[	]False[	]False[	]False[	]False[	]False[	]False[	]False[	]False[	]False[	]True[	]False[	]False[	]False[	]False[
AGK74503[	][	][	][	][	][	][	][	][	]http://www.uniprot.org/uniprot/AGK74503[	][	][	][	]False[	]False[	]False[	]False[	]False[	]False[	]False[	]False[	]False[	]False[	]False[	]False[	]False[	]False[	]False[	]False[	]False[	]False[	]False[	]False[	]False[	]False[	]False[	]False[	]False[	]False[	]False[	]False[	]False[	]False[	]False[	]False[	]False[	]False[	]False[	]False[	]False[
AHL90124[	][	][	][	][	][	][	][	][	]http://www.uniprot.org/uniprot/AHL90124[	][	][	][	]False[	]False[	]False[	]False[	]False[	]False[	]False[	]False[	]False[	]False[	]False[	]False[	]False[	]False[	]False[	]False[	]False[	]False[	]False[	]False[	]False[	]False[	]False[	]False[	]False[	]False[	]False[	]False[	]False[	]False[	]False[	]False[	]False[	]False[	]False[	]False[	]False[
AFH00507[	][	][	][	][	][	][	][	][	]http://www.uniprot.org/uniprot/AFH00507[	][	][	][	]False[	]False[	]False[	]False[	]False[	]False[	]False[	]False[	]False[	]False[	]False[	]False[	]False[	]False[	]False[	]False[	]False[	]False[	]False[	]False[	]False[	]False[	]False[	]False[	]False[	]False[	]False[	]False[	]False[	]False[	]False[	]False[	]False[	]False[	]False[	]False[	]False[
ABB96354[	][	][	][	][	][	][	][	][	]http://www.uniprot.org/uniprot/ABB96354[	][	][	][	]False[	]False[	]False[	]False[	]False[	]False[	]False[	]False[	]False[	]False[	]False[	]False[	]False[	]False[	]False[	]False[	]False[	]False[	]False[	]False[	]False[	]False[	]False[	]False[	]False[	]False[	]False[	]False[	]False[	]False[	]False[	]False[	]False[	]False[	]False[	]False[	]False[
CAD30537[	][	][	][	][	][	][	][	][	]http://www.uniprot.org/uniprot/CAD30537[	][	][	][	]False[	]False[	]False[	]False[	]False[	]False[	]False[	]False[	]False[	]False[	]False[	]False[	]False[	]False[	]False[	]False[	]False[	]False[	]False[	]False[	]False[	]False[	]False[	]False[	]False[	]False[	]False[	]False[	]False[	]False[	]False[	]False[	]False[	]False[	]False[	]False[	]False[
ACU80734[	][	][	][	][	][	][	][	][	]http://www.uniprot.org/uniprot/ACU80734[	][	][	][	]False[	]False[	]False[	]False[	]False[	]False[	]False[	]False[	]False[	]False[	]False[	]False[	]False[	]False[	]False[	]False[	]False[	]False[	]False[	]False[	]False[	]False[	]False[	]False[	]False[	]False[	]False[	]False[	]False[	]False[	]False[	]False[	]False[	]False[	]False[	]False[	]False[
P50890[	]P50890[	][	]40S ribosomal protein SA[	]RPSA[	]Gallus gallus[	]296[	]Required for the assembly and/or stability of the 40S ribosomal subunit. Required for the processing of the 20S rRNA-precursor to mature 18S rRNA in a late step of the maturation of 40S ribosomal subunits. Also functions as a cell surface receptor for laminin. Plays a role in cell adhesion to the basement membrane and in the consequent activation of signaling transduction pathways. May play a ro…	][	]http://www.uniprot.org/uniprot/P50890[	]GO:0007155 interaction with cells and organismsGO:0000447 cellular component organization or biogenesisGO:0000461 cellular component organization or biogenesisGO:0000028 cellular component organization or biogenesisGO:0006407 cellular component organization or biogenesisGO:0006412 cellular process[	]GO:0030686 (ribosome	intracellular) GO:0022627 (ribosome	intracellular) GO:0005634 (nucleus	intracellular) GO:0005886 (plasma membrane	cell periphery)[	]GO:0043236 (binding	extracellular matrix binding) GO:0005055 (molecular transducer activity	receptor activity) GO:0003735 (structural molecule activity	structural constituent of ribosome)[	]False[	]True[	]False[	]False[	]False[	]True[	]False[	]False[	]False[	]False[	]False[	]True[	]False[	]False[	]True[	]False[	]False[	]False[	]True[	]False[	]False[	]True[	]False[	]False[	]False[	]False[	]False[	]False[	]False[	]False[
P08251[	]P08251[	][	]Sodium/potassium-transporting ATPase subunit beta-1[	]ATP1B1[	]Gallus gallus[	]305[	]This is the non-catalytic component of the active enzyme	which catalyzes the hydrolysis of ATP coupled with the exchange of Na(+) and K(+) ions across the plasma membrane. The beta subunit regulates	through assembly of alpha/beta heterodimers	the number of sodium pumps transported to the plasma membrane.[	][	]http://www.uniprot.org/uniprot/P08251[	]GO:0006813 localizationGO:0006814 localization[	]GO:0005890 (plasma membrane	cell periphery)[	][	]False[	]False[	]False[	]False[	]False[	]False[	]True[	]False[	]False[	]False[	]False[	]False[	]False[	]False[	]False[	]False[	]False[	]False[	]False[	]False[	]False[	]True[	]False[	]False[	]False[	]False[	]False[	]False[	]False[	]False[	]False[	]False[	]False[
Q5ZHX1[	]Q5ZHX1[	][	]Ras-related protein Rap-1b[	]RAP1B[	]Gallus gallus[	]184[	]Probable GTP-binding protein that possesses GTPase activity. May play a role in endothelial cell polarity and endothelial barrier function (By similarity).[	][	]http://www.uniprot.org/uniprot/Q5ZHX1[	]GO:0008283 single-organism processGO:0071320 cellular processGO:0061028 cellular processGO:0008152 metabolic processGO:0045955 regulationGO:2000301 regulationGO:0070374 regulationGO:0032486 regulationGO:1901888 regulationGO:2000114 regulation[	]GO:0005911 (other	cell-cell junction) GO:0005829 (cytoplasm	intracellular) GO:0070062 (extracellular	extracellular organelle) GO:0005811 (other intracellular organelles	intracellular) GO:0005886 (plasma membrane	cell periphery)[	]GO:0019003 (binding	carbohydrate derivative binding) GO:0005525 (binding	carbohydrate derivative binding)[	]False[	]True[	]False[	]False[	]False[	]False[	]False[	]True[	]True[	]False[	]False[	]True[	]False[	]False[	]False[	]False[	]False[	]False[	]False[	]False[	]False[	]True[	]False[	]True[	]True[	]False[	]False[	]True[	]True[	]False[
Q9YGQ1[	]Q9YGQ1[	][	]Elongation factor 1-beta[	]EEF1B[	]Gallus gallus[	]225[	]EF-1-beta and EF-1-delta stimulate the exchange of GDP bound to EF-1-alpha to GTP.[	][	]http://www.uniprot.org/uniprot/Q9YGQ1[	][	]GO:0005853 (macromolecular complex	intracellular)[	]GO:0003746 (binding	heterocyclic compound binding)[	]False[	]False[	]False[	]False[	]False[	]False[	]False[	]False[	]False[	]False[	]False[	]False[	]False[	]False[	]False[	]False[	]False[	]False[	]False[	]False[	]False[	]False[	]False[	]False[	]False[	]False[	]True[	]False[	]False[	]False[	]True[	]False[	]False[	]False[	]False[
CDH98259[	][	][	][	][	][	][	][	][	]http://www.uniprot.org/uniprot/CDH98259[	][	][	][	]False[	]False[	]False[	]False[	]False[	]False[	]False[	]False[	]False[	]False[	]False[	]False[	]False[	]False[	]False[	]False[	]False[	]False[	]False[	]False[	]False[	]False[	]False[	]False[	]False[	]False[	]False[	]False[	]False[	]False[	]False[	]False[	]False[	]False[	]False[	]False[	]False[
Q5ZJJ9[	]Q5ZJJ9[	][	]Osteoclast-stimulating factor 1[	]OSTF1[	]Gallus gallus[	]202[	]Induces bone resorption	acting probably through a signaling cascade which results in the secretion of factor(s) enhancing osteoclast formation and activity.[	][	]http://www.uniprot.org/uniprot/Q5ZJJ9[	][	]GO:0005737 (cytoplasm	intracellular)[	][	]False[	]False[	]False[	]False[	]False[	]False[	]False[	]False[	]False[	]False[	]False[	]False[	]False[	]False[	]False[	]False[	]False[	]False[	]False[	]False[	]False[	]False[	]False[	]False[	]False[	]False[	]False[	]True[	]False[	]False[	]False[	]False[	]False[	]False[	]False[
Q5ZM14[	]Q5ZM14[	][	]Na(+)/H(+) exchange regulatory cofactor NHE-RF1[	]SLC9A3R1[	]Gallus gallus[	]333[	]Scaffold protein that connects plasma membrane proteins with members of the ezrin/moesin/radixin family and thereby helps to link them to the actin cytoskeleton and to regulate their surface expression. Was first known to play a role in the regulation of the activity and subcellular location of SLC9A3. May enhance Wnt signaling (By similarity).[	][	]http://www.uniprot.org/uniprot/Q5ZM14[	]GO:0032782 localizationGO:0034635 localizationGO:2000146 regulationGO:0014067 regulationGO:0010642 regulationGO:0051898 regulationGO:0045859 regulationGO:0070293 interaction with cells and organismsGO:0016055 regulation[	]GO:0071944 (other	cell periphery) GO:0005737 (cytoplasm	intracellular) GO:0012505 (other	endomembrane system) GO:0030175 (other	cell projection) GO:0005902 (other	cell projection) GO:0031528 (plasma membrane	cell periphery) GO:0001726 (other	cell leading edge)[	]GO:0017081 (molecular function regulator	channel regulator activity)[	]False[	]False[	]False[	]False[	]False[	]True[	]True[	]False[	]True[	]False[	]False[	]False[	]False[	]False[	]False[	]False[	]False[	]False[	]False[	]False[	]False[	]True[	]False[	]False[	]False[	]False[	]False[	]True[	]True[
AAD51260[	][	][	][	][	][	][	][	][	]http://www.uniprot.org/uniprot/AAD51260[	][	][	][	]False[	]False[	]False[	]False[	]False[	]False[	]False[	]False[	]False[	]False[	]False[	]False[	]False[	]False[	]False[	]False[	]False[	]False[	]False[	]False[	]False[	]False[	]False[	]False[	]False[	]False[	]False[	]False[	]False[	]False[	]False[	]False[	]False[	]False[	]False[	]False[	]False[
P28318[	]P28318[	][	]Protein MRP-126[	]N/A[	]Gallus gallus[	]119[	][	][	]http://www.uniprot.org/uniprot/P28318[	][	][	]GO:0005509 (binding	ion binding)[	]False[	]False[	]False[	]False[	]False[	]False[	]False[	]False[	]False[	]False[	]False[	]False[	]False[	]False[	]False[	]False[	]False[	]False[	]False[	]False[	]False[	]False[	]False[	]False[	]False[	]False[	]False[	]False[	]False[	]False[	]True[	]False[	]False[	]False[	]False[	]False[
P17153[	]P17153[	][	]Annexin A5[	]ANXA5[	]Gallus gallus[	]321[	]Collagen-binding protein.[	][	]http://www.uniprot.org/uniprot/P17153[	]GO:0055074 regulationGO:0070588 cellular processGO:0050819 regulation[	]GO:0034704 (macromolecular complex	protein complex) GO:0031982 (other	vesicle)[	]GO:0005262 (transporter	substrate-specific transporter activity) GO:0005509 (binding	ion binding) GO:0005544 (binding	ion binding)[	]False[	]True[	]False[	]False[	]False[	]False[	]False[	]False[	]True[	]False[	]False[	]False[	]False[	]False[	]False[	]False[	]False[	]False[	]False[	]False[	]False[	]False[	]False[	]False[	]False[	]False[	]True[	]False[	]True[	]False[	]True[	]False[
P80566[	]P80566[	][	]Superoxide dismutase [Cu-Zn][	]SOD1[	]Gallus gallus[	]154[	]Destroys radicals which are normally produced within the cells and which are toxic to biological systems.[	]2 superoxide + 2 H(+) = O(2) + H(2)O(2).[	]http://www.uniprot.org/uniprot/P80566[	][	]GO:0005737 (cytoplasm	intracellular) GO:0005634 (nucleus	intracellular)[	]GO:0046872 (binding	ion binding) GO:0004784 (antioxidant activity	superoxide dismutase activity)[	]False[	]False[	]False[	]False[	]False[	]False[	]False[	]False[	]False[	]False[	]False[	]False[	]False[	]False[	]False[	]False[	]False[	]False[	]True[	]False[	]False[	]False[	]False[	]False[	]False[	]False[	]False[	]True[	]False[	]True[	]True[	]False[	]False[
P50146[	]P50146[	][	]Guanine nucleotide-binding protein G(i) subunit alpha-1[	]GNAI1[	]Gallus gallus[	]354[	]Guanine nucleotide-binding proteins (G proteins) are involved as modulators or transducers in various transmembrane signaling systems. The G(i) proteins are involved in hormonal regulation of adenylate cyclase: they inhibit the cyclase in response to beta-adrenergic stimuli. May play a role in cell division (By similarity).[	][	]http://www.uniprot.org/uniprot/P50146[	]GO:0007188 regulationGO:0007049 cellular processGO:0051301 cellular processGO:0007186 regulationGO:0050805 regulation[	]GO:0005813 (cytoskeleton	intracellular) GO:0005737 (cytoplasm	intracellular) GO:0030496 (other	midbody) GO:0005634 (nucleus	intracellular) GO:0005886 (plasma membrane	cell periphery)[	]GO:0005525 (binding	carbohydrate derivative binding) GO:0003924 (catalytic activity	hydrolase activity) GO:0046872 (binding	ion binding) GO:0004871 (molecular transducer activity	signal transducer activity)[	]False[	]True[	]False[	]False[	]False[	]False[	]False[	]False[	]True[	]False[	]False[	]False[	]False[	]False[	]False[	]False[	]False[	]False[	]True[	]False[	]True[	]True[	]False[	]False[	]False[	]False[	]False[	]True[
P50147[	]P50147[	][	]Guanine nucleotide-binding protein G(i) subunit alpha-2[	]GNAI2[	]Gallus gallus[	]355[	]Guanine nucleotide-binding proteins (G proteins) are involved as modulators or transducers in various transmembrane signaling systems. The G(i) proteins are involved in hormonal regulation of adenylate cyclase: they inhibit the cyclase in response to beta-adrenergic stimuli. May play a role in cell division (By similarity).[	][	]http://www.uniprot.org/uniprot/P50147[	]GO:0007188 regulationGO:0007049 cellular processGO:0051301 cellular processGO:0008283 single-organism processGO:0007213 regulation[	]GO:0005813 (cytoskeleton	intracellular) GO:0005737 (cytoplasm	intracellular) GO:0070062 (extracellular	extracellular organelle) GO:0030496 (other	midbody) GO:0005654 (nucleus	intracellular) GO:0005886 (plasma membrane	cell periphery)[	]GO:0005525 (binding	carbohydrate derivative binding) GO:0003924 (catalytic activity	hydrolase activity) GO:0046872 (binding	ion binding) GO:0004871 (molecular transducer activity	signal transducer activity)[	]False[	]True[	]False[	]False[	]False[	]False[	]False[	]False[	]True[	]False[	]False[	]True[	]False[	]False[	]False[	]False[	]False[	]False[	]True[	]False[	]True[	]True[	]False[	]True[	]False[	]False[	]False[
Q90986[	]Q90986[	][	]Lymphocyte antigen 6E[	]LY6E[	]Gallus gallus[	]126[	][	][	]http://www.uniprot.org/uniprot/Q90986[	]GO:0008283 single-organism processGO:0002320 cellular process[	]GO:0031225 (other	membrane part) GO:0009986 (cell surface	cell surface) GO:0005886 (plasma membrane	cell periphery)[	][	]False[	]True[	]False[	]False[	]False[	]False[	]False[	]False[	]False[	]False[	]False[	]True[	]False[	]False[	]False[	]False[	]False[	]False[	]False[	]False[	]False[	]True[	]True[	]False[	]False[	]False[	]False[	]False[	]True[	]False[	]False[	]False[	]False[	]False[
P28497[	]P28497[	][	]F-actin-capping protein subunit alpha-2[	]CAPZA2[	]Gallus gallus[	]286[	]F-actin-capping proteins bind in a Ca(2+)-independent manner to the fast growing ends of actin filaments (barbed end) thereby blocking the exchange of subunits at these ends. Unlike other capping proteins (such as gelsolin and severin)	these proteins do not sever actin filaments. CapZ may mediate the attachment of the barbed ends of actin filaments to the Z-line.[	][	]http://www.uniprot.org/uniprot/P28497[	]GO:0051016 regulation[	]GO:0005903 (other	cell projection) GO:0030863 (cytoskeleton	cell periphery) GO:0005829 (cytoplasm	intracellular) GO:0070062 (extracellular	extracellular organelle) GO:0008290 (cytoskeleton	intracellular) GO:0016020 (other) GO:0030018 (other intracellular organelles	intracellular)[	][	]False[	]False[	]False[	]False[	]False[	]False[	]False[	]False[	]True[	]False[	]False[	]False[	]False[	]False[	]False[	]False[	]False[	]False[	]False[	]False[	]True[	]False[	]False[	]True[	]True[	]False[	]False[	]True[	]True[	]False[
Q5ZIT5[	]Q5ZIT5[	][	]Ras-related protein Rab-10[	]RAB10[	]Gallus gallus[	]200[	]The small GTPases Rab are key regulators of intracellular membrane trafficking	from the formation of transport vesicles to their fusion with membranes. Rabs cycle between an inactive GDP-bound form and an active GTP-bound form that is able to recruit to membranes different set of downstream effectors directly responsible for vesicle formation	movement	tethering and fusion. That Rab is mainly involved in the biosynthetic transport of proteins from the Golgi to the plasma membrane. Plays also a specific role in asymmetric protein transport to the plasma membrane within the polarized neuron and epithelial cells. In neurons	it is involved in axonogenesis through regulation of vesicular membrane trafficking toward the axonal plasma membrane while in epithelial cells	it regulates transport from the Golgi to the basolateral membrane. Moreover	may play a role in the basolateral recycling pathway and in phagosome maturation. Finally	may play a role in endoplasmic reticulum dynamics and morphology controlling tubulation along microtubules and tubules fusion (By similarity).[	][	]http://www.uniprot.org/uniprot/Q5ZIT5[	]GO:0007409 cellular component organization or biogenesisGO:0061467 localizationGO:0032869 cellular processGO:0071786 cellular component organization or biogenesisGO:0016197 localizationGO:0045200 cellular processGO:0097051 cellular component organization or biogenesisGO:0043001 cellular component organization or biogenesisGO:0006893 localizationGO:0030859 cellular processGO:0072659 cellular comp…	]GO:0005789 (er	endomembrane system) GO:0071782 (er	endomembrane system) GO:0005768 (endosome	endomembrane system) GO:0005794 (other intracellular organelles	endomembrane system) GO:0032593 (other intracellular organelles	endomembrane system) GO:0030670 (endosome	intracellular) GO:0072372 (other	cell projection) GO:0055037 (endosome	endomembrane system) GO:0055038 (endosome	endomembrane system) GO:0005802 (other intracellular organelles	endomembrane system)[	]GO:0019003 (binding	carbohydrate derivative binding) GO:0005525 (binding	carbohydrate derivative binding)[	]False[	]True[	]False[	]False[	]False[	]False[	]True[	]False[	]True[	]False[	]False[	]True[	]True[	]False[	]False[	]False[	]True[	]False[
Q08392[	]Q08392[	][	]Glutathione S-transferase[	]N/A[	]Gallus gallus[	]221[	]Conjugation of reduced glutathione to a wide number of exogenous and endogenous hydrophobic electrophiles.[	]RX + glutathione = HX + R-S-glutathione.[	]http://www.uniprot.org/uniprot/Q08392[	]GO:0006749 cellular process[	][	]GO:0004364 (catalytic activity	transferase activity)[	]False[	]True[	]False[	]False[	]False[	]False[	]False[	]False[	]False[	]False[	]False[	]False[	]False[	]False[	]False[	]False[	]False[	]False[	]False[	]False[	]False[	]False[	]False[	]False[	]False[	]False[	]False[	]False[	]False[	]False[	]False[	]True[	]False[	]False[	]False[	]False[
P62207[	]P62207[	][	]Serine/threonine-protein phosphatase PP1-beta catalytic subunit[	]PPP1CB[	]Gallus gallus[	]327[	]Protein phosphatase that associates with over 200 regulatory proteins to form highly specific holoenzymes which dephosphorylate hundreds of biological targets. Protein phosphatase (PP1) is essential for cell division	it participates in the regulation of glycogen metabolism	muscle contractility and protein synthesis. Involved in regulation of ionic conductances and long-term synaptic plasticity.[	][Myosin light-chain] phosphate + H(2)O = [myosin light-chain] + phosphate.[	]http://www.uniprot.org/uniprot/P62207[	]GO:0007049 cellular processGO:0051301 cellular processGO:0032922 regulationGO:0043153 regulationGO:0005977 cellular processGO:0006470 cellular processGO:0030155 interaction with cells and organisms[	]GO:0005737 (cytoplasm	intracellular) GO:0070062 (extracellular	extracellular organelle) GO:0005925 (other	anchoring junction) GO:0070688 (nucleus	intracellular) GO:0072357 (macromolecular complex	protein serine/threonine phosphatase complex)[	]GO:0046872 (binding	ion binding) GO:0017018 (catalytic activity	hydrolase activity) GO:0050115 (catalytic activity	hydrolase activity)[	]False[	]True[	]False[	]False[	]False[	]True[	]False[	]False[	]True[	]False[	]False[	]False[	]False[	]False[	]False[	]False[	]False[	]False[	]True[	]False[	]False[	]False[	]False[	]True[	]False[	]False[	]True[
P49712[	]P49712[	][	]V-type proton ATPase subunit B[	]ATP6V1B[	]Gallus gallus[	]453[	]Non-catalytic subunit of the peripheral V1 complex of vacuolar ATPase. V-ATPase is responsible for acidifying a variety of intracellular compartments in eukaryotic cells.[	][	]http://www.uniprot.org/uniprot/P49712[	]GO:0015991 cellular process[	]GO:0033180 (macromolecular complex	protein complex)[	]GO:0005524 (binding	carbohydrate derivative binding) GO:0016820 (catalytic activity	hydrolase activity)[	]False[	]True[	]False[	]False[	]False[	]False[	]False[	]False[	]False[	]False[	]False[	]False[	]False[	]False[	]False[	]False[	]False[	]False[	]False[	]False[	]False[	]False[	]False[	]False[	]False[	]False[	]True[	]False[	]False[	]False[	]True[	]True[	]False[	]False[
P53449[	]P53449[	][	]Fructose-bisphosphate aldolase C[	]ALDOC[	]Gallus gallus[	]137[	][	]D-fructose 1	6-bisphosphate = glycerone phosphate + D-glyceraldehyde 3-phosphate.[	]http://www.uniprot.org/uniprot/P53449[	]GO:0005975 metabolic processGO:0030855 cellular processGO:0030388 cellular processGO:0006094 metabolic processGO:0006096 cellular processGO:0044281 metabolic process[	]GO:0005829 (cytoplasm	intracellular) GO:0070062 (extracellular	extracellular organelle) GO:0005739 (mitochondria	intracellular)[	]GO:0004332 (catalytic activity	lyase activity)[	]False[	]True[	]False[	]False[	]False[	]False[	]False[	]True[	]False[	]False[	]False[	]False[	]False[	]False[	]False[	]False[	]False[	]True[	]False[	]False[	]False[	]False[	]False[	]True[	]False[	]False[	]False[	]True[	]False[	]False[	]False[	]True[
Q5ZMH1[	]Q5ZMH1[	][	]Septin-2[	]SEPT2[	]Gallus gallus[	]349[	]Filament-forming cytoskeletal GTPase. Required for normal organization of the actin cytoskeleton. Plays a role in the biogenesis of polarized columnar-shaped epithelium by maintaining polyglutamylated microtubules	thus facilitating efficient vesicle transport	and by impeding MAP4 binding to tubulin. Required for the progression through mitosis. Forms a scaffold at the midplane of the mitotic splindle required to maintain CENPE localization at kinetochores and consequently chromosome congression. During anaphase	may be required for chromosome segregation and spindle elongation. Plays a role in ciliogenesis and collective cell movements. In cilia	required for the integrity of the diffusion barrier at the base of the primary cilium that prevents diffusion of transmembrane proteins between the cilia and plasma membranes (By similarity).[	][	]http://www.uniprot.org/uniprot/Q5ZMH1[	]GO:0051301 cellular processGO:0042384 cellular component organization or biogenesisGO:0007067 cellular component organization or biogenesisGO:0007224 regulation[	]GO:0005938 (cytoplasm	cell periphery) GO:0060170 (plasma membrane	cell periphery) GO:0032154 (cell surface	cell division site) GO:0005737 (cytoplasm	intracellular) GO:0030496 (other	midbody) GO:0005819 (cytoskeleton	intracellular)[	]GO:0005525 (binding	carbohydrate derivative binding)[	]False[	]True[	]False[	]False[	]False[	]False[	]False[	]False[	]True[	]False[	]False[	]True[	]False[	]False[	]False[	]False[	]False[	]False[	]False[	]False[	]True[	]True[	]True[	]False[	]False[	]False[
Q02960[	]Q02960[	][	]Macrophage migration inhibitory factor[	]MIF[	]Gallus gallus[	]115[	]Pro-inflammatory cytokine. Involved in the innate immune response to bacterial pathogens. The expression of MIF at sites of inflammation suggests a role as mediator in regulating the function of macrophages in host defense. Counteracts the anti-inflammatory activity of glucocorticoids. Has phenylpyruvate tautomerase and dopachrome tautomerase activity (in vitro)	but the physiological substrate is not known. It is not clear whether the tautomerase activity has any physiological relevance	and whether it is important for cytokine activity (By similarity).[	]L-dopachrome = 5	6-dihydroxyindole-2-carboxylate.[	]http://www.uniprot.org/uniprot/Q02960[	]GO:0007569 cellular processGO:0008283 single-organism processGO:0007166 regulationGO:0030330 regulationGO:0006954 response to stimulusGO:0045087 immune system processGO:0090344 regulationGO:0071157 regulationGO:0032269 regulationGO:0043518 regulationGO:0010629 regulationGO:1902166 regulationGO:0002906 regulationGO:0033033 regulationGO:0090238 regulationGO:0030890 regulationGO:2000343 regulationG…	]GO:0009986 (cell surface	cell surface) GO:0005737 (cytoplasm	intracellular) GO:0070062 (extracellular	extracellular organelle) GO:0005615 (extracellular	extracellular region part) GO:0043209 (other	myelin sheath) GO:0005654 (nucleus	intracellular)[	]GO:0042056 (other) GO:0004167 (catalytic activity	isomerase activity) GO:0042289 (binding	protein binding) GO:0050178 (catalytic activity	isomerase activity)[	]False[	]True[	]False[	]False[	]True[	]False[	]False[	]False[	]True[	]False[	]True[	]True[	]False[	]False[	]False[	]False[	]False[	]False[	]True[	]False[	]False[	]False[	]True[	]True[	]False[
Q5ZHP5[	]Q5ZHP5[	][	]Charged multivesicular body protein 4b[	]CHMP4B[	]Gallus gallus[	]227[	]Probable core component of the endosomal sorting required for transport complex III (ESCRT-III) which is involved in multivesicular bodies (MVBs) formation and sorting of endosomal cargo proteins into MVBs. MVBs contain intraluminal vesicles (ILVs) that are generated by invagination and scission from the limiting membrane of the endosome and mostly are delivered to lysosomes enabling degradation…	such as stimulated growth factor receptors	lysosomal enzymes and lipids (By similarity).[	][	]http://www.uniprot.org/uniprot/Q5ZHP5[	]GO:0000920 cellular processGO:0036438 regulationGO:0007080 cellular component organization or biogenesisGO:1902902 regulationGO:1901215 regulationGO:0006997 cellular component organization or biogenesisGO:1902188 regulationGO:0006620 cellular component organization or biogenesisGO:0051260 cellular component organization or biogenesisGO:0010824 regulationGO:1901673 regulationGO:0090611 cellular p…	]GO:0009898 (plasma membrane	cell periphery) GO:0005829 (cytoplasm	intracellular) GO:0000815 (endosome	endomembrane system) GO:0070062 (extracellular	extracellular organelle) GO:0031902 (endosome	endomembrane system) GO:0030117 (macromolecular complex	intracellular) GO:0030496 (other	midbody) GO:0005634 (nucleus	intracellular)[	][	]False[	]True[	]False[	]False[	]False[	]False[	]True[	]False[	]True[	]False[	]False[	]True[	]True[	]False[	]False[	]False[	]False[	]False[	]True[	]False[	]False[	]True[	]False[	]True[	]False[	]False[	]True[
Q6R748[	]Q6R748[	][	]Syntaxin-binding protein 1[	]STXBP1[	]Gallus gallus[	]594[	]May participate in the regulation of synaptic vesicle docking and fusion	possibly through interaction with GTP-binding proteins. Essential for neurotransmission and binds syntaxins	components of the synaptic vesicle fusion machinery. May play a role in determining the specificity of intracellular fusion reactions (By similarity).[	][	]http://www.uniprot.org/uniprot/Q6R748[	]GO:0015031 localizationGO:0006904 cellular process[	]GO:0005829 (cytoplasm	intracellular) GO:0016020 (other)[	][	]False[	]True[	]False[	]False[	]False[	]False[	]True[	]False[	]False[	]False[	]False[	]False[	]False[	]False[	]False[	]False[	]False[	]False[	]False[	]False[	]False[	]False[	]False[	]False[	]False[	]False[	]False[	]True[	]True[	]False[	]False[	]False[	]False[	]False[
P47826[	]P47826[	][	]60S acidic ribosomal protein P0[	]RPLP0[	]Gallus gallus[	]316[	]Ribosomal protein P0 is the functional equivalent of E.coli protein L10.[	][	]http://www.uniprot.org/uniprot/P47826[	]GO:0042254 cellular component organization or biogenesis[	]GO:0005840 (ribosome	intracellular)[	][	]False[	]False[	]False[	]False[	]False[	]False[	]False[	]False[	]False[	]False[	]False[	]True[	]False[	]False[	]True[	]False[	]False[	]False[	]False[	]False[	]False[	]False[	]False[	]False[	]False[	]False[	]False[	]False[	]False[	]False[	]False[	]False[	]False[	]False[	]False[	]False[
Q5ZJ54[	]Q5ZJ54[	][	]T-complex protein 1 subunit zeta[	]CCT6[	]Gallus gallus[	]530[	]Molecular chaperone; assists the folding of proteins upon ATP hydrolysis. Known to play a role	in vitro	in the folding of actin and tubulin (By similarity).[	][	]http://www.uniprot.org/uniprot/Q5ZJ54[	]GO:0006457 cellular process[	]GO:0005737 (cytoplasm	intracellular)[	]GO:0005524 (binding	carbohydrate derivative binding)[	]False[	]True[	]False[	]False[	]False[	]False[	]False[	]False[	]False[	]False[	]False[	]False[	]False[	]False[	]False[	]False[	]False[	]False[	]False[	]False[	]False[	]False[	]False[	]False[	]False[	]False[	]False[	]True[	]False[	]False[	]True[	]False[	]False[
Q5ZLF0[	]Q5ZLF0[	][	]Hsc70-interacting protein[	]ST13[	]Gallus gallus[	]361[	]One HIP oligomer binds the ATPase domains of at least two HSC70 molecules dependent on activation of the HSC70 ATPase by HSP40. Stabilizes the ADP state of HSC70 that has a high affinity for substrate protein. Through its own chaperone activity	it may contribute to the interaction of HSC70 with various target proteins (By similarity).[	][	]http://www.uniprot.org/uniprot/Q5ZLF0[	][	]GO:0005737 (cytoplasm	intracellular)[	][	]False[	]False[	]False[	]False[	]False[	]False[	]False[	]False[	]False[	]False[	]False[	]False[	]False[	]False[	]False[	]False[	]False[	]False[	]False[	]False[	]False[	]False[	]False[	]False[	]False[	]False[	]False[	]True[	]False[	]False[	]False[	]False[	]False[	]False[	]False[
P00504[	]P00504[	][	]Aspartate aminotransferase	cytoplasmic[	]GOT1[	]Gallus gallus[	]412[	]Biosynthesis of L-glutamate from L-aspartate or L-cysteine. Important regulator of levels of glutamate	the major excitatory neurotransmitter of the vertebrate central nervous system. Acts as a scavenger of glutamate in brain neuroprotection. The aspartate aminotransferase activity is involved in hepatic glucose synthesis during development and in adipocyte glyceroneogenesis. Using L-cysteine as substrate	regulates levels of mercaptopyruvate	an important source of hydrogen sulfide. Mercaptopyruvate is converted into H(2)S via the action of 3-mercaptopyruvate sulfurtransferase (3MST). Hydrogen sulfide is an important synaptic modulator and neuroprotectant in the brain.[	]L-cysteine + 2-oxoglutarate = mercaptopyruvate + L-glutamate.[	]http://www.uniprot.org/uniprot/P00504[	]GO:0006103 cellular processGO:0006531 cellular processGO:0005975 metabolic processGO:0008652 cellular processGO:0006520 cellular processGO:0006094 metabolic processGO:0006536 cellular processGO:0006114 cellular processGO:0044281 metabolic process[	]GO:0005829 (cytoplasm	intracellular)[	]GO:0004069 (catalytic activity	transferase activity) GO:0047801 (catalytic activity	transferase activity) GO:0080130 (catalytic activity	transferase activity) GO:0030170 (binding	cofactor binding)[	]False[	]True[	]False[	]False[	]False[	]False[	]False[	]True[	]False[	]False[	]False[	]False[	]False[	]False[	]False[	]False[	]False[	]False[	]False[	]False[	]False[	]False[	]False[	]False[	]False[	]False[	]False[	]True[
P80565[	]P80565[	][	]Fatty acid-binding protein	smooth muscle[	]FABP[	]Gallus gallus[	]71[	]May be involved in the regulation of smooth muscle contraction by transporting polyunsaturated fatty acids (e.g. arachidonic acid).[	][	]http://www.uniprot.org/uniprot/P80565[	]GO:0006810 localization[	][	]GO:0008289 (binding	lipid binding)[	]False[	]False[	]False[	]False[	]False[	]False[	]True[	]False[	]False[	]False[	]False[	]False[	]False[	]False[	]False[	]False[	]False[	]False[	]False[	]False[	]False[	]False[	]False[	]False[	]False[	]False[	]False[	]False[	]False[	]False[	]True[	]False[	]False[	]False[	]False[
CDH98265[	][	][	][	][	][	][	][	][	]http://www.uniprot.org/uniprot/CDH98265[	][	][	][	]False[	]False[	]False[	]False[	]False[	]False[	]False[	]False[	]False[	]False[	]False[	]False[	]False[	]False[	]False[	]False[	]False[	]False[	]False[	]False[	]False[	]False[	]False[	]False[	]False[	]False[	]False[	]False[	]False[	]False[	]False[	]False[	]False[	]False[	]False[	]False[	]False[
Q6ITC7[	]Q6ITC7[	][	]40S ribosomal protein S13[	]RPS13[	]Gallus gallus[	]151[	][	][	]http://www.uniprot.org/uniprot/Q6ITC7[	]GO:0033119 regulationGO:0006412 cellular process[	]GO:0022627 (ribosome	intracellular) GO:0070062 (extracellular	extracellular organelle) GO:0005925 (other	anchoring junction) GO:0016020 (other) GO:0005730 (nucleus	intracellular)[	]GO:0003729 (binding	heterocyclic compound binding) GO:0070181 (binding	heterocyclic compound binding) GO:0003735 (structural molecule activity	structural constituent of ribosome)[	]False[	]True[	]False[	]False[	]False[	]False[	]False[	]False[	]True[	]False[	]False[	]False[	]False[	]False[	]True[	]False[	]False[	]False[	]True[	]False[	]False[	]False[	]False[	]True[	]False[	]False[	]False[	]False[	]True[	]False[
P20136[	]P20136[	][	]Glutathione S-transferase 2[	]GSTM2[	]Gallus gallus[	]220[	]Conjugation of reduced glutathione to a wide number of exogenous and endogenous hydrophobic electrophiles.[	]RX + glutathione = HX + R-S-glutathione.[	]http://www.uniprot.org/uniprot/P20136[	][	]GO:0005737 (cytoplasm	intracellular)[	]GO:0004364 (catalytic activity	transferase activity)[	]False[	]False[	]False[	]False[	]False[	]False[	]False[	]False[	]False[	]False[	]False[	]False[	]False[	]False[	]False[	]False[	]False[	]False[	]False[	]False[	]False[	]False[	]False[	]False[	]False[	]False[	]False[	]True[	]False[	]False[	]False[	]True[	]False[	]False[	]False[
Q5ZJ56[	]Q5ZJ56[	][	]60S ribosomal protein L7[	]RPL7[	]Gallus gallus[	]246[	]Binds to G-rich structures in 28S rRNA and in mRNAs. May play a regulatory role in the translation apparatus (By similarity).[	][	]http://www.uniprot.org/uniprot/Q5ZJ56[	][	]GO:0005840 (ribosome	intracellular)[	]GO:0003723 (binding	heterocyclic compound binding)[	]False[	]False[	]False[	]False[	]False[	]False[	]False[	]False[	]False[	]False[	]False[	]False[	]False[	]False[	]True[	]False[	]False[	]False[	]False[	]False[	]False[	]False[	]False[	]False[	]False[	]False[	]False[	]False[	]False[	]False[	]True[	]False[	]False[	]False[	]False[
AAF16480[	][	][	][	][	][	][	][	][	]http://www.uniprot.org/uniprot/AAF16480[	][	][	][	]False[	]False[	]False[	]False[	]False[	]False[	]False[	]False[	]False[	]False[	]False[	]False[	]False[	]False[	]False[	]False[	]False[	]False[	]False[	]False[	]False[	]False[	]False[	]False[	]False[	]False[	]False[	]False[	]False[	]False[	]False[	]False[	]False[	]False[	]False[	]False[	]False[
P48463[	]P48463[	][	]Serine/threonine-protein phosphatase 2A catalytic subunit alpha isoform[	]PPP2CA[	]Gallus gallus[	]309[	]PP2A can modulate the activity of phosphorylase B kinase casein kinase 2	mitogen-stimulated S6 kinase	and MAP-2 kinase.[	][a protein]-serine/threonine phosphate + H(2)O = [a protein]-serine/threonine + phosphate.[	]http://www.uniprot.org/uniprot/P48463[	]GO:0008637 cellular component organization or biogenesisGO:0043161 cellular processGO:0010468 regulationGO:0046677 response to stimulusGO:0034976 cellular processGO:0042542 response to stimulus[	]GO:0000775 (chromosome	intracellular) GO:0005737 (cytoplasm	intracellular) GO:0070062 (extracellular	extracellular organelle) GO:0005634 (nucleus	intracellular) GO:0000159 (macromolecular complex	intracellular) GO:0000922 (cytoskeleton	intracellular)[	]GO:0046872 (binding	ion binding) GO:0004721 (catalytic activity	hydrolase activity) GO:0046982 (binding	protein binding)[	]False[	]True[	]False[	]False[	]False[	]False[	]False[	]False[	]True[	]False[	]True[	]True[	]False[	]True[	]False[	]False[	]False[	]False[	]True[	]False[	]True[	]False[	]False[	]True[	]False[	]False[
P42558[	]P42558[	][	]GTP-binding nuclear protein Ran[	]RAN[	]Gallus gallus[	]216[	]GTP-binding protein involved in nucleocytoplasmic transport. Required for the import of protein into the nucleus and also for RNA export. Involved in chromatin condensation and control of cell cycle (By similarity).[	][	]http://www.uniprot.org/uniprot/P42558[	]GO:0008152 metabolic processGO:0032092 regulationGO:0006611 localizationGO:0006606 localizationGO:1902570 localizationGO:0000055 cellular component organization or biogenesisGO:0000056 cellular component organization or biogenesisGO:0000054 cellular component organization or biogenesisGO:0007264 regulation[	]GO:0005814 (cytoskeleton	intracellular) GO:0000785 (chromosome	intracellular) GO:0005737 (cytoplasm	intracellular) GO:0070062 (extracellular	extracellular organelle) GO:0030496 (other	midbody) GO:0005730 (nucleus	intracellular) GO:0005654 (nucleus	intracellular) GO:0005634 (nucleus	intracellular) GO:0055037 (endosome	endomembrane system)[	]GO:0019003 (binding	carbohydrate derivative binding) GO:0005525 (binding	carbohydrate derivative binding) GO:0003924 (catalytic activity	hydrolase activity) GO:0044822 (binding	heterocyclic compound binding)[	]False[	]False[	]False[	]False[	]False[	]False[	]True[	]True[	]True[	]False[	]False[	]True[	]True[	]True[	]False[	]False[	]False[	]False[	]True[	]False[	]True[	]False[	]False[	]True[
O13154[	]O13154[	][	]Protein kinase C and casein kinase substrate in neurons protein 2[	]PACSIN2[	]Gallus gallus[	]448[	]Lipid-binding protein that is able to promote the tubulation of the phosphatidic acid-containing membranes it preferentially binds. Plays a role in intracellular vesicle-mediated transport. Involved in the endocytosis of cell-surface receptors like the EGF receptor	contributing to its internalization in the absence of EGF stimulus. May also play a role in the formation of caveolae at the cell membrane and thereby may play a role in caveola-mediated endocytosis (By similarity).[	][	]http://www.uniprot.org/uniprot/O13154[	]GO:0030036 cellular component organization or biogenesisGO:0070836 cellular component organization or biogenesisGO:0006897 localizationGO:0097320 cellular component organization or biogenesisGO:0045806 regulation[	]GO:0005901 (plasma membrane	cell periphery) GO:0030659 (other intracellular organelles	intracellular) GO:0005856 (cytoskeleton	intracellular) GO:0005829 (cytoplasm	intracellular) GO:0005769 (endosome	endomembrane system) GO:0005925 (other	anchoring junction) GO:0055038 (endosome	endomembrane system) GO:0032587 (plasma membrane	cell leading edge)[	]GO:0008092 (binding	protein binding) GO:0070300 (binding	ion binding)[	]False[	]False[	]False[	]False[	]False[	]False[	]True[	]False[	]True[	]False[	]False[	]True[	]True[	]False[	]False[	]False[	]False[	]False[	]False[	]False[	]True[	]True[	]False[	]False[	]True[	]False[
P00340[	]P00340[	][	]L-lactate dehydrogenase A chain[	]LDHA[	]Gallus gallus[	]332[	][	](S)-lactate + NAD(+) = pyruvate + NADH.[	]http://www.uniprot.org/uniprot/P00340[	]GO:0005975 metabolic processGO:0006090 cellular processGO:0044281 metabolic process[	]GO:0005829 (cytoplasm	intracellular)[	]GO:0004459 (catalytic activity	oxidoreductase activity)[	]False[	]True[	]False[	]False[	]False[	]False[	]False[	]True[	]False[	]False[	]False[	]False[	]False[	]False[	]False[	]False[	]False[	]False[	]False[	]False[	]False[	]False[	]False[	]False[	]False[	]False[	]False[	]True[	]False[	]False[	]False[	]True[	]False[	]False[	]False[
P26990[	]P26990[	][	]ADP-ribosylation factor 6[	]ARF6[	]Gallus gallus[	]175[	]GTP-binding protein involved in protein trafficking; regulates endocytic recycling and cytoskeleton remodeling. May modulate vesicle budding and uncoating within the Golgi apparatus. May contribute to the regulation of dendritic branching	filopodia extension and dendritic spine development (By similarity).[	][	]http://www.uniprot.org/uniprot/P26990[	]GO:0030866 cellular component organization or biogenesisGO:0090162 cellular processGO:0097284 cellular processGO:0001889 developmental processGO:0033028 cellular processGO:0030838 regulationGO:0090004 regulationGO:0034394 localizationGO:0036010 localizationGO:0015031 localizationGO:0060998 regulationGO:0051489 regulationGO:0035020 regulationGO:0031529 cellular component organization or biogenesi…	]GO:0005938 (cytoplasm	cell periphery) GO:0005737 (cytoplasm	intracellular) GO:0030139 (endosome	intracellular) GO:0005768 (endosome	endomembrane system) GO:0070062 (extracellular	extracellular organelle) GO:0031527 (plasma membrane	cell periphery) GO:0005925 (other	anchoring junction) GO:0005794 (other intracellular organelles	endomembrane system) GO:0043209 (other	myelin sheath) GO:0005886 (plasma membrane	cell periphery) GO:0055038 (endosome	endomembrane system) GO:0001726 (other	cell leading edge)[	]GO:0005525 (binding	carbohydrate derivative binding)[	]False[	]True[	]True[	]False[	]False[	]False[	]True[	]False[	]True[	]False[	]False[	]True[	]True[	]False[	]False[	]False[	]False[	]False[	]False[	]False[	]False[	]True[	]False[
P43347[	]P43347[	][	]Translationally-controlled tumor protein homolog[	]TPT1[	]Gallus gallus[	]172[	]Involved in calcium binding and microtubule stabilization.[	][	]http://www.uniprot.org/uniprot/P43347[	]GO:2000384 regulationGO:0019827 regulation[	]GO:0005737 (cytoplasm	intracellular) GO:0005615 (extracellular	extracellular region part) GO:0005771 (endosome	endomembrane system) GO:0005654 (nucleus	intracellular)[	]GO:0005509 (binding	ion binding)[	]False[	]False[	]False[	]False[	]False[	]False[	]False[	]False[	]True[	]False[	]False[	]False[	]True[	]False[	]False[	]False[	]False[	]False[	]True[	]False[	]False[	]False[	]False[	]True[	]False[	]False[	]False[	]True[	]False[	]False[	]True[	]False[
AEF28983[	][	][	][	][	][	][	][	][	]http://www.uniprot.org/uniprot/AEF28983[	][	][	][	]False[	]False[	]False[	]False[	]False[	]False[	]False[	]False[	]False[	]False[	]False[	]False[	]False[	]False[	]False[	]False[	]False[	]False[	]False[	]False[	]False[	]False[	]False[	]False[	]False[	]False[	]False[	]False[	]False[	]False[	]False[	]False[	]False[	]False[	]False[	]False[	]False[
P21566[	]P21566[	][	]Cofilin-2[	]CFL2[	]Gallus gallus[	]166[	]Controls reversibly actin polymerization and depolymerization in a pH-sensitive manner. It has the ability to bind G- and F-actin in a 1:1 ratio of cofilin to actin. It is the major component of intranuclear and cytoplasmic actin rods.[	][	]http://www.uniprot.org/uniprot/P21566[	]GO:0030042 cellular component organization or biogenesisGO:0046716 regulationGO:0030836 regulationGO:0045214 cellular component organization or biogenesis[	]GO:0015629 (cytoskeleton	intracellular) GO:0070062 (extracellular	extracellular organelle) GO:0005615 (extracellular	extracellular region part) GO:0031674 (other intracellular organelles	intracellular) GO:0016363 (nucleus	intracellular) GO:0005634 (nucleus	intracellular)[	][	]False[	]False[	]False[	]False[	]False[	]False[	]False[	]False[	]True[	]False[	]False[	]True[	]False[	]False[	]False[	]False[	]False[	]False[	]True[	]False[	]True[	]False[	]False[	]True[	]True[	]False[	]False[	]False[	]False[	]False[	]False[
Q08200[	]Q08200[	][	]60S ribosomal protein L10[	]RPL10[	]Gallus gallus[	]210[	]Ribosomal protein; but also seems to bind to the leucine zipper of viral and cellular JUN.[	][	]http://www.uniprot.org/uniprot/Q08200[	]GO:0006412 cellular process[	]GO:0005634 (nucleus	intracellular) GO:0005840 (ribosome	intracellular)[	]GO:0003735 (structural molecule activity	structural constituent of ribosome)[	]False[	]True[	]False[	]False[	]False[	]False[	]False[	]False[	]False[	]False[	]False[	]False[	]False[	]False[	]True[	]False[	]False[	]False[	]True[	]False[	]False[	]False[	]False[	]False[	]False[	]False[	]False[	]False[	]False[	]False[	]False[	]False[	]False[	]False[
Q5ZML3[	]Q5ZML3[	][	]Serine/arginine-rich splicing factor 1[	]SRSF1[	]Gallus gallus[	]257[	]May play a role in preventing exon skipping	ensuring the accuracy of splicing and regulating alternative splicing.[	][	]http://www.uniprot.org/uniprot/Q5ZML3[	]GO:0006397 cellular processGO:0048024 regulationGO:0043488 regulationGO:0006355 regulationGO:0006417 regulationGO:0008380 cellular process[	]GO:0005634 (nucleus	intracellular)[	]GO:0003729 (binding	heterocyclic compound binding) GO:0000166 (binding	heterocyclic compound binding)[	]False[	]True[	]False[	]False[	]False[	]False[	]False[	]False[	]True[	]False[	]False[	]False[	]False[	]False[	]False[	]False[	]False[	]False[	]True[	]False[	]False[	]False[	]False[	]False[	]False[	]False[	]False[	]False[	]False[	]False[	]True[	]False[	]False[
P70082[	]P70082[	][	]Histone H2A.J[	]H2A-IX[	]Gallus gallus[	]129[	]Core component of nucleosome. Nucleosomes wrap and compact DNA into chromatin	limiting DNA accessibility to the cellular machineries which require DNA as a template. Histones thereby play a central role in transcription regulation	DNA repair	DNA replication and chromosomal stability. DNA accessibility is regulated via a complex set of post-translational modifications of histones	also called histone code	and nucleosome remodeling.[	][	]http://www.uniprot.org/uniprot/P70082[	][	]GO:0005654 (nucleus	intracellular) GO:0000786 (chromosome	intracellular)[	]GO:0003677 (binding	heterocyclic compound binding)[	]False[	]False[	]False[	]False[	]False[	]False[	]False[	]False[	]False[	]False[	]False[	]False[	]False[	]True[	]False[	]False[	]False[	]False[	]True[	]False[	]False[	]False[	]False[	]False[	]False[	]False[	]False[	]False[	]False[
P02263[	]P02263[	][	]Histone H2A-IV[	]N/A[	]Gallus gallus[	]129[	]Core component of nucleosome. Nucleosomes wrap and compact DNA into chromatin	limiting DNA accessibility to the cellular machineries which require DNA as a template. Histones thereby play a central role in transcription regulation	DNA repair	DNA replication and chromosomal stability. DNA accessibility is regulated via a complex set of post-translational modifications of histones	also called histone code	and nucleosome remodeling.[	][	]http://www.uniprot.org/uniprot/P02263[	][	]GO:0000786 (chromosome	intracellular) GO:0005634 (nucleus	intracellular)[	]GO:0003677 (binding	heterocyclic compound binding)[	]False[	]False[	]False[	]False[	]False[	]False[	]False[	]False[	]False[	]False[	]False[	]False[	]False[	]True[	]False[	]False[	]False[	]False[	]True[	]False[	]False[	]False[	]False[	]False[	]False[	]False[	]False[	]False[	]False[
P35062[	]P35062[	][	]Histone H2A-III[	]N/A[	]Gallus gallus[	]129[	]Core component of nucleosome. Nucleosomes wrap and compact DNA into chromatin	limiting DNA accessibility to the cellular machineries which require DNA as a template. Histones thereby play a central role in transcription regulation	DNA repair	DNA replication and chromosomal stability. DNA accessibility is regulated via a complex set of post-translational modifications of histones	also called histone code	and nucleosome remodeling.[	][	]http://www.uniprot.org/uniprot/P35062[	][	]GO:0000786 (chromosome	intracellular) GO:0005634 (nucleus	intracellular)[	]GO:0003677 (binding	heterocyclic compound binding)[	]False[	]False[	]False[	]False[	]False[	]False[	]False[	]False[	]False[	]False[	]False[	]False[	]False[	]True[	]False[	]False[	]False[	]False[	]True[	]False[	]False[	]False[	]False[	]False[	]False[	]False[	]False[	]False[	]False[
ADV17306[	][	][	][	][	][	][	][	][	]http://www.uniprot.org/uniprot/ADV17306[	][	][	][	]False[	]False[	]False[	]False[	]False[	]False[	]False[	]False[	]False[	]False[	]False[	]False[	]False[	]False[	]False[	]False[	]False[	]False[	]False[	]False[	]False[	]False[	]False[	]False[	]False[	]False[	]False[	]False[	]False[	]False[	]False[	]False[	]False[	]False[	]False[	]False[	]False[
AHZ13542[	][	][	][	][	][	][	][	][	]http://www.uniprot.org/uniprot/AHZ13542[	][	][	][	]False[	]False[	]False[	]False[	]False[	]False[	]False[	]False[	]False[	]False[	]False[	]False[	]False[	]False[	]False[	]False[	]False[	]False[	]False[	]False[	]False[	]False[	]False[	]False[	]False[	]False[	]False[	]False[	]False[	]False[	]False[	]False[	]False[	]False[	]False[	]False[	]False[
ABX88836[	][	][	][	][	][	][	][	][	]http://www.uniprot.org/uniprot/ABX88836[	][	][	][	]False[	]False[	]False[	]False[	]False[	]False[	]False[	]False[	]False[	]False[	]False[	]False[	]False[	]False[	]False[	]False[	]False[	]False[	]False[	]False[	]False[	]False[	]False[	]False[	]False[	]False[	]False[	]False[	]False[	]False[	]False[	]False[	]False[	]False[	]False[	]False[	]False[
P32429[	]P32429[	][	]60S ribosomal protein L7a[	]RPL7A[	]Gallus gallus[	]266[	][	][	]http://www.uniprot.org/uniprot/P32429[	]GO:0042254 cellular component organization or biogenesis[	]GO:0022625 (ribosome	intracellular) GO:0070062 (extracellular	extracellular organelle) GO:0005925 (other	anchoring junction) GO:0016020 (other) GO:0005730 (nucleus	intracellular) GO:0042788 (ribosome	intracellular)[	]GO:0044822 (binding	heterocyclic compound binding)[	]False[	]False[	]False[	]False[	]False[	]False[	]False[	]False[	]False[	]False[	]False[	]True[	]False[	]False[	]True[	]False[	]False[	]False[	]True[	]False[	]False[	]False[	]False[	]True[	]False[	]False[	]False[	]False[	]True[	]False[	]True[
P53488[	]P53488[	][	]Actin-related protein 2[	]ACTR2[	]Gallus gallus[	]394[	]Functions as ATP-binding component of the Arp2/3 complex which is involved in regulation of actin polymerization and together with an activating nucleation-promoting factor (NPF) mediates the formation of branched actin networks. Seems to contact the pointed end of the daughter actin filament (By similarity).[	][	]http://www.uniprot.org/uniprot/P53488[	]GO:0034314 regulationGO:0008356 cellular processGO:0042384 cellular component organization or biogenesisGO:0016482 localizationGO:0007163 cellular processGO:0016344 cellular component organization or biogenesisGO:0033206 cellular processGO:0051653 cellular process[	]GO:0030478 (cytoskeleton	cell periphery) GO:0005885 (cytoskeleton	intracellular) GO:0042995 (other	cell projection) GO:0070062 (extracellular	extracellular organelle) GO:0005925 (other	anchoring junction) GO:0016020 (other)[	]GO:0005524 (binding	carbohydrate derivative binding) GO:0005200 (structural molecule activity	structural constituent of cytoskeleton)[	]False[	]True[	]False[	]False[	]False[	]False[	]True[	]False[	]True[	]False[	]False[	]True[	]False[	]False[	]False[	]False[	]False[	]False[	]False[	]False[	]True[	]False[	]False[	]True[	]False[	]False[	]False[	]False[	]True[	]False[
P31395[	]P31395[	][	]Stathmin[	]STMN1[	]Gallus gallus[	][	]Involved in the regulation of the microtubule (MT) filament system by destabilizing microtubules. It prevents assembly and promotes disassembly of microtubules (By similarity).[	][	]http://www.uniprot.org/uniprot/P31395[	]GO:0007409 cellular component organization or biogenesisGO:0007019 cellular component organization or biogenesisGO:0007052 cellular component organization or biogenesisGO:0031115 regulationGO:0031175 cellular component organization or biogenesisGO:0051272 regulationGO:0051493 regulationGO:0009615 interaction with cells and organisms[	]GO:0005737 (cytoplasm	intracellular) GO:0005829 (cytoplasm	intracellular) GO:0070062 (extracellular	extracellular organelle) GO:0016020 (other) GO:0005874 (cytoskeleton	intracellular) GO:0043005 (other	cell projection)[	]GO:0015631 (binding	protein binding)[	]False[	]False[	]False[	]False[	]False[	]True[	]False[	]False[	]True[	]False[	]False[	]True[	]False[	]False[	]False[	]False[	]False[	]False[	]False[	]False[	]True[	]False[	]False[	]True[	]False[	]False[	]False[	]True[	]True[	]False[	]True[
P31335[	]P31335[	][	]Bifunctional purine biosynthesis protein PURH[	]ATIC[	]Gallus gallus[	]593[	]Bifunctional enzyme that catalyzes 2 steps in purine biosynthesis.[	]IMP + H(2)O = 5-formamido-1-(5-phospho-D-ribosyl)imidazole-4-carboxamide.[	]http://www.uniprot.org/uniprot/P31335[	]GO:0006189 cellular processGO:0055086 cellular processGO:0006144 cellular processGO:0044281 metabolic process[	]GO:0005829 (cytoplasm	intracellular)[	]GO:0003937 (catalytic activity	hydrolase activity) GO:0004643 (catalytic activity	transferase activity) GO:0042803 (binding	protein binding)[	]False[	]True[	]False[	]False[	]False[	]False[	]False[	]True[	]False[	]False[	]False[	]False[	]False[	]False[	]False[	]False[	]False[	]False[	]False[	]False[	]False[	]False[	]False[	]False[	]False[	]False[	]False[	]True[	]False[	]False[	]True[	]True[	]False[
Q5ZJK8[	]Q5ZJK8[	][	]T-complex protein 1 subunit eta[	]CCT7[	]Gallus gallus[	]553[	]Molecular chaperone; assists the folding of proteins upon ATP hydrolysis. Known to play a role	in vitro	in the folding of actin and tubulin (By similarity).[	][	]http://www.uniprot.org/uniprot/Q5ZJK8[	]GO:0007339 cellular processGO:0006457 cellular processGO:1901998 localization[	]GO:0044297 (other	cell body) GO:0005832 (macromolecular complex	intracellular) GO:0070062 (extracellular	extracellular organelle) GO:0005874 (cytoskeleton	intracellular) GO:0005739 (mitochondria	intracellular) GO:0002199 (macromolecular complex	protein complex)[	]GO:0005524 (binding	carbohydrate derivative binding)[	]False[	]True[	]False[	]False[	]False[	]False[	]True[	]False[	]False[	]False[	]False[	]False[	]False[	]False[	]False[	]False[	]False[	]True[	]False[	]False[	]True[	]False[	]False[	]True[	]False[	]False[	]True[	]False[
P24479[	]P24479[	][	]Protein S100-A11[	]S100A11[	]Gallus gallus[	]101[	][	][	]http://www.uniprot.org/uniprot/P24479[	]GO:0042127 regulation[	]GO:0005737 (cytoplasm	intracellular) GO:0070062 (extracellular	extracellular organelle) GO:0005615 (extracellular	extracellular region part) GO:0005654 (nucleus	intracellular) GO:0001726 (other	cell leading edge)[	]GO:0005509 (binding	ion binding)[	]False[	]False[	]False[	]False[	]False[	]False[	]False[	]False[	]True[	]False[	]False[	]False[	]False[	]False[	]False[	]False[	]False[	]False[	]True[	]False[	]False[	]False[	]False[	]True[	]False[	]False[	]False[	]True[	]True[	]False[	]True[
P41125[	]P41125[	][	]60S ribosomal protein L13[	]RPL13[	]Gallus gallus[	]211[	][	][	]http://www.uniprot.org/uniprot/P41125[	]GO:0006412 cellular process[	]GO:0022625 (ribosome	intracellular) GO:0016020 (other) GO:0005730 (nucleus	intracellular)[	]GO:0044822 (binding	heterocyclic compound binding) GO:0003735 (structural molecule activity	structural constituent of ribosome)[	]False[	]True[	]False[	]False[	]False[	]False[	]False[	]False[	]False[	]False[	]False[	]False[	]False[	]False[	]True[	]False[	]False[	]False[	]True[	]False[	]False[	]False[	]False[	]False[	]False[	]False[	]False[	]False[	]True[	]False[	]True[	]False[	]False[
P16039[	]P16039[	][	]Nucleophosmin[	]NPM1[	]Gallus gallus[	]294[	]Acts as a chaperonin for the core histones H3	H2B and H4. Associated with nucleolar ribonucleoprotein structures and bind single-stranded nucleic acids. It may function in the assembly and/or transport of ribosome. May stimulate endonuclease activity on apurinic/apyrimidinic (AP) double-stranded DNA. May inhibit endonuclease activity on AP single-stranded RNA (By similarity).[	][	]http://www.uniprot.org/uniprot/P16039[	]GO:0007569 cellular processGO:0007098 cellular component organization or biogenesisGO:0006281 cellular processGO:0008285 regulationGO:0032071 regulationGO:0060699 regulation[	]GO:0005813 (cytoskeleton	intracellular) GO:0005737 (cytoplasm	intracellular) GO:0005730 (nucleus	intracellular) GO:0005654 (nucleus	intracellular) GO:0005634 (nucleus	intracellular)[	]GO:0051059 (binding	protein binding) GO:0003723 (binding	heterocyclic compound binding) GO:0051082 (binding	protein binding)[	]False[	]True[	]False[	]False[	]False[	]False[	]False[	]False[	]True[	]False[	]False[	]True[	]False[	]False[	]False[	]False[	]False[	]False[	]True[	]False[	]True[	]False[	]False[	]False[	]False[	]False[	]False[	]True[
P24367[	]P24367[	][	]Peptidyl-prolyl cis-trans isomerase B[	]PPIB[	]Gallus gallus[	]207[	]PPIases accelerate the folding of proteins. It catalyzes the cis-trans isomerization of proline imidic peptide bonds in oligopeptides.[	]Peptidylproline (omega=180) = peptidylproline (omega=0).[	]http://www.uniprot.org/uniprot/P24367[	]GO:0061077 cellular processGO:0000413 cellular process[	]GO:0005788 (er	endomembrane system) GO:0032991 (macromolecular complex)[	]GO:0042277 (binding	amide binding) GO:0003755 (catalytic activity	isomerase activity) GO:0032403 (binding	macromolecular complex binding)[	]False[	]True[	]False[	]False[	]False[	]False[	]False[	]False[	]False[	]False[	]False[	]False[	]False[	]False[	]False[	]False[	]True[	]False[	]False[	]False[	]False[	]False[	]False[	]False[	]False[	]False[	]True[	]False[	]False[	]False[	]True[	]True[	]False[
O73888[	]O73888[	][	]Hematopoietic prostaglandin D synthase[	]HPGDS[	]Gallus gallus[	]199[	]Bifunctional enzyme which catalyzes both the conversion of PGH2 to PGD2	a prostaglandin involved in smooth muscle contraction/relaxation and a potent inhibitor of platelet aggregation	and the conjugation of glutathione with a wide range of aryl halides	organic isothiocyanates and alpha	beta-unsaturated carbonyls. Also exhibits low glutathione-peroxidase activity towards cumene hydroperoxide and t-butyl hydroperoxide.[	]RX + glutathione = HX + R-S-glutathione.[	]http://www.uniprot.org/uniprot/O73888[	]GO:2000255 regulationGO:0001516 cellular processGO:0006693 cellular process[	]GO:0005737 (cytoplasm	intracellular)[	]GO:0005509 (binding	ion binding) GO:0004364 (catalytic activity	transferase activity) GO:0000287 (binding	ion binding) GO:0004667 (catalytic activity	isomerase activity)[	]False[	]True[	]False[	]False[	]False[	]False[	]False[	]False[	]True[	]False[	]False[	]False[	]False[	]False[	]False[	]False[	]False[	]False[	]False[	]False[	]False[	]False[	]False[	]False[	]False[	]False[	]False[	]True[
P51417[	]P51417[	][	]60S ribosomal protein L15[	]RPL15[	]Gallus gallus[	]165[	][	][	]http://www.uniprot.org/uniprot/P51417[	]GO:0006412 cellular process[	]GO:0005840 (ribosome	intracellular)[	]GO:0003735 (structural molecule activity	structural constituent of ribosome)[	]False[	]True[	]False[	]False[	]False[	]False[	]False[	]False[	]False[	]False[	]False[	]False[	]False[	]False[	]True[	]False[	]False[	]False[	]False[	]False[	]False[	]False[	]False[	]False[	]False[	]False[	]False[	]False[	]False[	]False[	]False[	]False[	]False[	]False[	]True[
P0C1H3[	]P0C1H3[	][	]Histone H2B 1/2/3/4/6[	]H2B-I[	]Gallus gallus[	]126[	]Has broad-spectrum antibacterial activity. May be important in the antimicrobial defenses of chick reproductive system during follicle development in the ovary and egg formation in the oviduct.[	][	]http://www.uniprot.org/uniprot/P0C1H3[	]GO:0042742 interaction with cells and organisms[	]GO:0000786 (chromosome	intracellular) GO:0005634 (nucleus	intracellular)[	]GO:0003677 (binding	heterocyclic compound binding)[	]False[	]False[	]False[	]False[	]False[	]True[	]False[	]False[	]False[	]False[	]False[	]False[	]False[	]True[	]False[	]False[	]False[	]False[	]True[	]False[	]False[	]False[	]False[	]False[	]False[	]False[	]False[	]False[	]False[	]False[	]True[	]False[	]False[	]False[
Q9PSW9[	]Q9PSW9[	][	]Histone H2B 8[	]H2B-VIII[	]Gallus gallus[	]126[	]Core component of nucleosome. Nucleosomes wrap and compact DNA into chromatin	limiting DNA accessibility to the cellular machineries which require DNA as a template. Histones thereby play a central role in transcription regulation	DNA repair	DNA replication and chromosomal stability. DNA accessibility is regulated via a complex set of post-translational modifications of histones	also called histone code	and nucleosome remodeling.[	][	]http://www.uniprot.org/uniprot/Q9PSW9[	][	]GO:0000786 (chromosome	intracellular) GO:0005634 (nucleus	intracellular)[	]GO:0003677 (binding	heterocyclic compound binding)[	]False[	]False[	]False[	]False[	]False[	]False[	]False[	]False[	]False[	]False[	]False[	]False[	]False[	]True[	]False[	]False[	]False[	]False[	]True[	]False[	]False[	]False[	]False[	]False[	]False[	]False[	]False[	]False[	]False[
P0C1H4[	]P0C1H4[	][	]Histone H2B 5[	]H2B-V[	]Gallus gallus[	]126[	]Core component of nucleosome. Nucleosomes wrap and compact DNA into chromatin	limiting DNA accessibility to the cellular machineries which require DNA as a template. Histones thereby play a central role in transcription regulation	DNA repair	DNA replication and chromosomal stability. DNA accessibility is regulated via a complex set of post-translational modifications of histones	also called histone code	and nucleosome remodeling.[	][	]http://www.uniprot.org/uniprot/P0C1H4[	][	]GO:0000786 (chromosome	intracellular) GO:0005634 (nucleus	intracellular)[	]GO:0003677 (binding	heterocyclic compound binding)[	]False[	]False[	]False[	]False[	]False[	]False[	]False[	]False[	]False[	]False[	]False[	]False[	]False[	]True[	]False[	]False[	]False[	]False[	]True[	]False[	]False[	]False[	]False[	]False[	]False[	]False[	]False[	]False[	]False[
AAL30489[	][	][	][	][	][	][	][	][	]http://www.uniprot.org/uniprot/AAL30489[	][	][	][	]False[	]False[	]False[	]False[	]False[	]False[	]False[	]False[	]False[	]False[	]False[	]False[	]False[	]False[	]False[	]False[	]False[	]False[	]False[	]False[	]False[	]False[	]False[	]False[	]False[	]False[	]False[	]False[	]False[	]False[	]False[	]False[	]False[	]False[	]False[	]False[	]False[
P38024[	]P38024[	][	]Multifunctional protein ADE2[	]AIRC[	]Gallus gallus[	]426[	][	]5-amino-1-(5-phospho-D-ribosyl)imidazole-4-carboxylate = 5-amino-1-(5-phospho-D-ribosyl)imidazole + CO(2).[	]http://www.uniprot.org/uniprot/P38024[	]GO:0006189 cellular processGO:0055086 cellular processGO:0006144 cellular processGO:0044281 metabolic process[	]GO:0005829 (cytoplasm	intracellular) GO:0070062 (extracellular	extracellular organelle) GO:0016020 (other)[	]GO:0005524 (binding	carbohydrate derivative binding) GO:0004638 (catalytic activity	lyase activity) GO:0004639 (catalytic activity	ligase activity)[	]False[	]True[	]False[	]False[	]False[	]False[	]False[	]True[	]False[	]False[	]False[	]False[	]False[	]False[	]False[	]False[	]False[	]False[	]False[	]False[	]False[	]False[	]False[	]True[	]False[	]False[	]False[	]True[	]True[	]False[	]True[	]True[
Q98TF6[	]Q98TF6[	][	]60S ribosomal protein L36[	]RPL36[	]Gallus gallus[	]105[	][	][	]http://www.uniprot.org/uniprot/Q98TF6[	]GO:0006412 cellular process[	]GO:0022625 (ribosome	intracellular) GO:0016020 (other) GO:0005730 (nucleus	intracellular)[	]GO:0044822 (binding	heterocyclic compound binding) GO:0003735 (structural molecule activity	structural constituent of ribosome)[	]False[	]True[	]False[	]False[	]False[	]False[	]False[	]False[	]False[	]False[	]False[	]False[	]False[	]False[	]True[	]False[	]False[	]False[	]True[	]False[	]False[	]False[	]False[	]False[	]False[	]False[	]False[	]False[	]True[	]False[	]True[	]False[	]False[
P12003[	]P12003[	][	]Vinculin[	]VCL[	]Gallus gallus[	][	]Actin filament (F-actin)-binding protein involved in cell-matrix adhesion and cell-cell adhesion. Regulates cell-surface E-cadherin expression and potentiates mechanosensing by the E-cadherin complex. May also play important roles in cell morphology and locomotion.[	][	]http://www.uniprot.org/uniprot/P12003[	]GO:0034333 cellular component organization or biogenesisGO:0043297 cellular component organization or biogenesisGO:0048675 cellular component organization or biogenesisGO:0007160 interaction with cells and organismsGO:0090136 interaction with cells and organismsGO:0030032 cellular component organization or biogenesisGO:0002009 developmental processGO:0070527 interaction with cells and organismsG…	]GO:0015629 (cytoskeleton	intracellular) GO:0005912 (other	anchoring junction) GO:0005903 (other	cell projection) GO:0005623 (other) GO:0005911 (other	cell-cell junction) GO:0043034 (other intracellular organelles	intracellular) GO:0070062 (extracellular	extracellular organelle) GO:0005916 (other	anchoring junction) GO:0005925 (other	anchoring junction) GO:0090637 (other	inner dense plaque of desmosome) GO:0005743 (mitochondria	envelope) GO:0090636 (other	outer dense plaque of desmosome) GO:0005886 (plasma membrane	cell periphery) GO:0043234 (macromolecular complex	protein complex) GO:0042383 (plasma membrane	cell periphery) GO:0098723 (other intracellular organelles	intracellular) GO:1990357 (cytoskeleton	cell periphery) GO:0030018 (other intracellular organelles	intracellular) GO:0005915 (other	anchoring junction)[	]GO:0051393 (binding	protein binding) GO:0045294 (binding	protein binding) GO:0008013 (binding	protein binding) GO:0045296 (binding	protein binding) GO:0051371 (binding	protein binding) GO:0042803 (binding	protein binding) GO:0005198 (structural molecule activity) GO:0017166 (binding	protein binding)[	]False[	]False[	]True[	]False[	]False[	]True[	]True[	]False[	]True[	]False[	]False[	]True[
P67883[	]P67883[	][	]60S ribosomal protein L30[	]RPL30[	]Gallus gallus[	]115[	][	][	]http://www.uniprot.org/uniprot/P67883[	]GO:0006412 cellular process[	]GO:0005840 (ribosome	intracellular)[	]GO:0003735 (structural molecule activity	structural constituent of ribosome)[	]False[	]True[	]False[	]False[	]False[	]False[	]False[	]False[	]False[	]False[	]False[	]False[	]False[	]False[	]True[	]False[	]False[	]False[	]False[	]False[	]False[	]False[	]False[	]False[	]False[	]False[	]False[	]False[	]False[	]False[	]False[	]False[	]False[	]False[	]True[
AHD25202[	][	][	][	][	][	][	][	][	]http://www.uniprot.org/uniprot/AHD25202[	][	][	][	]False[	]False[	]False[	]False[	]False[	]False[	]False[	]False[	]False[	]False[	]False[	]False[	]False[	]False[	]False[	]False[	]False[	]False[	]False[	]False[	]False[	]False[	]False[	]False[	]False[	]False[	]False[	]False[	]False[	]False[	]False[	]False[	]False[	]False[	]False[	]False[	]False[
ACR56263[	][	][	][	][	][	][	][	][	]http://www.uniprot.org/uniprot/ACR56263[	][	][	][	]False[	]False[	]False[	]False[	]False[	]False[	]False[	]False[	]False[	]False[	]False[	]False[	]False[	]False[	]False[	]False[	]False[	]False[	]False[	]False[	]False[	]False[	]False[	]False[	]False[	]False[	]False[	]False[	]False[	]False[	]False[	]False[	]False[	]False[	]False[	]False[	]False[
Q5ZHL0[	]Q5ZHL0[	][	]V-type proton ATPase subunit d 2[	]ATP6V0D2[	]Gallus gallus[	]351[	]Subunit of the integral membrane V0 complex of vacuolar ATPase. Vacuolar ATPase is responsible for acidifying a variety of intracellular compartments in eukaryotic cells	thus providing most of the energy required for transport processes in the vacuolar system. May play a role in coupling of proton transport and ATP hydrolysis (By similarity).[	][	]http://www.uniprot.org/uniprot/Q5ZHL0[	]GO:0015991 cellular process[	]GO:0016324 (plasma membrane	apical part of cell) GO:0005769 (endosome	endomembrane system) GO:0070062 (extracellular	extracellular organelle) GO:0033179 (macromolecular complex	protein complex) GO:0016471 (other intracellular organelles	intracellular)[	]GO:0015078 (transporter	substrate-specific transporter activity)[	]False[	]True[	]False[	]False[	]False[	]False[	]False[	]False[	]False[	]False[	]False[	]False[	]True[	]False[	]False[	]False[	]False[	]False[	]False[	]False[	]False[	]True[	]False[	]True[	]True[	]False[	]True[	]False[	]False[	]False[
P02607[	]P02607[	][	]Myosin light polypeptide 6[	]MYL6[	]Gallus gallus[	][	]Regulatory light chain of myosin. Does not bind calcium.[	][	]http://www.uniprot.org/uniprot/P02607[	]GO:0031032 cellular component organization or biogenesisGO:0008152 metabolic process[	]GO:0042641 (cytoskeleton	intracellular) GO:0005829 (cytoplasm	intracellular) GO:0016460 (cytoskeleton	intracellular) GO:0097513 (cytoskeleton	intracellular)[	]GO:0030898 (catalytic activity	hydrolase activity) GO:0005509 (binding	ion binding) GO:0008307 (structural molecule activity	structural constituent of muscle)[	]False[	]False[	]False[	]False[	]False[	]False[	]False[	]True[	]False[	]False[	]False[	]True[	]False[	]False[	]False[	]False[	]False[	]False[	]False[	]False[	]True[	]False[	]False[	]False[	]False[	]False[	]False[	]True[	]False[	]False[
Q01406[	]Q01406[	][	]Src substrate protein p85[	]CTTN1[	]Gallus gallus[	][	]Contributes to the organization of the actin cytoskeleton and cell shape (By similarity). Plays a role in the formation of lamellipodia and in cell migration (By similarity). Plays a role in the regulation of neuron morphology	axon growth and formation of neuronal growth cones	and may play a role in the regulation of neuronal spine density (By similarity). Plays a role in focal adhesion assembly and turnover (By similarity). Plays a role in intracellular protein transport and endocytosis	and in modulating the levels of potassium channels present at the cell membrane (By similarity). Plays a role in endocytosis via clathrin-coated pits (By similarity).[	][	]http://www.uniprot.org/uniprot/Q01406[	]GO:0031532 cellular component organization or biogenesisGO:0030041 cellular component organization or biogenesisGO:0048870 cellular processGO:0048041 interaction with cells and organismsGO:0006886 localizationGO:0097581 cellular component organization or biogenesisGO:0048812 cellular component organization or biogenesisGO:0030838 regulationGO:0006898 localizationGO:0030516 regulation[	]GO:0030054 (other) GO:0005905 (other	coated pit) GO:0030863 (cytoskeleton	cell periphery) GO:0043197 (other	cell projection) GO:0005783 (er	endomembrane system) GO:0005925 (other	anchoring junction) GO:0030027 (other	cell leading edge) GO:0005886 (plasma membrane	cell periphery) GO:0002102 (cytoskeleton	intracellular) GO:0001726 (other	cell leading edge)[	][	]False[	]True[	]False[	]False[	]False[	]True[	]True[	]False[	]True[	]False[	]False[	]True[	]False[	]False[	]False[	]False[	]True[	]False[	]False[	]False[	]True[	]True[	]False[	]False[	]False[
P47836[	]P47836[	][	]40S ribosomal protein S4[	]RPS4[	]Gallus gallus[	]263[	][	][	]http://www.uniprot.org/uniprot/P47836[	]GO:0007275 developmental processGO:0008284 regulationGO:0045727 regulationGO:0006412 cellular process[	]GO:0036464 (nucleus	intracellular) GO:0070062 (extracellular	extracellular organelle) GO:0005925 (other	anchoring junction) GO:0016020 (other) GO:0005844 (nucleus	intracellular) GO:0015935 (ribosome	intracellular)[	]GO:0044822 (binding	heterocyclic compound binding) GO:0019843 (binding	heterocyclic compound binding) GO:0003735 (structural molecule activity	structural constituent of ribosome)[	]False[	]True[	]True[	]False[	]False[	]False[	]False[	]False[	]True[	]False[	]False[	]False[	]False[	]False[	]True[	]False[	]False[	]False[	]True[	]False[	]False[	]False[	]False[	]True[	]False[	]False[	]False[	]False[	]True[
P08286[	]P08286[	][	]Histone H1.10[	]N/A[	]Gallus gallus[	]220[	]Histones H1 are necessary for the condensation of nucleosome chains into higher-order structures.[	][	]http://www.uniprot.org/uniprot/P08286[	]GO:0006334 cellular component organization or biogenesis[	]GO:0000786 (chromosome	intracellular) GO:0005634 (nucleus	intracellular)[	]GO:0003677 (binding	heterocyclic compound binding)[	]False[	]False[	]False[	]False[	]False[	]False[	]False[	]False[	]False[	]False[	]False[	]True[	]False[	]True[	]False[	]False[	]False[	]False[	]True[	]False[	]False[	]False[	]False[	]False[	]False[	]False[	]False[	]False[	]False[	]False[	]True[	]False[	]False[	]False[
P08284[	]P08284[	][	]Histone H1.01[	]N/A[	]Gallus gallus[	]219[	]Histones H1 are necessary for the condensation of nucleosome chains into higher-order structures.[	][	]http://www.uniprot.org/uniprot/P08284[	]GO:0006334 cellular component organization or biogenesis[	]GO:0000786 (chromosome	intracellular) GO:0005634 (nucleus	intracellular)[	]GO:0003677 (binding	heterocyclic compound binding)[	]False[	]False[	]False[	]False[	]False[	]False[	]False[	]False[	]False[	]False[	]False[	]True[	]False[	]True[	]False[	]False[	]False[	]False[	]True[	]False[	]False[	]False[	]False[	]False[	]False[	]False[	]False[	]False[	]False[	]False[	]True[	]False[	]False[	]False[
P08288[	]P08288[	][	]Histone H1.11R[	]N/A[	]Gallus gallus[	]219[	]Histones H1 are necessary for the condensation of nucleosome chains into higher-order structures.[	][	]http://www.uniprot.org/uniprot/P08288[	]GO:0006334 cellular component organization or biogenesis[	]GO:0000786 (chromosome	intracellular) GO:0005634 (nucleus	intracellular)[	]GO:0003677 (binding	heterocyclic compound binding)[	]False[	]False[	]False[	]False[	]False[	]False[	]False[	]False[	]False[	]False[	]False[	]True[	]False[	]True[	]False[	]False[	]False[	]False[	]True[	]False[	]False[	]False[	]False[	]False[	]False[	]False[	]False[	]False[	]False[	]False[	]True[	]False[	]False[	]False[
P09987[	]P09987[	][	]Histone H1[	]N/A[	]Gallus gallus[	]218[	]Histones H1 are necessary for the condensation of nucleosome chains into higher-order structures.[	][	]http://www.uniprot.org/uniprot/P09987[	]GO:0006334 cellular component organization or biogenesis[	]GO:0000786 (chromosome	intracellular) GO:0005634 (nucleus	intracellular)[	]GO:0003677 (binding	heterocyclic compound binding)[	]False[	]False[	]False[	]False[	]False[	]False[	]False[	]False[	]False[	]False[	]False[	]True[	]False[	]True[	]False[	]False[	]False[	]False[	]True[	]False[	]False[	]False[	]False[	]False[	]False[	]False[	]False[	]False[	]False[	]False[	]True[	]False[	]False[	]False[
P08287[	]P08287[	][	]Histone H1.11L[	]N/A[	]Gallus gallus[	]225[	]Histones H1 are necessary for the condensation of nucleosome chains into higher-order structures.[	][	]http://www.uniprot.org/uniprot/P08287[	]GO:0006334 cellular component organization or biogenesis[	]GO:0000786 (chromosome	intracellular) GO:0005634 (nucleus	intracellular)[	]GO:0003677 (binding	heterocyclic compound binding)[	]False[	]False[	]False[	]False[	]False[	]False[	]False[	]False[	]False[	]False[	]False[	]True[	]False[	]True[	]False[	]False[	]False[	]False[	]True[	]False[	]False[	]False[	]False[	]False[	]False[	]False[	]False[	]False[	]False[	]False[	]True[	]False[	]False[	]False[
P08285[	]P08285[	][	]Histone H1.03[	]N/A[	]Gallus gallus[	]224[	]Histones H1 are necessary for the condensation of nucleosome chains into higher-order structures.[	][	]http://www.uniprot.org/uniprot/P08285[	]GO:0006334 cellular component organization or biogenesis[	]GO:0000786 (chromosome	intracellular) GO:0005634 (nucleus	intracellular)[	]GO:0003677 (binding	heterocyclic compound binding)[	]False[	]False[	]False[	]False[	]False[	]False[	]False[	]False[	]False[	]False[	]False[	]True[	]False[	]True[	]False[	]False[	]False[	]False[	]True[	]False[	]False[	]False[	]False[	]False[	]False[	]False[	]False[	]False[	]False[	]False[	]True[	]False[	]False[	]False[
Q9PRL8[	]Q9PRL8[	][	]Acyl-CoA-binding protein[	]DBI[	]Gallus gallus[	]86[	]Binds medium- and long-chain acyl-CoA esters with very high affinity and may function as an intracellular carrier of acyl-CoA esters.[	][	]http://www.uniprot.org/uniprot/Q9PRL8[	]GO:0006810 localization[	]GO:0005783 (er	endomembrane system) GO:0005794 (other intracellular organelles	endomembrane system)[	]GO:0000062 (binding	cofactor binding) GO:0008289 (binding	lipid binding)[	]False[	]False[	]False[	]False[	]False[	]False[	]True[	]False[	]False[	]False[	]False[	]False[	]False[	]False[	]False[	]False[	]True[	]False[	]False[	]False[	]False[	]False[	]False[	]False[	]True[	]False[	]False[	]False[	]False[	]False[	]True[	]False[	]False[
P14315[	]P14315[	][	]F-actin-capping protein subunit beta isoforms 1 and 2[	]CAPZB[	]Gallus gallus[	][	]F-actin-capping proteins bind in a Ca(2+)-independent manner to the fast growing ends of actin filaments (barbed end) thereby blocking the exchange of subunits at these ends. Unlike other capping proteins (such as gelsolin and severin)	these proteins do not sever actin filaments. May play a role in the regulation of cell morphology and cytoskeletal organization.[	][	]http://www.uniprot.org/uniprot/P14315[	]GO:0030036 cellular component organization or biogenesisGO:0051016 regulationGO:0000902 cellular component organization or biogenesisGO:0007010 cellular component organization or biogenesisGO:0030032 cellular component organization or biogenesisGO:0048747 cellular processGO:0051490 regulationGO:0031115 regulationGO:0031175 cellular component organization or biogenesisGO:0022604 regulationGO:0010…	]GO:0001669 (other intracellular organelles	endomembrane system) GO:0005884 (cytoskeleton	intracellular) GO:0005903 (other	cell projection) GO:0030863 (cytoskeleton	cell periphery) GO:0005829 (cytoplasm	intracellular) GO:0008290 (cytoskeleton	intracellular) GO:0014704 (other	cell-cell junction) GO:0030027 (other	cell leading edge) GO:0016020 (other) GO:0030018 (other intracellular organelles	intracellular)[	]GO:0051015 (binding	macromolecular complex binding)[	]False[	]True[	]False[	]False[	]False[	]False[	]False[	]False[	]True[	]False[	]False[	]True[	]False[	]False[	]False[	]False[	]False[	]False[	]False[	]False[	]True[	]False[	]False[	]False[	]True[	]False[
ACB87362[	][	][	][	][	][	][	][	][	]http://www.uniprot.org/uniprot/ACB87362[	][	][	][	]False[	]False[	]False[	]False[	]False[	]False[	]False[	]False[	]False[	]False[	]False[	]False[	]False[	]False[	]False[	]False[	]False[	]False[	]False[	]False[	]False[	]False[	]False[	]False[	]False[	]False[	]False[	]False[	]False[	]False[	]False[	]False[	]False[	]False[	]False[	]False[	]False[
BAA04711[	][	][	][	][	][	][	][	][	]http://www.uniprot.org/uniprot/BAA04711[	][	][	][	]False[	]False[	]False[	]False[	]False[	]False[	]False[	]False[	]False[	]False[	]False[	]False[	]False[	]False[	]False[	]False[	]False[	]False[	]False[	]False[	]False[	]False[	]False[	]False[	]False[	]False[	]False[	]False[	]False[	]False[	]False[	]False[	]False[	]False[	]False[	]False[	]False[
[truncated: 29 more columns]
