# Supplementary material for: Integrated Omics and Computational Glycobiology Reveal Structural Basis for Influenza A Virus Glycan Microheterogeneity and Host Interactions
Source: Mol Cell Proteomics. 2016 Mar 16;15(6):1895–912. doi: 10.1074/mcp.M116.058016 (PMC5083086; doi:10.1074/mcp.M116.058016)
Supplement: Supplemental Data [file 10.1074_M116.058016_mcp.M116.058016-2.zip › STRAP_results/Phil-BS_STRAP_results.atxt]

ADJ41816[,][,][,][,][,][,][,][,][,]http://www.uniprot.org/uniprot/ADJ41816[,][,][,][,]False[,]False[,]False[,]False[,]False[,]False[,]False[,]False[,]False[,]False[,]False[,]False[,]False[,]False[,]False[,]False[,]False[,]False[,]False[,]False[,]False[,]False[,]False[,]False[,]False[,]False[,]False[,]False[,]False[,]False[,]False[,]False[,]False[,]False[,]False[,]False[,]False[,]False[,]False[,]False[,]False
ACE77940[,][,][,][,][,][,][,][,][,]http://www.uniprot.org/uniprot/ACE77940[,][,][,][,]False[,]False[,]False[,]False[,]False[,]False[,]False[,]False[,]False[,]False[,]False[,]False[,]False[,]False[,]False[,]False[,]False[,]False[,]False[,]False[,]False[,]False[,]False[,]False[,]False[,]False[,]False[,]False[,]False[,]False[,]False[,]False[,]False[,]False[,]False[,]False[,]False[,]False[,]False[,]False[,]False
ACE77941[,][,][,][,][,][,][,][,][,]http://www.uniprot.org/uniprot/ACE77941[,][,][,][,]False[,]False[,]False[,]False[,]False[,]False[,]False[,]False[,]False[,]False[,]False[,]False[,]False[,]False[,]False[,]False[,]False[,]False[,]False[,]False[,]False[,]False[,]False[,]False[,]False[,]False[,]False[,]False[,]False[,]False[,]False[,]False[,]False[,]False[,]False[,]False[,]False[,]False[,]False[,]False[,]False
ACE77939[,][,][,][,][,][,][,][,][,]http://www.uniprot.org/uniprot/ACE77939[,][,][,][,]False[,]False[,]False[,]False[,]False[,]False[,]False[,]False[,]False[,]False[,]False[,]False[,]False[,]False[,]False[,]False[,]False[,]False[,]False[,]False[,]False[,]False[,]False[,]False[,]False[,]False[,]False[,]False[,]False[,]False[,]False[,]False[,]False[,]False[,]False[,]False[,]False[,]False[,]False[,]False[,]False
P03466[,]P03466[,][,]Nucleoprotein[,]NP[,]Influenza A virus (strain A/Puerto Rico/8/1934 H1N1)[,]498[,]Encapsidates the negative strand viral RNA, protecting it from nucleases. The encapsidated genomic RNA is termed the ribonucleoprotein (RNP) and serves as template for transcription and replication. The RNP needs to be localized in the nucleus to start an infectious cycle, but is too large to diffuse through the nuclear pore complex. NP comprises at least 2 nuclear localization signals and is responsible of the active RNP import into the nucleus through the cellular importin alpha/beta pathway. Later in the infection, nucleus export of RNP are mediated through viral proteins NEP interacting with M1 which binds nucleoproteins. It is possible that the nucleoprotein binds directly exportin-1 (XPO1) and plays an active role in RNP nuclear export. M1 interaction with RNP seems to hide nucleoprotein's nuclear localization signals. Soon after a virion infects a new cell, M1 dissociates from the RNP under acidification of the virion driven by M2 protein. Dissociation of M1 from RNP unmask nucleoprotein's nuclear localization signals, targeting the RNP to the nucleus.[,][,]http://www.uniprot.org/uniprot/P03466[,]GO:0019064 cellular component organization or biogenesisGO:0075733 cellular processGO:0019065 cellular processGO:0019061 cellular processGO:0046718 cellular processGO:0019070 cellular component organization or biogenesisGO:0019072 cellular component organization or biogenesisGO:0019058 cellular processGO:0075732 cellular processGO:0016032 cellular processGO:0019076 cellular processGO:0019083 cellular processGO:0019068 cellular component organization or biogenesis[,]GO:0005829 (cytoplasm, intracellular) GO:0031904 (endosome, endomembrane system) GO:0005576 (extracellular) GO:0000139 (other intracellular organelles, endomembrane system) GO:0019029 (other, virion part) GO:0042025 (nucleus, host) GO:0005654 (nucleus, intracellular) GO:0005886 (plasma membrane, cell periphery) GO:0019013 (nucleus, virion part)[,]GO:0003723 (binding, heterocyclic compound binding) GO:0005198 (structural molecule activity)[,]False[,]True[,]False[,]False[,]False[,]False[,]False[,]False[,]False[,]False[,]False[,]True[,]True[,]False[,]False[,]False[,]False[,]False[,]True[,]False[,]False[,]True[,]False[,]True[,]True[,]False[,]False[,]True[,]True[,]False[,]True[,]False[,]False[,]False[,]True[,]False[,]False[,]False[,]False[,]False[,]False
AAA43459[,][,][,][,][,][,][,][,][,]http://www.uniprot.org/uniprot/AAA43459[,][,][,][,]False[,]False[,]False[,]False[,]False[,]False[,]False[,]False[,]False[,]False[,]False[,]False[,]False[,]False[,]False[,]False[,]False[,]False[,]False[,]False[,]False[,]False[,]False[,]False[,]False[,]False[,]False[,]False[,]False[,]False[,]False[,]False[,]False[,]False[,]False[,]False[,]False[,]False[,]False[,]False[,]False
P31609[,]P31609[,][,]Nucleoprotein[,]NP[,]Influenza A virus (strain A/Leningrad/1/1954 H1N1)[,]498[,]Encapsidates the negative strand viral RNA, protecting it from nucleases. The encapsidated genomic RNA is termed the ribonucleoprotein (RNP) and serves as template for transcription and replication. The RNP needs to be localized in the nucleus to start an infectious cycle, but is too large to diffuse through the nuclear pore complex. NP comprises at least 2 nuclear localization signals and is responsible of the active RNP import into the nucleus through the cellular importin alpha/beta pathway. Later in the infection, nucleus export of RNP are mediated through viral proteins NEP interacting with M1 which binds nucleoproteins. It is possible that the nucleoprotein binds directly exportin-1 (XPO1) and plays an active role in RNP nuclear export. M1 interaction with RNP seems to hide nucleoprotein's nuclear localization signals. Soon after a virion infects a new cell, M1 dissociates from the RNP under acidification of the virion driven by M2 protein. Dissociation of M1 from RNP unmask nucleoprotein's nuclear localization signals, targeting the RNP to the nucleus (By similarity).[,][,]http://www.uniprot.org/uniprot/P31609[,]GO:0046718 cellular processGO:0075732 cellular process[,]GO:0019029 (other, virion part) GO:0042025 (nucleus, host) GO:0019013 (nucleus, virion part)[,]GO:0003723 (binding, heterocyclic compound binding) GO:0005198 (structural molecule activity)[,]False[,]True[,]False[,]False[,]False[,]False[,]False[,]False[,]False[,]False[,]False[,]False[,]False[,]False[,]False[,]False[,]False[,]False[,]True[,]False[,]False[,]False[,]False[,]False[,]False[,]False[,]False[,]False[,]True[,]False[,]True[,]False[,]False[,]False[,]True[,]False[,]False[,]False[,]False[,]False[,]False
CAA91086[,][,][,][,][,][,][,][,][,]http://www.uniprot.org/uniprot/CAA91086[,][,][,][,]False[,]False[,]False[,]False[,]False[,]False[,]False[,]False[,]False[,]False[,]False[,]False[,]False[,]False[,]False[,]False[,]False[,]False[,]False[,]False[,]False[,]False[,]False[,]False[,]False[,]False[,]False[,]False[,]False[,]False[,]False[,]False[,]False[,]False[,]False[,]False[,]False[,]False[,]False[,]False[,]False
CAA91085[,][,][,][,][,][,][,][,][,]http://www.uniprot.org/uniprot/CAA91085[,][,][,][,]False[,]False[,]False[,]False[,]False[,]False[,]False[,]False[,]False[,]False[,]False[,]False[,]False[,]False[,]False[,]False[,]False[,]False[,]False[,]False[,]False[,]False[,]False[,]False[,]False[,]False[,]False[,]False[,]False[,]False[,]False[,]False[,]False[,]False[,]False[,]False[,]False[,]False[,]False[,]False[,]False
B4URE0[,]B4URE0[,][,]Nucleoprotein[,]NP[,]Influenza A virus (strain A/Russia:St.Petersburg/8/2006 H1N1)[,]498[,]Encapsidates the negative strand viral RNA, protecting it from nucleases. The encapsidated genomic RNA is termed the ribonucleoprotein (RNP) and serves as template for transcription and replication. The RNP needs to be localized in the nucleus to start an infectious cycle, but is too large to diffuse through the nuclear pore complex. NP comprises at least 2 nuclear localization signals and is responsible of the active RNP import into the nucleus through the cellular importin alpha/beta pathway. Later in the infection, nucleus export of RNP are mediated through viral proteins NEP interacting with M1 which binds nucleoproteins. It is possible that the nucleoprotein binds directly exportin-1 (XPO1) and plays an active role in RNP nuclear export. M1 interaction with RNP seems to hide nucleoprotein's nuclear localization signals. Soon after a virion infects a new cell, M1 dissociates from the RNP under acidification of the virion driven by M2 protein. Dissociation of M1 from RNP unmask nucleoprotein's nuclear localization signals, targeting the RNP to the nucleus (By similarity).[,][,]http://www.uniprot.org/uniprot/B4URE0[,]GO:0046718 cellular processGO:0075732 cellular process[,]GO:0019029 (other, virion part) GO:0042025 (nucleus, host) GO:0019013 (nucleus, virion part)[,]GO:0003723 (binding, heterocyclic compound binding) GO:0005198 (structural molecule activity)[,]False[,]True[,]False[,]False[,]False[,]False[,]False[,]False[,]False[,]False[,]False[,]False[,]False[,]False[,]False[,]False[,]False[,]False[,]True[,]False[,]False[,]False[,]False[,]False[,]False[,]False[,]False[,]False[,]True[,]False[,]True[,]False[,]False[,]False[,]True[,]False[,]False[,]False[,]False[,]False[,]False
CAA24268[,][,][,][,][,][,][,][,][,]http://www.uniprot.org/uniprot/CAA24268[,][,][,][,]False[,]False[,]False[,]False[,]False[,]False[,]False[,]False[,]False[,]False[,]False[,]False[,]False[,]False[,]False[,]False[,]False[,]False[,]False[,]False[,]False[,]False[,]False[,]False[,]False[,]False[,]False[,]False[,]False[,]False[,]False[,]False[,]False[,]False[,]False[,]False[,]False[,]False[,]False[,]False[,]False
ADT78920[,][,][,][,][,][,][,][,][,]http://www.uniprot.org/uniprot/ADT78920[,][,][,][,]False[,]False[,]False[,]False[,]False[,]False[,]False[,]False[,]False[,]False[,]False[,]False[,]False[,]False[,]False[,]False[,]False[,]False[,]False[,]False[,]False[,]False[,]False[,]False[,]False[,]False[,]False[,]False[,]False[,]False[,]False[,]False[,]False[,]False[,]False[,]False[,]False[,]False[,]False[,]False[,]False
ABO38058[,][,][,][,][,][,][,][,][,]http://www.uniprot.org/uniprot/ABO38058[,][,][,][,]False[,]False[,]False[,]False[,]False[,]False[,]False[,]False[,]False[,]False[,]False[,]False[,]False[,]False[,]False[,]False[,]False[,]False[,]False[,]False[,]False[,]False[,]False[,]False[,]False[,]False[,]False[,]False[,]False[,]False[,]False[,]False[,]False[,]False[,]False[,]False[,]False[,]False[,]False[,]False[,]False
ABD79105[,][,][,][,][,][,][,][,][,]http://www.uniprot.org/uniprot/ABD79105[,][,][,][,]False[,]False[,]False[,]False[,]False[,]False[,]False[,]False[,]False[,]False[,]False[,]False[,]False[,]False[,]False[,]False[,]False[,]False[,]False[,]False[,]False[,]False[,]False[,]False[,]False[,]False[,]False[,]False[,]False[,]False[,]False[,]False[,]False[,]False[,]False[,]False[,]False[,]False[,]False[,]False[,]False
ABO38388[,][,][,][,][,][,][,][,][,]http://www.uniprot.org/uniprot/ABO38388[,][,][,][,]False[,]False[,]False[,]False[,]False[,]False[,]False[,]False[,]False[,]False[,]False[,]False[,]False[,]False[,]False[,]False[,]False[,]False[,]False[,]False[,]False[,]False[,]False[,]False[,]False[,]False[,]False[,]False[,]False[,]False[,]False[,]False[,]False[,]False[,]False[,]False[,]False[,]False[,]False[,]False[,]False
A4GCM3[,]A4GCM3[,][,]Nucleoprotein[,]NP[,]Influenza A virus (strain A/USA:Phila/1935 H1N1)[,]498[,]Encapsidates the negative strand viral RNA, protecting it from nucleases. The encapsidated genomic RNA is termed the ribonucleoprotein (RNP) and serves as template for transcription and replication. The RNP needs to be localized in the nucleus to start an infectious cycle, but is too large to diffuse through the nuclear pore complex. NP comprises at least 2 nuclear localization signals and is responsible of the active RNP import into the nucleus through the cellular importin alpha/beta pathway. Later in the infection, nucleus export of RNP are mediated through viral proteins NEP interacting with M1 which binds nucleoproteins. It is possible that the nucleoprotein binds directly exportin-1 (XPO1) and plays an active role in RNP nuclear export. M1 interaction with RNP seems to hide nucleoprotein's nuclear localization signals. Soon after a virion infects a new cell, M1 dissociates from the RNP under acidification of the virion driven by M2 protein. Dissociation of M1 from RNP unmask nucleoprotein's nuclear localization signals, targeting the RNP to the nucleus (By similarity).[,][,]http://www.uniprot.org/uniprot/A4GCM3[,]GO:0046718 cellular processGO:0075732 cellular process[,]GO:0019029 (other, virion part) GO:0042025 (nucleus, host) GO:0019013 (nucleus, virion part)[,]GO:0003723 (binding, heterocyclic compound binding) GO:0005198 (structural molecule activity)[,]False[,]True[,]False[,]False[,]False[,]False[,]False[,]False[,]False[,]False[,]False[,]False[,]False[,]False[,]False[,]False[,]False[,]False[,]True[,]False[,]False[,]False[,]False[,]False[,]False[,]False[,]False[,]False[,]True[,]False[,]True[,]False[,]False[,]False[,]True[,]False[,]False[,]False[,]False[,]False[,]False
CAA91084[,][,][,][,][,][,][,][,][,]http://www.uniprot.org/uniprot/CAA91084[,][,][,][,]False[,]False[,]False[,]False[,]False[,]False[,]False[,]False[,]False[,]False[,]False[,]False[,]False[,]False[,]False[,]False[,]False[,]False[,]False[,]False[,]False[,]False[,]False[,]False[,]False[,]False[,]False[,]False[,]False[,]False[,]False[,]False[,]False[,]False[,]False[,]False[,]False[,]False[,]False[,]False[,]False
A4GCL2[,]A4GCL2[,][,]Nucleoprotein[,]NP[,]Influenza A virus (strain A/USA:Iowa/1943 H1N1)[,]498[,]Encapsidates the negative strand viral RNA, protecting it from nucleases. The encapsidated genomic RNA is termed the ribonucleoprotein (RNP) and serves as template for transcription and replication. The RNP needs to be localized in the nucleus to start an infectious cycle, but is too large to diffuse through the nuclear pore complex. NP comprises at least 2 nuclear localization signals and is responsible of the active RNP import into the nucleus through the cellular importin alpha/beta pathway. Later in the infection, nucleus export of RNP are mediated through viral proteins NEP interacting with M1 which binds nucleoproteins. It is possible that the nucleoprotein binds directly exportin-1 (XPO1) and plays an active role in RNP nuclear export. M1 interaction with RNP seems to hide nucleoprotein's nuclear localization signals. Soon after a virion infects a new cell, M1 dissociates from the RNP under acidification of the virion driven by M2 protein. Dissociation of M1 from RNP unmask nucleoprotein's nuclear localization signals, targeting the RNP to the nucleus (By similarity).[,][,]http://www.uniprot.org/uniprot/A4GCL2[,]GO:0046718 cellular processGO:0075732 cellular process[,]GO:0019029 (other, virion part) GO:0042025 (nucleus, host) GO:0019013 (nucleus, virion part)[,]GO:0003723 (binding, heterocyclic compound binding) GO:0005198 (structural molecule activity)[,]False[,]True[,]False[,]False[,]False[,]False[,]False[,]False[,]False[,]False[,]False[,]False[,]False[,]False[,]False[,]False[,]False[,]False[,]True[,]False[,]False[,]False[,]False[,]False[,]False[,]False[,]False[,]False[,]True[,]False[,]True[,]False[,]False[,]False[,]True[,]False[,]False[,]False[,]False[,]False[,]False
ABO38377[,][,][,][,][,][,][,][,][,]http://www.uniprot.org/uniprot/ABO38377[,][,][,][,]False[,]False[,]False[,]False[,]False[,]False[,]False[,]False[,]False[,]False[,]False[,]False[,]False[,]False[,]False[,]False[,]False[,]False[,]False[,]False[,]False[,]False[,]False[,]False[,]False[,]False[,]False[,]False[,]False[,]False[,]False[,]False[,]False[,]False[,]False[,]False[,]False[,]False[,]False[,]False[,]False
AGO00329[,][,][,][,][,][,][,][,][,]http://www.uniprot.org/uniprot/AGO00329[,][,][,][,]False[,]False[,]False[,]False[,]False[,]False[,]False[,]False[,]False[,]False[,]False[,]False[,]False[,]False[,]False[,]False[,]False[,]False[,]False[,]False[,]False[,]False[,]False[,]False[,]False[,]False[,]False[,]False[,]False[,]False[,]False[,]False[,]False[,]False[,]False[,]False[,]False[,]False[,]False[,]False[,]False
ABP49331[,][,][,][,][,][,][,][,][,]http://www.uniprot.org/uniprot/ABP49331[,][,][,][,]False[,]False[,]False[,]False[,]False[,]False[,]False[,]False[,]False[,]False[,]False[,]False[,]False[,]False[,]False[,]False[,]False[,]False[,]False[,]False[,]False[,]False[,]False[,]False[,]False[,]False[,]False[,]False[,]False[,]False[,]False[,]False[,]False[,]False[,]False[,]False[,]False[,]False[,]False[,]False[,]False
A4U6V6[,]A4U6V6[,][,]Nucleoprotein[,]NP[,]Influenza A virus (strain A/USA:Huston/AA/1945 H1N1)[,]498[,]Encapsidates the negative strand viral RNA, protecting it from nucleases. The encapsidated genomic RNA is termed the ribonucleoprotein (RNP) and serves as template for transcription and replication. The RNP needs to be localized in the nucleus to start an infectious cycle, but is too large to diffuse through the nuclear pore complex. NP comprises at least 2 nuclear localization signals and is responsible of the active RNP import into the nucleus through the cellular importin alpha/beta pathway. Later in the infection, nucleus export of RNP are mediated through viral proteins NEP interacting with M1 which binds nucleoproteins. It is possible that the nucleoprotein binds directly exportin-1 (XPO1) and plays an active role in RNP nuclear export. M1 interaction with RNP seems to hide nucleoprotein's nuclear localization signals. Soon after a virion infects a new cell, M1 dissociates from the RNP under acidification of the virion driven by M2 protein. Dissociation of M1 from RNP unmask nucleoprotein's nuclear localization signals, targeting the RNP to the nucleus (By similarity).[,][,]http://www.uniprot.org/uniprot/A4U6V6[,]GO:0046718 cellular processGO:0075732 cellular process[,]GO:0019029 (other, virion part) GO:0042025 (nucleus, host) GO:0019013 (nucleus, virion part)[,]GO:0003723 (binding, heterocyclic compound binding) GO:0005198 (structural molecule activity)[,]False[,]True[,]False[,]False[,]False[,]False[,]False[,]False[,]False[,]False[,]False[,]False[,]False[,]False[,]False[,]False[,]False[,]False[,]True[,]False[,]False[,]False[,]False[,]False[,]False[,]False[,]False[,]False[,]True[,]False[,]True[,]False[,]False[,]False[,]True[,]False[,]False[,]False[,]False[,]False[,]False
ABO38355[,][,][,][,][,][,][,][,][,]http://www.uniprot.org/uniprot/ABO38355[,][,][,][,]False[,]False[,]False[,]False[,]False[,]False[,]False[,]False[,]False[,]False[,]False[,]False[,]False[,]False[,]False[,]False[,]False[,]False[,]False[,]False[,]False[,]False[,]False[,]False[,]False[,]False[,]False[,]False[,]False[,]False[,]False[,]False[,]False[,]False[,]False[,]False[,]False[,]False[,]False[,]False[,]False
A4GCJ0[,]A4GCJ0[,][,]Nucleoprotein[,]NP[,]Influenza A virus (strain A/Henry/1936 H1N1)[,]498[,]Encapsidates the negative strand viral RNA, protecting it from nucleases. The encapsidated genomic RNA is termed the ribonucleoprotein (RNP) and serves as template for transcription and replication. The RNP needs to be localized in the nucleus to start an infectious cycle, but is too large to diffuse through the nuclear pore complex. NP comprises at least 2 nuclear localization signals and is responsible of the active RNP import into the nucleus through the cellular importin alpha/beta pathway. Later in the infection, nucleus export of RNP are mediated through viral proteins NEP interacting with M1 which binds nucleoproteins. It is possible that the nucleoprotein binds directly exportin-1 (XPO1) and plays an active role in RNP nuclear export. M1 interaction with RNP seems to hide nucleoprotein's nuclear localization signals. Soon after a virion infects a new cell, M1 dissociates from the RNP under acidification of the virion driven by M2 protein. Dissociation of M1 from RNP unmask nucleoprotein's nuclear localization signals, targeting the RNP to the nucleus (By similarity).[,][,]http://www.uniprot.org/uniprot/A4GCJ0[,]GO:0046718 cellular processGO:0075732 cellular process[,]GO:0019029 (other, virion part) GO:0042025 (nucleus, host) GO:0019013 (nucleus, virion part)[,]GO:0003723 (binding, heterocyclic compound binding) GO:0005198 (structural molecule activity)[,]False[,]True[,]False[,]False[,]False[,]False[,]False[,]False[,]False[,]False[,]False[,]False[,]False[,]False[,]False[,]False[,]False[,]False[,]True[,]False[,]False[,]False[,]False[,]False[,]False[,]False[,]False[,]False[,]True[,]False[,]True[,]False[,]False[,]False[,]True[,]False[,]False[,]False[,]False[,]False[,]False
ABD62846[,][,][,][,][,][,][,][,][,]http://www.uniprot.org/uniprot/ABD62846[,][,][,][,]False[,]False[,]False[,]False[,]False[,]False[,]False[,]False[,]False[,]False[,]False[,]False[,]False[,]False[,]False[,]False[,]False[,]False[,]False[,]False[,]False[,]False[,]False[,]False[,]False[,]False[,]False[,]False[,]False[,]False[,]False[,]False[,]False[,]False[,]False[,]False[,]False[,]False[,]False[,]False[,]False
ADT79098[,][,][,][,][,][,][,][,][,]http://www.uniprot.org/uniprot/ADT79098[,][,][,][,]False[,]False[,]False[,]False[,]False[,]False[,]False[,]False[,]False[,]False[,]False[,]False[,]False[,]False[,]False[,]False[,]False[,]False[,]False[,]False[,]False[,]False[,]False[,]False[,]False[,]False[,]False[,]False[,]False[,]False[,]False[,]False[,]False[,]False[,]False[,]False[,]False[,]False[,]False[,]False[,]False
AGO00269[,][,][,][,][,][,][,][,][,]http://www.uniprot.org/uniprot/AGO00269[,][,][,][,]False[,]False[,]False[,]False[,]False[,]False[,]False[,]False[,]False[,]False[,]False[,]False[,]False[,]False[,]False[,]False[,]False[,]False[,]False[,]False[,]False[,]False[,]False[,]False[,]False[,]False[,]False[,]False[,]False[,]False[,]False[,]False[,]False[,]False[,]False[,]False[,]False[,]False[,]False[,]False[,]False
ACN90987[,][,][,][,][,][,][,][,][,]http://www.uniprot.org/uniprot/ACN90987[,][,][,][,]False[,]False[,]False[,]False[,]False[,]False[,]False[,]False[,]False[,]False[,]False[,]False[,]False[,]False[,]False[,]False[,]False[,]False[,]False[,]False[,]False[,]False[,]False[,]False[,]False[,]False[,]False[,]False[,]False[,]False[,]False[,]False[,]False[,]False[,]False[,]False[,]False[,]False[,]False[,]False[,]False
AAT12703[,][,][,][,][,][,][,][,][,]http://www.uniprot.org/uniprot/AAT12703[,][,][,][,]False[,]False[,]False[,]False[,]False[,]False[,]False[,]False[,]False[,]False[,]False[,]False[,]False[,]False[,]False[,]False[,]False[,]False[,]False[,]False[,]False[,]False[,]False[,]False[,]False[,]False[,]False[,]False[,]False[,]False[,]False[,]False[,]False[,]False[,]False[,]False[,]False[,]False[,]False[,]False[,]False
AAB69813[,][,][,][,][,][,][,][,][,]http://www.uniprot.org/uniprot/AAB69813[,][,][,][,]False[,]False[,]False[,]False[,]False[,]False[,]False[,]False[,]False[,]False[,]False[,]False[,]False[,]False[,]False[,]False[,]False[,]False[,]False[,]False[,]False[,]False[,]False[,]False[,]False[,]False[,]False[,]False[,]False[,]False[,]False[,]False[,]False[,]False[,]False[,]False[,]False[,]False[,]False[,]False[,]False
CAD30529[,][,][,][,][,][,][,][,][,]http://www.uniprot.org/uniprot/CAD30529[,][,][,][,]False[,]False[,]False[,]False[,]False[,]False[,]False[,]False[,]False[,]False[,]False[,]False[,]False[,]False[,]False[,]False[,]False[,]False[,]False[,]False[,]False[,]False[,]False[,]False[,]False[,]False[,]False[,]False[,]False[,]False[,]False[,]False[,]False[,]False[,]False[,]False[,]False[,]False[,]False[,]False[,]False
ABO38230[,][,][,][,][,][,][,][,][,]http://www.uniprot.org/uniprot/ABO38230[,][,][,][,]False[,]False[,]False[,]False[,]False[,]False[,]False[,]False[,]False[,]False[,]False[,]False[,]False[,]False[,]False[,]False[,]False[,]False[,]False[,]False[,]False[,]False[,]False[,]False[,]False[,]False[,]False[,]False[,]False[,]False[,]False[,]False[,]False[,]False[,]False[,]False[,]False[,]False[,]False[,]False[,]False
AFE81419[,][,][,][,][,][,][,][,][,]http://www.uniprot.org/uniprot/AFE81419[,][,][,][,]False[,]False[,]False[,]False[,]False[,]False[,]False[,]False[,]False[,]False[,]False[,]False[,]False[,]False[,]False[,]False[,]False[,]False[,]False[,]False[,]False[,]False[,]False[,]False[,]False[,]False[,]False[,]False[,]False[,]False[,]False[,]False[,]False[,]False[,]False[,]False[,]False[,]False[,]False[,]False[,]False
ACT85116[,][,][,][,][,][,][,][,][,]http://www.uniprot.org/uniprot/ACT85116[,][,][,][,]False[,]False[,]False[,]False[,]False[,]False[,]False[,]False[,]False[,]False[,]False[,]False[,]False[,]False[,]False[,]False[,]False[,]False[,]False[,]False[,]False[,]False[,]False[,]False[,]False[,]False[,]False[,]False[,]False[,]False[,]False[,]False[,]False[,]False[,]False[,]False[,]False[,]False[,]False[,]False[,]False
AAP23238[,][,][,][,][,][,][,][,][,]http://www.uniprot.org/uniprot/AAP23238[,][,][,][,]False[,]False[,]False[,]False[,]False[,]False[,]False[,]False[,]False[,]False[,]False[,]False[,]False[,]False[,]False[,]False[,]False[,]False[,]False[,]False[,]False[,]False[,]False[,]False[,]False[,]False[,]False[,]False[,]False[,]False[,]False[,]False[,]False[,]False[,]False[,]False[,]False[,]False[,]False[,]False[,]False
AAB69812[,][,][,][,][,][,][,][,][,]http://www.uniprot.org/uniprot/AAB69812[,][,][,][,]False[,]False[,]False[,]False[,]False[,]False[,]False[,]False[,]False[,]False[,]False[,]False[,]False[,]False[,]False[,]False[,]False[,]False[,]False[,]False[,]False[,]False[,]False[,]False[,]False[,]False[,]False[,]False[,]False[,]False[,]False[,]False[,]False[,]False[,]False[,]False[,]False[,]False[,]False[,]False[,]False
AAX35871[,][,][,][,][,][,][,][,][,]http://www.uniprot.org/uniprot/AAX35871[,][,][,][,]False[,]False[,]False[,]False[,]False[,]False[,]False[,]False[,]False[,]False[,]False[,]False[,]False[,]False[,]False[,]False[,]False[,]False[,]False[,]False[,]False[,]False[,]False[,]False[,]False[,]False[,]False[,]False[,]False[,]False[,]False[,]False[,]False[,]False[,]False[,]False[,]False[,]False[,]False[,]False[,]False
AAY98077[,][,][,][,][,][,][,][,][,]http://www.uniprot.org/uniprot/AAY98077[,][,][,][,]False[,]False[,]False[,]False[,]False[,]False[,]False[,]False[,]False[,]False[,]False[,]False[,]False[,]False[,]False[,]False[,]False[,]False[,]False[,]False[,]False[,]False[,]False[,]False[,]False[,]False[,]False[,]False[,]False[,]False[,]False[,]False[,]False[,]False[,]False[,]False[,]False[,]False[,]False[,]False[,]False
ACC66327[,][,][,][,][,][,][,][,][,]http://www.uniprot.org/uniprot/ACC66327[,][,][,][,]False[,]False[,]False[,]False[,]False[,]False[,]False[,]False[,]False[,]False[,]False[,]False[,]False[,]False[,]False[,]False[,]False[,]False[,]False[,]False[,]False[,]False[,]False[,]False[,]False[,]False[,]False[,]False[,]False[,]False[,]False[,]False[,]False[,]False[,]False[,]False[,]False[,]False[,]False[,]False[,]False
P14105[,]P14105[,][,]Myosin-9[,]MYH9[,]Gallus gallus[,]1959[,]Cellular myosin that appears to play a role in cytokinesis, cell shape, and specialized functions such as secretion and capping.[,][,]http://www.uniprot.org/uniprot/P14105[,]GO:0031532 cellular component organization or biogenesisGO:0030048 cellular processGO:0001525 developmental processGO:0043534 cellular processGO:0000910 cellular processGO:0006509 metabolic processGO:0030224 cellular processGO:0030220 cellular component organization or biogenesisGO:0015031 localizationGO:0008360 regulation[,]GO:0015629 (cytoskeleton, intracellular) GO:0005826 (cytoskeleton, cell division site) GO:0031252 (other, cell leading edge) GO:0032154 (cell surface, cell division site) GO:0005737 (cytoplasm, intracellular) GO:0005829 (cytoplasm, intracellular) GO:0016459 (cytoskeleton, intracellular) GO:0005634 (nucleus, intracellular) GO:0005886 (plasma membrane, cell periphery) GO:0043234 (macromolecular complex, protein complex) GO:0001726 (other, cell leading edge) GO:0001725 (cytoskeleton, intracellular)[,]GO:0051015 (binding, macromolecular complex binding) GO:0005524 (binding, carbohydrate derivative binding) GO:0016887 (catalytic activity, hydrolase activity) GO:0000146 (catalytic activity, hydrolase activity) GO:0043495 (binding, protein binding) GO:0042803 (binding, protein binding)[,]False[,]True[,]True[,]False[,]False[,]False[,]True[,]True[,]True[,]False[,]False[,]True[,]False[,]False[,]False[,]False[,]False[,]False[,]True[,]False[,]True[,]True[,]True[,]False[,]False[,]False[,]True[,]True[,]True[,]False[,]True[,]True[,]False[,]False[,]False[,]False[,]False[,]False[,]False[,]False[,]False
ACT97060[,][,][,][,][,][,][,][,][,]http://www.uniprot.org/uniprot/ACT97060[,][,][,][,]False[,]False[,]False[,]False[,]False[,]False[,]False[,]False[,]False[,]False[,]False[,]False[,]False[,]False[,]False[,]False[,]False[,]False[,]False[,]False[,]False[,]False[,]False[,]False[,]False[,]False[,]False[,]False[,]False[,]False[,]False[,]False[,]False[,]False[,]False[,]False[,]False[,]False[,]False[,]False[,]False
AAT07998[,][,][,][,][,][,][,][,][,]http://www.uniprot.org/uniprot/AAT07998[,][,][,][,]False[,]False[,]False[,]False[,]False[,]False[,]False[,]False[,]False[,]False[,]False[,]False[,]False[,]False[,]False[,]False[,]False[,]False[,]False[,]False[,]False[,]False[,]False[,]False[,]False[,]False[,]False[,]False[,]False[,]False[,]False[,]False[,]False[,]False[,]False[,]False[,]False[,]False[,]False[,]False[,]False
AFH41227[,][,][,][,][,][,][,][,][,]http://www.uniprot.org/uniprot/AFH41227[,][,][,][,]False[,]False[,]False[,]False[,]False[,]False[,]False[,]False[,]False[,]False[,]False[,]False[,]False[,]False[,]False[,]False[,]False[,]False[,]False[,]False[,]False[,]False[,]False[,]False[,]False[,]False[,]False[,]False[,]False[,]False[,]False[,]False[,]False[,]False[,]False[,]False[,]False[,]False[,]False[,]False[,]False
BAJ83323[,][,][,][,][,][,][,][,][,]http://www.uniprot.org/uniprot/BAJ83323[,][,][,][,]False[,]False[,]False[,]False[,]False[,]False[,]False[,]False[,]False[,]False[,]False[,]False[,]False[,]False[,]False[,]False[,]False[,]False[,]False[,]False[,]False[,]False[,]False[,]False[,]False[,]False[,]False[,]False[,]False[,]False[,]False[,]False[,]False[,]False[,]False[,]False[,]False[,]False[,]False[,]False[,]False
ADD21543[,][,][,][,][,][,][,][,][,]http://www.uniprot.org/uniprot/ADD21543[,][,][,][,]False[,]False[,]False[,]False[,]False[,]False[,]False[,]False[,]False[,]False[,]False[,]False[,]False[,]False[,]False[,]False[,]False[,]False[,]False[,]False[,]False[,]False[,]False[,]False[,]False[,]False[,]False[,]False[,]False[,]False[,]False[,]False[,]False[,]False[,]False[,]False[,]False[,]False[,]False[,]False[,]False
P21429[,]P21429[,][,]Matrix protein 1[,]M[,]Influenza A virus (strain A/Ann Arbor/6/1960 H2N2)[,][,]Determines the virion's shape: spherical or filamentous. Clinical isolates of influenza are characterized by the presence of significant proportion of filamentous virions, whereas after multiple passage on eggs or cell culture, virions have only spherical morphology. Filamentous virions are thought to be important to infect neighboring cells, and spherical virions more suited to spread through aerosol between hosts organisms (By similarity).[,][,]http://www.uniprot.org/uniprot/P21429[,]GO:0039573 regulation[,]GO:0042025 (nucleus, host) GO:0055036 (other, virion membrane)[,]GO:0003723 (binding, heterocyclic compound binding) GO:0039660 (structural molecule activity, structural constituent of virion)[,]False[,]False[,]False[,]False[,]False[,]False[,]False[,]False[,]True[,]False[,]False[,]False[,]False[,]False[,]False[,]False[,]False[,]False[,]True[,]False[,]False[,]False[,]False[,]False[,]False[,]False[,]False[,]False[,]True[,]False[,]True[,]False[,]False[,]False[,]True[,]False[,]False[,]False[,]False[,]False[,]False
AFM47168[,][,][,][,][,][,][,][,][,]http://www.uniprot.org/uniprot/AFM47168[,][,][,][,]False[,]False[,]False[,]False[,]False[,]False[,]False[,]False[,]False[,]False[,]False[,]False[,]False[,]False[,]False[,]False[,]False[,]False[,]False[,]False[,]False[,]False[,]False[,]False[,]False[,]False[,]False[,]False[,]False[,]False[,]False[,]False[,]False[,]False[,]False[,]False[,]False[,]False[,]False[,]False[,]False
ADU85712[,][,][,][,][,][,][,][,][,]http://www.uniprot.org/uniprot/ADU85712[,][,][,][,]False[,]False[,]False[,]False[,]False[,]False[,]False[,]False[,]False[,]False[,]False[,]False[,]False[,]False[,]False[,]False[,]False[,]False[,]False[,]False[,]False[,]False[,]False[,]False[,]False[,]False[,]False[,]False[,]False[,]False[,]False[,]False[,]False[,]False[,]False[,]False[,]False[,]False[,]False[,]False[,]False
ABF21292[,][,][,][,][,][,][,][,][,]http://www.uniprot.org/uniprot/ABF21292[,][,][,][,]False[,]False[,]False[,]False[,]False[,]False[,]False[,]False[,]False[,]False[,]False[,]False[,]False[,]False[,]False[,]False[,]False[,]False[,]False[,]False[,]False[,]False[,]False[,]False[,]False[,]False[,]False[,]False[,]False[,]False[,]False[,]False[,]False[,]False[,]False[,]False[,]False[,]False[,]False[,]False[,]False
ABE13606[,][,][,][,][,][,][,][,][,]http://www.uniprot.org/uniprot/ABE13606[,][,][,][,]False[,]False[,]False[,]False[,]False[,]False[,]False[,]False[,]False[,]False[,]False[,]False[,]False[,]False[,]False[,]False[,]False[,]False[,]False[,]False[,]False[,]False[,]False[,]False[,]False[,]False[,]False[,]False[,]False[,]False[,]False[,]False[,]False[,]False[,]False[,]False[,]False[,]False[,]False[,]False[,]False
Q67180[,]Q67180[,][,]Matrix protein 1[,]M[,]Influenza A virus (strain A/Korea/426/1968 H2N2)[,][,]Determines the virion's shape: spherical or filamentous. Clinical isolates of influenza are characterized by the presence of significant proportion of filamentous virions, whereas after multiple passage on eggs or cell culture, virions have only spherical morphology. Filamentous virions are thought to be important to infect neighboring cells, and spherical virions more suited to spread through aerosol between hosts organisms (By similarity).[,][,]http://www.uniprot.org/uniprot/Q67180[,]GO:0039573 regulation[,]GO:0042025 (nucleus, host) GO:0055036 (other, virion membrane)[,]GO:0003723 (binding, heterocyclic compound binding) GO:0039660 (structural molecule activity, structural constituent of virion)[,]False[,]False[,]False[,]False[,]False[,]False[,]False[,]False[,]True[,]False[,]False[,]False[,]False[,]False[,]False[,]False[,]False[,]False[,]True[,]False[,]False[,]False[,]False[,]False[,]False[,]False[,]False[,]False[,]True[,]False[,]True[,]False[,]False[,]False[,]True[,]False[,]False[,]False[,]False[,]False[,]False
AAA43302[,][,][,][,][,][,][,][,][,]http://www.uniprot.org/uniprot/AAA43302[,][,][,][,]False[,]False[,]False[,]False[,]False[,]False[,]False[,]False[,]False[,]False[,]False[,]False[,]False[,]False[,]False[,]False[,]False[,]False[,]False[,]False[,]False[,]False[,]False[,]False[,]False[,]False[,]False[,]False[,]False[,]False[,]False[,]False[,]False[,]False[,]False[,]False[,]False[,]False[,]False[,]False[,]False
AAY96461[,][,][,][,][,][,][,][,][,]http://www.uniprot.org/uniprot/AAY96461[,][,][,][,]False[,]False[,]False[,]False[,]False[,]False[,]False[,]False[,]False[,]False[,]False[,]False[,]False[,]False[,]False[,]False[,]False[,]False[,]False[,]False[,]False[,]False[,]False[,]False[,]False[,]False[,]False[,]False[,]False[,]False[,]False[,]False[,]False[,]False[,]False[,]False[,]False[,]False[,]False[,]False[,]False
ACZ47819[,][,][,][,][,][,][,][,][,]http://www.uniprot.org/uniprot/ACZ47819[,][,][,][,]False[,]False[,]False[,]False[,]False[,]False[,]False[,]False[,]False[,]False[,]False[,]False[,]False[,]False[,]False[,]False[,]False[,]False[,]False[,]False[,]False[,]False[,]False[,]False[,]False[,]False[,]False[,]False[,]False[,]False[,]False[,]False[,]False[,]False[,]False[,]False[,]False[,]False[,]False[,]False[,]False
ABL61507[,][,][,][,][,][,][,][,][,]http://www.uniprot.org/uniprot/ABL61507[,][,][,][,]False[,]False[,]False[,]False[,]False[,]False[,]False[,]False[,]False[,]False[,]False[,]False[,]False[,]False[,]False[,]False[,]False[,]False[,]False[,]False[,]False[,]False[,]False[,]False[,]False[,]False[,]False[,]False[,]False[,]False[,]False[,]False[,]False[,]False[,]False[,]False[,]False[,]False[,]False[,]False[,]False
ADW80273[,][,][,][,][,][,][,][,][,]http://www.uniprot.org/uniprot/ADW80273[,][,][,][,]False[,]False[,]False[,]False[,]False[,]False[,]False[,]False[,]False[,]False[,]False[,]False[,]False[,]False[,]False[,]False[,]False[,]False[,]False[,]False[,]False[,]False[,]False[,]False[,]False[,]False[,]False[,]False[,]False[,]False[,]False[,]False[,]False[,]False[,]False[,]False[,]False[,]False[,]False[,]False[,]False
AEP17196[,][,][,][,][,][,][,][,][,]http://www.uniprot.org/uniprot/AEP17196[,][,][,][,]False[,]False[,]False[,]False[,]False[,]False[,]False[,]False[,]False[,]False[,]False[,]False[,]False[,]False[,]False[,]False[,]False[,]False[,]False[,]False[,]False[,]False[,]False[,]False[,]False[,]False[,]False[,]False[,]False[,]False[,]False[,]False[,]False[,]False[,]False[,]False[,]False[,]False[,]False[,]False[,]False
AEA29362[,][,][,][,][,][,][,][,][,]http://www.uniprot.org/uniprot/AEA29362[,][,][,][,]False[,]False[,]False[,]False[,]False[,]False[,]False[,]False[,]False[,]False[,]False[,]False[,]False[,]False[,]False[,]False[,]False[,]False[,]False[,]False[,]False[,]False[,]False[,]False[,]False[,]False[,]False[,]False[,]False[,]False[,]False[,]False[,]False[,]False[,]False[,]False[,]False[,]False[,]False[,]False[,]False
ABF17956[,][,][,][,][,][,][,][,][,]http://www.uniprot.org/uniprot/ABF17956[,][,][,][,]False[,]False[,]False[,]False[,]False[,]False[,]False[,]False[,]False[,]False[,]False[,]False[,]False[,]False[,]False[,]False[,]False[,]False[,]False[,]False[,]False[,]False[,]False[,]False[,]False[,]False[,]False[,]False[,]False[,]False[,]False[,]False[,]False[,]False[,]False[,]False[,]False[,]False[,]False[,]False[,]False
ADJ41817[,][,][,][,][,][,][,][,][,]http://www.uniprot.org/uniprot/ADJ41817[,][,][,][,]False[,]False[,]False[,]False[,]False[,]False[,]False[,]False[,]False[,]False[,]False[,]False[,]False[,]False[,]False[,]False[,]False[,]False[,]False[,]False[,]False[,]False[,]False[,]False[,]False[,]False[,]False[,]False[,]False[,]False[,]False[,]False[,]False[,]False[,]False[,]False[,]False[,]False[,]False[,]False[,]False
AFN08066[,][,][,][,][,][,][,][,][,]http://www.uniprot.org/uniprot/AFN08066[,][,][,][,]False[,]False[,]False[,]False[,]False[,]False[,]False[,]False[,]False[,]False[,]False[,]False[,]False[,]False[,]False[,]False[,]False[,]False[,]False[,]False[,]False[,]False[,]False[,]False[,]False[,]False[,]False[,]False[,]False[,]False[,]False[,]False[,]False[,]False[,]False[,]False[,]False[,]False[,]False[,]False[,]False
AEA29372[,][,][,][,][,][,][,][,][,]http://www.uniprot.org/uniprot/AEA29372[,][,][,][,]False[,]False[,]False[,]False[,]False[,]False[,]False[,]False[,]False[,]False[,]False[,]False[,]False[,]False[,]False[,]False[,]False[,]False[,]False[,]False[,]False[,]False[,]False[,]False[,]False[,]False[,]False[,]False[,]False[,]False[,]False[,]False[,]False[,]False[,]False[,]False[,]False[,]False[,]False[,]False[,]False
AAD49020[,][,][,][,][,][,][,][,][,]http://www.uniprot.org/uniprot/AAD49020[,][,][,][,]False[,]False[,]False[,]False[,]False[,]False[,]False[,]False[,]False[,]False[,]False[,]False[,]False[,]False[,]False[,]False[,]False[,]False[,]False[,]False[,]False[,]False[,]False[,]False[,]False[,]False[,]False[,]False[,]False[,]False[,]False[,]False[,]False[,]False[,]False[,]False[,]False[,]False[,]False[,]False[,]False
ACZ48177[,][,][,][,][,][,][,][,][,]http://www.uniprot.org/uniprot/ACZ48177[,][,][,][,]False[,]False[,]False[,]False[,]False[,]False[,]False[,]False[,]False[,]False[,]False[,]False[,]False[,]False[,]False[,]False[,]False[,]False[,]False[,]False[,]False[,]False[,]False[,]False[,]False[,]False[,]False[,]False[,]False[,]False[,]False[,]False[,]False[,]False[,]False[,]False[,]False[,]False[,]False[,]False[,]False
ACZ48107[,][,][,][,][,][,][,][,][,]http://www.uniprot.org/uniprot/ACZ48107[,][,][,][,]False[,]False[,]False[,]False[,]False[,]False[,]False[,]False[,]False[,]False[,]False[,]False[,]False[,]False[,]False[,]False[,]False[,]False[,]False[,]False[,]False[,]False[,]False[,]False[,]False[,]False[,]False[,]False[,]False[,]False[,]False[,]False[,]False[,]False[,]False[,]False[,]False[,]False[,]False[,]False[,]False
AFY07126[,][,][,][,][,][,][,][,][,]http://www.uniprot.org/uniprot/AFY07126[,][,][,][,]False[,]False[,]False[,]False[,]False[,]False[,]False[,]False[,]False[,]False[,]False[,]False[,]False[,]False[,]False[,]False[,]False[,]False[,]False[,]False[,]False[,]False[,]False[,]False[,]False[,]False[,]False[,]False[,]False[,]False[,]False[,]False[,]False[,]False[,]False[,]False[,]False[,]False[,]False[,]False[,]False
AFF26071[,][,][,][,][,][,][,][,][,]http://www.uniprot.org/uniprot/AFF26071[,][,][,][,]False[,]False[,]False[,]False[,]False[,]False[,]False[,]False[,]False[,]False[,]False[,]False[,]False[,]False[,]False[,]False[,]False[,]False[,]False[,]False[,]False[,]False[,]False[,]False[,]False[,]False[,]False[,]False[,]False[,]False[,]False[,]False[,]False[,]False[,]False[,]False[,]False[,]False[,]False[,]False[,]False
AAO33507[,][,][,][,][,][,][,][,][,]http://www.uniprot.org/uniprot/AAO33507[,][,][,][,]False[,]False[,]False[,]False[,]False[,]False[,]False[,]False[,]False[,]False[,]False[,]False[,]False[,]False[,]False[,]False[,]False[,]False[,]False[,]False[,]False[,]False[,]False[,]False[,]False[,]False[,]False[,]False[,]False[,]False[,]False[,]False[,]False[,]False[,]False[,]False[,]False[,]False[,]False[,]False[,]False
AAO33515[,][,][,][,][,][,][,][,][,]http://www.uniprot.org/uniprot/AAO33515[,][,][,][,]False[,]False[,]False[,]False[,]False[,]False[,]False[,]False[,]False[,]False[,]False[,]False[,]False[,]False[,]False[,]False[,]False[,]False[,]False[,]False[,]False[,]False[,]False[,]False[,]False[,]False[,]False[,]False[,]False[,]False[,]False[,]False[,]False[,]False[,]False[,]False[,]False[,]False[,]False[,]False[,]False
AFG71996[,][,][,][,][,][,][,][,][,]http://www.uniprot.org/uniprot/AFG71996[,][,][,][,]False[,]False[,]False[,]False[,]False[,]False[,]False[,]False[,]False[,]False[,]False[,]False[,]False[,]False[,]False[,]False[,]False[,]False[,]False[,]False[,]False[,]False[,]False[,]False[,]False[,]False[,]False[,]False[,]False[,]False[,]False[,]False[,]False[,]False[,]False[,]False[,]False[,]False[,]False[,]False[,]False
AGI02508[,][,][,][,][,][,][,][,][,]http://www.uniprot.org/uniprot/AGI02508[,][,][,][,]False[,]False[,]False[,]False[,]False[,]False[,]False[,]False[,]False[,]False[,]False[,]False[,]False[,]False[,]False[,]False[,]False[,]False[,]False[,]False[,]False[,]False[,]False[,]False[,]False[,]False[,]False[,]False[,]False[,]False[,]False[,]False[,]False[,]False[,]False[,]False[,]False[,]False[,]False[,]False[,]False
AGH30422[,][,][,][,][,][,][,][,][,]http://www.uniprot.org/uniprot/AGH30422[,][,][,][,]False[,]False[,]False[,]False[,]False[,]False[,]False[,]False[,]False[,]False[,]False[,]False[,]False[,]False[,]False[,]False[,]False[,]False[,]False[,]False[,]False[,]False[,]False[,]False[,]False[,]False[,]False[,]False[,]False[,]False[,]False[,]False[,]False[,]False[,]False[,]False[,]False[,]False[,]False[,]False[,]False
AEA04316[,][,][,][,][,][,][,][,][,]http://www.uniprot.org/uniprot/AEA04316[,][,][,][,]False[,]False[,]False[,]False[,]False[,]False[,]False[,]False[,]False[,]False[,]False[,]False[,]False[,]False[,]False[,]False[,]False[,]False[,]False[,]False[,]False[,]False[,]False[,]False[,]False[,]False[,]False[,]False[,]False[,]False[,]False[,]False[,]False[,]False[,]False[,]False[,]False[,]False[,]False[,]False[,]False
CAC81018[,][,][,][,][,][,][,][,][,]http://www.uniprot.org/uniprot/CAC81018[,][,][,][,]False[,]False[,]False[,]False[,]False[,]False[,]False[,]False[,]False[,]False[,]False[,]False[,]False[,]False[,]False[,]False[,]False[,]False[,]False[,]False[,]False[,]False[,]False[,]False[,]False[,]False[,]False[,]False[,]False[,]False[,]False[,]False[,]False[,]False[,]False[,]False[,]False[,]False[,]False[,]False[,]False
P16980[,]P16980[,][,]Nucleoprotein[,]NP[,]Influenza A virus (strain A/Equine/Prague/1/1956 H7N7)[,]498[,]Encapsidates the negative strand viral RNA, protecting it from nucleases. The encapsidated genomic RNA is termed the ribonucleoprotein (RNP) and serves as template for transcription and replication. The RNP needs to be localized in the nucleus to start an infectious cycle, but is too large to diffuse through the nuclear pore complex. NP comprises at least 2 nuclear localization signals and is responsible of the active RNP import into the nucleus through the cellular importin alpha/beta pathway. Later in the infection, nucleus export of RNP are mediated through viral proteins NEP interacting with M1 which binds nucleoproteins. It is possible that the nucleoprotein binds directly exportin-1 (XPO1) and plays an active role in RNP nuclear export. M1 interaction with RNP seems to hide nucleoprotein's nuclear localization signals. Soon after a virion infects a new cell, M1 dissociates from the RNP under acidification of the virion driven by M2 protein. Dissociation of M1 from RNP unmask nucleoprotein's nuclear localization signals, targeting the RNP to the nucleus (By similarity).[,][,]http://www.uniprot.org/uniprot/P16980[,]GO:0046718 cellular processGO:0075732 cellular process[,]GO:0019029 (other, virion part) GO:0042025 (nucleus, host) GO:0019013 (nucleus, virion part)[,]GO:0003723 (binding, heterocyclic compound binding) GO:0005198 (structural molecule activity)[,]False[,]True[,]False[,]False[,]False[,]False[,]False[,]False[,]False[,]False[,]False[,]False[,]False[,]False[,]False[,]False[,]False[,]False[,]True[,]False[,]False[,]False[,]False[,]False[,]False[,]False[,]False[,]False[,]True[,]False[,]True[,]False[,]False[,]False[,]True[,]False[,]False[,]False[,]False[,]False[,]False
AEA04402[,][,][,][,][,][,][,][,][,]http://www.uniprot.org/uniprot/AEA04402[,][,][,][,]False[,]False[,]False[,]False[,]False[,]False[,]False[,]False[,]False[,]False[,]False[,]False[,]False[,]False[,]False[,]False[,]False[,]False[,]False[,]False[,]False[,]False[,]False[,]False[,]False[,]False[,]False[,]False[,]False[,]False[,]False[,]False[,]False[,]False[,]False[,]False[,]False[,]False[,]False[,]False[,]False
ACH43143[,][,][,][,][,][,][,][,][,]http://www.uniprot.org/uniprot/ACH43143[,][,][,][,]False[,]False[,]False[,]False[,]False[,]False[,]False[,]False[,]False[,]False[,]False[,]False[,]False[,]False[,]False[,]False[,]False[,]False[,]False[,]False[,]False[,]False[,]False[,]False[,]False[,]False[,]False[,]False[,]False[,]False[,]False[,]False[,]False[,]False[,]False[,]False[,]False[,]False[,]False[,]False[,]False
Q90734[,]Q90734[,][,]Alpha-actinin-4[,]ACTN4[,]Gallus gallus[,]904[,]F-actin cross-linking protein which is thought to anchor actin to a variety of intracellular structures. This is a bundling protein. Probably involved in vesicular trafficking via its association with the CART complex. Involved in tight junction assembly in epithelial cells. May also function as a transcriptional coactivator, stimulating transcription mediated by nuclear hormone receptors.[,][,]http://www.uniprot.org/uniprot/Q90734[,]GO:0070830 cellular component organization or biogenesisGO:0035357 regulationGO:1902396 localizationGO:0015031 localizationGO:1903506 regulationGO:0048384 regulation[,]GO:0030054 (other) GO:0005737 (cytoplasm, intracellular) GO:0005634 (nucleus, intracellular)[,]GO:0005509 (binding, ion binding) GO:0030374 (transcription factor activity, protein binding, transcription factor activity, transcription factor binding)[,]False[,]False[,]False[,]False[,]False[,]False[,]True[,]False[,]True[,]False[,]False[,]True[,]False[,]False[,]False[,]False[,]False[,]False[,]True[,]False[,]False[,]False[,]False[,]False[,]False[,]False[,]False[,]True[,]True[,]False[,]True[,]False[,]False[,]False[,]False[,]False[,]False[,]False[,]False[,]False[,]True
AAB63681[,][,][,][,][,][,][,][,][,]http://www.uniprot.org/uniprot/AAB63681[,][,][,][,]False[,]False[,]False[,]False[,]False[,]False[,]False[,]False[,]False[,]False[,]False[,]False[,]False[,]False[,]False[,]False[,]False[,]False[,]False[,]False[,]False[,]False[,]False[,]False[,]False[,]False[,]False[,]False[,]False[,]False[,]False[,]False[,]False[,]False[,]False[,]False[,]False[,]False[,]False[,]False[,]False
AAB63682[,][,][,][,][,][,][,][,][,]http://www.uniprot.org/uniprot/AAB63682[,][,][,][,]False[,]False[,]False[,]False[,]False[,]False[,]False[,]False[,]False[,]False[,]False[,]False[,]False[,]False[,]False[,]False[,]False[,]False[,]False[,]False[,]False[,]False[,]False[,]False[,]False[,]False[,]False[,]False[,]False[,]False[,]False[,]False[,]False[,]False[,]False[,]False[,]False[,]False[,]False[,]False[,]False
ABX88833[,][,][,][,][,][,][,][,][,]http://www.uniprot.org/uniprot/ABX88833[,][,][,][,]False[,]False[,]False[,]False[,]False[,]False[,]False[,]False[,]False[,]False[,]False[,]False[,]False[,]False[,]False[,]False[,]False[,]False[,]False[,]False[,]False[,]False[,]False[,]False[,]False[,]False[,]False[,]False[,]False[,]False[,]False[,]False[,]False[,]False[,]False[,]False[,]False[,]False[,]False[,]False[,]False
ADT64816[,][,][,][,][,][,][,][,][,]http://www.uniprot.org/uniprot/ADT64816[,][,][,][,]False[,]False[,]False[,]False[,]False[,]False[,]False[,]False[,]False[,]False[,]False[,]False[,]False[,]False[,]False[,]False[,]False[,]False[,]False[,]False[,]False[,]False[,]False[,]False[,]False[,]False[,]False[,]False[,]False[,]False[,]False[,]False[,]False[,]False[,]False[,]False[,]False[,]False[,]False[,]False[,]False
AGI00562[,][,][,][,][,][,][,][,][,]http://www.uniprot.org/uniprot/AGI00562[,][,][,][,]False[,]False[,]False[,]False[,]False[,]False[,]False[,]False[,]False[,]False[,]False[,]False[,]False[,]False[,]False[,]False[,]False[,]False[,]False[,]False[,]False[,]False[,]False[,]False[,]False[,]False[,]False[,]False[,]False[,]False[,]False[,]False[,]False[,]False[,]False[,]False[,]False[,]False[,]False[,]False[,]False
AFD32608[,][,][,][,][,][,][,][,][,]http://www.uniprot.org/uniprot/AFD32608[,][,][,][,]False[,]False[,]False[,]False[,]False[,]False[,]False[,]False[,]False[,]False[,]False[,]False[,]False[,]False[,]False[,]False[,]False[,]False[,]False[,]False[,]False[,]False[,]False[,]False[,]False[,]False[,]False[,]False[,]False[,]False[,]False[,]False[,]False[,]False[,]False[,]False[,]False[,]False[,]False[,]False[,]False
ACN50236[,][,][,][,][,][,][,][,][,]http://www.uniprot.org/uniprot/ACN50236[,][,][,][,]False[,]False[,]False[,]False[,]False[,]False[,]False[,]False[,]False[,]False[,]False[,]False[,]False[,]False[,]False[,]False[,]False[,]False[,]False[,]False[,]False[,]False[,]False[,]False[,]False[,]False[,]False[,]False[,]False[,]False[,]False[,]False[,]False[,]False[,]False[,]False[,]False[,]False[,]False[,]False[,]False
ADJ41808[,][,][,][,][,][,][,][,][,]http://www.uniprot.org/uniprot/ADJ41808[,][,][,][,]False[,]False[,]False[,]False[,]False[,]False[,]False[,]False[,]False[,]False[,]False[,]False[,]False[,]False[,]False[,]False[,]False[,]False[,]False[,]False[,]False[,]False[,]False[,]False[,]False[,]False[,]False[,]False[,]False[,]False[,]False[,]False[,]False[,]False[,]False[,]False[,]False[,]False[,]False[,]False[,]False
ACR24401[,][,][,][,][,][,][,][,][,]http://www.uniprot.org/uniprot/ACR24401[,][,][,][,]False[,]False[,]False[,]False[,]False[,]False[,]False[,]False[,]False[,]False[,]False[,]False[,]False[,]False[,]False[,]False[,]False[,]False[,]False[,]False[,]False[,]False[,]False[,]False[,]False[,]False[,]False[,]False[,]False[,]False[,]False[,]False[,]False[,]False[,]False[,]False[,]False[,]False[,]False[,]False[,]False
ADB45198[,][,][,][,][,][,][,][,][,]http://www.uniprot.org/uniprot/ADB45198[,][,][,][,]False[,]False[,]False[,]False[,]False[,]False[,]False[,]False[,]False[,]False[,]False[,]False[,]False[,]False[,]False[,]False[,]False[,]False[,]False[,]False[,]False[,]False[,]False[,]False[,]False[,]False[,]False[,]False[,]False[,]False[,]False[,]False[,]False[,]False[,]False[,]False[,]False[,]False[,]False[,]False[,]False
P17785[,]P17785[,][,]Annexin A2[,]ANXA2[,]Gallus gallus[,]339[,]Calcium-regulated membrane-binding protein whose affinity for calcium is greatly enhanced by anionic phospholipids. It binds two calcium ions with high affinity.[,][,]http://www.uniprot.org/uniprot/P17785[,]GO:0001525 developmental processGO:0055074 regulationGO:0070588 cellular processGO:0030199 cellular component organization or biogenesisGO:0042730 regulationGO:0006900 cellular component organization or biogenesisGO:0001765 cellular component organization or biogenesisGO:0032804 regulationGO:1900121 regulationGO:0002091 regulationGO:0036035 cellular processGO:0051099 regulationGO:0031340 regulationGO:0051290 cellular component organization or biogenesis[,]GO:0005604 (extracellular, extracellular matrix component) GO:0016323 (plasma membrane, cell periphery) GO:0034704 (macromolecular complex, protein complex) GO:0009986 (cell surface, cell surface) GO:0005769 (endosome, endomembrane system) GO:0070062 (extracellular, extracellular organelle) GO:0005615 (extracellular, extracellular region part) GO:0019897 (plasma membrane, cell periphery) GO:0031902 (endosome, endomembrane system) GO:0005811 (other intracellular organelles, intracellular) GO:0005765 (other intracellular organelles, intracellular) GO:0045121 (other, membrane part) GO:0030496 (other, midbody) GO:0035749 (other, myelin sheath) GO:0005634 (nucleus, intracellular) GO:0042383 (plasma membrane, cell periphery) GO:0043220 (other, compact myelin) GO:0031982 (other, vesicle)[,]GO:0005262 (transporter, substrate-specific transporter activity) GO:0005509 (binding, ion binding) GO:0005544 (binding, ion binding) GO:0005546 (binding, ion binding) GO:0019834 (molecular function regulator, enzyme regulator activity) GO:0044822 (binding, heterocyclic compound binding) GO:0030546 (molecular function regulator, receptor regulator activity)[,]False[,]True[,]True[,]False[,]False[,]False[,]False[,]False[,]True[,]False[,]False[,]True[,]True[,]False[,]False[,]False[,]False[,]False[,]True[,]False[,]False[,]True[,]True[,]True[,]True[,]False[,]True[,]False[,]True[,]False[,]True[,]False[,]False[,]False[,]False[,]False[,]False[,]False[,]False[,]False[,]True
AAF87503[,][,][,][,][,][,][,][,][,]http://www.uniprot.org/uniprot/AAF87503[,][,][,][,]False[,]False[,]False[,]False[,]False[,]False[,]False[,]False[,]False[,]False[,]False[,]False[,]False[,]False[,]False[,]False[,]False[,]False[,]False[,]False[,]False[,]False[,]False[,]False[,]False[,]False[,]False[,]False[,]False[,]False[,]False[,]False[,]False[,]False[,]False[,]False[,]False[,]False[,]False[,]False[,]False
ACV49571[,][,][,][,][,][,][,][,][,]http://www.uniprot.org/uniprot/ACV49571[,][,][,][,]False[,]False[,]False[,]False[,]False[,]False[,]False[,]False[,]False[,]False[,]False[,]False[,]False[,]False[,]False[,]False[,]False[,]False[,]False[,]False[,]False[,]False[,]False[,]False[,]False[,]False[,]False[,]False[,]False[,]False[,]False[,]False[,]False[,]False[,]False[,]False[,]False[,]False[,]False[,]False[,]False
Q04260[,]Q04260[,][,]Matrix protein 1[,]M[,]Influenza A virus (strain A/Equine/Jillin/1/1989 H3N8)[,][,]Determines the virion's shape: spherical or filamentous. Clinical isolates of influenza are characterized by the presence of significant proportion of filamentous virions, whereas after multiple passage on eggs or cell culture, virions have only spherical morphology. Filamentous virions are thought to be important to infect neighboring cells, and spherical virions more suited to spread through aerosol between hosts organisms (By similarity).[,][,]http://www.uniprot.org/uniprot/Q04260[,]GO:0039573 regulation[,]GO:0042025 (nucleus, host) GO:0055036 (other, virion membrane)[,]GO:0003723 (binding, heterocyclic compound binding) GO:0039660 (structural molecule activity, structural constituent of virion)[,]False[,]False[,]False[,]False[,]False[,]False[,]False[,]False[,]True[,]False[,]False[,]False[,]False[,]False[,]False[,]False[,]False[,]False[,]True[,]False[,]False[,]False[,]False[,]False[,]False[,]False[,]False[,]False[,]True[,]False[,]True[,]False[,]False[,]False[,]True[,]False[,]False[,]False[,]False[,]False[,]False
AAA43254[,][,][,][,][,][,][,][,][,]http://www.uniprot.org/uniprot/AAA43254[,][,][,][,]False[,]False[,]False[,]False[,]False[,]False[,]False[,]False[,]False[,]False[,]False[,]False[,]False[,]False[,]False[,]False[,]False[,]False[,]False[,]False[,]False[,]False[,]False[,]False[,]False[,]False[,]False[,]False[,]False[,]False[,]False[,]False[,]False[,]False[,]False[,]False[,]False[,]False[,]False[,]False[,]False
ABQ23877[,][,][,][,][,][,][,][,][,]http://www.uniprot.org/uniprot/ABQ23877[,][,][,][,]False[,]False[,]False[,]False[,]False[,]False[,]False[,]False[,]False[,]False[,]False[,]False[,]False[,]False[,]False[,]False[,]False[,]False[,]False[,]False[,]False[,]False[,]False[,]False[,]False[,]False[,]False[,]False[,]False[,]False[,]False[,]False[,]False[,]False[,]False[,]False[,]False[,]False[,]False[,]False[,]False
AHY95053[,][,][,][,][,][,][,][,][,]http://www.uniprot.org/uniprot/AHY95053[,][,][,][,]False[,]False[,]False[,]False[,]False[,]False[,]False[,]False[,]False[,]False[,]False[,]False[,]False[,]False[,]False[,]False[,]False[,]False[,]False[,]False[,]False[,]False[,]False[,]False[,]False[,]False[,]False[,]False[,]False[,]False[,]False[,]False[,]False[,]False[,]False[,]False[,]False[,]False[,]False[,]False[,]False
AHY95025[,][,][,][,][,][,][,][,][,]http://www.uniprot.org/uniprot/AHY95025[,][,][,][,]False[,]False[,]False[,]False[,]False[,]False[,]False[,]False[,]False[,]False[,]False[,]False[,]False[,]False[,]False[,]False[,]False[,]False[,]False[,]False[,]False[,]False[,]False[,]False[,]False[,]False[,]False[,]False[,]False[,]False[,]False[,]False[,]False[,]False[,]False[,]False[,]False[,]False[,]False[,]False[,]False
P07751[,]P07751[,][,]Spectrin alpha chain, non-erythrocytic 1[,]SPTAN1[,]Gallus gallus[,]2477[,]Morphologically, spectrin-like proteins appear to be related to spectrin, showing a flexible rod-like structure. They can bind actin but seem to differ in their calmodulin-binding activity. In nonerythroid tissues, spectrins, in association with some other proteins, may play an important role in membrane organization.[,][,]http://www.uniprot.org/uniprot/P07751[,]GO:0051693 regulation[,]GO:0005938 (cytoplasm, cell periphery) GO:0005856 (cytoskeleton, intracellular)[,]GO:0005509 (binding, ion binding)[,]False[,]False[,]False[,]False[,]False[,]False[,]False[,]False[,]True[,]False[,]False[,]False[,]False[,]False[,]False[,]False[,]False[,]False[,]False[,]False[,]True[,]False[,]False[,]False[,]False[,]False[,]False[,]True[,]False[,]False[,]True[,]False[,]False[,]False[,]False[,]False[,]False[,]False[,]False[,]False[,]False
P05094[,]P05094[,][,]Alpha-actinin-1[,]ACTN1[,]Gallus gallus[,][,]F-actin cross-linking protein is thought to anchor actin to a variety of intracellular structures. This is a bundling protein.[,][,]http://www.uniprot.org/uniprot/P05094[,]GO:0051764 cellular component organization or biogenesisGO:0051017 cellular component organization or biogenesisGO:0045214 cellular component organization or biogenesisGO:0048741 cellular process[,]GO:0005923 (other, cell-cell junction) GO:0005623 (other) GO:0031252 (other, cell leading edge) GO:0097433 (cytoplasm, intracellular) GO:0005925 (other, anchoring junction) GO:0090637 (other, inner dense plaque of desmosome) GO:0030027 (other, cell leading edge) GO:0016328 (plasma membrane, cell periphery) GO:0090636 (other, outer dense plaque of desmosome) GO:0001726 (other, cell leading edge) GO:0042383 (plasma membrane, cell periphery) GO:0030486 (other intracellular organelles, intracellular) GO:0001725 (cytoskeleton, intracellular) GO:1990357 (cytoskeleton, cell periphery) GO:0030018 (other intracellular organelles, intracellular) GO:0005915 (other, anchoring junction)[,]GO:0051393 (binding, protein binding) GO:0005509 (binding, ion binding) GO:0030274 (binding, protein binding) GO:0051219 (binding, protein binding) GO:0042803 (binding, protein binding) GO:0017166 (binding, protein binding)[,]False[,]True[,]False[,]False[,]False[,]False[,]False[,]False[,]False[,]False[,]False[,]True[,]False[,]False[,]False[,]False[,]False[,]False[,]False[,]False[,]True[,]True[,]False[,]False[,]True[,]False[,]False[,]True[,]True[,]False[,]True[,]False[,]False[,]False[,]False[,]False[,]False[,]False[,]False[,]False[,]False
AHB21099[,][,][,][,][,][,][,][,][,]http://www.uniprot.org/uniprot/AHB21099[,][,][,][,]False[,]False[,]False[,]False[,]False[,]False[,]False[,]False[,]False[,]False[,]False[,]False[,]False[,]False[,]False[,]False[,]False[,]False[,]False[,]False[,]False[,]False[,]False[,]False[,]False[,]False[,]False[,]False[,]False[,]False[,]False[,]False[,]False[,]False[,]False[,]False[,]False[,]False[,]False[,]False[,]False
ACO25059[,][,][,][,][,][,][,][,][,]http://www.uniprot.org/uniprot/ACO25059[,][,][,][,]False[,]False[,]False[,]False[,]False[,]False[,]False[,]False[,]False[,]False[,]False[,]False[,]False[,]False[,]False[,]False[,]False[,]False[,]False[,]False[,]False[,]False[,]False[,]False[,]False[,]False[,]False[,]False[,]False[,]False[,]False[,]False[,]False[,]False[,]False[,]False[,]False[,]False[,]False[,]False[,]False
AEN68978[,][,][,][,][,][,][,][,][,]http://www.uniprot.org/uniprot/AEN68978[,][,][,][,]False[,]False[,]False[,]False[,]False[,]False[,]False[,]False[,]False[,]False[,]False[,]False[,]False[,]False[,]False[,]False[,]False[,]False[,]False[,]False[,]False[,]False[,]False[,]False[,]False[,]False[,]False[,]False[,]False[,]False[,]False[,]False[,]False[,]False[,]False[,]False[,]False[,]False[,]False[,]False[,]False
B4URE6[,]B4URE6[,][,]Polymerase basic protein 2[,]PB2[,]Influenza A virus (strain A/Russia:St.Petersburg/8/2006 H1N1)[,]759[,]Plays an essential role in transcription initiation and cap-stealing mechanism, in which cellular capped pre-mRNAs are used to generate primers for viral transcription. Binds the cap of the target pre-RNA which is subsequently cleaved after 10-13 nucleotides by PA. Plays a role in the initiation of the viral genome replication and modulates the activity of the ribonucleoprotein (RNP) complex. In addition, participates in the inhibition of type I interferon induction through interaction with the host mitochondrial antiviral signaling protein MAVS.[,][,]http://www.uniprot.org/uniprot/B4URE6[,]GO:0006370 cellular processGO:0075526 cellular processGO:0039545 regulationGO:0039523 regulationGO:0006351 cellular process[,]GO:0033650 (mitochondria, host) GO:0042025 (nucleus, host) GO:0019012 (other)[,]GO:0003723 (binding, heterocyclic compound binding) GO:0003968 (catalytic activity, transferase activity)[,]False[,]True[,]False[,]False[,]False[,]False[,]False[,]False[,]True[,]False[,]False[,]False[,]False[,]False[,]False[,]False[,]False[,]True[,]True[,]False[,]False[,]False[,]False[,]False[,]False[,]False[,]False[,]False[,]True[,]False[,]True[,]True[,]False[,]False[,]False[,]False[,]False[,]False[,]False[,]False[,]False
AGN28421[,][,][,][,][,][,][,][,][,]http://www.uniprot.org/uniprot/AGN28421[,][,][,][,]False[,]False[,]False[,]False[,]False[,]False[,]False[,]False[,]False[,]False[,]False[,]False[,]False[,]False[,]False[,]False[,]False[,]False[,]False[,]False[,]False[,]False[,]False[,]False[,]False[,]False[,]False[,]False[,]False[,]False[,]False[,]False[,]False[,]False[,]False[,]False[,]False[,]False[,]False[,]False[,]False
AGU93030[,][,][,][,][,][,][,][,][,]http://www.uniprot.org/uniprot/AGU93030[,][,][,][,]False[,]False[,]False[,]False[,]False[,]False[,]False[,]False[,]False[,]False[,]False[,]False[,]False[,]False[,]False[,]False[,]False[,]False[,]False[,]False[,]False[,]False[,]False[,]False[,]False[,]False[,]False[,]False[,]False[,]False[,]False[,]False[,]False[,]False[,]False[,]False[,]False[,]False[,]False[,]False[,]False
P03428[,]P03428[,][,]Polymerase basic protein 2[,]PB2[,]Influenza A virus (strain A/Puerto Rico/8/1934 H1N1)[,]759[,]Plays an essential role in transcription initiation and cap-stealing mechanism, in which cellular capped pre-mRNAs are used to generate primers for viral transcription. Binds the cap of the target pre-RNA which is subsequently cleaved after 10-13 nucleotides by PA. Plays a role in the initiation of the viral genome replication and modulates the activity of the ribonucleoprotein (RNP) complex. In addition, participates in the inhibition of type I interferon induction through interaction with the host mitochondrial antiviral signaling protein MAVS.[,][,]http://www.uniprot.org/uniprot/P03428[,]GO:0006370 cellular processGO:0075526 cellular processGO:0019064 cellular component organization or biogenesisGO:0075733 cellular processGO:0019065 cellular processGO:0039545 regulationGO:0039523 regulationGO:0006351 cellular processGO:0019061 cellular processGO:0046718 cellular processGO:0019070 cellular component organization or biogenesisGO:0019072 cellular component organization or biogenesisGO:0019058 cellular processGO:0016032 cellular processGO:0019076 cellular processGO:0019083 cellular processGO:0019068 cellular component organization or biogenesis[,]GO:0005829 (cytoplasm, intracellular) GO:0031904 (endosome, endomembrane system) GO:0005576 (extracellular) GO:0033650 (mitochondria, host) GO:0042025 (nucleus, host) GO:0005654 (nucleus, intracellular) GO:0019012 (other)[,]GO:0003723 (binding, heterocyclic compound binding) GO:0003968 (catalytic activity, transferase activity)[,]False[,]True[,]False[,]False[,]False[,]False[,]False[,]False[,]True[,]False[,]False[,]True[,]True[,]False[,]False[,]False[,]False[,]True[,]True[,]False[,]False[,]False[,]False[,]True[,]False[,]False[,]False[,]True[,]True[,]False[,]True[,]True[,]False[,]False[,]False[,]False[,]False[,]False[,]False[,]False[,]False
AGK63054[,][,][,][,][,][,][,][,][,]http://www.uniprot.org/uniprot/AGK63054[,][,][,][,]False[,]False[,]False[,]False[,]False[,]False[,]False[,]False[,]False[,]False[,]False[,]False[,]False[,]False[,]False[,]False[,]False[,]False[,]False[,]False[,]False[,]False[,]False[,]False[,]False[,]False[,]False[,]False[,]False[,]False[,]False[,]False[,]False[,]False[,]False[,]False[,]False[,]False[,]False[,]False[,]False
ABO21705[,][,][,][,][,][,][,][,][,]http://www.uniprot.org/uniprot/ABO21705[,][,][,][,]False[,]False[,]False[,]False[,]False[,]False[,]False[,]False[,]False[,]False[,]False[,]False[,]False[,]False[,]False[,]False[,]False[,]False[,]False[,]False[,]False[,]False[,]False[,]False[,]False[,]False[,]False[,]False[,]False[,]False[,]False[,]False[,]False[,]False[,]False[,]False[,]False[,]False[,]False[,]False[,]False
AAM75155[,][,][,][,][,][,][,][,][,]http://www.uniprot.org/uniprot/AAM75155[,][,][,][,]False[,]False[,]False[,]False[,]False[,]False[,]False[,]False[,]False[,]False[,]False[,]False[,]False[,]False[,]False[,]False[,]False[,]False[,]False[,]False[,]False[,]False[,]False[,]False[,]False[,]False[,]False[,]False[,]False[,]False[,]False[,]False[,]False[,]False[,]False[,]False[,]False[,]False[,]False[,]False[,]False
ABV55858[,][,][,][,][,][,][,][,][,]http://www.uniprot.org/uniprot/ABV55858[,][,][,][,]False[,]False[,]False[,]False[,]False[,]False[,]False[,]False[,]False[,]False[,]False[,]False[,]False[,]False[,]False[,]False[,]False[,]False[,]False[,]False[,]False[,]False[,]False[,]False[,]False[,]False[,]False[,]False[,]False[,]False[,]False[,]False[,]False[,]False[,]False[,]False[,]False[,]False[,]False[,]False[,]False
A4GCJ6[,]A4GCJ6[,][,]Polymerase basic protein 2[,]PB2[,]Influenza A virus (strain A/Henry/1936 H1N1)[,]759[,]Plays an essential role in transcription initiation and cap-stealing mechanism, in which cellular capped pre-mRNAs are used to generate primers for viral transcription. Binds the cap of the target pre-RNA which is subsequently cleaved after 10-13 nucleotides by PA. Plays a role in the initiation of the viral genome replication and modulates the activity of the ribonucleoprotein (RNP) complex. In addition, participates in the inhibition of type I interferon induction through interaction with the host mitochondrial antiviral signaling protein MAVS.[,][,]http://www.uniprot.org/uniprot/A4GCJ6[,]GO:0006370 cellular processGO:0075526 cellular processGO:0039545 regulationGO:0039523 regulationGO:0006351 cellular process[,]GO:0033650 (mitochondria, host) GO:0042025 (nucleus, host) GO:0019012 (other)[,]GO:0003723 (binding, heterocyclic compound binding) GO:0003968 (catalytic activity, transferase activity)[,]False[,]True[,]False[,]False[,]False[,]False[,]False[,]False[,]True[,]False[,]False[,]False[,]False[,]False[,]False[,]False[,]False[,]True[,]True[,]False[,]False[,]False[,]False[,]False[,]False[,]False[,]False[,]False[,]True[,]False[,]True[,]True[,]False[,]False[,]False[,]False[,]False[,]False[,]False[,]False[,]False
AGQ47917[,][,][,][,][,][,][,][,][,]http://www.uniprot.org/uniprot/AGQ47917[,][,][,][,]False[,]False[,]False[,]False[,]False[,]False[,]False[,]False[,]False[,]False[,]False[,]False[,]False[,]False[,]False[,]False[,]False[,]False[,]False[,]False[,]False[,]False[,]False[,]False[,]False[,]False[,]False[,]False[,]False[,]False[,]False[,]False[,]False[,]False[,]False[,]False[,]False[,]False[,]False[,]False[,]False
AGY42383[,][,][,][,][,][,][,][,][,]http://www.uniprot.org/uniprot/AGY42383[,][,][,][,]False[,]False[,]False[,]False[,]False[,]False[,]False[,]False[,]False[,]False[,]False[,]False[,]False[,]False[,]False[,]False[,]False[,]False[,]False[,]False[,]False[,]False[,]False[,]False[,]False[,]False[,]False[,]False[,]False[,]False[,]False[,]False[,]False[,]False[,]False[,]False[,]False[,]False[,]False[,]False[,]False
P08106[,]P08106[,][,]Heat shock 70 kDa protein[,]N/A[,]Gallus gallus[,]634[,][,][,]http://www.uniprot.org/uniprot/P08106[,]GO:0009408 response to stimulus[,]GO:0005576 (extracellular)[,]GO:0005524 (binding, carbohydrate derivative binding)[,]False[,]False[,]False[,]False[,]False[,]False[,]False[,]False[,]False[,]False[,]True[,]False[,]False[,]False[,]False[,]False[,]False[,]False[,]False[,]False[,]False[,]False[,]False[,]True[,]False[,]False[,]False[,]False[,]False[,]False[,]True[,]False[,]False[,]False[,]False[,]False[,]False[,]False[,]False[,]False[,]False
ABV46953[,][,][,][,][,][,][,][,][,]http://www.uniprot.org/uniprot/ABV46953[,][,][,][,]False[,]False[,]False[,]False[,]False[,]False[,]False[,]False[,]False[,]False[,]False[,]False[,]False[,]False[,]False[,]False[,]False[,]False[,]False[,]False[,]False[,]False[,]False[,]False[,]False[,]False[,]False[,]False[,]False[,]False[,]False[,]False[,]False[,]False[,]False[,]False[,]False[,]False[,]False[,]False[,]False
ADZ96159[,][,][,][,][,][,][,][,][,]http://www.uniprot.org/uniprot/ADZ96159[,][,][,][,]False[,]False[,]False[,]False[,]False[,]False[,]False[,]False[,]False[,]False[,]False[,]False[,]False[,]False[,]False[,]False[,]False[,]False[,]False[,]False[,]False[,]False[,]False[,]False[,]False[,]False[,]False[,]False[,]False[,]False[,]False[,]False[,]False[,]False[,]False[,]False[,]False[,]False[,]False[,]False[,]False
O73885[,]O73885[,][,]Heat shock cognate 71 kDa protein[,]HSPA8[,]Gallus gallus[,]646[,]Chaperone. May play a role in regulating apoptosis during embryonic development.[,][,]http://www.uniprot.org/uniprot/O73885[,]GO:0061024 cellular component organization or biogenesisGO:0006892 localization[,]GO:0005737 (cytoplasm, intracellular) GO:0030529 (nucleus, intracellular)[,]GO:0005524 (binding, carbohydrate derivative binding)[,]False[,]False[,]False[,]False[,]False[,]False[,]True[,]False[,]False[,]False[,]False[,]True[,]False[,]False[,]False[,]False[,]False[,]False[,]True[,]False[,]False[,]False[,]False[,]False[,]False[,]False[,]False[,]True[,]False[,]False[,]True[,]False[,]False[,]False[,]False[,]False[,]False[,]False[,]False[,]False[,]False
AAY52536[,][,][,][,][,][,][,][,][,]http://www.uniprot.org/uniprot/AAY52536[,][,][,][,]False[,]False[,]False[,]False[,]False[,]False[,]False[,]False[,]False[,]False[,]False[,]False[,]False[,]False[,]False[,]False[,]False[,]False[,]False[,]False[,]False[,]False[,]False[,]False[,]False[,]False[,]False[,]False[,]False[,]False[,]False[,]False[,]False[,]False[,]False[,]False[,]False[,]False[,]False[,]False[,]False
AAL29726[,][,][,][,][,][,][,][,][,]http://www.uniprot.org/uniprot/AAL29726[,][,][,][,]False[,]False[,]False[,]False[,]False[,]False[,]False[,]False[,]False[,]False[,]False[,]False[,]False[,]False[,]False[,]False[,]False[,]False[,]False[,]False[,]False[,]False[,]False[,]False[,]False[,]False[,]False[,]False[,]False[,]False[,]False[,]False[,]False[,]False[,]False[,]False[,]False[,]False[,]False[,]False[,]False
AFO83397[,][,][,][,][,][,][,][,][,]http://www.uniprot.org/uniprot/AFO83397[,][,][,][,]False[,]False[,]False[,]False[,]False[,]False[,]False[,]False[,]False[,]False[,]False[,]False[,]False[,]False[,]False[,]False[,]False[,]False[,]False[,]False[,]False[,]False[,]False[,]False[,]False[,]False[,]False[,]False[,]False[,]False[,]False[,]False[,]False[,]False[,]False[,]False[,]False[,]False[,]False[,]False[,]False
P00548[,]P00548[,][,]Pyruvate kinase PKM[,]PKM[,]Gallus gallus[,]530[,]Plays a key role in glycolysis.[,]ATP + pyruvate = ADP + phosphoenolpyruvate.[,]http://www.uniprot.org/uniprot/P00548[,]GO:0005975 metabolic processGO:0006096 cellular processGO:0044281 metabolic process[,]GO:0005829 (cytoplasm, intracellular)[,]GO:0005524 (binding, carbohydrate derivative binding) GO:0000287 (binding, ion binding) GO:0030955 (binding, ion binding) GO:0004743 (catalytic activity, transferase activity)[,]False[,]True[,]False[,]False[,]False[,]False[,]False[,]True[,]False[,]False[,]False[,]False[,]False[,]False[,]False[,]False[,]False[,]False[,]False[,]False[,]False[,]False[,]False[,]False[,]False[,]False[,]False[,]True[,]False[,]False[,]True[,]True[,]False[,]False[,]False[,]False[,]False[,]False[,]False[,]False[,]False
P11501[,]P11501[,][,]Heat shock protein HSP 90-alpha[,]HSP90AA1[,]Gallus gallus[,]728[,]Molecular chaperone that promotes the maturation, structural maintenance and proper regulation of specific target proteins involved for instance in cell cycle control and signal transduction. Undergoes a functional cycle that is linked to its ATPase activity. This cycle probably induces conformational changes in the client proteins, thereby causing their activation. Interacts dynamically with various co-chaperones that modulate its substrate recognition, ATPase cycle and chaperone function (By similarity).[,][,]http://www.uniprot.org/uniprot/P11501[,]GO:0045429 regulationGO:0006457 cellular processGO:0050790 regulationGO:0006950 response to stimulus[,]GO:0005737 (cytoplasm, intracellular) GO:0005576 (extracellular) GO:0042470 (other intracellular organelles, intracellular)[,]GO:0005524 (binding, carbohydrate derivative binding) GO:0030235 (molecular function regulator, enzyme regulator activity) GO:0042803 (binding, protein binding) GO:0030911 (binding, protein binding)[,]False[,]True[,]False[,]False[,]False[,]False[,]False[,]False[,]True[,]False[,]True[,]False[,]False[,]False[,]False[,]False[,]False[,]False[,]False[,]False[,]False[,]False[,]False[,]True[,]True[,]False[,]False[,]True[,]False[,]False[,]True[,]False[,]False[,]False[,]False[,]False[,]False[,]False[,]False[,]False[,]True
O93532[,]O93532[,][,]Keratin, type II cytoskeletal cochleal[,]N/A[,]Gallus gallus[,]492[,][,][,]http://www.uniprot.org/uniprot/O93532[,][,]GO:0045095 (cytoskeleton, intracellular)[,]GO:0005198 (structural molecule activity)[,]False[,]False[,]False[,]False[,]False[,]False[,]False[,]False[,]False[,]False[,]False[,]False[,]False[,]False[,]False[,]False[,]False[,]False[,]False[,]False[,]True[,]False[,]False[,]False[,]False[,]False[,]False[,]False[,]False[,]False[,]False[,]False[,]False[,]False[,]True[,]False[,]False[,]False[,]False[,]False[,]False
AGD99025[,][,][,][,][,][,][,][,][,]http://www.uniprot.org/uniprot/AGD99025[,][,][,][,]False[,]False[,]False[,]False[,]False[,]False[,]False[,]False[,]False[,]False[,]False[,]False[,]False[,]False[,]False[,]False[,]False[,]False[,]False[,]False[,]False[,]False[,]False[,]False[,]False[,]False[,]False[,]False[,]False[,]False[,]False[,]False[,]False[,]False[,]False[,]False[,]False[,]False[,]False[,]False[,]False
AFP82955[,][,][,][,][,][,][,][,][,]http://www.uniprot.org/uniprot/AFP82955[,][,][,][,]False[,]False[,]False[,]False[,]False[,]False[,]False[,]False[,]False[,]False[,]False[,]False[,]False[,]False[,]False[,]False[,]False[,]False[,]False[,]False[,]False[,]False[,]False[,]False[,]False[,]False[,]False[,]False[,]False[,]False[,]False[,]False[,]False[,]False[,]False[,]False[,]False[,]False[,]False[,]False[,]False
ADB07981[,][,][,][,][,][,][,][,][,]http://www.uniprot.org/uniprot/ADB07981[,][,][,][,]False[,]False[,]False[,]False[,]False[,]False[,]False[,]False[,]False[,]False[,]False[,]False[,]False[,]False[,]False[,]False[,]False[,]False[,]False[,]False[,]False[,]False[,]False[,]False[,]False[,]False[,]False[,]False[,]False[,]False[,]False[,]False[,]False[,]False[,]False[,]False[,]False[,]False[,]False[,]False[,]False
O93256[,]O93256[,][,]Keratin, type I cytoskeletal 19[,]KRT19[,]Gallus gallus[,]423[,]Involved in the organization of myofibers. Together with KRT8, helps to link the contractile apparatus to dystrophin at the costameres of striated muscle (By similarity).[,][,]http://www.uniprot.org/uniprot/O93256[,][,]GO:0005882 (cytoskeleton, intracellular)[,]GO:0005198 (structural molecule activity)[,]False[,]False[,]False[,]False[,]False[,]False[,]False[,]False[,]False[,]False[,]False[,]False[,]False[,]False[,]False[,]False[,]False[,]False[,]False[,]False[,]True[,]False[,]False[,]False[,]False[,]False[,]False[,]False[,]False[,]False[,]False[,]False[,]False[,]False[,]True[,]False[,]False[,]False[,]False[,]False[,]False
AAF16450[,][,][,][,][,][,][,][,][,]http://www.uniprot.org/uniprot/AAF16450[,][,][,][,]False[,]False[,]False[,]False[,]False[,]False[,]False[,]False[,]False[,]False[,]False[,]False[,]False[,]False[,]False[,]False[,]False[,]False[,]False[,]False[,]False[,]False[,]False[,]False[,]False[,]False[,]False[,]False[,]False[,]False[,]False[,]False[,]False[,]False[,]False[,]False[,]False[,]False[,]False[,]False[,]False
AAB69799[,][,][,][,][,][,][,][,][,]http://www.uniprot.org/uniprot/AAB69799[,][,][,][,]False[,]False[,]False[,]False[,]False[,]False[,]False[,]False[,]False[,]False[,]False[,]False[,]False[,]False[,]False[,]False[,]False[,]False[,]False[,]False[,]False[,]False[,]False[,]False[,]False[,]False[,]False[,]False[,]False[,]False[,]False[,]False[,]False[,]False[,]False[,]False[,]False[,]False[,]False[,]False[,]False
BAJ13310[,][,][,][,][,][,][,][,][,]http://www.uniprot.org/uniprot/BAJ13310[,][,][,][,]False[,]False[,]False[,]False[,]False[,]False[,]False[,]False[,]False[,]False[,]False[,]False[,]False[,]False[,]False[,]False[,]False[,]False[,]False[,]False[,]False[,]False[,]False[,]False[,]False[,]False[,]False[,]False[,]False[,]False[,]False[,]False[,]False[,]False[,]False[,]False[,]False[,]False[,]False[,]False[,]False
ACA25332[,][,][,][,][,][,][,][,][,]http://www.uniprot.org/uniprot/ACA25332[,][,][,][,]False[,]False[,]False[,]False[,]False[,]False[,]False[,]False[,]False[,]False[,]False[,]False[,]False[,]False[,]False[,]False[,]False[,]False[,]False[,]False[,]False[,]False[,]False[,]False[,]False[,]False[,]False[,]False[,]False[,]False[,]False[,]False[,]False[,]False[,]False[,]False[,]False[,]False[,]False[,]False[,]False
O93510[,]O93510[,][,]Gelsolin[,]GSN[,]Gallus gallus[,]778[,]Calcium-regulated, actin-modulating protein that binds to the plus (or barbed) ends of actin monomers or filaments, preventing monomer exchange (end-blocking or capping). It can promote the assembly of monomers into filaments (nucleation) as well as sever filaments already formed. Plays a role in ciliogenesis (By similarity).[,][,]http://www.uniprot.org/uniprot/O93510[,]GO:0051014 cellular processGO:0045010 regulationGO:0051016 regulationGO:0060271 cellular component organization or biogenesis[,]GO:0005737 (cytoplasm, intracellular) GO:0005856 (cytoskeleton, intracellular) GO:0005576 (extracellular)[,]GO:0005509 (binding, ion binding)[,]False[,]True[,]False[,]False[,]False[,]False[,]False[,]False[,]True[,]False[,]False[,]True[,]False[,]False[,]False[,]False[,]False[,]False[,]False[,]False[,]True[,]False[,]False[,]True[,]False[,]False[,]False[,]True[,]False[,]False[,]True[,]False[,]False[,]False[,]False[,]False[,]False[,]False[,]False[,]False[,]False
Q9PU45[,]Q9PU45[,][,]Radixin[,]RDX[,]Gallus gallus[,]583[,]Probably plays a crucial role in the binding of the barbed end of actin filaments to the plasma membrane.[,][,]http://www.uniprot.org/uniprot/Q9PU45[,]GO:0051693 regulation[,]GO:0005737 (cytoplasm, intracellular) GO:0005856 (cytoskeleton, intracellular) GO:0019898 (other, membrane part) GO:0005886 (plasma membrane, cell periphery)[,][,]False[,]False[,]False[,]False[,]False[,]False[,]False[,]False[,]True[,]False[,]False[,]False[,]False[,]False[,]False[,]False[,]False[,]False[,]False[,]False[,]True[,]True[,]False[,]False[,]False[,]False[,]False[,]True[,]True[,]False[,]False[,]False[,]False[,]False[,]False[,]False[,]False[,]False[,]False[,]False[,]False
ABG48038[,][,][,][,][,][,][,][,][,]http://www.uniprot.org/uniprot/ABG48038[,][,][,][,]False[,]False[,]False[,]False[,]False[,]False[,]False[,]False[,]False[,]False[,]False[,]False[,]False[,]False[,]False[,]False[,]False[,]False[,]False[,]False[,]False[,]False[,]False[,]False[,]False[,]False[,]False[,]False[,]False[,]False[,]False[,]False[,]False[,]False[,]False[,]False[,]False[,]False[,]False[,]False[,]False
BAA04716[,][,][,][,][,][,][,][,][,]http://www.uniprot.org/uniprot/BAA04716[,][,][,][,]False[,]False[,]False[,]False[,]False[,]False[,]False[,]False[,]False[,]False[,]False[,]False[,]False[,]False[,]False[,]False[,]False[,]False[,]False[,]False[,]False[,]False[,]False[,]False[,]False[,]False[,]False[,]False[,]False[,]False[,]False[,]False[,]False[,]False[,]False[,]False[,]False[,]False[,]False[,]False[,]False
Q90647[,]Q90647[,][,]V-type proton ATPase catalytic subunit A[,]ATP6V1A[,]Gallus gallus[,][,]Catalytic subunit of the peripheral V1 complex of vacuolar ATPase. V-ATPase vacuolar ATPase is responsible for acidifying a variety of intracellular compartments in eukaryotic cells (By similarity).[,]ATP + H(2)O + H(+)(In) = ADP + phosphate + H(+)(Out).[,]http://www.uniprot.org/uniprot/Q90647[,]GO:0015991 cellular processGO:0046034 cellular process[,]GO:0033180 (macromolecular complex, protein complex)[,]GO:0005524 (binding, carbohydrate derivative binding) GO:0046961 (catalytic activity, hydrolase activity)[,]False[,]True[,]False[,]False[,]False[,]False[,]False[,]False[,]False[,]False[,]False[,]False[,]False[,]False[,]False[,]False[,]False[,]False[,]False[,]False[,]False[,]False[,]False[,]False[,]False[,]False[,]True[,]False[,]False[,]False[,]True[,]True[,]False[,]False[,]False[,]False[,]False[,]False[,]False[,]False[,]False
P51913[,]P51913[,][,]Alpha-enolase[,]ENO1[,]Gallus gallus[,]434[,][,]2-phospho-D-glycerate = phosphoenolpyruvate + H(2)O.[,]http://www.uniprot.org/uniprot/P51913[,]GO:0005975 metabolic processGO:0006094 metabolic processGO:0006096 cellular processGO:0044281 metabolic process[,]GO:0005829 (cytoplasm, intracellular) GO:0000015 (macromolecular complex, intracellular)[,]GO:0000287 (binding, ion binding) GO:0004634 (catalytic activity, lyase activity)[,]False[,]True[,]False[,]False[,]False[,]False[,]False[,]True[,]False[,]False[,]False[,]False[,]False[,]False[,]False[,]False[,]False[,]False[,]False[,]False[,]False[,]False[,]False[,]False[,]False[,]False[,]True[,]True[,]False[,]False[,]True[,]True[,]False[,]False[,]False[,]False[,]False[,]False[,]False[,]False[,]False
P00356[,]P00356[,][,]Glyceraldehyde-3-phosphate dehydrogenase[,]GAPDH[,]Gallus gallus[,]333[,]Has both glyceraldehyde-3-phosphate dehydrogenase and nitrosylase activities, thereby playing a role in glycolysis and nuclear functions, respectively. Glyceraldehyde-3-phosphate dehydrogenase is a key enzyme in glycolysis that catalyzes the first step of the pathway by converting D-glyceraldehyde 3-phosphate (G3P) into 3-phospho-D-glyceroyl phosphate. Modulates the organization and assembly of the cytoskeleton. Also participates in nuclear events including transcription, RNA transport, DNA replication and apoptosis. Nuclear functions are probably due to the nitrosylase activity that mediates cysteine S-nitrosylation of nuclear target proteins (By similarity).[,]D-glyceraldehyde 3-phosphate + phosphate + NAD(+) = 3-phospho-D-glyceroyl phosphate + NADH.[,]http://www.uniprot.org/uniprot/P00356[,]GO:0005975 metabolic processGO:0071346 cellular processGO:0006094 metabolic processGO:0006096 cellular processGO:0000226 cellular component organization or biogenesisGO:0043066 regulationGO:0017148 regulationGO:0051402 cellular processGO:0000740 cellular component organization or biogenesisGO:0035606 cellular processGO:0050821 regulationGO:0044281 metabolic process[,]GO:0005737 (cytoplasm, intracellular) GO:0005829 (cytoplasm, intracellular) GO:0070062 (extracellular, extracellular organelle) GO:0097452 (macromolecular complex, protein complex) GO:0005811 (other intracellular organelles, intracellular) GO:0015630 (cytoskeleton, intracellular) GO:0031965 (nucleus, endomembrane system) GO:0005634 (nucleus, intracellular) GO:0005886 (plasma membrane, cell periphery) GO:0030529 (nucleus, intracellular)[,]GO:0004365 (catalytic activity, oxidoreductase activity) GO:0008017 (binding, macromolecular complex binding) GO:0051287 (binding, cofactor binding) GO:0050661 (binding, cofactor binding) GO:0035605 (catalytic activity, transferase activity)[,]False[,]True[,]False[,]False[,]False[,]False[,]False[,]True[,]True[,]False[,]False[,]True[,]False[,]False[,]False[,]False[,]False[,]False[,]True[,]False[,]True[,]True[,]False[,]True[,]True[,]False[,]True[,]True[,]False[,]False[,]True[,]True[,]False[,]False[,]False[,]False[,]False[,]False[,]False[,]False[,]False
Q90705[,]Q90705[,][,]Elongation factor 2[,]EEF2[,]Gallus gallus[,]858[,]Catalyzes the GTP-dependent ribosomal translocation step during translation elongation. During this step, the ribosome changes from the pre-translocational (PRE) to the post-translocational (POST) state as the newly formed A-site-bound peptidyl-tRNA and P-site-bound deacylated tRNA move to the P and E sites, respectively. Catalyzes the coordinated movement of the two tRNA molecules, the mRNA and conformational changes in the ribosome.[,][,]http://www.uniprot.org/uniprot/Q90705[,][,]GO:0005737 (cytoplasm, intracellular)[,]GO:0005525 (binding, carbohydrate derivative binding) GO:0003924 (catalytic activity, hydrolase activity) GO:0003746 (binding, heterocyclic compound binding)[,]False[,]False[,]False[,]False[,]False[,]False[,]False[,]False[,]False[,]False[,]False[,]False[,]False[,]False[,]False[,]False[,]False[,]False[,]False[,]False[,]False[,]False[,]False[,]False[,]False[,]False[,]False[,]True[,]False[,]False[,]True[,]True[,]False[,]False[,]False[,]False[,]False[,]False[,]False[,]False[,]False
P49712[,]P49712[,][,]V-type proton ATPase subunit B[,]ATP6V1B[,]Gallus gallus[,]453[,]Non-catalytic subunit of the peripheral V1 complex of vacuolar ATPase. V-ATPase is responsible for acidifying a variety of intracellular compartments in eukaryotic cells.[,][,]http://www.uniprot.org/uniprot/P49712[,]GO:0015991 cellular process[,]GO:0033180 (macromolecular complex, protein complex)[,]GO:0005524 (binding, carbohydrate derivative binding) GO:0016820 (catalytic activity, hydrolase activity)[,]False[,]True[,]False[,]False[,]False[,]False[,]False[,]False[,]False[,]False[,]False[,]False[,]False[,]False[,]False[,]False[,]False[,]False[,]False[,]False[,]False[,]False[,]False[,]False[,]False[,]False[,]True[,]False[,]False[,]False[,]True[,]True[,]False[,]False[,]False[,]False[,]False[,]False[,]False[,]False[,]False
P09645[,]P09645[,][,]Tubulin alpha-8 chain[,]N/A[,]Gallus gallus[,]324[,]Tubulin is the major constituent of microtubules. It binds two moles of GTP, one at an exchangeable site on the beta chain and one at a non-exchangeable site on the alpha chain.[,][,]http://www.uniprot.org/uniprot/P09645[,]GO:0007017 cellular processGO:0051258 cellular component organization or biogenesis[,]GO:0005737 (cytoplasm, intracellular) GO:0005874 (cytoskeleton, intracellular)[,]GO:0005525 (binding, carbohydrate derivative binding) GO:0003924 (catalytic activity, hydrolase activity) GO:0005200 (structural molecule activity, structural constituent of cytoskeleton)[,]False[,]True[,]False[,]False[,]False[,]False[,]False[,]False[,]False[,]False[,]False[,]True[,]False[,]False[,]False[,]False[,]False[,]False[,]False[,]False[,]True[,]False[,]False[,]False[,]False[,]False[,]False[,]True[,]False[,]False[,]True[,]True[,]False[,]False[,]True[,]False[,]False[,]False[,]False[,]False[,]False
P09572[,]P09572[,][,]Sodium/potassium-transporting ATPase subunit alpha-1[,]ATP1A1[,]Gallus gallus[,]1021[,]This is the catalytic component of the active enzyme, which catalyzes the hydrolysis of ATP coupled with the exchange of sodium and potassium ions across the plasma membrane. This action creates the electrochemical gradient of sodium and potassium ions, providing the energy for active transport of various nutrients.[,]ATP + H(2)O + Na(+)(In) + K(+)(Out) = ADP + phosphate + Na(+)(Out) + K(+)(In).[,]http://www.uniprot.org/uniprot/P09572[,][,]GO:0016021 (other, membrane part) GO:0005886 (plasma membrane, cell periphery)[,]GO:0005524 (binding, carbohydrate derivative binding) GO:0046872 (binding, ion binding) GO:0005391 (catalytic activity, hydrolase activity)[,]False[,]False[,]False[,]False[,]False[,]False[,]False[,]False[,]False[,]False[,]False[,]False[,]False[,]False[,]False[,]False[,]False[,]False[,]False[,]False[,]False[,]True[,]False[,]False[,]False[,]False[,]False[,]False[,]True[,]False[,]True[,]True[,]False[,]False[,]False[,]False[,]False[,]False[,]False[,]False[,]False
P16527[,]P16527[,][,]Myristoylated alanine-rich C-kinase substrate[,]MARCKS[,]Gallus gallus[,]281[,]MARCKS is the most prominent cellular substrate for protein kinase C. This protein binds calmodulin, actin, and synapsin. MARCKS is a filamentous (F) actin cross-linking protein.[,][,]http://www.uniprot.org/uniprot/P16527[,][,]GO:0005737 (cytoplasm, intracellular) GO:0005856 (cytoskeleton, intracellular) GO:0016020 (other)[,][,]False[,]False[,]False[,]False[,]False[,]False[,]False[,]False[,]False[,]False[,]False[,]False[,]False[,]False[,]False[,]False[,]False[,]False[,]False[,]False[,]True[,]False[,]False[,]False[,]False[,]False[,]False[,]True[,]True[,]False[,]False[,]False[,]False[,]False[,]False[,]False[,]False[,]False[,]False[,]False[,]False
Q6R748[,]Q6R748[,][,]Syntaxin-binding protein 1[,]STXBP1[,]Gallus gallus[,]594[,]May participate in the regulation of synaptic vesicle docking and fusion, possibly through interaction with GTP-binding proteins. Essential for neurotransmission and binds syntaxins, components of the synaptic vesicle fusion machinery. May play a role in determining the specificity of intracellular fusion reactions (By similarity).[,][,]http://www.uniprot.org/uniprot/Q6R748[,]GO:0015031 localizationGO:0006904 cellular process[,]GO:0005829 (cytoplasm, intracellular) GO:0016020 (other)[,][,]False[,]True[,]False[,]False[,]False[,]False[,]True[,]False[,]False[,]False[,]False[,]False[,]False[,]False[,]False[,]False[,]False[,]False[,]False[,]False[,]False[,]False[,]False[,]False[,]False[,]False[,]False[,]True[,]True[,]False[,]False[,]False[,]False[,]False[,]False[,]False[,]False[,]False[,]False[,]False[,]False
AGL04365[,][,][,][,][,][,][,][,][,]http://www.uniprot.org/uniprot/AGL04365[,][,][,][,]False[,]False[,]False[,]False[,]False[,]False[,]False[,]False[,]False[,]False[,]False[,]False[,]False[,]False[,]False[,]False[,]False[,]False[,]False[,]False[,]False[,]False[,]False[,]False[,]False[,]False[,]False[,]False[,]False[,]False[,]False[,]False[,]False[,]False[,]False[,]False[,]False[,]False[,]False[,]False[,]False
AGO87339[,][,][,][,][,][,][,][,][,]http://www.uniprot.org/uniprot/AGO87339[,][,][,][,]False[,]False[,]False[,]False[,]False[,]False[,]False[,]False[,]False[,]False[,]False[,]False[,]False[,]False[,]False[,]False[,]False[,]False[,]False[,]False[,]False[,]False[,]False[,]False[,]False[,]False[,]False[,]False[,]False[,]False[,]False[,]False[,]False[,]False[,]False[,]False[,]False[,]False[,]False[,]False[,]False
CAJ43167[,][,][,][,][,][,][,][,][,]http://www.uniprot.org/uniprot/CAJ43167[,][,][,][,]False[,]False[,]False[,]False[,]False[,]False[,]False[,]False[,]False[,]False[,]False[,]False[,]False[,]False[,]False[,]False[,]False[,]False[,]False[,]False[,]False[,]False[,]False[,]False[,]False[,]False[,]False[,]False[,]False[,]False[,]False[,]False[,]False[,]False[,]False[,]False[,]False[,]False[,]False[,]False[,]False
CDH98266[,][,][,][,][,][,][,][,][,]http://www.uniprot.org/uniprot/CDH98266[,][,][,][,]False[,]False[,]False[,]False[,]False[,]False[,]False[,]False[,]False[,]False[,]False[,]False[,]False[,]False[,]False[,]False[,]False[,]False[,]False[,]False[,]False[,]False[,]False[,]False[,]False[,]False[,]False[,]False[,]False[,]False[,]False[,]False[,]False[,]False[,]False[,]False[,]False[,]False[,]False[,]False[,]False
ABD77680[,][,][,][,][,][,][,][,][,]http://www.uniprot.org/uniprot/ABD77680[,][,][,][,]False[,]False[,]False[,]False[,]False[,]False[,]False[,]False[,]False[,]False[,]False[,]False[,]False[,]False[,]False[,]False[,]False[,]False[,]False[,]False[,]False[,]False[,]False[,]False[,]False[,]False[,]False[,]False[,]False[,]False[,]False[,]False[,]False[,]False[,]False[,]False[,]False[,]False[,]False[,]False[,]False
P17042[,]P17042[,][,]Non-structural protein 1[,]NS[,]Influenza A virus (strain A/Leningrad/1/1954 H1N1)[,][,]Prevents the establishment of the cellular antiviral state by inhibiting TRIM25-mediated DDX58 ubiquitination, which normally triggers the antiviral transduction signal that leads to the activation of type I IFN genes by transcription factors like IRF3 and IRF7. Prevents human EIF2AK2/PKR activation, either by binding double-strand RNA, or by interacting directly with EIF2AK2/PKR. This function may be important at the very beginning of the infection, when NS1 is mainly present in the cytoplasm. Also binds poly(A) and U6 snRNA. Suppresses the RNA silencing-based antiviral response in Drosophila cells (By similarity).[,][,]http://www.uniprot.org/uniprot/P17042[,][,][,][,]False[,]False[,]False[,]False[,]False[,]False[,]False[,]False[,]False[,]False[,]False[,]False[,]False[,]False[,]False[,]False[,]False[,]False[,]False[,]False[,]False[,]False[,]False[,]False[,]False[,]False[,]False[,]False[,]False[,]False[,]False[,]False[,]False[,]False[,]False[,]False[,]False[,]False[,]False[,]False[,]False
ADX42648[,][,][,][,][,][,][,][,][,]http://www.uniprot.org/uniprot/ADX42648[,][,][,][,]False[,]False[,]False[,]False[,]False[,]False[,]False[,]False[,]False[,]False[,]False[,]False[,]False[,]False[,]False[,]False[,]False[,]False[,]False[,]False[,]False[,]False[,]False[,]False[,]False[,]False[,]False[,]False[,]False[,]False[,]False[,]False[,]False[,]False[,]False[,]False[,]False[,]False[,]False[,]False[,]False
ACV49550[,][,][,][,][,][,][,][,][,]http://www.uniprot.org/uniprot/ACV49550[,][,][,][,]False[,]False[,]False[,]False[,]False[,]False[,]False[,]False[,]False[,]False[,]False[,]False[,]False[,]False[,]False[,]False[,]False[,]False[,]False[,]False[,]False[,]False[,]False[,]False[,]False[,]False[,]False[,]False[,]False[,]False[,]False[,]False[,]False[,]False[,]False[,]False[,]False[,]False[,]False[,]False[,]False
P03496[,]P03496[,][,]Non-structural protein 1[,]NS[,]Influenza A virus (strain A/Puerto Rico/8/1934 H1N1)[,][,]Prevents the establishment of the cellular antiviral state by inhibiting TRIM25-mediated DDX58 ubiquitination, which normally triggers the antiviral transduction signal that leads to the activation of type I IFN genes by transcription factors like IRF3 and IRF7. Prevents human EIF2AK2/PKR activation, either by binding double-strand RNA, or by interacting directly with EIF2AK2/PKR. This function may be important at the very beginning of the infection, when NS1 is mainly present in the cytoplasm. Also binds poly(A) and U6 snRNA. Suppresses the RNA silencing-based antiviral response in Drosophila cells (By similarity).[,][,]http://www.uniprot.org/uniprot/P03496[,]GO:0019221 regulationGO:0030683 regulationGO:0046778 regulationGO:0019048 regulationGO:0019054 regulationGO:0039524 regulationGO:0039580 regulationGO:0039540 regulationGO:0039502 regulationGO:0019058 cellular processGO:0016032 cellular processGO:0019083 cellular process[,]GO:0005829 (cytoplasm, intracellular) GO:0030430 (cytoplasm, host) GO:0042025 (nucleus, host) GO:0005654 (nucleus, intracellular)[,]GO:0003723 (binding, heterocyclic compound binding)[,]False[,]True[,]False[,]False[,]False[,]False[,]False[,]False[,]True[,]False[,]False[,]False[,]False[,]False[,]False[,]False[,]False[,]False[,]True[,]False[,]False[,]False[,]False[,]False[,]False[,]False[,]False[,]True[,]False[,]False[,]True[,]False[,]False[,]False[,]False[,]False[,]False[,]False[,]False[,]False[,]False
B4URE2[,]B4URE2[,][,]Non-structural protein 1[,]NS[,]Influenza A virus (strain A/Russia:St.Petersburg/8/2006 H1N1)[,][,]Prevents the establishment of the cellular antiviral state by inhibiting TRIM25-mediated DDX58 ubiquitination, which normally triggers the antiviral transduction signal that leads to the activation of type I IFN genes by transcription factors like IRF3 and IRF7. Prevents human EIF2AK2/PKR activation, either by binding double-strand RNA, or by interacting directly with EIF2AK2/PKR. This function may be important at the very beginning of the infection, when NS1 is mainly present in the cytoplasm. Also binds poly(A) and U6 snRNA. Suppresses the RNA silencing-based antiviral response in Drosophila cells (By similarity).[,][,]http://www.uniprot.org/uniprot/B4URE2[,]GO:0039524 regulationGO:0039580 regulationGO:0039540 regulationGO:0039502 regulation[,]GO:0030430 (cytoplasm, host) GO:0042025 (nucleus, host)[,]GO:0003723 (binding, heterocyclic compound binding)[,]False[,]False[,]False[,]False[,]False[,]False[,]False[,]False[,]True[,]False[,]False[,]False[,]False[,]False[,]False[,]False[,]False[,]False[,]True[,]False[,]False[,]False[,]False[,]False[,]False[,]False[,]False[,]True[,]False[,]False[,]True[,]False[,]False[,]False[,]False[,]False[,]False[,]False[,]False[,]False[,]False
AAM75163[,][,][,][,][,][,][,][,][,]http://www.uniprot.org/uniprot/AAM75163[,][,][,][,]False[,]False[,]False[,]False[,]False[,]False[,]False[,]False[,]False[,]False[,]False[,]False[,]False[,]False[,]False[,]False[,]False[,]False[,]False[,]False[,]False[,]False[,]False[,]False[,]False[,]False[,]False[,]False[,]False[,]False[,]False[,]False[,]False[,]False[,]False[,]False[,]False[,]False[,]False[,]False[,]False
ACY66336[,][,][,][,][,][,][,][,][,]http://www.uniprot.org/uniprot/ACY66336[,][,][,][,]False[,]False[,]False[,]False[,]False[,]False[,]False[,]False[,]False[,]False[,]False[,]False[,]False[,]False[,]False[,]False[,]False[,]False[,]False[,]False[,]False[,]False[,]False[,]False[,]False[,]False[,]False[,]False[,]False[,]False[,]False[,]False[,]False[,]False[,]False[,]False[,]False[,]False[,]False[,]False[,]False
AAA43536[,][,][,][,][,][,][,][,][,]http://www.uniprot.org/uniprot/AAA43536[,][,][,][,]False[,]False[,]False[,]False[,]False[,]False[,]False[,]False[,]False[,]False[,]False[,]False[,]False[,]False[,]False[,]False[,]False[,]False[,]False[,]False[,]False[,]False[,]False[,]False[,]False[,]False[,]False[,]False[,]False[,]False[,]False[,]False[,]False[,]False[,]False[,]False[,]False[,]False[,]False[,]False[,]False
Q0PDM0[,]Q0PDM0[,][,]Non-structural protein 1[,]NS[,]Influenza A virus (strain A/X-31 H3N2)[,][,]Prevents the establishment of the cellular antiviral state by inhibiting TRIM25-mediated DDX58 ubiquitination, which normally triggers the antiviral transduction signal that leads to the activation of type I IFN genes by transcription factors like IRF3 and IRF7. Prevents human EIF2AK2/PKR activation, either by binding double-strand RNA, or by interacting directly with EIF2AK2/PKR. This function may be important at the very beginning of the infection, when NS1 is mainly present in the cytoplasm. Also binds poly(A) and U6 snRNA. Suppresses the RNA silencing-based antiviral response in Drosophila cells (By similarity).[,][,]http://www.uniprot.org/uniprot/Q0PDM0[,]GO:0039524 regulationGO:0039580 regulationGO:0039540 regulationGO:0039502 regulation[,]GO:0030430 (cytoplasm, host) GO:0042025 (nucleus, host)[,]GO:0003723 (binding, heterocyclic compound binding)[,]False[,]False[,]False[,]False[,]False[,]False[,]False[,]False[,]True[,]False[,]False[,]False[,]False[,]False[,]False[,]False[,]False[,]False[,]True[,]False[,]False[,]False[,]False[,]False[,]False[,]False[,]False[,]True[,]False[,]False[,]True[,]False[,]False[,]False[,]False[,]False[,]False[,]False[,]False[,]False[,]False
CAA24292[,][,][,][,][,][,][,][,][,]http://www.uniprot.org/uniprot/CAA24292[,][,][,][,]False[,]False[,]False[,]False[,]False[,]False[,]False[,]False[,]False[,]False[,]False[,]False[,]False[,]False[,]False[,]False[,]False[,]False[,]False[,]False[,]False[,]False[,]False[,]False[,]False[,]False[,]False[,]False[,]False[,]False[,]False[,]False[,]False[,]False[,]False[,]False[,]False[,]False[,]False[,]False[,]False
ADV39775[,][,][,][,][,][,][,][,][,]http://www.uniprot.org/uniprot/ADV39775[,][,][,][,]False[,]False[,]False[,]False[,]False[,]False[,]False[,]False[,]False[,]False[,]False[,]False[,]False[,]False[,]False[,]False[,]False[,]False[,]False[,]False[,]False[,]False[,]False[,]False[,]False[,]False[,]False[,]False[,]False[,]False[,]False[,]False[,]False[,]False[,]False[,]False[,]False[,]False[,]False[,]False[,]False
ABO38356[,][,][,][,][,][,][,][,][,]http://www.uniprot.org/uniprot/ABO38356[,][,][,][,]False[,]False[,]False[,]False[,]False[,]False[,]False[,]False[,]False[,]False[,]False[,]False[,]False[,]False[,]False[,]False[,]False[,]False[,]False[,]False[,]False[,]False[,]False[,]False[,]False[,]False[,]False[,]False[,]False[,]False[,]False[,]False[,]False[,]False[,]False[,]False[,]False[,]False[,]False[,]False[,]False
A4GCJ2[,]A4GCJ2[,][,]Non-structural protein 1[,]NS[,]Influenza A virus (strain A/Henry/1936 H1N1)[,][,]Prevents the establishment of the cellular antiviral state by inhibiting TRIM25-mediated DDX58 ubiquitination, which normally triggers the antiviral transduction signal that leads to the activation of type I IFN genes by transcription factors like IRF3 and IRF7. Prevents human EIF2AK2/PKR activation, either by binding double-strand RNA, or by interacting directly with EIF2AK2/PKR. This function may be important at the very beginning of the infection, when NS1 is mainly present in the cytoplasm. Also binds poly(A) and U6 snRNA. Suppresses the RNA silencing-based antiviral response in Drosophila cells (By similarity).[,][,]http://www.uniprot.org/uniprot/A4GCJ2[,]GO:0039524 regulationGO:0039580 regulationGO:0039540 regulationGO:0039502 regulation[,]GO:0030430 (cytoplasm, host) GO:0042025 (nucleus, host)[,]GO:0003723 (binding, heterocyclic compound binding)[,]False[,]False[,]False[,]False[,]False[,]False[,]False[,]False[,]True[,]False[,]False[,]False[,]False[,]False[,]False[,]False[,]False[,]False[,]True[,]False[,]False[,]False[,]False[,]False[,]False[,]False[,]False[,]True[,]False[,]False[,]True[,]False[,]False[,]False[,]False[,]False[,]False[,]False[,]False[,]False[,]False
Q5ZLA6[,]Q5ZLA6[,][,]Unconventional myosin-Ic[,]MYO1C[,]Gallus gallus[,]1028[,]Myosins are actin-based motor molecules with ATPase activity. Unconventional myosins serve in intracellular movements. Their highly divergent tails are presumed to bind to membranous compartments, which would be moved relative to actin filaments (By similarity).[,][,]http://www.uniprot.org/uniprot/Q5ZLA6[,][,]GO:0016023 (other intracellular organelles, intracellular) GO:0016459 (cytoskeleton, intracellular) GO:0001726 (other, cell leading edge) GO:0060171 (plasma membrane, cell periphery)[,]GO:0005524 (binding, carbohydrate derivative binding) GO:0003774 (catalytic activity, hydrolase activity)[,]False[,]False[,]False[,]False[,]False[,]False[,]False[,]False[,]False[,]False[,]False[,]False[,]False[,]False[,]False[,]False[,]False[,]False[,]False[,]False[,]True[,]True[,]False[,]False[,]True[,]False[,]False[,]False[,]True[,]False[,]True[,]True[,]False[,]False[,]False[,]False[,]False[,]False[,]False[,]False[,]False
Q5ZMD1[,]Q5ZMD1[,][,]14-3-3 protein theta[,]YWHAQ[,]Gallus gallus[,]245[,]Adapter protein implicated in the regulation of a large spectrum of both general and specialized signaling pathways. Binds to a large number of partners, usually by recognition of a phosphoserine or phosphothreonine motif. Binding generally results in the modulation of the activity of the binding partner (By similarity).[,][,]http://www.uniprot.org/uniprot/Q5ZMD1[,]GO:0045892 regulationGO:0021762 developmental process[,]GO:0005737 (cytoplasm, intracellular) GO:0070062 (extracellular, extracellular organelle) GO:0005925 (other, anchoring junction) GO:0016020 (other)[,][,]False[,]False[,]True[,]False[,]False[,]False[,]False[,]False[,]True[,]False[,]False[,]False[,]False[,]False[,]False[,]False[,]False[,]False[,]False[,]False[,]False[,]False[,]False[,]True[,]False[,]False[,]False[,]True[,]True[,]False[,]False[,]False[,]False[,]False[,]False[,]False[,]False[,]False[,]False[,]False[,]False
Q5ZHL0[,]Q5ZHL0[,][,]V-type proton ATPase subunit d 2[,]ATP6V0D2[,]Gallus gallus[,]351[,]Subunit of the integral membrane V0 complex of vacuolar ATPase. Vacuolar ATPase is responsible for acidifying a variety of intracellular compartments in eukaryotic cells, thus providing most of the energy required for transport processes in the vacuolar system. May play a role in coupling of proton transport and ATP hydrolysis (By similarity).[,][,]http://www.uniprot.org/uniprot/Q5ZHL0[,]GO:0015991 cellular process[,]GO:0016324 (plasma membrane, apical part of cell) GO:0005769 (endosome, endomembrane system) GO:0070062 (extracellular, extracellular organelle) GO:0033179 (macromolecular complex, protein complex) GO:0016471 (other intracellular organelles, intracellular)[,]GO:0015078 (transporter, substrate-specific transporter activity)[,]False[,]True[,]False[,]False[,]False[,]False[,]False[,]False[,]False[,]False[,]False[,]False[,]True[,]False[,]False[,]False[,]False[,]False[,]False[,]False[,]False[,]True[,]False[,]True[,]True[,]False[,]True[,]False[,]False[,]False[,]False[,]False[,]False[,]False[,]False[,]False[,]False[,]False[,]False[,]False[,]True
Q90WD0[,]Q90WD0[,][,]Actin-related protein 3[,]ACTR3[,]Gallus gallus[,]418[,]Functions as ATP-binding component of the Arp2/3 complex which is involved in regulation of actin polymerization and together with an activating nucleation-promoting factor (NPF) mediates the formation of branched actin networks. Seems to contact the pointed end of the daughter actin filament (By similarity).[,][,]http://www.uniprot.org/uniprot/Q90WD0[,]GO:0034314 regulationGO:0008356 cellular processGO:0060271 cellular component organization or biogenesisGO:0007163 cellular processGO:0016344 cellular component organization or biogenesisGO:0033206 cellular processGO:0051653 cellular process[,]GO:0005885 (cytoskeleton, intracellular) GO:0005903 (other, cell projection) GO:0005911 (other, cell-cell junction) GO:0005737 (cytoplasm, intracellular) GO:0070062 (extracellular, extracellular organelle) GO:0005925 (other, anchoring junction) GO:0030027 (other, cell leading edge) GO:0016020 (other)[,]GO:0005524 (binding, carbohydrate derivative binding) GO:0005200 (structural molecule activity, structural constituent of cytoskeleton)[,]False[,]True[,]False[,]False[,]False[,]False[,]False[,]False[,]True[,]False[,]False[,]True[,]False[,]False[,]False[,]False[,]False[,]False[,]False[,]False[,]True[,]False[,]False[,]True[,]False[,]False[,]False[,]True[,]True[,]False[,]True[,]False[,]False[,]False[,]True[,]False[,]False[,]False[,]False[,]False[,]False
P18359[,]P18359[,][,]Destrin[,]DSTN[,]Gallus gallus[,]165[,]Actin-depolymerizing protein. Severs actin filaments (F-actin) and binds to actin monomers (G-actin). Acts in a pH-independent manner.[,][,]http://www.uniprot.org/uniprot/P18359[,]GO:0030042 cellular component organization or biogenesisGO:0051014 cellular processGO:0030836 regulation[,]GO:0015629 (cytoskeleton, intracellular)[,][,]False[,]True[,]False[,]False[,]False[,]False[,]False[,]False[,]True[,]False[,]False[,]True[,]False[,]False[,]False[,]False[,]False[,]False[,]False[,]False[,]True[,]False[,]False[,]False[,]False[,]False[,]False[,]False[,]False[,]False[,]False[,]False[,]False[,]False[,]False[,]False[,]False[,]False[,]False[,]False[,]False
AAV68015[,][,][,][,][,][,][,][,][,]http://www.uniprot.org/uniprot/AAV68015[,][,][,][,]False[,]False[,]False[,]False[,]False[,]False[,]False[,]False[,]False[,]False[,]False[,]False[,]False[,]False[,]False[,]False[,]False[,]False[,]False[,]False[,]False[,]False[,]False[,]False[,]False[,]False[,]False[,]False[,]False[,]False[,]False[,]False[,]False[,]False[,]False[,]False[,]False[,]False[,]False[,]False[,]False
Q9PSX7[,]Q9PSX7[,][,]Rho-related GTP-binding protein RhoC[,]RHOC[,]Gallus gallus[,]193[,]Regulates a signal transduction pathway linking plasma membrane receptors to the assembly of focal adhesions and actin stress fibers. Serves as a microtubule-dependent signal that is required for the myosin contractile ring formation during cell cycle cytokinesis. Regulates apical junction formation in bronchial epithelial cells (By similarity).[,][,]http://www.uniprot.org/uniprot/Q9PSX7[,]GO:0043297 cellular component organization or biogenesisGO:0000910 cellular processGO:0043123 regulationGO:1902766 cellular processGO:0007264 regulationGO:0044319 cellular process[,]GO:0032154 (cell surface, cell division site) GO:0070062 (extracellular, extracellular organelle) GO:0005634 (nucleus, intracellular) GO:0005886 (plasma membrane, cell periphery)[,]GO:0005525 (binding, carbohydrate derivative binding) GO:0004871 (molecular transducer activity, signal transducer activity)[,]False[,]True[,]False[,]False[,]False[,]False[,]False[,]False[,]True[,]False[,]False[,]True[,]False[,]False[,]False[,]False[,]False[,]False[,]True[,]False[,]False[,]True[,]True[,]True[,]False[,]False[,]False[,]False[,]False[,]False[,]True[,]False[,]False[,]True[,]False[,]False[,]False[,]False[,]False[,]False[,]False
AFR76481[,][,][,][,][,][,][,][,][,]http://www.uniprot.org/uniprot/AFR76481[,][,][,][,]False[,]False[,]False[,]False[,]False[,]False[,]False[,]False[,]False[,]False[,]False[,]False[,]False[,]False[,]False[,]False[,]False[,]False[,]False[,]False[,]False[,]False[,]False[,]False[,]False[,]False[,]False[,]False[,]False[,]False[,]False[,]False[,]False[,]False[,]False[,]False[,]False[,]False[,]False[,]False[,]False
AHZ35704[,][,][,][,][,][,][,][,][,]http://www.uniprot.org/uniprot/AHZ35704[,][,][,][,]False[,]False[,]False[,]False[,]False[,]False[,]False[,]False[,]False[,]False[,]False[,]False[,]False[,]False[,]False[,]False[,]False[,]False[,]False[,]False[,]False[,]False[,]False[,]False[,]False[,]False[,]False[,]False[,]False[,]False[,]False[,]False[,]False[,]False[,]False[,]False[,]False[,]False[,]False[,]False[,]False
P51903[,]P51903[,][,]Phosphoglycerate kinase[,]PGK[,]Gallus gallus[,]417[,][,]ATP + 3-phospho-D-glycerate = ADP + 3-phospho-D-glyceroyl phosphate.[,]http://www.uniprot.org/uniprot/P51903[,]GO:0005975 metabolic processGO:0006094 metabolic processGO:0006096 cellular processGO:0016310 cellular processGO:0044281 metabolic process[,]GO:0005694 (chromosome, intracellular) GO:0005829 (cytoplasm, intracellular)[,]GO:0005524 (binding, carbohydrate derivative binding) GO:0004618 (catalytic activity, transferase activity)[,]False[,]True[,]False[,]False[,]False[,]False[,]False[,]True[,]False[,]False[,]False[,]False[,]False[,]True[,]False[,]False[,]False[,]False[,]False[,]False[,]False[,]False[,]False[,]False[,]False[,]False[,]False[,]True[,]False[,]False[,]True[,]True[,]False[,]False[,]False[,]False[,]False[,]False[,]False[,]False[,]False
ADV78550[,][,][,][,][,][,][,][,][,]http://www.uniprot.org/uniprot/ADV78550[,][,][,][,]False[,]False[,]False[,]False[,]False[,]False[,]False[,]False[,]False[,]False[,]False[,]False[,]False[,]False[,]False[,]False[,]False[,]False[,]False[,]False[,]False[,]False[,]False[,]False[,]False[,]False[,]False[,]False[,]False[,]False[,]False[,]False[,]False[,]False[,]False[,]False[,]False[,]False[,]False[,]False[,]False
CDH98261[,][,][,][,][,][,][,][,][,]http://www.uniprot.org/uniprot/CDH98261[,][,][,][,]False[,]False[,]False[,]False[,]False[,]False[,]False[,]False[,]False[,]False[,]False[,]False[,]False[,]False[,]False[,]False[,]False[,]False[,]False[,]False[,]False[,]False[,]False[,]False[,]False[,]False[,]False[,]False[,]False[,]False[,]False[,]False[,]False[,]False[,]False[,]False[,]False[,]False[,]False[,]False[,]False
Q98953[,]Q98953[,][,]Protein S100-A6[,]S100A6[,]Gallus gallus[,]92[,]May function as calcium sensor and modulator, contributing to cellular calcium signaling. May function by interacting with other proteins, such as TPR-containing proteins, and indirectly play a role in many physiological processes such as the reorganization of the actin cytoskeleton and in cell motility. Binds 2 calcium ions. Calcium binding is cooperative (By similarity).[,][,]http://www.uniprot.org/uniprot/Q98953[,]GO:0007049 cellular processGO:0051781 regulation[,]GO:0005623 (other) GO:0005829 (cytoplasm, intracellular)[,]GO:0005509 (binding, ion binding) GO:0048306 (binding, protein binding) GO:0019899 (binding, protein binding) GO:0042803 (binding, protein binding)[,]False[,]True[,]False[,]False[,]False[,]False[,]False[,]False[,]True[,]False[,]False[,]False[,]False[,]False[,]False[,]False[,]False[,]False[,]False[,]False[,]False[,]False[,]False[,]False[,]False[,]False[,]False[,]True[,]True[,]False[,]True[,]False[,]False[,]False[,]False[,]False[,]False[,]False[,]False[,]False[,]False
BAH20562[,][,][,][,][,][,][,][,][,]http://www.uniprot.org/uniprot/BAH20562[,][,][,][,]False[,]False[,]False[,]False[,]False[,]False[,]False[,]False[,]False[,]False[,]False[,]False[,]False[,]False[,]False[,]False[,]False[,]False[,]False[,]False[,]False[,]False[,]False[,]False[,]False[,]False[,]False[,]False[,]False[,]False[,]False[,]False[,]False[,]False[,]False[,]False[,]False[,]False[,]False[,]False[,]False
ADE45683[,][,][,][,][,][,][,][,][,]http://www.uniprot.org/uniprot/ADE45683[,][,][,][,]False[,]False[,]False[,]False[,]False[,]False[,]False[,]False[,]False[,]False[,]False[,]False[,]False[,]False[,]False[,]False[,]False[,]False[,]False[,]False[,]False[,]False[,]False[,]False[,]False[,]False[,]False[,]False[,]False[,]False[,]False[,]False[,]False[,]False[,]False[,]False[,]False[,]False[,]False[,]False[,]False
Q5ZMT0[,]Q5ZMT0[,][,]14-3-3 protein epsilon[,]YWHAE[,]Gallus gallus[,]255[,]Adapter protein implicated in the regulation of a large spectrum of both general and specialized signaling pathways. Binds to a large number of partners, usually by recognition of a phosphoserine or phosphothreonine motif. Binding generally results in the modulation of the activity of the binding partner.[,][,]http://www.uniprot.org/uniprot/Q5ZMT0[,]GO:0021987 developmental processGO:0021766 developmental processGO:1902309 regulationGO:0001764 cellular processGO:0006605 localizationGO:0060306 regulationGO:1901016 regulationGO:0021762 developmental process[,]GO:0070062 (extracellular, extracellular organelle) GO:0005925 (other, anchoring junction) GO:0016020 (other) GO:0005739 (mitochondria, intracellular)[,]GO:0044822 (binding, heterocyclic compound binding) GO:0015459 (molecular function regulator, channel regulator activity)[,]False[,]True[,]True[,]False[,]False[,]False[,]True[,]False[,]True[,]False[,]False[,]False[,]False[,]False[,]False[,]False[,]False[,]True[,]False[,]False[,]False[,]False[,]False[,]True[,]False[,]False[,]False[,]False[,]True[,]False[,]True[,]False[,]False[,]False[,]False[,]False[,]False[,]False[,]False[,]False[,]True
Q5ZKC9[,]Q5ZKC9[,][,]14-3-3 protein zeta[,]YWHAZ[,]Gallus gallus[,]245[,]Adapter protein implicated in the regulation of a large spectrum of both general and specialized signaling pathways. Binds to a large number of partners, usually by recognition of a phosphoserine or phosphothreonine motif. Binding generally results in the modulation of the activity of the binding partner (By similarity).[,][,]http://www.uniprot.org/uniprot/Q5ZKC9[,]GO:0051683 localizationGO:0090168 cellular component organization or biogenesisGO:0006605 localizationGO:0010941 regulation[,]GO:0072562 (extracellular, extracellular region part) GO:0070062 (extracellular, extracellular organelle) GO:0005925 (other, anchoring junction) GO:0005739 (mitochondria, intracellular) GO:0005634 (nucleus, intracellular)[,]GO:0044822 (binding, heterocyclic compound binding)[,]False[,]False[,]False[,]False[,]False[,]False[,]True[,]False[,]True[,]False[,]False[,]True[,]False[,]False[,]False[,]False[,]False[,]True[,]True[,]False[,]False[,]False[,]False[,]True[,]False[,]False[,]False[,]False[,]True[,]False[,]True[,]False[,]False[,]False[,]False[,]False[,]False[,]False[,]False[,]False[,]False
P02007[,]P02007[,][,]Hemoglobin subunit pi[,]N/A[,]Gallus gallus[,]142[,]The pi' chain is the counterpart of the alpha chain in the major early embryonic hemoglobin P.[,][,]http://www.uniprot.org/uniprot/P02007[,][,]GO:0005833 (macromolecular complex, intracellular)[,]GO:0020037 (binding, heterocyclic compound binding) GO:0005506 (binding, ion binding) GO:0019825 (binding, oxygen binding) GO:0005344 (transporter, substrate-specific transporter activity)[,]False[,]False[,]False[,]False[,]False[,]False[,]False[,]False[,]False[,]False[,]False[,]False[,]False[,]False[,]False[,]False[,]False[,]False[,]False[,]False[,]False[,]False[,]False[,]False[,]False[,]False[,]True[,]False[,]False[,]False[,]True[,]False[,]False[,]False[,]False[,]False[,]False[,]False[,]False[,]False[,]True
P02128[,]P02128[,][,]Hemoglobin subunit epsilon[,]HBE[,]Gallus gallus[,]147[,]Beta-type chain found in early embryos.[,][,]http://www.uniprot.org/uniprot/P02128[,][,]GO:0005833 (macromolecular complex, intracellular)[,]GO:0020037 (binding, heterocyclic compound binding) GO:0005506 (binding, ion binding) GO:0019825 (binding, oxygen binding) GO:0005344 (transporter, substrate-specific transporter activity)[,]False[,]False[,]False[,]False[,]False[,]False[,]False[,]False[,]False[,]False[,]False[,]False[,]False[,]False[,]False[,]False[,]False[,]False[,]False[,]False[,]False[,]False[,]False[,]False[,]False[,]False[,]True[,]False[,]False[,]False[,]True[,]False[,]False[,]False[,]False[,]False[,]False[,]False[,]False[,]False[,]True
O57579[,]O57579[,][,]Aminopeptidase N[,]ANPEP[,]Gallus gallus[,]967[,]Broad specificity aminopeptidase. Degrades a variety of peptides possessing various N-terminal amino acids including hydrophobic, basic and acidic amino acids. Preferentially hydrolyzes small peptides consisting of 4 or 5 amino acids. Hydrolyzes the N-terminal Xaa-Pro bonds in the chicken brain peptide Leu-Pro-Leu-Arg-PheNH2, the substance P fragment Arg-Pro-Lys-Pro and the bradykinin fragment Arg-Pro-Pro-Gly-Phe. Hydrolyzes the N-formylated peptides fMet-Leu-Phe, fMet-Ala-Gly-Ser-Glu and fMet-Nle-Leu-Phe-Nle-Tyr-Lys, but does not hydrolyze peptides with acetylation or pyroglutamic acid at N-terminus. Does not hydrolyze large peptides such as complete substance P, bradykinin or schistoFLRFamide.[,]Release of an N-terminal amino acid, Xaa-|-Yaa- from a peptide, amide or arylamide. Xaa is preferably Ala, but may be most amino acids including Pro (slow action). When a terminal hydrophobic residue is followed by a prolyl residue, the two may be released as an intact Xaa-Pro dipeptide.[,]http://www.uniprot.org/uniprot/O57579[,][,]GO:0016021 (other, membrane part) GO:0005886 (plasma membrane, cell periphery)[,]GO:0004177 (catalytic activity, hydrolase activity) GO:0008237 (catalytic activity, hydrolase activity) GO:0008270 (binding, ion binding)[,]False[,]False[,]False[,]False[,]False[,]False[,]False[,]False[,]False[,]False[,]False[,]False[,]False[,]False[,]False[,]False[,]False[,]False[,]False[,]False[,]False[,]True[,]False[,]False[,]False[,]False[,]False[,]False[,]True[,]False[,]True[,]True[,]False[,]False[,]False[,]False[,]False[,]False[,]False[,]False[,]False
O93277[,]O93277[,][,]WD repeat-containing protein 1[,]WDR1[,]Gallus gallus[,]609[,]Induces disassembly of actin filaments in conjunction with ADF/cofilin family proteins.[,][,]http://www.uniprot.org/uniprot/O93277[,][,]GO:0005737 (cytoplasm, intracellular) GO:0005856 (cytoskeleton, intracellular)[,][,]False[,]False[,]False[,]False[,]False[,]False[,]False[,]False[,]False[,]False[,]False[,]False[,]False[,]False[,]False[,]False[,]False[,]False[,]False[,]False[,]True[,]False[,]False[,]False[,]False[,]False[,]False[,]True[,]False[,]False[,]False[,]False[,]False[,]False[,]False[,]False[,]False[,]False[,]False[,]False[,]False
Q90593[,]Q90593[,][,]78 kDa glucose-regulated protein[,]HSPA5[,]Gallus gallus[,]652[,]Probably plays a role in facilitating the assembly of multimeric protein complexes inside the endoplasmic reticulum.[,][,]http://www.uniprot.org/uniprot/Q90593[,]GO:0006987 regulationGO:0042149 cellular processGO:0071353 cellular processGO:0021680 developmental processGO:0021589 developmental processGO:0006983 regulationGO:0035437 regulationGO:0043066 regulationGO:0030512 regulationGO:0030335 regulationGO:0031398 regulationGO:0051603 cellular processGO:0021762 developmental processGO:1901998 localization[,]GO:0009986 (cell surface, cell surface) GO:0008180 (nucleus, intracellular) GO:0034663 (er, endomembrane system) GO:0005788 (er, endomembrane system) GO:0005793 (er, intracellular) GO:0070062 (extracellular, extracellular organelle) GO:0005925 (other, anchoring junction) GO:0030176 (er, endomembrane system) GO:0030496 (other, midbody) GO:0043209 (other, myelin sheath) GO:0005886 (plasma membrane, cell periphery)[,]GO:0005524 (binding, carbohydrate derivative binding) GO:0043022 (binding, macromolecular complex binding)[,]False[,]True[,]True[,]False[,]False[,]False[,]True[,]False[,]True[,]False[,]False[,]False[,]False[,]False[,]False[,]False[,]True[,]False[,]True[,]False[,]False[,]True[,]True[,]True[,]False[,]False[,]False[,]False[,]True[,]False[,]True[,]False[,]False[,]False[,]False[,]False[,]False[,]False[,]False[,]False[,]False
CDH98263[,][,][,][,][,][,][,][,][,]http://www.uniprot.org/uniprot/CDH98263[,][,][,][,]False[,]False[,]False[,]False[,]False[,]False[,]False[,]False[,]False[,]False[,]False[,]False[,]False[,]False[,]False[,]False[,]False[,]False[,]False[,]False[,]False[,]False[,]False[,]False[,]False[,]False[,]False[,]False[,]False[,]False[,]False[,]False[,]False[,]False[,]False[,]False[,]False[,]False[,]False[,]False[,]False
Q8JG64[,]Q8JG64[,][,]Protein disulfide-isomerase A3[,]PDIA3[,]Gallus gallus[,]505[,][,]Catalyzes the rearrangement of -S-S- bonds in proteins.[,]http://www.uniprot.org/uniprot/Q8JG64[,]GO:0045454 regulationGO:2001238 regulationGO:0006457 cellular processGO:0034976 cellular process[,]GO:0009986 (cell surface, cell surface) GO:0005788 (er, endomembrane system) GO:0070062 (extracellular, extracellular organelle) GO:0005925 (other, anchoring junction) GO:0043209 (other, myelin sheath) GO:0005634 (nucleus, intracellular)[,]GO:0044822 (binding, heterocyclic compound binding) GO:0003756 (catalytic activity, isomerase activity)[,]False[,]True[,]False[,]False[,]False[,]False[,]False[,]False[,]True[,]False[,]False[,]False[,]False[,]False[,]False[,]False[,]True[,]False[,]True[,]False[,]False[,]False[,]True[,]True[,]False[,]False[,]False[,]False[,]True[,]False[,]True[,]True[,]False[,]False[,]False[,]False[,]False[,]False[,]False[,]False[,]False
P07341[,]P07341[,][,]Fructose-bisphosphate aldolase B[,]ALDOB[,]Gallus gallus[,]364[,][,]D-fructose 1,6-bisphosphate = glycerone phosphate + D-glyceraldehyde 3-phosphate.[,]http://www.uniprot.org/uniprot/P07341[,]GO:0005975 metabolic processGO:0030388 cellular processGO:0006000 metabolic processGO:0006094 metabolic processGO:0006096 cellular processGO:0001889 developmental processGO:0006116 cellular processGO:0032781 regulationGO:0044281 metabolic processGO:0070072 cellular component organization or biogenesis[,]GO:0034451 (cytoskeleton, intracellular) GO:0005829 (cytoplasm, intracellular) GO:0070062 (extracellular, extracellular organelle)[,]GO:0070061 (binding, carbohydrate binding) GO:0061609 (catalytic activity, lyase activity) GO:0004332 (catalytic activity, lyase activity)[,]False[,]True[,]True[,]False[,]False[,]False[,]False[,]True[,]True[,]False[,]False[,]True[,]False[,]False[,]False[,]False[,]False[,]False[,]False[,]False[,]True[,]False[,]False[,]True[,]False[,]False[,]False[,]True[,]False[,]False[,]True[,]True[,]False[,]False[,]False[,]False[,]False[,]False[,]False[,]False[,]False
P62207[,]P62207[,][,]Serine/threonine-protein phosphatase PP1-beta catalytic subunit[,]PPP1CB[,]Gallus gallus[,]327[,]Protein phosphatase that associates with over 200 regulatory proteins to form highly specific holoenzymes which dephosphorylate hundreds of biological targets. Protein phosphatase (PP1) is essential for cell division, it participates in the regulation of glycogen metabolism, muscle contractility and protein synthesis. Involved in regulation of ionic conductances and long-term synaptic plasticity.[,][Myosin light-chain] phosphate + H(2)O = [myosin light-chain] + phosphate.[,]http://www.uniprot.org/uniprot/P62207[,]GO:0007049 cellular processGO:0051301 cellular processGO:0032922 regulationGO:0043153 regulationGO:0005977 cellular processGO:0006470 cellular processGO:0030155 interaction with cells and organisms[,]GO:0005737 (cytoplasm, intracellular) GO:0070062 (extracellular, extracellular organelle) GO:0005925 (other, anchoring junction) GO:0070688 (nucleus, intracellular) GO:0072357 (macromolecular complex, protein serine/threonine phosphatase complex)[,]GO:0046872 (binding, ion binding) GO:0017018 (catalytic activity, hydrolase activity) GO:0050115 (catalytic activity, hydrolase activity)[,]False[,]True[,]False[,]False[,]False[,]True[,]False[,]False[,]True[,]False[,]False[,]False[,]False[,]False[,]False[,]False[,]False[,]False[,]True[,]False[,]False[,]False[,]False[,]True[,]False[,]False[,]True[,]True[,]True[,]False[,]True[,]True[,]False[,]False[,]False[,]False[,]False[,]False[,]False[,]False[,]False
P53488[,]P53488[,][,]Actin-related protein 2[,]ACTR2[,]Gallus gallus[,]394[,]Functions as ATP-binding component of the Arp2/3 complex which is involved in regulation of actin polymerization and together with an activating nucleation-promoting factor (NPF) mediates the formation of branched actin networks. Seems to contact the pointed end of the daughter actin filament (By similarity).[,][,]http://www.uniprot.org/uniprot/P53488[,]GO:0034314 regulationGO:0008356 cellular processGO:0042384 cellular component organization or biogenesisGO:0016482 localizationGO:0007163 cellular processGO:0016344 cellular component organization or biogenesisGO:0033206 cellular processGO:0051653 cellular process[,]GO:0030478 (cytoskeleton, cell periphery) GO:0005885 (cytoskeleton, intracellular) GO:0042995 (other, cell projection) GO:0070062 (extracellular, extracellular organelle) GO:0005925 (other, anchoring junction) GO:0016020 (other)[,]GO:0005524 (binding, carbohydrate derivative binding) GO:0005200 (structural molecule activity, structural constituent of cytoskeleton)[,]False[,]True[,]False[,]False[,]False[,]False[,]True[,]False[,]True[,]False[,]False[,]True[,]False[,]False[,]False[,]False[,]False[,]False[,]False[,]False[,]True[,]False[,]False[,]True[,]False[,]False[,]False[,]False[,]True[,]False[,]True[,]False[,]False[,]False[,]True[,]False[,]False[,]False[,]False[,]False[,]False
AAF87529[,][,][,][,][,][,][,][,][,]http://www.uniprot.org/uniprot/AAF87529[,][,][,][,]False[,]False[,]False[,]False[,]False[,]False[,]False[,]False[,]False[,]False[,]False[,]False[,]False[,]False[,]False[,]False[,]False[,]False[,]False[,]False[,]False[,]False[,]False[,]False[,]False[,]False[,]False[,]False[,]False[,]False[,]False[,]False[,]False[,]False[,]False[,]False[,]False[,]False[,]False[,]False[,]False
P00940[,]P00940[,][,]Triosephosphate isomerase[,]TPI1[,]Gallus gallus[,]248[,][,]D-glyceraldehyde 3-phosphate = glycerone phosphate.[,]http://www.uniprot.org/uniprot/P00940[,]GO:0005975 metabolic processGO:0006094 metabolic processGO:0006096 cellular processGO:0007275 developmental processGO:0006098 cellular processGO:0044281 metabolic process[,]GO:0005829 (cytoplasm, intracellular) GO:0070062 (extracellular, extracellular organelle) GO:0005615 (extracellular, extracellular region part) GO:0005634 (nucleus, intracellular)[,]GO:0004807 (catalytic activity, isomerase activity)[,]False[,]True[,]True[,]False[,]False[,]False[,]False[,]True[,]False[,]False[,]False[,]False[,]False[,]False[,]False[,]False[,]False[,]False[,]True[,]False[,]False[,]False[,]False[,]True[,]False[,]False[,]False[,]True[,]False[,]False[,]False[,]True[,]False[,]False[,]False[,]False[,]False[,]False[,]False[,]False[,]False
P02127[,]P02127[,][,]Hemoglobin subunit rho[,]N/A[,]Gallus gallus[,]147[,]The rho chain is the major early embryonic beta-type hemoglobin chain.[,][,]http://www.uniprot.org/uniprot/P02127[,][,]GO:0005833 (macromolecular complex, intracellular)[,]GO:0020037 (binding, heterocyclic compound binding) GO:0005506 (binding, ion binding) GO:0019825 (binding, oxygen binding) GO:0005344 (transporter, substrate-specific transporter activity)[,]False[,]False[,]False[,]False[,]False[,]False[,]False[,]False[,]False[,]False[,]False[,]False[,]False[,]False[,]False[,]False[,]False[,]False[,]False[,]False[,]False[,]False[,]False[,]False[,]False[,]False[,]True[,]False[,]False[,]False[,]True[,]False[,]False[,]False[,]False[,]False[,]False[,]False[,]False[,]False[,]True
Q5ZMH1[,]Q5ZMH1[,][,]Septin-2[,]SEPT2[,]Gallus gallus[,]349[,]Filament-forming cytoskeletal GTPase. Required for normal organization of the actin cytoskeleton. Plays a role in the biogenesis of polarized columnar-shaped epithelium by maintaining polyglutamylated microtubules, thus facilitating efficient vesicle transport, and by impeding MAP4 binding to tubulin. Required for the progression through mitosis. Forms a scaffold at the midplane of the mitotic splindle required to maintain CENPE localization at kinetochores and consequently chromosome congression. During anaphase, may be required for chromosome segregation and spindle elongation. Plays a role in ciliogenesis and collective cell movements. In cilia, required for the integrity of the diffusion barrier at the base of the primary cilium that prevents diffusion of transmembrane proteins between the cilia and plasma membranes (By similarity).[,][,]http://www.uniprot.org/uniprot/Q5ZMH1[,]GO:0051301 cellular processGO:0042384 cellular component organization or biogenesisGO:0007067 cellular component organization or biogenesisGO:0007224 regulation[,]GO:0005938 (cytoplasm, cell periphery) GO:0060170 (plasma membrane, cell periphery) GO:0032154 (cell surface, cell division site) GO:0005737 (cytoplasm, intracellular) GO:0030496 (other, midbody) GO:0005819 (cytoskeleton, intracellular)[,]GO:0005525 (binding, carbohydrate derivative binding)[,]False[,]True[,]False[,]False[,]False[,]False[,]False[,]False[,]True[,]False[,]False[,]True[,]False[,]False[,]False[,]False[,]False[,]False[,]False[,]False[,]True[,]True[,]True[,]False[,]False[,]False[,]False[,]True[,]True[,]False[,]True[,]False[,]False[,]False[,]False[,]False[,]False[,]False[,]False[,]False[,]False
Q5ZJK8[,]Q5ZJK8[,][,]T-complex protein 1 subunit eta[,]CCT7[,]Gallus gallus[,]553[,]Molecular chaperone; assists the folding of proteins upon ATP hydrolysis. Known to play a role, in vitro, in the folding of actin and tubulin (By similarity).[,][,]http://www.uniprot.org/uniprot/Q5ZJK8[,]GO:0007339 cellular processGO:0006457 cellular processGO:1901998 localization[,]GO:0044297 (other, cell body) GO:0005832 (macromolecular complex, intracellular) GO:0070062 (extracellular, extracellular organelle) GO:0005874 (cytoskeleton, intracellular) GO:0005739 (mitochondria, intracellular) GO:0002199 (macromolecular complex, protein complex)[,]GO:0005524 (binding, carbohydrate derivative binding)[,]False[,]True[,]False[,]False[,]False[,]False[,]True[,]False[,]False[,]False[,]False[,]False[,]False[,]False[,]False[,]False[,]False[,]True[,]False[,]False[,]True[,]False[,]False[,]True[,]False[,]False[,]True[,]False[,]True[,]False[,]True[,]False[,]False[,]False[,]False[,]False[,]False[,]False[,]False[,]False[,]False
Q5F381[,]Q5F381[,][,]Epithelial cell adhesion molecule[,]EPCAM[,]Gallus gallus[,]306[,][,][,]http://www.uniprot.org/uniprot/Q5F381[,][,]GO:0016021 (other, membrane part)[,][,]False[,]False[,]False[,]False[,]False[,]False[,]False[,]False[,]False[,]False[,]False[,]False[,]False[,]False[,]False[,]False[,]False[,]False[,]False[,]False[,]False[,]False[,]False[,]False[,]False[,]False[,]False[,]False[,]True[,]False[,]False[,]False[,]False[,]False[,]False[,]False[,]False[,]False[,]False[,]False[,]False
P62149[,]P62149[,][,]Calmodulin[,]CALM[,]Gallus gallus[,]149[,]Calmodulin mediates the control of a large number of enzymes, ion channels and other proteins by Ca(2+). Among the enzymes to be stimulated by the calmodulin-Ca(2+) complex are a number of protein kinases and phosphatases.[,][,]http://www.uniprot.org/uniprot/P62149[,]GO:0005513 response to stimulusGO:0030801 regulationGO:0051343 regulationGO:0032516 regulationGO:0035307 regulationGO:0060316 regulationGO:0055117 regulationGO:0032465 regulationGO:0002027 regulationGO:0010880 regulationGO:0021762 developmental process[,]GO:0034704 (macromolecular complex, protein complex) GO:0005813 (cytoskeleton, intracellular) GO:0070062 (extracellular, extracellular organelle) GO:0005634 (nucleus, intracellular) GO:0030017 (other intracellular organelles, intracellular) GO:0005876 (cytoskeleton, intracellular) GO:0000922 (cytoskeleton, intracellular)[,]GO:0005509 (binding, ion binding) GO:0017022 (binding, protein binding) GO:0072542 (molecular function regulator, enzyme regulator activity)[,]False[,]False[,]True[,]False[,]False[,]False[,]False[,]False[,]True[,]False[,]True[,]False[,]False[,]False[,]False[,]False[,]False[,]False[,]True[,]False[,]True[,]False[,]False[,]True[,]True[,]False[,]True[,]False[,]False[,]False[,]True[,]False[,]False[,]False[,]False[,]False[,]False[,]False[,]False[,]False[,]True
P05419[,]P05419[,][,]Neo-calmodulin[,]N/A[,]Gallus gallus[,]131[,][,][,]http://www.uniprot.org/uniprot/P05419[,][,][,]GO:0005509 (binding, ion binding)[,]False[,]False[,]False[,]False[,]False[,]False[,]False[,]False[,]False[,]False[,]False[,]False[,]False[,]False[,]False[,]False[,]False[,]False[,]False[,]False[,]False[,]False[,]False[,]False[,]False[,]False[,]False[,]False[,]False[,]False[,]True[,]False[,]False[,]False[,]False[,]False[,]False[,]False[,]False[,]False[,]False
ACR56263[,][,][,][,][,][,][,][,][,]http://www.uniprot.org/uniprot/ACR56263[,][,][,][,]False[,]False[,]False[,]False[,]False[,]False[,]False[,]False[,]False[,]False[,]False[,]False[,]False[,]False[,]False[,]False[,]False[,]False[,]False[,]False[,]False[,]False[,]False[,]False[,]False[,]False[,]False[,]False[,]False[,]False[,]False[,]False[,]False[,]False[,]False[,]False[,]False[,]False[,]False[,]False[,]False
Q08392[,]Q08392[,][,]Glutathione S-transferase[,]N/A[,]Gallus gallus[,]221[,]Conjugation of reduced glutathione to a wide number of exogenous and endogenous hydrophobic electrophiles.[,]RX + glutathione = HX + R-S-glutathione.[,]http://www.uniprot.org/uniprot/Q08392[,]GO:0006749 cellular process[,][,]GO:0004364 (catalytic activity, transferase activity)[,]False[,]True[,]False[,]False[,]False[,]False[,]False[,]False[,]False[,]False[,]False[,]False[,]False[,]False[,]False[,]False[,]False[,]False[,]False[,]False[,]False[,]False[,]False[,]False[,]False[,]False[,]False[,]False[,]False[,]False[,]False[,]True[,]False[,]False[,]False[,]False[,]False[,]False[,]False[,]False[,]False
Q5ZLN1[,]Q5ZLN1[,][,]Phosphoglycerate mutase 1[,]PGAM1[,]Gallus gallus[,]254[,]Interconversion of 3- and 2-phosphoglycerate with 2,3-bisphosphoglycerate as the primer of the reaction. Can also catalyze the reaction of EC 5.4.2.4 (synthase) and EC 3.1.3.13 (phosphatase), but with a reduced activity.[,]2,3-bisphospho-D-glycerate + H(2)O = 3-phospho-D-glycerate + phosphate.[,]http://www.uniprot.org/uniprot/Q5ZLN1[,]GO:0005975 metabolic processGO:0006094 metabolic processGO:0006096 cellular processGO:0044281 metabolic process[,]GO:0005829 (cytoplasm, intracellular) GO:0043209 (other, myelin sheath)[,]GO:0004083 (catalytic activity, hydrolase activity) GO:0004082 (catalytic activity, isomerase activity) GO:0004619 (catalytic activity, isomerase activity)[,]False[,]True[,]False[,]False[,]False[,]False[,]False[,]True[,]False[,]False[,]False[,]False[,]False[,]False[,]False[,]False[,]False[,]False[,]False[,]False[,]False[,]False[,]False[,]False[,]False[,]False[,]False[,]True[,]True[,]False[,]False[,]True[,]False[,]False[,]False[,]False[,]False[,]False[,]False[,]False[,]False
P54939[,]P54939[,][,]Talin-1[,]TLN1[,]Gallus gallus[,]2541[,]Probably involved in connections of major cytoskeletal structures to the plasma membrane. Talin is a high molecular weight cytoskeletal protein concentrated at regions of cell-substratum contact and, in lymphocytes, at cell-cell contacts.[,][,]http://www.uniprot.org/uniprot/P54939[,]GO:0007155 interaction with cells and organismsGO:0007016 regulation[,]GO:0009986 (cell surface, cell surface) GO:0005856 (cytoskeleton, intracellular) GO:0005829 (cytoplasm, intracellular) GO:0005925 (other, anchoring junction) GO:0001726 (other, cell leading edge) GO:0032587 (plasma membrane, cell leading edge)[,]GO:0005200 (structural molecule activity, structural constituent of cytoskeleton)[,]False[,]False[,]False[,]False[,]False[,]True[,]False[,]False[,]True[,]False[,]False[,]False[,]False[,]False[,]False[,]False[,]False[,]False[,]False[,]False[,]True[,]True[,]True[,]False[,]False[,]False[,]False[,]True[,]True[,]False[,]False[,]False[,]False[,]False[,]True[,]False[,]False[,]False[,]False[,]False[,]False
P09102[,]P09102[,][,]Protein disulfide-isomerase[,]P4HB[,]Gallus gallus[,][,]This multifunctional protein catalyzes the formation, breakage and rearrangement of disulfide bonds. At the cell surface, seems to act as a reductase that cleaves disulfide bonds of proteins attached to the cell. May therefore cause structural modifications of exofacial proteins. Inside the cell, seems to form/rearrange disulfide bonds of nascent proteins. At high concentrations, functions as a chaperone that inhibits aggregation of misfolded proteins. At low concentrations, facilitates aggregation (anti-chaperone activity). Also acts a structural subunit of various enzymes such as prolyl 4-hydroxylase (By similarity).[,]Catalyzes the rearrangement of -S-S- bonds in proteins.[,]http://www.uniprot.org/uniprot/P09102[,]GO:0045454 regulation[,]GO:0005788 (er, endomembrane system) GO:0005886 (plasma membrane, cell periphery)[,]GO:0003756 (catalytic activity, isomerase activity)[,]False[,]False[,]False[,]False[,]False[,]False[,]False[,]False[,]True[,]False[,]False[,]False[,]False[,]False[,]False[,]False[,]True[,]False[,]False[,]False[,]False[,]True[,]False[,]False[,]False[,]False[,]False[,]False[,]False[,]False[,]False[,]True[,]False[,]False[,]False[,]False[,]False[,]False[,]False[,]False[,]False
P12244[,]P12244[,][,]Dolichyl-diphosphooligosaccharide--protein glycotransferase[,]N/A[,]Gallus gallus[,]508[,]Transfers the polysaccharide side-chains of glycoproteins to an asparagine residue of Asn-X-Ser/Thr sites in nascent proteins.[,]Dolichyl diphosphooligosaccharide + [protein]-L-asparagine = dolichyl diphosphate + a glycoprotein with the oligosaccharide chain attached by N-beta-D-glycosyl linkage to a protein L-asparagine.[,]http://www.uniprot.org/uniprot/P12244[,]GO:0045454 regulation[,]GO:0005788 (er, endomembrane system)[,]GO:0016853 (catalytic activity, isomerase activity) GO:0016740 (catalytic activity, transferase activity)[,]False[,]False[,]False[,]False[,]False[,]False[,]False[,]False[,]True[,]False[,]False[,]False[,]False[,]False[,]False[,]False[,]True[,]False[,]False[,]False[,]False[,]False[,]False[,]False[,]False[,]False[,]False[,]False[,]False[,]False[,]False[,]True[,]False[,]False[,]False[,]False[,]False[,]False[,]False[,]False[,]False
Q5ZM14[,]Q5ZM14[,][,]Na(+)/H(+) exchange regulatory cofactor NHE-RF1[,]SLC9A3R1[,]Gallus gallus[,]333[,]Scaffold protein that connects plasma membrane proteins with members of the ezrin/moesin/radixin family and thereby helps to link them to the actin cytoskeleton and to regulate their surface expression. Was first known to play a role in the regulation of the activity and subcellular location of SLC9A3. May enhance Wnt signaling (By similarity).[,][,]http://www.uniprot.org/uniprot/Q5ZM14[,]GO:0032782 localizationGO:0034635 localizationGO:2000146 regulationGO:0014067 regulationGO:0010642 regulationGO:0051898 regulationGO:0045859 regulationGO:0070293 interaction with cells and organismsGO:0016055 regulation[,]GO:0071944 (other, cell periphery) GO:0005737 (cytoplasm, intracellular) GO:0012505 (other, endomembrane system) GO:0030175 (other, cell projection) GO:0005902 (other, cell projection) GO:0031528 (plasma membrane, cell periphery) GO:0001726 (other, cell leading edge)[,]GO:0017081 (molecular function regulator, channel regulator activity)[,]False[,]False[,]False[,]False[,]False[,]True[,]True[,]False[,]True[,]False[,]False[,]False[,]False[,]False[,]False[,]False[,]False[,]False[,]False[,]False[,]False[,]True[,]False[,]False[,]False[,]False[,]False[,]True[,]True[,]False[,]False[,]False[,]False[,]False[,]False[,]False[,]False[,]False[,]False[,]False[,]True
P23614[,]P23614[,][,]Brain acid soluble protein 1 homolog[,]BASP1[,]Gallus gallus[,][,]May play a specific role in the development of tissues.[,][,]http://www.uniprot.org/uniprot/P23614[,]GO:0072112 cellular processGO:0045892 regulationGO:0021762 developmental process[,]GO:0030054 (other) GO:0008180 (nucleus, intracellular) GO:0030863 (cytoskeleton, cell periphery) GO:0005737 (cytoplasm, intracellular) GO:0070062 (extracellular, extracellular organelle) GO:0031234 (plasma membrane, cell periphery) GO:0030426 (other, cell projection) GO:0016607 (nucleus, intracellular) GO:0005634 (nucleus, intracellular)[,]GO:0003714 (transcription factor activity, protein binding, transcription factor activity, transcription factor binding) GO:0044212 (binding, heterocyclic compound binding)[,]False[,]True[,]True[,]False[,]False[,]False[,]False[,]False[,]True[,]False[,]False[,]False[,]False[,]False[,]False[,]False[,]False[,]False[,]True[,]False[,]True[,]True[,]False[,]True[,]False[,]False[,]False[,]True[,]True[,]False[,]True[,]False[,]False[,]False[,]False[,]False[,]False[,]False[,]False[,]False[,]True
P00337[,]P00337[,][,]L-lactate dehydrogenase B chain[,]LDHB[,]Gallus gallus[,]333[,][,](S)-lactate + NAD(+) = pyruvate + NADH.[,]http://www.uniprot.org/uniprot/P00337[,]GO:0005975 metabolic processGO:0006090 cellular processGO:0044281 metabolic process[,]GO:0005829 (cytoplasm, intracellular) GO:0070062 (extracellular, extracellular organelle) GO:0016020 (other) GO:0005739 (mitochondria, intracellular) GO:0043209 (other, myelin sheath)[,]GO:0004459 (catalytic activity, oxidoreductase activity)[,]False[,]True[,]False[,]False[,]False[,]False[,]False[,]True[,]False[,]False[,]False[,]False[,]False[,]False[,]False[,]False[,]False[,]True[,]False[,]False[,]False[,]False[,]False[,]True[,]False[,]False[,]False[,]True[,]True[,]False[,]False[,]True[,]False[,]False[,]False[,]False[,]False[,]False[,]False[,]False[,]False
P63247[,]P63247[,][,]Guanine nucleotide-binding protein subunit beta-2-like 1[,]GNB2L1[,]Gallus gallus[,]317[,]Involved in the recruitment, assembly and/or regulation of a variety of signaling molecules. Interacts with a wide variety of proteins and plays a role in many cellular processes (By similarity).[,][,]http://www.uniprot.org/uniprot/P63247[,]GO:0071333 regulationGO:0030308 regulationGO:0010629 regulationGO:1903208 regulationGO:0033137 regulationGO:0050765 regulationGO:0051898 regulationGO:0030178 regulationGO:0030822 regulationGO:0030335 regulationGO:0051343 regulationGO:2000543 regulationGO:0043547 regulationGO:2001244 regulationGO:0051901 regulationGO:0032436 regulationGO:0032464 regulationGO:0001934 regulationGO:0051726 regulationGO:0051302 regulationGO:2000114 regulationGO:0032880 regulationGO:0007165 regulation[,]GO:0005737 (cytoplasm, intracellular) GO:0005829 (cytoplasm, intracellular) GO:0030425 (other, cell projection) GO:0070062 (extracellular, extracellular organelle) GO:1990630 (macromolecular complex, protein complex) GO:0030496 (other, midbody) GO:0005739 (mitochondria, intracellular) GO:0043025 (other, cell body) GO:0005634 (nucleus, intracellular) GO:0048471 (nucleus, intracellular) GO:0001891 (plasma membrane, cell periphery)[,]GO:0008656 (molecular function regulator, enzyme regulator activity) GO:0008200 (molecular function regulator, channel regulator activity) GO:0044822 (binding, heterocyclic compound binding) GO:0030292 (molecular function regulator, enzyme regulator activity) GO:0035591 (binding, binding, bridging)[,]False[,]False[,]False[,]False[,]False[,]False[,]False[,]False[,]True[,]False[,]False[,]False[,]False[,]False[,]False[,]False[,]False[,]True[,]True[,]False[,]False[,]True[,]False[,]True[,]False[,]False[,]True[,]True[,]True[,]False[,]True[,]False[,]False[,]False[,]False[,]False[,]False[,]False[,]False[,]False[,]True
AHB22591[,][,][,][,][,][,][,][,][,]http://www.uniprot.org/uniprot/AHB22591[,][,][,][,]False[,]False[,]False[,]False[,]False[,]False[,]False[,]False[,]False[,]False[,]False[,]False[,]False[,]False[,]False[,]False[,]False[,]False[,]False[,]False[,]False[,]False[,]False[,]False[,]False[,]False[,]False[,]False[,]False[,]False[,]False[,]False[,]False[,]False[,]False[,]False[,]False[,]False[,]False[,]False[,]False
P08251[,]P08251[,][,]Sodium/potassium-transporting ATPase subunit beta-1[,]ATP1B1[,]Gallus gallus[,]305[,]This is the non-catalytic component of the active enzyme, which catalyzes the hydrolysis of ATP coupled with the exchange of Na(+) and K(+) ions across the plasma membrane. The beta subunit regulates, through assembly of alpha/beta heterodimers, the number of sodium pumps transported to the plasma membrane.[,][,]http://www.uniprot.org/uniprot/P08251[,]GO:0006813 localizationGO:0006814 localization[,]GO:0005890 (plasma membrane, cell periphery)[,][,]False[,]False[,]False[,]False[,]False[,]False[,]True[,]False[,]False[,]False[,]False[,]False[,]False[,]False[,]False[,]False[,]False[,]False[,]False[,]False[,]False[,]True[,]False[,]False[,]False[,]False[,]False[,]False[,]False[,]False[,]False[,]False[,]False[,]False[,]False[,]False[,]False[,]False[,]False[,]False[,]False
Q5ZLQ6[,]Q5ZLQ6[,][,]14-3-3 protein beta/alpha[,]YWHAB[,]Gallus gallus[,]244[,]Adapter protein implicated in the regulation of a large spectrum of both general and specialized signaling pathways. Binds to a large number of partners, usually by recognition of a phosphoserine or phosphothreonine motif. Binding generally results in the modulation of the activity of the binding partner (By similarity).[,][,]http://www.uniprot.org/uniprot/Q5ZLQ6[,]GO:0051220 regulationGO:0035308 regulationGO:0043085 regulationGO:0006605 localization[,]GO:0070062 (extracellular, extracellular organelle) GO:0005925 (other, anchoring junction) GO:0016020 (other) GO:0048471 (nucleus, intracellular)[,][,]False[,]False[,]False[,]False[,]False[,]False[,]True[,]False[,]True[,]False[,]False[,]False[,]False[,]False[,]False[,]False[,]False[,]False[,]True[,]False[,]False[,]False[,]False[,]True[,]False[,]False[,]False[,]False[,]True[,]False[,]False[,]False[,]False[,]False[,]False[,]False[,]False[,]False[,]False[,]False[,]False
Q5ZJ54[,]Q5ZJ54[,][,]T-complex protein 1 subunit zeta[,]CCT6[,]Gallus gallus[,]530[,]Molecular chaperone; assists the folding of proteins upon ATP hydrolysis. Known to play a role, in vitro, in the folding of actin and tubulin (By similarity).[,][,]http://www.uniprot.org/uniprot/Q5ZJ54[,]GO:0006457 cellular process[,]GO:0005737 (cytoplasm, intracellular)[,]GO:0005524 (binding, carbohydrate derivative binding)[,]False[,]True[,]False[,]False[,]False[,]False[,]False[,]False[,]False[,]False[,]False[,]False[,]False[,]False[,]False[,]False[,]False[,]False[,]False[,]False[,]False[,]False[,]False[,]False[,]False[,]False[,]False[,]True[,]False[,]False[,]True[,]False[,]False[,]False[,]False[,]False[,]False[,]False[,]False[,]False[,]False
Q90694[,]Q90694[,][,]Cell division control protein 42 homolog[,]CDC42[,]Gallus gallus[,]191[,]Plasma membrane-associated small GTPase which cycles between an active GTP-bound and an inactive GDP-bound state. In active state binds to a variety of effector proteins to regulate cellular responses. Involved in epithelial cell polarization processes. Regulates the bipolar attachment of spindle microtubules to kinetochores before chromosome congression in metaphase. Plays a role in the extension and maintenance of the formation of thin, actin-rich surface projections called filopodia (By similarity).[,][,]http://www.uniprot.org/uniprot/Q90694[,]GO:0030036 cellular component organization or biogenesisGO:0051017 cellular component organization or biogenesisGO:0034332 cellular component organization or biogenesisGO:0060070 regulationGO:0003161 developmental processGO:0034613 localizationGO:0036336 cellular processGO:0006897 localizationGO:0048730 developmental processGO:0090136 interaction with cells and organismsGO:0060684 cellular processGO:0035088 cellular processGO:0046847 cellular component organization or biogenesisGO:0060047 interaction with cells and organismsGO:0031424 cellular processGO:0003334 cellular processGO:0045185 regulationGO:0008152 metabolic processGO:0035264 developmental processGO:0010629 regulationGO:0031333 regulationGO:0048664 cellular processGO:0007097 localizationGO:0032467 regulationGO:0060501 regulationGO:0010628 regulationGO:0071338 regulationGO:0043410 regulationGO:0033138 regulationGO:0043552 regulationGO:0045860 regulationGO:0031274 regulationGO:1900026 interaction with cells and organismsGO:0051988 regulationGO:0051489 regulationGO:0007088 regulationGO:0042176 regulationGO:0043497 regulationGO:0031647 regulationGO:0007264 regulationGO:0021762 developmental process[,]GO:0005912 (other, anchoring junction) GO:0045177 (other, apical part of cell) GO:0042995 (other, cell projection) GO:0005911 (other, cell-cell junction) GO:0005737 (cytoplasm, intracellular) GO:0036464 (nucleus, intracellular) GO:0070062 (extracellular, extracellular organelle) GO:0030175 (other, cell projection) GO:0005925 (other, anchoring junction) GO:0031256 (plasma membrane, cell leading edge) GO:0030496 (other, midbody) GO:0072686 (cytoskeleton, intracellular) GO:0043209 (other, myelin sheath) GO:0043005 (other, cell projection) GO:0043025 (other, cell body) GO:0005886 (plasma membrane, cell periphery) GO:0051233 (cytoskeleton, intracellular)[,]GO:0005525 (binding, carbohydrate derivative binding) GO:0003924 (catalytic activity, hydrolase activity)[,]False[,]True[,]True[,]False[,]False[,]True[,]True[,]True[,]True[,]False[,]False[,]True[,]False[,]False[,]False[,]False[,]False[,]False[,]True[,]False[,]True[,]True[,]False[,]True[,]False[,]False[,]False[,]True[,]True[,]False[,]True[,]True[,]False[,]False[,]False[,]False[,]False[,]False[,]False[,]False[,]False
P02001[,]P02001[,][,]Hemoglobin subunit alpha-D[,]HBAD[,]Gallus gallus[,]141[,]Involved in oxygen transport from the lung to the various peripheral tissues.[,][,]http://www.uniprot.org/uniprot/P02001[,][,]GO:0070062 (extracellular, extracellular organelle) GO:0005833 (macromolecular complex, intracellular)[,]GO:0020037 (binding, heterocyclic compound binding) GO:0005506 (binding, ion binding) GO:0019825 (binding, oxygen binding) GO:0005344 (transporter, substrate-specific transporter activity)[,]False[,]False[,]False[,]False[,]False[,]False[,]False[,]False[,]False[,]False[,]False[,]False[,]False[,]False[,]False[,]False[,]False[,]False[,]False[,]False[,]False[,]False[,]False[,]True[,]False[,]False[,]True[,]False[,]False[,]False[,]True[,]False[,]False[,]False[,]False[,]False[,]False[,]False[,]False[,]False[,]True
P04268[,]P04268[,][,]Tropomyosin alpha-1 chain[,]TPM1[,]Gallus gallus[,][,]Binds to actin filaments in muscle and non-muscle cells. Plays a central role, in association with the troponin complex, in the calcium dependent regulation of vertebrate striated muscle contraction. Smooth muscle contraction is regulated by interaction with caldesmon. In non-muscle cells is implicated in stabilizing cytoskeleton actin filaments.[,][,]http://www.uniprot.org/uniprot/P04268[,][,]GO:0005737 (cytoplasm, intracellular) GO:0005856 (cytoskeleton, intracellular)[,][,]False[,]False[,]False[,]False[,]False[,]False[,]False[,]False[,]False[,]False[,]False[,]False[,]False[,]False[,]False[,]False[,]False[,]False[,]False[,]False[,]True[,]False[,]False[,]False[,]False[,]False[,]False[,]True[,]False[,]False[,]False[,]False[,]False[,]False[,]False[,]False[,]False[,]False[,]False[,]False[,]False
Q02020[,]Q02020[,][,]Fibrinogen beta chain[,]FGB[,]Gallus gallus[,]463[,]Cleaved by the protease thrombin to yield monomers which, together with fibrinogen alpha (FGA) and fibrinogen gamma (FGG), polymerize to form an insoluble fibrin matrix. Fibrin has a major function in hemostasis as one of the primary components of blood clots.[,][,]http://www.uniprot.org/uniprot/Q02020[,]GO:0030168 regulationGO:0051258 cellular component organization or biogenesisGO:0007165 regulation[,]GO:0005577 (extracellular, extracellular region part)[,][,]False[,]False[,]False[,]False[,]False[,]False[,]False[,]False[,]True[,]False[,]False[,]True[,]False[,]False[,]False[,]False[,]False[,]False[,]False[,]False[,]False[,]False[,]False[,]True[,]False[,]False[,]False[,]False[,]False[,]False[,]False[,]False[,]False[,]False[,]False[,]False[,]False[,]False[,]False[,]False[,]False
Q90640[,]Q90640[,][,]Chromosome-associated kinesin KIF4[,]KIF4[,]Gallus gallus[,]1225[,]Required for mitotic chromosomal positioning and bipolar spindle stabilization.[,][,]http://www.uniprot.org/uniprot/Q90640[,]GO:0007018 cellular process[,]GO:0005694 (chromosome, intracellular) GO:0005737 (cytoplasm, intracellular) GO:0005871 (cytoskeleton, intracellular) GO:0005874 (cytoskeleton, intracellular) GO:0005634 (nucleus, intracellular)[,]GO:0005524 (binding, carbohydrate derivative binding) GO:0003677 (binding, heterocyclic compound binding) GO:0003777 (catalytic activity, hydrolase activity)[,]False[,]True[,]False[,]False[,]False[,]False[,]False[,]False[,]False[,]False[,]False[,]False[,]False[,]True[,]False[,]False[,]False[,]False[,]True[,]False[,]True[,]False[,]False[,]False[,]False[,]False[,]False[,]True[,]False[,]False[,]True[,]True[,]False[,]False[,]False[,]False[,]False[,]False[,]False[,]False[,]False
P31335[,]P31335[,][,]Bifunctional purine biosynthesis protein PURH[,]ATIC[,]Gallus gallus[,]593[,]Bifunctional enzyme that catalyzes 2 steps in purine biosynthesis.[,]IMP + H(2)O = 5-formamido-1-(5-phospho-D-ribosyl)imidazole-4-carboxamide.[,]http://www.uniprot.org/uniprot/P31335[,]GO:0006189 cellular processGO:0055086 cellular processGO:0006144 cellular processGO:0044281 metabolic process[,]GO:0005829 (cytoplasm, intracellular)[,]GO:0003937 (catalytic activity, hydrolase activity) GO:0004643 (catalytic activity, transferase activity) GO:0042803 (binding, protein binding)[,]False[,]True[,]False[,]False[,]False[,]False[,]False[,]True[,]False[,]False[,]False[,]False[,]False[,]False[,]False[,]False[,]False[,]False[,]False[,]False[,]False[,]False[,]False[,]False[,]False[,]False[,]False[,]True[,]False[,]False[,]True[,]True[,]False[,]False[,]False[,]False[,]False[,]False[,]False[,]False[,]False
P00340[,]P00340[,][,]L-lactate dehydrogenase A chain[,]LDHA[,]Gallus gallus[,]332[,][,](S)-lactate + NAD(+) = pyruvate + NADH.[,]http://www.uniprot.org/uniprot/P00340[,]GO:0005975 metabolic processGO:0006090 cellular processGO:0044281 metabolic process[,]GO:0005829 (cytoplasm, intracellular)[,]GO:0004459 (catalytic activity, oxidoreductase activity)[,]False[,]True[,]False[,]False[,]False[,]False[,]False[,]True[,]False[,]False[,]False[,]False[,]False[,]False[,]False[,]False[,]False[,]False[,]False[,]False[,]False[,]False[,]False[,]False[,]False[,]False[,]False[,]True[,]False[,]False[,]False[,]True[,]False[,]False[,]False[,]False[,]False[,]False[,]False[,]False[,]False
P21868[,]P21868[,][,]Casein kinase II subunit alpha[,]CSNK2A1[,]Gallus gallus[,]391[,]Casein kinases are operationally defined by their preferential utilization of acidic proteins such as caseins as substrates. The alpha and alpha' chains contain the catalytic site. Participates in Wnt signaling. May play an important role in the circadian clock function by phosphorylating ARNTL/BMAL1 (By similarity).[,]ATP + a protein = ADP + a phosphoprotein.[,]http://www.uniprot.org/uniprot/P21868[,]GO:0048511 otherGO:0016055 regulation[,]GO:0005634 (nucleus, intracellular)[,]GO:0005524 (binding, carbohydrate derivative binding) GO:0004674 (catalytic activity, transferase activity)[,]False[,]False[,]False[,]False[,]False[,]False[,]False[,]False[,]True[,]False[,]False[,]True[,]False[,]False[,]False[,]False[,]False[,]False[,]True[,]False[,]False[,]False[,]False[,]False[,]False[,]False[,]False[,]False[,]False[,]False[,]True[,]True[,]False[,]False[,]False[,]False[,]False[,]False[,]False[,]False[,]False
P01994[,]P01994[,][,]Hemoglobin subunit alpha-A[,]HBAA[,]Gallus gallus[,]142[,]Involved in oxygen transport from the lung to the various peripheral tissues.[,][,]http://www.uniprot.org/uniprot/P01994[,][,]GO:0005833 (macromolecular complex, intracellular)[,]GO:0020037 (binding, heterocyclic compound binding) GO:0005506 (binding, ion binding) GO:0019825 (binding, oxygen binding) GO:0005344 (transporter, substrate-specific transporter activity)[,]False[,]False[,]False[,]False[,]False[,]False[,]False[,]False[,]False[,]False[,]False[,]False[,]False[,]False[,]False[,]False[,]False[,]False[,]False[,]False[,]False[,]False[,]False[,]False[,]False[,]False[,]True[,]False[,]False[,]False[,]True[,]False[,]False[,]False[,]False[,]False[,]False[,]False[,]False[,]False[,]True
O57535[,]O57535[,][,]Nucleoside diphosphate kinase[,]N/A[,]Gallus gallus[,]153[,]Major role in the synthesis of nucleoside triphosphates other than ATP. The ATP gamma phosphate is transferred to the NDP beta phosphate via a ping-pong mechanism, using a phosphorylated active-site intermediate (By similarity).[,]ATP + nucleoside diphosphate = ADP + nucleoside triphosphate.[,]http://www.uniprot.org/uniprot/O57535[,]GO:0006241 cellular processGO:0006183 cellular processGO:0043066 regulationGO:0009142 cellular processGO:0050679 regulationGO:0045618 regulationGO:0006163 cellular processGO:0006220 cellular processGO:0042981 regulationGO:0045682 regulationGO:0006228 cellular process[,]GO:0005829 (cytoplasm, intracellular) GO:0005622 (other, intracellular) GO:0030027 (other, cell leading edge) GO:0005739 (mitochondria, intracellular) GO:0005886 (plasma membrane, cell periphery) GO:0001726 (other, cell leading edge)[,]GO:0005524 (binding, carbohydrate derivative binding) GO:0046872 (binding, ion binding) GO:0004550 (catalytic activity, transferase activity)[,]False[,]True[,]False[,]False[,]False[,]False[,]False[,]False[,]True[,]False[,]False[,]False[,]False[,]False[,]False[,]False[,]False[,]True[,]False[,]False[,]False[,]True[,]False[,]False[,]False[,]False[,]False[,]True[,]True[,]False[,]True[,]True[,]False[,]False[,]False[,]False[,]False[,]False[,]False[,]False[,]False
P14448[,]P14448[,][,]Fibrinogen alpha chain[,]FGA[,]Gallus gallus[,][,]Cleaved by the protease thrombin to yield monomers which, together with fibrinogen beta (FGB) and fibrinogen gamma (FGG), polymerize to form an insoluble fibrin matrix. Fibrin has a major function in hemostasis as one of the primary components of blood clots.[,][,]http://www.uniprot.org/uniprot/P14448[,]GO:0030168 regulationGO:0051258 cellular component organization or biogenesisGO:0007165 regulation[,]GO:0005577 (extracellular, extracellular region part)[,][,]False[,]False[,]False[,]False[,]False[,]False[,]False[,]False[,]True[,]False[,]False[,]True[,]False[,]False[,]False[,]False[,]False[,]False[,]False[,]False[,]False[,]False[,]False[,]True[,]False[,]False[,]False[,]False[,]False[,]False[,]False[,]False[,]False[,]False[,]False[,]False[,]False[,]False[,]False[,]False[,]False
P20136[,]P20136[,][,]Glutathione S-transferase 2[,]GSTM2[,]Gallus gallus[,]220[,]Conjugation of reduced glutathione to a wide number of exogenous and endogenous hydrophobic electrophiles.[,]RX + glutathione = HX + R-S-glutathione.[,]http://www.uniprot.org/uniprot/P20136[,][,]GO:0005737 (cytoplasm, intracellular)[,]GO:0004364 (catalytic activity, transferase activity)[,]False[,]False[,]False[,]False[,]False[,]False[,]False[,]False[,]False[,]False[,]False[,]False[,]False[,]False[,]False[,]False[,]False[,]False[,]False[,]False[,]False[,]False[,]False[,]False[,]False[,]False[,]False[,]True[,]False[,]False[,]False[,]True[,]False[,]False[,]False[,]False[,]False[,]False[,]False[,]False[,]False
P17153[,]P17153[,][,]Annexin A5[,]ANXA5[,]Gallus gallus[,]321[,]Collagen-binding protein.[,][,]http://www.uniprot.org/uniprot/P17153[,]GO:0055074 regulationGO:0070588 cellular processGO:0050819 regulation[,]GO:0034704 (macromolecular complex, protein complex) GO:0031982 (other, vesicle)[,]GO:0005262 (transporter, substrate-specific transporter activity) GO:0005509 (binding, ion binding) GO:0005544 (binding, ion binding)[,]False[,]True[,]False[,]False[,]False[,]False[,]False[,]False[,]True[,]False[,]False[,]False[,]False[,]False[,]False[,]False[,]False[,]False[,]False[,]False[,]False[,]False[,]False[,]False[,]False[,]False[,]True[,]False[,]True[,]False[,]True[,]False[,]False[,]False[,]False[,]False[,]False[,]False[,]False[,]False[,]True
P0CB50[,]P0CB50[,][,]Peroxiredoxin-1[,]PRDX1[,]Gallus gallus[,]199[,]Involved in redox regulation of the cell (By similarity). Reduces peroxides with reducing equivalents provided through the thioredoxin system but not from glutaredoxin (By similarity). May play an important role in eliminating peroxides generated during metabolism (By similarity). Might participate in the signaling cascades of growth factors and tumor necrosis factor-alpha by regulating the intracellular concentrations of H(2)O(2) (By similarity). Reduces an intramolecular disulfide bond in GDPD5 that gates the ability to GDPD5 to drive postmitotic motor neuron differentiation.[,]2 R'-SH + ROOH = R'-S-S-R' + H(2)O + ROH.[,]http://www.uniprot.org/uniprot/P0CB50[,]GO:0008283 single-organism processGO:0034101 regulationGO:0042744 cellular processGO:0042267 otherGO:0042345 regulationGO:0032872 regulationGO:0019430 cellular processGO:0001895 regulation[,]GO:0070062 (extracellular, extracellular organelle) GO:0005615 (extracellular, extracellular region part) GO:0005739 (mitochondria, intracellular) GO:0043209 (other, myelin sheath) GO:0005634 (nucleus, intracellular)[,]GO:0044822 (binding, heterocyclic compound binding) GO:0008379 (antioxidant activity, peroxidase activity)[,]False[,]True[,]False[,]False[,]False[,]False[,]False[,]False[,]True[,]False[,]False[,]True[,]False[,]False[,]False[,]False[,]False[,]True[,]True[,]False[,]False[,]False[,]False[,]True[,]False[,]False[,]False[,]False[,]True[,]True[,]True[,]False[,]False[,]False[,]False[,]False[,]False[,]False[,]False[,]False[,]False
P50147[,]P50147[,][,]Guanine nucleotide-binding protein G(i) subunit alpha-2[,]GNAI2[,]Gallus gallus[,]355[,]Guanine nucleotide-binding proteins (G proteins) are involved as modulators or transducers in various transmembrane signaling systems. The G(i) proteins are involved in hormonal regulation of adenylate cyclase: they inhibit the cyclase in response to beta-adrenergic stimuli. May play a role in cell division (By similarity).[,][,]http://www.uniprot.org/uniprot/P50147[,]GO:0007188 regulationGO:0007049 cellular processGO:0051301 cellular processGO:0008283 single-organism processGO:0007213 regulation[,]GO:0005813 (cytoskeleton, intracellular) GO:0005737 (cytoplasm, intracellular) GO:0070062 (extracellular, extracellular organelle) GO:0030496 (other, midbody) GO:0005654 (nucleus, intracellular) GO:0005886 (plasma membrane, cell periphery)[,]GO:0005525 (binding, carbohydrate derivative binding) GO:0003924 (catalytic activity, hydrolase activity) GO:0046872 (binding, ion binding) GO:0004871 (molecular transducer activity, signal transducer activity)[,]False[,]True[,]False[,]False[,]False[,]False[,]False[,]False[,]True[,]False[,]False[,]True[,]False[,]False[,]False[,]False[,]False[,]False[,]True[,]False[,]True[,]True[,]False[,]True[,]False[,]False[,]False[,]True[,]True[,]False[,]True[,]True[,]False[,]True[,]False[,]False[,]False[,]False[,]False[,]False[,]False
ABY51503[,][,][,][,][,][,][,][,][,]http://www.uniprot.org/uniprot/ABY51503[,][,][,][,]False[,]False[,]False[,]False[,]False[,]False[,]False[,]False[,]False[,]False[,]False[,]False[,]False[,]False[,]False[,]False[,]False[,]False[,]False[,]False[,]False[,]False[,]False[,]False[,]False[,]False[,]False[,]False[,]False[,]False[,]False[,]False[,]False[,]False[,]False[,]False[,]False[,]False[,]False[,]False[,]False
ACZ48528[,][,][,][,][,][,][,][,][,]http://www.uniprot.org/uniprot/ACZ48528[,][,][,][,]False[,]False[,]False[,]False[,]False[,]False[,]False[,]False[,]False[,]False[,]False[,]False[,]False[,]False[,]False[,]False[,]False[,]False[,]False[,]False[,]False[,]False[,]False[,]False[,]False[,]False[,]False[,]False[,]False[,]False[,]False[,]False[,]False[,]False[,]False[,]False[,]False[,]False[,]False[,]False[,]False
P30997[,]P30997[,][,]Catenin alpha-2[,]CTNNA2[,]Gallus gallus[,]906[,]May function as a linker between cadherin adhesion receptors and the cytoskeleton to regulate cell-cell adhesion and differentiation in the nervous system.[,][,]http://www.uniprot.org/uniprot/P30997[,]GO:0007409 cellular component organization or biogenesisGO:0048854 developmental processGO:0048813 cellular component organization or biogenesisGO:0030855 cellular processGO:0051823 regulationGO:0016337 interaction with cells and organisms[,]GO:0015629 (cytoskeleton, intracellular) GO:0005912 (other, anchoring junction) GO:0030424 (other, cell projection) GO:0005913 (other, anchoring junction) GO:0005737 (cytoplasm, intracellular) GO:0005886 (plasma membrane, cell periphery)[,]GO:0005198 (structural molecule activity)[,]False[,]True[,]True[,]False[,]False[,]True[,]False[,]False[,]True[,]False[,]False[,]True[,]False[,]False[,]False[,]False[,]False[,]False[,]False[,]False[,]True[,]True[,]False[,]False[,]False[,]False[,]False[,]True[,]True[,]False[,]False[,]False[,]False[,]False[,]True[,]False[,]False[,]False[,]False[,]False[,]False
P00504[,]P00504[,][,]Aspartate aminotransferase, cytoplasmic[,]GOT1[,]Gallus gallus[,]412[,]Biosynthesis of L-glutamate from L-aspartate or L-cysteine. Important regulator of levels of glutamate, the major excitatory neurotransmitter of the vertebrate central nervous system. Acts as a scavenger of glutamate in brain neuroprotection. The aspartate aminotransferase activity is involved in hepatic glucose synthesis during development and in adipocyte glyceroneogenesis. Using L-cysteine as substrate, regulates levels of mercaptopyruvate, an important source of hydrogen sulfide. Mercaptopyruvate is converted into H(2)S via the action of 3-mercaptopyruvate sulfurtransferase (3MST). Hydrogen sulfide is an important synaptic modulator and neuroprotectant in the brain.[,]L-cysteine + 2-oxoglutarate = mercaptopyruvate + L-glutamate.[,]http://www.uniprot.org/uniprot/P00504[,]GO:0006103 cellular processGO:0006531 cellular processGO:0005975 metabolic processGO:0008652 cellular processGO:0006520 cellular processGO:0006094 metabolic processGO:0006536 cellular processGO:0006114 cellular processGO:0044281 metabolic process[,]GO:0005829 (cytoplasm, intracellular)[,]GO:0004069 (catalytic activity, transferase activity) GO:0047801 (catalytic activity, transferase activity) GO:0080130 (catalytic activity, transferase activity) GO:0030170 (binding, cofactor binding)[,]False[,]True[,]False[,]False[,]False[,]False[,]False[,]True[,]False[,]False[,]False[,]False[,]False[,]False[,]False[,]False[,]False[,]False[,]False[,]False[,]False[,]False[,]False[,]False[,]False[,]False[,]False[,]True[,]False[,]False[,]True[,]True[,]False[,]False[,]False[,]False[,]False[,]False[,]False[,]False[,]False
Q5ZJN2[,]Q5ZJN2[,][,]Ras-related protein Rab-11A[,]RAB11A[,]Gallus gallus[,]216[,]The small GTPases Rab are key regulators of intracellular membrane trafficking, from the formation of transport vesicles to their fusion with membranes. Rabs cycle between an inactive GDP-bound form and an active GTP-bound form that is able to recruit to membranes different set of downstream effectors directly responsible for vesicle formation, movement, tethering and fusion. That Rab regulates endocytic recycling (By similarity).[,][,]http://www.uniprot.org/uniprot/Q5ZJN2[,]GO:0030953 cellular component organization or biogenesisGO:0000910 cellular processGO:0090150 cellular component organization or biogenesisGO:0072594 localizationGO:0006887 cellular processGO:1990182 cellular processGO:0006886 localizationGO:0032402 cellular processGO:0007080 cellular component organization or biogenesisGO:0090307 cellular component organization or biogenesisGO:0036258 cellular component organization or biogenesisGO:0031175 cellular component organization or biogenesisGO:0045773 regulationGO:0010634 regulationGO:0010971 regulationGO:0072659 cellular component organization or biogenesisGO:0032482 regulationGO:0010796 regulationGO:0060627 regulation[,]GO:0030424 (other, cell projection) GO:0032154 (cell surface, cell division site) GO:0070062 (extracellular, extracellular organelle) GO:0005828 (cytoskeleton, intracellular) GO:0005739 (mitochondria, intracellular) GO:0005771 (endosome, endomembrane system) GO:0048471 (nucleus, intracellular) GO:0045335 (endosome, intracellular) GO:0005886 (plasma membrane, cell periphery) GO:0055037 (endosome, endomembrane system) GO:0055038 (endosome, endomembrane system) GO:0000922 (cytoskeleton, intracellular) GO:0005802 (other intracellular organelles, endomembrane system)[,]GO:0005525 (binding, carbohydrate derivative binding) GO:0003924 (catalytic activity, hydrolase activity)[,]False[,]True[,]False[,]False[,]False[,]False[,]True[,]False[,]True[,]False[,]False[,]True[,]True[,]False[,]False[,]False[,]False[,]True[,]True[,]False[,]True[,]True[,]True[,]True[,]True[,]False[,]False[,]False[,]True[,]False[,]True[,]True[,]False[,]False[,]False[,]False[,]False[,]False[,]False[,]False[,]False
P02607[,]P02607[,][,]Myosin light polypeptide 6[,]MYL6[,]Gallus gallus[,][,]Regulatory light chain of myosin. Does not bind calcium.[,][,]http://www.uniprot.org/uniprot/P02607[,]GO:0031032 cellular component organization or biogenesisGO:0008152 metabolic process[,]GO:0042641 (cytoskeleton, intracellular) GO:0005829 (cytoplasm, intracellular) GO:0016460 (cytoskeleton, intracellular) GO:0097513 (cytoskeleton, intracellular)[,]GO:0030898 (catalytic activity, hydrolase activity) GO:0005509 (binding, ion binding) GO:0008307 (structural molecule activity, structural constituent of muscle)[,]False[,]False[,]False[,]False[,]False[,]False[,]False[,]True[,]False[,]False[,]False[,]True[,]False[,]False[,]False[,]False[,]False[,]False[,]False[,]False[,]True[,]False[,]False[,]False[,]False[,]False[,]False[,]True[,]False[,]False[,]True[,]True[,]False[,]False[,]True[,]False[,]False[,]False[,]False[,]False[,]False
P12003[,]P12003[,][,]Vinculin[,]VCL[,]Gallus gallus[,][,]Actin filament (F-actin)-binding protein involved in cell-matrix adhesion and cell-cell adhesion. Regulates cell-surface E-cadherin expression and potentiates mechanosensing by the E-cadherin complex. May also play important roles in cell morphology and locomotion.[,][,]http://www.uniprot.org/uniprot/P12003[,]GO:0034333 cellular component organization or biogenesisGO:0043297 cellular component organization or biogenesisGO:0048675 cellular component organization or biogenesisGO:0007160 interaction with cells and organismsGO:0090136 interaction with cells and organismsGO:0030032 cellular component organization or biogenesisGO:0002009 developmental processGO:0070527 interaction with cells and organismsGO:0034394 localizationGO:0030334 regulation[,]GO:0015629 (cytoskeleton, intracellular) GO:0005912 (other, anchoring junction) GO:0005903 (other, cell projection) GO:0005623 (other) GO:0005911 (other, cell-cell junction) GO:0043034 (other intracellular organelles, intracellular) GO:0070062 (extracellular, extracellular organelle) GO:0005916 (other, anchoring junction) GO:0005925 (other, anchoring junction) GO:0090637 (other, inner dense plaque of desmosome) GO:0005743 (mitochondria, envelope) GO:0090636 (other, outer dense plaque of desmosome) GO:0005886 (plasma membrane, cell periphery) GO:0043234 (macromolecular complex, protein complex) GO:0042383 (plasma membrane, cell periphery) GO:0098723 (other intracellular organelles, intracellular) GO:1990357 (cytoskeleton, cell periphery) GO:0030018 (other intracellular organelles, intracellular) GO:0005915 (other, anchoring junction)[,]GO:0051393 (binding, protein binding) GO:0045294 (binding, protein binding) GO:0008013 (binding, protein binding) GO:0045296 (binding, protein binding) GO:0051371 (binding, protein binding) GO:0042803 (binding, protein binding) GO:0005198 (structural molecule activity) GO:0017166 (binding, protein binding)[,]False[,]False[,]True[,]False[,]False[,]True[,]True[,]False[,]True[,]False[,]False[,]True[,]False[,]False[,]False[,]False[,]False[,]True[,]False[,]False[,]True[,]True[,]False[,]True[,]True[,]False[,]True[,]False[,]True[,]False[,]True[,]False[,]False[,]False[,]True[,]False[,]False[,]False[,]False[,]False[,]False
P13127[,]P13127[,][,]F-actin-capping protein subunit alpha-1[,]CAPZA1[,]Gallus gallus[,]286[,]F-actin-capping proteins bind in a Ca(2+)-independent manner to the fast growing ends of actin filaments (barbed end) thereby blocking the exchange of subunits at these ends. Unlike other capping proteins (such as gelsolin and severin), these proteins do not sever actin filaments. CapZ may mediate the attachment of the barbed ends of actin filaments to the Z-line.[,][,]http://www.uniprot.org/uniprot/P13127[,]GO:0051016 regulation[,]GO:0005829 (cytoplasm, intracellular) GO:0070062 (extracellular, extracellular organelle) GO:0008290 (cytoskeleton, intracellular) GO:0071203 (macromolecular complex, intracellular) GO:0030018 (other intracellular organelles, intracellular)[,][,]False[,]False[,]False[,]False[,]False[,]False[,]False[,]False[,]True[,]False[,]False[,]False[,]False[,]False[,]False[,]False[,]False[,]False[,]False[,]False[,]True[,]False[,]False[,]True[,]True[,]False[,]True[,]True[,]False[,]False[,]False[,]False[,]False[,]False[,]False[,]False[,]False[,]False[,]False[,]False[,]False
P51901[,]P51901[,][,]Annexin A6[,]ANXA6[,]Gallus gallus[,]671[,]May associate with CD21. May regulate the release of Ca(2+) from intracellular stores (By similarity).[,][,]http://www.uniprot.org/uniprot/P51901[,]GO:0055074 regulationGO:0070588 cellular processGO:0001755 cellular process[,]GO:0034704 (macromolecular complex, protein complex) GO:0042470 (other intracellular organelles, intracellular) GO:0031982 (other, vesicle)[,]GO:0005262 (transporter, substrate-specific transporter activity) GO:0005509 (binding, ion binding) GO:0005544 (binding, ion binding)[,]False[,]True[,]False[,]False[,]False[,]False[,]False[,]False[,]True[,]False[,]False[,]False[,]False[,]False[,]False[,]False[,]False[,]False[,]False[,]False[,]False[,]False[,]False[,]False[,]True[,]False[,]True[,]False[,]True[,]False[,]True[,]False[,]False[,]False[,]False[,]False[,]False[,]False[,]False[,]False[,]True
P08110[,]P08110[,][,]Endoplasmin[,]HSP90B1[,]Gallus gallus[,]795[,]Molecular chaperone that functions in the processing and transport of secreted proteins. Has ATPase activity (By similarity).[,][,]http://www.uniprot.org/uniprot/P08110[,]GO:0006457 cellular processGO:0006950 response to stimulus[,]GO:0005783 (er, endomembrane system) GO:0005788 (er, endomembrane system)[,]GO:0005524 (binding, carbohydrate derivative binding)[,]False[,]True[,]False[,]False[,]False[,]False[,]False[,]False[,]False[,]False[,]True[,]False[,]False[,]False[,]False[,]False[,]True[,]False[,]False[,]False[,]False[,]False[,]False[,]False[,]False[,]False[,]False[,]False[,]False[,]False[,]True[,]False[,]False[,]False[,]False[,]False[,]False[,]False[,]False[,]False[,]False
P08629[,]P08629[,][,]Thioredoxin[,]TXN[,]Gallus gallus[,]105[,]Participates in various redox reactions through the reversible oxidation of its active center dithiol to a disulfide and catalyzes dithiol-disulfide exchange reactions (By similarity). Plays a role in the reversible S-nitrosylation of cysteine residues in target proteins, and thereby contributes to the response to intracellular nitric oxide. Nitrosylates the active site Cys of CASP3 in response to nitric oxide (NO), and thereby inhibits caspase-3 activity. Induces the FOS/JUN AP-1 DNA binding activity in ionizing radiation (IR) cells through its oxidation/reduction status and stimulates AP-1 transcriptional activity (By similarity).[,][,]http://www.uniprot.org/uniprot/P08629[,]GO:0045454 regulationGO:0034599 cellular processGO:0006662 metabolic processGO:0055114 metabolic processGO:0043388 regulationGO:0006457 cellular processGO:0033158 regulationGO:0006355 regulationGO:0009314 response to stimulusGO:0000103 cellular processGO:0006351 cellular process[,]GO:0005737 (cytoplasm, intracellular) GO:0005576 (extracellular) GO:0005739 (mitochondria, intracellular) GO:0005634 (nucleus, intracellular)[,]GO:0016671 (catalytic activity, oxidoreductase activity) GO:0015035 (catalytic activity, oxidoreductase activity)[,]False[,]True[,]False[,]False[,]False[,]False[,]False[,]True[,]True[,]False[,]True[,]False[,]False[,]False[,]False[,]False[,]False[,]True[,]True[,]False[,]False[,]False[,]False[,]True[,]False[,]False[,]False[,]True[,]False[,]False[,]False[,]True[,]False[,]False[,]False[,]False[,]False[,]False[,]False[,]False[,]False
P15771[,]P15771[,][,]Nucleolin[,]NCL[,]Gallus gallus[,]694[,]Nucleolin is the major nucleolar protein of growing eukaryotic cells. It is found associated with intranucleolar chromatin and pre-ribosomal particles. It induces chromatin decondensation by binding to histone H1. It is thought to play a role in pre-rRNA transcription and ribosome assembly.[,][,]http://www.uniprot.org/uniprot/P15771[,][,]GO:0005730 (nucleus, intracellular)[,]GO:0003677 (binding, heterocyclic compound binding) GO:0000166 (binding, heterocyclic compound binding) GO:0003723 (binding, heterocyclic compound binding)[,]False[,]False[,]False[,]False[,]False[,]False[,]False[,]False[,]False[,]False[,]False[,]False[,]False[,]False[,]False[,]False[,]False[,]False[,]True[,]False[,]False[,]False[,]False[,]False[,]False[,]False[,]False[,]False[,]False[,]False[,]True[,]False[,]False[,]False[,]False[,]False[,]False[,]False[,]False[,]False[,]False
Q9W6V5[,]Q9W6V5[,][,]Receptor-type tyrosine-protein phosphatase eta[,]PTPRJ[,]Gallus gallus[,]1406[,]Tyrosine phosphatase which dephosphorylates or contributes to the dephosphorylation of several substrates. Plays a role in cell adhesion, migration, proliferation and differentiation (By similarity). May influence the potential of nonsensory supporting cells to either proliferate or differentiate into hair cells.[,]Protein tyrosine phosphate + H(2)O = protein tyrosine + phosphate.[,]http://www.uniprot.org/uniprot/Q9W6V5[,]GO:0042059 regulationGO:0043407 regulationGO:0051898 regulationGO:0050860 regulationGO:0048008 regulationGO:0045785 interaction with cells and organismsGO:0051894 interaction with cells and organisms[,]GO:0005911 (other, cell-cell junction) GO:0016021 (other, membrane part) GO:0005886 (plasma membrane, cell periphery) GO:0032587 (plasma membrane, cell leading edge)[,]GO:0016791 (catalytic activity, hydrolase activity) GO:0004725 (catalytic activity, hydrolase activity)[,]False[,]False[,]False[,]False[,]False[,]True[,]False[,]False[,]True[,]False[,]False[,]False[,]False[,]False[,]False[,]False[,]False[,]False[,]False[,]False[,]False[,]True[,]False[,]False[,]False[,]False[,]False[,]False[,]True[,]False[,]False[,]True[,]False[,]False[,]False[,]False[,]False[,]False[,]False[,]False[,]False
Q98932[,]Q98932[,][,]Ras-related protein Rab-5C[,]RAB5C[,]Gallus gallus[,]216[,]Protein transport. Probably involved in vesicular traffic (By similarity).[,][,]http://www.uniprot.org/uniprot/Q98932[,]GO:0007032 cellular component organization or biogenesisGO:0006886 localizationGO:0008152 metabolic processGO:0032482 regulationGO:0030100 regulation[,]GO:0005769 (endosome, endomembrane system) GO:0031901 (endosome, endomembrane system) GO:0030139 (endosome, intracellular) GO:0005886 (plasma membrane, cell periphery)[,]GO:0019003 (binding, carbohydrate derivative binding) GO:0005525 (binding, carbohydrate derivative binding) GO:0003924 (catalytic activity, hydrolase activity)[,]False[,]False[,]False[,]False[,]False[,]False[,]True[,]True[,]True[,]False[,]False[,]True[,]True[,]False[,]False[,]False[,]False[,]False[,]False[,]False[,]False[,]True[,]False[,]False[,]False[,]False[,]False[,]False[,]False[,]False[,]True[,]True[,]False[,]False[,]False[,]False[,]False[,]False[,]False[,]False[,]False
Q8JFP1[,]Q8JFP1[,][,]Eukaryotic initiation factor 4A-II[,]EIF4A2[,]Gallus gallus[,]407[,]ATP-dependent RNA helicase which is a subunit of the eIF4F complex involved in cap recognition and is required for mRNA binding to ribosome. In the current model of translation initiation, eIF4A unwinds RNA secondary structures in the 5'-UTR of mRNAs which is necessary to allow efficient binding of the small ribosomal subunit, and subsequent scanning for the initiator codon (By similarity).[,]ATP + H(2)O = ADP + phosphate.[,]http://www.uniprot.org/uniprot/Q8JFP1[,]GO:0010468 regulationGO:0010501 cellular processGO:0006413 cellular process[,][,]GO:0005524 (binding, carbohydrate derivative binding) GO:0004004 (catalytic activity, hydrolase activity) GO:0003743 (binding, heterocyclic compound binding)[,]False[,]True[,]False[,]False[,]False[,]False[,]False[,]False[,]True[,]False[,]False[,]False[,]False[,]False[,]False[,]False[,]False[,]False[,]False[,]False[,]False[,]False[,]False[,]False[,]False[,]False[,]False[,]False[,]False[,]False[,]True[,]True[,]False[,]False[,]False[,]False[,]False[,]False[,]False[,]False[,]False
P50890[,]P50890[,][,]40S ribosomal protein SA[,]RPSA[,]Gallus gallus[,]296[,]Required for the assembly and/or stability of the 40S ribosomal subunit. Required for the processing of the 20S rRNA-precursor to mature 18S rRNA in a late step of the maturation of 40S ribosomal subunits. Also functions as a cell surface receptor for laminin. Plays a role in cell adhesion to the basement membrane and in the consequent activation of signaling transduction pathways. May play a role in cell fate determination and tissue morphogenesis.[,][,]http://www.uniprot.org/uniprot/P50890[,]GO:0007155 interaction with cells and organismsGO:0000447 cellular component organization or biogenesisGO:0000461 cellular component organization or biogenesisGO:0000028 cellular component organization or biogenesisGO:0006407 cellular component organization or biogenesisGO:0006412 cellular process[,]GO:0030686 (ribosome, intracellular) GO:0022627 (ribosome, intracellular) GO:0005634 (nucleus, intracellular) GO:0005886 (plasma membrane, cell periphery)[,]GO:0043236 (binding, extracellular matrix binding) GO:0005055 (molecular transducer activity, receptor activity) GO:0003735 (structural molecule activity, structural constituent of ribosome)[,]False[,]True[,]False[,]False[,]False[,]True[,]False[,]False[,]False[,]False[,]False[,]True[,]False[,]False[,]True[,]False[,]False[,]False[,]True[,]False[,]False[,]True[,]False[,]False[,]False[,]False[,]False[,]False[,]False[,]False[,]True[,]False[,]False[,]True[,]True[,]False[,]False[,]False[,]False[,]False[,]False
P28497[,]P28497[,][,]F-actin-capping protein subunit alpha-2[,]CAPZA2[,]Gallus gallus[,]286[,]F-actin-capping proteins bind in a Ca(2+)-independent manner to the fast growing ends of actin filaments (barbed end) thereby blocking the exchange of subunits at these ends. Unlike other capping proteins (such as gelsolin and severin), these proteins do not sever actin filaments. CapZ may mediate the attachment of the barbed ends of actin filaments to the Z-line.[,][,]http://www.uniprot.org/uniprot/P28497[,]GO:0051016 regulation[,]GO:0005903 (other, cell projection) GO:0030863 (cytoskeleton, cell periphery) GO:0005829 (cytoplasm, intracellular) GO:0070062 (extracellular, extracellular organelle) GO:0008290 (cytoskeleton, intracellular) GO:0016020 (other) GO:0030018 (other intracellular organelles, intracellular)[,][,]False[,]False[,]False[,]False[,]False[,]False[,]False[,]False[,]True[,]False[,]False[,]False[,]False[,]False[,]False[,]False[,]False[,]False[,]False[,]False[,]True[,]False[,]False[,]True[,]True[,]False[,]False[,]True[,]True[,]False[,]False[,]False[,]False[,]False[,]False[,]False[,]False[,]False[,]False[,]False[,]False
ABA12446[,][,][,][,][,][,][,][,][,]http://www.uniprot.org/uniprot/ABA12446[,][,][,][,]False[,]False[,]False[,]False[,]False[,]False[,]False[,]False[,]False[,]False[,]False[,]False[,]False[,]False[,]False[,]False[,]False[,]False[,]False[,]False[,]False[,]False[,]False[,]False[,]False[,]False[,]False[,]False[,]False[,]False[,]False[,]False[,]False[,]False[,]False[,]False[,]False[,]False[,]False[,]False[,]False
P50146[,]P50146[,][,]Guanine nucleotide-binding protein G(i) subunit alpha-1[,]GNAI1[,]Gallus gallus[,]354[,]Guanine nucleotide-binding proteins (G proteins) are involved as modulators or transducers in various transmembrane signaling systems. The G(i) proteins are involved in hormonal regulation of adenylate cyclase: they inhibit the cyclase in response to beta-adrenergic stimuli. May play a role in cell division (By similarity).[,][,]http://www.uniprot.org/uniprot/P50146[,]GO:0007188 regulationGO:0007049 cellular processGO:0051301 cellular processGO:0007186 regulationGO:0050805 regulation[,]GO:0005813 (cytoskeleton, intracellular) GO:0005737 (cytoplasm, intracellular) GO:0030496 (other, midbody) GO:0005634 (nucleus, intracellular) GO:0005886 (plasma membrane, cell periphery)[,]GO:0005525 (binding, carbohydrate derivative binding) GO:0003924 (catalytic activity, hydrolase activity) GO:0046872 (binding, ion binding) GO:0004871 (molecular transducer activity, signal transducer activity)[,]False[,]True[,]False[,]False[,]False[,]False[,]False[,]False[,]True[,]False[,]False[,]False[,]False[,]False[,]False[,]False[,]False[,]False[,]True[,]False[,]True[,]True[,]False[,]False[,]False[,]False[,]False[,]True[,]True[,]False[,]True[,]True[,]False[,]True[,]False[,]False[,]False[,]False[,]False[,]False[,]False
Q5ZHP5[,]Q5ZHP5[,][,]Charged multivesicular body protein 4b[,]CHMP4B[,]Gallus gallus[,]227[,]Probable core component of the endosomal sorting required for transport complex III (ESCRT-III) which is involved in multivesicular bodies (MVBs) formation and sorting of endosomal cargo proteins into MVBs. MVBs contain intraluminal vesicles (ILVs) that are generated by invagination and scission from the limiting membrane of the endosome and mostly are delivered to lysosomes enabling degradation of membrane proteins, such as stimulated growth factor receptors, lysosomal enzymes and lipids (By similarity).[,][,]http://www.uniprot.org/uniprot/Q5ZHP5[,]GO:0000920 cellular processGO:0036438 regulationGO:0007080 cellular component organization or biogenesisGO:1902902 regulationGO:1901215 regulationGO:0006997 cellular component organization or biogenesisGO:1902188 regulationGO:0006620 cellular component organization or biogenesisGO:0051260 cellular component organization or biogenesisGO:0010824 regulationGO:1901673 regulationGO:0090611 cellular processGO:0007034 localizationGO:0039702 cellular component organization or biogenesis[,]GO:0009898 (plasma membrane, cell periphery) GO:0005829 (cytoplasm, intracellular) GO:0000815 (endosome, endomembrane system) GO:0070062 (extracellular, extracellular organelle) GO:0031902 (endosome, endomembrane system) GO:0030117 (macromolecular complex, intracellular) GO:0030496 (other, midbody) GO:0005634 (nucleus, intracellular)[,][,]False[,]True[,]False[,]False[,]False[,]False[,]True[,]False[,]True[,]False[,]False[,]True[,]True[,]False[,]False[,]False[,]False[,]False[,]True[,]False[,]False[,]True[,]False[,]True[,]False[,]False[,]True[,]True[,]True[,]False[,]False[,]False[,]False[,]False[,]False[,]False[,]False[,]False[,]False[,]False[,]False
P14315[,]P14315[,][,]F-actin-capping protein subunit beta isoforms 1 and 2[,]CAPZB[,]Gallus gallus[,][,]F-actin-capping proteins bind in a Ca(2+)-independent manner to the fast growing ends of actin filaments (barbed end) thereby blocking the exchange of subunits at these ends. Unlike other capping proteins (such as gelsolin and severin), these proteins do not sever actin filaments. May play a role in the regulation of cell morphology and cytoskeletal organization.[,][,]http://www.uniprot.org/uniprot/P14315[,]GO:0030036 cellular component organization or biogenesisGO:0051016 regulationGO:0000902 cellular component organization or biogenesisGO:0007010 cellular component organization or biogenesisGO:0030032 cellular component organization or biogenesisGO:0048747 cellular processGO:0051490 regulationGO:0031115 regulationGO:0031175 cellular component organization or biogenesisGO:0022604 regulationGO:0010591 regulationGO:0090036 regulation[,]GO:0001669 (other intracellular organelles, endomembrane system) GO:0005884 (cytoskeleton, intracellular) GO:0005903 (other, cell projection) GO:0030863 (cytoskeleton, cell periphery) GO:0005829 (cytoplasm, intracellular) GO:0008290 (cytoskeleton, intracellular) GO:0014704 (other, cell-cell junction) GO:0030027 (other, cell leading edge) GO:0016020 (other) GO:0030018 (other intracellular organelles, intracellular)[,]GO:0051015 (binding, macromolecular complex binding)[,]False[,]True[,]False[,]False[,]False[,]False[,]False[,]False[,]True[,]False[,]False[,]True[,]False[,]False[,]False[,]False[,]False[,]False[,]False[,]False[,]True[,]False[,]False[,]False[,]True[,]False[,]False[,]True[,]True[,]False[,]True[,]False[,]False[,]False[,]False[,]False[,]False[,]False[,]False[,]False[,]False
P0C1H3[,]P0C1H3[,][,]Histone H2B 1/2/3/4/6[,]H2B-I[,]Gallus gallus[,]126[,]Has broad-spectrum antibacterial activity. May be important in the antimicrobial defenses of chick reproductive system during follicle development in the ovary and egg formation in the oviduct.[,][,]http://www.uniprot.org/uniprot/P0C1H3[,]GO:0042742 interaction with cells and organisms[,]GO:0000786 (chromosome, intracellular) GO:0005634 (nucleus, intracellular)[,]GO:0003677 (binding, heterocyclic compound binding)[,]False[,]False[,]False[,]False[,]False[,]True[,]False[,]False[,]False[,]False[,]False[,]False[,]False[,]True[,]False[,]False[,]False[,]False[,]True[,]False[,]False[,]False[,]False[,]False[,]False[,]False[,]False[,]False[,]False[,]False[,]True[,]False[,]False[,]False[,]False[,]False[,]False[,]False[,]False[,]False[,]False
P0C1H4[,]P0C1H4[,][,]Histone H2B 5[,]H2B-V[,]Gallus gallus[,]126[,]Core component of nucleosome. Nucleosomes wrap and compact DNA into chromatin, limiting DNA accessibility to the cellular machineries which require DNA as a template. Histones thereby play a central role in transcription regulation, DNA repair, DNA replication and chromosomal stability. DNA accessibility is regulated via a complex set of post-translational modifications of histones, also called histone code, and nucleosome remodeling.[,][,]http://www.uniprot.org/uniprot/P0C1H4[,][,]GO:0000786 (chromosome, intracellular) GO:0005634 (nucleus, intracellular)[,]GO:0003677 (binding, heterocyclic compound binding)[,]False[,]False[,]False[,]False[,]False[,]False[,]False[,]False[,]False[,]False[,]False[,]False[,]False[,]True[,]False[,]False[,]False[,]False[,]True[,]False[,]False[,]False[,]False[,]False[,]False[,]False[,]False[,]False[,]False[,]False[,]True[,]False[,]False[,]False[,]False[,]False[,]False[,]False[,]False[,]False[,]False
Q9PSW9[,]Q9PSW9[,][,]Histone H2B 8[,]H2B-VIII[,]Gallus gallus[,]126[,]Core component of nucleosome. Nucleosomes wrap and compact DNA into chromatin, limiting DNA accessibility to the cellular machineries which require DNA as a template. Histones thereby play a central role in transcription regulation, DNA repair, DNA replication and chromosomal stability. DNA accessibility is regulated via a complex set of post-translational modifications of histones, also called histone code, and nucleosome remodeling.[,][,]http://www.uniprot.org/uniprot/Q9PSW9[,][,]GO:0000786 (chromosome, intracellular) GO:0005634 (nucleus, intracellular)[,]GO:0003677 (binding, heterocyclic compound binding)[,]False[,]False[,]False[,]False[,]False[,]False[,]False[,]False[,]False[,]False[,]False[,]False[,]False[,]True[,]False[,]False[,]False[,]False[,]True[,]False[,]False[,]False[,]False[,]False[,]False[,]False[,]False[,]False[,]False[,]False[,]True[,]False[,]False[,]False[,]False[,]False[,]False[,]False[,]False[,]False[,]False
P0C1H5[,]P0C1H5[,][,]Histone H2B 7[,]H2B-VII[,]Gallus gallus[,]126[,]Core component of nucleosome. Nucleosomes wrap and compact DNA into chromatin, limiting DNA accessibility to the cellular machineries which require DNA as a template. Histones thereby play a central role in transcription regulation, DNA repair, DNA replication and chromosomal stability. DNA accessibility is regulated via a complex set of post-translational modifications of histones, also called histone code, and nucleosome remodeling.[,][,]http://www.uniprot.org/uniprot/P0C1H5[,][,]GO:0005811 (other intracellular organelles, intracellular) GO:0000786 (chromosome, intracellular) GO:0005634 (nucleus, intracellular)[,]GO:0003677 (binding, heterocyclic compound binding)[,]False[,]False[,]False[,]False[,]False[,]False[,]False[,]False[,]False[,]False[,]False[,]False[,]False[,]True[,]False[,]False[,]False[,]False[,]True[,]False[,]False[,]False[,]False[,]False[,]True[,]False[,]False[,]False[,]False[,]False[,]True[,]False[,]False[,]False[,]False[,]False[,]False[,]False[,]False[,]False[,]False
Q9I9E0[,]Q9I9E0[,][,]Serine/threonine-protein kinase TAO3[,]TAOK3[,]Gallus gallus[,]898[,]Serine/threonine-protein kinase that acts as a regulator of the p38/MAPK14 stress-activated MAPK cascade and of the MAPK8/JNK cascade. Acts as an activator of the p38/MAPK14 stress-activated MAPK cascade. In response to DNA damage, involved in the G2/M transition DNA damage checkpoint by activating the p38/MAPK14 stress-activated MAPK cascade, probably by mediating phosphorylation of upstream MAP kinase kinases. Inhibits basal activity of MAPK8/JNK cascade (By similarity).[,]ATP + a protein = ADP + a phosphoprotein.[,]http://www.uniprot.org/uniprot/Q9I9E0[,]GO:0006974 cellular processGO:0006281 cellular processGO:0000165 regulationGO:0007095 regulationGO:0046329 regulationGO:0046330 regulationGO:0032874 regulationGO:0046777 cellular processGO:0006468 cellular process[,]GO:0005737 (cytoplasm, intracellular)[,]GO:0005524 (binding, carbohydrate derivative binding) GO:0004674 (catalytic activity, transferase activity) GO:0016740 (catalytic activity, transferase activity)[,]False[,]True[,]False[,]False[,]False[,]False[,]False[,]False[,]True[,]False[,]False[,]False[,]False[,]False[,]False[,]False[,]False[,]False[,]False[,]False[,]False[,]False[,]False[,]False[,]False[,]False[,]False[,]True[,]False[,]False[,]True[,]True[,]False[,]False[,]False[,]False[,]False[,]False[,]False[,]False[,]False
Q5ZJJ9[,]Q5ZJJ9[,][,]Osteoclast-stimulating factor 1[,]OSTF1[,]Gallus gallus[,]202[,]Induces bone resorption, acting probably through a signaling cascade which results in the secretion of factor(s) enhancing osteoclast formation and activity.[,][,]http://www.uniprot.org/uniprot/Q5ZJJ9[,][,]GO:0005737 (cytoplasm, intracellular)[,][,]False[,]False[,]False[,]False[,]False[,]False[,]False[,]False[,]False[,]False[,]False[,]False[,]False[,]False[,]False[,]False[,]False[,]False[,]False[,]False[,]False[,]False[,]False[,]False[,]False[,]False[,]False[,]True[,]False[,]False[,]False[,]False[,]False[,]False[,]False[,]False[,]False[,]False[,]False[,]False[,]False
P47826[,]P47826[,][,]60S acidic ribosomal protein P0[,]RPLP0[,]Gallus gallus[,]316[,]Ribosomal protein P0 is the functional equivalent of E.coli protein L10.[,][,]http://www.uniprot.org/uniprot/P47826[,]GO:0042254 cellular component organization or biogenesis[,]GO:0005840 (ribosome, intracellular)[,][,]False[,]False[,]False[,]False[,]False[,]False[,]False[,]False[,]False[,]False[,]False[,]True[,]False[,]False[,]True[,]False[,]False[,]False[,]False[,]False[,]False[,]False[,]False[,]False[,]False[,]False[,]False[,]False[,]False[,]False[,]False[,]False[,]False[,]False[,]False[,]False[,]False[,]False[,]False[,]False[,]False
Q9I8D1[,]Q9I8D1[,][,]Unconventional myosin-VI[,]MYO6[,]Gallus gallus[,][,]Myosins are actin-based motor molecules with ATPase activity. Unconventional myosins serve in intracellular movements. Myosin 6 is a reverse-direction motor protein that moves towards the minus-end of actin filaments. Has slow rate of actin-activated ADP release due to weak ATP binding. Functions in a variety of intracellular processes such as vesicular membrane trafficking and cell migration. Required for the structural integrity of the Golgi apparatus via the p53-dependent pro-survival pathway. Appears to be involved in a very early step of clathrin-mediated endocytosis in polarized epithelial cells. May act as a regulator of F-actin dynamics. May play a role in transporting DAB2 from the plasma membrane to specific cellular targets (By similarity).[,][,]http://www.uniprot.org/uniprot/Q9I8D1[,]GO:0030048 cellular processGO:0030330 regulationGO:0006897 localizationGO:0006886 localizationGO:0008152 metabolic processGO:0045944 regulationGO:0051046 regulationGO:0007605 interaction with cells and organisms[,]GO:0005884 (cytoskeleton, intracellular) GO:0005938 (cytoplasm, cell periphery) GO:0030136 (other intracellular organelles, intracellular) GO:0030665 (other intracellular organelles, intracellular) GO:0005905 (other, coated pit) GO:0005737 (cytoplasm, intracellular) GO:0016023 (other intracellular organelles, intracellular) GO:0016591 (nucleus, intracellular) GO:0031941 (cytoskeleton, intracellular) GO:0030175 (other, cell projection) GO:0005794 (other intracellular organelles, endomembrane system) GO:0005902 (other, cell projection) GO:0016459 (cytoskeleton, intracellular) GO:0031965 (nucleus, endomembrane system) GO:0005654 (nucleus, intracellular) GO:0005634 (nucleus, intracellular) GO:0048471 (nucleus, intracellular) GO:0001726 (other, cell leading edge) GO:0032587 (plasma membrane, cell leading edge)[,]GO:0003779 (binding, protein binding) GO:0051015 (binding, macromolecular complex binding) GO:0043531 (binding, carbohydrate derivative binding) GO:0005524 (binding, carbohydrate derivative binding) GO:0005516 (binding, protein binding) GO:0003774 (catalytic activity, hydrolase activity) GO:0060002 (catalytic activity, hydrolase activity)[,]False[,]True[,]False[,]False[,]False[,]True[,]True[,]True[,]True[,]False[,]False[,]False[,]False[,]False[,]False[,]False[,]False[,]False[,]True[,]False[,]True[,]True[,]False[,]False[,]True[,]False[,]False[,]True[,]True[,]False[,]True[,]True[,]False[,]False[,]False[,]False[,]False[,]False[,]False[,]False[,]False
Q98UI9[,]Q98UI9[,][,]Mucin-5B[,]MUC5B[,]Gallus gallus[,]2108[,]Ovomucin, the glycoprotein responsible for the gel properties of egg white, is composed for 2 subunits, alpha-ovomucin/MUC5B and beta-ovomucin/MUC6.[,][,]http://www.uniprot.org/uniprot/Q98UI9[,][,]GO:0005576 (extracellular)[,][,]False[,]False[,]False[,]False[,]False[,]False[,]False[,]False[,]False[,]False[,]False[,]False[,]False[,]False[,]False[,]False[,]False[,]False[,]False[,]False[,]False[,]False[,]False[,]True[,]False[,]False[,]False[,]False[,]False[,]False[,]False[,]False[,]False[,]False[,]False[,]False[,]False[,]False[,]False[,]False[,]False
Q5ZLF0[,]Q5ZLF0[,][,]Hsc70-interacting protein[,]ST13[,]Gallus gallus[,]361[,]One HIP oligomer binds the ATPase domains of at least two HSC70 molecules dependent on activation of the HSC70 ATPase by HSP40. Stabilizes the ADP state of HSC70 that has a high affinity for substrate protein. Through its own chaperone activity, it may contribute to the interaction of HSC70 with various target proteins (By similarity).[,][,]http://www.uniprot.org/uniprot/Q5ZLF0[,][,]GO:0005737 (cytoplasm, intracellular)[,][,]False[,]False[,]False[,]False[,]False[,]False[,]False[,]False[,]False[,]False[,]False[,]False[,]False[,]False[,]False[,]False[,]False[,]False[,]False[,]False[,]False[,]False[,]False[,]False[,]False[,]False[,]False[,]True[,]False[,]False[,]False[,]False[,]False[,]False[,]False[,]False[,]False[,]False[,]False[,]False[,]False
P08250[,]P08250[,][,]Apolipoprotein A-I[,]APOA1[,]Gallus gallus[,]264[,]Participates in the reverse transport of cholesterol from tissues to the liver for excretion by promoting cholesterol efflux from tissues and by acting as a cofactor for the lecithin cholesterol acyltransferase (LCAT).[,][,]http://www.uniprot.org/uniprot/P08250[,]GO:0030325 developmental processGO:0043534 cellular processGO:0006695 metabolic processGO:0033344 localizationGO:0042632 regulationGO:0070508 cellular processGO:0001935 single-organism processGO:0007186 regulationGO:0008211 metabolic processGO:0034380 regulationGO:0007229 regulationGO:0019915 regulationGO:0042158 cellular processGO:0042157 metabolic processGO:0045445 cellular processGO:0060354 regulationGO:0002740 regulationGO:0034115 interaction with cells and organismsGO:0051346 regulationGO:0050728 regulationGO:0050713 regulationGO:0010804 regulationGO:0010903 regulationGO:0031102 cellular component organization or biogenesisGO:0018206 cellular processGO:0006656 cellular processGO:0046470 cellular processGO:0033700 localizationGO:0055091 regulationGO:0010873 regulationGO:0045723 regulationGO:0051006 regulationGO:0035025 regulationGO:0051496 regulationGO:1900026 interaction with cells and organismsGO:0051347 regulationGO:0010898 regulationGO:0018158 cellular processGO:0050821 regulationGO:0032489 regulationGO:0030300 regulationGO:0001932 regulationGO:0043691 localizationGO:0019433 cellular processGO:0070328 regulationGO:0034372 regulationGO:0051180 localization[,]GO:0072562 (extracellular, extracellular region part) GO:0042627 (extracellular, extracellular region part) GO:0030139 (endosome, intracellular) GO:0070062 (extracellular, extracellular organelle) GO:0034364 (extracellular, extracellular region part) GO:0034366 (extracellular, extracellular region part) GO:0034361 (extracellular, extracellular region part)[,]GO:0001540 (binding, amide binding) GO:0045499 (other) GO:0015485 (binding, lipid binding) GO:0017127 (transporter, substrate-specific transporter activity) GO:0008035 (binding, macromolecular complex binding) GO:0070653 (binding, protein binding) GO:0031210 (binding, ion binding) GO:0060228 (molecular function regulator, enzyme regulator activity)[,]False[,]True[,]True[,]False[,]False[,]True[,]True[,]True[,]True[,]False[,]False[,]True[,]True[,]False[,]False[,]False[,]False[,]False[,]False[,]False[,]False[,]False[,]False[,]True[,]False[,]False[,]False[,]False[,]False[,]False[,]True[,]False[,]False[,]False[,]False[,]False[,]False[,]False[,]False[,]False[,]True
Q76MT9[,]Q76MT9[,][,]Nuclear export protein[,]NS[,]Influenza A virus (strain A/X-31 H3N2)[,][,]Mediates the nuclear export of encapsidated genomic RNAs (ribonucleoproteins, RNPs). Acts as an adapter between viral RNPs complexes and the nuclear export machinery of the cell. Possesses no intrinsic RNA-binding activity, but includes a C-terminal M1-binding domain. This domain is believed to allow recognition of RNPs to which the M1 protein is bound. Because the M1 protein is not available in large quantities until the later stages of infection, such an indirect recognition mechanism probably ensures that genomic RNPs are not exported from the nucleus before sufficient quantities of viral mRNA and progeny genomic RNA have been synthesized. Furthermore, the RNPs enters the cytoplasm only when they have associated with the M1 protein that is necessary to guide them to the plasma membrane. May down-regulate viral RNA synthesis when overproduced (By similarity).[,][,]http://www.uniprot.org/uniprot/Q76MT9[,]GO:0006405 localizationGO:0016032 cellular process[,]GO:0042025 (nucleus, host) GO:0019012 (other)[,][,]False[,]True[,]False[,]False[,]False[,]False[,]True[,]False[,]False[,]False[,]False[,]False[,]False[,]False[,]False[,]False[,]False[,]False[,]True[,]False[,]False[,]False[,]False[,]False[,]False[,]False[,]False[,]False[,]True[,]False[,]False[,]False[,]False[,]False[,]False[,]False[,]False[,]False[,]False[,]False[,]False
P17043[,]P17043[,][,]Nuclear export protein[,]NS[,]Influenza A virus (strain A/Leningrad/1/1954 H1N1)[,][,]Mediates the nuclear export of encapsidated genomic RNAs (ribonucleoproteins, RNPs). Acts as an adapter between viral RNPs complexes and the nuclear export machinery of the cell. Possesses no intrinsic RNA-binding activity, but includes a C-terminal M1-binding domain. This domain is believed to allow recognition of RNPs to which the M1 protein is bound. Because the M1 protein is not available in large quantities until the later stages of infection, such an indirect recognition mechanism probably ensures that genomic RNPs are not exported from the nucleus before sufficient quantities of viral mRNA and progeny genomic RNA have been synthesized. Furthermore, the RNPs enters the cytoplasm only when they have associated with the M1 protein that is necessary to guide them to the plasma membrane. May down-regulate viral RNA synthesis when overproduced (By similarity).[,][,]http://www.uniprot.org/uniprot/P17043[,]GO:0006405 localizationGO:0016032 cellular process[,]GO:0042025 (nucleus, host) GO:0019012 (other)[,][,]False[,]True[,]False[,]False[,]False[,]False[,]True[,]False[,]False[,]False[,]False[,]False[,]False[,]False[,]False[,]False[,]False[,]False[,]True[,]False[,]False[,]False[,]False[,]False[,]False[,]False[,]False[,]False[,]True[,]False[,]False[,]False[,]False[,]False[,]False[,]False[,]False[,]False[,]False[,]False[,]False
ABD77681[,][,][,][,][,][,][,][,][,]http://www.uniprot.org/uniprot/ABD77681[,][,][,][,]False[,]False[,]False[,]False[,]False[,]False[,]False[,]False[,]False[,]False[,]False[,]False[,]False[,]False[,]False[,]False[,]False[,]False[,]False[,]False[,]False[,]False[,]False[,]False[,]False[,]False[,]False[,]False[,]False[,]False[,]False[,]False[,]False[,]False[,]False[,]False[,]False[,]False[,]False[,]False[,]False
AAA43535[,][,][,][,][,][,][,][,][,]http://www.uniprot.org/uniprot/AAA43535[,][,][,][,]False[,]False[,]False[,]False[,]False[,]False[,]False[,]False[,]False[,]False[,]False[,]False[,]False[,]False[,]False[,]False[,]False[,]False[,]False[,]False[,]False[,]False[,]False[,]False[,]False[,]False[,]False[,]False[,]False[,]False[,]False[,]False[,]False[,]False[,]False[,]False[,]False[,]False[,]False[,]False[,]False
ADV39776[,][,][,][,][,][,][,][,][,]http://www.uniprot.org/uniprot/ADV39776[,][,][,][,]False[,]False[,]False[,]False[,]False[,]False[,]False[,]False[,]False[,]False[,]False[,]False[,]False[,]False[,]False[,]False[,]False[,]False[,]False[,]False[,]False[,]False[,]False[,]False[,]False[,]False[,]False[,]False[,]False[,]False[,]False[,]False[,]False[,]False[,]False[,]False[,]False[,]False[,]False[,]False[,]False
B4URE1[,]B4URE1[,][,]Nuclear export protein[,]NS[,]Influenza A virus (strain A/Russia:St.Petersburg/8/2006 H1N1)[,][,]Mediates the nuclear export of encapsidated genomic RNAs (ribonucleoproteins, RNPs). Acts as an adapter between viral RNPs complexes and the nuclear export machinery of the cell. Possesses no intrinsic RNA-binding activity, but includes a C-terminal M1-binding domain. This domain is believed to allow recognition of RNPs to which the M1 protein is bound. Because the M1 protein is not available in large quantities until the later stages of infection, such an indirect recognition mechanism probably ensures that genomic RNPs are not exported from the nucleus before sufficient quantities of viral mRNA and progeny genomic RNA have been synthesized. Furthermore, the RNPs enters the cytoplasm only when they have associated with the M1 protein that is necessary to guide them to the plasma membrane. May down-regulate viral RNA synthesis when overproduced (By similarity).[,][,]http://www.uniprot.org/uniprot/B4URE1[,]GO:0006405 localizationGO:0016032 cellular process[,]GO:0042025 (nucleus, host) GO:0019012 (other)[,][,]False[,]True[,]False[,]False[,]False[,]False[,]True[,]False[,]False[,]False[,]False[,]False[,]False[,]False[,]False[,]False[,]False[,]False[,]True[,]False[,]False[,]False[,]False[,]False[,]False[,]False[,]False[,]False[,]True[,]False[,]False[,]False[,]False[,]False[,]False[,]False[,]False[,]False[,]False[,]False[,]False
CAA24293[,][,][,][,][,][,][,][,][,]http://www.uniprot.org/uniprot/CAA24293[,][,][,][,]False[,]False[,]False[,]False[,]False[,]False[,]False[,]False[,]False[,]False[,]False[,]False[,]False[,]False[,]False[,]False[,]False[,]False[,]False[,]False[,]False[,]False[,]False[,]False[,]False[,]False[,]False[,]False[,]False[,]False[,]False[,]False[,]False[,]False[,]False[,]False[,]False[,]False[,]False[,]False[,]False
P03508[,]P03508[,][,]Nuclear export protein[,]NS[,]Influenza A virus (strain A/Puerto Rico/8/1934 H1N1)[,][,]Mediates the nuclear export of encapsidated genomic RNAs (ribonucleoproteins, RNPs). Acts as an adapter between viral RNPs complexes and the nuclear export machinery of the cell. Possesses no intrinsic RNA-binding activity, but includes a C-terminal M1-binding domain. This domain is believed to allow recognition of RNPs to which the M1 protein is bound. Because the M1 protein is not available in large quantities until the later stages of infection, such an indirect recognition mechanism probably ensures that genomic RNPs are not exported from the nucleus before sufficient quantities of viral mRNA and progeny genomic RNA have been synthesized. Furthermore, the RNPs enters the cytoplasm only when they have associated with the M1 protein that is necessary to guide them to the plasma membrane. May down-regulate viral RNA synthesis when overproduced.[,][,]http://www.uniprot.org/uniprot/P03508[,]GO:0019064 cellular component organization or biogenesisGO:0075733 cellular processGO:0019065 cellular processGO:0006405 localizationGO:0019061 cellular processGO:0046718 cellular processGO:0019070 cellular component organization or biogenesisGO:0019072 cellular component organization or biogenesisGO:0019058 cellular processGO:0016032 cellular processGO:0019076 cellular processGO:0019083 cellular processGO:0019068 cellular component organization or biogenesis[,]GO:0005829 (cytoplasm, intracellular) GO:0030666 (endosome, intracellular) GO:0031904 (endosome, endomembrane system) GO:0005576 (extracellular) GO:0042025 (nucleus, host) GO:0005654 (nucleus, intracellular) GO:0019012 (other)[,][,]False[,]True[,]False[,]False[,]False[,]False[,]True[,]False[,]False[,]False[,]False[,]True[,]True[,]False[,]False[,]False[,]False[,]False[,]True[,]False[,]False[,]False[,]False[,]True[,]False[,]False[,]False[,]True[,]True[,]False[,]False[,]False[,]False[,]False[,]False[,]False[,]False[,]False[,]False[,]False[,]False
ACD85259[,][,][,][,][,][,][,][,][,]http://www.uniprot.org/uniprot/ACD85259[,][,][,][,]False[,]False[,]False[,]False[,]False[,]False[,]False[,]False[,]False[,]False[,]False[,]False[,]False[,]False[,]False[,]False[,]False[,]False[,]False[,]False[,]False[,]False[,]False[,]False[,]False[,]False[,]False[,]False[,]False[,]False[,]False[,]False[,]False[,]False[,]False[,]False[,]False[,]False[,]False[,]False[,]False
ABL67314[,][,][,][,][,][,][,][,][,]http://www.uniprot.org/uniprot/ABL67314[,][,][,][,]False[,]False[,]False[,]False[,]False[,]False[,]False[,]False[,]False[,]False[,]False[,]False[,]False[,]False[,]False[,]False[,]False[,]False[,]False[,]False[,]False[,]False[,]False[,]False[,]False[,]False[,]False[,]False[,]False[,]False[,]False[,]False[,]False[,]False[,]False[,]False[,]False[,]False[,]False[,]False[,]False
AFG99210[,][,][,][,][,][,][,][,][,]http://www.uniprot.org/uniprot/AFG99210[,][,][,][,]False[,]False[,]False[,]False[,]False[,]False[,]False[,]False[,]False[,]False[,]False[,]False[,]False[,]False[,]False[,]False[,]False[,]False[,]False[,]False[,]False[,]False[,]False[,]False[,]False[,]False[,]False[,]False[,]False[,]False[,]False[,]False[,]False[,]False[,]False[,]False[,]False[,]False[,]False[,]False[,]False
AFG72124[,][,][,][,][,][,][,][,][,]http://www.uniprot.org/uniprot/AFG72124[,][,][,][,]False[,]False[,]False[,]False[,]False[,]False[,]False[,]False[,]False[,]False[,]False[,]False[,]False[,]False[,]False[,]False[,]False[,]False[,]False[,]False[,]False[,]False[,]False[,]False[,]False[,]False[,]False[,]False[,]False[,]False[,]False[,]False[,]False[,]False[,]False[,]False[,]False[,]False[,]False[,]False[,]False
ACY06368[,][,][,][,][,][,][,][,][,]http://www.uniprot.org/uniprot/ACY06368[,][,][,][,]False[,]False[,]False[,]False[,]False[,]False[,]False[,]False[,]False[,]False[,]False[,]False[,]False[,]False[,]False[,]False[,]False[,]False[,]False[,]False[,]False[,]False[,]False[,]False[,]False[,]False[,]False[,]False[,]False[,]False[,]False[,]False[,]False[,]False[,]False[,]False[,]False[,]False[,]False[,]False[,]False
Q5ZJF4[,]Q5ZJF4[,][,]Peroxiredoxin-6[,]PRDX6[,]Gallus gallus[,]224[,]Involved in redox regulation of the cell. Can reduce H(2)O(2) and short chain organic, fatty acid, and phospholipid hydroperoxides. May play a role in the regulation of phospholipid turnover as well as in protection against oxidative injury (By similarity).[,]2 R'-SH + ROOH = R'-S-S-R' + H(2)O + ROH.[,]http://www.uniprot.org/uniprot/Q5ZJF4[,]GO:0016042 metabolic process[,]GO:0016023 (other intracellular organelles, intracellular) GO:0005764 (other intracellular organelles, intracellular)[,]GO:0016787 (catalytic activity, hydrolase activity) GO:0004601 (antioxidant activity, peroxidase activity) GO:0051920 (antioxidant activity, peroxiredoxin activity)[,]False[,]False[,]False[,]False[,]False[,]False[,]False[,]True[,]False[,]False[,]False[,]False[,]False[,]False[,]False[,]False[,]False[,]False[,]False[,]False[,]False[,]False[,]False[,]False[,]True[,]False[,]False[,]False[,]False[,]True[,]False[,]True[,]False[,]False[,]False[,]False[,]False[,]False[,]False[,]False[,]False
Q09121[,]Q09121[,][,]Eukaryotic translation initiation factor 5A-1[,]EIF5A1[,]Gallus gallus[,]144[,]mRNA-binding protein involved in translation elongation. Has an important function at the level of mRNA turnover, probably acting downstream of decapping. Involved in actin dynamics and cell cycle progression, mRNA decay and probably in a pathway involved in stress response and maintenance of cell wall integrity. Functions as a regulator of apoptosis. Mediates effects of polyamines on neuronal process extension and survival. May play an important role in brain development and function, and in skeletal muscle stem cell differentiation (By similarity).[,][,]http://www.uniprot.org/uniprot/Q09121[,]GO:0051028 localizationGO:0045901 regulationGO:0045905 regulationGO:0015031 localizationGO:0006452 cellular process[,]GO:0005789 (er, endomembrane system) GO:0005643 (nucleus, endomembrane system)[,]GO:0043022 (binding, macromolecular complex binding) GO:0003746 (binding, heterocyclic compound binding)[,]False[,]True[,]False[,]False[,]False[,]False[,]True[,]False[,]True[,]False[,]False[,]False[,]False[,]False[,]False[,]False[,]True[,]False[,]True[,]False[,]False[,]False[,]False[,]False[,]False[,]False[,]False[,]False[,]False[,]False[,]True[,]False[,]False[,]False[,]False[,]False[,]False[,]False[,]False[,]False[,]False
Q5ZJ56[,]Q5ZJ56[,][,]60S ribosomal protein L7[,]RPL7[,]Gallus gallus[,]246[,]Binds to G-rich structures in 28S rRNA and in mRNAs. May play a regulatory role in the translation apparatus (By similarity).[,][,]http://www.uniprot.org/uniprot/Q5ZJ56[,][,]GO:0005840 (ribosome, intracellular)[,]GO:0003723 (binding, heterocyclic compound binding)[,]False[,]False[,]False[,]False[,]False[,]False[,]False[,]False[,]False[,]False[,]False[,]False[,]False[,]False[,]True[,]False[,]False[,]False[,]False[,]False[,]False[,]False[,]False[,]False[,]False[,]False[,]False[,]False[,]False[,]False[,]True[,]False[,]False[,]False[,]False[,]False[,]False[,]False[,]False[,]False[,]False
P27731[,]P27731[,][,]Transthyretin[,]TTR[,]Gallus gallus[,]150[,]Thyroid hormone-binding protein. Probably transports thyroxine from the bloodstream to the brain.[,][,]http://www.uniprot.org/uniprot/P27731[,]GO:0001555 cellular processGO:0006461 cellular component organization or biogenesisGO:0009615 interaction with cells and organismsGO:0042572 regulationGO:0070327 regulation[,]GO:0030136 (other intracellular organelles, intracellular) GO:0070062 (extracellular, extracellular organelle) GO:0005615 (extracellular, extracellular region part) GO:0032991 (macromolecular complex) GO:0060417 (cytoplasm, intracellular)[,]GO:0019904 (binding, protein binding) GO:0036094 (binding, small molecule binding) GO:0070324 (binding, hormone binding)[,]False[,]True[,]False[,]False[,]False[,]True[,]False[,]False[,]True[,]False[,]False[,]True[,]False[,]False[,]False[,]False[,]False[,]False[,]False[,]False[,]False[,]False[,]False[,]True[,]True[,]False[,]True[,]True[,]False[,]False[,]True[,]False[,]False[,]False[,]False[,]False[,]False[,]False[,]False[,]False[,]False
P05122[,]P05122[,][,]Creatine kinase B-type[,]CKB[,]Gallus gallus[,][,]Reversibly catalyzes the transfer of phosphate between ATP and various phosphogens (e.g. creatine phosphate). Creatine kinase isoenzymes play a central role in energy transduction in tissues with large, fluctuating energy demands, such as skeletal muscle, heart, brain and spermatozoa.[,]ATP + creatine = ADP + phosphocreatine.[,]http://www.uniprot.org/uniprot/P05122[,]GO:0016310 cellular process[,]GO:0005737 (cytoplasm, intracellular) GO:0005615 (extracellular, extracellular region part)[,]GO:0005524 (binding, carbohydrate derivative binding) GO:0004111 (catalytic activity, transferase activity)[,]False[,]True[,]False[,]False[,]False[,]False[,]False[,]False[,]False[,]False[,]False[,]False[,]False[,]False[,]False[,]False[,]False[,]False[,]False[,]False[,]False[,]False[,]False[,]True[,]False[,]False[,]False[,]True[,]False[,]False[,]True[,]True[,]False[,]False[,]False[,]False[,]False[,]False[,]False[,]False[,]False
AAL77325[,][,][,][,][,][,][,][,][,]http://www.uniprot.org/uniprot/AAL77325[,][,][,][,]False[,]False[,]False[,]False[,]False[,]False[,]False[,]False[,]False[,]False[,]False[,]False[,]False[,]False[,]False[,]False[,]False[,]False[,]False[,]False[,]False[,]False[,]False[,]False[,]False[,]False[,]False[,]False[,]False[,]False[,]False[,]False[,]False[,]False[,]False[,]False[,]False[,]False[,]False[,]False[,]False
AAF16480[,][,][,][,][,][,][,][,][,]http://www.uniprot.org/uniprot/AAF16480[,][,][,][,]False[,]False[,]False[,]False[,]False[,]False[,]False[,]False[,]False[,]False[,]False[,]False[,]False[,]False[,]False[,]False[,]False[,]False[,]False[,]False[,]False[,]False[,]False[,]False[,]False[,]False[,]False[,]False[,]False[,]False[,]False[,]False[,]False[,]False[,]False[,]False[,]False[,]False[,]False[,]False[,]False
P80566[,]P80566[,][,]Superoxide dismutase [Cu-Zn][,]SOD1[,]Gallus gallus[,]154[,]Destroys radicals which are normally produced within the cells and which are toxic to biological systems.[,]2 superoxide + 2 H(+) = O(2) + H(2)O(2).[,]http://www.uniprot.org/uniprot/P80566[,][,]GO:0005737 (cytoplasm, intracellular) GO:0005634 (nucleus, intracellular)[,]GO:0046872 (binding, ion binding) GO:0004784 (antioxidant activity, superoxide dismutase activity)[,]False[,]False[,]False[,]False[,]False[,]False[,]False[,]False[,]False[,]False[,]False[,]False[,]False[,]False[,]False[,]False[,]False[,]False[,]True[,]False[,]False[,]False[,]False[,]False[,]False[,]False[,]False[,]True[,]False[,]True[,]True[,]False[,]False[,]False[,]False[,]False[,]False[,]False[,]False[,]False[,]False
CDH98259[,][,][,][,][,][,][,][,][,]http://www.uniprot.org/uniprot/CDH98259[,][,][,][,]False[,]False[,]False[,]False[,]False[,]False[,]False[,]False[,]False[,]False[,]False[,]False[,]False[,]False[,]False[,]False[,]False[,]False[,]False[,]False[,]False[,]False[,]False[,]False[,]False[,]False[,]False[,]False[,]False[,]False[,]False[,]False[,]False[,]False[,]False[,]False[,]False[,]False[,]False[,]False[,]False
P53449[,]P53449[,][,]Fructose-bisphosphate aldolase C[,]ALDOC[,]Gallus gallus[,]137[,][,]D-fructose 1,6-bisphosphate = glycerone phosphate + D-glyceraldehyde 3-phosphate.[,]http://www.uniprot.org/uniprot/P53449[,]GO:0005975 metabolic processGO:0030855 cellular processGO:0030388 cellular processGO:0006094 metabolic processGO:0006096 cellular processGO:0044281 metabolic process[,]GO:0005829 (cytoplasm, intracellular) GO:0070062 (extracellular, extracellular organelle) GO:0005739 (mitochondria, intracellular)[,]GO:0004332 (catalytic activity, lyase activity)[,]False[,]True[,]False[,]False[,]False[,]False[,]False[,]True[,]False[,]False[,]False[,]False[,]False[,]False[,]False[,]False[,]False[,]True[,]False[,]False[,]False[,]False[,]False[,]True[,]False[,]False[,]False[,]True[,]False[,]False[,]False[,]True[,]False[,]False[,]False[,]False[,]False[,]False[,]False[,]False[,]False
Q8JG30[,]Q8JG30[,][,]Sulfotransferase family cytosolic 1B member 1[,]SULT1B1[,]Gallus gallus[,]296[,]Sulfotransferase that utilizes 3'-phospho-5'-adenylyl sulfate (PAPS) as sulfonate donor to catalyze the sulfate conjugation of many hormones, neurotransmitters, drugs and xenobiotic compounds. Sulfonation increases the water solubility of most compounds, and therefore their renal excretion, but it can also result in bioactivation to form active metabolites. Sulfates thyroid hormones including 3,3'-diiodothyronine, catechols such as 4-nitrocatechol and 4-isopropylcatechol and phenols such as 2-bromophenol.[,][,]http://www.uniprot.org/uniprot/Q8JG30[,]GO:0008202 metabolic process[,]GO:0005737 (cytoplasm, intracellular)[,]GO:0008146 (catalytic activity, transferase activity)[,]False[,]False[,]False[,]False[,]False[,]False[,]False[,]True[,]False[,]False[,]False[,]False[,]False[,]False[,]False[,]False[,]False[,]False[,]False[,]False[,]False[,]False[,]False[,]False[,]False[,]False[,]False[,]True[,]False[,]False[,]False[,]True[,]False[,]False[,]False[,]False[,]False[,]False[,]False[,]False[,]False
ADW41786[,][,][,][,][,][,][,][,][,]http://www.uniprot.org/uniprot/ADW41786[,][,][,][,]False[,]False[,]False[,]False[,]False[,]False[,]False[,]False[,]False[,]False[,]False[,]False[,]False[,]False[,]False[,]False[,]False[,]False[,]False[,]False[,]False[,]False[,]False[,]False[,]False[,]False[,]False[,]False[,]False[,]False[,]False[,]False[,]False[,]False[,]False[,]False[,]False[,]False[,]False[,]False[,]False
Q90965[,]Q90965[,][,]Ras-related protein Rab-2A[,]RAB2A[,]Gallus gallus[,]212[,]Required for protein transport from the endoplasmic reticulum to the Golgi complex.[,][,]http://www.uniprot.org/uniprot/Q90965[,]GO:0007030 cellular component organization or biogenesisGO:0006886 localizationGO:0032482 regulationGO:0016192 localization[,]GO:0005789 (er, endomembrane system) GO:0033116 (er, intracellular) GO:0070062 (extracellular, extracellular organelle) GO:0000139 (other intracellular organelles, endomembrane system) GO:0005765 (other intracellular organelles, intracellular) GO:0005634 (nucleus, intracellular)[,]GO:0019003 (binding, carbohydrate derivative binding) GO:0005525 (binding, carbohydrate derivative binding) GO:0003924 (catalytic activity, hydrolase activity)[,]False[,]False[,]False[,]False[,]False[,]False[,]True[,]False[,]True[,]False[,]False[,]True[,]False[,]False[,]False[,]False[,]True[,]False[,]True[,]False[,]False[,]False[,]False[,]True[,]True[,]False[,]False[,]False[,]False[,]False[,]True[,]True[,]False[,]False[,]False[,]False[,]False[,]False[,]False[,]False[,]False
P27003[,]P27003[,][,]Protein S100-A10[,]S100A10[,]Gallus gallus[,]97[,]Because S100A10 induces the dimerization of ANXA2/p36, it may function as a regulator of protein phosphorylation in that the ANXA2 monomer is the preferred target (in vitro) of tyrosine-specific kinase.[,][,]http://www.uniprot.org/uniprot/P27003[,]GO:0090002 cellular component organization or biogenesisGO:0006900 cellular component organization or biogenesisGO:0001765 cellular component organization or biogenesisGO:0051099 regulationGO:0051894 interaction with cells and organismsGO:0043547 regulationGO:0051496 regulationGO:1900026 interaction with cells and organismsGO:0051290 cellular component organization or biogenesis[,]GO:0070062 (extracellular, extracellular organelle) GO:0019897 (plasma membrane, cell periphery) GO:0045121 (other, membrane part)[,]GO:0005509 (binding, ion binding)[,]False[,]False[,]False[,]False[,]False[,]True[,]False[,]False[,]True[,]False[,]False[,]True[,]False[,]False[,]False[,]False[,]False[,]False[,]False[,]False[,]False[,]True[,]False[,]True[,]False[,]False[,]False[,]False[,]True[,]False[,]True[,]False[,]False[,]False[,]False[,]False[,]False[,]False[,]False[,]False[,]False
Q5ZHW4[,]Q5ZHW4[,][,]Ras-related protein Rab-5B[,]RAB5B[,]Gallus gallus[,]215[,]Protein transport. Probably involved in vesicular traffic (By similarity).[,][,]http://www.uniprot.org/uniprot/Q5ZHW4[,]GO:0015031 localizationGO:0007264 regulation[,]GO:0031901 (endosome, endomembrane system) GO:0005886 (plasma membrane, cell periphery)[,]GO:0019003 (binding, carbohydrate derivative binding) GO:0005525 (binding, carbohydrate derivative binding)[,]False[,]False[,]False[,]False[,]False[,]False[,]True[,]False[,]True[,]False[,]False[,]False[,]True[,]False[,]False[,]False[,]False[,]False[,]False[,]False[,]False[,]True[,]False[,]False[,]False[,]False[,]False[,]False[,]False[,]False[,]True[,]False[,]False[,]False[,]False[,]False[,]False[,]False[,]False[,]False[,]False
O42273[,]O42273[,][,]Protein TENP[,]TENP[,]Gallus gallus[,]440[,]May play a role in the developmental transition from cell proliferation to cell differentiation during neurogenesis.[,][,]http://www.uniprot.org/uniprot/O42273[,]GO:0007275 developmental process[,][,]GO:0008289 (binding, lipid binding)[,]False[,]False[,]True[,]False[,]False[,]False[,]False[,]False[,]False[,]False[,]False[,]False[,]False[,]False[,]False[,]False[,]False[,]False[,]False[,]False[,]False[,]False[,]False[,]False[,]False[,]False[,]False[,]False[,]False[,]False[,]True[,]False[,]False[,]False[,]False[,]False[,]False[,]False[,]False[,]False[,]False
Q5ZMI4[,]Q5ZMI4[,][,]Major vault protein[,]MVP[,]Gallus gallus[,]849[,]Required for normal vault structure. Vaults are multi-subunit structures that may act as scaffolds for proteins involved in signal transduction. Vaults may also play a role in nucleo-cytoplasmic transport (By similarity).[,][,]http://www.uniprot.org/uniprot/Q5ZMI4[,][,]GO:0005737 (cytoplasm, intracellular) GO:0005634 (nucleus, intracellular) GO:0030529 (nucleus, intracellular)[,][,]False[,]False[,]False[,]False[,]False[,]False[,]False[,]False[,]False[,]False[,]False[,]False[,]False[,]False[,]False[,]False[,]False[,]False[,]True[,]False[,]False[,]False[,]False[,]False[,]False[,]False[,]False[,]True[,]False[,]False[,]False[,]False[,]False[,]False[,]False[,]False[,]False[,]False[,]False[,]False[,]False
P02789[,]P02789[,][,]Ovotransferrin[,]N/A[,]Gallus gallus[,]705[,]Transferrins are iron binding transport proteins which can bind two Fe(3+) ions in association with the binding of an anion, usually bicarbonate. Responsible for the transport of iron from sites of absorption and heme degradation to those of storage and utilization. There are two forms of hen transferrin, ovotransferrin, found in the ovoducts and, serum transferrin, secreted by the liver. Serum transferrin may also have a role in stimulating cell proliferation and is regulated by iron levels. Ovotransferrin has a bacteriostatic function and, is not controlled by iron levels.[,][,]http://www.uniprot.org/uniprot/P02789[,]GO:0006953 response to stimulusGO:0006811 localizationGO:0055072 regulationGO:0032496 interaction with cells and organisms[,]GO:0031012 (extracellular) GO:0005615 (extracellular, extracellular region part)[,]GO:0046872 (binding, ion binding)[,]False[,]False[,]False[,]False[,]False[,]True[,]True[,]False[,]True[,]False[,]True[,]False[,]False[,]False[,]False[,]False[,]False[,]False[,]False[,]False[,]False[,]False[,]False[,]True[,]False[,]False[,]False[,]False[,]False[,]False[,]True[,]False[,]False[,]False[,]False[,]False[,]False[,]False[,]False[,]False[,]False
P01012[,]P01012[,][,]Ovalbumin[,]SERPINB14[,]Gallus gallus[,]386[,]Non-inhibitory serpin. Storage protein of egg white.[,][,]http://www.uniprot.org/uniprot/P01012[,]GO:0010951 regulation[,]GO:0005829 (cytoplasm, intracellular) GO:0031905 (endosome, endomembrane system) GO:0005576 (extracellular) GO:0005615 (extracellular, extracellular region part) GO:0045335 (endosome, intracellular) GO:0032010 (endosome, intracellular)[,]GO:0005509 (binding, ion binding) GO:0004867 (molecular function regulator, enzyme regulator activity)[,]False[,]False[,]False[,]False[,]False[,]False[,]False[,]False[,]True[,]False[,]False[,]False[,]True[,]False[,]False[,]False[,]False[,]False[,]False[,]False[,]False[,]False[,]False[,]True[,]False[,]False[,]False[,]True[,]False[,]False[,]True[,]False[,]False[,]False[,]False[,]False[,]False[,]False[,]False[,]False[,]True
P26990[,]P26990[,][,]ADP-ribosylation factor 6[,]ARF6[,]Gallus gallus[,]175[,]GTP-binding protein involved in protein trafficking; regulates endocytic recycling and cytoskeleton remodeling. May modulate vesicle budding and uncoating within the Golgi apparatus. May contribute to the regulation of dendritic branching, filopodia extension and dendritic spine development (By similarity).[,][,]http://www.uniprot.org/uniprot/P26990[,]GO:0030866 cellular component organization or biogenesisGO:0090162 cellular processGO:0097284 cellular processGO:0001889 developmental processGO:0033028 cellular processGO:0030838 regulationGO:0090004 regulationGO:0034394 localizationGO:0036010 localizationGO:0015031 localizationGO:0060998 regulationGO:0051489 regulationGO:0035020 regulationGO:0031529 cellular component organization or biogenesisGO:0007264 regulationGO:0016192 localization[,]GO:0005938 (cytoplasm, cell periphery) GO:0005737 (cytoplasm, intracellular) GO:0030139 (endosome, intracellular) GO:0005768 (endosome, endomembrane system) GO:0070062 (extracellular, extracellular organelle) GO:0031527 (plasma membrane, cell periphery) GO:0005925 (other, anchoring junction) GO:0005794 (other intracellular organelles, endomembrane system) GO:0043209 (other, myelin sheath) GO:0005886 (plasma membrane, cell periphery) GO:0055038 (endosome, endomembrane system) GO:0001726 (other, cell leading edge)[,]GO:0005525 (binding, carbohydrate derivative binding)[,]False[,]True[,]True[,]False[,]False[,]False[,]True[,]False[,]True[,]False[,]False[,]True[,]True[,]False[,]False[,]False[,]False[,]False[,]False[,]False[,]False[,]True[,]False[,]True[,]True[,]False[,]False[,]True[,]True[,]False[,]True[,]False[,]False[,]False[,]False[,]False[,]False[,]False[,]False[,]False[,]False
Q5ZK84[,]Q5ZK84[,][,]Alcohol dehydrogenase [NADP(+)][,]AKR1A1[,]Gallus gallus[,]327[,]Catalyzes the NADPH-dependent reduction of a variety of aromatic and aliphatic aldehydes to their corresponding alcohols. Catalyzes the reduction of mevaldate to mevalonic acid and of glyceraldehyde to glycerol. Has broad substrate specificity. Plays a role in the activation of procarcinogens, such as polycyclic aromatic hydrocarbon trans-dihydrodiols, and in the metabolism of various xenobiotics and drugs (By similarity).[,]An alcohol + NADP(+) = an aldehyde + NADPH.[,]http://www.uniprot.org/uniprot/Q5ZK84[,][,][,]GO:0008106 (catalytic activity, oxidoreductase activity)[,]False[,]False[,]False[,]False[,]False[,]False[,]False[,]False[,]False[,]False[,]False[,]False[,]False[,]False[,]False[,]False[,]False[,]False[,]False[,]False[,]False[,]False[,]False[,]False[,]False[,]False[,]False[,]False[,]False[,]False[,]False[,]True[,]False[,]False[,]False[,]False[,]False[,]False[,]False[,]False[,]False
P21566[,]P21566[,][,]Cofilin-2[,]CFL2[,]Gallus gallus[,]166[,]Controls reversibly actin polymerization and depolymerization in a pH-sensitive manner. It has the ability to bind G- and F-actin in a 1:1 ratio of cofilin to actin. It is the major component of intranuclear and cytoplasmic actin rods.[,][,]http://www.uniprot.org/uniprot/P21566[,]GO:0030042 cellular component organization or biogenesisGO:0046716 regulationGO:0030836 regulationGO:0045214 cellular component organization or biogenesis[,]GO:0015629 (cytoskeleton, intracellular) GO:0070062 (extracellular, extracellular organelle) GO:0005615 (extracellular, extracellular region part) GO:0031674 (other intracellular organelles, intracellular) GO:0016363 (nucleus, intracellular) GO:0005634 (nucleus, intracellular)[,][,]False[,]False[,]False[,]False[,]False[,]False[,]False[,]False[,]True[,]False[,]False[,]True[,]False[,]False[,]False[,]False[,]False[,]False[,]True[,]False[,]True[,]False[,]False[,]True[,]True[,]False[,]False[,]False[,]False[,]False[,]False[,]False[,]False[,]False[,]False[,]False[,]False[,]False[,]False[,]False[,]False
Q90635[,]Q90635[,][,]Dihydropyrimidinase-related protein 2[,]DPYSL2[,]Gallus gallus[,]572[,]Plays a role in neuronal development and polarity, as well as in axon growth and guidance, neuronal growth cone collapse and cell migration. Necessary for signaling by class 3 semaphorins and subsequent remodeling of the cytoskeleton (By similarity).[,][,]http://www.uniprot.org/uniprot/Q90635[,]GO:0007411 cellular component organization or biogenesisGO:0007420 developmental processGO:0007010 cellular component organization or biogenesisGO:0030516 regulation[,]GO:0005737 (cytoplasm, intracellular)[,]GO:0016810 (catalytic activity, hydrolase activity)[,]False[,]False[,]True[,]False[,]False[,]False[,]False[,]False[,]True[,]False[,]False[,]True[,]False[,]False[,]False[,]False[,]False[,]False[,]False[,]False[,]False[,]False[,]False[,]False[,]False[,]False[,]False[,]True[,]False[,]False[,]False[,]True[,]False[,]False[,]False[,]False[,]False[,]False[,]False[,]False[,]False
P24367[,]P24367[,][,]Peptidyl-prolyl cis-trans isomerase B[,]PPIB[,]Gallus gallus[,]207[,]PPIases accelerate the folding of proteins. It catalyzes the cis-trans isomerization of proline imidic peptide bonds in oligopeptides.[,]Peptidylproline (omega=180) = peptidylproline (omega=0).[,]http://www.uniprot.org/uniprot/P24367[,]GO:0061077 cellular processGO:0000413 cellular process[,]GO:0005788 (er, endomembrane system) GO:0032991 (macromolecular complex)[,]GO:0042277 (binding, amide binding) GO:0003755 (catalytic activity, isomerase activity) GO:0032403 (binding, macromolecular complex binding)[,]False[,]True[,]False[,]False[,]False[,]False[,]False[,]False[,]False[,]False[,]False[,]False[,]False[,]False[,]False[,]False[,]True[,]False[,]False[,]False[,]False[,]False[,]False[,]False[,]False[,]False[,]True[,]False[,]False[,]False[,]True[,]True[,]False[,]False[,]False[,]False[,]False[,]False[,]False[,]False[,]False
AAL30489[,][,][,][,][,][,][,][,][,]http://www.uniprot.org/uniprot/AAL30489[,][,][,][,]False[,]False[,]False[,]False[,]False[,]False[,]False[,]False[,]False[,]False[,]False[,]False[,]False[,]False[,]False[,]False[,]False[,]False[,]False[,]False[,]False[,]False[,]False[,]False[,]False[,]False[,]False[,]False[,]False[,]False[,]False[,]False[,]False[,]False[,]False[,]False[,]False[,]False[,]False[,]False[,]False
Q9I923[,]Q9I923[,][,]Regucalcin[,]RGN[,]Gallus gallus[,]299[,]Gluconolactonase with low activity towards other sugar lactones, including gulonolactone and galactonolactone. Catalyzes a key step in ascorbic acid (vitamin C) biosynthesis. Can also hydrolyze diisopropyl phosphorofluoridate and phenylacetate (in vitro). Calcium-binding protein. Modulates Ca(2+) signaling, and Ca(2+)-dependent cellular processes and enzyme activities (By similarity).[,]D-glucono-1,5-lactone + H(2)O = D-gluconate.[,]http://www.uniprot.org/uniprot/Q9I923[,]GO:0006874 regulationGO:0019853 cellular processGO:0032781 regulationGO:0050848 regulation[,]GO:0005737 (cytoplasm, intracellular) GO:0005634 (nucleus, intracellular)[,]GO:0005509 (binding, ion binding) GO:0030234 (molecular function regulator, enzyme regulator activity) GO:0004341 (catalytic activity, hydrolase activity) GO:0008270 (binding, ion binding)[,]False[,]True[,]False[,]False[,]False[,]False[,]False[,]False[,]True[,]False[,]False[,]False[,]False[,]False[,]False[,]False[,]False[,]False[,]True[,]False[,]False[,]False[,]False[,]False[,]False[,]False[,]False[,]True[,]False[,]False[,]True[,]True[,]False[,]False[,]False[,]False[,]False[,]False[,]False[,]False[,]True
P50460[,]P50460[,][,]Cysteine and glycine-rich protein 2[,]CSRP2[,]Gallus gallus[,]194[,]Totally down-regulated in transformed cells. May therefore take part in the control of cell growth and differentiation.[,][,]http://www.uniprot.org/uniprot/P50460[,]GO:0030154 cellular processGO:0007275 developmental process[,]GO:0005925 (other, anchoring junction) GO:0005634 (nucleus, intracellular)[,]GO:0008270 (binding, ion binding)[,]False[,]True[,]True[,]False[,]False[,]False[,]False[,]False[,]False[,]False[,]False[,]False[,]False[,]False[,]False[,]False[,]False[,]False[,]True[,]False[,]False[,]False[,]False[,]False[,]False[,]False[,]False[,]False[,]True[,]False[,]True[,]False[,]False[,]False[,]False[,]False[,]False[,]False[,]False[,]False[,]False
Q8AXV0[,]Q8AXV0[,][,]Endophilin-A2[,]SH3GL1[,]Gallus gallus[,]367[,]Implicated in endocytosis. May recruit other proteins to membranes with high curvature (By similarity).[,][,]http://www.uniprot.org/uniprot/Q8AXV0[,]GO:0006897 localization[,]GO:0030054 (other) GO:0042995 (other, cell projection) GO:0031901 (endosome, endomembrane system) GO:0002102 (cytoskeleton, intracellular)[,]GO:0008289 (binding, lipid binding)[,]False[,]False[,]False[,]False[,]False[,]False[,]True[,]False[,]False[,]False[,]False[,]False[,]True[,]False[,]False[,]False[,]False[,]False[,]False[,]False[,]True[,]False[,]False[,]False[,]False[,]False[,]False[,]False[,]True[,]False[,]True[,]False[,]False[,]False[,]False[,]False[,]False[,]False[,]False[,]False[,]False
O12940[,]O12940[,][,]Target of Myb protein 1[,]TOM1[,]Gallus gallus[,][,]May be involved in intracellular trafficking. Probable association with membranes.[,][,]http://www.uniprot.org/uniprot/O12940[,]GO:0006886 localization[,]GO:0005829 (cytoplasm, intracellular) GO:0005769 (endosome, endomembrane system) GO:0070062 (extracellular, extracellular organelle) GO:0016020 (other)[,][,]False[,]False[,]False[,]False[,]False[,]False[,]True[,]False[,]False[,]False[,]False[,]False[,]True[,]False[,]False[,]False[,]False[,]False[,]False[,]False[,]False[,]False[,]False[,]True[,]False[,]False[,]False[,]True[,]True[,]False[,]False[,]False[,]False[,]False[,]False[,]False[,]False[,]False[,]False[,]False[,]False
O73888[,]O73888[,][,]Hematopoietic prostaglandin D synthase[,]HPGDS[,]Gallus gallus[,]199[,]Bifunctional enzyme which catalyzes both the conversion of PGH2 to PGD2, a prostaglandin involved in smooth muscle contraction/relaxation and a potent inhibitor of platelet aggregation, and the conjugation of glutathione with a wide range of aryl halides, organic isothiocyanates and alpha,beta-unsaturated carbonyls. Also exhibits low glutathione-peroxidase activity towards cumene hydroperoxide and t-butyl hydroperoxide.[,]RX + glutathione = HX + R-S-glutathione.[,]http://www.uniprot.org/uniprot/O73888[,]GO:2000255 regulationGO:0001516 cellular processGO:0006693 cellular process[,]GO:0005737 (cytoplasm, intracellular)[,]GO:0005509 (binding, ion binding) GO:0004364 (catalytic activity, transferase activity) GO:0000287 (binding, ion binding) GO:0004667 (catalytic activity, isomerase activity)[,]False[,]True[,]False[,]False[,]False[,]False[,]False[,]False[,]True[,]False[,]False[,]False[,]False[,]False[,]False[,]False[,]False[,]False[,]False[,]False[,]False[,]False[,]False[,]False[,]False[,]False[,]False[,]True[,]False[,]False[,]True[,]True[,]False[,]False[,]False[,]False[,]False[,]False[,]False[,]False[,]False
Q9YGQ1[,]Q9YGQ1[,][,]Elongation factor 1-beta[,]EEF1B[,]Gallus gallus[,]225[,]EF-1-beta and EF-1-delta stimulate the exchange of GDP bound to EF-1-alpha to GTP.[,][,]http://www.uniprot.org/uniprot/Q9YGQ1[,][,]GO:0005853 (macromolecular complex, intracellular)[,]GO:0003746 (binding, heterocyclic compound binding)[,]False[,]False[,]False[,]False[,]False[,]False[,]False[,]False[,]False[,]False[,]False[,]False[,]False[,]False[,]False[,]False[,]False[,]False[,]False[,]False[,]False[,]False[,]False[,]False[,]False[,]False[,]True[,]False[,]False[,]False[,]True[,]False[,]False[,]False[,]False[,]False[,]False[,]False[,]False[,]False[,]False
P28318[,]P28318[,][,]Protein MRP-126[,]N/A[,]Gallus gallus[,]119[,][,][,]http://www.uniprot.org/uniprot/P28318[,][,][,]GO:0005509 (binding, ion binding)[,]False[,]False[,]False[,]False[,]False[,]False[,]False[,]False[,]False[,]False[,]False[,]False[,]False[,]False[,]False[,]False[,]False[,]False[,]False[,]False[,]False[,]False[,]False[,]False[,]False[,]False[,]False[,]False[,]False[,]False[,]True[,]False[,]False[,]False[,]False[,]False[,]False[,]False[,]False[,]False[,]False
P67869[,]P67869[,][,]Casein kinase II subunit beta[,]CSNK2B[,]Gallus gallus[,]215[,]Participates in Wnt signaling. Plays a complex role in regulating the basal catalytic activity of the alpha subunit (By similarity).[,][,]http://www.uniprot.org/uniprot/P67869[,]GO:0016055 regulation[,]GO:0005956 (macromolecular complex, intracellular)[,]GO:0046872 (binding, ion binding) GO:0019887 (molecular function regulator, enzyme regulator activity)[,]False[,]False[,]False[,]False[,]False[,]False[,]False[,]False[,]True[,]False[,]False[,]False[,]False[,]False[,]False[,]False[,]False[,]False[,]False[,]False[,]False[,]False[,]False[,]False[,]False[,]False[,]True[,]False[,]False[,]False[,]True[,]False[,]False[,]False[,]False[,]False[,]False[,]False[,]False[,]False[,]True
Q5ZJX5[,]Q5ZJX5[,][,]TLD domain-containing protein 1[,]TLDC1[,]Gallus gallus[,]468[,][,][,]http://www.uniprot.org/uniprot/Q5ZJX5[,][,][,][,]False[,]False[,]False[,]False[,]False[,]False[,]False[,]False[,]False[,]False[,]False[,]False[,]False[,]False[,]False[,]False[,]False[,]False[,]False[,]False[,]False[,]False[,]False[,]False[,]False[,]False[,]False[,]False[,]False[,]False[,]False[,]False[,]False[,]False[,]False[,]False[,]False[,]False[,]False[,]False[,]False
P07630[,]P07630[,][,]Carbonic anhydrase 2[,]CA2[,]Gallus gallus[,]260[,]Essential for bone resorption and osteoclast differentiation (By similarity). Reversible hydration of carbon dioxide.[,]H(2)CO(3) = CO(2) + H(2)O.[,]http://www.uniprot.org/uniprot/P07630[,]GO:0038166 regulationGO:0002009 developmental processGO:0006730 cellular processGO:0032849 regulationGO:2001150 regulationGO:0032230 regulationGO:2001225 regulationGO:0051453 regulationGO:0046903 localization[,]GO:0045177 (other, apical part of cell) GO:0005737 (cytoplasm, intracellular) GO:0005829 (cytoplasm, intracellular) GO:0070062 (extracellular, extracellular organelle) GO:0043209 (other, myelin sheath) GO:0005886 (plasma membrane, cell periphery)[,]GO:0004064 (catalytic activity, hydrolase activity) GO:0004089 (catalytic activity, lyase activity) GO:0008270 (binding, ion binding)[,]False[,]True[,]True[,]False[,]False[,]False[,]True[,]False[,]True[,]False[,]False[,]False[,]False[,]False[,]False[,]False[,]False[,]False[,]False[,]False[,]False[,]True[,]False[,]True[,]False[,]False[,]False[,]True[,]True[,]False[,]True[,]True[,]False[,]False[,]False[,]False[,]False[,]False[,]False[,]False[,]False
P16039[,]P16039[,][,]Nucleophosmin[,]NPM1[,]Gallus gallus[,]294[,]Acts as a chaperonin for the core histones H3, H2B and H4. Associated with nucleolar ribonucleoprotein structures and bind single-stranded nucleic acids. It may function in the assembly and/or transport of ribosome. May stimulate endonuclease activity on apurinic/apyrimidinic (AP) double-stranded DNA. May inhibit endonuclease activity on AP single-stranded RNA (By similarity).[,][,]http://www.uniprot.org/uniprot/P16039[,]GO:0007569 cellular processGO:0007098 cellular component organization or biogenesisGO:0006281 cellular processGO:0008285 regulationGO:0032071 regulationGO:0060699 regulation[,]GO:0005813 (cytoskeleton, intracellular) GO:0005737 (cytoplasm, intracellular) GO:0005730 (nucleus, intracellular) GO:0005654 (nucleus, intracellular) GO:0005634 (nucleus, intracellular)[,]GO:0051059 (binding, protein binding) GO:0003723 (binding, heterocyclic compound binding) GO:0051082 (binding, protein binding)[,]False[,]True[,]False[,]False[,]False[,]False[,]False[,]False[,]True[,]False[,]False[,]True[,]False[,]False[,]False[,]False[,]False[,]False[,]True[,]False[,]True[,]False[,]False[,]False[,]False[,]False[,]False[,]True[,]False[,]False[,]True[,]False[,]False[,]False[,]False[,]False[,]False[,]False[,]False[,]False[,]False
Q5ZKI0[,]Q5ZKI0[,][,]Calcium/calmodulin-dependent protein kinase type II delta chain[,]CAMK2D[,]Gallus gallus[,]479[,]CaM-kinase II (CAMK2) is a prominent kinase in the central nervous system.[,]ATP + a protein = ADP + a phosphoprotein.[,]http://www.uniprot.org/uniprot/Q5ZKI0[,][,][,]GO:0005524 (binding, carbohydrate derivative binding) GO:0004683 (catalytic activity, transferase activity)[,]False[,]False[,]False[,]False[,]False[,]False[,]False[,]False[,]False[,]False[,]False[,]False[,]False[,]False[,]False[,]False[,]False[,]False[,]False[,]False[,]False[,]False[,]False[,]False[,]False[,]False[,]False[,]False[,]False[,]False[,]True[,]True[,]False[,]False[,]False[,]False[,]False[,]False[,]False[,]False[,]False
P06821[,]P06821[,][,]Matrix protein 2[,]M[,]Influenza A virus (strain A/Puerto Rico/8/1934 H1N1)[,][,]Forms a proton-selective ion channel that is necessary for the efficient release of the viral genome during virus entry. After attaching to the cell surface, the virion enters the cell by endocytosis. Acidification of the endosome triggers M2 ion channel activity. The influx of protons into virion interior is believed to disrupt interactions between the viral ribonucleoprotein (RNP), matrix protein 1 (M1), and lipid bilayers, thereby freeing the viral genome from interaction with viral proteins and enabling RNA segments to migrate to the host cell nucleus, where influenza virus RNA transcription and replication occur. Also plays a role in viral proteins secretory pathway. Elevates the intravesicular pH of normally acidic compartments, such as trans-Golgi network, preventing newly formed hemagglutinin from premature switching to the fusion-active conformation (By similarity).[,][,]http://www.uniprot.org/uniprot/P06821[,]GO:0019064 cellular component organization or biogenesisGO:0019060 regulationGO:0039707 regulationGO:0051259 cellular component organization or biogenesisGO:0019065 cellular processGO:0039521 regulationGO:0019061 cellular processGO:0046718 cellular processGO:0019072 cellular component organization or biogenesisGO:0019058 cellular processGO:0016032 cellular processGO:0019076 cellular processGO:0019083 cellular processGO:0019068 cellular component organization or biogenesis[,]GO:0005829 (cytoplasm, intracellular) GO:0030666 (endosome, intracellular) GO:0005789 (er, endomembrane system) GO:0031904 (endosome, endomembrane system) GO:0005576 (extracellular) GO:0000139 (other intracellular organelles, endomembrane system) GO:0020002 (plasma membrane, host) GO:0016021 (other, membrane part) GO:0044385 (other, host) GO:0005886 (plasma membrane, cell periphery) GO:0055036 (other, virion membrane)[,]GO:0015078 (transporter, substrate-specific transporter activity) GO:0005216 (transporter, substrate-specific transporter activity) GO:0005215 (transporter)[,]False[,]True[,]False[,]False[,]False[,]False[,]False[,]False[,]True[,]False[,]False[,]True[,]True[,]False[,]False[,]False[,]True[,]False[,]False[,]False[,]False[,]True[,]False[,]True[,]True[,]False[,]False[,]True[,]True[,]False[,]False[,]False[,]False[,]False[,]False[,]False[,]False[,]False[,]False[,]False[,]True
ABO21713[,][,][,][,][,][,][,][,][,]http://www.uniprot.org/uniprot/ABO21713[,][,][,][,]False[,]False[,]False[,]False[,]False[,]False[,]False[,]False[,]False[,]False[,]False[,]False[,]False[,]False[,]False[,]False[,]False[,]False[,]False[,]False[,]False[,]False[,]False[,]False[,]False[,]False[,]False[,]False[,]False[,]False[,]False[,]False[,]False[,]False[,]False[,]False[,]False[,]False[,]False[,]False[,]False
B4URD7[,]B4URD7[,][,]Matrix protein 2[,]M2[,]Influenza A virus (strain A/Russia:St.Petersburg/8/2006 H1N1)[,][,]Forms a proton-selective ion channel that is necessary for the efficient release of the viral genome during virus entry. After attaching to the cell surface, the virion enters the cell by endocytosis. Acidification of the endosome triggers M2 ion channel activity. The influx of protons into virion interior is believed to disrupt interactions between the viral ribonucleoprotein (RNP), matrix protein 1 (M1), and lipid bilayers, thereby freeing the viral genome from interaction with viral proteins and enabling RNA segments to migrate to the host cell nucleus, where influenza virus RNA transcription and replication occur. Also plays a role in viral proteins secretory pathway. Elevates the intravesicular pH of normally acidic compartments, such as trans-Golgi network, preventing newly formed hemagglutinin from premature switching to the fusion-active conformation (By similarity).[,][,]http://www.uniprot.org/uniprot/B4URD7[,]GO:0039521 regulation[,]GO:0020002 (plasma membrane, host) GO:0016021 (other, membrane part) GO:0055036 (other, virion membrane)[,]GO:0015078 (transporter, substrate-specific transporter activity)[,]False[,]False[,]False[,]False[,]False[,]False[,]False[,]False[,]True[,]False[,]False[,]False[,]False[,]False[,]False[,]False[,]False[,]False[,]False[,]False[,]False[,]True[,]False[,]False[,]False[,]False[,]False[,]False[,]True[,]False[,]False[,]False[,]False[,]False[,]False[,]False[,]False[,]False[,]False[,]False[,]True
AAM75162[,][,][,][,][,][,][,][,][,]http://www.uniprot.org/uniprot/AAM75162[,][,][,][,]False[,]False[,]False[,]False[,]False[,]False[,]False[,]False[,]False[,]False[,]False[,]False[,]False[,]False[,]False[,]False[,]False[,]False[,]False[,]False[,]False[,]False[,]False[,]False[,]False[,]False[,]False[,]False[,]False[,]False[,]False[,]False[,]False[,]False[,]False[,]False[,]False[,]False[,]False[,]False[,]False
ACO94566[,][,][,][,][,][,][,][,][,]http://www.uniprot.org/uniprot/ACO94566[,][,][,][,]False[,]False[,]False[,]False[,]False[,]False[,]False[,]False[,]False[,]False[,]False[,]False[,]False[,]False[,]False[,]False[,]False[,]False[,]False[,]False[,]False[,]False[,]False[,]False[,]False[,]False[,]False[,]False[,]False[,]False[,]False[,]False[,]False[,]False[,]False[,]False[,]False[,]False[,]False[,]False[,]False
ACY66335[,][,][,][,][,][,][,][,][,]http://www.uniprot.org/uniprot/ACY66335[,][,][,][,]False[,]False[,]False[,]False[,]False[,]False[,]False[,]False[,]False[,]False[,]False[,]False[,]False[,]False[,]False[,]False[,]False[,]False[,]False[,]False[,]False[,]False[,]False[,]False[,]False[,]False[,]False[,]False[,]False[,]False[,]False[,]False[,]False[,]False[,]False[,]False[,]False[,]False[,]False[,]False[,]False
ABO52326[,][,][,][,][,][,][,][,][,]http://www.uniprot.org/uniprot/ABO52326[,][,][,][,]False[,]False[,]False[,]False[,]False[,]False[,]False[,]False[,]False[,]False[,]False[,]False[,]False[,]False[,]False[,]False[,]False[,]False[,]False[,]False[,]False[,]False[,]False[,]False[,]False[,]False[,]False[,]False[,]False[,]False[,]False[,]False[,]False[,]False[,]False[,]False[,]False[,]False[,]False[,]False[,]False
CAA24283[,][,][,][,][,][,][,][,][,]http://www.uniprot.org/uniprot/CAA24283[,][,][,][,]False[,]False[,]False[,]False[,]False[,]False[,]False[,]False[,]False[,]False[,]False[,]False[,]False[,]False[,]False[,]False[,]False[,]False[,]False[,]False[,]False[,]False[,]False[,]False[,]False[,]False[,]False[,]False[,]False[,]False[,]False[,]False[,]False[,]False[,]False[,]False[,]False[,]False[,]False[,]False[,]False
AAO46346[,][,][,][,][,][,][,][,][,]http://www.uniprot.org/uniprot/AAO46346[,][,][,][,]False[,]False[,]False[,]False[,]False[,]False[,]False[,]False[,]False[,]False[,]False[,]False[,]False[,]False[,]False[,]False[,]False[,]False[,]False[,]False[,]False[,]False[,]False[,]False[,]False[,]False[,]False[,]False[,]False[,]False[,]False[,]False[,]False[,]False[,]False[,]False[,]False[,]False[,]False[,]False[,]False
Q6XU12[,]Q6XU12[,][,]Matrix protein 2[,]M[,]Influenza A virus (strain A/Japan/305/1957 H2N2)[,][,]Forms a proton-selective ion channel that is necessary for the efficient release of the viral genome during virus entry. After attaching to the cell surface, the virion enters the cell by endocytosis. Acidification of the endosome triggers M2 ion channel activity. The influx of protons into virion interior is believed to disrupt interactions between the viral ribonucleoprotein (RNP), matrix protein 1 (M1), and lipid bilayers, thereby freeing the viral genome from interaction with viral proteins and enabling RNA segments to migrate to the host cell nucleus, where influenza virus RNA transcription and replication occur. Also plays a role in viral proteins secretory pathway. Elevates the intravesicular pH of normally acidic compartments, such as trans-Golgi network, preventing newly formed hemagglutinin from premature switching to the fusion-active conformation (By similarity).[,][,]http://www.uniprot.org/uniprot/Q6XU12[,]GO:0039707 regulationGO:0051259 cellular component organization or biogenesisGO:0039521 regulation[,]GO:0020002 (plasma membrane, host) GO:0016021 (other, membrane part) GO:0044385 (other, host) GO:0055036 (other, virion membrane)[,]GO:0015078 (transporter, substrate-specific transporter activity) GO:0005216 (transporter, substrate-specific transporter activity)[,]False[,]False[,]False[,]False[,]False[,]False[,]False[,]False[,]True[,]False[,]False[,]True[,]False[,]False[,]False[,]False[,]False[,]False[,]False[,]False[,]False[,]True[,]False[,]False[,]False[,]False[,]False[,]False[,]True[,]False[,]False[,]False[,]False[,]False[,]False[,]False[,]False[,]False[,]False[,]False[,]True
ACV49558[,][,][,][,][,][,][,][,][,]http://www.uniprot.org/uniprot/ACV49558[,][,][,][,]False[,]False[,]False[,]False[,]False[,]False[,]False[,]False[,]False[,]False[,]False[,]False[,]False[,]False[,]False[,]False[,]False[,]False[,]False[,]False[,]False[,]False[,]False[,]False[,]False[,]False[,]False[,]False[,]False[,]False[,]False[,]False[,]False[,]False[,]False[,]False[,]False[,]False[,]False[,]False[,]False
AAO46409[,][,][,][,][,][,][,][,][,]http://www.uniprot.org/uniprot/AAO46409[,][,][,][,]False[,]False[,]False[,]False[,]False[,]False[,]False[,]False[,]False[,]False[,]False[,]False[,]False[,]False[,]False[,]False[,]False[,]False[,]False[,]False[,]False[,]False[,]False[,]False[,]False[,]False[,]False[,]False[,]False[,]False[,]False[,]False[,]False[,]False[,]False[,]False[,]False[,]False[,]False[,]False[,]False
A4GCI7[,]A4GCI7[,][,]Matrix protein 2[,]M2[,]Influenza A virus (strain A/Henry/1936 H1N1)[,][,]Forms a proton-selective ion channel that is necessary for the efficient release of the viral genome during virus entry. After attaching to the cell surface, the virion enters the cell by endocytosis. Acidification of the endosome triggers M2 ion channel activity. The influx of protons into virion interior is believed to disrupt interactions between the viral ribonucleoprotein (RNP), matrix protein 1 (M1), and lipid bilayers, thereby freeing the viral genome from interaction with viral proteins and enabling RNA segments to migrate to the host cell nucleus, where influenza virus RNA transcription and replication occur. Also plays a role in viral proteins secretory pathway. Elevates the intravesicular pH of normally acidic compartments, such as trans-Golgi network, preventing newly formed hemagglutinin from premature switching to the fusion-active conformation (By similarity).[,][,]http://www.uniprot.org/uniprot/A4GCI7[,]GO:0039521 regulation[,]GO:0020002 (plasma membrane, host) GO:0016021 (other, membrane part) GO:0055036 (other, virion membrane)[,]GO:0015078 (transporter, substrate-specific transporter activity)[,]False[,]False[,]False[,]False[,]False[,]False[,]False[,]False[,]True[,]False[,]False[,]False[,]False[,]False[,]False[,]False[,]False[,]False[,]False[,]False[,]False[,]True[,]False[,]False[,]False[,]False[,]False[,]False[,]True[,]False[,]False[,]False[,]False[,]False[,]False[,]False[,]False[,]False[,]False[,]False[,]True
ABS49901[,][,][,][,][,][,][,][,][,]http://www.uniprot.org/uniprot/ABS49901[,][,][,][,]False[,]False[,]False[,]False[,]False[,]False[,]False[,]False[,]False[,]False[,]False[,]False[,]False[,]False[,]False[,]False[,]False[,]False[,]False[,]False[,]False[,]False[,]False[,]False[,]False[,]False[,]False[,]False[,]False[,]False[,]False[,]False[,]False[,]False[,]False[,]False[,]False[,]False[,]False[,]False[,]False
Q6XT43[,]Q6XT43[,][,]Matrix protein 2[,]M[,]Influenza A virus (strain A/England/878/1969 H3N2)[,][,]Forms a proton-selective ion channel that is necessary for the efficient release of the viral genome during virus entry. After attaching to the cell surface, the virion enters the cell by endocytosis. Acidification of the endosome triggers M2 ion channel activity. The influx of protons into virion interior is believed to disrupt interactions between the viral ribonucleoprotein (RNP), matrix protein 1 (M1), and lipid bilayers, thereby freeing the viral genome from interaction with viral proteins and enabling RNA segments to migrate to the host cell nucleus, where influenza virus RNA transcription and replication occur. Also plays a role in viral proteins secretory pathway. Elevates the intravesicular pH of normally acidic compartments, such as trans-Golgi network, preventing newly formed hemagglutinin from premature switching to the fusion-active conformation (By similarity).[,][,]http://www.uniprot.org/uniprot/Q6XT43[,]GO:0039707 regulationGO:0051259 cellular component organization or biogenesisGO:0039521 regulation[,]GO:0020002 (plasma membrane, host) GO:0016021 (other, membrane part) GO:0044385 (other, host) GO:0055036 (other, virion membrane)[,]GO:0015078 (transporter, substrate-specific transporter activity) GO:0005216 (transporter, substrate-specific transporter activity)[,]False[,]False[,]False[,]False[,]False[,]False[,]False[,]False[,]True[,]False[,]False[,]True[,]False[,]False[,]False[,]False[,]False[,]False[,]False[,]False[,]False[,]True[,]False[,]False[,]False[,]False[,]False[,]False[,]True[,]False[,]False[,]False[,]False[,]False[,]False[,]False[,]False[,]False[,]False[,]False[,]True
AFG71998[,][,][,][,][,][,][,][,][,]http://www.uniprot.org/uniprot/AFG71998[,][,][,][,]False[,]False[,]False[,]False[,]False[,]False[,]False[,]False[,]False[,]False[,]False[,]False[,]False[,]False[,]False[,]False[,]False[,]False[,]False[,]False[,]False[,]False[,]False[,]False[,]False[,]False[,]False[,]False[,]False[,]False[,]False[,]False[,]False[,]False[,]False[,]False[,]False[,]False[,]False[,]False[,]False
AAO46417[,][,][,][,][,][,][,][,][,]http://www.uniprot.org/uniprot/AAO46417[,][,][,][,]False[,]False[,]False[,]False[,]False[,]False[,]False[,]False[,]False[,]False[,]False[,]False[,]False[,]False[,]False[,]False[,]False[,]False[,]False[,]False[,]False[,]False[,]False[,]False[,]False[,]False[,]False[,]False[,]False[,]False[,]False[,]False[,]False[,]False[,]False[,]False[,]False[,]False[,]False[,]False[,]False
ACU44803[,][,][,][,][,][,][,][,][,]http://www.uniprot.org/uniprot/ACU44803[,][,][,][,]False[,]False[,]False[,]False[,]False[,]False[,]False[,]False[,]False[,]False[,]False[,]False[,]False[,]False[,]False[,]False[,]False[,]False[,]False[,]False[,]False[,]False[,]False[,]False[,]False[,]False[,]False[,]False[,]False[,]False[,]False[,]False[,]False[,]False[,]False[,]False[,]False[,]False[,]False[,]False[,]False
Q6XTV0[,]Q6XTV0[,][,]Matrix protein 2[,]M[,]Influenza A virus (strain A/Tokyo/3/1967 H2N2)[,][,]Forms a proton-selective ion channel that is necessary for the efficient release of the viral genome during virus entry. After attaching to the cell surface, the virion enters the cell by endocytosis. Acidification of the endosome triggers M2 ion channel activity. The influx of protons into virion interior is believed to disrupt interactions between the viral ribonucleoprotein (RNP), matrix protein 1 (M1), and lipid bilayers, thereby freeing the viral genome from interaction with viral proteins and enabling RNA segments to migrate to the host cell nucleus, where influenza virus RNA transcription and replication occur. Also plays a role in viral proteins secretory pathway. Elevates the intravesicular pH of normally acidic compartments, such as trans-Golgi network, preventing newly formed hemagglutinin from premature switching to the fusion-active conformation (By similarity).[,][,]http://www.uniprot.org/uniprot/Q6XTV0[,]GO:0039707 regulationGO:0051259 cellular component organization or biogenesisGO:0039521 regulation[,]GO:0020002 (plasma membrane, host) GO:0016021 (other, membrane part) GO:0044385 (other, host) GO:0055036 (other, virion membrane)[,]GO:0015078 (transporter, substrate-specific transporter activity) GO:0005216 (transporter, substrate-specific transporter activity)[,]False[,]False[,]False[,]False[,]False[,]False[,]False[,]False[,]True[,]False[,]False[,]True[,]False[,]False[,]False[,]False[,]False[,]False[,]False[,]False[,]False[,]True[,]False[,]False[,]False[,]False[,]False[,]False[,]True[,]False[,]False[,]False[,]False[,]False[,]False[,]False[,]False[,]False[,]False[,]False[,]True
AHC62076[,][,][,][,][,][,][,][,][,]http://www.uniprot.org/uniprot/AHC62076[,][,][,][,]False[,]False[,]False[,]False[,]False[,]False[,]False[,]False[,]False[,]False[,]False[,]False[,]False[,]False[,]False[,]False[,]False[,]False[,]False[,]False[,]False[,]False[,]False[,]False[,]False[,]False[,]False[,]False[,]False[,]False[,]False[,]False[,]False[,]False[,]False[,]False[,]False[,]False[,]False[,]False[,]False
ABO38353[,][,][,][,][,][,][,][,][,]http://www.uniprot.org/uniprot/ABO38353[,][,][,][,]False[,]False[,]False[,]False[,]False[,]False[,]False[,]False[,]False[,]False[,]False[,]False[,]False[,]False[,]False[,]False[,]False[,]False[,]False[,]False[,]False[,]False[,]False[,]False[,]False[,]False[,]False[,]False[,]False[,]False[,]False[,]False[,]False[,]False[,]False[,]False[,]False[,]False[,]False[,]False[,]False
AAO46682[,][,][,][,][,][,][,][,][,]http://www.uniprot.org/uniprot/AAO46682[,][,][,][,]False[,]False[,]False[,]False[,]False[,]False[,]False[,]False[,]False[,]False[,]False[,]False[,]False[,]False[,]False[,]False[,]False[,]False[,]False[,]False[,]False[,]False[,]False[,]False[,]False[,]False[,]False[,]False[,]False[,]False[,]False[,]False[,]False[,]False[,]False[,]False[,]False[,]False[,]False[,]False[,]False
ABD95033[,][,][,][,][,][,][,][,][,]http://www.uniprot.org/uniprot/ABD95033[,][,][,][,]False[,]False[,]False[,]False[,]False[,]False[,]False[,]False[,]False[,]False[,]False[,]False[,]False[,]False[,]False[,]False[,]False[,]False[,]False[,]False[,]False[,]False[,]False[,]False[,]False[,]False[,]False[,]False[,]False[,]False[,]False[,]False[,]False[,]False[,]False[,]False[,]False[,]False[,]False[,]False[,]False
ACT21522[,][,][,][,][,][,][,][,][,]http://www.uniprot.org/uniprot/ACT21522[,][,][,][,]False[,]False[,]False[,]False[,]False[,]False[,]False[,]False[,]False[,]False[,]False[,]False[,]False[,]False[,]False[,]False[,]False[,]False[,]False[,]False[,]False[,]False[,]False[,]False[,]False[,]False[,]False[,]False[,]False[,]False[,]False[,]False[,]False[,]False[,]False[,]False[,]False[,]False[,]False[,]False[,]False
ADN92961[,][,][,][,][,][,][,][,][,]http://www.uniprot.org/uniprot/ADN92961[,][,][,][,]False[,]False[,]False[,]False[,]False[,]False[,]False[,]False[,]False[,]False[,]False[,]False[,]False[,]False[,]False[,]False[,]False[,]False[,]False[,]False[,]False[,]False[,]False[,]False[,]False[,]False[,]False[,]False[,]False[,]False[,]False[,]False[,]False[,]False[,]False[,]False[,]False[,]False[,]False[,]False[,]False
ACR15592[,][,][,][,][,][,][,][,][,]http://www.uniprot.org/uniprot/ACR15592[,][,][,][,]False[,]False[,]False[,]False[,]False[,]False[,]False[,]False[,]False[,]False[,]False[,]False[,]False[,]False[,]False[,]False[,]False[,]False[,]False[,]False[,]False[,]False[,]False[,]False[,]False[,]False[,]False[,]False[,]False[,]False[,]False[,]False[,]False[,]False[,]False[,]False[,]False[,]False[,]False[,]False[,]False
AFJ78300[,][,][,][,][,][,][,][,][,]http://www.uniprot.org/uniprot/AFJ78300[,][,][,][,]False[,]False[,]False[,]False[,]False[,]False[,]False[,]False[,]False[,]False[,]False[,]False[,]False[,]False[,]False[,]False[,]False[,]False[,]False[,]False[,]False[,]False[,]False[,]False[,]False[,]False[,]False[,]False[,]False[,]False[,]False[,]False[,]False[,]False[,]False[,]False[,]False[,]False[,]False[,]False[,]False
AFJ78443[,][,][,][,][,][,][,][,][,]http://www.uniprot.org/uniprot/AFJ78443[,][,][,][,]False[,]False[,]False[,]False[,]False[,]False[,]False[,]False[,]False[,]False[,]False[,]False[,]False[,]False[,]False[,]False[,]False[,]False[,]False[,]False[,]False[,]False[,]False[,]False[,]False[,]False[,]False[,]False[,]False[,]False[,]False[,]False[,]False[,]False[,]False[,]False[,]False[,]False[,]False[,]False[,]False
ADT79144[,][,][,][,][,][,][,][,][,]http://www.uniprot.org/uniprot/ADT79144[,][,][,][,]False[,]False[,]False[,]False[,]False[,]False[,]False[,]False[,]False[,]False[,]False[,]False[,]False[,]False[,]False[,]False[,]False[,]False[,]False[,]False[,]False[,]False[,]False[,]False[,]False[,]False[,]False[,]False[,]False[,]False[,]False[,]False[,]False[,]False[,]False[,]False[,]False[,]False[,]False[,]False[,]False
ABO44059[,][,][,][,][,][,][,][,][,]http://www.uniprot.org/uniprot/ABO44059[,][,][,][,]False[,]False[,]False[,]False[,]False[,]False[,]False[,]False[,]False[,]False[,]False[,]False[,]False[,]False[,]False[,]False[,]False[,]False[,]False[,]False[,]False[,]False[,]False[,]False[,]False[,]False[,]False[,]False[,]False[,]False[,]False[,]False[,]False[,]False[,]False[,]False[,]False[,]False[,]False[,]False[,]False
ABD62783[,][,][,][,][,][,][,][,][,]http://www.uniprot.org/uniprot/ABD62783[,][,][,][,]False[,]False[,]False[,]False[,]False[,]False[,]False[,]False[,]False[,]False[,]False[,]False[,]False[,]False[,]False[,]False[,]False[,]False[,]False[,]False[,]False[,]False[,]False[,]False[,]False[,]False[,]False[,]False[,]False[,]False[,]False[,]False[,]False[,]False[,]False[,]False[,]False[,]False[,]False[,]False[,]False
AGI01609[,][,][,][,][,][,][,][,][,]http://www.uniprot.org/uniprot/AGI01609[,][,][,][,]False[,]False[,]False[,]False[,]False[,]False[,]False[,]False[,]False[,]False[,]False[,]False[,]False[,]False[,]False[,]False[,]False[,]False[,]False[,]False[,]False[,]False[,]False[,]False[,]False[,]False[,]False[,]False[,]False[,]False[,]False[,]False[,]False[,]False[,]False[,]False[,]False[,]False[,]False[,]False[,]False
AGI01351[,][,][,][,][,][,][,][,][,]http://www.uniprot.org/uniprot/AGI01351[,][,][,][,]False[,]False[,]False[,]False[,]False[,]False[,]False[,]False[,]False[,]False[,]False[,]False[,]False[,]False[,]False[,]False[,]False[,]False[,]False[,]False[,]False[,]False[,]False[,]False[,]False[,]False[,]False[,]False[,]False[,]False[,]False[,]False[,]False[,]False[,]False[,]False[,]False[,]False[,]False[,]False[,]False
AHA98508[,][,][,][,][,][,][,][,][,]http://www.uniprot.org/uniprot/AHA98508[,][,][,][,]False[,]False[,]False[,]False[,]False[,]False[,]False[,]False[,]False[,]False[,]False[,]False[,]False[,]False[,]False[,]False[,]False[,]False[,]False[,]False[,]False[,]False[,]False[,]False[,]False[,]False[,]False[,]False[,]False[,]False[,]False[,]False[,]False[,]False[,]False[,]False[,]False[,]False[,]False[,]False[,]False
ABP49318[,][,][,][,][,][,][,][,][,]http://www.uniprot.org/uniprot/ABP49318[,][,][,][,]False[,]False[,]False[,]False[,]False[,]False[,]False[,]False[,]False[,]False[,]False[,]False[,]False[,]False[,]False[,]False[,]False[,]False[,]False[,]False[,]False[,]False[,]False[,]False[,]False[,]False[,]False[,]False[,]False[,]False[,]False[,]False[,]False[,]False[,]False[,]False[,]False[,]False[,]False[,]False[,]False
ABW75846[,][,][,][,][,][,][,][,][,]http://www.uniprot.org/uniprot/ABW75846[,][,][,][,]False[,]False[,]False[,]False[,]False[,]False[,]False[,]False[,]False[,]False[,]False[,]False[,]False[,]False[,]False[,]False[,]False[,]False[,]False[,]False[,]False[,]False[,]False[,]False[,]False[,]False[,]False[,]False[,]False[,]False[,]False[,]False[,]False[,]False[,]False[,]False[,]False[,]False[,]False[,]False[,]False
ABG47853[,][,][,][,][,][,][,][,][,]http://www.uniprot.org/uniprot/ABG47853[,][,][,][,]False[,]False[,]False[,]False[,]False[,]False[,]False[,]False[,]False[,]False[,]False[,]False[,]False[,]False[,]False[,]False[,]False[,]False[,]False[,]False[,]False[,]False[,]False[,]False[,]False[,]False[,]False[,]False[,]False[,]False[,]False[,]False[,]False[,]False[,]False[,]False[,]False[,]False[,]False[,]False[,]False
ABB54516[,][,][,][,][,][,][,][,][,]http://www.uniprot.org/uniprot/ABB54516[,][,][,][,]False[,]False[,]False[,]False[,]False[,]False[,]False[,]False[,]False[,]False[,]False[,]False[,]False[,]False[,]False[,]False[,]False[,]False[,]False[,]False[,]False[,]False[,]False[,]False[,]False[,]False[,]False[,]False[,]False[,]False[,]False[,]False[,]False[,]False[,]False[,]False[,]False[,]False[,]False[,]False[,]False
ABC02323[,][,][,][,][,][,][,][,][,]http://www.uniprot.org/uniprot/ABC02323[,][,][,][,]False[,]False[,]False[,]False[,]False[,]False[,]False[,]False[,]False[,]False[,]False[,]False[,]False[,]False[,]False[,]False[,]False[,]False[,]False[,]False[,]False[,]False[,]False[,]False[,]False[,]False[,]False[,]False[,]False[,]False[,]False[,]False[,]False[,]False[,]False[,]False[,]False[,]False[,]False[,]False[,]False
ABD15261[,][,][,][,][,][,][,][,][,]http://www.uniprot.org/uniprot/ABD15261[,][,][,][,]False[,]False[,]False[,]False[,]False[,]False[,]False[,]False[,]False[,]False[,]False[,]False[,]False[,]False[,]False[,]False[,]False[,]False[,]False[,]False[,]False[,]False[,]False[,]False[,]False[,]False[,]False[,]False[,]False[,]False[,]False[,]False[,]False[,]False[,]False[,]False[,]False[,]False[,]False[,]False[,]False
ABE14850[,][,][,][,][,][,][,][,][,]http://www.uniprot.org/uniprot/ABE14850[,][,][,][,]False[,]False[,]False[,]False[,]False[,]False[,]False[,]False[,]False[,]False[,]False[,]False[,]False[,]False[,]False[,]False[,]False[,]False[,]False[,]False[,]False[,]False[,]False[,]False[,]False[,]False[,]False[,]False[,]False[,]False[,]False[,]False[,]False[,]False[,]False[,]False[,]False[,]False[,]False[,]False[,]False
P0C2M3[,]P0C2M3[,][,]Matrix protein 2[,]M[,]Influenza A virus (strain A/Memphis/101/1972 H3N2)[,][,]Forms a proton-selective ion channel that is necessary for the efficient release of the viral genome during virus entry. After attaching to the cell surface, the virion enters the cell by endocytosis. Acidification of the endosome triggers M2 ion channel activity. The influx of protons into virion interior is believed to disrupt interactions between the viral ribonucleoprotein (RNP), matrix protein 1 (M1), and lipid bilayers, thereby freeing the viral genome from interaction with viral proteins and enabling RNA segments to migrate to the host cell nucleus, where influenza virus RNA transcription and replication occur. Also plays a role in viral proteins secretory pathway. Elevates the intravesicular pH of normally acidic compartments, such as trans-Golgi network, preventing newly formed hemagglutinin from premature switching to the fusion-active conformation (By similarity).[,][,]http://www.uniprot.org/uniprot/P0C2M3[,]GO:0039707 regulationGO:0051259 cellular component organization or biogenesisGO:0039521 regulation[,]GO:0020002 (plasma membrane, host) GO:0016021 (other, membrane part) GO:0044385 (other, host) GO:0055036 (other, virion membrane)[,]GO:0015078 (transporter, substrate-specific transporter activity) GO:0005216 (transporter, substrate-specific transporter activity)[,]False[,]False[,]False[,]False[,]False[,]False[,]False[,]False[,]True[,]False[,]False[,]True[,]False[,]False[,]False[,]False[,]False[,]False[,]False[,]False[,]False[,]True[,]False[,]False[,]False[,]False[,]False[,]False[,]True[,]False[,]False[,]False[,]False[,]False[,]False[,]False[,]False[,]False[,]False[,]False[,]True
ACU80734[,][,][,][,][,][,][,][,][,]http://www.uniprot.org/uniprot/ACU80734[,][,][,][,]False[,]False[,]False[,]False[,]False[,]False[,]False[,]False[,]False[,]False[,]False[,]False[,]False[,]False[,]False[,]False[,]False[,]False[,]False[,]False[,]False[,]False[,]False[,]False[,]False[,]False[,]False[,]False[,]False[,]False[,]False[,]False[,]False[,]False[,]False[,]False[,]False[,]False[,]False[,]False[,]False
CAD30537[,][,][,][,][,][,][,][,][,]http://www.uniprot.org/uniprot/CAD30537[,][,][,][,]False[,]False[,]False[,]False[,]False[,]False[,]False[,]False[,]False[,]False[,]False[,]False[,]False[,]False[,]False[,]False[,]False[,]False[,]False[,]False[,]False[,]False[,]False[,]False[,]False[,]False[,]False[,]False[,]False[,]False[,]False[,]False[,]False[,]False[,]False[,]False[,]False[,]False[,]False[,]False[,]False
ABB96354[,][,][,][,][,][,][,][,][,]http://www.uniprot.org/uniprot/ABB96354[,][,][,][,]False[,]False[,]False[,]False[,]False[,]False[,]False[,]False[,]False[,]False[,]False[,]False[,]False[,]False[,]False[,]False[,]False[,]False[,]False[,]False[,]False[,]False[,]False[,]False[,]False[,]False[,]False[,]False[,]False[,]False[,]False[,]False[,]False[,]False[,]False[,]False[,]False[,]False[,]False[,]False[,]False
AFH00507[,][,][,][,][,][,][,][,][,]http://www.uniprot.org/uniprot/AFH00507[,][,][,][,]False[,]False[,]False[,]False[,]False[,]False[,]False[,]False[,]False[,]False[,]False[,]False[,]False[,]False[,]False[,]False[,]False[,]False[,]False[,]False[,]False[,]False[,]False[,]False[,]False[,]False[,]False[,]False[,]False[,]False[,]False[,]False[,]False[,]False[,]False[,]False[,]False[,]False[,]False[,]False[,]False
AHL90124[,][,][,][,][,][,][,][,][,]http://www.uniprot.org/uniprot/AHL90124[,][,][,][,]False[,]False[,]False[,]False[,]False[,]False[,]False[,]False[,]False[,]False[,]False[,]False[,]False[,]False[,]False[,]False[,]False[,]False[,]False[,]False[,]False[,]False[,]False[,]False[,]False[,]False[,]False[,]False[,]False[,]False[,]False[,]False[,]False[,]False[,]False[,]False[,]False[,]False[,]False[,]False[,]False
AGK74503[,][,][,][,][,][,][,][,][,]http://www.uniprot.org/uniprot/AGK74503[,][,][,][,]False[,]False[,]False[,]False[,]False[,]False[,]False[,]False[,]False[,]False[,]False[,]False[,]False[,]False[,]False[,]False[,]False[,]False[,]False[,]False[,]False[,]False[,]False[,]False[,]False[,]False[,]False[,]False[,]False[,]False[,]False[,]False[,]False[,]False[,]False[,]False[,]False[,]False[,]False[,]False[,]False
A4GCM0[,]A4GCM0[,][,]Matrix protein 2[,]M2[,]Influenza A virus (strain A/USA:Phila/1935 H1N1)[,][,]Forms a proton-selective ion channel that is necessary for the efficient release of the viral genome during virus entry. After attaching to the cell surface, the virion enters the cell by endocytosis. Acidification of the endosome triggers M2 ion channel activity. The influx of protons into virion interior is believed to disrupt interactions between the viral ribonucleoprotein (RNP), matrix protein 1 (M1), and lipid bilayers, thereby freeing the viral genome from interaction with viral proteins and enabling RNA segments to migrate to the host cell nucleus, where influenza virus RNA transcription and replication occur. Also plays a role in viral proteins secretory pathway. Elevates the intravesicular pH of normally acidic compartments, such as trans-Golgi network, preventing newly formed hemagglutinin from premature switching to the fusion-active conformation (By similarity).[,][,]http://www.uniprot.org/uniprot/A4GCM0[,]GO:0039521 regulation[,]GO:0020002 (plasma membrane, host) GO:0016021 (other, membrane part) GO:0055036 (other, virion membrane)[,]GO:0015078 (transporter, substrate-specific transporter activity)[,]False[,]False[,]False[,]False[,]False[,]False[,]False[,]False[,]True[,]False[,]False[,]False[,]False[,]False[,]False[,]False[,]False[,]False[,]False[,]False[,]False[,]True[,]False[,]False[,]False[,]False[,]False[,]False[,]True[,]False[,]False[,]False[,]False[,]False[,]False[,]False[,]False[,]False[,]False[,]False[,]True
AHZ35622[,][,][,][,][,][,][,][,][,]http://www.uniprot.org/uniprot/AHZ35622[,][,][,][,]False[,]False[,]False[,]False[,]False[,]False[,]False[,]False[,]False[,]False[,]False[,]False[,]False[,]False[,]False[,]False[,]False[,]False[,]False[,]False[,]False[,]False[,]False[,]False[,]False[,]False[,]False[,]False[,]False[,]False[,]False[,]False[,]False[,]False[,]False[,]False[,]False[,]False[,]False[,]False[,]False
AFG99780[,][,][,][,][,][,][,][,][,]http://www.uniprot.org/uniprot/AFG99780[,][,][,][,]False[,]False[,]False[,]False[,]False[,]False[,]False[,]False[,]False[,]False[,]False[,]False[,]False[,]False[,]False[,]False[,]False[,]False[,]False[,]False[,]False[,]False[,]False[,]False[,]False[,]False[,]False[,]False[,]False[,]False[,]False[,]False[,]False[,]False[,]False[,]False[,]False[,]False[,]False[,]False[,]False
AHN19391[,][,][,][,][,][,][,][,][,]http://www.uniprot.org/uniprot/AHN19391[,][,][,][,]False[,]False[,]False[,]False[,]False[,]False[,]False[,]False[,]False[,]False[,]False[,]False[,]False[,]False[,]False[,]False[,]False[,]False[,]False[,]False[,]False[,]False[,]False[,]False[,]False[,]False[,]False[,]False[,]False[,]False[,]False[,]False[,]False[,]False[,]False[,]False[,]False[,]False[,]False[,]False[,]False
AGL06323[,][,][,][,][,][,][,][,][,]http://www.uniprot.org/uniprot/AGL06323[,][,][,][,]False[,]False[,]False[,]False[,]False[,]False[,]False[,]False[,]False[,]False[,]False[,]False[,]False[,]False[,]False[,]False[,]False[,]False[,]False[,]False[,]False[,]False[,]False[,]False[,]False[,]False[,]False[,]False[,]False[,]False[,]False[,]False[,]False[,]False[,]False[,]False[,]False[,]False[,]False[,]False[,]False
ABO38386[,][,][,][,][,][,][,][,][,]http://www.uniprot.org/uniprot/ABO38386[,][,][,][,]False[,]False[,]False[,]False[,]False[,]False[,]False[,]False[,]False[,]False[,]False[,]False[,]False[,]False[,]False[,]False[,]False[,]False[,]False[,]False[,]False[,]False[,]False[,]False[,]False[,]False[,]False[,]False[,]False[,]False[,]False[,]False[,]False[,]False[,]False[,]False[,]False[,]False[,]False[,]False[,]False
ABX58648[,][,][,][,][,][,][,][,][,]http://www.uniprot.org/uniprot/ABX58648[,][,][,][,]False[,]False[,]False[,]False[,]False[,]False[,]False[,]False[,]False[,]False[,]False[,]False[,]False[,]False[,]False[,]False[,]False[,]False[,]False[,]False[,]False[,]False[,]False[,]False[,]False[,]False[,]False[,]False[,]False[,]False[,]False[,]False[,]False[,]False[,]False[,]False[,]False[,]False[,]False[,]False[,]False
AEX36577[,][,][,][,][,][,][,][,][,]http://www.uniprot.org/uniprot/AEX36577[,][,][,][,]False[,]False[,]False[,]False[,]False[,]False[,]False[,]False[,]False[,]False[,]False[,]False[,]False[,]False[,]False[,]False[,]False[,]False[,]False[,]False[,]False[,]False[,]False[,]False[,]False[,]False[,]False[,]False[,]False[,]False[,]False[,]False[,]False[,]False[,]False[,]False[,]False[,]False[,]False[,]False[,]False
AEX34354[,][,][,][,][,][,][,][,][,]http://www.uniprot.org/uniprot/AEX34354[,][,][,][,]False[,]False[,]False[,]False[,]False[,]False[,]False[,]False[,]False[,]False[,]False[,]False[,]False[,]False[,]False[,]False[,]False[,]False[,]False[,]False[,]False[,]False[,]False[,]False[,]False[,]False[,]False[,]False[,]False[,]False[,]False[,]False[,]False[,]False[,]False[,]False[,]False[,]False[,]False[,]False[,]False
AHL91036[,][,][,][,][,][,][,][,][,]http://www.uniprot.org/uniprot/AHL91036[,][,][,][,]False[,]False[,]False[,]False[,]False[,]False[,]False[,]False[,]False[,]False[,]False[,]False[,]False[,]False[,]False[,]False[,]False[,]False[,]False[,]False[,]False[,]False[,]False[,]False[,]False[,]False[,]False[,]False[,]False[,]False[,]False[,]False[,]False[,]False[,]False[,]False[,]False[,]False[,]False[,]False[,]False
A4U7A7[,]A4U7A7[,][,]Matrix protein 2[,]M2[,]Influenza A virus (strain A/USA:Albany/12/1951 H1N1)[,][,]Forms a proton-selective ion channel that is necessary for the efficient release of the viral genome during virus entry. After attaching to the cell surface, the virion enters the cell by endocytosis. Acidification of the endosome triggers M2 ion channel activity. The influx of protons into virion interior is believed to disrupt interactions between the viral ribonucleoprotein (RNP), matrix protein 1 (M1), and lipid bilayers, thereby freeing the viral genome from interaction with viral proteins and enabling RNA segments to migrate to the host cell nucleus, where influenza virus RNA transcription and replication occur. Also plays a role in viral proteins secretory pathway. Elevates the intravesicular pH of normally acidic compartments, such as trans-Golgi network, preventing newly formed hemagglutinin from premature switching to the fusion-active conformation (By similarity).[,][,]http://www.uniprot.org/uniprot/A4U7A7[,]GO:0039521 regulation[,]GO:0020002 (plasma membrane, host) GO:0016021 (other, membrane part) GO:0055036 (other, virion membrane)[,]GO:0015078 (transporter, substrate-specific transporter activity)[,]False[,]False[,]False[,]False[,]False[,]False[,]False[,]False[,]True[,]False[,]False[,]False[,]False[,]False[,]False[,]False[,]False[,]False[,]False[,]False[,]False[,]True[,]False[,]False[,]False[,]False[,]False[,]False[,]True[,]False[,]False[,]False[,]False[,]False[,]False[,]False[,]False[,]False[,]False[,]False[,]True
AAA19192[,][,][,][,][,][,][,][,][,]http://www.uniprot.org/uniprot/AAA19192[,][,][,][,]False[,]False[,]False[,]False[,]False[,]False[,]False[,]False[,]False[,]False[,]False[,]False[,]False[,]False[,]False[,]False[,]False[,]False[,]False[,]False[,]False[,]False[,]False[,]False[,]False[,]False[,]False[,]False[,]False[,]False[,]False[,]False[,]False[,]False[,]False[,]False[,]False[,]False[,]False[,]False[,]False
AAO46712[,][,][,][,][,][,][,][,][,]http://www.uniprot.org/uniprot/AAO46712[,][,][,][,]False[,]False[,]False[,]False[,]False[,]False[,]False[,]False[,]False[,]False[,]False[,]False[,]False[,]False[,]False[,]False[,]False[,]False[,]False[,]False[,]False[,]False[,]False[,]False[,]False[,]False[,]False[,]False[,]False[,]False[,]False[,]False[,]False[,]False[,]False[,]False[,]False[,]False[,]False[,]False[,]False
AGO00267[,][,][,][,][,][,][,][,][,]http://www.uniprot.org/uniprot/AGO00267[,][,][,][,]False[,]False[,]False[,]False[,]False[,]False[,]False[,]False[,]False[,]False[,]False[,]False[,]False[,]False[,]False[,]False[,]False[,]False[,]False[,]False[,]False[,]False[,]False[,]False[,]False[,]False[,]False[,]False[,]False[,]False[,]False[,]False[,]False[,]False[,]False[,]False[,]False[,]False[,]False[,]False[,]False
A4GCK9[,]A4GCK9[,][,]Matrix protein 2[,]M2[,]Influenza A virus (strain A/USA:Iowa/1943 H1N1)[,][,]Forms a proton-selective ion channel that is necessary for the efficient release of the viral genome during virus entry. After attaching to the cell surface, the virion enters the cell by endocytosis. Acidification of the endosome triggers M2 ion channel activity. The influx of protons into virion interior is believed to disrupt interactions between the viral ribonucleoprotein (RNP), matrix protein 1 (M1), and lipid bilayers, thereby freeing the viral genome from interaction with viral proteins and enabling RNA segments to migrate to the host cell nucleus, where influenza virus RNA transcription and replication occur. Also plays a role in viral proteins secretory pathway. Elevates the intravesicular pH of normally acidic compartments, such as trans-Golgi network, preventing newly formed hemagglutinin from premature switching to the fusion-active conformation (By similarity).[,][,]http://www.uniprot.org/uniprot/A4GCK9[,]GO:0039521 regulation[,]GO:0020002 (plasma membrane, host) GO:0016021 (other, membrane part) GO:0055036 (other, virion membrane)[,]GO:0015078 (transporter, substrate-specific transporter activity)[,]False[,]False[,]False[,]False[,]False[,]False[,]False[,]False[,]True[,]False[,]False[,]False[,]False[,]False[,]False[,]False[,]False[,]False[,]False[,]False[,]False[,]True[,]False[,]False[,]False[,]False[,]False[,]False[,]True[,]False[,]False[,]False[,]False[,]False[,]False[,]False[,]False[,]False[,]False[,]False[,]True
P10921[,]P10921[,][,]Matrix protein 2[,]M[,]Influenza A virus (strain A/Fort Warren/1/1950 H1N1)[,][,]Forms a proton-selective ion channel that is necessary for the efficient release of the viral genome during virus entry. After attaching to the cell surface, the virion enters the cell by endocytosis. Acidification of the endosome triggers M2 ion channel activity. The influx of protons into virion interior is believed to disrupt interactions between the viral ribonucleoprotein (RNP), matrix protein 1 (M1), and lipid bilayers, thereby freeing the viral genome from interaction with viral proteins and enabling RNA segments to migrate to the host cell nucleus, where influenza virus RNA transcription and replication occur. Also plays a role in viral proteins secretory pathway. Elevates the intravesicular pH of normally acidic compartments, such as trans-Golgi network, preventing newly formed hemagglutinin from premature switching to the fusion-active conformation (By similarity).[,][,]http://www.uniprot.org/uniprot/P10921[,]GO:0039707 regulationGO:0051259 cellular component organization or biogenesisGO:0039521 regulation[,]GO:0020002 (plasma membrane, host) GO:0016021 (other, membrane part) GO:0044385 (other, host) GO:0055036 (other, virion membrane)[,]GO:0015078 (transporter, substrate-specific transporter activity) GO:0005216 (transporter, substrate-specific transporter activity)[,]False[,]False[,]False[,]False[,]False[,]False[,]False[,]False[,]True[,]False[,]False[,]True[,]False[,]False[,]False[,]False[,]False[,]False[,]False[,]False[,]False[,]True[,]False[,]False[,]False[,]False[,]False[,]False[,]True[,]False[,]False[,]False[,]False[,]False[,]False[,]False[,]False[,]False[,]False[,]False[,]True
AGQ47802[,][,][,][,][,][,][,][,][,]http://www.uniprot.org/uniprot/AGQ47802[,][,][,][,]False[,]False[,]False[,]False[,]False[,]False[,]False[,]False[,]False[,]False[,]False[,]False[,]False[,]False[,]False[,]False[,]False[,]False[,]False[,]False[,]False[,]False[,]False[,]False[,]False[,]False[,]False[,]False[,]False[,]False[,]False[,]False[,]False[,]False[,]False[,]False[,]False[,]False[,]False[,]False[,]False
ACD62349[,][,][,][,][,][,][,][,][,]http://www.uniprot.org/uniprot/ACD62349[,][,][,][,]False[,]False[,]False[,]False[,]False[,]False[,]False[,]False[,]False[,]False[,]False[,]False[,]False[,]False[,]False[,]False[,]False[,]False[,]False[,]False[,]False[,]False[,]False[,]False[,]False[,]False[,]False[,]False[,]False[,]False[,]False[,]False[,]False[,]False[,]False[,]False[,]False[,]False[,]False[,]False[,]False
A4U6V3[,]A4U6V3[,][,]Matrix protein 2[,]M2[,]Influenza A virus (strain A/USA:Huston/AA/1945 H1N1)[,][,]Forms a proton-selective ion channel that is necessary for the efficient release of the viral genome during virus entry. After attaching to the cell surface, the virion enters the cell by endocytosis. Acidification of the endosome triggers M2 ion channel activity. The influx of protons into virion interior is believed to disrupt interactions between the viral ribonucleoprotein (RNP), matrix protein 1 (M1), and lipid bilayers, thereby freeing the viral genome from interaction with viral proteins and enabling RNA segments to migrate to the host cell nucleus, where influenza virus RNA transcription and replication occur. Also plays a role in viral proteins secretory pathway. Elevates the intravesicular pH of normally acidic compartments, such as trans-Golgi network, preventing newly formed hemagglutinin from premature switching to the fusion-active conformation (By similarity).[,][,]http://www.uniprot.org/uniprot/A4U6V3[,]GO:0039521 regulation[,]GO:0020002 (plasma membrane, host) GO:0016021 (other, membrane part) GO:0055036 (other, virion membrane)[,]GO:0015078 (transporter, substrate-specific transporter activity)[,]False[,]False[,]False[,]False[,]False[,]False[,]False[,]False[,]True[,]False[,]False[,]False[,]False[,]False[,]False[,]False[,]False[,]False[,]False[,]False[,]False[,]True[,]False[,]False[,]False[,]False[,]False[,]False[,]True[,]False[,]False[,]False[,]False[,]False[,]False[,]False[,]False[,]False[,]False[,]False[,]True
ABD60968[,][,][,][,][,][,][,][,][,]http://www.uniprot.org/uniprot/ABD60968[,][,][,][,]False[,]False[,]False[,]False[,]False[,]False[,]False[,]False[,]False[,]False[,]False[,]False[,]False[,]False[,]False[,]False[,]False[,]False[,]False[,]False[,]False[,]False[,]False[,]False[,]False[,]False[,]False[,]False[,]False[,]False[,]False[,]False[,]False[,]False[,]False[,]False[,]False[,]False[,]False[,]False[,]False
A4K144[,]A4K144[,][,]Matrix protein 2[,]M2[,]Influenza A virus (strain A/Malaysia:Malaya/302/1954 H1N1)[,][,]Forms a proton-selective ion channel that is necessary for the efficient release of the viral genome during virus entry. After attaching to the cell surface, the virion enters the cell by endocytosis. Acidification of the endosome triggers M2 ion channel activity. The influx of protons into virion interior is believed to disrupt interactions between the viral ribonucleoprotein (RNP), matrix protein 1 (M1), and lipid bilayers, thereby freeing the viral genome from interaction with viral proteins and enabling RNA segments to migrate to the host cell nucleus, where influenza virus RNA transcription and replication occur. Also plays a role in viral proteins secretory pathway. Elevates the intravesicular pH of normally acidic compartments, such as trans-Golgi network, preventing newly formed hemagglutinin from premature switching to the fusion-active conformation (By similarity).[,][,]http://www.uniprot.org/uniprot/A4K144[,]GO:0039521 regulation[,]GO:0020002 (plasma membrane, host) GO:0016021 (other, membrane part) GO:0055036 (other, virion membrane)[,]GO:0015078 (transporter, substrate-specific transporter activity)[,]False[,]False[,]False[,]False[,]False[,]False[,]False[,]False[,]True[,]False[,]False[,]False[,]False[,]False[,]False[,]False[,]False[,]False[,]False[,]False[,]False[,]True[,]False[,]False[,]False[,]False[,]False[,]False[,]True[,]False[,]False[,]False[,]False[,]False[,]False[,]False[,]False[,]False[,]False[,]False[,]True
AFR76031[,][,][,][,][,][,][,][,][,]http://www.uniprot.org/uniprot/AFR76031[,][,][,][,]False[,]False[,]False[,]False[,]False[,]False[,]False[,]False[,]False[,]False[,]False[,]False[,]False[,]False[,]False[,]False[,]False[,]False[,]False[,]False[,]False[,]False[,]False[,]False[,]False[,]False[,]False[,]False[,]False[,]False[,]False[,]False[,]False[,]False[,]False[,]False[,]False[,]False[,]False[,]False[,]False
Q9IQ49[,]Q9IQ49[,][,]Matrix protein 2[,]M[,]Influenza A virus (strain A/X-31 H3N2)[,][,]Forms a proton-selective ion channel that is necessary for the efficient release of the viral genome during virus entry. After attaching to the cell surface, the virion enters the cell by endocytosis. Acidification of the endosome triggers M2 ion channel activity. The influx of protons into virion interior is believed to disrupt interactions between the viral ribonucleoprotein (RNP), matrix protein 1 (M1), and lipid bilayers, thereby freeing the viral genome from interaction with viral proteins and enabling RNA segments to migrate to the host cell nucleus, where influenza virus RNA transcription and replication occur. Also plays a role in viral proteins secretory pathway. Elevates the intravesicular pH of normally acidic compartments, such as trans-Golgi network, preventing newly formed hemagglutinin from premature switching to the fusion-active conformation (By similarity).[,][,]http://www.uniprot.org/uniprot/Q9IQ49[,]GO:0039707 regulationGO:0051259 cellular component organization or biogenesisGO:0039521 regulation[,]GO:0020002 (plasma membrane, host) GO:0016021 (other, membrane part) GO:0044385 (other, host) GO:0055036 (other, virion membrane)[,]GO:0015078 (transporter, substrate-specific transporter activity) GO:0005216 (transporter, substrate-specific transporter activity)[,]False[,]False[,]False[,]False[,]False[,]False[,]False[,]False[,]True[,]False[,]False[,]True[,]False[,]False[,]False[,]False[,]False[,]False[,]False[,]False[,]False[,]True[,]False[,]False[,]False[,]False[,]False[,]False[,]True[,]False[,]False[,]False[,]False[,]False[,]False[,]False[,]False[,]False[,]False[,]False[,]True
ACY80510[,][,][,][,][,][,][,][,][,]http://www.uniprot.org/uniprot/ACY80510[,][,][,][,]False[,]False[,]False[,]False[,]False[,]False[,]False[,]False[,]False[,]False[,]False[,]False[,]False[,]False[,]False[,]False[,]False[,]False[,]False[,]False[,]False[,]False[,]False[,]False[,]False[,]False[,]False[,]False[,]False[,]False[,]False[,]False[,]False[,]False[,]False[,]False[,]False[,]False[,]False[,]False[,]False
ACE00263[,][,][,][,][,][,][,][,][,]http://www.uniprot.org/uniprot/ACE00263[,][,][,][,]False[,]False[,]False[,]False[,]False[,]False[,]False[,]False[,]False[,]False[,]False[,]False[,]False[,]False[,]False[,]False[,]False[,]False[,]False[,]False[,]False[,]False[,]False[,]False[,]False[,]False[,]False[,]False[,]False[,]False[,]False[,]False[,]False[,]False[,]False[,]False[,]False[,]False[,]False[,]False[,]False
Q92108[,]Q92108[,][,]Annexin A1[,]ANXA1[,]Gallus gallus[,]130[,]Calcium/phospholipid-binding protein which promotes membrane fusion and is involved in exocytosis. This protein regulates phospholipase A2 activity. It seems to bind from two to four calcium ions with high affinity.[,][,]http://www.uniprot.org/uniprot/Q92108[,][,]GO:0016323 (plasma membrane, cell periphery) GO:0005929 (other, cell projection) GO:0005737 (cytoplasm, intracellular) GO:0005634 (nucleus, intracellular)[,]GO:0005509 (binding, ion binding) GO:0005544 (binding, ion binding) GO:0019834 (molecular function regulator, enzyme regulator activity)[,]False[,]False[,]False[,]False[,]False[,]False[,]False[,]False[,]False[,]False[,]False[,]False[,]False[,]False[,]False[,]False[,]False[,]False[,]True[,]False[,]False[,]True[,]False[,]False[,]False[,]False[,]False[,]True[,]True[,]False[,]True[,]False[,]False[,]False[,]False[,]False[,]False[,]False[,]False[,]False[,]True
P32429[,]P32429[,][,]60S ribosomal protein L7a[,]RPL7A[,]Gallus gallus[,]266[,][,][,]http://www.uniprot.org/uniprot/P32429[,]GO:0042254 cellular component organization or biogenesis[,]GO:0022625 (ribosome, intracellular) GO:0070062 (extracellular, extracellular organelle) GO:0005925 (other, anchoring junction) GO:0016020 (other) GO:0005730 (nucleus, intracellular) GO:0042788 (ribosome, intracellular)[,]GO:0044822 (binding, heterocyclic compound binding)[,]False[,]False[,]False[,]False[,]False[,]False[,]False[,]False[,]False[,]False[,]False[,]True[,]False[,]False[,]True[,]False[,]False[,]False[,]True[,]False[,]False[,]False[,]False[,]True[,]False[,]False[,]False[,]False[,]True[,]False[,]True[,]False[,]False[,]False[,]False[,]False[,]False[,]False[,]False[,]False[,]False
AAT08004[,][,][,][,][,][,][,][,][,]http://www.uniprot.org/uniprot/AAT08004[,][,][,][,]False[,]False[,]False[,]False[,]False[,]False[,]False[,]False[,]False[,]False[,]False[,]False[,]False[,]False[,]False[,]False[,]False[,]False[,]False[,]False[,]False[,]False[,]False[,]False[,]False[,]False[,]False[,]False[,]False[,]False[,]False[,]False[,]False[,]False[,]False[,]False[,]False[,]False[,]False[,]False[,]False
P84229[,]P84229[,][,]Histone H3.2[,]H3-I[,]Gallus gallus[,]136[,]Core component of nucleosome. Nucleosomes wrap and compact DNA into chromatin, limiting DNA accessibility to the cellular machineries which require DNA as a template. Histones thereby play a central role in transcription regulation, DNA repair, DNA replication and chromosomal stability. DNA accessibility is regulated via a complex set of post-translational modifications of histones, also called histone code, and nucleosome remodeling.[,][,]http://www.uniprot.org/uniprot/P84229[,][,]GO:0000786 (chromosome, intracellular) GO:0005634 (nucleus, intracellular)[,]GO:0003677 (binding, heterocyclic compound binding)[,]False[,]False[,]False[,]False[,]False[,]False[,]False[,]False[,]False[,]False[,]False[,]False[,]False[,]True[,]False[,]False[,]False[,]False[,]True[,]False[,]False[,]False[,]False[,]False[,]False[,]False[,]False[,]False[,]False[,]False[,]True[,]False[,]False[,]False[,]False[,]False[,]False[,]False[,]False[,]False[,]False
Q5ZLC5[,]Q5ZLC5[,][,]ATP synthase subunit beta, mitochondrial[,]ATP5B[,]Gallus gallus[,]533[,]Mitochondrial membrane ATP synthase (F(1)F(0) ATP synthase or Complex V) produces ATP from ADP in the presence of a proton gradient across the membrane which is generated by electron transport complexes of the respiratory chain. F-type ATPases consist of two structural domains, F(1) - containing the extramembraneous catalytic core, and F(0) - containing the membrane proton channel, linked together by a central stalk and a peripheral stalk. During catalysis, ATP synthesis in the catalytic domain of F(1) is coupled via a rotary mechanism of the central stalk subunits to proton translocation. Subunits alpha and beta form the catalytic core in F(1). Rotation of the central stalk against the surrounding alpha(3)beta(3) subunits leads to hydrolysis of ATP in three separate catalytic sites on the beta subunits.[,]ATP + H(2)O + H(+)(In) = ADP + phosphate + H(+)(Out).[,]http://www.uniprot.org/uniprot/Q5ZLC5[,]GO:0001525 developmental processGO:0015991 cellular processGO:0015986 cellular process[,]GO:0005743 (mitochondria, envelope) GO:0045261 (macromolecular complex, intracellular)[,]GO:0005524 (binding, carbohydrate derivative binding) GO:0046933 (catalytic activity, hydrolase activity)[,]False[,]True[,]True[,]False[,]False[,]False[,]False[,]False[,]False[,]False[,]False[,]False[,]False[,]False[,]False[,]False[,]False[,]True[,]False[,]False[,]False[,]False[,]False[,]False[,]False[,]False[,]True[,]False[,]False[,]False[,]True[,]True[,]False[,]False[,]False[,]False[,]False[,]False[,]False[,]False[,]False
Q5F470[,]Q5F470[,][,]Ras-related protein Rab-8A[,]RAB8A[,]Gallus gallus[,]207[,]May be involved in vesicular trafficking and neurotransmitter release.[,][,]http://www.uniprot.org/uniprot/Q5F470[,]GO:0007409 cellular component organization or biogenesisGO:0042384 cellular component organization or biogenesisGO:0048210 cellular component organization or biogenesisGO:0008152 metabolic processGO:0015031 localizationGO:0007264 regulationGO:0006904 cellular process[,]GO:0005813 (cytoskeleton, intracellular) GO:0036064 (cytoskeleton, cell projection) GO:0070062 (extracellular, extracellular organelle) GO:0031513 (other, cell projection) GO:0005730 (nucleus, intracellular) GO:0005654 (nucleus, intracellular) GO:0045335 (endosome, intracellular) GO:0005886 (plasma membrane, cell periphery) GO:0055038 (endosome, endomembrane system) GO:0030140 (other intracellular organelles, endomembrane system)[,]GO:0019003 (binding, carbohydrate derivative binding) GO:0005525 (binding, carbohydrate derivative binding) GO:0017137 (binding, protein binding)[,]False[,]True[,]False[,]False[,]False[,]False[,]True[,]True[,]True[,]False[,]False[,]True[,]True[,]False[,]False[,]False[,]False[,]False[,]True[,]False[,]True[,]True[,]False[,]True[,]True[,]False[,]False[,]False[,]True[,]False[,]True[,]False[,]False[,]False[,]False[,]False[,]False[,]False[,]False[,]False[,]False
Q5ZME2[,]Q5ZME2[,][,]Malate dehydrogenase, cytoplasmic[,]MDH1[,]Gallus gallus[,]334[,][,](S)-malate + NAD(+) = oxaloacetate + NADH.[,]http://www.uniprot.org/uniprot/Q5ZME2[,]GO:0005975 metabolic processGO:0006094 metabolic processGO:0006108 cellular processGO:1903146 regulationGO:0044281 metabolic processGO:0006099 cellular process[,]GO:0005813 (cytoskeleton, intracellular) GO:0070062 (extracellular, extracellular organelle) GO:0005615 (extracellular, extracellular region part) GO:0005739 (mitochondria, intracellular) GO:0043209 (other, myelin sheath)[,]GO:0030060 (catalytic activity, oxidoreductase activity)[,]False[,]True[,]False[,]False[,]False[,]False[,]False[,]True[,]True[,]False[,]False[,]False[,]False[,]False[,]False[,]False[,]False[,]True[,]False[,]False[,]True[,]False[,]False[,]True[,]False[,]False[,]False[,]False[,]True[,]False[,]False[,]True[,]False[,]False[,]False[,]False[,]False[,]False[,]False[,]False[,]False
P43347[,]P43347[,][,]Translationally-controlled tumor protein homolog[,]TPT1[,]Gallus gallus[,]172[,]Involved in calcium binding and microtubule stabilization.[,][,]http://www.uniprot.org/uniprot/P43347[,]GO:2000384 regulationGO:0019827 regulation[,]GO:0005737 (cytoplasm, intracellular) GO:0005615 (extracellular, extracellular region part) GO:0005771 (endosome, endomembrane system) GO:0005654 (nucleus, intracellular)[,]GO:0005509 (binding, ion binding)[,]False[,]False[,]False[,]False[,]False[,]False[,]False[,]False[,]True[,]False[,]False[,]False[,]True[,]False[,]False[,]False[,]False[,]False[,]True[,]False[,]False[,]False[,]False[,]True[,]False[,]False[,]False[,]True[,]False[,]False[,]True[,]False[,]False[,]False[,]False[,]False[,]False[,]False[,]False[,]False[,]False
P51417[,]P51417[,][,]60S ribosomal protein L15[,]RPL15[,]Gallus gallus[,]165[,][,][,]http://www.uniprot.org/uniprot/P51417[,]GO:0006412 cellular process[,]GO:0005840 (ribosome, intracellular)[,]GO:0003735 (structural molecule activity, structural constituent of ribosome)[,]False[,]True[,]False[,]False[,]False[,]False[,]False[,]False[,]False[,]False[,]False[,]False[,]False[,]False[,]True[,]False[,]False[,]False[,]False[,]False[,]False[,]False[,]False[,]False[,]False[,]False[,]False[,]False[,]False[,]False[,]False[,]False[,]False[,]False[,]True[,]False[,]False[,]False[,]False[,]False[,]False
P24479[,]P24479[,][,]Protein S100-A11[,]S100A11[,]Gallus gallus[,]101[,][,][,]http://www.uniprot.org/uniprot/P24479[,]GO:0042127 regulation[,]GO:0005737 (cytoplasm, intracellular) GO:0070062 (extracellular, extracellular organelle) GO:0005615 (extracellular, extracellular region part) GO:0005654 (nucleus, intracellular) GO:0001726 (other, cell leading edge)[,]GO:0005509 (binding, ion binding)[,]False[,]False[,]False[,]False[,]False[,]False[,]False[,]False[,]True[,]False[,]False[,]False[,]False[,]False[,]False[,]False[,]False[,]False[,]True[,]False[,]False[,]False[,]False[,]True[,]False[,]False[,]False[,]True[,]True[,]False[,]True[,]False[,]False[,]False[,]False[,]False[,]False[,]False[,]False[,]False[,]False
P84175[,]P84175[,][,]40S ribosomal protein S12[,]RPS12[,]Gallus gallus[,]132[,][,][,]http://www.uniprot.org/uniprot/P84175[,]GO:0006412 cellular process[,]GO:0022627 (ribosome, intracellular) GO:0016020 (other)[,]GO:0044822 (binding, heterocyclic compound binding) GO:0003735 (structural molecule activity, structural constituent of ribosome)[,]False[,]True[,]False[,]False[,]False[,]False[,]False[,]False[,]False[,]False[,]False[,]False[,]False[,]False[,]True[,]False[,]False[,]False[,]False[,]False[,]False[,]False[,]False[,]False[,]False[,]False[,]False[,]False[,]True[,]False[,]True[,]False[,]False[,]False[,]True[,]False[,]False[,]False[,]False[,]False[,]False
P00789[,]P00789[,][,]Calpain-1 catalytic subunit[,]N/A[,]Gallus gallus[,]705[,]Calcium-regulated non-lysosomal thiol-protease which catalyze limited proteolysis of substrates involved in cytoskeletal remodeling and signal transduction.[,]Broad endopeptidase specificity.[,]http://www.uniprot.org/uniprot/P00789[,]GO:0006508 metabolic processGO:0032801 cellular process[,]GO:0005737 (cytoplasm, intracellular) GO:0005829 (cytoplasm, intracellular) GO:0070062 (extracellular, extracellular organelle) GO:0005925 (other, anchoring junction) GO:0005764 (other intracellular organelles, intracellular) GO:0005739 (mitochondria, intracellular) GO:0005886 (plasma membrane, cell periphery)[,]GO:0005509 (binding, ion binding) GO:0004198 (catalytic activity, hydrolase activity)[,]False[,]True[,]False[,]False[,]False[,]False[,]False[,]True[,]False[,]False[,]False[,]False[,]False[,]False[,]False[,]False[,]False[,]True[,]False[,]False[,]False[,]True[,]False[,]True[,]True[,]False[,]False[,]True[,]True[,]False[,]True[,]True[,]False[,]False[,]False[,]False[,]False[,]False[,]False[,]False[,]False
P47838[,]P47838[,][,]40S ribosomal protein S6[,]RPS6[,]Gallus gallus[,]249[,]May play an important role in controlling cell growth and proliferation through the selective translation of particular classes of mRNA.[,][,]http://www.uniprot.org/uniprot/P47838[,]GO:0042593 regulationGO:0006412 cellular process[,]GO:0022627 (ribosome, intracellular) GO:0005634 (nucleus, intracellular)[,]GO:0003735 (structural molecule activity, structural constituent of ribosome)[,]False[,]True[,]False[,]False[,]False[,]False[,]False[,]False[,]True[,]False[,]False[,]False[,]False[,]False[,]True[,]False[,]False[,]False[,]True[,]False[,]False[,]False[,]False[,]False[,]False[,]False[,]False[,]False[,]False[,]False[,]False[,]False[,]False[,]False[,]True[,]False[,]False[,]False[,]False[,]False[,]False
P87362[,]P87362[,][,]Bleomycin hydrolase[,]BLMH[,]Gallus gallus[,]455[,]The normal physiological role of BLM hydrolase is unknown, but it catalyzes the inactivation of the antitumor drug BLM (a glycopeptide) by hydrolyzing the carboxamide bond of its B-aminoalaninamide moiety thus protecting normal and malignant cells from BLM toxicity.[,]Inactivates bleomycin B2 (a cytotoxic glycometallopeptide) by hydrolysis of a carboxyamide bond of beta-aminoalanine, but also shows general aminopeptidase activity. The specificity varies somewhat with source, but amino acid arylamides of Met, Leu and Ala are preferred.[,]http://www.uniprot.org/uniprot/P87362[,]GO:0042493 response to stimulusGO:0009636 response to stimulus[,]GO:0005737 (cytoplasm, intracellular) GO:0070062 (extracellular, extracellular organelle) GO:0005654 (nucleus, intracellular)[,]GO:0004177 (catalytic activity, hydrolase activity) GO:0004197 (catalytic activity, hydrolase activity)[,]False[,]False[,]False[,]False[,]False[,]False[,]False[,]False[,]False[,]False[,]True[,]False[,]False[,]False[,]False[,]False[,]False[,]False[,]True[,]False[,]False[,]False[,]False[,]True[,]False[,]False[,]False[,]True[,]False[,]False[,]False[,]True[,]False[,]False[,]False[,]False[,]False[,]False[,]False[,]False[,]False
P17790[,]P17790[,][,]Basigin[,]BSG[,]Gallus gallus[,][,]Plays an important role in targeting monocarboxylate transporters to the plasma membrane (By similarity). Probable receptor involved in cell surface recognition at the blood-brain barrier. Involved in neuronal-glial interactions in retinal development.[,][,]http://www.uniprot.org/uniprot/P17790[,]GO:0006090 cellular processGO:0044281 metabolic process[,]GO:0002080 (other intracellular organelles, endomembrane system) GO:0070062 (extracellular, extracellular organelle) GO:0005925 (other, anchoring junction) GO:0016021 (other, membrane part) GO:0005739 (mitochondria, intracellular) GO:0005886 (plasma membrane, cell periphery)[,][,]False[,]True[,]False[,]False[,]False[,]False[,]False[,]True[,]False[,]False[,]False[,]False[,]False[,]False[,]False[,]False[,]False[,]True[,]False[,]False[,]False[,]True[,]False[,]True[,]True[,]False[,]False[,]False[,]True[,]False[,]False[,]False[,]False[,]False[,]False[,]False[,]False[,]False[,]False[,]False[,]False
Q5ZKU5[,]Q5ZKU5[,][,]Ras-related protein Rab-14[,]RAB14[,]Gallus gallus[,]215[,]Involved in membrane trafficking between the Golgi complex and endosomes during early embryonic development. Regulates the Golgi to endosome transport of FGFR-containing vesicles during early development, a key process for developing basement membrane and epiblast and primitive endoderm lineages during early postimplantation development (By similarity).[,][,]http://www.uniprot.org/uniprot/Q5ZKU5[,]GO:0042742 interaction with cells and organismsGO:0009790 developmental processGO:0032456 localizationGO:0008543 regulationGO:0006895 localizationGO:0006886 localizationGO:0008152 metabolic processGO:0090387 cellular component organization or biogenesisGO:0032482 regulationGO:0032880 regulation[,]GO:0005769 (endosome, endomembrane system) GO:0031901 (endosome, endomembrane system) GO:0070062 (extracellular, extracellular organelle) GO:0000139 (other intracellular organelles, endomembrane system) GO:0005765 (other intracellular organelles, intracellular) GO:0045335 (endosome, intracellular) GO:0055037 (endosome, endomembrane system) GO:0005802 (other intracellular organelles, endomembrane system)[,]GO:0019003 (binding, carbohydrate derivative binding) GO:0005525 (binding, carbohydrate derivative binding) GO:0003924 (catalytic activity, hydrolase activity)[,]False[,]False[,]True[,]False[,]False[,]True[,]True[,]True[,]True[,]False[,]False[,]True[,]True[,]False[,]False[,]False[,]False[,]False[,]False[,]False[,]False[,]False[,]False[,]True[,]True[,]False[,]False[,]False[,]False[,]False[,]True[,]True[,]False[,]False[,]False[,]False[,]False[,]False[,]False[,]False[,]False
P04354[,]P04354[,][,]Calbindin[,]CALB1[,]Gallus gallus[,]262[,]Buffers cytosolic calcium. May stimulate a membrane Ca(2+)-ATPase and a 3',5'-cyclic nucleotide phosphodiesterase.[,][,]http://www.uniprot.org/uniprot/P04354[,]GO:0006816 localizationGO:0006874 regulationGO:0071310 cellular processGO:0007626 behaviorGO:0007616 behaviorGO:0072205 developmental processGO:0072286 developmental processGO:0072221 developmental processGO:0035502 developmental processGO:0010842 developmental processGO:0019233 interaction with cells and organismsGO:0007614 behavior[,]GO:0005829 (cytoplasm, intracellular) GO:0030425 (other, cell projection) GO:0070062 (extracellular, extracellular organelle) GO:0043025 (other, cell body) GO:0005634 (nucleus, intracellular) GO:0045211 (plasma membrane, cell periphery) GO:0012506 (other, organelle membrane)[,]GO:0005509 (binding, ion binding) GO:0005499 (binding, lipid binding) GO:0008270 (binding, ion binding)[,]False[,]True[,]True[,]False[,]False[,]True[,]True[,]False[,]True[,]False[,]False[,]True[,]False[,]False[,]False[,]False[,]False[,]False[,]True[,]False[,]False[,]True[,]False[,]True[,]False[,]False[,]False[,]True[,]True[,]False[,]True[,]False[,]False[,]False[,]False[,]False[,]False[,]False[,]False[,]False[,]False
Q5ZIV9[,]Q5ZIV9[,][,]Adseverin[,]SCIN[,]Gallus gallus[,][,]Ca(2+)-dependent actin filament-severing protein that is presumed to have a regulatory function in exocytosis by affecting the organization of the microfilament network underneath the plasma membrane. In vitro, also has barbed end capping and nucleating activities in the presence of Ca(2+). Regulates chondrocyte proliferation and differentiation. MAP kinases p38 and ERK1/2 mediate the adseverin-induced accelerated differentiation of non-hypertrophic chondrocytes.[,][,]http://www.uniprot.org/uniprot/Q5ZIV9[,]GO:0051693 regulationGO:0051014 cellular processGO:0008285 regulationGO:0043065 regulationGO:0045654 regulationGO:0032330 regulationGO:0042989 regulation[,]GO:0005903 (other, cell projection) GO:0005737 (cytoplasm, intracellular) GO:0005856 (cytoskeleton, intracellular) GO:0070062 (extracellular, extracellular organelle)[,]GO:0005509 (binding, ion binding)[,]False[,]True[,]False[,]False[,]False[,]False[,]False[,]False[,]True[,]False[,]False[,]False[,]False[,]False[,]False[,]False[,]False[,]False[,]False[,]False[,]True[,]False[,]False[,]True[,]False[,]False[,]False[,]True[,]True[,]False[,]True[,]False[,]False[,]False[,]False[,]False[,]False[,]False[,]False[,]False[,]False
P42558[,]P42558[,][,]GTP-binding nuclear protein Ran[,]RAN[,]Gallus gallus[,]216[,]GTP-binding protein involved in nucleocytoplasmic transport. Required for the import of protein into the nucleus and also for RNA export. Involved in chromatin condensation and control of cell cycle (By similarity).[,][,]http://www.uniprot.org/uniprot/P42558[,]GO:0008152 metabolic processGO:0032092 regulationGO:0006611 localizationGO:0006606 localizationGO:1902570 localizationGO:0000055 cellular component organization or biogenesisGO:0000056 cellular component organization or biogenesisGO:0000054 cellular component organization or biogenesisGO:0007264 regulation[,]GO:0005814 (cytoskeleton, intracellular) GO:0000785 (chromosome, intracellular) GO:0005737 (cytoplasm, intracellular) GO:0070062 (extracellular, extracellular organelle) GO:0030496 (other, midbody) GO:0005730 (nucleus, intracellular) GO:0005654 (nucleus, intracellular) GO:0005634 (nucleus, intracellular) GO:0055037 (endosome, endomembrane system)[,]GO:0019003 (binding, carbohydrate derivative binding) GO:0005525 (binding, carbohydrate derivative binding) GO:0003924 (catalytic activity, hydrolase activity) GO:0044822 (binding, heterocyclic compound binding)[,]False[,]False[,]False[,]False[,]False[,]False[,]True[,]True[,]True[,]False[,]False[,]True[,]True[,]True[,]False[,]False[,]False[,]False[,]True[,]False[,]True[,]False[,]False[,]True[,]False[,]False[,]False[,]True[,]True[,]False[,]True[,]True[,]False[,]False[,]False[,]False[,]False[,]False[,]False[,]False[,]False
Q5ZLC7[,]Q5ZLC7[,][,]Microtubule-associated protein RP/EB family member 1[,]MAPRE1[,]Gallus gallus[,]258[,]Binds to the plus end of microtubules and regulates the dynamics of the microtubule cytoskeleton. Promotes cytoplasmic microtubule nucleation and elongation. May be involved in spindle function by stabilizing microtubules and anchoring them at centrosomes (By similarity).[,][,]http://www.uniprot.org/uniprot/Q5ZLC7[,]GO:0051301 cellular processGO:0007067 cellular component organization or biogenesisGO:0031115 regulationGO:1903033 regulationGO:0035372 localization[,]GO:0031253 (plasma membrane, cell periphery) GO:0005813 (cytoskeleton, intracellular) GO:0030981 (cytoskeleton, cell periphery) GO:0005881 (cytoskeleton, intracellular) GO:0005794 (other intracellular organelles, endomembrane system) GO:0005874 (cytoskeleton, intracellular) GO:0035371 (cytoskeleton, intracellular) GO:0005819 (cytoskeleton, intracellular)[,]GO:0051010 (binding, macromolecular complex binding) GO:0044822 (binding, heterocyclic compound binding)[,]False[,]True[,]False[,]False[,]False[,]False[,]True[,]False[,]True[,]False[,]False[,]True[,]False[,]False[,]False[,]False[,]False[,]False[,]False[,]False[,]True[,]True[,]False[,]False[,]True[,]False[,]False[,]False[,]False[,]False[,]True[,]False[,]False[,]False[,]False[,]False[,]False[,]False[,]False[,]False[,]False
P21872[,]P21872[,][,]Trifunctional purine biosynthetic protein adenosine-3[,]GART[,]Gallus gallus[,][,][,]10-formyltetrahydrofolate + N(1)-(5-phospho-D-ribosyl)glycinamide = tetrahydrofolate + N(2)-formyl-N(1)-(5-phospho-D-ribosyl)glycinamide.[,]http://www.uniprot.org/uniprot/P21872[,]GO:0006189 cellular processGO:0055086 cellular processGO:0009113 cellular processGO:0006144 cellular processGO:0044281 metabolic process[,]GO:0005829 (cytoplasm, intracellular)[,]GO:0005524 (binding, carbohydrate derivative binding) GO:0046872 (binding, ion binding) GO:0008168 (catalytic activity, transferase activity) GO:0004637 (catalytic activity, ligase activity) GO:0004641 (catalytic activity, ligase activity) GO:0004644 (catalytic activity, transferase activity)[,]False[,]True[,]False[,]False[,]False[,]False[,]False[,]True[,]False[,]False[,]False[,]False[,]False[,]False[,]False[,]False[,]False[,]False[,]False[,]False[,]False[,]False[,]False[,]False[,]False[,]False[,]False[,]True[,]False[,]False[,]True[,]True[,]False[,]False[,]False[,]False[,]False[,]False[,]False[,]False[,]False
Q02960[,]Q02960[,][,]Macrophage migration inhibitory factor[,]MIF[,]Gallus gallus[,]115[,]Pro-inflammatory cytokine. Involved in the innate immune response to bacterial pathogens. The expression of MIF at sites of inflammation suggests a role as mediator in regulating the function of macrophages in host defense. Counteracts the anti-inflammatory activity of glucocorticoids. Has phenylpyruvate tautomerase and dopachrome tautomerase activity (in vitro), but the physiological substrate is not known. It is not clear whether the tautomerase activity has any physiological relevance, and whether it is important for cytokine activity (By similarity).[,]L-dopachrome = 5,6-dihydroxyindole-2-carboxylate.[,]http://www.uniprot.org/uniprot/Q02960[,]GO:0007569 cellular processGO:0008283 single-organism processGO:0007166 regulationGO:0030330 regulationGO:0006954 response to stimulusGO:0045087 immune system processGO:0090344 regulationGO:0071157 regulationGO:0032269 regulationGO:0043518 regulationGO:0010629 regulationGO:1902166 regulationGO:0002906 regulationGO:0033033 regulationGO:0090238 regulationGO:0030890 regulationGO:2000343 regulationGO:0050715 regulationGO:0070374 regulationGO:0048146 regulationGO:0031666 regulationGO:0043406 regulationGO:0061081 regulationGO:0033138 regulationGO:0050731 regulationGO:0061078 regulationGO:0010739 regulationGO:0001516 cellular processGO:0070207 cellular component organization or biogenesis[,]GO:0009986 (cell surface, cell surface) GO:0005737 (cytoplasm, intracellular) GO:0070062 (extracellular, extracellular organelle) GO:0005615 (extracellular, extracellular region part) GO:0043209 (other, myelin sheath) GO:0005654 (nucleus, intracellular)[,]GO:0042056 (other) GO:0004167 (catalytic activity, isomerase activity) GO:0042289 (binding, protein binding) GO:0050178 (catalytic activity, isomerase activity)[,]False[,]True[,]False[,]False[,]True[,]False[,]False[,]False[,]True[,]False[,]True[,]True[,]False[,]False[,]False[,]False[,]False[,]False[,]True[,]False[,]False[,]False[,]True[,]True[,]False[,]False[,]False[,]True[,]True[,]False[,]True[,]True[,]False[,]False[,]False[,]False[,]False[,]False[,]False[,]False[,]True
Q5ZIQ3[,]Q5ZIQ3[,][,]Heterogeneous nuclear ribonucleoprotein K[,]HNRNPK[,]Gallus gallus[,]427[,]One of the major pre-mRNA-binding proteins. Binds tenaciously to poly(C) sequences. Likely to play a role in the nuclear metabolism of hnRNAs, particularly for pre-mRNAs that contain cytidine-rich sequences. Can also bind poly(C) single-stranded DNA. May play an important role in p53/TP53 response to DNA damage, acting at the level of both transcription activation and repression (By similarity).[,][,]http://www.uniprot.org/uniprot/Q5ZIQ3[,]GO:0006397 cellular processGO:0006355 regulationGO:0008380 cellular processGO:0006351 cellular process[,]GO:0005737 (cytoplasm, intracellular) GO:0005654 (nucleus, intracellular) GO:0005681 (nucleus, intracellular)[,]GO:0003677 (binding, heterocyclic compound binding) GO:0003723 (binding, heterocyclic compound binding)[,]False[,]True[,]False[,]False[,]False[,]False[,]False[,]False[,]True[,]False[,]False[,]False[,]False[,]False[,]False[,]False[,]False[,]False[,]True[,]False[,]False[,]False[,]False[,]False[,]False[,]False[,]False[,]True[,]False[,]False[,]True[,]False[,]False[,]False[,]False[,]False[,]False[,]False[,]False[,]False[,]False
Q5ZHN1[,]Q5ZHN1[,][,]Charged multivesicular body protein 2a[,]CHMP2A[,]Gallus gallus[,]220[,]Probable core component of the endosomal sorting required for transport complex III (ESCRT-III) which is involved in multivesicular bodies (MVBs) formation and sorting of endosomal cargo proteins into MVBs. MVBs contain intraluminal vesicles (ILVs) that are generated by invagination and scission from the limiting membrane of the endosome and mostly are delivered to lysosomes enabling degradation of membrane proteins, such as stimulated growth factor receptors, lysosomal enzymes and lipids (By similarity).[,][,]http://www.uniprot.org/uniprot/Q5ZHN1[,]GO:0015031 localizationGO:0007034 localization[,]GO:0031902 (endosome, endomembrane system)[,][,]False[,]False[,]False[,]False[,]False[,]False[,]True[,]False[,]False[,]False[,]False[,]False[,]True[,]False[,]False[,]False[,]False[,]False[,]False[,]False[,]False[,]False[,]False[,]False[,]False[,]False[,]False[,]False[,]False[,]False[,]False[,]False[,]False[,]False[,]False[,]False[,]False[,]False[,]False[,]False[,]False
P25155[,]P25155[,][,]Coagulation factor X[,]F10[,]Gallus gallus[,]475[,]Factor Xa is a vitamin K-dependent glycoprotein that converts prothrombin to thrombin in the presence of factor Va, calcium and phospholipid during blood clotting. VAP cleaves the fusion proteins of Sendai virus, NDV, and influenza virus a at a specific single arginine-containing site, and plays a key role in the viral spreading in the allantoic sac.[,]Selective cleavage of Arg-|-Thr and then Arg-|-Ile bonds in prothrombin to form thrombin.[,]http://www.uniprot.org/uniprot/P25155[,]GO:0007596 regulationGO:0051897 regulation[,]GO:0005576 (extracellular)[,]GO:0005509 (binding, ion binding) GO:0005543 (binding, ion binding) GO:0004252 (catalytic activity, hydrolase activity)[,]False[,]False[,]False[,]False[,]False[,]False[,]False[,]False[,]True[,]False[,]False[,]False[,]False[,]False[,]False[,]False[,]False[,]False[,]False[,]False[,]False[,]False[,]False[,]True[,]False[,]False[,]False[,]False[,]False[,]False[,]True[,]True[,]False[,]False[,]False[,]False[,]False[,]False[,]False[,]False[,]False
P15575[,]P15575[,][,]Band 3 anion transport protein[,]SLC4A1[,]Gallus gallus[,]922[,]Functions both as a transporter that mediates electroneutral anion exchange across the cell membrane and as a structural protein. Major integral membrane glycoprotein of the erythrocyte membrane; required for normal flexibility and stability of the erythrocyte membrane and for normal erythrocyte shape via the interactions of its cytoplasmic domain with cytoskeletal proteins, glycolytic enzymes, and hemoglobin. Functions as a transporter that mediates the 1:1 exchange of inorganic anions across the erythrocyte membrane. Mediates chloride-bicarbonate exchange in the kidney (By similarity).[,][,]http://www.uniprot.org/uniprot/P15575[,]GO:0098656 cellular processGO:0015701 localization[,]GO:0016323 (plasma membrane, cell periphery) GO:0005887 (plasma membrane, cell periphery)[,]GO:0015106 (transporter, substrate-specific transporter activity) GO:0005452 (transporter, substrate-specific transporter activity)[,]False[,]True[,]False[,]False[,]False[,]False[,]True[,]False[,]False[,]False[,]False[,]False[,]False[,]False[,]False[,]False[,]False[,]False[,]False[,]False[,]False[,]True[,]False[,]False[,]False[,]False[,]False[,]False[,]False[,]False[,]False[,]False[,]False[,]False[,]False[,]False[,]False[,]False[,]False[,]False[,]True
Q5ZIT5[,]Q5ZIT5[,][,]Ras-related protein Rab-10[,]RAB10[,]Gallus gallus[,]200[,]The small GTPases Rab are key regulators of intracellular membrane trafficking, from the formation of transport vesicles to their fusion with membranes. Rabs cycle between an inactive GDP-bound form and an active GTP-bound form that is able to recruit to membranes different set of downstream effectors directly responsible for vesicle formation, movement, tethering and fusion. That Rab is mainly involved in the biosynthetic transport of proteins from the Golgi to the plasma membrane. Plays also a specific role in asymmetric protein transport to the plasma membrane within the polarized neuron and epithelial cells. In neurons, it is involved in axonogenesis through regulation of vesicular membrane trafficking toward the axonal plasma membrane while in epithelial cells, it regulates transport from the Golgi to the basolateral membrane. Moreover, may play a role in the basolateral recycling pathway and in phagosome maturation. Finally, may play a role in endoplasmic reticulum dynamics and morphology controlling tubulation along microtubules and tubules fusion (By similarity).[,][,]http://www.uniprot.org/uniprot/Q5ZIT5[,]GO:0007409 cellular component organization or biogenesisGO:0061467 localizationGO:0032869 cellular processGO:0071786 cellular component organization or biogenesisGO:0016197 localizationGO:0045200 cellular processGO:0097051 cellular component organization or biogenesisGO:0043001 cellular component organization or biogenesisGO:0006893 localizationGO:0030859 cellular processGO:0072659 cellular component organization or biogenesisGO:0007264 regulationGO:0016192 localization[,]GO:0005789 (er, endomembrane system) GO:0071782 (er, endomembrane system) GO:0005768 (endosome, endomembrane system) GO:0005794 (other intracellular organelles, endomembrane system) GO:0032593 (other intracellular organelles, endomembrane system) GO:0030670 (endosome, intracellular) GO:0072372 (other, cell projection) GO:0055037 (endosome, endomembrane system) GO:0055038 (endosome, endomembrane system) GO:0005802 (other intracellular organelles, endomembrane system)[,]GO:0019003 (binding, carbohydrate derivative binding) GO:0005525 (binding, carbohydrate derivative binding)[,]False[,]True[,]False[,]False[,]False[,]False[,]True[,]False[,]True[,]False[,]False[,]True[,]True[,]False[,]False[,]False[,]True[,]False[,]False[,]False[,]False[,]False[,]False[,]False[,]True[,]False[,]False[,]False[,]True[,]False[,]True[,]False[,]False[,]False[,]False[,]False[,]False[,]False[,]False[,]False[,]False
Q5ZMS2[,]Q5ZMS2[,][,]Platelet-activating factor acetylhydrolase IB subunit beta[,]PAFAH1B2[,]Gallus gallus[,]229[,]Inactivates PAF by removing the acetyl group at the sn-2 position.[,]1-alkyl-2-acetyl-sn-glycero-3-phosphocholine + H(2)O = 1-alkyl-sn-glycero-3-phosphocholine + acetate.[,]http://www.uniprot.org/uniprot/Q5ZMS2[,]GO:0016042 metabolic process[,]GO:0005737 (cytoplasm, intracellular)[,]GO:0003847 (catalytic activity, hydrolase activity)[,]False[,]False[,]False[,]False[,]False[,]False[,]False[,]True[,]False[,]False[,]False[,]False[,]False[,]False[,]False[,]False[,]False[,]False[,]False[,]False[,]False[,]False[,]False[,]False[,]False[,]False[,]False[,]True[,]False[,]False[,]False[,]True[,]False[,]False[,]False[,]False[,]False[,]False[,]False[,]False[,]False
Q5ZLX2[,]Q5ZLX2[,][,]Eukaryotic translation initiation factor 2 subunit 1[,]EIF2S1[,]Gallus gallus[,][,]Functions in the early steps of protein synthesis by forming a ternary complex with GTP and initiator tRNA. This complex binds to a 40S ribosomal subunit, followed by mRNA binding to form a 43S preinitiation complex. Junction of the 60S ribosomal subunit to form the 80S initiation complex is preceded by hydrolysis of the GTP bound to eIF-2 and release of an eIF-2-GDP binary complex. In order for eIF-2 to recycle and catalyze another round of initiation, the GDP bound to eIF-2 must exchange with GTP by way of a reaction catalyzed by eIF-2B (By similarity).[,][,]http://www.uniprot.org/uniprot/Q5ZLX2[,]GO:0046777 cellular processGO:1903146 regulationGO:0043558 regulationGO:0006413 cellular process[,]GO:0005737 (cytoplasm, intracellular) GO:0010494 (nucleus, intracellular) GO:0033290 (nucleus, intracellular) GO:0005850 (macromolecular complex, intracellular) GO:0005851 (macromolecular complex, intracellular) GO:0070062 (extracellular, extracellular organelle) GO:0016020 (other) GO:0043614 (nucleus, intracellular) GO:0005634 (nucleus, intracellular) GO:0005840 (ribosome, intracellular)[,]GO:0044822 (binding, heterocyclic compound binding) GO:0043022 (binding, macromolecular complex binding) GO:0003743 (binding, heterocyclic compound binding)[,]False[,]True[,]False[,]False[,]False[,]False[,]False[,]False[,]True[,]False[,]False[,]False[,]False[,]False[,]True[,]False[,]False[,]False[,]True[,]False[,]False[,]False[,]False[,]True[,]False[,]False[,]True[,]True[,]True[,]False[,]True[,]False[,]False[,]False[,]False[,]False[,]False[,]False[,]False[,]False[,]False
P67883[,]P67883[,][,]60S ribosomal protein L30[,]RPL30[,]Gallus gallus[,]115[,][,][,]http://www.uniprot.org/uniprot/P67883[,]GO:0006412 cellular process[,]GO:0005840 (ribosome, intracellular)[,]GO:0003735 (structural molecule activity, structural constituent of ribosome)[,]False[,]True[,]False[,]False[,]False[,]False[,]False[,]False[,]False[,]False[,]False[,]False[,]False[,]False[,]True[,]False[,]False[,]False[,]False[,]False[,]False[,]False[,]False[,]False[,]False[,]False[,]False[,]False[,]False[,]False[,]False[,]False[,]False[,]False[,]True[,]False[,]False[,]False[,]False[,]False[,]False
Q5ZLG1[,]Q5ZLG1[,][,]Ras-related protein Rab-18[,]RAB18[,]Gallus gallus[,]206[,]Plays a role in apical endocytosis/recycling. May be implicated in transport between the plasma membrane and early endosomes. Plays a key role in eye and brain development and neurodegeneration (By similarity).[,][,]http://www.uniprot.org/uniprot/Q5ZLG1[,]GO:0007420 developmental processGO:0071786 cellular component organization or biogenesisGO:0001654 developmental processGO:0006886 localizationGO:0034389 cellular component organization or biogenesisGO:0008152 metabolic processGO:0032482 regulation[,]GO:0071782 (er, endomembrane system) GO:0070062 (extracellular, extracellular organelle) GO:0005794 (other intracellular organelles, endomembrane system)[,]GO:0019003 (binding, carbohydrate derivative binding) GO:0005525 (binding, carbohydrate derivative binding) GO:0003924 (catalytic activity, hydrolase activity)[,]False[,]False[,]True[,]False[,]False[,]False[,]True[,]True[,]True[,]False[,]False[,]True[,]False[,]False[,]False[,]False[,]True[,]False[,]False[,]False[,]False[,]False[,]False[,]True[,]True[,]False[,]False[,]False[,]False[,]False[,]True[,]True[,]False[,]False[,]False[,]False[,]False[,]False[,]False[,]False[,]False
AAD51260[,][,][,][,][,][,][,][,][,]http://www.uniprot.org/uniprot/AAD51260[,][,][,][,]False[,]False[,]False[,]False[,]False[,]False[,]False[,]False[,]False[,]False[,]False[,]False[,]False[,]False[,]False[,]False[,]False[,]False[,]False[,]False[,]False[,]False[,]False[,]False[,]False[,]False[,]False[,]False[,]False[,]False[,]False[,]False[,]False[,]False[,]False[,]False[,]False[,]False[,]False[,]False[,]False
Q5ZL55[,]Q5ZL55[,][,]Charged multivesicular body protein 6[,]CHMP6[,]Gallus gallus[,]200[,]Probable core component of the endosomal sorting required for transport complex III (ESCRT-III) which is involved in multivesicular bodies (MVBs) formation and sorting of endosomal cargo proteins into MVBs. MVBs contain intraluminal vesicles (ILVs) that are generated by invagination and scission from the limiting membrane of the endosome and mostly are delivered to lysosomes enabling degradation of membrane proteins, such as stimulated growth factor receptors, lysosomal enzymes and lipids. In the ESCRT-III complex, it probably serves as an acceptor for the ESCRT-II complex on endosomal membranes (By similarity).[,][,]http://www.uniprot.org/uniprot/Q5ZL55[,]GO:0000920 cellular processGO:0007080 cellular component organization or biogenesisGO:0006997 cellular component organization or biogenesisGO:0015031 localizationGO:0007034 localizationGO:0039702 cellular component organization or biogenesis[,]GO:0000815 (endosome, endomembrane system) GO:0070062 (extracellular, extracellular organelle) GO:0031902 (endosome, endomembrane system)[,][,]False[,]True[,]False[,]False[,]False[,]False[,]True[,]False[,]False[,]False[,]False[,]True[,]True[,]False[,]False[,]False[,]False[,]False[,]False[,]False[,]False[,]False[,]False[,]True[,]False[,]False[,]False[,]False[,]False[,]False[,]False[,]False[,]False[,]False[,]False[,]False[,]False[,]False[,]False[,]False[,]False
Q5ZJS0[,]Q5ZJS0[,][,]Casein kinase I isoform gamma-1[,]CSNK1G1[,]Gallus gallus[,]456[,]Casein kinases are operationally defined by their preferential utilization of acidic proteins such as caseins as substrates. It can phosphorylate a large number of proteins. Participates in Wnt signaling (By similarity).[,]ATP + a protein = ADP + a phosphoprotein.[,]http://www.uniprot.org/uniprot/Q5ZJS0[,]GO:0006897 localizationGO:0018105 cellular processGO:0008360 regulationGO:0016055 regulation[,]GO:0005737 (cytoplasm, intracellular)[,]GO:0005524 (binding, carbohydrate derivative binding) GO:0004674 (catalytic activity, transferase activity)[,]False[,]True[,]False[,]False[,]False[,]False[,]True[,]False[,]True[,]False[,]False[,]False[,]False[,]False[,]False[,]False[,]False[,]False[,]False[,]False[,]False[,]False[,]False[,]False[,]False[,]False[,]False[,]True[,]False[,]False[,]True[,]True[,]False[,]False[,]False[,]False[,]False[,]False[,]False[,]False[,]False
P40220[,]P40220[,][,]Cellular retinoic acid-binding protein 1[,]CRABP1[,]Gallus gallus[,]137[,]Cytosolic CRABPs may regulate the access of retinoic acid to the nuclear retinoic acid receptors.[,][,]http://www.uniprot.org/uniprot/P40220[,][,]GO:0005737 (cytoplasm, intracellular)[,]GO:0016918 (binding, lipid binding) GO:0019841 (binding, lipid binding) GO:0005215 (transporter)[,]False[,]False[,]False[,]False[,]False[,]False[,]False[,]False[,]False[,]False[,]False[,]False[,]False[,]False[,]False[,]False[,]False[,]False[,]False[,]False[,]False[,]False[,]False[,]False[,]False[,]False[,]False[,]True[,]False[,]False[,]True[,]False[,]False[,]False[,]False[,]False[,]False[,]False[,]False[,]False[,]True
Q9PRL8[,]Q9PRL8[,][,]Acyl-CoA-binding protein[,]DBI[,]Gallus gallus[,]86[,]Binds medium- and long-chain acyl-CoA esters with very high affinity and may function as an intracellular carrier of acyl-CoA esters.[,][,]http://www.uniprot.org/uniprot/Q9PRL8[,]GO:0006810 localization[,]GO:0005783 (er, endomembrane system) GO:0005794 (other intracellular organelles, endomembrane system)[,]GO:0000062 (binding, cofactor binding) GO:0008289 (binding, lipid binding)[,]False[,]False[,]False[,]False[,]False[,]False[,]True[,]False[,]False[,]False[,]False[,]False[,]False[,]False[,]False[,]False[,]True[,]False[,]False[,]False[,]False[,]False[,]False[,]False[,]True[,]False[,]False[,]False[,]False[,]False[,]True[,]False[,]False[,]False[,]False[,]False[,]False[,]False[,]False[,]False[,]False
Q5ZML3[,]Q5ZML3[,][,]Serine/arginine-rich splicing factor 1[,]SRSF1[,]Gallus gallus[,]257[,]May play a role in preventing exon skipping, ensuring the accuracy of splicing and regulating alternative splicing.[,][,]http://www.uniprot.org/uniprot/Q5ZML3[,]GO:0006397 cellular processGO:0048024 regulationGO:0043488 regulationGO:0006355 regulationGO:0006417 regulationGO:0008380 cellular process[,]GO:0005634 (nucleus, intracellular)[,]GO:0003729 (binding, heterocyclic compound binding) GO:0000166 (binding, heterocyclic compound binding)[,]False[,]True[,]False[,]False[,]False[,]False[,]False[,]False[,]True[,]False[,]False[,]False[,]False[,]False[,]False[,]False[,]False[,]False[,]True[,]False[,]False[,]False[,]False[,]False[,]False[,]False[,]False[,]False[,]False[,]False[,]True[,]False[,]False[,]False[,]False[,]False[,]False[,]False[,]False[,]False[,]False
Q6ITC7[,]Q6ITC7[,][,]40S ribosomal protein S13[,]RPS13[,]Gallus gallus[,]151[,][,][,]http://www.uniprot.org/uniprot/Q6ITC7[,]GO:0033119 regulationGO:0006412 cellular process[,]GO:0022627 (ribosome, intracellular) GO:0070062 (extracellular, extracellular organelle) GO:0005925 (other, anchoring junction) GO:0016020 (other) GO:0005730 (nucleus, intracellular)[,]GO:0003729 (binding, heterocyclic compound binding) GO:0070181 (binding, heterocyclic compound binding) GO:0003735 (structural molecule activity, structural constituent of ribosome)[,]False[,]True[,]False[,]False[,]False[,]False[,]False[,]False[,]True[,]False[,]False[,]False[,]False[,]False[,]True[,]False[,]False[,]False[,]True[,]False[,]False[,]False[,]False[,]True[,]False[,]False[,]False[,]False[,]True[,]False[,]True[,]False[,]False[,]False[,]True[,]False[,]False[,]False[,]False[,]False[,]False
Q5ZIA5[,]Q5ZIA5[,][,]Coatomer subunit beta[,]COPB1[,]Gallus gallus[,]953[,]The coatomer is a cytosolic protein complex that binds to dilysine motifs and reversibly associates with Golgi non-clathrin-coated vesicles, which further mediate biosynthetic protein transport from the ER, via the Golgi up to the trans Golgi network. Coatomer complex is required for budding from Golgi membranes, and is essential for the retrograde Golgi-to-ER transport of dilysine-tagged proteins (By similarity).[,][,]http://www.uniprot.org/uniprot/Q5ZIA5[,]GO:0006886 localizationGO:0016192 localization[,]GO:0030126 (other intracellular organelles, endomembrane system)[,]GO:0005198 (structural molecule activity)[,]False[,]False[,]False[,]False[,]False[,]False[,]True[,]False[,]False[,]False[,]False[,]False[,]False[,]False[,]False[,]False[,]False[,]False[,]False[,]False[,]False[,]False[,]False[,]False[,]True[,]False[,]False[,]False[,]False[,]False[,]False[,]False[,]False[,]False[,]True[,]False[,]False[,]False[,]False[,]False[,]False
P22451[,]P22451[,][,]60S ribosomal protein L5[,]RPL5[,]Gallus gallus[,]297[,]Required for rRNA maturation and formation of the 60S ribosomal subunits (By similarity). This protein binds 5S RNA.[,][,]http://www.uniprot.org/uniprot/P22451[,]GO:0042273 cellular component organization or biogenesisGO:0006364 cellular component organization or biogenesisGO:0006412 cellular process[,]GO:0022625 (ribosome, intracellular) GO:0070062 (extracellular, extracellular organelle) GO:0005925 (other, anchoring junction) GO:0016020 (other) GO:0005730 (nucleus, intracellular)[,]GO:0008097 (binding, heterocyclic compound binding) GO:0044822 (binding, heterocyclic compound binding) GO:0003735 (structural molecule activity, structural constituent of ribosome)[,]False[,]True[,]False[,]False[,]False[,]False[,]False[,]False[,]False[,]False[,]False[,]True[,]False[,]False[,]True[,]False[,]False[,]False[,]True[,]False[,]False[,]False[,]False[,]True[,]False[,]False[,]False[,]False[,]True[,]False[,]True[,]False[,]False[,]False[,]True[,]False[,]False[,]False[,]False[,]False[,]False
Q5ZK63[,]Q5ZK63[,][,]Activated RNA polymerase II transcriptional coactivator p15[,]SUB1[,]Gallus gallus[,]126[,]General coactivator that functions cooperatively with TAFs and mediates functional interactions between upstream activators and the general transcriptional machinery. May be involved in stabilizing the multiprotein transcription complex. Binds single-stranded DNA. Also binds, in vitro, non-specifically to double-stranded DNA (ds DNA) (By similarity).[,][,]http://www.uniprot.org/uniprot/Q5ZK63[,]GO:0006355 regulationGO:0006351 cellular process[,]GO:0005634 (nucleus, intracellular)[,]GO:0003677 (binding, heterocyclic compound binding) GO:0003713 (transcription factor activity, protein binding, transcription factor activity, transcription factor binding)[,]False[,]True[,]False[,]False[,]False[,]False[,]False[,]False[,]True[,]False[,]False[,]False[,]False[,]False[,]False[,]False[,]False[,]False[,]True[,]False[,]False[,]False[,]False[,]False[,]False[,]False[,]False[,]False[,]False[,]False[,]True[,]False[,]False[,]False[,]False[,]False[,]False[,]False[,]False[,]False[,]True
P80565[,]P80565[,][,]Fatty acid-binding protein, smooth muscle[,]FABP[,]Gallus gallus[,]71[,]May be involved in the regulation of smooth muscle contraction by transporting polyunsaturated fatty acids (e.g. arachidonic acid).[,][,]http://www.uniprot.org/uniprot/P80565[,]GO:0006810 localization[,][,]GO:0008289 (binding, lipid binding)[,]False[,]False[,]False[,]False[,]False[,]False[,]True[,]False[,]False[,]False[,]False[,]False[,]False[,]False[,]False[,]False[,]False[,]False[,]False[,]False[,]False[,]False[,]False[,]False[,]False[,]False[,]False[,]False[,]False[,]False[,]True[,]False[,]False[,]False[,]False[,]False[,]False[,]False[,]False[,]False[,]False
Q5F3T9[,]Q5F3T9[,][,]UDP-glucose 6-dehydrogenase[,]UGDH[,]Gallus gallus[,]494[,]Involved in the biosynthesis of glycosaminoglycans; hyaluronan, chondroitin sulfate, and heparan sulfate.[,]UDP-glucose + 2 NAD(+) + H(2)O = UDP-glucuronate + 2 NADH.[,]http://www.uniprot.org/uniprot/Q5F3T9[,]GO:0001702 developmental processGO:0006065 cellular process[,]GO:0070062 (extracellular, extracellular organelle) GO:0005654 (nucleus, intracellular)[,]GO:0051287 (binding, cofactor binding) GO:0003979 (catalytic activity, oxidoreductase activity)[,]False[,]True[,]True[,]False[,]False[,]False[,]False[,]False[,]False[,]False[,]False[,]False[,]False[,]False[,]False[,]False[,]False[,]False[,]True[,]False[,]False[,]False[,]False[,]True[,]False[,]False[,]False[,]False[,]False[,]False[,]True[,]True[,]False[,]False[,]False[,]False[,]False[,]False[,]False[,]False[,]False
Q9PTR5[,]Q9PTR5[,][,]Lissencephaly-1 homolog[,]PAFAH1B1[,]Gallus gallus[,]410[,]Positively regulates the activity of the minus-end directed microtubule motor protein dynein. May enhance dynein-mediated microtubule sliding by targeting dynein to the microtubule plus end. Required for several dynein- and microtubule-dependent processes such as the maintenance of Golgi integrity, the peripheral transport of microtubule fragments and the coupling of the nucleus and centrosome. May be required for proliferation of neuronal precursors and neuronal migration.[,][,]http://www.uniprot.org/uniprot/Q9PTR5[,]GO:0001675 cellular component organization or biogenesisGO:0030036 cellular component organization or biogenesisGO:0008344 behaviorGO:0001667 cellular processGO:0060117 cellular processGO:0048854 developmental processGO:0051301 cellular processGO:0090102 developmental processGO:0021540 cellular component organization or biogenesisGO:0043622 cellular component organization or biogenesisGO:0000132 cellular component organization or biogenesisGO:0042249 developmental processGO:0021766 developmental processGO:0021819 cellular processGO:0007611 behaviorGO:0090176 cellular component organization or biogenesisGO:0031023 cellular component organization or biogenesisGO:0007067 cellular component organization or biogenesisGO:0046329 regulationGO:0007405 cellular processGO:0050885 interaction with cells and organismsGO:0051081 cellular component organization or biogenesisGO:0036035 cellular processGO:0001961 regulationGO:0061003 regulationGO:0040019 regulationGO:0009306 cellular processGO:0043087 regulationGO:0070507 regulationGO:0008090 cellular processGO:0007268 cellular processGO:0019226 cellular processGO:0047496 cellular process[,]GO:0000235 (cytoskeleton, intracellular) GO:0005938 (cytoplasm, cell periphery) GO:0031252 (other, cell leading edge) GO:0070062 (extracellular, extracellular organelle) GO:0000776 (chromosome, intracellular) GO:0005875 (cytoskeleton, intracellular) GO:0005815 (cytoskeleton, intracellular) GO:0031512 (other, cell projection) GO:0005635 (nucleus, endomembrane system) GO:0048471 (nucleus, intracellular)[,][,]False[,]True[,]True[,]False[,]False[,]True[,]False[,]False[,]True[,]False[,]False[,]True[,]False[,]True[,]False[,]False[,]False[,]False[,]True[,]False[,]True[,]False[,]False[,]True[,]False[,]False[,]False[,]True[,]True[,]False[,]False[,]False[,]False[,]False[,]False[,]False[,]False[,]False[,]False[,]False[,]False
P23991[,]P23991[,][,]Alcohol dehydrogenase 1[,]ADH1[,]Gallus gallus[,]376[,][,]An alcohol + NAD(+) = an aldehyde or ketone + NADH.[,]http://www.uniprot.org/uniprot/P23991[,][,]GO:0005737 (cytoplasm, intracellular)[,]GO:0004022 (catalytic activity, oxidoreductase activity) GO:0008270 (binding, ion binding)[,]False[,]False[,]False[,]False[,]False[,]False[,]False[,]False[,]False[,]False[,]False[,]False[,]False[,]False[,]False[,]False[,]False[,]False[,]False[,]False[,]False[,]False[,]False[,]False[,]False[,]False[,]False[,]True[,]False[,]False[,]True[,]True[,]False[,]False[,]False[,]False[,]False[,]False[,]False[,]False[,]False
O13154[,]O13154[,][,]Protein kinase C and casein kinase substrate in neurons protein 2[,]PACSIN2[,]Gallus gallus[,]448[,]Lipid-binding protein that is able to promote the tubulation of the phosphatidic acid-containing membranes it preferentially binds. Plays a role in intracellular vesicle-mediated transport. Involved in the endocytosis of cell-surface receptors like the EGF receptor, contributing to its internalization in the absence of EGF stimulus. May also play a role in the formation of caveolae at the cell membrane and thereby may play a role in caveola-mediated endocytosis (By similarity).[,][,]http://www.uniprot.org/uniprot/O13154[,]GO:0030036 cellular component organization or biogenesisGO:0070836 cellular component organization or biogenesisGO:0006897 localizationGO:0097320 cellular component organization or biogenesisGO:0045806 regulation[,]GO:0005901 (plasma membrane, cell periphery) GO:0030659 (other intracellular organelles, intracellular) GO:0005856 (cytoskeleton, intracellular) GO:0005829 (cytoplasm, intracellular) GO:0005769 (endosome, endomembrane system) GO:0005925 (other, anchoring junction) GO:0055038 (endosome, endomembrane system) GO:0032587 (plasma membrane, cell leading edge)[,]GO:0008092 (binding, protein binding) GO:0070300 (binding, ion binding)[,]False[,]False[,]False[,]False[,]False[,]False[,]True[,]False[,]True[,]False[,]False[,]True[,]True[,]False[,]False[,]False[,]False[,]False[,]False[,]False[,]True[,]True[,]False[,]False[,]True[,]False[,]False[,]True[,]True[,]False[,]True[,]False[,]False[,]False[,]False[,]False[,]False[,]False[,]False[,]False[,]False
Q5ZM11[,]Q5ZM11[,][,]Arginine--tRNA ligase, cytoplasmic[,]RARS[,]Gallus gallus[,]661[,]Forms part of a macromolecular complex that catalyzes the attachment of specific amino acids to cognate tRNAs during protein synthesis.[,]ATP + L-arginine + tRNA(Arg) = AMP + diphosphate + L-arginyl-tRNA(Arg).[,]http://www.uniprot.org/uniprot/Q5ZM11[,]GO:0006420 cellular process[,]GO:0005737 (cytoplasm, intracellular)[,]GO:0004814 (catalytic activity, ligase activity) GO:0005524 (binding, carbohydrate derivative binding)[,]False[,]True[,]False[,]False[,]False[,]False[,]False[,]False[,]False[,]False[,]False[,]False[,]False[,]False[,]False[,]False[,]False[,]False[,]False[,]False[,]False[,]False[,]False[,]False[,]False[,]False[,]False[,]True[,]False[,]False[,]True[,]True[,]False[,]False[,]False[,]False[,]False[,]False[,]False[,]False[,]False
P84407[,]P84407[,][,]Alpha-fetoprotein[,]AFP[,]Gallus gallus[,]615[,]Binds copper, nickel, and fatty acids as well as, and bilirubin less well than, serum albumin.[,][,]http://www.uniprot.org/uniprot/P84407[,]GO:0006810 localization[,]GO:0005615 (extracellular, extracellular region part)[,]GO:0046872 (binding, ion binding)[,]False[,]False[,]False[,]False[,]False[,]False[,]True[,]False[,]False[,]False[,]False[,]False[,]False[,]False[,]False[,]False[,]False[,]False[,]False[,]False[,]False[,]False[,]False[,]True[,]False[,]False[,]False[,]False[,]False[,]False[,]True[,]False[,]False[,]False[,]False[,]False[,]False[,]False[,]False[,]False[,]False
Q90986[,]Q90986[,][,]Lymphocyte antigen 6E[,]LY6E[,]Gallus gallus[,]126[,][,][,]http://www.uniprot.org/uniprot/Q90986[,]GO:0008283 single-organism processGO:0002320 cellular process[,]GO:0031225 (other, membrane part) GO:0009986 (cell surface, cell surface) GO:0005886 (plasma membrane, cell periphery)[,][,]False[,]True[,]False[,]False[,]False[,]False[,]False[,]False[,]False[,]False[,]False[,]True[,]False[,]False[,]False[,]False[,]False[,]False[,]False[,]False[,]False[,]True[,]True[,]False[,]False[,]False[,]False[,]False[,]True[,]False[,]False[,]False[,]False[,]False[,]False[,]False[,]False[,]False[,]False[,]False[,]False
Q5ZM35[,]Q5ZM35[,][,]Twinfilin-2[,]TWF2[,]Gallus gallus[,]349[,]Actin-binding protein involved in motile and morphological processes. Inhibits actin polymerization, likely by sequestering G-actin (By similarity).[,][,]http://www.uniprot.org/uniprot/Q5ZM35[,]GO:0030837 regulation[,]GO:0005856 (cytoskeleton, intracellular) GO:0048471 (nucleus, intracellular)[,][,]False[,]False[,]False[,]False[,]False[,]False[,]False[,]False[,]True[,]False[,]False[,]False[,]False[,]False[,]False[,]False[,]False[,]False[,]True[,]False[,]True[,]False[,]False[,]False[,]False[,]False[,]False[,]False[,]False[,]False[,]False[,]False[,]False[,]False[,]False[,]False[,]False[,]False[,]False[,]False[,]False
Q5ZM91[,]Q5ZM91[,][,]cAMP-dependent protein kinase type I-alpha regulatory subunit[,]PRKAR1A[,]Gallus gallus[,]382[,][,][,]http://www.uniprot.org/uniprot/Q5ZM91[,]GO:0060038 developmental processGO:0001707 developmental processGO:2000480 regulationGO:0045214 cellular component organization or biogenesis[,]GO:0031588 (macromolecular complex, intracellular) GO:0005952 (macromolecular complex, intracellular) GO:0031594 (other, neuromuscular junction) GO:0005886 (plasma membrane, cell periphery)[,]GO:0030552 (binding, carbohydrate derivative binding) GO:0004862 (molecular function regulator, enzyme regulator activity) GO:0008603 (molecular function regulator, enzyme regulator activity)[,]False[,]False[,]True[,]False[,]False[,]False[,]False[,]False[,]True[,]False[,]False[,]True[,]False[,]False[,]False[,]False[,]False[,]False[,]False[,]False[,]False[,]True[,]False[,]False[,]False[,]False[,]True[,]False[,]True[,]False[,]True[,]False[,]False[,]False[,]False[,]False[,]False[,]False[,]False[,]False[,]True
P08636[,]P08636[,][,]40S ribosomal protein S17[,]RPS17[,]Gallus gallus[,]135[,][,][,]http://www.uniprot.org/uniprot/P08636[,]GO:0034101 regulationGO:0042274 cellular component organization or biogenesisGO:0006364 cellular component organization or biogenesisGO:0006412 cellular process[,]GO:0070062 (extracellular, extracellular organelle) GO:0005925 (other, anchoring junction) GO:0016020 (other) GO:0005840 (ribosome, intracellular)[,]GO:0044822 (binding, heterocyclic compound binding) GO:0003735 (structural molecule activity, structural constituent of ribosome)[,]False[,]True[,]False[,]False[,]False[,]False[,]False[,]False[,]True[,]False[,]False[,]True[,]False[,]False[,]True[,]False[,]False[,]False[,]False[,]False[,]False[,]False[,]False[,]True[,]False[,]False[,]False[,]False[,]True[,]False[,]True[,]False[,]False[,]False[,]True[,]False[,]False[,]False[,]False[,]False[,]False
P41125[,]P41125[,][,]60S ribosomal protein L13[,]RPL13[,]Gallus gallus[,]211[,][,][,]http://www.uniprot.org/uniprot/P41125[,]GO:0006412 cellular process[,]GO:0022625 (ribosome, intracellular) GO:0016020 (other) GO:0005730 (nucleus, intracellular)[,]GO:0044822 (binding, heterocyclic compound binding) GO:0003735 (structural molecule activity, structural constituent of ribosome)[,]False[,]True[,]False[,]False[,]False[,]False[,]False[,]False[,]False[,]False[,]False[,]False[,]False[,]False[,]True[,]False[,]False[,]False[,]True[,]False[,]False[,]False[,]False[,]False[,]False[,]False[,]False[,]False[,]True[,]False[,]True[,]False[,]False[,]False[,]True[,]False[,]False[,]False[,]False[,]False[,]False
P38024[,]P38024[,][,]Multifunctional protein ADE2[,]AIRC[,]Gallus gallus[,]426[,][,]5-amino-1-(5-phospho-D-ribosyl)imidazole-4-carboxylate = 5-amino-1-(5-phospho-D-ribosyl)imidazole + CO(2).[,]http://www.uniprot.org/uniprot/P38024[,]GO:0006189 cellular processGO:0055086 cellular processGO:0006144 cellular processGO:0044281 metabolic process[,]GO:0005829 (cytoplasm, intracellular) GO:0070062 (extracellular, extracellular organelle) GO:0016020 (other)[,]GO:0005524 (binding, carbohydrate derivative binding) GO:0004638 (catalytic activity, lyase activity) GO:0004639 (catalytic activity, ligase activity)[,]False[,]True[,]False[,]False[,]False[,]False[,]False[,]True[,]False[,]False[,]False[,]False[,]False[,]False[,]False[,]False[,]False[,]False[,]False[,]False[,]False[,]False[,]False[,]True[,]False[,]False[,]False[,]True[,]True[,]False[,]True[,]True[,]False[,]False[,]False[,]False[,]False[,]False[,]False[,]False[,]False
Q90732[,]Q90732[,][,]26S protease regulatory subunit 4[,]PSMC1[,]Gallus gallus[,]440[,]The 26S protease is involved in the ATP-dependent degradation of ubiquitinated proteins. The regulatory (or ATPase) complex confers ATP dependency and substrate specificity to the 26S complex.[,][,]http://www.uniprot.org/uniprot/Q90732[,]GO:0030163 metabolic process[,]GO:0005737 (cytoplasm, intracellular) GO:0005634 (nucleus, intracellular) GO:0022624 (macromolecular complex, intracellular)[,]GO:0005524 (binding, carbohydrate derivative binding) GO:0016787 (catalytic activity, hydrolase activity)[,]False[,]False[,]False[,]False[,]False[,]False[,]False[,]True[,]False[,]False[,]False[,]False[,]False[,]False[,]False[,]False[,]False[,]False[,]True[,]False[,]False[,]False[,]False[,]False[,]False[,]False[,]True[,]True[,]False[,]False[,]True[,]True[,]False[,]False[,]False[,]False[,]False[,]False[,]False[,]False[,]False
Q5ZMG0[,]Q5ZMG0[,][,]D-dopachrome decarboxylase[,]DDT[,]Gallus gallus[,]118[,]Tautomerization of D-dopachrome with decarboxylation to give 5,6-dihydroxyindole (DHI).[,]D-dopachrome = 5,6-dihydroxyindole + CO(2).[,]http://www.uniprot.org/uniprot/Q5ZMG0[,]GO:0042438 cellular process[,]GO:0005737 (cytoplasm, intracellular)[,]GO:0033981 (catalytic activity, lyase activity)[,]False[,]True[,]False[,]False[,]False[,]False[,]False[,]False[,]False[,]False[,]False[,]False[,]False[,]False[,]False[,]False[,]False[,]False[,]False[,]False[,]False[,]False[,]False[,]False[,]False[,]False[,]False[,]True[,]False[,]False[,]False[,]True[,]False[,]False[,]False[,]False[,]False[,]False[,]False[,]False[,]False
Q5ZM44[,]Q5ZM44[,][,]Calcineurin B homologous protein 1[,]CHP1[,]Gallus gallus[,]195[,]Calcium-binding protein involved in different processes such as regulation of vesicular trafficking, plasma membrane Na(+)/H(+) exchanger and gene transcription. Involved in the constitutive exocytic membrane traffic. Mediates the association between microtubules and membrane-bound organelles of the endoplasmic reticulum and Golgi apparatus and is also required for the targeting and fusion of transcytotic vesicles (TCV) with the plasma membrane. Functions as an integral cofactor in cell pH regulation by controlling plasma membrane-type Na(+)/H(+) exchange activity. Inhibits serum- and GTPase-stimulated Na(+)/H(+) exchange. Plays a role as an inhibitor of ribosomal RNA transcription. Acts as a negative regulator of the calcineurin/NFAT signaling pathway.[,][,]http://www.uniprot.org/uniprot/Q5ZM44[,]GO:0071468 cellular processGO:0031122 cellular component organization or biogenesisGO:0022406 cellular processGO:0061025 cellular component organization or biogenesisGO:0061024 cellular component organization or biogenesisGO:0001578 cellular component organization or biogenesisGO:0070885 regulationGO:0032088 regulationGO:0010923 regulationGO:0031953 regulationGO:0042308 regulationGO:0006469 regulationGO:0001933 regulationGO:0031397 regulationGO:0060050 regulationGO:0090314 regulationGO:0051222 regulationGO:0032417 regulationGO:0006611 localizationGO:0050821 regulationGO:0051453 regulationGO:1901214 regulation[,]GO:0005737 (cytoplasm, intracellular) GO:0005783 (er, endomembrane system) GO:0005793 (er, intracellular) GO:0070062 (extracellular, extracellular organelle) GO:0005925 (other, anchoring junction) GO:0000139 (other intracellular organelles, endomembrane system) GO:0015630 (cytoskeleton, intracellular) GO:0005634 (nucleus, intracellular) GO:0005886 (plasma membrane, cell periphery) GO:0030133 (other intracellular organelles, endomembrane system)[,]GO:0005509 (binding, ion binding) GO:0048306 (binding, protein binding) GO:0019900 (binding, protein binding) GO:0008017 (binding, macromolecular complex binding) GO:0004860 (molecular function regulator, enzyme regulator activity) GO:0005215 (transporter)[,]False[,]True[,]False[,]False[,]False[,]False[,]True[,]False[,]True[,]False[,]False[,]True[,]False[,]False[,]False[,]False[,]True[,]False[,]True[,]False[,]True[,]True[,]False[,]True[,]True[,]False[,]False[,]True[,]True[,]False[,]True[,]False[,]False[,]False[,]False[,]False[,]False[,]False[,]False[,]False[,]True
Q5ZL57[,]Q5ZL57[,][,]Coatomer subunit delta[,]ARCN1[,]Gallus gallus[,]510[,]The coatomer is a cytosolic protein complex that binds to dilysine motifs and reversibly associates with Golgi non-clathrin-coated vesicles, which further mediate biosynthetic protein transport from the ER, via the Golgi up to the trans Golgi network. Coatomer complex is required for budding from Golgi membranes, and is essential for the retrograde Golgi-to-ER transport of dilysine-tagged proteins. In mammals, the coatomer can only be recruited by membranes associated to ADP-ribosylation factors (ARFs), which are small GTP-binding proteins; the complex also influences the Golgi structural integrity, as well as the processing, activity, and endocytic recycling of LDL receptors (By similarity).[,][,]http://www.uniprot.org/uniprot/Q5ZL57[,]GO:0008344 behaviorGO:0021691 developmental processGO:0006886 localizationGO:0043473 single-organism processGO:0006890 localization[,]GO:0030131 (macromolecular complex, intracellular) GO:0030126 (other intracellular organelles, endomembrane system) GO:0005783 (er, endomembrane system)[,]GO:0044822 (binding, heterocyclic compound binding)[,]False[,]False[,]True[,]False[,]False[,]False[,]True[,]False[,]False[,]False[,]False[,]True[,]False[,]False[,]False[,]False[,]True[,]False[,]False[,]False[,]False[,]False[,]False[,]False[,]True[,]False[,]True[,]False[,]False[,]False[,]True[,]False[,]False[,]False[,]False[,]False[,]False[,]False[,]False[,]False[,]False
Q91955[,]Q91955[,][,]Myotrophin[,]MTPN[,]Gallus gallus[,]118[,]Regulates NF-kappa-B transcription factor activity. Promotes growth of cardiomyocytes, but not cardiomyocyte proliferation. Promotes cardiac muscle hypertrophy. Plays a role in the regulation of the growth of actin filaments. Inhibits the activity of the F-actin-capping protein complex (By similarity).[,][,]http://www.uniprot.org/uniprot/Q91955[,]GO:0010613 regulationGO:0030307 regulationGO:0010557 regulationGO:0051092 regulationGO:0051247 regulation[,]GO:0030424 (other, cell projection) GO:0005737 (cytoplasm, intracellular) GO:0005829 (cytoplasm, intracellular) GO:0005634 (nucleus, intracellular) GO:0048471 (nucleus, intracellular)[,][,]False[,]False[,]False[,]False[,]False[,]False[,]False[,]False[,]True[,]False[,]False[,]False[,]False[,]False[,]False[,]False[,]False[,]False[,]True[,]False[,]False[,]False[,]False[,]False[,]False[,]False[,]False[,]True[,]True[,]False[,]False[,]False[,]False[,]False[,]False[,]False[,]False[,]False[,]False[,]False[,]False
Q90955[,]Q90955[,][,]Prostaglandin E synthase 3[,]PTGES3[,]Gallus gallus[,]146[,]Molecular chaperone.[,](5Z,13E)-(15S)-9-alpha,11-alpha-epidioxy-15-hydroxyprosta-5,13-dienoate = (5Z,13E)-(15S)-11-alpha,15-dihydroxy-9-oxoprosta-5,13-dienoate.[,]http://www.uniprot.org/uniprot/Q90955[,]GO:0001516 cellular processGO:0006278 cellular process[,]GO:0005829 (cytoplasm, intracellular) GO:0005697 (nucleus, intracellular)[,]GO:0050220 (catalytic activity, isomerase activity) GO:0003720 (catalytic activity, transferase activity) GO:0051082 (binding, protein binding)[,]False[,]True[,]False[,]False[,]False[,]False[,]False[,]False[,]False[,]False[,]False[,]False[,]False[,]False[,]False[,]False[,]False[,]False[,]True[,]False[,]False[,]False[,]False[,]False[,]False[,]False[,]False[,]True[,]False[,]False[,]True[,]True[,]False[,]False[,]False[,]False[,]False[,]False[,]False[,]False[,]False
P13863[,]P13863[,][,]Cyclin-dependent kinase 1[,]CDK1[,]Gallus gallus[,]303[,]Plays a key role in the control of the eukaryotic cell cycle. It is required in higher cells for entry into S-phase and mitosis. p34 is a component of the kinase complex that phosphorylates the repetitive C-terminus of RNA polymerase II.[,]ATP + [DNA-directed RNA polymerase] = ADP + [DNA-directed RNA polymerase] phosphate.[,]http://www.uniprot.org/uniprot/P13863[,]GO:0051301 cellular processGO:0006281 cellular processGO:0006302 cellular processGO:0000724 cellular processGO:0007067 cellular component organization or biogenesisGO:0051726 regulation[,]GO:0005737 (cytoplasm, intracellular) GO:0005815 (cytoskeleton, intracellular) GO:0005654 (nucleus, intracellular)[,]GO:0005524 (binding, carbohydrate derivative binding) GO:0004693 (catalytic activity, transferase activity) GO:0008353 (catalytic activity, transferase activity)[,]False[,]True[,]False[,]False[,]False[,]False[,]False[,]False[,]True[,]False[,]False[,]True[,]False[,]False[,]False[,]False[,]False[,]False[,]True[,]False[,]True[,]False[,]False[,]False[,]False[,]False[,]False[,]True[,]False[,]False[,]True[,]True[,]False[,]False[,]False[,]False[,]False[,]False[,]False[,]False[,]False
Q5ZIN1[,]Q5ZIN1[,][,]Nuclear migration protein nudC[,]NUDC[,]Gallus gallus[,]341[,]Plays a role in neurogenesis and neuronal migration. Necessary for correct formation of mitotic spindles and chromosome separation during mitosis. Necessary for cytokinesis and cell proliferation (By similarity).[,][,]http://www.uniprot.org/uniprot/Q5ZIN1[,]GO:0051301 cellular processGO:0007067 cellular component organization or biogenesis[,]GO:0005737 (cytoplasm, intracellular) GO:0005874 (cytoskeleton, intracellular)[,][,]False[,]True[,]False[,]False[,]False[,]False[,]False[,]False[,]False[,]False[,]False[,]True[,]False[,]False[,]False[,]False[,]False[,]False[,]False[,]False[,]True[,]False[,]False[,]False[,]False[,]False[,]False[,]True[,]False[,]False[,]False[,]False[,]False[,]False[,]False[,]False[,]False[,]False[,]False[,]False[,]False
P35001[,]P35001[,][,]Neuromodulin[,]GAP43[,]Gallus gallus[,]246[,]This protein is associated with nerve growth. It is a major component of the motile "growth cones" that form the tips of elongating axons. Plays a role in axonal and dendritic filopodia induction (By similarity).[,][,]http://www.uniprot.org/uniprot/P35001[,]GO:0030154 cellular processGO:0007399 developmental processGO:0040008 regulation[,]GO:0030054 (other) GO:0031527 (plasma membrane, cell periphery) GO:0032584 (plasma membrane, cell periphery) GO:0034592 (other intracellular organelles, intracellular) GO:0030672 (other intracellular organelles, intracellular)[,][,]False[,]True[,]True[,]False[,]False[,]False[,]False[,]False[,]True[,]False[,]False[,]False[,]False[,]False[,]False[,]False[,]False[,]False[,]False[,]False[,]False[,]True[,]False[,]False[,]True[,]False[,]False[,]False[,]True[,]False[,]False[,]False[,]False[,]False[,]False[,]False[,]False[,]False[,]False[,]False[,]False
P84169[,]P84169[,][,]26S proteasome non-ATPase regulatory subunit 13[,]PSMD13[,]Gallus gallus[,]376[,]Acts as a regulatory subunit of the 26S proteasome which is involved in the ATP-dependent degradation of ubiquitinated proteins.[,][,]http://www.uniprot.org/uniprot/P84169[,][,]GO:0022624 (macromolecular complex, intracellular)[,][,]False[,]False[,]False[,]False[,]False[,]False[,]False[,]False[,]False[,]False[,]False[,]False[,]False[,]False[,]False[,]False[,]False[,]False[,]False[,]False[,]False[,]False[,]False[,]False[,]False[,]False[,]True[,]False[,]False[,]False[,]False[,]False[,]False[,]False[,]False[,]False[,]False[,]False[,]False[,]False[,]False
Q5ZM25[,]Q5ZM25[,][,]Obg-like ATPase 1[,]OLA1[,]Gallus gallus[,]396[,]Hydrolyzes ATP, and can also hydrolyze GTP with lower efficiency. Has lower affinity for GTP.[,][,]http://www.uniprot.org/uniprot/Q5ZM25[,][,]GO:0005813 (cytoskeleton, intracellular) GO:0005737 (cytoplasm, intracellular) GO:0070062 (extracellular, extracellular organelle) GO:0016020 (other) GO:0005730 (nucleus, intracellular)[,]GO:0005524 (binding, carbohydrate derivative binding) GO:0016887 (catalytic activity, hydrolase activity) GO:0005525 (binding, carbohydrate derivative binding) GO:0046872 (binding, ion binding) GO:0043023 (binding, macromolecular complex binding) GO:0043022 (binding, macromolecular complex binding)[,]False[,]False[,]False[,]False[,]False[,]False[,]False[,]False[,]False[,]False[,]False[,]False[,]False[,]False[,]False[,]False[,]False[,]False[,]True[,]False[,]True[,]False[,]False[,]True[,]False[,]False[,]False[,]True[,]True[,]False[,]True[,]True[,]False[,]False[,]False[,]False[,]False[,]False[,]False[,]False[,]False
Q8UW59[,]Q8UW59[,][,]Protein deglycase DJ-1[,]PARK7[,]Gallus gallus[,]189[,]Protein deglycase that repairs methylglyoxal- and glyoxal-glycated amino acids and proteins, and releases repaired proteins and lactate or glycolate, respectively. Deglycates cysteines, arginines and lysines residues in proteins, and thus reactivates these proteins by reversing glycation by glyoxals. Acts on early glycation intermediates (hemithioacetals and aminocarbinols), preventing the formation of advanced glycation endproducts (AGE). Plays an important role in cell protection against oxidative stress and cell death acting as oxidative stress sensor and redox-sensitive chaperone and protease; functions probably related to its primary function. It is involved in neuroprotective mechanisms as well as cell growth and transformation. Its involvement in protein repair could also explain other unrelated functions. Eliminates hydrogen peroxide and protects cells against hydrogen peroxide-induced cell death. Required for correct mitochondrial morphology and function as well as for autophagy of dysfunctional mitochondria. Regulates astrocyte inflammatory responses, may modulate lipid rafts-dependent endocytosis in astrocytes and neuronal cells. Binds to a number of mRNAs containing multiple copies of GG or CC motifs and partially inhibits their translation but dissociates following oxidative stress. Metal-binding protein able to bind copper as well as toxic mercury ions, enhances the cell protection mechanism against induced metal toxicity.[,][,]http://www.uniprot.org/uniprot/Q8UW59[,]GO:0008344 behaviorGO:0006914 cellular processGO:0070301 cellular processGO:0034599 cellular processGO:0051583 regulationGO:0006954 response to stimulusGO:0060548 regulationGO:2000277 regulationGO:0006517 cellular processGO:0050821 regulationGO:0043523 regulationGO:0042542 response to stimulusGO:0007338 interaction with cells and organismsGO:0001963 cellular process[,]GO:0005737 (cytoplasm, intracellular) GO:0045121 (other, membrane part) GO:0005739 (mitochondria, intracellular) GO:0005634 (nucleus, intracellular) GO:0005886 (plasma membrane, cell periphery)[,]GO:0003729 (binding, heterocyclic compound binding) GO:0008233 (catalytic activity, hydrolase activity) GO:0042803 (binding, protein binding)[,]False[,]True[,]False[,]False[,]False[,]True[,]False[,]False[,]True[,]False[,]True[,]True[,]False[,]False[,]False[,]False[,]False[,]True[,]True[,]False[,]False[,]True[,]False[,]False[,]False[,]False[,]False[,]True[,]True[,]False[,]True[,]True[,]False[,]False[,]False[,]False[,]False[,]False[,]False[,]False[,]False
Q5ZKX1[,]Q5ZKX1[,][,]Charged multivesicular body protein 1b[,]CHMP1B[,]Gallus gallus[,]199[,]Probable peripherally associated component of the endosomal sorting required for transport complex III (ESCRT-III) which is involved in multivesicular bodies (MVBs) formation and sorting of endosomal cargo proteins into MVBs. MVBs contain intraluminal vesicles (ILVs) that are generated by invagination and scission from the limiting membrane of the endosome and mostly are delivered to lysosomes enabling degradation of membrane proteins, such as stimulated growth factor receptors, lysosomal enzymes and lipids.[,][,]http://www.uniprot.org/uniprot/Q5ZKX1[,]GO:0015031 localizationGO:0007034 localization[,]GO:0005829 (cytoplasm, intracellular) GO:0031902 (endosome, endomembrane system)[,][,]False[,]False[,]False[,]False[,]False[,]False[,]True[,]False[,]False[,]False[,]False[,]False[,]True[,]False[,]False[,]False[,]False[,]False[,]False[,]False[,]False[,]False[,]False[,]False[,]False[,]False[,]False[,]True[,]False[,]False[,]False[,]False[,]False[,]False[,]False[,]False[,]False[,]False[,]False[,]False[,]False
Q90875[,]Q90875[,][,]Cytoplasmic aconitate hydratase[,]ACO1[,]Gallus gallus[,]889[,]Catalyzes the isomerization of citrate to isocitrate via cis-aconitate.[,]Citrate = isocitrate.[,]http://www.uniprot.org/uniprot/Q90875[,]GO:0006879 regulationGO:0010040 response to stimulusGO:0006099 cellular process[,]GO:0005737 (cytoplasm, intracellular)[,]GO:0051539 (binding, metal cluster binding) GO:0003994 (catalytic activity, lyase activity) GO:0046872 (binding, ion binding) GO:0003723 (binding, heterocyclic compound binding)[,]False[,]True[,]False[,]False[,]False[,]False[,]False[,]False[,]True[,]False[,]True[,]False[,]False[,]False[,]False[,]False[,]False[,]False[,]False[,]False[,]False[,]False[,]False[,]False[,]False[,]False[,]False[,]True[,]False[,]False[,]True[,]True[,]False[,]False[,]False[,]False[,]False[,]False[,]False[,]False[,]False
P18660[,]P18660[,][,]60S acidic ribosomal protein P1[,]RPLP1[,]Gallus gallus[,]114[,]Plays an important role in the elongation step of protein synthesis.[,][,]http://www.uniprot.org/uniprot/P18660[,]GO:0006414 cellular process[,]GO:0022625 (ribosome, intracellular) GO:0070062 (extracellular, extracellular organelle) GO:0005925 (other, anchoring junction)[,]GO:0003735 (structural molecule activity, structural constituent of ribosome)[,]False[,]True[,]False[,]False[,]False[,]False[,]False[,]False[,]False[,]False[,]False[,]False[,]False[,]False[,]True[,]False[,]False[,]False[,]False[,]False[,]False[,]False[,]False[,]True[,]False[,]False[,]False[,]False[,]True[,]False[,]False[,]False[,]False[,]False[,]True[,]False[,]False[,]False[,]False[,]False[,]False
P18302[,]P18302[,][,]Drebrin[,]DBN1[,]Gallus gallus[,][,]Drebrins might play some role in cell migration, extension of neuronal processes and plasticity of dendrites, respectively.[,][,]http://www.uniprot.org/uniprot/P18302[,]GO:0007015 cellular component organization or biogenesisGO:0030154 cellular processGO:0007399 developmental process[,]GO:0005737 (cytoplasm, intracellular)[,][,]False[,]True[,]True[,]False[,]False[,]False[,]False[,]False[,]False[,]False[,]False[,]True[,]False[,]False[,]False[,]False[,]False[,]False[,]False[,]False[,]False[,]False[,]False[,]False[,]False[,]False[,]False[,]True[,]False[,]False[,]False[,]False[,]False[,]False[,]False[,]False[,]False[,]False[,]False[,]False[,]False
P08286[,]P08286[,][,]Histone H1.10[,]N/A[,]Gallus gallus[,]220[,]Histones H1 are necessary for the condensation of nucleosome chains into higher-order structures.[,][,]http://www.uniprot.org/uniprot/P08286[,]GO:0006334 cellular component organization or biogenesis[,]GO:0000786 (chromosome, intracellular) GO:0005634 (nucleus, intracellular)[,]GO:0003677 (binding, heterocyclic compound binding)[,]False[,]False[,]False[,]False[,]False[,]False[,]False[,]False[,]False[,]False[,]False[,]True[,]False[,]True[,]False[,]False[,]False[,]False[,]True[,]False[,]False[,]False[,]False[,]False[,]False[,]False[,]False[,]False[,]False[,]False[,]True[,]False[,]False[,]False[,]False[,]False[,]False[,]False[,]False[,]False[,]False
P08288[,]P08288[,][,]Histone H1.11R[,]N/A[,]Gallus gallus[,]219[,]Histones H1 are necessary for the condensation of nucleosome chains into higher-order structures.[,][,]http://www.uniprot.org/uniprot/P08288[,]GO:0006334 cellular component organization or biogenesis[,]GO:0000786 (chromosome, intracellular) GO:0005634 (nucleus, intracellular)[,]GO:0003677 (binding, heterocyclic compound binding)[,]False[,]False[,]False[,]False[,]False[,]False[,]False[,]False[,]False[,]False[,]False[,]True[,]False[,]True[,]False[,]False[,]False[,]False[,]True[,]False[,]False[,]False[,]False[,]False[,]False[,]False[,]False[,]False[,]False[,]False[,]True[,]False[,]False[,]False[,]False[,]False[,]False[,]False[,]False[,]False[,]False
P08284[,]P08284[,][,]Histone H1.01[,]N/A[,]Gallus gallus[,]219[,]Histones H1 are necessary for the condensation of nucleosome chains into higher-order structures.[,][,]http://www.uniprot.org/uniprot/P08284[,]GO:0006334 cellular component organization or biogenesis[,]GO:0000786 (chromosome, intracellular) GO:0005634 (nucleus, intracellular)[,]GO:0003677 (binding, heterocyclic compound binding)[,]False[,]False[,]False[,]False[,]False[,]False[,]False[,]False[,]False[,]False[,]False[,]True[,]False[,]True[,]False[,]False[,]False[,]False[,]True[,]False[,]False[,]False[,]False[,]False[,]False[,]False[,]False[,]False[,]False[,]False[,]True[,]False[,]False[,]False[,]False[,]False[,]False[,]False[,]False[,]False[,]False
P09987[,]P09987[,][,]Histone H1[,]N/A[,]Gallus gallus[,]218[,]Histones H1 are necessary for the condensation of nucleosome chains into higher-order structures.[,][,]http://www.uniprot.org/uniprot/P09987[,]GO:0006334 cellular component organization or biogenesis[,]GO:0000786 (chromosome, intracellular) GO:0005634 (nucleus, intracellular)[,]GO:0003677 (binding, heterocyclic compound binding)[,]False[,]False[,]False[,]False[,]False[,]False[,]False[,]False[,]False[,]False[,]False[,]True[,]False[,]True[,]False[,]False[,]False[,]False[,]True[,]False[,]False[,]False[,]False[,]False[,]False[,]False[,]False[,]False[,]False[,]False[,]True[,]False[,]False[,]False[,]False[,]False[,]False[,]False[,]False[,]False[,]False
P08287[,]P08287[,][,]Histone H1.11L[,]N/A[,]Gallus gallus[,]225[,]Histones H1 are necessary for the condensation of nucleosome chains into higher-order structures.[,][,]http://www.uniprot.org/uniprot/P08287[,]GO:0006334 cellular component organization or biogenesis[,]GO:0000786 (chromosome, intracellular) GO:0005634 (nucleus, intracellular)[,]GO:0003677 (binding, heterocyclic compound binding)[,]False[,]False[,]False[,]False[,]False[,]False[,]False[,]False[,]False[,]False[,]False[,]True[,]False[,]True[,]False[,]False[,]False[,]False[,]True[,]False[,]False[,]False[,]False[,]False[,]False[,]False[,]False[,]False[,]False[,]False[,]True[,]False[,]False[,]False[,]False[,]False[,]False[,]False[,]False[,]False[,]False
P08285[,]P08285[,][,]Histone H1.03[,]N/A[,]Gallus gallus[,]224[,]Histones H1 are necessary for the condensation of nucleosome chains into higher-order structures.[,][,]http://www.uniprot.org/uniprot/P08285[,]GO:0006334 cellular component organization or biogenesis[,]GO:0000786 (chromosome, intracellular) GO:0005634 (nucleus, intracellular)[,]GO:0003677 (binding, heterocyclic compound binding)[,]False[,]False[,]False[,]False[,]False[,]False[,]False[,]False[,]False[,]False[,]False[,]True[,]False[,]True[,]False[,]False[,]False[,]False[,]True[,]False[,]False[,]False[,]False[,]False[,]False[,]False[,]False[,]False[,]False[,]False[,]True[,]False[,]False[,]False[,]False[,]False[,]False[,]False[,]False[,]False[,]False
P46157[,]P46157[,][,]Gallinacin-1 alpha[,]N/A[,]Gallus gallus[,]65[,]Has bactericidal activity. Potent activity against E.coli ML-35, L.monocytogenes EGD and C.albicans.[,][,]http://www.uniprot.org/uniprot/P46157[,]GO:0042742 interaction with cells and organismsGO:0050832 interaction with cells and organismsGO:0031640 regulation[,]GO:0005576 (extracellular)[,][,]False[,]False[,]False[,]False[,]False[,]True[,]False[,]False[,]True[,]False[,]False[,]False[,]False[,]False[,]False[,]False[,]False[,]False[,]False[,]False[,]False[,]False[,]False[,]True[,]False[,]False[,]False[,]False[,]False[,]False[,]False[,]False[,]False[,]False[,]False[,]False[,]False[,]False[,]False[,]False[,]False
P61355[,]P61355[,][,]60S ribosomal protein L27[,]RPL27[,]Gallus gallus[,]136[,][,][,]http://www.uniprot.org/uniprot/P61355[,]GO:0006412 cellular process[,]GO:0022625 (ribosome, intracellular) GO:0070062 (extracellular, extracellular organelle) GO:0005925 (other, anchoring junction) GO:0016020 (other) GO:0005634 (nucleus, intracellular)[,]GO:0044822 (binding, heterocyclic compound binding) GO:0003735 (structural molecule activity, structural constituent of ribosome)[,]False[,]True[,]False[,]False[,]False[,]False[,]False[,]False[,]False[,]False[,]False[,]False[,]False[,]False[,]True[,]False[,]False[,]False[,]True[,]False[,]False[,]False[,]False[,]True[,]False[,]False[,]False[,]False[,]True[,]False[,]True[,]False[,]False[,]False[,]True[,]False[,]False[,]False[,]False[,]False[,]False
P42324[,]P42324[,][,]Hippocalcin-like protein 1[,]HPCAL1[,]Gallus gallus[,]193[,][,][,]http://www.uniprot.org/uniprot/P42324[,]GO:0007165 regulation[,]GO:0070062 (extracellular, extracellular organelle)[,]GO:0005509 (binding, ion binding)[,]False[,]False[,]False[,]False[,]False[,]False[,]False[,]False[,]True[,]False[,]False[,]False[,]False[,]False[,]False[,]False[,]False[,]False[,]False[,]False[,]False[,]False[,]False[,]True[,]False[,]False[,]False[,]False[,]False[,]False[,]True[,]False[,]False[,]False[,]False[,]False[,]False[,]False[,]False[,]False[,]False
Q5ZMN0[,]Q5ZMN0[,][,]Acidic leucine-rich nuclear phosphoprotein 32 family member B[,]ANP32B[,]Gallus gallus[,]262[,]Multifunctional protein working as a cell cycle progression factor as well as a cell survival factor. Required for the progression from the G1 to the S phase. Anti-apoptotic protein which functions as a caspase-3 inhibitor. Has no phosphatase 2A (PP2A) inhibitor activity. Exhibits histone chaperone properties, stimulating core histones to assemble into a nucleosome (By similarity).[,][,]http://www.uniprot.org/uniprot/Q5ZMN0[,][,]GO:0005634 (nucleus, intracellular)[,][,]False[,]False[,]False[,]False[,]False[,]False[,]False[,]False[,]False[,]False[,]False[,]False[,]False[,]False[,]False[,]False[,]False[,]False[,]True[,]False[,]False[,]False[,]False[,]False[,]False[,]False[,]False[,]False[,]False[,]False[,]False[,]False[,]False[,]False[,]False[,]False[,]False[,]False[,]False[,]False[,]False
Q5ZIY5[,]Q5ZIY5[,][,]Serine/threonine-protein phosphatase 2A 55 kDa regulatory subunit B delta isoform[,]PPP2R2D[,]Gallus gallus[,]451[,]B regulatory subunit of protein phosphatase 2A (PP2A) that plays a key role in cell cycle by controlling mitosis entry and exit. The activity of PP2A complexes containing PPP2R2D (PR55-delta) fluctuate during the cell cycle: the activity is high in interphase and low in mitosis. During mitosis, activity of PP2A is inhibited via interaction with phosphorylated ENSA and ARPP19 inhibitors. Within the PP2A complexes, the B regulatory subunits modulate substrate selectivity and catalytic activity, and also may direct the localization of the catalytic enzyme to a particular subcellular compartment (By similarity).[,][,]http://www.uniprot.org/uniprot/Q5ZIY5[,]GO:0051301 cellular processGO:0010458 cellular component organization or biogenesisGO:0007067 cellular component organization or biogenesisGO:0034047 regulationGO:0007165 regulation[,]GO:0005737 (cytoplasm, intracellular) GO:0000159 (macromolecular complex, intracellular)[,]GO:0008601 (molecular function regulator, enzyme regulator activity)[,]False[,]True[,]False[,]False[,]False[,]False[,]False[,]False[,]True[,]False[,]False[,]True[,]False[,]False[,]False[,]False[,]False[,]False[,]False[,]False[,]False[,]False[,]False[,]False[,]False[,]False[,]True[,]True[,]False[,]False[,]False[,]False[,]False[,]False[,]False[,]False[,]False[,]False[,]False[,]False[,]True
Q6XL41[,]Q6XL41[,][,]Ammonium transporter Rh type C[,]RHCG[,]Gallus gallus[,]467[,]Functions as an ammonia transporter.[,][,]http://www.uniprot.org/uniprot/Q6XL41[,]GO:0015696 localization[,]GO:0016324 (plasma membrane, apical part of cell) GO:0016021 (other, membrane part)[,]GO:0008519 (transporter, substrate-specific transporter activity)[,]False[,]False[,]False[,]False[,]False[,]False[,]True[,]False[,]False[,]False[,]False[,]False[,]False[,]False[,]False[,]False[,]False[,]False[,]False[,]False[,]False[,]True[,]False[,]False[,]False[,]False[,]False[,]False[,]True[,]False[,]False[,]False[,]False[,]False[,]False[,]False[,]False[,]False[,]False[,]False[,]True
Q9IAY5[,]Q9IAY5[,][,]Protein syndesmos[,]SDOS[,]Gallus gallus[,][,]Does not play a role in U8 snoRNA decapping activity. May bind U8 snoRNA (By similarity). Probable adapter protein involved in cytoskeletal organization. Overexpression enhances cell spreading, actin stress fiber and focal contact formation.[,][,]http://www.uniprot.org/uniprot/Q9IAY5[,][,]GO:0005737 (cytoplasm, intracellular) GO:0005856 (cytoskeleton, intracellular) GO:0005925 (other, anchoring junction) GO:0005886 (plasma membrane, cell periphery)[,]GO:0016787 (catalytic activity, hydrolase activity) GO:0044822 (binding, heterocyclic compound binding) GO:0030515 (binding, heterocyclic compound binding)[,]False[,]False[,]False[,]False[,]False[,]False[,]False[,]False[,]False[,]False[,]False[,]False[,]False[,]False[,]False[,]False[,]False[,]False[,]False[,]False[,]True[,]True[,]False[,]False[,]False[,]False[,]False[,]True[,]True[,]False[,]True[,]True[,]False[,]False[,]False[,]False[,]False[,]False[,]False[,]False[,]False
Q5ZLG0[,]Q5ZLG0[,][,]Acetoacetyl-CoA synthetase[,]AACS[,]Gallus gallus[,]667[,]Activates acetoacetate to acetoacetyl-CoA. May be involved in utilizing ketone body for the fatty acid-synthesis during adipose tissue development (By similarity).[,]ATP + acetoacetate + CoA = AMP + diphosphate + acetoacetyl-CoA.[,]http://www.uniprot.org/uniprot/Q5ZLG0[,]GO:0006631 cellular process[,]GO:0005829 (cytoplasm, intracellular)[,]GO:0030729 (catalytic activity, ligase activity) GO:0005524 (binding, carbohydrate derivative binding)[,]False[,]True[,]False[,]False[,]False[,]False[,]False[,]False[,]False[,]False[,]False[,]False[,]False[,]False[,]False[,]False[,]False[,]False[,]False[,]False[,]False[,]False[,]False[,]False[,]False[,]False[,]False[,]True[,]False[,]False[,]True[,]True[,]False[,]False[,]False[,]False[,]False[,]False[,]False[,]False[,]False
Q98TF6[,]Q98TF6[,][,]60S ribosomal protein L36[,]RPL36[,]Gallus gallus[,]105[,][,][,]http://www.uniprot.org/uniprot/Q98TF6[,]GO:0006412 cellular process[,]GO:0022625 (ribosome, intracellular) GO:0016020 (other) GO:0005730 (nucleus, intracellular)[,]GO:0044822 (binding, heterocyclic compound binding) GO:0003735 (structural molecule activity, structural constituent of ribosome)[,]False[,]True[,]False[,]False[,]False[,]False[,]False[,]False[,]False[,]False[,]False[,]False[,]False[,]False[,]True[,]False[,]False[,]False[,]True[,]False[,]False[,]False[,]False[,]False[,]False[,]False[,]False[,]False[,]True[,]False[,]True[,]False[,]False[,]False[,]True[,]False[,]False[,]False[,]False[,]False[,]False
Q9PTG6[,]Q9PTG6[,][,]Dynactin subunit 2[,]DCTN2[,]Gallus gallus[,]402[,]Modulates cytoplasmic dynein binding to an organelle, and plays a role in prometaphase chromosome alignment and spindle organization during mitosis. Involved in anchoring microtubules to centrosomes. May play a role in synapse formation during brain development (By similarity).[,][,]http://www.uniprot.org/uniprot/Q9PTG6[,]GO:0007017 cellular processGO:0007067 cellular component organization or biogenesis[,]GO:0005737 (cytoplasm, intracellular) GO:0005869 (cytoskeleton, intracellular) GO:0030286 (cytoskeleton, intracellular) GO:0016020 (other) GO:0005874 (cytoskeleton, intracellular) GO:0005815 (cytoskeleton, intracellular) GO:0031982 (other, vesicle)[,]GO:0003774 (catalytic activity, hydrolase activity)[,]False[,]True[,]False[,]False[,]False[,]False[,]False[,]False[,]False[,]False[,]False[,]True[,]False[,]False[,]False[,]False[,]False[,]False[,]False[,]False[,]True[,]False[,]False[,]False[,]False[,]False[,]False[,]True[,]True[,]False[,]False[,]True[,]False[,]False[,]False[,]False[,]False[,]False[,]False[,]False[,]False
Q90YH9[,]Q90YH9[,][,]Testin[,]TES[,]Gallus gallus[,]422[,]Scaffold protein that may play a role in cell adhesion, cell spreading and in the reorganization of the actin cytoskeleton. May play a role in the regulation of cell proliferation. May inhibit cell growth (By similarity).[,][,]http://www.uniprot.org/uniprot/Q90YH9[,]GO:0008285 regulation[,]GO:0005737 (cytoplasm, intracellular) GO:0005925 (other, anchoring junction) GO:0005634 (nucleus, intracellular) GO:0005886 (plasma membrane, cell periphery) GO:0043234 (macromolecular complex, protein complex)[,]GO:0044822 (binding, heterocyclic compound binding) GO:0008270 (binding, ion binding)[,]False[,]False[,]False[,]False[,]False[,]False[,]False[,]False[,]True[,]False[,]False[,]False[,]False[,]False[,]False[,]False[,]False[,]False[,]True[,]False[,]False[,]True[,]False[,]False[,]False[,]False[,]True[,]True[,]True[,]False[,]True[,]False[,]False[,]False[,]False[,]False[,]False[,]False[,]False[,]False[,]False
Q5ZK05[,]Q5ZK05[,][,]Toll-interacting protein[,]TOLLIP[,]Gallus gallus[,]274[,]Component of the signaling pathway of IL-1 and Toll-like receptors. Inhibits cell activation by microbial products. Connects the ubiquitin pathway to autophagy by functioning as a ubiquitin-ATG8 family adapter and thus mediating autophagic clearance of ubiquitin conjugates. The TOLLIP-dependent selective autophagy pathway plays an important role in clearance of cytotoxic polyQ proteins aggregates (By similarity).[,][,]http://www.uniprot.org/uniprot/Q5ZK05[,]GO:0006914 cellular processGO:0006954 response to stimulusGO:0045087 immune system processGO:0016310 cellular process[,]GO:0005737 (cytoplasm, intracellular)[,][,]False[,]True[,]False[,]False[,]True[,]False[,]False[,]False[,]False[,]False[,]True[,]False[,]False[,]False[,]False[,]False[,]False[,]False[,]False[,]False[,]False[,]False[,]False[,]False[,]False[,]False[,]False[,]True[,]False[,]False[,]False[,]False[,]False[,]False[,]False[,]False[,]False[,]False[,]False[,]False[,]False
Q5ZJ08[,]Q5ZJ08[,][,]Tyrosine--tRNA ligase, cytoplasmic[,]YARS[,]Gallus gallus[,]527[,]Catalyzes the attachment of tyrosine to tRNA(Tyr) in a two-step reaction: tyrosine is first activated by ATP to form Tyr-AMP and then transferred to the acceptor end of tRNA(Tyr).[,]ATP + L-tyrosine + tRNA(Tyr) = AMP + diphosphate + L-tyrosyl-tRNA(Tyr).[,]http://www.uniprot.org/uniprot/Q5ZJ08[,]GO:0006437 cellular process[,]GO:0005737 (cytoplasm, intracellular)[,]GO:0005524 (binding, carbohydrate derivative binding) GO:0000049 (binding, heterocyclic compound binding) GO:0004831 (catalytic activity, ligase activity)[,]False[,]True[,]False[,]False[,]False[,]False[,]False[,]False[,]False[,]False[,]False[,]False[,]False[,]False[,]False[,]False[,]False[,]False[,]False[,]False[,]False[,]False[,]False[,]False[,]False[,]False[,]False[,]True[,]False[,]False[,]True[,]True[,]False[,]False[,]False[,]False[,]False[,]False[,]False[,]False[,]False
P08940[,]P08940[,][,]Myeloid protein 1[,]MIM1[,]Gallus gallus[,]326[,][,][,]http://www.uniprot.org/uniprot/P08940[,]GO:0030851 cellular processGO:0046677 response to stimulus[,]GO:0044194 (other intracellular organelles, intracellular) GO:0005615 (extracellular, extracellular region part)[,][,]False[,]True[,]False[,]False[,]False[,]False[,]False[,]False[,]False[,]False[,]True[,]False[,]False[,]False[,]False[,]False[,]False[,]False[,]False[,]False[,]False[,]False[,]False[,]True[,]True[,]False[,]False[,]False[,]False[,]False[,]False[,]False[,]False[,]False[,]False[,]False[,]False[,]False[,]False[,]False[,]False
Q90879[,]Q90879[,][,]Ubiquitin-conjugating enzyme E2 variant 1[,]UBE2V1[,]Gallus gallus[,][,]Has no ubiquitin ligase activity on its own. The UBE2V1-UBE2N heterodimer catalyzes the synthesis of non-canonical poly-ubiquitin chains that are linked through 'Lys-63'. This type of poly-ubiquitination activates IKK and does not seem to involve protein degradation by the proteasome. Plays a role in the activation of NF-kappa-B. Mediates transcriptional activation of target genes. Plays a role in the control of progress through the cell cycle and differentiation. Plays a role in the error-free DNA repair pathway and contributes to the survival of cells after DNA damage (By similarity).[,][,]http://www.uniprot.org/uniprot/Q90879[,]GO:0042275 cellular processGO:0045087 immune system processGO:0043123 regulationGO:0051092 regulationGO:0006301 cellular processGO:0070534 cellular processGO:0034138 regulationGO:0002224 regulation[,]GO:0005737 (cytoplasm, intracellular) GO:0070062 (extracellular, extracellular organelle) GO:0005634 (nucleus, intracellular) GO:0035370 (macromolecular complex, intracellular) GO:0000151 (macromolecular complex, intracellular)[,]GO:0061631 (catalytic activity, transferase activity) GO:0061630 (catalytic activity, transferase activity) GO:0031625 (binding, protein binding)[,]False[,]True[,]False[,]False[,]True[,]False[,]False[,]False[,]True[,]False[,]False[,]False[,]False[,]False[,]False[,]False[,]False[,]False[,]True[,]False[,]False[,]False[,]False[,]True[,]False[,]False[,]True[,]True[,]False[,]False[,]True[,]True[,]False[,]False[,]False[,]False[,]False[,]False[,]False[,]False[,]False
ABX88836[,][,][,][,][,][,][,][,][,]http://www.uniprot.org/uniprot/ABX88836[,][,][,][,]False[,]False[,]False[,]False[,]False[,]False[,]False[,]False[,]False[,]False[,]False[,]False[,]False[,]False[,]False[,]False[,]False[,]False[,]False[,]False[,]False[,]False[,]False[,]False[,]False[,]False[,]False[,]False[,]False[,]False[,]False[,]False[,]False[,]False[,]False[,]False[,]False[,]False[,]False[,]False[,]False
AHZ13542[,][,][,][,][,][,][,][,][,]http://www.uniprot.org/uniprot/AHZ13542[,][,][,][,]False[,]False[,]False[,]False[,]False[,]False[,]False[,]False[,]False[,]False[,]False[,]False[,]False[,]False[,]False[,]False[,]False[,]False[,]False[,]False[,]False[,]False[,]False[,]False[,]False[,]False[,]False[,]False[,]False[,]False[,]False[,]False[,]False[,]False[,]False[,]False[,]False[,]False[,]False[,]False[,]False
Q5ZML1[,]Q5ZML1[,][,]Importin subunit alpha-5[,]KPNA1[,]Gallus gallus[,]538[,]Functions in nuclear protein import as an adapter protein for nuclear receptor KPNB1. Binds specifically and directly to substrates containing either a simple or bipartite NLS motif. Docking of the importin/substrate complex to the nuclear pore complex (NPC) is mediated by KPNB1 through binding to nucleoporin FxFG repeats and the complex is subsequently translocated through the pore by an energy requiring, Ran-dependent mechanism. At the nucleoplasmic side of the NPC, Ran binds to importin-beta and the three components separate and importin-alpha and -beta are re-exported from the nucleus to the cytoplasm where GTP hydrolysis releases Ran from importin. The directionality of nuclear import is thought to be conferred by an asymmetric distribution of the GTP- and GDP-bound forms of Ran between the cytoplasm and nucleus (By similarity).[,][,]http://www.uniprot.org/uniprot/Q5ZML1[,]GO:0042307 regulationGO:0006606 localization[,]GO:0005737 (cytoplasm, intracellular) GO:0030425 (other, cell projection) GO:0005654 (nucleus, intracellular) GO:0005634 (nucleus, intracellular)[,]GO:0008565 (transporter, substrate-specific transporter activity)[,]False[,]False[,]False[,]False[,]False[,]False[,]True[,]False[,]True[,]False[,]False[,]False[,]False[,]False[,]False[,]False[,]False[,]False[,]True[,]False[,]False[,]False[,]False[,]False[,]False[,]False[,]False[,]True[,]True[,]False[,]False[,]False[,]False[,]False[,]False[,]False[,]False[,]False[,]False[,]False[,]True
Q2IAL7[,]Q2IAL7[,][,]Cathelicidin-2[,]CATHL2[,]Gallus gallus[,]154[,]Binds bacterial lipopolysaccharide (LPS). Has potent antimicrobial activity against Gram-positive and Gram-negative bacteria (in vitro). Has hemolytic activity (in vitro). May play a role in the innate immune response.[,][,]http://www.uniprot.org/uniprot/Q2IAL7[,]GO:0042742 interaction with cells and organismsGO:0050829 interaction with cells and organismsGO:0050830 interaction with cells and organismsGO:0045087 immune system process[,]GO:0005576 (extracellular)[,][,]False[,]False[,]False[,]False[,]True[,]True[,]False[,]False[,]False[,]False[,]False[,]False[,]False[,]False[,]False[,]False[,]False[,]False[,]False[,]False[,]False[,]False[,]False[,]True[,]False[,]False[,]False[,]False[,]False[,]False[,]False[,]False[,]False[,]False[,]False[,]False[,]False[,]False[,]False[,]False[,]False
AEF28983[,][,][,][,][,][,][,][,][,]http://www.uniprot.org/uniprot/AEF28983[,][,][,][,]False[,]False[,]False[,]False[,]False[,]False[,]False[,]False[,]False[,]False[,]False[,]False[,]False[,]False[,]False[,]False[,]False[,]False[,]False[,]False[,]False[,]False[,]False[,]False[,]False[,]False[,]False[,]False[,]False[,]False[,]False[,]False[,]False[,]False[,]False[,]False[,]False[,]False[,]False[,]False[,]False
Q5ZJX1[,]Q5ZJX1[,][,]Alpha/beta hydrolase domain-containing protein 17C[,]ABHD17C[,]Gallus gallus[,]310[,][,][,]http://www.uniprot.org/uniprot/Q5ZJX1[,][,][,]GO:0016787 (catalytic activity, hydrolase activity)[,]False[,]False[,]False[,]False[,]False[,]False[,]False[,]False[,]False[,]False[,]False[,]False[,]False[,]False[,]False[,]False[,]False[,]False[,]False[,]False[,]False[,]False[,]False[,]False[,]False[,]False[,]False[,]False[,]False[,]False[,]False[,]True[,]False[,]False[,]False[,]False[,]False[,]False[,]False[,]False[,]False
Q5ZKG5[,]Q5ZKG5[,][,]Low molecular weight phosphotyrosine protein phosphatase[,]ACP1[,]Gallus gallus[,]158[,]Acts on tyrosine phosphorylated proteins, low-MW aryl phosphates and natural and synthetic acyl phosphates.[,]A phosphate monoester + H(2)O = an alcohol + phosphate.[,]http://www.uniprot.org/uniprot/Q5ZKG5[,][,]GO:0005737 (cytoplasm, intracellular) GO:0009898 (plasma membrane, cell periphery) GO:0070062 (extracellular, extracellular organelle)[,]GO:0003993 (catalytic activity, hydrolase activity) GO:0004726 (catalytic activity, hydrolase activity)[,]False[,]False[,]False[,]False[,]False[,]False[,]False[,]False[,]False[,]False[,]False[,]False[,]False[,]False[,]False[,]False[,]False[,]False[,]False[,]False[,]False[,]True[,]False[,]True[,]False[,]False[,]False[,]True[,]False[,]False[,]False[,]True[,]False[,]False[,]False[,]False[,]False[,]False[,]False[,]False[,]False
Q5ZL33[,]Q5ZL33[,][,]Serine-threonine kinase receptor-associated protein[,]STRAP[,]Gallus gallus[,][,]The SMN complex plays a catalyst role in the assembly of small nuclear ribonucleoproteins (snRNPs), the building blocks of the spliceosome. Thereby, plays an important role in the splicing of cellular pre-mRNAs. Most spliceosomal snRNPs contain a common set of Sm proteins that assemble in a heptameric protein ring on the Sm site of the small nuclear RNA to form the core snRNP. In the cytosol, the Sm proteins are trapped in an inactive complex. The SMN complex triggers the assembly of core snRNPs and their transport to the nucleus. STRAP plays a role in the cellular distribution of the SMN complex (By similarity).[,][,]http://www.uniprot.org/uniprot/Q5ZL33[,]GO:0030277 regulationGO:0010633 regulationGO:0050680 regulationGO:0010719 regulationGO:0060394 regulationGO:0000122 regulationGO:0030512 regulationGO:0000387 cellular component organization or biogenesis[,]GO:0005829 (cytoplasm, intracellular) GO:0005654 (nucleus, intracellular) GO:0005886 (plasma membrane, cell periphery) GO:0032797 (macromolecular complex, intracellular) GO:0034719 (macromolecular complex, intracellular)[,]GO:0044822 (binding, heterocyclic compound binding) GO:0005102 (binding, protein binding)[,]False[,]False[,]False[,]False[,]False[,]False[,]False[,]False[,]True[,]False[,]False[,]True[,]False[,]False[,]False[,]False[,]False[,]False[,]True[,]False[,]False[,]True[,]False[,]False[,]False[,]False[,]True[,]True[,]False[,]False[,]True[,]False[,]False[,]False[,]False[,]False[,]False[,]False[,]False[,]False[,]False
Q98TF8[,]Q98TF8[,][,]60S ribosomal protein L22[,]RPL22[,]Gallus gallus[,]128[,][,][,]http://www.uniprot.org/uniprot/Q98TF8[,]GO:0006412 cellular process[,]GO:0005840 (ribosome, intracellular)[,]GO:0003735 (structural molecule activity, structural constituent of ribosome)[,]False[,]True[,]False[,]False[,]False[,]False[,]False[,]False[,]False[,]False[,]False[,]False[,]False[,]False[,]True[,]False[,]False[,]False[,]False[,]False[,]False[,]False[,]False[,]False[,]False[,]False[,]False[,]False[,]False[,]False[,]False[,]False[,]False[,]False[,]True[,]False[,]False[,]False[,]False[,]False[,]False
Q5ZJU3[,]Q5ZJU3[,][,]Asparagine synthetase [glutamine-hydrolyzing][,]ASNS[,]Gallus gallus[,]561[,][,]ATP + L-aspartate + L-glutamine + H(2)O = AMP + diphosphate + L-asparagine + L-glutamate.[,]http://www.uniprot.org/uniprot/Q5ZJU3[,]GO:0006541 cellular processGO:0070981 cellular process[,][,]GO:0004066 (catalytic activity, ligase activity) GO:0005524 (binding, carbohydrate derivative binding)[,]False[,]True[,]False[,]False[,]False[,]False[,]False[,]False[,]False[,]False[,]False[,]False[,]False[,]False[,]False[,]False[,]False[,]False[,]False[,]False[,]False[,]False[,]False[,]False[,]False[,]False[,]False[,]False[,]False[,]False[,]True[,]True[,]False[,]False[,]False[,]False[,]False[,]False[,]False[,]False[,]False
Q805F9[,]Q805F9[,][,]DNA damage-binding protein 1[,]DDB1[,]Gallus gallus[,]1140[,]Required for DNA repair. Binds to DDB2 to form the UV-damaged DNA-binding protein complex (the UV-DDB complex). The UV-DDB complex may recognize UV-induced DNA damage and recruit proteins of the nucleotide excision repair pathway (the NER pathway) to initiate DNA repair (By similarity). Also appears to function as a component of numerous distinct DCX (DDB1-CUL4-X-box) E3 ubiquitin-protein ligase complexes which mediate the ubiquitination and subsequent proteasomal degradation of target proteins. The functional specificity of the DCX E3 ubiquitin-protein ligase complex is determined by the variable substrate recognition component recruited by DDB1.[,][,]http://www.uniprot.org/uniprot/Q805F9[,]GO:0006281 cellular processGO:0043161 cellular processGO:0016567 cellular process[,]GO:0080008 (macromolecular complex, intracellular) GO:0031464 (macromolecular complex, intracellular) GO:0031465 (macromolecular complex, intracellular) GO:0005737 (cytoplasm, intracellular) GO:0005654 (nucleus, intracellular) GO:0005634 (nucleus, intracellular)[,]GO:0003677 (binding, heterocyclic compound binding)[,]False[,]True[,]False[,]False[,]False[,]False[,]False[,]False[,]False[,]False[,]False[,]False[,]False[,]False[,]False[,]False[,]False[,]False[,]True[,]False[,]False[,]False[,]False[,]False[,]False[,]False[,]True[,]True[,]False[,]False[,]True[,]False[,]False[,]False[,]False[,]False[,]False[,]False[,]False[,]False[,]False
P41239[,]P41239[,][,]Tyrosine-protein kinase CSK[,]CSK[,]Gallus gallus[,]450[,]Non-receptor tyrosine-protein kinase that plays an important role in the regulation of cell growth, differentiation, migration and immune response. Phosphorylates tyrosine residues located in the C-terminal tails of Src-family kinases (SFKs). Upon tail phosphorylation, Src-family members engage in intramolecular interactions between the phosphotyrosine tail and the SH2 domain that result in an inactive conformation. To inhibit SFKs, CSK is recruited to the plasma membrane via binding to transmembrane proteins or adapter proteins located near the plasma membrane (By similarity).[,]ATP + a [protein]-L-tyrosine = ADP + a [protein]-L-tyrosine phosphate.[,]http://www.uniprot.org/uniprot/P41239[,]GO:0002376 immune system process[,]GO:0005737 (cytoplasm, intracellular)[,]GO:0005524 (binding, carbohydrate derivative binding) GO:0004715 (catalytic activity, transferase activity)[,]False[,]False[,]False[,]False[,]True[,]False[,]False[,]False[,]False[,]False[,]False[,]False[,]False[,]False[,]False[,]False[,]False[,]False[,]False[,]False[,]False[,]False[,]False[,]False[,]False[,]False[,]False[,]True[,]False[,]False[,]True[,]True[,]False[,]False[,]False[,]False[,]False[,]False[,]False[,]False[,]False
Q5ZJX7[,]Q5ZJX7[,][,]Multivesicular body subunit 12A[,]MVB12A[,]Gallus gallus[,]267[,]Component of the ESCRT-I complex, a regulator of vesicular trafficking process. Required for the sorting of endocytic ubiquitinated cargos into multivesicular bodies (By similarity).[,][,]http://www.uniprot.org/uniprot/Q5ZJX7[,]GO:0015031 localization[,]GO:0031902 (endosome, endomembrane system)[,][,]False[,]False[,]False[,]False[,]False[,]False[,]True[,]False[,]False[,]False[,]False[,]False[,]True[,]False[,]False[,]False[,]False[,]False[,]False[,]False[,]False[,]False[,]False[,]False[,]False[,]False[,]False[,]False[,]False[,]False[,]False[,]False[,]False[,]False[,]False[,]False[,]False[,]False[,]False[,]False[,]False
[truncated: 12,486 more chars]
