# Supplementary material for: Integrated Omics and Computational Glycobiology Reveal Structural Basis for Influenza A Virus Glycan Microheterogeneity and Host Interactions
Source: Mol Cell Proteomics. 2016 Mar 16;15(6):1895–912. doi: 10.1074/mcp.M116.058016 (PMC5083086; doi:10.1074/mcp.M116.058016)
Supplement: Supplemental Data [file 10.1074_M116.058016_mcp.M116.058016-2.zip › STRAP_results/PR-08_STRAP_results.atxt]

ACF41834[	][	][	][	][	][	][	][	][	]http://www.uniprot.org/uniprot/ACF41834[	][	][	][	]False[	]False[	]False[	]False[	]False[	]False[	]False[	]False[	]False[	]False[	]False[	]False[	]False[	]False[	]False[	]False[	]False[	]False[	]False[	]False[	]False[	]False[	]False[	]False[	]False[	]False[	]False[	]False[	]False[	]False[	]False[	]False[	]False[	]False[	]False[	]False[	]False[
AEI85375[	][	][	][	][	][	][	][	][	]http://www.uniprot.org/uniprot/AEI85375[	][	][	][	]False[	]False[	]False[	]False[	]False[	]False[	]False[	]False[	]False[	]False[	]False[	]False[	]False[	]False[	]False[	]False[	]False[	]False[	]False[	]False[	]False[	]False[	]False[	]False[	]False[	]False[	]False[	]False[	]False[	]False[	]False[	]False[	]False[	]False[	]False[	]False[	]False[
AAM75158[	][	][	][	][	][	][	][	][	]http://www.uniprot.org/uniprot/AAM75158[	][	][	][	]False[	]False[	]False[	]False[	]False[	]False[	]False[	]False[	]False[	]False[	]False[	]False[	]False[	]False[	]False[	]False[	]False[	]False[	]False[	]False[	]False[	]False[	]False[	]False[	]False[	]False[	]False[	]False[	]False[	]False[	]False[	]False[	]False[	]False[	]False[	]False[	]False[
ABO38384[	][	][	][	][	][	][	][	][	]http://www.uniprot.org/uniprot/ABO38384[	][	][	][	]False[	]False[	]False[	]False[	]False[	]False[	]False[	]False[	]False[	]False[	]False[	]False[	]False[	]False[	]False[	]False[	]False[	]False[	]False[	]False[	]False[	]False[	]False[	]False[	]False[	]False[	]False[	]False[	]False[	]False[	]False[	]False[	]False[	]False[	]False[	]False[	]False[
ABP49316[	][	][	][	][	][	][	][	][	]http://www.uniprot.org/uniprot/ABP49316[	][	][	][	]False[	]False[	]False[	]False[	]False[	]False[	]False[	]False[	]False[	]False[	]False[	]False[	]False[	]False[	]False[	]False[	]False[	]False[	]False[	]False[	]False[	]False[	]False[	]False[	]False[	]False[	]False[	]False[	]False[	]False[	]False[	]False[	]False[	]False[	]False[	]False[	]False[
ABD62781[	][	][	][	][	][	][	][	][	]http://www.uniprot.org/uniprot/ABD62781[	][	][	][	]False[	]False[	]False[	]False[	]False[	]False[	]False[	]False[	]False[	]False[	]False[	]False[	]False[	]False[	]False[	]False[	]False[	]False[	]False[	]False[	]False[	]False[	]False[	]False[	]False[	]False[	]False[	]False[	]False[	]False[	]False[	]False[	]False[	]False[	]False[	]False[	]False[
AAA43459[	][	][	][	][	][	][	][	][	]http://www.uniprot.org/uniprot/AAA43459[	][	][	][	]False[	]False[	]False[	]False[	]False[	]False[	]False[	]False[	]False[	]False[	]False[	]False[	]False[	]False[	]False[	]False[	]False[	]False[	]False[	]False[	]False[	]False[	]False[	]False[	]False[	]False[	]False[	]False[	]False[	]False[	]False[	]False[	]False[	]False[	]False[	]False[	]False[
P31609[	]P31609[	][	]Nucleoprotein[	]NP[	]Influenza A virus (strain A/Leningrad/1/1954 H1N1)[	]498[	]Encapsidates the negative strand viral RNA	protecting it from nucleases. The encapsidated genomic RNA is termed the ribonucleoprotein (RNP) and serves as template for transcription and replication. The RNP needs to be localized in the nucleus to start an infectious cycle	but is too large to diffuse through the nuclear pore complex. NP comprises at least 2 nuclear localization signals and is responsible of the active RNP import into the nucleus through the cellular importin alpha/beta pathway. Later in the infection	nucleus export of RNP are mediated through viral proteins NEP interacting with M1 which binds nucleoproteins. It is possible that the nucleoprotein binds directly exportin-1 (XPO1) and plays an active role in RNP nuclear export. M1 interaction with RNP seems to hide nucleoprotein's nuclear localization signals. Soon after a virion infects a new cell	M1 dissociates from the RNP under acidification of the virion driven by M2 protein. Dissociation of M1 from RNP unmask nucleoprotein's nuclear localization signals	targeting the RNP to the nucleus (By similarity).[	][	]http://www.uniprot.org/uniprot/P31609[	]GO:0046718 cellular processGO:0075732 cellular process[	]GO:0019029 (other	virion part) GO:0042025 (nucleus	host) GO:0019013 (nucleus	virion part)[	]GO:0003723 (binding	heterocyclic compound binding) GO:0005198 (structural molecule activity)[	]False[	]True[	]False[	]False[	]False[	]False[	]False[	]False[	]False[	]False[	]False[	]False[	]False[	]False[	]False[	]False[	]False[	]False[	]True[	]False[	]False[	]False[	]False[	]False[	]False[	]False[	]False[	]False[
AAA43467[	][	][	][	][	][	][	][	][	]http://www.uniprot.org/uniprot/AAA43467[	][	][	][	]False[	]False[	]False[	]False[	]False[	]False[	]False[	]False[	]False[	]False[	]False[	]False[	]False[	]False[	]False[	]False[	]False[	]False[	]False[	]False[	]False[	]False[	]False[	]False[	]False[	]False[	]False[	]False[	]False[	]False[	]False[	]False[	]False[	]False[	]False[	]False[	]False[
AFM47168[	][	][	][	][	][	][	][	][	]http://www.uniprot.org/uniprot/AFM47168[	][	][	][	]False[	]False[	]False[	]False[	]False[	]False[	]False[	]False[	]False[	]False[	]False[	]False[	]False[	]False[	]False[	]False[	]False[	]False[	]False[	]False[	]False[	]False[	]False[	]False[	]False[	]False[	]False[	]False[	]False[	]False[	]False[	]False[	]False[	]False[	]False[	]False[	]False[
ADD21511[	][	][	][	][	][	][	][	][	]http://www.uniprot.org/uniprot/ADD21511[	][	][	][	]False[	]False[	]False[	]False[	]False[	]False[	]False[	]False[	]False[	]False[	]False[	]False[	]False[	]False[	]False[	]False[	]False[	]False[	]False[	]False[	]False[	]False[	]False[	]False[	]False[	]False[	]False[	]False[	]False[	]False[	]False[	]False[	]False[	]False[	]False[	]False[	]False[
ACF17147[	][	][	][	][	][	][	][	][	]http://www.uniprot.org/uniprot/ACF17147[	][	][	][	]False[	]False[	]False[	]False[	]False[	]False[	]False[	]False[	]False[	]False[	]False[	]False[	]False[	]False[	]False[	]False[	]False[	]False[	]False[	]False[	]False[	]False[	]False[	]False[	]False[	]False[	]False[	]False[	]False[	]False[	]False[	]False[	]False[	]False[	]False[	]False[	]False[
P21429[	]P21429[	][	]Matrix protein 1[	]M[	]Influenza A virus (strain A/Ann Arbor/6/1960 H2N2)[	][	]Determines the virion's shape: spherical or filamentous. Clinical isolates of influenza are characterized by the presence of significant proportion of filamentous virions	whereas after multiple passage on eggs or cell culture	virions have only spherical morphology. Filamentous virions are thought to be important to infect neighboring cells	and spherical virions more suited to spread through aerosol between hosts organisms (By similarity).[	][	]http://www.uniprot.org/uniprot/P21429[	]GO:0039573 regulation[	]GO:0042025 (nucleus	host) GO:0055036 (other	virion membrane)[	]GO:0003723 (binding	heterocyclic compound binding) GO:0039660 (structural molecule activity	structural constituent of virion)[	]False[	]False[	]False[	]False[	]False[	]False[	]False[	]False[	]True[	]False[	]False[	]False[	]False[	]False[	]False[	]False[	]False[	]False[	]True[	]False[	]False[	]False[	]False[	]False[	]False[	]False[	]False[	]False[	]True[	]False[
AAA43256[	][	][	][	][	][	][	][	][	]http://www.uniprot.org/uniprot/AAA43256[	][	][	][	]False[	]False[	]False[	]False[	]False[	]False[	]False[	]False[	]False[	]False[	]False[	]False[	]False[	]False[	]False[	]False[	]False[	]False[	]False[	]False[	]False[	]False[	]False[	]False[	]False[	]False[	]False[	]False[	]False[	]False[	]False[	]False[	]False[	]False[	]False[	]False[	]False[
ABN59401[	][	][	][	][	][	][	][	][	]http://www.uniprot.org/uniprot/ABN59401[	][	][	][	]False[	]False[	]False[	]False[	]False[	]False[	]False[	]False[	]False[	]False[	]False[	]False[	]False[	]False[	]False[	]False[	]False[	]False[	]False[	]False[	]False[	]False[	]False[	]False[	]False[	]False[	]False[	]False[	]False[	]False[	]False[	]False[	]False[	]False[	]False[	]False[	]False[
ADD21543[	][	][	][	][	][	][	][	][	]http://www.uniprot.org/uniprot/ADD21543[	][	][	][	]False[	]False[	]False[	]False[	]False[	]False[	]False[	]False[	]False[	]False[	]False[	]False[	]False[	]False[	]False[	]False[	]False[	]False[	]False[	]False[	]False[	]False[	]False[	]False[	]False[	]False[	]False[	]False[	]False[	]False[	]False[	]False[	]False[	]False[	]False[	]False[	]False[
AAA79727[	][	][	][	][	][	][	][	][	]http://www.uniprot.org/uniprot/AAA79727[	][	][	][	]False[	]False[	]False[	]False[	]False[	]False[	]False[	]False[	]False[	]False[	]False[	]False[	]False[	]False[	]False[	]False[	]False[	]False[	]False[	]False[	]False[	]False[	]False[	]False[	]False[	]False[	]False[	]False[	]False[	]False[	]False[	]False[	]False[	]False[	]False[	]False[	]False[
ADV69101[	][	][	][	][	][	][	][	][	]http://www.uniprot.org/uniprot/ADV69101[	][	][	][	]False[	]False[	]False[	]False[	]False[	]False[	]False[	]False[	]False[	]False[	]False[	]False[	]False[	]False[	]False[	]False[	]False[	]False[	]False[	]False[	]False[	]False[	]False[	]False[	]False[	]False[	]False[	]False[	]False[	]False[	]False[	]False[	]False[	]False[	]False[	]False[	]False[
Q67180[	]Q67180[	][	]Matrix protein 1[	]M[	]Influenza A virus (strain A/Korea/426/1968 H2N2)[	][	]Determines the virion's shape: spherical or filamentous. Clinical isolates of influenza are characterized by the presence of significant proportion of filamentous virions	whereas after multiple passage on eggs or cell culture	virions have only spherical morphology. Filamentous virions are thought to be important to infect neighboring cells	and spherical virions more suited to spread through aerosol between hosts organisms (By similarity).[	][	]http://www.uniprot.org/uniprot/Q67180[	]GO:0039573 regulation[	]GO:0042025 (nucleus	host) GO:0055036 (other	virion membrane)[	]GO:0003723 (binding	heterocyclic compound binding) GO:0039660 (structural molecule activity	structural constituent of virion)[	]False[	]False[	]False[	]False[	]False[	]False[	]False[	]False[	]True[	]False[	]False[	]False[	]False[	]False[	]False[	]False[	]False[	]False[	]True[	]False[	]False[	]False[	]False[	]False[	]False[	]False[	]False[	]False[	]True[	]False[
AAA43302[	][	][	][	][	][	][	][	][	]http://www.uniprot.org/uniprot/AAA43302[	][	][	][	]False[	]False[	]False[	]False[	]False[	]False[	]False[	]False[	]False[	]False[	]False[	]False[	]False[	]False[	]False[	]False[	]False[	]False[	]False[	]False[	]False[	]False[	]False[	]False[	]False[	]False[	]False[	]False[	]False[	]False[	]False[	]False[	]False[	]False[	]False[	]False[	]False[
P05776[	]P05776[	][	]Matrix protein 1[	]M[	]Influenza A virus (strain A/Swine/Iowa/15/1930 H1N1)[	][	]Determines the virion's shape: spherical or filamentous. Clinical isolates of influenza are characterized by the presence of significant proportion of filamentous virions	whereas after multiple passage on eggs or cell culture	virions have only spherical morphology. Filamentous virions are thought to be important to infect neighboring cells	and spherical virions more suited to spread through aerosol between hosts organisms (By similarity).[	][	]http://www.uniprot.org/uniprot/P05776[	]GO:0039573 regulation[	]GO:0042025 (nucleus	host) GO:0055036 (other	virion membrane)[	]GO:0003723 (binding	heterocyclic compound binding) GO:0039660 (structural molecule activity	structural constituent of virion)[	]False[	]False[	]False[	]False[	]False[	]False[	]False[	]False[	]True[	]False[	]False[	]False[	]False[	]False[	]False[	]False[	]False[	]False[	]True[	]False[	]False[	]False[	]False[	]False[	]False[	]False[	]False[	]False[	]True[	]False[
ABD79101[	][	][	][	][	][	][	][	][	]http://www.uniprot.org/uniprot/ABD79101[	][	][	][	]False[	]False[	]False[	]False[	]False[	]False[	]False[	]False[	]False[	]False[	]False[	]False[	]False[	]False[	]False[	]False[	]False[	]False[	]False[	]False[	]False[	]False[	]False[	]False[	]False[	]False[	]False[	]False[	]False[	]False[	]False[	]False[	]False[	]False[	]False[	]False[	]False[
ADW80273[	][	][	][	][	][	][	][	][	]http://www.uniprot.org/uniprot/ADW80273[	][	][	][	]False[	]False[	]False[	]False[	]False[	]False[	]False[	]False[	]False[	]False[	]False[	]False[	]False[	]False[	]False[	]False[	]False[	]False[	]False[	]False[	]False[	]False[	]False[	]False[	]False[	]False[	]False[	]False[	]False[	]False[	]False[	]False[	]False[	]False[	]False[	]False[	]False[
ADG21893[	][	][	][	][	][	][	][	][	]http://www.uniprot.org/uniprot/ADG21893[	][	][	][	]False[	]False[	]False[	]False[	]False[	]False[	]False[	]False[	]False[	]False[	]False[	]False[	]False[	]False[	]False[	]False[	]False[	]False[	]False[	]False[	]False[	]False[	]False[	]False[	]False[	]False[	]False[	]False[	]False[	]False[	]False[	]False[	]False[	]False[	]False[	]False[	]False[
AGY79746[	][	][	][	][	][	][	][	][	]http://www.uniprot.org/uniprot/AGY79746[	][	][	][	]False[	]False[	]False[	]False[	]False[	]False[	]False[	]False[	]False[	]False[	]False[	]False[	]False[	]False[	]False[	]False[	]False[	]False[	]False[	]False[	]False[	]False[	]False[	]False[	]False[	]False[	]False[	]False[	]False[	]False[	]False[	]False[	]False[	]False[	]False[	]False[	]False[
ACI25625[	][	][	][	][	][	][	][	][	]http://www.uniprot.org/uniprot/ACI25625[	][	][	][	]False[	]False[	]False[	]False[	]False[	]False[	]False[	]False[	]False[	]False[	]False[	]False[	]False[	]False[	]False[	]False[	]False[	]False[	]False[	]False[	]False[	]False[	]False[	]False[	]False[	]False[	]False[	]False[	]False[	]False[	]False[	]False[	]False[	]False[	]False[	]False[	]False[
AFN08066[	][	][	][	][	][	][	][	][	]http://www.uniprot.org/uniprot/AFN08066[	][	][	][	]False[	]False[	]False[	]False[	]False[	]False[	]False[	]False[	]False[	]False[	]False[	]False[	]False[	]False[	]False[	]False[	]False[	]False[	]False[	]False[	]False[	]False[	]False[	]False[	]False[	]False[	]False[	]False[	]False[	]False[	]False[	]False[	]False[	]False[	]False[	]False[	]False[
P14105[	]P14105[	][	]Myosin-9[	]MYH9[	]Gallus gallus[	]1959[	]Cellular myosin that appears to play a role in cytokinesis	cell shape	and specialized functions such as secretion and capping.[	][	]http://www.uniprot.org/uniprot/P14105[	]GO:0031532 cellular component organization or biogenesisGO:0030048 cellular processGO:0001525 developmental processGO:0043534 cellular processGO:0000910 cellular processGO:0006509 metabolic processGO:0030224 cellular processGO:0030220 cellular component organization or biogenesisGO:0015031 localizationGO:0008360 regulation[	]GO:0015629 (cytoskeleton	intracellular) GO:0005826 (cytoskeleton	cell division site) GO:0031252 (other	cell leading edge) GO:0032154 (cell surface	cell division site) GO:0005737 (cytoplasm	intracellular) GO:0005829 (cytoplasm	intracellular) GO:0016459 (cytoskeleton	intracellular) GO:0005634 (nucleus	intracellular) GO:0005886 (plasma membrane	cell periphery) GO:0043234 (macromolecular complex	protein complex) GO:0001726 (other	cell leading edge) GO:0001725 (cytoskeleton	intracellular)[	]GO:0051015 (binding	macromolecular complex binding) GO:0005524 (binding	carbohydrate derivative binding) GO:0016887 (catalytic activity	hydrolase activity) GO:0000146 (catalytic activity	hydrolase activity) GO:0043495 (binding	protein binding) GO:0042803 (binding	protein binding)[	]False[	]True[	]True[	]False[	]False[	]False[	]True[	]True[	]True[	]False[	]False[	]True[	]False[	]False[	]False[	]False[	]False[
AAF87515[	][	][	][	][	][	][	][	][	]http://www.uniprot.org/uniprot/AAF87515[	][	][	][	]False[	]False[	]False[	]False[	]False[	]False[	]False[	]False[	]False[	]False[	]False[	]False[	]False[	]False[	]False[	]False[	]False[	]False[	]False[	]False[	]False[	]False[	]False[	]False[	]False[	]False[	]False[	]False[	]False[	]False[	]False[	]False[	]False[	]False[	]False[	]False[	]False[
CAA40729[	][	][	][	][	][	][	][	][	]http://www.uniprot.org/uniprot/CAA40729[	][	][	][	]False[	]False[	]False[	]False[	]False[	]False[	]False[	]False[	]False[	]False[	]False[	]False[	]False[	]False[	]False[	]False[	]False[	]False[	]False[	]False[	]False[	]False[	]False[	]False[	]False[	]False[	]False[	]False[	]False[	]False[	]False[	]False[	]False[	]False[	]False[	]False[	]False[
AAY52536[	][	][	][	][	][	][	][	][	]http://www.uniprot.org/uniprot/AAY52536[	][	][	][	]False[	]False[	]False[	]False[	]False[	]False[	]False[	]False[	]False[	]False[	]False[	]False[	]False[	]False[	]False[	]False[	]False[	]False[	]False[	]False[	]False[	]False[	]False[	]False[	]False[	]False[	]False[	]False[	]False[	]False[	]False[	]False[	]False[	]False[	]False[	]False[	]False[
ACZ48107[	][	][	][	][	][	][	][	][	]http://www.uniprot.org/uniprot/ACZ48107[	][	][	][	]False[	]False[	]False[	]False[	]False[	]False[	]False[	]False[	]False[	]False[	]False[	]False[	]False[	]False[	]False[	]False[	]False[	]False[	]False[	]False[	]False[	]False[	]False[	]False[	]False[	]False[	]False[	]False[	]False[	]False[	]False[	]False[	]False[	]False[	]False[	]False[	]False[
ADB45198[	][	][	][	][	][	][	][	][	]http://www.uniprot.org/uniprot/ADB45198[	][	][	][	]False[	]False[	]False[	]False[	]False[	]False[	]False[	]False[	]False[	]False[	]False[	]False[	]False[	]False[	]False[	]False[	]False[	]False[	]False[	]False[	]False[	]False[	]False[	]False[	]False[	]False[	]False[	]False[	]False[	]False[	]False[	]False[	]False[	]False[	]False[	]False[	]False[
ACY06405[	][	][	][	][	][	][	][	][	]http://www.uniprot.org/uniprot/ACY06405[	][	][	][	]False[	]False[	]False[	]False[	]False[	]False[	]False[	]False[	]False[	]False[	]False[	]False[	]False[	]False[	]False[	]False[	]False[	]False[	]False[	]False[	]False[	]False[	]False[	]False[	]False[	]False[	]False[	]False[	]False[	]False[	]False[	]False[	]False[	]False[	]False[	]False[	]False[
AFM46786[	][	][	][	][	][	][	][	][	]http://www.uniprot.org/uniprot/AFM46786[	][	][	][	]False[	]False[	]False[	]False[	]False[	]False[	]False[	]False[	]False[	]False[	]False[	]False[	]False[	]False[	]False[	]False[	]False[	]False[	]False[	]False[	]False[	]False[	]False[	]False[	]False[	]False[	]False[	]False[	]False[	]False[	]False[	]False[	]False[	]False[	]False[	]False[	]False[
AHW83229[	][	][	][	][	][	][	][	][	]http://www.uniprot.org/uniprot/AHW83229[	][	][	][	]False[	]False[	]False[	]False[	]False[	]False[	]False[	]False[	]False[	]False[	]False[	]False[	]False[	]False[	]False[	]False[	]False[	]False[	]False[	]False[	]False[	]False[	]False[	]False[	]False[	]False[	]False[	]False[	]False[	]False[	]False[	]False[	]False[	]False[	]False[	]False[	]False[
ADU85848[	][	][	][	][	][	][	][	][	]http://www.uniprot.org/uniprot/ADU85848[	][	][	][	]False[	]False[	]False[	]False[	]False[	]False[	]False[	]False[	]False[	]False[	]False[	]False[	]False[	]False[	]False[	]False[	]False[	]False[	]False[	]False[	]False[	]False[	]False[	]False[	]False[	]False[	]False[	]False[	]False[	]False[	]False[	]False[	]False[	]False[	]False[	]False[	]False[
ADU85844[	][	][	][	][	][	][	][	][	]http://www.uniprot.org/uniprot/ADU85844[	][	][	][	]False[	]False[	]False[	]False[	]False[	]False[	]False[	]False[	]False[	]False[	]False[	]False[	]False[	]False[	]False[	]False[	]False[	]False[	]False[	]False[	]False[	]False[	]False[	]False[	]False[	]False[	]False[	]False[	]False[	]False[	]False[	]False[	]False[	]False[	]False[	]False[	]False[
AFX96609[	][	][	][	][	][	][	][	][	]http://www.uniprot.org/uniprot/AFX96609[	][	][	][	]False[	]False[	]False[	]False[	]False[	]False[	]False[	]False[	]False[	]False[	]False[	]False[	]False[	]False[	]False[	]False[	]False[	]False[	]False[	]False[	]False[	]False[	]False[	]False[	]False[	]False[	]False[	]False[	]False[	]False[	]False[	]False[	]False[	]False[	]False[	]False[	]False[
ACC94074[	][	][	][	][	][	][	][	][	]http://www.uniprot.org/uniprot/ACC94074[	][	][	][	]False[	]False[	]False[	]False[	]False[	]False[	]False[	]False[	]False[	]False[	]False[	]False[	]False[	]False[	]False[	]False[	]False[	]False[	]False[	]False[	]False[	]False[	]False[	]False[	]False[	]False[	]False[	]False[	]False[	]False[	]False[	]False[	]False[	]False[	]False[	]False[	]False[
AFU10269[	][	][	][	][	][	][	][	][	]http://www.uniprot.org/uniprot/AFU10269[	][	][	][	]False[	]False[	]False[	]False[	]False[	]False[	]False[	]False[	]False[	]False[	]False[	]False[	]False[	]False[	]False[	]False[	]False[	]False[	]False[	]False[	]False[	]False[	]False[	]False[	]False[	]False[	]False[	]False[	]False[	]False[	]False[	]False[	]False[	]False[	]False[	]False[	]False[
ACY06373[	][	][	][	][	][	][	][	][	]http://www.uniprot.org/uniprot/ACY06373[	][	][	][	]False[	]False[	]False[	]False[	]False[	]False[	]False[	]False[	]False[	]False[	]False[	]False[	]False[	]False[	]False[	]False[	]False[	]False[	]False[	]False[	]False[	]False[	]False[	]False[	]False[	]False[	]False[	]False[	]False[	]False[	]False[	]False[	]False[	]False[	]False[	]False[	]False[
ACR24401[	][	][	][	][	][	][	][	][	]http://www.uniprot.org/uniprot/ACR24401[	][	][	][	]False[	]False[	]False[	]False[	]False[	]False[	]False[	]False[	]False[	]False[	]False[	]False[	]False[	]False[	]False[	]False[	]False[	]False[	]False[	]False[	]False[	]False[	]False[	]False[	]False[	]False[	]False[	]False[	]False[	]False[	]False[	]False[	]False[	]False[	]False[	]False[	]False[
ABF21292[	][	][	][	][	][	][	][	][	]http://www.uniprot.org/uniprot/ABF21292[	][	][	][	]False[	]False[	]False[	]False[	]False[	]False[	]False[	]False[	]False[	]False[	]False[	]False[	]False[	]False[	]False[	]False[	]False[	]False[	]False[	]False[	]False[	]False[	]False[	]False[	]False[	]False[	]False[	]False[	]False[	]False[	]False[	]False[	]False[	]False[	]False[	]False[	]False[
AEA29362[	][	][	][	][	][	][	][	][	]http://www.uniprot.org/uniprot/AEA29362[	][	][	][	]False[	]False[	]False[	]False[	]False[	]False[	]False[	]False[	]False[	]False[	]False[	]False[	]False[	]False[	]False[	]False[	]False[	]False[	]False[	]False[	]False[	]False[	]False[	]False[	]False[	]False[	]False[	]False[	]False[	]False[	]False[	]False[	]False[	]False[	]False[	]False[	]False[
AAD33764[	][	][	][	][	][	][	][	][	]http://www.uniprot.org/uniprot/AAD33764[	][	][	][	]False[	]False[	]False[	]False[	]False[	]False[	]False[	]False[	]False[	]False[	]False[	]False[	]False[	]False[	]False[	]False[	]False[	]False[	]False[	]False[	]False[	]False[	]False[	]False[	]False[	]False[	]False[	]False[	]False[	]False[	]False[	]False[	]False[	]False[	]False[	]False[	]False[
AHN04025[	][	][	][	][	][	][	][	][	]http://www.uniprot.org/uniprot/AHN04025[	][	][	][	]False[	]False[	]False[	]False[	]False[	]False[	]False[	]False[	]False[	]False[	]False[	]False[	]False[	]False[	]False[	]False[	]False[	]False[	]False[	]False[	]False[	]False[	]False[	]False[	]False[	]False[	]False[	]False[	]False[	]False[	]False[	]False[	]False[	]False[	]False[	]False[	]False[
BAA96110[	][	][	][	][	][	][	][	][	]http://www.uniprot.org/uniprot/BAA96110[	][	][	][	]False[	]False[	]False[	]False[	]False[	]False[	]False[	]False[	]False[	]False[	]False[	]False[	]False[	]False[	]False[	]False[	]False[	]False[	]False[	]False[	]False[	]False[	]False[	]False[	]False[	]False[	]False[	]False[	]False[	]False[	]False[	]False[	]False[	]False[	]False[	]False[	]False[
ADO21051[	][	][	][	][	][	][	][	][	]http://www.uniprot.org/uniprot/ADO21051[	][	][	][	]False[	]False[	]False[	]False[	]False[	]False[	]False[	]False[	]False[	]False[	]False[	]False[	]False[	]False[	]False[	]False[	]False[	]False[	]False[	]False[	]False[	]False[	]False[	]False[	]False[	]False[	]False[	]False[	]False[	]False[	]False[	]False[	]False[	]False[	]False[	]False[	]False[
AAT12045[	][	][	][	][	][	][	][	][	]http://www.uniprot.org/uniprot/AAT12045[	][	][	][	]False[	]False[	]False[	]False[	]False[	]False[	]False[	]False[	]False[	]False[	]False[	]False[	]False[	]False[	]False[	]False[	]False[	]False[	]False[	]False[	]False[	]False[	]False[	]False[	]False[	]False[	]False[	]False[	]False[	]False[	]False[	]False[	]False[	]False[	]False[	]False[	]False[
AFF26071[	][	][	][	][	][	][	][	][	]http://www.uniprot.org/uniprot/AFF26071[	][	][	][	]False[	]False[	]False[	]False[	]False[	]False[	]False[	]False[	]False[	]False[	]False[	]False[	]False[	]False[	]False[	]False[	]False[	]False[	]False[	]False[	]False[	]False[	]False[	]False[	]False[	]False[	]False[	]False[	]False[	]False[	]False[	]False[	]False[	]False[	]False[	]False[	]False[
ADJ41817[	][	][	][	][	][	][	][	][	]http://www.uniprot.org/uniprot/ADJ41817[	][	][	][	]False[	]False[	]False[	]False[	]False[	]False[	]False[	]False[	]False[	]False[	]False[	]False[	]False[	]False[	]False[	]False[	]False[	]False[	]False[	]False[	]False[	]False[	]False[	]False[	]False[	]False[	]False[	]False[	]False[	]False[	]False[	]False[	]False[	]False[	]False[	]False[	]False[
AIC73834[	][	][	][	][	][	][	][	][	]http://www.uniprot.org/uniprot/AIC73834[	][	][	][	]False[	]False[	]False[	]False[	]False[	]False[	]False[	]False[	]False[	]False[	]False[	]False[	]False[	]False[	]False[	]False[	]False[	]False[	]False[	]False[	]False[	]False[	]False[	]False[	]False[	]False[	]False[	]False[	]False[	]False[	]False[	]False[	]False[	]False[	]False[	]False[	]False[
ABX88833[	][	][	][	][	][	][	][	][	]http://www.uniprot.org/uniprot/ABX88833[	][	][	][	]False[	]False[	]False[	]False[	]False[	]False[	]False[	]False[	]False[	]False[	]False[	]False[	]False[	]False[	]False[	]False[	]False[	]False[	]False[	]False[	]False[	]False[	]False[	]False[	]False[	]False[	]False[	]False[	]False[	]False[	]False[	]False[	]False[	]False[	]False[	]False[	]False[
ADT64816[	][	][	][	][	][	][	][	][	]http://www.uniprot.org/uniprot/ADT64816[	][	][	][	]False[	]False[	]False[	]False[	]False[	]False[	]False[	]False[	]False[	]False[	]False[	]False[	]False[	]False[	]False[	]False[	]False[	]False[	]False[	]False[	]False[	]False[	]False[	]False[	]False[	]False[	]False[	]False[	]False[	]False[	]False[	]False[	]False[	]False[	]False[	]False[	]False[
AEA29372[	][	][	][	][	][	][	][	][	]http://www.uniprot.org/uniprot/AEA29372[	][	][	][	]False[	]False[	]False[	]False[	]False[	]False[	]False[	]False[	]False[	]False[	]False[	]False[	]False[	]False[	]False[	]False[	]False[	]False[	]False[	]False[	]False[	]False[	]False[	]False[	]False[	]False[	]False[	]False[	]False[	]False[	]False[	]False[	]False[	]False[	]False[	]False[	]False[
Q90734[	]Q90734[	][	]Alpha-actinin-4[	]ACTN4[	]Gallus gallus[	]904[	]F-actin cross-linking protein which is thought to anchor actin to a variety of intracellular structures. This is a bundling protein. Probably involved in vesicular trafficking via its association with the CART complex. Involved in tight junction assembly in epithelial cells. May also function as a transcriptional coactivator	stimulating transcription mediated by nuclear hormone receptors.[	][	]http://www.uniprot.org/uniprot/Q90734[	]GO:0070830 cellular component organization or biogenesisGO:0035357 regulationGO:1902396 localizationGO:0015031 localizationGO:1903506 regulationGO:0048384 regulation[	]GO:0030054 (other) GO:0005737 (cytoplasm	intracellular) GO:0005634 (nucleus	intracellular)[	]GO:0005509 (binding	ion binding) GO:0030374 (transcription factor activity	protein binding	transcription factor activity	transcription factor binding)[	]False[	]False[	]False[	]False[	]False[	]False[	]True[	]False[	]True[	]False[	]False[	]True[	]False[	]False[	]False[	]False[	]False[	]False[	]True[	]False[	]False[	]False[	]False[	]False[	]False[	]False[	]False[	]True[	]True[	]False[
AFA51736[	][	][	][	][	][	][	][	][	]http://www.uniprot.org/uniprot/AFA51736[	][	][	][	]False[	]False[	]False[	]False[	]False[	]False[	]False[	]False[	]False[	]False[	]False[	]False[	]False[	]False[	]False[	]False[	]False[	]False[	]False[	]False[	]False[	]False[	]False[	]False[	]False[	]False[	]False[	]False[	]False[	]False[	]False[	]False[	]False[	]False[	]False[	]False[	]False[
ABJ15714[	][	][	][	][	][	][	][	][	]http://www.uniprot.org/uniprot/ABJ15714[	][	][	][	]False[	]False[	]False[	]False[	]False[	]False[	]False[	]False[	]False[	]False[	]False[	]False[	]False[	]False[	]False[	]False[	]False[	]False[	]False[	]False[	]False[	]False[	]False[	]False[	]False[	]False[	]False[	]False[	]False[	]False[	]False[	]False[	]False[	]False[	]False[	]False[	]False[
AFY07126[	][	][	][	][	][	][	][	][	]http://www.uniprot.org/uniprot/AFY07126[	][	][	][	]False[	]False[	]False[	]False[	]False[	]False[	]False[	]False[	]False[	]False[	]False[	]False[	]False[	]False[	]False[	]False[	]False[	]False[	]False[	]False[	]False[	]False[	]False[	]False[	]False[	]False[	]False[	]False[	]False[	]False[	]False[	]False[	]False[	]False[	]False[	]False[	]False[
P09244[	]P09244[	][	]Tubulin beta-7 chain[	]N/A[	]Gallus gallus[	]444[	]Tubulin is the major constituent of microtubules. It binds two moles of GTP	one at an exchangeable site on the beta chain and one at a non-exchangeable site on the alpha chain.[	][	]http://www.uniprot.org/uniprot/P09244[	]GO:0007017 cellular processGO:0051258 cellular component organization or biogenesis[	]GO:0005737 (cytoplasm	intracellular) GO:0005874 (cytoskeleton	intracellular)[	]GO:0005525 (binding	carbohydrate derivative binding) GO:0003924 (catalytic activity	hydrolase activity) GO:0005200 (structural molecule activity	structural constituent of cytoskeleton)[	]False[	]True[	]False[	]False[	]False[	]False[	]False[	]False[	]False[	]False[	]False[	]True[	]False[	]False[	]False[	]False[	]False[	]False[	]False[	]False[	]True[	]False[	]False[	]False[	]False[	]False[	]False[	]True[	]False[	]False[	]True[
ADD64924[	][	][	][	][	][	][	][	][	]http://www.uniprot.org/uniprot/ADD64924[	][	][	][	]False[	]False[	]False[	]False[	]False[	]False[	]False[	]False[	]False[	]False[	]False[	]False[	]False[	]False[	]False[	]False[	]False[	]False[	]False[	]False[	]False[	]False[	]False[	]False[	]False[	]False[	]False[	]False[	]False[	]False[	]False[	]False[	]False[	]False[	]False[	]False[	]False[
ADD64944[	][	][	][	][	][	][	][	][	]http://www.uniprot.org/uniprot/ADD64944[	][	][	][	]False[	]False[	]False[	]False[	]False[	]False[	]False[	]False[	]False[	]False[	]False[	]False[	]False[	]False[	]False[	]False[	]False[	]False[	]False[	]False[	]False[	]False[	]False[	]False[	]False[	]False[	]False[	]False[	]False[	]False[	]False[	]False[	]False[	]False[	]False[	]False[	]False[
AEO91823[	][	][	][	][	][	][	][	][	]http://www.uniprot.org/uniprot/AEO91823[	][	][	][	]False[	]False[	]False[	]False[	]False[	]False[	]False[	]False[	]False[	]False[	]False[	]False[	]False[	]False[	]False[	]False[	]False[	]False[	]False[	]False[	]False[	]False[	]False[	]False[	]False[	]False[	]False[	]False[	]False[	]False[	]False[	]False[	]False[	]False[	]False[	]False[	]False[
AFF25886[	][	][	][	][	][	][	][	][	]http://www.uniprot.org/uniprot/AFF25886[	][	][	][	]False[	]False[	]False[	]False[	]False[	]False[	]False[	]False[	]False[	]False[	]False[	]False[	]False[	]False[	]False[	]False[	]False[	]False[	]False[	]False[	]False[	]False[	]False[	]False[	]False[	]False[	]False[	]False[	]False[	]False[	]False[	]False[	]False[	]False[	]False[	]False[	]False[
ADM18098[	][	][	][	][	][	][	][	][	]http://www.uniprot.org/uniprot/ADM18098[	][	][	][	]False[	]False[	]False[	]False[	]False[	]False[	]False[	]False[	]False[	]False[	]False[	]False[	]False[	]False[	]False[	]False[	]False[	]False[	]False[	]False[	]False[	]False[	]False[	]False[	]False[	]False[	]False[	]False[	]False[	]False[	]False[	]False[	]False[	]False[	]False[	]False[	]False[
ACT33160[	][	][	][	][	][	][	][	][	]http://www.uniprot.org/uniprot/ACT33160[	][	][	][	]False[	]False[	]False[	]False[	]False[	]False[	]False[	]False[	]False[	]False[	]False[	]False[	]False[	]False[	]False[	]False[	]False[	]False[	]False[	]False[	]False[	]False[	]False[	]False[	]False[	]False[	]False[	]False[	]False[	]False[	]False[	]False[	]False[	]False[	]False[	]False[	]False[
AGH30422[	][	][	][	][	][	][	][	][	]http://www.uniprot.org/uniprot/AGH30422[	][	][	][	]False[	]False[	]False[	]False[	]False[	]False[	]False[	]False[	]False[	]False[	]False[	]False[	]False[	]False[	]False[	]False[	]False[	]False[	]False[	]False[	]False[	]False[	]False[	]False[	]False[	]False[	]False[	]False[	]False[	]False[	]False[	]False[	]False[	]False[	]False[	]False[	]False[
AIA66646[	][	][	][	][	][	][	][	][	]http://www.uniprot.org/uniprot/AIA66646[	][	][	][	]False[	]False[	]False[	]False[	]False[	]False[	]False[	]False[	]False[	]False[	]False[	]False[	]False[	]False[	]False[	]False[	]False[	]False[	]False[	]False[	]False[	]False[	]False[	]False[	]False[	]False[	]False[	]False[	]False[	]False[	]False[	]False[	]False[	]False[	]False[	]False[	]False[
AAA67339[	][	][	][	][	][	][	][	][	]http://www.uniprot.org/uniprot/AAA67339[	][	][	][	]False[	]False[	]False[	]False[	]False[	]False[	]False[	]False[	]False[	]False[	]False[	]False[	]False[	]False[	]False[	]False[	]False[	]False[	]False[	]False[	]False[	]False[	]False[	]False[	]False[	]False[	]False[	]False[	]False[	]False[	]False[	]False[	]False[	]False[	]False[	]False[	]False[
ACV49571[	][	][	][	][	][	][	][	][	]http://www.uniprot.org/uniprot/ACV49571[	][	][	][	]False[	]False[	]False[	]False[	]False[	]False[	]False[	]False[	]False[	]False[	]False[	]False[	]False[	]False[	]False[	]False[	]False[	]False[	]False[	]False[	]False[	]False[	]False[	]False[	]False[	]False[	]False[	]False[	]False[	]False[	]False[	]False[	]False[	]False[	]False[	]False[	]False[
ABV46953[	][	][	][	][	][	][	][	][	]http://www.uniprot.org/uniprot/ABV46953[	][	][	][	]False[	]False[	]False[	]False[	]False[	]False[	]False[	]False[	]False[	]False[	]False[	]False[	]False[	]False[	]False[	]False[	]False[	]False[	]False[	]False[	]False[	]False[	]False[	]False[	]False[	]False[	]False[	]False[	]False[	]False[	]False[	]False[	]False[	]False[	]False[	]False[	]False[
P16980[	]P16980[	][	]Nucleoprotein[	]NP[	]Influenza A virus (strain A/Equine/Prague/1/1956 H7N7)[	]498[	]Encapsidates the negative strand viral RNA	protecting it from nucleases. The encapsidated genomic RNA is termed the ribonucleoprotein (RNP) and serves as template for transcription and replication. The RNP needs to be localized in the nucleus to start an infectious cycle	but is too large to diffuse through the nuclear pore complex. NP comprises at least 2 nuclear localization signals and is responsible of the active RNP import into the nucleus through the cellular importin alpha/beta pathway. Later in the infection	nucleus export of RNP are mediated through viral proteins NEP interacting with M1 which binds nucleoproteins. It is possible that the nucleoprotein binds directly exportin-1 (XPO1) and plays an active role in RNP nuclear export. M1 interaction with RNP seems to hide nucleoprotein's nuclear localization signals. Soon after a virion infects a new cell	M1 dissociates from the RNP under acidification of the virion driven by M2 protein. Dissociation of M1 from RNP unmask nucleoprotein's nuclear localization signals	targeting the RNP to the nucleus (By similarity).[	][	]http://www.uniprot.org/uniprot/P16980[	]GO:0046718 cellular processGO:0075732 cellular process[	]GO:0019029 (other	virion part) GO:0042025 (nucleus	host) GO:0019013 (nucleus	virion part)[	]GO:0003723 (binding	heterocyclic compound binding) GO:0005198 (structural molecule activity)[	]False[	]True[	]False[	]False[	]False[	]False[	]False[	]False[	]False[	]False[	]False[	]False[	]False[	]False[	]False[	]False[	]False[	]False[	]True[	]False[	]False[	]False[	]False[	]False[	]False[	]False[	]False[	]False[
AEA04402[	][	][	][	][	][	][	][	][	]http://www.uniprot.org/uniprot/AEA04402[	][	][	][	]False[	]False[	]False[	]False[	]False[	]False[	]False[	]False[	]False[	]False[	]False[	]False[	]False[	]False[	]False[	]False[	]False[	]False[	]False[	]False[	]False[	]False[	]False[	]False[	]False[	]False[	]False[	]False[	]False[	]False[	]False[	]False[	]False[	]False[	]False[	]False[	]False[
O73885[	]O73885[	][	]Heat shock cognate 71 kDa protein[	]HSPA8[	]Gallus gallus[	]646[	]Chaperone. May play a role in regulating apoptosis during embryonic development.[	][	]http://www.uniprot.org/uniprot/O73885[	]GO:0061024 cellular component organization or biogenesisGO:0006892 localization[	]GO:0005737 (cytoplasm	intracellular) GO:0030529 (nucleus	intracellular)[	]GO:0005524 (binding	carbohydrate derivative binding)[	]False[	]False[	]False[	]False[	]False[	]False[	]True[	]False[	]False[	]False[	]False[	]True[	]False[	]False[	]False[	]False[	]False[	]False[	]True[	]False[	]False[	]False[	]False[	]False[	]False[	]False[	]False[	]True[	]False[	]False[	]True[	]False[	]False[	]False[
BAF33432[	][	][	][	][	][	][	][	][	]http://www.uniprot.org/uniprot/BAF33432[	][	][	][	]False[	]False[	]False[	]False[	]False[	]False[	]False[	]False[	]False[	]False[	]False[	]False[	]False[	]False[	]False[	]False[	]False[	]False[	]False[	]False[	]False[	]False[	]False[	]False[	]False[	]False[	]False[	]False[	]False[	]False[	]False[	]False[	]False[	]False[	]False[	]False[	]False[
ACZ48177[	][	][	][	][	][	][	][	][	]http://www.uniprot.org/uniprot/ACZ48177[	][	][	][	]False[	]False[	]False[	]False[	]False[	]False[	]False[	]False[	]False[	]False[	]False[	]False[	]False[	]False[	]False[	]False[	]False[	]False[	]False[	]False[	]False[	]False[	]False[	]False[	]False[	]False[	]False[	]False[	]False[	]False[	]False[	]False[	]False[	]False[	]False[	]False[	]False[
P17785[	]P17785[	][	]Annexin A2[	]ANXA2[	]Gallus gallus[	]339[	]Calcium-regulated membrane-binding protein whose affinity for calcium is greatly enhanced by anionic phospholipids. It binds two calcium ions with high affinity.[	][	]http://www.uniprot.org/uniprot/P17785[	]GO:0001525 developmental processGO:0055074 regulationGO:0070588 cellular processGO:0030199 cellular component organization or biogenesisGO:0042730 regulationGO:0006900 cellular component organization or biogenesisGO:0001765 cellular component organization or biogenesisGO:0032804 regulationGO:1900121 regulationGO:0002091 regulationGO:0036035 cellular processGO:0051099 regulationGO:0031340 regulat…	]GO:0005604 (extracellular	extracellular matrix component) GO:0016323 (plasma membrane	cell periphery) GO:0034704 (macromolecular complex	protein complex) GO:0009986 (cell surface	cell surface) GO:0005769 (endosome	endomembrane system) GO:0070062 (extracellular	extracellular organelle) GO:0005615 (extracellular	extracellular region part) GO:0019897 (plasma membrane	cell periphery) GO:0031902 (endosome	endomembrane system) GO:0005811 (other intracellular organelles	intracellular) GO:0005765 (other intracellular organelles	intracellular) GO:0045121 (other	membrane part) GO:0030496 (other	midbody) GO:0035749 (other	myelin sheath) GO:0005634 (nucleus	intracellular) GO:0042383 (plasma membrane	cell periphery) GO:0043220 (other	compact myelin) GO:0031982 (other	vesicle)[	]GO:0005262 (transporter	substrate-specific transporter activity) GO:0005509 (binding	ion binding) GO:0005544 (binding	ion binding) GO:0005546 (binding	ion binding) GO:0019834 (molecular function regulator	enzyme regulator activity) GO:0044822 (binding	heterocyclic compound binding) GO:0030546 (molecular function regulator	receptor regulator activity)[	]False[	]True[	]True[	]False[	]False[	]False[	]False[	]False[	]True[	]False[	]False[	]True[
AEW25510[	][	][	][	][	][	][	][	][	]http://www.uniprot.org/uniprot/AEW25510[	][	][	][	]False[	]False[	]False[	]False[	]False[	]False[	]False[	]False[	]False[	]False[	]False[	]False[	]False[	]False[	]False[	]False[	]False[	]False[	]False[	]False[	]False[	]False[	]False[	]False[	]False[	]False[	]False[	]False[	]False[	]False[	]False[	]False[	]False[	]False[	]False[	]False[	]False[
O93532[	]O93532[	][	]Keratin	type II cytoskeletal cochleal[	]N/A[	]Gallus gallus[	]492[	][	][	]http://www.uniprot.org/uniprot/O93532[	][	]GO:0045095 (cytoskeleton	intracellular)[	]GO:0005198 (structural molecule activity)[	]False[	]False[	]False[	]False[	]False[	]False[	]False[	]False[	]False[	]False[	]False[	]False[	]False[	]False[	]False[	]False[	]False[	]False[	]False[	]False[	]True[	]False[	]False[	]False[	]False[	]False[	]False[	]False[	]False[	]False[	]False[	]False[	]False[	]False[	]True[
AAN84020[	][	][	][	][	][	][	][	][	]http://www.uniprot.org/uniprot/AAN84020[	][	][	][	]False[	]False[	]False[	]False[	]False[	]False[	]False[	]False[	]False[	]False[	]False[	]False[	]False[	]False[	]False[	]False[	]False[	]False[	]False[	]False[	]False[	]False[	]False[	]False[	]False[	]False[	]False[	]False[	]False[	]False[	]False[	]False[	]False[	]False[	]False[	]False[	]False[
P03428[	]P03428[	][	]Polymerase basic protein 2[	]PB2[	]Influenza A virus (strain A/Puerto Rico/8/1934 H1N1)[	]759[	]Plays an essential role in transcription initiation and cap-stealing mechanism	in which cellular capped pre-mRNAs are used to generate primers for viral transcription. Binds the cap of the target pre-RNA which is subsequently cleaved after 10-13 nucleotides by PA. Plays a role in the initiation of the viral genome replication and modulates the activity of the ribonucleoprotein (RNP) complex. In addition	participates in the inhibition of type I interferon induction through interaction with the host mitochondrial antiviral signaling protein MAVS.[	][	]http://www.uniprot.org/uniprot/P03428[	]GO:0006370 cellular processGO:0075526 cellular processGO:0019064 cellular component organization or biogenesisGO:0075733 cellular processGO:0019065 cellular processGO:0039545 regulationGO:0039523 regulationGO:0006351 cellular processGO:0019061 cellular processGO:0046718 cellular processGO:0019070 cellular component organization or biogenesisGO:0019072 cellular component organization or biogenesi…	]GO:0005829 (cytoplasm	intracellular) GO:0031904 (endosome	endomembrane system) GO:0005576 (extracellular) GO:0033650 (mitochondria	host) GO:0042025 (nucleus	host) GO:0005654 (nucleus	intracellular) GO:0019012 (other)[	]GO:0003723 (binding	heterocyclic compound binding) GO:0003968 (catalytic activity	transferase activity)[	]False[	]True[	]False[	]False[	]False[	]False[	]False[	]False[	]True[	]False[	]False[	]True[	]True[	]False[	]False[	]False[	]False[	]True[	]True[	]False[	]False[	]False[	]False[	]True[	]False[	]False[	]False[	]True[
B4URE6[	]B4URE6[	][	]Polymerase basic protein 2[	]PB2[	]Influenza A virus (strain A/Russia:St.Petersburg/8/2006 H1N1)[	]759[	]Plays an essential role in transcription initiation and cap-stealing mechanism	in which cellular capped pre-mRNAs are used to generate primers for viral transcription. Binds the cap of the target pre-RNA which is subsequently cleaved after 10-13 nucleotides by PA. Plays a role in the initiation of the viral genome replication and modulates the activity of the ribonucleoprotein (RNP) complex. In addition	participates in the inhibition of type I interferon induction through interaction with the host mitochondrial antiviral signaling protein MAVS.[	][	]http://www.uniprot.org/uniprot/B4URE6[	]GO:0006370 cellular processGO:0075526 cellular processGO:0039545 regulationGO:0039523 regulationGO:0006351 cellular process[	]GO:0033650 (mitochondria	host) GO:0042025 (nucleus	host) GO:0019012 (other)[	]GO:0003723 (binding	heterocyclic compound binding) GO:0003968 (catalytic activity	transferase activity)[	]False[	]True[	]False[	]False[	]False[	]False[	]False[	]False[	]True[	]False[	]False[	]False[	]False[	]False[	]False[	]False[	]False[	]True[	]True[	]False[	]False[	]False[	]False[	]False[	]False[	]False[	]False[	]False[	]True[	]False[	]True[
Q9IQ45[	]Q9IQ45[	][	]Polymerase basic protein 2[	]PB2[	]Influenza A virus (strain A/X-31 H3N2)[	]759[	]Plays an essential role in transcription initiation and cap-stealing mechanism	in which cellular capped pre-mRNAs are used to generate primers for viral transcription. Binds the cap of the target pre-RNA which is subsequently cleaved after 10-13 nucleotides by PA. Plays a role in the initiation of the viral genome replication and modulates the activity of the ribonucleoprotein (RNP) complex. In addition	participates in the inhibition of type I interferon induction through interaction with the host mitochondrial antiviral signaling protein MAVS.[	][	]http://www.uniprot.org/uniprot/Q9IQ45[	]GO:0006370 cellular processGO:0075526 cellular processGO:0039545 regulationGO:0039523 regulationGO:0006351 cellular process[	]GO:0033650 (mitochondria	host) GO:0042025 (nucleus	host) GO:0019012 (other)[	]GO:0003723 (binding	heterocyclic compound binding) GO:0003968 (catalytic activity	transferase activity)[	]False[	]True[	]False[	]False[	]False[	]False[	]False[	]False[	]True[	]False[	]False[	]False[	]False[	]False[	]False[	]False[	]False[	]True[	]True[	]False[	]False[	]False[	]False[	]False[	]False[	]False[	]False[	]False[	]True[	]False[	]True[
AGN28421[	][	][	][	][	][	][	][	][	]http://www.uniprot.org/uniprot/AGN28421[	][	][	][	]False[	]False[	]False[	]False[	]False[	]False[	]False[	]False[	]False[	]False[	]False[	]False[	]False[	]False[	]False[	]False[	]False[	]False[	]False[	]False[	]False[	]False[	]False[	]False[	]False[	]False[	]False[	]False[	]False[	]False[	]False[	]False[	]False[	]False[	]False[	]False[	]False[
AGU93030[	][	][	][	][	][	][	][	][	]http://www.uniprot.org/uniprot/AGU93030[	][	][	][	]False[	]False[	]False[	]False[	]False[	]False[	]False[	]False[	]False[	]False[	]False[	]False[	]False[	]False[	]False[	]False[	]False[	]False[	]False[	]False[	]False[	]False[	]False[	]False[	]False[	]False[	]False[	]False[	]False[	]False[	]False[	]False[	]False[	]False[	]False[	]False[	]False[
AGK63054[	][	][	][	][	][	][	][	][	]http://www.uniprot.org/uniprot/AGK63054[	][	][	][	]False[	]False[	]False[	]False[	]False[	]False[	]False[	]False[	]False[	]False[	]False[	]False[	]False[	]False[	]False[	]False[	]False[	]False[	]False[	]False[	]False[	]False[	]False[	]False[	]False[	]False[	]False[	]False[	]False[	]False[	]False[	]False[	]False[	]False[	]False[	]False[	]False[
ABO21705[	][	][	][	][	][	][	][	][	]http://www.uniprot.org/uniprot/ABO21705[	][	][	][	]False[	]False[	]False[	]False[	]False[	]False[	]False[	]False[	]False[	]False[	]False[	]False[	]False[	]False[	]False[	]False[	]False[	]False[	]False[	]False[	]False[	]False[	]False[	]False[	]False[	]False[	]False[	]False[	]False[	]False[	]False[	]False[	]False[	]False[	]False[	]False[	]False[
AAM75155[	][	][	][	][	][	][	][	][	]http://www.uniprot.org/uniprot/AAM75155[	][	][	][	]False[	]False[	]False[	]False[	]False[	]False[	]False[	]False[	]False[	]False[	]False[	]False[	]False[	]False[	]False[	]False[	]False[	]False[	]False[	]False[	]False[	]False[	]False[	]False[	]False[	]False[	]False[	]False[	]False[	]False[	]False[	]False[	]False[	]False[	]False[	]False[	]False[
CAA23855[	][	][	][	][	][	][	][	][	]http://www.uniprot.org/uniprot/CAA23855[	][	][	][	]False[	]False[	]False[	]False[	]False[	]False[	]False[	]False[	]False[	]False[	]False[	]False[	]False[	]False[	]False[	]False[	]False[	]False[	]False[	]False[	]False[	]False[	]False[	]False[	]False[	]False[	]False[	]False[	]False[	]False[	]False[	]False[	]False[	]False[	]False[	]False[	]False[
ABO38361[	][	][	][	][	][	][	][	][	]http://www.uniprot.org/uniprot/ABO38361[	][	][	][	]False[	]False[	]False[	]False[	]False[	]False[	]False[	]False[	]False[	]False[	]False[	]False[	]False[	]False[	]False[	]False[	]False[	]False[	]False[	]False[	]False[	]False[	]False[	]False[	]False[	]False[	]False[	]False[	]False[	]False[	]False[	]False[	]False[	]False[	]False[	]False[	]False[
A4GCJ6[	]A4GCJ6[	][	]Polymerase basic protein 2[	]PB2[	]Influenza A virus (strain A/Henry/1936 H1N1)[	]759[	]Plays an essential role in transcription initiation and cap-stealing mechanism	in which cellular capped pre-mRNAs are used to generate primers for viral transcription. Binds the cap of the target pre-RNA which is subsequently cleaved after 10-13 nucleotides by PA. Plays a role in the initiation of the viral genome replication and modulates the activity of the ribonucleoprotein (RNP) complex. In addition	participates in the inhibition of type I interferon induction through interaction with the host mitochondrial antiviral signaling protein MAVS.[	][	]http://www.uniprot.org/uniprot/A4GCJ6[	]GO:0006370 cellular processGO:0075526 cellular processGO:0039545 regulationGO:0039523 regulationGO:0006351 cellular process[	]GO:0033650 (mitochondria	host) GO:0042025 (nucleus	host) GO:0019012 (other)[	]GO:0003723 (binding	heterocyclic compound binding) GO:0003968 (catalytic activity	transferase activity)[	]False[	]True[	]False[	]False[	]False[	]False[	]False[	]False[	]True[	]False[	]False[	]False[	]False[	]False[	]False[	]False[	]False[	]True[	]True[	]False[	]False[	]False[	]False[	]False[	]False[	]False[	]False[	]False[	]True[	]False[	]True[
ABV55858[	][	][	][	][	][	][	][	][	]http://www.uniprot.org/uniprot/ABV55858[	][	][	][	]False[	]False[	]False[	]False[	]False[	]False[	]False[	]False[	]False[	]False[	]False[	]False[	]False[	]False[	]False[	]False[	]False[	]False[	]False[	]False[	]False[	]False[	]False[	]False[	]False[	]False[	]False[	]False[	]False[	]False[	]False[	]False[	]False[	]False[	]False[	]False[	]False[
AGQ47917[	][	][	][	][	][	][	][	][	]http://www.uniprot.org/uniprot/AGQ47917[	][	][	][	]False[	]False[	]False[	]False[	]False[	]False[	]False[	]False[	]False[	]False[	]False[	]False[	]False[	]False[	]False[	]False[	]False[	]False[	]False[	]False[	]False[	]False[	]False[	]False[	]False[	]False[	]False[	]False[	]False[	]False[	]False[	]False[	]False[	]False[	]False[	]False[	]False[
AGO00336[	][	][	][	][	][	][	][	][	]http://www.uniprot.org/uniprot/AGO00336[	][	][	][	]False[	]False[	]False[	]False[	]False[	]False[	]False[	]False[	]False[	]False[	]False[	]False[	]False[	]False[	]False[	]False[	]False[	]False[	]False[	]False[	]False[	]False[	]False[	]False[	]False[	]False[	]False[	]False[	]False[	]False[	]False[	]False[	]False[	]False[	]False[	]False[	]False[
ADB07981[	][	][	][	][	][	][	][	][	]http://www.uniprot.org/uniprot/ADB07981[	][	][	][	]False[	]False[	]False[	]False[	]False[	]False[	]False[	]False[	]False[	]False[	]False[	]False[	]False[	]False[	]False[	]False[	]False[	]False[	]False[	]False[	]False[	]False[	]False[	]False[	]False[	]False[	]False[	]False[	]False[	]False[	]False[	]False[	]False[	]False[	]False[	]False[	]False[
ABX58452[	][	][	][	][	][	][	][	][	]http://www.uniprot.org/uniprot/ABX58452[	][	][	][	]False[	]False[	]False[	]False[	]False[	]False[	]False[	]False[	]False[	]False[	]False[	]False[	]False[	]False[	]False[	]False[	]False[	]False[	]False[	]False[	]False[	]False[	]False[	]False[	]False[	]False[	]False[	]False[	]False[	]False[	]False[	]False[	]False[	]False[	]False[	]False[	]False[
AAV68015[	][	][	][	][	][	][	][	][	]http://www.uniprot.org/uniprot/AAV68015[	][	][	][	]False[	]False[	]False[	]False[	]False[	]False[	]False[	]False[	]False[	]False[	]False[	]False[	]False[	]False[	]False[	]False[	]False[	]False[	]False[	]False[	]False[	]False[	]False[	]False[	]False[	]False[	]False[	]False[	]False[	]False[	]False[	]False[	]False[	]False[	]False[	]False[	]False[
ADK26598[	][	][	][	][	][	][	][	][	]http://www.uniprot.org/uniprot/ADK26598[	][	][	][	]False[	]False[	]False[	]False[	]False[	]False[	]False[	]False[	]False[	]False[	]False[	]False[	]False[	]False[	]False[	]False[	]False[	]False[	]False[	]False[	]False[	]False[	]False[	]False[	]False[	]False[	]False[	]False[	]False[	]False[	]False[	]False[	]False[	]False[	]False[	]False[	]False[
P08106[	]P08106[	][	]Heat shock 70 kDa protein[	]N/A[	]Gallus gallus[	]634[	][	][	]http://www.uniprot.org/uniprot/P08106[	]GO:0009408 response to stimulus[	]GO:0005576 (extracellular)[	]GO:0005524 (binding	carbohydrate derivative binding)[	]False[	]False[	]False[	]False[	]False[	]False[	]False[	]False[	]False[	]False[	]True[	]False[	]False[	]False[	]False[	]False[	]False[	]False[	]False[	]False[	]False[	]False[	]False[	]True[	]False[	]False[	]False[	]False[	]False[	]False[	]True[	]False[	]False[	]False[	]False[	]False[
Q90705[	]Q90705[	][	]Elongation factor 2[	]EEF2[	]Gallus gallus[	]858[	]Catalyzes the GTP-dependent ribosomal translocation step during translation elongation. During this step	the ribosome changes from the pre-translocational (PRE) to the post-translocational (POST) state as the newly formed A-site-bound peptidyl-tRNA and P-site-bound deacylated tRNA move to the P and E sites	respectively. Catalyzes the coordinated movement of the two tRNA molecules	the mRNA and conformational changes in the ribosome.[	][	]http://www.uniprot.org/uniprot/Q90705[	][	]GO:0005737 (cytoplasm	intracellular)[	]GO:0005525 (binding	carbohydrate derivative binding) GO:0003924 (catalytic activity	hydrolase activity) GO:0003746 (binding	heterocyclic compound binding)[	]False[	]False[	]False[	]False[	]False[	]False[	]False[	]False[	]False[	]False[	]False[	]False[	]False[	]False[	]False[	]False[	]False[	]False[	]False[	]False[	]False[	]False[	]False[	]False[	]False[	]False[	]False[	]True[	]False[	]False[
P11501[	]P11501[	][	]Heat shock protein HSP 90-alpha[	]HSP90AA1[	]Gallus gallus[	]728[	]Molecular chaperone that promotes the maturation	structural maintenance and proper regulation of specific target proteins involved for instance in cell cycle control and signal transduction. Undergoes a functional cycle that is linked to its ATPase activity. This cycle probably induces conformational changes in the client proteins	thereby causing their activation. Interacts dynamically with various co-chaperones that modulate its substrate recognition	ATPase cycle and chaperone function (By similarity).[	][	]http://www.uniprot.org/uniprot/P11501[	]GO:0045429 regulationGO:0006457 cellular processGO:0050790 regulationGO:0006950 response to stimulus[	]GO:0005737 (cytoplasm	intracellular) GO:0005576 (extracellular) GO:0042470 (other intracellular organelles	intracellular)[	]GO:0005524 (binding	carbohydrate derivative binding) GO:0030235 (molecular function regulator	enzyme regulator activity) GO:0042803 (binding	protein binding) GO:0030911 (binding	protein binding)[	]False[	]True[	]False[	]False[	]False[	]False[	]False[	]False[	]True[	]False[	]True[	]False[	]False[	]False[	]False[	]False[	]False[	]False[	]False[	]False[	]False[	]False[	]False[	]True[	]True[	]False[	]False[	]True[
P05094[	]P05094[	][	]Alpha-actinin-1[	]ACTN1[	]Gallus gallus[	][	]F-actin cross-linking protein is thought to anchor actin to a variety of intracellular structures. This is a bundling protein.[	][	]http://www.uniprot.org/uniprot/P05094[	]GO:0051764 cellular component organization or biogenesisGO:0051017 cellular component organization or biogenesisGO:0045214 cellular component organization or biogenesisGO:0048741 cellular process[	]GO:0005923 (other	cell-cell junction) GO:0005623 (other) GO:0031252 (other	cell leading edge) GO:0097433 (cytoplasm	intracellular) GO:0005925 (other	anchoring junction) GO:0090637 (other	inner dense plaque of desmosome) GO:0030027 (other	cell leading edge) GO:0016328 (plasma membrane	cell periphery) GO:0090636 (other	outer dense plaque of desmosome) GO:0001726 (other	cell leading edge) GO:0042383 (plasma membrane	cell periphery) GO:0030486 (other intracellular organelles	intracellular) GO:0001725 (cytoskeleton	intracellular) GO:1990357 (cytoskeleton	cell periphery) GO:0030018 (other intracellular organelles	intracellular) GO:0005915 (other	anchoring junction)[	]GO:0051393 (binding	protein binding) GO:0005509 (binding	ion binding) GO:0030274 (binding	protein binding) GO:0051219 (binding	protein binding) GO:0042803 (binding	protein binding) GO:0017166 (binding	protein binding)[	]False[	]True[	]False[	]False[	]False[	]False[	]False[	]False[	]False[	]False[	]False[	]True[	]False[	]False[	]False[	]False[
AFO83397[	][	][	][	][	][	][	][	][	]http://www.uniprot.org/uniprot/AFO83397[	][	][	][	]False[	]False[	]False[	]False[	]False[	]False[	]False[	]False[	]False[	]False[	]False[	]False[	]False[	]False[	]False[	]False[	]False[	]False[	]False[	]False[	]False[	]False[	]False[	]False[	]False[	]False[	]False[	]False[	]False[	]False[	]False[	]False[	]False[	]False[	]False[	]False[	]False[
ABL61462[	][	][	][	][	][	][	][	][	]http://www.uniprot.org/uniprot/ABL61462[	][	][	][	]False[	]False[	]False[	]False[	]False[	]False[	]False[	]False[	]False[	]False[	]False[	]False[	]False[	]False[	]False[	]False[	]False[	]False[	]False[	]False[	]False[	]False[	]False[	]False[	]False[	]False[	]False[	]False[	]False[	]False[	]False[	]False[	]False[	]False[	]False[	]False[	]False[
P00548[	]P00548[	][	]Pyruvate kinase PKM[	]PKM[	]Gallus gallus[	]530[	]Plays a key role in glycolysis.[	]ATP + pyruvate = ADP + phosphoenolpyruvate.[	]http://www.uniprot.org/uniprot/P00548[	]GO:0005975 metabolic processGO:0006096 cellular processGO:0044281 metabolic process[	]GO:0005829 (cytoplasm	intracellular)[	]GO:0005524 (binding	carbohydrate derivative binding) GO:0000287 (binding	ion binding) GO:0030955 (binding	ion binding) GO:0004743 (catalytic activity	transferase activity)[	]False[	]True[	]False[	]False[	]False[	]False[	]False[	]True[	]False[	]False[	]False[	]False[	]False[	]False[	]False[	]False[	]False[	]False[	]False[	]False[	]False[	]False[	]False[	]False[	]False[	]False[	]False[	]True[	]False[	]False[	]True[	]True[
BAJ13310[	][	][	][	][	][	][	][	][	]http://www.uniprot.org/uniprot/BAJ13310[	][	][	][	]False[	]False[	]False[	]False[	]False[	]False[	]False[	]False[	]False[	]False[	]False[	]False[	]False[	]False[	]False[	]False[	]False[	]False[	]False[	]False[	]False[	]False[	]False[	]False[	]False[	]False[	]False[	]False[	]False[	]False[	]False[	]False[	]False[	]False[	]False[	]False[	]False[
AAD05217[	][	][	][	][	][	][	][	][	]http://www.uniprot.org/uniprot/AAD05217[	][	][	][	]False[	]False[	]False[	]False[	]False[	]False[	]False[	]False[	]False[	]False[	]False[	]False[	]False[	]False[	]False[	]False[	]False[	]False[	]False[	]False[	]False[	]False[	]False[	]False[	]False[	]False[	]False[	]False[	]False[	]False[	]False[	]False[	]False[	]False[	]False[	]False[	]False[
O93256[	]O93256[	][	]Keratin	type I cytoskeletal 19[	]KRT19[	]Gallus gallus[	]423[	]Involved in the organization of myofibers. Together with KRT8	helps to link the contractile apparatus to dystrophin at the costameres of striated muscle (By similarity).[	][	]http://www.uniprot.org/uniprot/O93256[	][	]GO:0005882 (cytoskeleton	intracellular)[	]GO:0005198 (structural molecule activity)[	]False[	]False[	]False[	]False[	]False[	]False[	]False[	]False[	]False[	]False[	]False[	]False[	]False[	]False[	]False[	]False[	]False[	]False[	]False[	]False[	]True[	]False[	]False[	]False[	]False[	]False[	]False[	]False[	]False[	]False[	]False[	]False[	]False[	]False[
ACY80407[	][	][	][	][	][	][	][	][	]http://www.uniprot.org/uniprot/ACY80407[	][	][	][	]False[	]False[	]False[	]False[	]False[	]False[	]False[	]False[	]False[	]False[	]False[	]False[	]False[	]False[	]False[	]False[	]False[	]False[	]False[	]False[	]False[	]False[	]False[	]False[	]False[	]False[	]False[	]False[	]False[	]False[	]False[	]False[	]False[	]False[	]False[	]False[	]False[
ACA25332[	][	][	][	][	][	][	][	][	]http://www.uniprot.org/uniprot/ACA25332[	][	][	][	]False[	]False[	]False[	]False[	]False[	]False[	]False[	]False[	]False[	]False[	]False[	]False[	]False[	]False[	]False[	]False[	]False[	]False[	]False[	]False[	]False[	]False[	]False[	]False[	]False[	]False[	]False[	]False[	]False[	]False[	]False[	]False[	]False[	]False[	]False[	]False[	]False[
ACT36313[	][	][	][	][	][	][	][	][	]http://www.uniprot.org/uniprot/ACT36313[	][	][	][	]False[	]False[	]False[	]False[	]False[	]False[	]False[	]False[	]False[	]False[	]False[	]False[	]False[	]False[	]False[	]False[	]False[	]False[	]False[	]False[	]False[	]False[	]False[	]False[	]False[	]False[	]False[	]False[	]False[	]False[	]False[	]False[	]False[	]False[	]False[	]False[	]False[
P51913[	]P51913[	][	]Alpha-enolase[	]ENO1[	]Gallus gallus[	]434[	][	]2-phospho-D-glycerate = phosphoenolpyruvate + H(2)O.[	]http://www.uniprot.org/uniprot/P51913[	]GO:0005975 metabolic processGO:0006094 metabolic processGO:0006096 cellular processGO:0044281 metabolic process[	]GO:0005829 (cytoplasm	intracellular) GO:0000015 (macromolecular complex	intracellular)[	]GO:0000287 (binding	ion binding) GO:0004634 (catalytic activity	lyase activity)[	]False[	]True[	]False[	]False[	]False[	]False[	]False[	]True[	]False[	]False[	]False[	]False[	]False[	]False[	]False[	]False[	]False[	]False[	]False[	]False[	]False[	]False[	]False[	]False[	]False[	]False[	]True[	]True[	]False[	]False[	]True[	]True[	]False[
P18359[	]P18359[	][	]Destrin[	]DSTN[	]Gallus gallus[	]165[	]Actin-depolymerizing protein. Severs actin filaments (F-actin) and binds to actin monomers (G-actin). Acts in a pH-independent manner.[	][	]http://www.uniprot.org/uniprot/P18359[	]GO:0030042 cellular component organization or biogenesisGO:0051014 cellular processGO:0030836 regulation[	]GO:0015629 (cytoskeleton	intracellular)[	][	]False[	]True[	]False[	]False[	]False[	]False[	]False[	]False[	]True[	]False[	]False[	]True[	]False[	]False[	]False[	]False[	]False[	]False[	]False[	]False[	]True[	]False[	]False[	]False[	]False[	]False[	]False[	]False[	]False[	]False[	]False[	]False[	]False[	]False[	]False[	]False[
P16527[	]P16527[	][	]Myristoylated alanine-rich C-kinase substrate[	]MARCKS[	]Gallus gallus[	]281[	]MARCKS is the most prominent cellular substrate for protein kinase C. This protein binds calmodulin	actin	and synapsin. MARCKS is a filamentous (F) actin cross-linking protein.[	][	]http://www.uniprot.org/uniprot/P16527[	][	]GO:0005737 (cytoplasm	intracellular) GO:0005856 (cytoskeleton	intracellular) GO:0016020 (other)[	][	]False[	]False[	]False[	]False[	]False[	]False[	]False[	]False[	]False[	]False[	]False[	]False[	]False[	]False[	]False[	]False[	]False[	]False[	]False[	]False[	]True[	]False[	]False[	]False[	]False[	]False[	]False[	]True[	]True[	]False[	]False[	]False[	]False[
ADG44415[	][	][	][	][	][	][	][	][	]http://www.uniprot.org/uniprot/ADG44415[	][	][	][	]False[	]False[	]False[	]False[	]False[	]False[	]False[	]False[	]False[	]False[	]False[	]False[	]False[	]False[	]False[	]False[	]False[	]False[	]False[	]False[	]False[	]False[	]False[	]False[	]False[	]False[	]False[	]False[	]False[	]False[	]False[	]False[	]False[	]False[	]False[	]False[	]False[
AHD25066[	][	][	][	][	][	][	][	][	]http://www.uniprot.org/uniprot/AHD25066[	][	][	][	]False[	]False[	]False[	]False[	]False[	]False[	]False[	]False[	]False[	]False[	]False[	]False[	]False[	]False[	]False[	]False[	]False[	]False[	]False[	]False[	]False[	]False[	]False[	]False[	]False[	]False[	]False[	]False[	]False[	]False[	]False[	]False[	]False[	]False[	]False[	]False[	]False[
AHB22449[	][	][	][	][	][	][	][	][	]http://www.uniprot.org/uniprot/AHB22449[	][	][	][	]False[	]False[	]False[	]False[	]False[	]False[	]False[	]False[	]False[	]False[	]False[	]False[	]False[	]False[	]False[	]False[	]False[	]False[	]False[	]False[	]False[	]False[	]False[	]False[	]False[	]False[	]False[	]False[	]False[	]False[	]False[	]False[	]False[	]False[	]False[	]False[	]False[
AHB24549[	][	][	][	][	][	][	][	][	]http://www.uniprot.org/uniprot/AHB24549[	][	][	][	]False[	]False[	]False[	]False[	]False[	]False[	]False[	]False[	]False[	]False[	]False[	]False[	]False[	]False[	]False[	]False[	]False[	]False[	]False[	]False[	]False[	]False[	]False[	]False[	]False[	]False[	]False[	]False[	]False[	]False[	]False[	]False[	]False[	]False[	]False[	]False[	]False[
AEM92407[	][	][	][	][	][	][	][	][	]http://www.uniprot.org/uniprot/AEM92407[	][	][	][	]False[	]False[	]False[	]False[	]False[	]False[	]False[	]False[	]False[	]False[	]False[	]False[	]False[	]False[	]False[	]False[	]False[	]False[	]False[	]False[	]False[	]False[	]False[	]False[	]False[	]False[	]False[	]False[	]False[	]False[	]False[	]False[	]False[	]False[	]False[	]False[	]False[
Q5ZKC9[	]Q5ZKC9[	][	]14-3-3 protein zeta[	]YWHAZ[	]Gallus gallus[	]245[	]Adapter protein implicated in the regulation of a large spectrum of both general and specialized signaling pathways. Binds to a large number of partners	usually by recognition of a phosphoserine or phosphothreonine motif. Binding generally results in the modulation of the activity of the binding partner (By similarity).[	][	]http://www.uniprot.org/uniprot/Q5ZKC9[	]GO:0051683 localizationGO:0090168 cellular component organization or biogenesisGO:0006605 localizationGO:0010941 regulation[	]GO:0072562 (extracellular	extracellular region part) GO:0070062 (extracellular	extracellular organelle) GO:0005925 (other	anchoring junction) GO:0005739 (mitochondria	intracellular) GO:0005634 (nucleus	intracellular)[	]GO:0044822 (binding	heterocyclic compound binding)[	]False[	]False[	]False[	]False[	]False[	]False[	]True[	]False[	]True[	]False[	]False[	]True[	]False[	]False[	]False[	]False[	]False[	]True[	]True[	]False[	]False[	]False[	]False[	]True[	]False[	]False[	]False[	]False[	]True[	]False[
O93277[	]O93277[	][	]WD repeat-containing protein 1[	]WDR1[	]Gallus gallus[	]609[	]Induces disassembly of actin filaments in conjunction with ADF/cofilin family proteins.[	][	]http://www.uniprot.org/uniprot/O93277[	][	]GO:0005737 (cytoplasm	intracellular) GO:0005856 (cytoskeleton	intracellular)[	][	]False[	]False[	]False[	]False[	]False[	]False[	]False[	]False[	]False[	]False[	]False[	]False[	]False[	]False[	]False[	]False[	]False[	]False[	]False[	]False[	]True[	]False[	]False[	]False[	]False[	]False[	]False[	]True[	]False[	]False[	]False[	]False[	]False[	]False[	]False[
P07751[	]P07751[	][	]Spectrin alpha chain	non-erythrocytic 1[	]SPTAN1[	]Gallus gallus[	]2477[	]Morphologically	spectrin-like proteins appear to be related to spectrin	showing a flexible rod-like structure. They can bind actin but seem to differ in their calmodulin-binding activity. In nonerythroid tissues	spectrins	in association with some other proteins	may play an important role in membrane organization.[	][	]http://www.uniprot.org/uniprot/P07751[	]GO:0051693 regulation[	]GO:0005938 (cytoplasm	cell periphery) GO:0005856 (cytoskeleton	intracellular)[	]GO:0005509 (binding	ion binding)[	]False[	]False[	]False[	]False[	]False[	]False[	]False[	]False[	]True[	]False[	]False[	]False[	]False[	]False[	]False[	]False[	]False[	]False[	]False[	]False[	]True[	]False[	]False[	]False[	]False[	]False[	]False[	]True[
P02007[	]P02007[	][	]Hemoglobin subunit pi[	]N/A[	]Gallus gallus[	]142[	]The pi' chain is the counterpart of the alpha chain in the major early embryonic hemoglobin P.[	][	]http://www.uniprot.org/uniprot/P02007[	][	]GO:0005833 (macromolecular complex	intracellular)[	]GO:0020037 (binding	heterocyclic compound binding) GO:0005506 (binding	ion binding) GO:0019825 (binding	oxygen binding) GO:0005344 (transporter	substrate-specific transporter activity)[	]False[	]False[	]False[	]False[	]False[	]False[	]False[	]False[	]False[	]False[	]False[	]False[	]False[	]False[	]False[	]False[	]False[	]False[	]False[	]False[	]False[	]False[	]False[	]False[	]False[	]False[	]True[	]False[	]False[	]False[	]True[	]False[
O93510[	]O93510[	][	]Gelsolin[	]GSN[	]Gallus gallus[	]778[	]Calcium-regulated	actin-modulating protein that binds to the plus (or barbed) ends of actin monomers or filaments	preventing monomer exchange (end-blocking or capping). It can promote the assembly of monomers into filaments (nucleation) as well as sever filaments already formed. Plays a role in ciliogenesis (By similarity).[	][	]http://www.uniprot.org/uniprot/O93510[	]GO:0051014 cellular processGO:0045010 regulationGO:0051016 regulationGO:0060271 cellular component organization or biogenesis[	]GO:0005737 (cytoplasm	intracellular) GO:0005856 (cytoskeleton	intracellular) GO:0005576 (extracellular)[	]GO:0005509 (binding	ion binding)[	]False[	]True[	]False[	]False[	]False[	]False[	]False[	]False[	]True[	]False[	]False[	]True[	]False[	]False[	]False[	]False[	]False[	]False[	]False[	]False[	]True[	]False[	]False[	]True[	]False[	]False[	]False[	]True[	]False[	]False[	]True[	]False[
Q90593[	]Q90593[	][	]78 kDa glucose-regulated protein[	]HSPA5[	]Gallus gallus[	]652[	]Probably plays a role in facilitating the assembly of multimeric protein complexes inside the endoplasmic reticulum.[	][	]http://www.uniprot.org/uniprot/Q90593[	]GO:0006987 regulationGO:0042149 cellular processGO:0071353 cellular processGO:0021680 developmental processGO:0021589 developmental processGO:0006983 regulationGO:0035437 regulationGO:0043066 regulationGO:0030512 regulationGO:0030335 regulationGO:0031398 regulationGO:0051603 cellular processGO:0021762 developmental processGO:1901998 localization[	]GO:0009986 (cell surface	cell surface) GO:0008180 (nucleus	intracellular) GO:0034663 (er	endomembrane system) GO:0005788 (er	endomembrane system) GO:0005793 (er	intracellular) GO:0070062 (extracellular	extracellular organelle) GO:0005925 (other	anchoring junction) GO:0030176 (er	endomembrane system) GO:0030496 (other	midbody) GO:0043209 (other	myelin sheath) GO:0005886 (plasma membrane	cell periphery)[	]GO:0005524 (binding	carbohydrate derivative binding) GO:0043022 (binding	macromolecular complex binding)[	]False[	]True[	]True[	]False[	]False[	]False[	]True[	]False[	]True[	]False[	]False[	]False[	]False[	]False[	]False[	]False[	]True[	]False[	]True[	]False[	]False[	]True[	]True[	]True[
P51903[	]P51903[	][	]Phosphoglycerate kinase[	]PGK[	]Gallus gallus[	]417[	][	]ATP + 3-phospho-D-glycerate = ADP + 3-phospho-D-glyceroyl phosphate.[	]http://www.uniprot.org/uniprot/P51903[	]GO:0005975 metabolic processGO:0006094 metabolic processGO:0006096 cellular processGO:0016310 cellular processGO:0044281 metabolic process[	]GO:0005694 (chromosome	intracellular) GO:0005829 (cytoplasm	intracellular)[	]GO:0005524 (binding	carbohydrate derivative binding) GO:0004618 (catalytic activity	transferase activity)[	]False[	]True[	]False[	]False[	]False[	]False[	]False[	]True[	]False[	]False[	]False[	]False[	]False[	]True[	]False[	]False[	]False[	]False[	]False[	]False[	]False[	]False[	]False[	]False[	]False[	]False[	]False[	]True[	]False[	]False[	]True[	]True[	]False[
Q5ZMD1[	]Q5ZMD1[	][	]14-3-3 protein theta[	]YWHAQ[	]Gallus gallus[	]245[	]Adapter protein implicated in the regulation of a large spectrum of both general and specialized signaling pathways. Binds to a large number of partners	usually by recognition of a phosphoserine or phosphothreonine motif. Binding generally results in the modulation of the activity of the binding partner (By similarity).[	][	]http://www.uniprot.org/uniprot/Q5ZMD1[	]GO:0045892 regulationGO:0021762 developmental process[	]GO:0005737 (cytoplasm	intracellular) GO:0070062 (extracellular	extracellular organelle) GO:0005925 (other	anchoring junction) GO:0016020 (other)[	][	]False[	]False[	]True[	]False[	]False[	]False[	]False[	]False[	]True[	]False[	]False[	]False[	]False[	]False[	]False[	]False[	]False[	]False[	]False[	]False[	]False[	]False[	]False[	]True[	]False[	]False[	]False[	]True[	]True[	]False[	]False[	]False[	]False[
Q5ZMT0[	]Q5ZMT0[	][	]14-3-3 protein epsilon[	]YWHAE[	]Gallus gallus[	]255[	]Adapter protein implicated in the regulation of a large spectrum of both general and specialized signaling pathways. Binds to a large number of partners	usually by recognition of a phosphoserine or phosphothreonine motif. Binding generally results in the modulation of the activity of the binding partner.[	][	]http://www.uniprot.org/uniprot/Q5ZMT0[	]GO:0021987 developmental processGO:0021766 developmental processGO:1902309 regulationGO:0001764 cellular processGO:0006605 localizationGO:0060306 regulationGO:1901016 regulationGO:0021762 developmental process[	]GO:0070062 (extracellular	extracellular organelle) GO:0005925 (other	anchoring junction) GO:0016020 (other) GO:0005739 (mitochondria	intracellular)[	]GO:0044822 (binding	heterocyclic compound binding) GO:0015459 (molecular function regulator	channel regulator activity)[	]False[	]True[	]True[	]False[	]False[	]False[	]True[	]False[	]True[	]False[	]False[	]False[	]False[	]False[	]False[	]False[	]False[	]True[	]False[	]False[	]False[	]False[	]False[	]True[	]False[	]False[	]False[	]False[	]True[	]False[	]True[
Q90WD0[	]Q90WD0[	][	]Actin-related protein 3[	]ACTR3[	]Gallus gallus[	]418[	]Functions as ATP-binding component of the Arp2/3 complex which is involved in regulation of actin polymerization and together with an activating nucleation-promoting factor (NPF) mediates the formation of branched actin networks. Seems to contact the pointed end of the daughter actin filament (By similarity).[	][	]http://www.uniprot.org/uniprot/Q90WD0[	]GO:0034314 regulationGO:0008356 cellular processGO:0060271 cellular component organization or biogenesisGO:0007163 cellular processGO:0016344 cellular component organization or biogenesisGO:0033206 cellular processGO:0051653 cellular process[	]GO:0005885 (cytoskeleton	intracellular) GO:0005903 (other	cell projection) GO:0005911 (other	cell-cell junction) GO:0005737 (cytoplasm	intracellular) GO:0070062 (extracellular	extracellular organelle) GO:0005925 (other	anchoring junction) GO:0030027 (other	cell leading edge) GO:0016020 (other)[	]GO:0005524 (binding	carbohydrate derivative binding) GO:0005200 (structural molecule activity	structural constituent of cytoskeleton)[	]False[	]True[	]False[	]False[	]False[	]False[	]False[	]False[	]True[	]False[	]False[	]True[	]False[	]False[	]False[	]False[	]False[	]False[	]False[	]False[	]True[	]False[	]False[	]True[	]False[	]False[	]False[	]True[
ACP43595[	][	][	][	][	][	][	][	][	]http://www.uniprot.org/uniprot/ACP43595[	][	][	][	]False[	]False[	]False[	]False[	]False[	]False[	]False[	]False[	]False[	]False[	]False[	]False[	]False[	]False[	]False[	]False[	]False[	]False[	]False[	]False[	]False[	]False[	]False[	]False[	]False[	]False[	]False[	]False[	]False[	]False[	]False[	]False[	]False[	]False[	]False[	]False[	]False[
AHC62261[	][	][	][	][	][	][	][	][	]http://www.uniprot.org/uniprot/AHC62261[	][	][	][	]False[	]False[	]False[	]False[	]False[	]False[	]False[	]False[	]False[	]False[	]False[	]False[	]False[	]False[	]False[	]False[	]False[	]False[	]False[	]False[	]False[	]False[	]False[	]False[	]False[	]False[	]False[	]False[	]False[	]False[	]False[	]False[	]False[	]False[	]False[	]False[	]False[
AHC62057[	][	][	][	][	][	][	][	][	]http://www.uniprot.org/uniprot/AHC62057[	][	][	][	]False[	]False[	]False[	]False[	]False[	]False[	]False[	]False[	]False[	]False[	]False[	]False[	]False[	]False[	]False[	]False[	]False[	]False[	]False[	]False[	]False[	]False[	]False[	]False[	]False[	]False[	]False[	]False[	]False[	]False[	]False[	]False[	]False[	]False[	]False[	]False[	]False[
AHC62058[	][	][	][	][	][	][	][	][	]http://www.uniprot.org/uniprot/AHC62058[	][	][	][	]False[	]False[	]False[	]False[	]False[	]False[	]False[	]False[	]False[	]False[	]False[	]False[	]False[	]False[	]False[	]False[	]False[	]False[	]False[	]False[	]False[	]False[	]False[	]False[	]False[	]False[	]False[	]False[	]False[	]False[	]False[	]False[	]False[	]False[	]False[	]False[	]False[
AHC62262[	][	][	][	][	][	][	][	][	]http://www.uniprot.org/uniprot/AHC62262[	][	][	][	]False[	]False[	]False[	]False[	]False[	]False[	]False[	]False[	]False[	]False[	]False[	]False[	]False[	]False[	]False[	]False[	]False[	]False[	]False[	]False[	]False[	]False[	]False[	]False[	]False[	]False[	]False[	]False[	]False[	]False[	]False[	]False[	]False[	]False[	]False[	]False[	]False[
Q9PSX7[	]Q9PSX7[	][	]Rho-related GTP-binding protein RhoC[	]RHOC[	]Gallus gallus[	]193[	]Regulates a signal transduction pathway linking plasma membrane receptors to the assembly of focal adhesions and actin stress fibers. Serves as a microtubule-dependent signal that is required for the myosin contractile ring formation during cell cycle cytokinesis. Regulates apical junction formation in bronchial epithelial cells (By similarity).[	][	]http://www.uniprot.org/uniprot/Q9PSX7[	]GO:0043297 cellular component organization or biogenesisGO:0000910 cellular processGO:0043123 regulationGO:1902766 cellular processGO:0007264 regulationGO:0044319 cellular process[	]GO:0032154 (cell surface	cell division site) GO:0070062 (extracellular	extracellular organelle) GO:0005634 (nucleus	intracellular) GO:0005886 (plasma membrane	cell periphery)[	]GO:0005525 (binding	carbohydrate derivative binding) GO:0004871 (molecular transducer activity	signal transducer activity)[	]False[	]True[	]False[	]False[	]False[	]False[	]False[	]False[	]True[	]False[	]False[	]True[	]False[	]False[	]False[	]False[	]False[	]False[	]True[	]False[	]False[	]True[	]True[	]True[	]False[	]False[	]False[	]False[	]False[	]False[	]True[
ACD47282[	][	][	][	][	][	][	][	][	]http://www.uniprot.org/uniprot/ACD47282[	][	][	][	]False[	]False[	]False[	]False[	]False[	]False[	]False[	]False[	]False[	]False[	]False[	]False[	]False[	]False[	]False[	]False[	]False[	]False[	]False[	]False[	]False[	]False[	]False[	]False[	]False[	]False[	]False[	]False[	]False[	]False[	]False[	]False[	]False[	]False[	]False[	]False[	]False[
Q5ZLN1[	]Q5ZLN1[	][	]Phosphoglycerate mutase 1[	]PGAM1[	]Gallus gallus[	]254[	]Interconversion of 3- and 2-phosphoglycerate with 2	3-bisphosphoglycerate as the primer of the reaction. Can also catalyze the reaction of EC 5.4.2.4 (synthase) and EC 3.1.3.13 (phosphatase)	but with a reduced activity.[	]2	3-bisphospho-D-glycerate + H(2)O = 3-phospho-D-glycerate + phosphate.[	]http://www.uniprot.org/uniprot/Q5ZLN1[	]GO:0005975 metabolic processGO:0006094 metabolic processGO:0006096 cellular processGO:0044281 metabolic process[	]GO:0005829 (cytoplasm	intracellular) GO:0043209 (other	myelin sheath)[	]GO:0004083 (catalytic activity	hydrolase activity) GO:0004082 (catalytic activity	isomerase activity) GO:0004619 (catalytic activity	isomerase activity)[	]False[	]True[	]False[	]False[	]False[	]False[	]False[	]True[	]False[	]False[	]False[	]False[	]False[	]False[	]False[	]False[	]False[	]False[	]False[	]False[	]False[	]False[	]False[	]False[	]False[	]False[	]False[	]True[	]True[
Q5ZLQ6[	]Q5ZLQ6[	][	]14-3-3 protein beta/alpha[	]YWHAB[	]Gallus gallus[	]244[	]Adapter protein implicated in the regulation of a large spectrum of both general and specialized signaling pathways. Binds to a large number of partners	usually by recognition of a phosphoserine or phosphothreonine motif. Binding generally results in the modulation of the activity of the binding partner (By similarity).[	][	]http://www.uniprot.org/uniprot/Q5ZLQ6[	]GO:0051220 regulationGO:0035308 regulationGO:0043085 regulationGO:0006605 localization[	]GO:0070062 (extracellular	extracellular organelle) GO:0005925 (other	anchoring junction) GO:0016020 (other) GO:0048471 (nucleus	intracellular)[	][	]False[	]False[	]False[	]False[	]False[	]False[	]True[	]False[	]True[	]False[	]False[	]False[	]False[	]False[	]False[	]False[	]False[	]False[	]True[	]False[	]False[	]False[	]False[	]True[	]False[	]False[	]False[	]False[	]True[	]False[	]False[	]False[	]False[
Q5F381[	]Q5F381[	][	]Epithelial cell adhesion molecule[	]EPCAM[	]Gallus gallus[	]306[	][	][	]http://www.uniprot.org/uniprot/Q5F381[	][	]GO:0016021 (other	membrane part)[	][	]False[	]False[	]False[	]False[	]False[	]False[	]False[	]False[	]False[	]False[	]False[	]False[	]False[	]False[	]False[	]False[	]False[	]False[	]False[	]False[	]False[	]False[	]False[	]False[	]False[	]False[	]False[	]False[	]True[	]False[	]False[	]False[	]False[	]False[	]False[	]False[
P09102[	]P09102[	][	]Protein disulfide-isomerase[	]P4HB[	]Gallus gallus[	][	]This multifunctional protein catalyzes the formation	breakage and rearrangement of disulfide bonds. At the cell surface	seems to act as a reductase that cleaves disulfide bonds of proteins attached to the cell. May therefore cause structural modifications of exofacial proteins. Inside the cell	seems to form/rearrange disulfide bonds of nascent proteins. At high concentrations	functions as a chaperone that inhibits aggregation of misfolded proteins. At low concentrations	facilitates aggregation (anti-chaperone activity). Also acts a structural subunit of various enzymes such as prolyl 4-hydroxylase (By similarity).[	]Catalyzes the rearrangement of -S-S- bonds in proteins.[	]http://www.uniprot.org/uniprot/P09102[	]GO:0045454 regulation[	]GO:0005788 (er	endomembrane system) GO:0005886 (plasma membrane	cell periphery)[	]GO:0003756 (catalytic activity	isomerase activity)[	]False[	]False[	]False[	]False[	]False[	]False[	]False[	]False[	]True[	]False[	]False[	]False[	]False[	]False[	]False[	]False[	]True[	]False[	]False[	]False[	]False[	]True[	]False[	]False[	]False[	]False[	]False[	]False[	]False[
P12244[	]P12244[	][	]Dolichyl-diphosphooligosaccharide--protein glycotransferase[	]N/A[	]Gallus gallus[	]508[	]Transfers the polysaccharide side-chains of glycoproteins to an asparagine residue of Asn-X-Ser/Thr sites in nascent proteins.[	]Dolichyl diphosphooligosaccharide + [protein]-L-asparagine = dolichyl diphosphate + a glycoprotein with the oligosaccharide chain attached by N-beta-D-glycosyl linkage to a protein L-asparagine.[	]http://www.uniprot.org/uniprot/P12244[	]GO:0045454 regulation[	]GO:0005788 (er	endomembrane system)[	]GO:0016853 (catalytic activity	isomerase activity) GO:0016740 (catalytic activity	transferase activity)[	]False[	]False[	]False[	]False[	]False[	]False[	]False[	]False[	]True[	]False[	]False[	]False[	]False[	]False[	]False[	]False[	]True[	]False[	]False[	]False[	]False[	]False[	]False[	]False[	]False[	]False[	]False[	]False[	]False[	]False[	]False[	]True[	]False[	]False[
Q9PU45[	]Q9PU45[	][	]Radixin[	]RDX[	]Gallus gallus[	]583[	]Probably plays a crucial role in the binding of the barbed end of actin filaments to the plasma membrane.[	][	]http://www.uniprot.org/uniprot/Q9PU45[	]GO:0051693 regulation[	]GO:0005737 (cytoplasm	intracellular) GO:0005856 (cytoskeleton	intracellular) GO:0019898 (other	membrane part) GO:0005886 (plasma membrane	cell periphery)[	][	]False[	]False[	]False[	]False[	]False[	]False[	]False[	]False[	]True[	]False[	]False[	]False[	]False[	]False[	]False[	]False[	]False[	]False[	]False[	]False[	]True[	]True[	]False[	]False[	]False[	]False[	]False[	]True[	]True[	]False[	]False[	]False[	]False[
P02845[	]P02845[	][	]Vitellogenin-2[	]VTG2[	]Gallus gallus[	]1850[	]Phosvitin is believed to be of importance in sequestering calcium	iron and other cations for the developing embryo.[	][	]http://www.uniprot.org/uniprot/P02845[	][	][	]GO:0005319 (transporter	substrate-specific transporter activity) GO:0045735 (other)[	]False[	]False[	]False[	]False[	]False[	]False[	]False[	]False[	]False[	]False[	]False[	]False[	]False[	]False[	]False[	]False[	]False[	]False[	]False[	]False[	]False[	]False[	]False[	]False[	]False[	]False[	]False[	]False[	]False[	]False[	]False[	]False[	]False[	]False[	]False[
Q90694[	]Q90694[	][	]Cell division control protein 42 homolog[	]CDC42[	]Gallus gallus[	]191[	]Plasma membrane-associated small GTPase which cycles between an active GTP-bound and an inactive GDP-bound state. In active state binds to a variety of effector proteins to regulate cellular responses. Involved in epithelial cell polarization processes. Regulates the bipolar attachment of spindle microtubules to kinetochores before chromosome congression in metaphase. Plays a role in the extensi…	actin-rich surface projections called filopodia (By similarity).[	][	]http://www.uniprot.org/uniprot/Q90694[	]GO:0030036 cellular component organization or biogenesisGO:0051017 cellular component organization or biogenesisGO:0034332 cellular component organization or biogenesisGO:0060070 regulationGO:0003161 developmental processGO:0034613 localizationGO:0036336 cellular processGO:0006897 localizationGO:0048730 developmental processGO:0090136 interaction with cells and organismsGO:0060684 cellular proce…	]GO:0005912 (other	anchoring junction) GO:0045177 (other	apical part of cell) GO:0042995 (other	cell projection) GO:0005911 (other	cell-cell junction) GO:0005737 (cytoplasm	intracellular) GO:0036464 (nucleus	intracellular) GO:0070062 (extracellular	extracellular organelle) GO:0030175 (other	cell projection) GO:0005925 (other	anchoring junction) GO:0031256 (plasma membrane	cell leading edge) GO:0030496 (other	midbody) GO:0072686 (cytoskeleton	intracellular) GO:0043209 (other	myelin sheath) GO:0043005 (other	cell projection) GO:0043025 (other	cell body) GO:0005886 (plasma membrane	cell periphery) GO:0051233 (cytoskeleton	intracellular)[	]GO:0005525 (binding	carbohydrate derivative binding) GO:0003924 (catalytic activity	hydrolase activity)[	]False[	]True[	]True[	]False[	]False[	]True[	]True[	]True[	]True[	]False[	]False[	]True[	]False[	]False[	]False[	]False[	]False[
Q5ZM14[	]Q5ZM14[	][	]Na(+)/H(+) exchange regulatory cofactor NHE-RF1[	]SLC9A3R1[	]Gallus gallus[	]333[	]Scaffold protein that connects plasma membrane proteins with members of the ezrin/moesin/radixin family and thereby helps to link them to the actin cytoskeleton and to regulate their surface expression. Was first known to play a role in the regulation of the activity and subcellular location of SLC9A3. May enhance Wnt signaling (By similarity).[	][	]http://www.uniprot.org/uniprot/Q5ZM14[	]GO:0032782 localizationGO:0034635 localizationGO:2000146 regulationGO:0014067 regulationGO:0010642 regulationGO:0051898 regulationGO:0045859 regulationGO:0070293 interaction with cells and organismsGO:0016055 regulation[	]GO:0071944 (other	cell periphery) GO:0005737 (cytoplasm	intracellular) GO:0012505 (other	endomembrane system) GO:0030175 (other	cell projection) GO:0005902 (other	cell projection) GO:0031528 (plasma membrane	cell periphery) GO:0001726 (other	cell leading edge)[	]GO:0017081 (molecular function regulator	channel regulator activity)[	]False[	]False[	]False[	]False[	]False[	]True[	]True[	]False[	]True[	]False[	]False[	]False[	]False[	]False[	]False[	]False[	]False[	]False[	]False[	]False[	]False[	]True[	]False[	]False[	]False[	]False[	]False[	]True[	]True[
P0CB50[	]P0CB50[	][	]Peroxiredoxin-1[	]PRDX1[	]Gallus gallus[	]199[	]Involved in redox regulation of the cell (By similarity). Reduces peroxides with reducing equivalents provided through the thioredoxin system but not from glutaredoxin (By similarity). May play an important role in eliminating peroxides generated during metabolism (By similarity). Might participate in the signaling cascades of growth factors and tumor necrosis factor-alpha by regulating the intr…	]2 R'-SH + ROOH = R'-S-S-R' + H(2)O + ROH.[	]http://www.uniprot.org/uniprot/P0CB50[	]GO:0008283 single-organism processGO:0034101 regulationGO:0042744 cellular processGO:0042267 otherGO:0042345 regulationGO:0032872 regulationGO:0019430 cellular processGO:0001895 regulation[	]GO:0070062 (extracellular	extracellular organelle) GO:0005615 (extracellular	extracellular region part) GO:0005739 (mitochondria	intracellular) GO:0043209 (other	myelin sheath) GO:0005634 (nucleus	intracellular)[	]GO:0044822 (binding	heterocyclic compound binding) GO:0008379 (antioxidant activity	peroxidase activity)[	]False[	]True[	]False[	]False[	]False[	]False[	]False[	]False[	]True[	]False[	]False[	]True[	]False[	]False[	]False[	]False[	]False[	]True[	]True[	]False[	]False[	]False[	]False[	]True[	]False[	]False[	]False[	]False[	]True[	]True[
P02127[	]P02127[	][	]Hemoglobin subunit rho[	]N/A[	]Gallus gallus[	]147[	]The rho chain is the major early embryonic beta-type hemoglobin chain.[	][	]http://www.uniprot.org/uniprot/P02127[	][	]GO:0005833 (macromolecular complex	intracellular)[	]GO:0020037 (binding	heterocyclic compound binding) GO:0005506 (binding	ion binding) GO:0019825 (binding	oxygen binding) GO:0005344 (transporter	substrate-specific transporter activity)[	]False[	]False[	]False[	]False[	]False[	]False[	]False[	]False[	]False[	]False[	]False[	]False[	]False[	]False[	]False[	]False[	]False[	]False[	]False[	]False[	]False[	]False[	]False[	]False[	]False[	]False[	]True[	]False[	]False[	]False[	]True[	]False[
P02128[	]P02128[	][	]Hemoglobin subunit epsilon[	]HBE[	]Gallus gallus[	]147[	]Beta-type chain found in early embryos.[	][	]http://www.uniprot.org/uniprot/P02128[	][	]GO:0005833 (macromolecular complex	intracellular)[	]GO:0020037 (binding	heterocyclic compound binding) GO:0005506 (binding	ion binding) GO:0019825 (binding	oxygen binding) GO:0005344 (transporter	substrate-specific transporter activity)[	]False[	]False[	]False[	]False[	]False[	]False[	]False[	]False[	]False[	]False[	]False[	]False[	]False[	]False[	]False[	]False[	]False[	]False[	]False[	]False[	]False[	]False[	]False[	]False[	]False[	]False[	]True[	]False[	]False[	]False[	]True[	]False[
P62149[	]P62149[	][	]Calmodulin[	]CALM[	]Gallus gallus[	]149[	]Calmodulin mediates the control of a large number of enzymes	ion channels and other proteins by Ca(2+). Among the enzymes to be stimulated by the calmodulin-Ca(2+) complex are a number of protein kinases and phosphatases.[	][	]http://www.uniprot.org/uniprot/P62149[	]GO:0005513 response to stimulusGO:0030801 regulationGO:0051343 regulationGO:0032516 regulationGO:0035307 regulationGO:0060316 regulationGO:0055117 regulationGO:0032465 regulationGO:0002027 regulationGO:0010880 regulationGO:0021762 developmental process[	]GO:0034704 (macromolecular complex	protein complex) GO:0005813 (cytoskeleton	intracellular) GO:0070062 (extracellular	extracellular organelle) GO:0005634 (nucleus	intracellular) GO:0030017 (other intracellular organelles	intracellular) GO:0005876 (cytoskeleton	intracellular) GO:0000922 (cytoskeleton	intracellular)[	]GO:0005509 (binding	ion binding) GO:0017022 (binding	protein binding) GO:0072542 (molecular function regulator	enzyme regulator activity)[	]False[	]False[	]True[	]False[	]False[	]False[	]False[	]False[	]True[	]False[	]True[	]False[	]False[	]False[	]False[	]False[	]False[	]False[	]True[	]False[	]True[	]False[	]False[	]True[	]True[	]False[
P05419[	]P05419[	][	]Neo-calmodulin[	]N/A[	]Gallus gallus[	]131[	][	][	]http://www.uniprot.org/uniprot/P05419[	][	][	]GO:0005509 (binding	ion binding)[	]False[	]False[	]False[	]False[	]False[	]False[	]False[	]False[	]False[	]False[	]False[	]False[	]False[	]False[	]False[	]False[	]False[	]False[	]False[	]False[	]False[	]False[	]False[	]False[	]False[	]False[	]False[	]False[	]False[	]False[	]True[	]False[	]False[	]False[	]False[	]False[
P00940[	]P00940[	][	]Triosephosphate isomerase[	]TPI1[	]Gallus gallus[	]248[	][	]D-glyceraldehyde 3-phosphate = glycerone phosphate.[	]http://www.uniprot.org/uniprot/P00940[	]GO:0005975 metabolic processGO:0006094 metabolic processGO:0006096 cellular processGO:0007275 developmental processGO:0006098 cellular processGO:0044281 metabolic process[	]GO:0005829 (cytoplasm	intracellular) GO:0070062 (extracellular	extracellular organelle) GO:0005615 (extracellular	extracellular region part) GO:0005634 (nucleus	intracellular)[	]GO:0004807 (catalytic activity	isomerase activity)[	]False[	]True[	]True[	]False[	]False[	]False[	]False[	]True[	]False[	]False[	]False[	]False[	]False[	]False[	]False[	]False[	]False[	]False[	]True[	]False[	]False[	]False[	]False[	]True[	]False[	]False[	]False[	]True[	]False[	]False[	]False[	]True[
AFH00597[	][	][	][	][	][	][	][	][	]http://www.uniprot.org/uniprot/AFH00597[	][	][	][	]False[	]False[	]False[	]False[	]False[	]False[	]False[	]False[	]False[	]False[	]False[	]False[	]False[	]False[	]False[	]False[	]False[	]False[	]False[	]False[	]False[	]False[	]False[	]False[	]False[	]False[	]False[	]False[	]False[	]False[	]False[	]False[	]False[	]False[	]False[	]False[	]False[
P04268[	]P04268[	][	]Tropomyosin alpha-1 chain[	]TPM1[	]Gallus gallus[	][	]Binds to actin filaments in muscle and non-muscle cells. Plays a central role	in association with the troponin complex	in the calcium dependent regulation of vertebrate striated muscle contraction. Smooth muscle contraction is regulated by interaction with caldesmon. In non-muscle cells is implicated in stabilizing cytoskeleton actin filaments.[	][	]http://www.uniprot.org/uniprot/P04268[	][	]GO:0005737 (cytoplasm	intracellular) GO:0005856 (cytoskeleton	intracellular)[	][	]False[	]False[	]False[	]False[	]False[	]False[	]False[	]False[	]False[	]False[	]False[	]False[	]False[	]False[	]False[	]False[	]False[	]False[	]False[	]False[	]True[	]False[	]False[	]False[	]False[	]False[	]False[	]True[	]False[	]False[	]False[	]False[	]False[
P28497[	]P28497[	][	]F-actin-capping protein subunit alpha-2[	]CAPZA2[	]Gallus gallus[	]286[	]F-actin-capping proteins bind in a Ca(2+)-independent manner to the fast growing ends of actin filaments (barbed end) thereby blocking the exchange of subunits at these ends. Unlike other capping proteins (such as gelsolin and severin)	these proteins do not sever actin filaments. CapZ may mediate the attachment of the barbed ends of actin filaments to the Z-line.[	][	]http://www.uniprot.org/uniprot/P28497[	]GO:0051016 regulation[	]GO:0005903 (other	cell projection) GO:0030863 (cytoskeleton	cell periphery) GO:0005829 (cytoplasm	intracellular) GO:0070062 (extracellular	extracellular organelle) GO:0008290 (cytoskeleton	intracellular) GO:0016020 (other) GO:0030018 (other intracellular organelles	intracellular)[	][	]False[	]False[	]False[	]False[	]False[	]False[	]False[	]False[	]True[	]False[	]False[	]False[	]False[	]False[	]False[	]False[	]False[	]False[	]False[	]False[	]True[	]False[	]False[	]True[	]True[	]False[	]False[	]True[	]True[	]False[
Q08392[	]Q08392[	][	]Glutathione S-transferase[	]N/A[	]Gallus gallus[	]221[	]Conjugation of reduced glutathione to a wide number of exogenous and endogenous hydrophobic electrophiles.[	]RX + glutathione = HX + R-S-glutathione.[	]http://www.uniprot.org/uniprot/Q08392[	]GO:0006749 cellular process[	][	]GO:0004364 (catalytic activity	transferase activity)[	]False[	]True[	]False[	]False[	]False[	]False[	]False[	]False[	]False[	]False[	]False[	]False[	]False[	]False[	]False[	]False[	]False[	]False[	]False[	]False[	]False[	]False[	]False[	]False[	]False[	]False[	]False[	]False[	]False[	]False[	]False[	]True[	]False[	]False[	]False[	]False[
CDH98266[	][	][	][	][	][	][	][	][	]http://www.uniprot.org/uniprot/CDH98266[	][	][	][	]False[	]False[	]False[	]False[	]False[	]False[	]False[	]False[	]False[	]False[	]False[	]False[	]False[	]False[	]False[	]False[	]False[	]False[	]False[	]False[	]False[	]False[	]False[	]False[	]False[	]False[	]False[	]False[	]False[	]False[	]False[	]False[	]False[	]False[	]False[	]False[	]False[
P02001[	]P02001[	][	]Hemoglobin subunit alpha-D[	]HBAD[	]Gallus gallus[	]141[	]Involved in oxygen transport from the lung to the various peripheral tissues.[	][	]http://www.uniprot.org/uniprot/P02001[	][	]GO:0070062 (extracellular	extracellular organelle) GO:0005833 (macromolecular complex	intracellular)[	]GO:0020037 (binding	heterocyclic compound binding) GO:0005506 (binding	ion binding) GO:0019825 (binding	oxygen binding) GO:0005344 (transporter	substrate-specific transporter activity)[	]False[	]False[	]False[	]False[	]False[	]False[	]False[	]False[	]False[	]False[	]False[	]False[	]False[	]False[	]False[	]False[	]False[	]False[	]False[	]False[	]False[	]False[	]False[	]True[	]False[	]False[	]True[	]False[	]False[	]False[	]True[
P21566[	]P21566[	][	]Cofilin-2[	]CFL2[	]Gallus gallus[	]166[	]Controls reversibly actin polymerization and depolymerization in a pH-sensitive manner. It has the ability to bind G- and F-actin in a 1:1 ratio of cofilin to actin. It is the major component of intranuclear and cytoplasmic actin rods.[	][	]http://www.uniprot.org/uniprot/P21566[	]GO:0030042 cellular component organization or biogenesisGO:0046716 regulationGO:0030836 regulationGO:0045214 cellular component organization or biogenesis[	]GO:0015629 (cytoskeleton	intracellular) GO:0070062 (extracellular	extracellular organelle) GO:0005615 (extracellular	extracellular region part) GO:0031674 (other intracellular organelles	intracellular) GO:0016363 (nucleus	intracellular) GO:0005634 (nucleus	intracellular)[	][	]False[	]False[	]False[	]False[	]False[	]False[	]False[	]False[	]True[	]False[	]False[	]True[	]False[	]False[	]False[	]False[	]False[	]False[	]True[	]False[	]True[	]False[	]False[	]True[	]True[	]False[	]False[	]False[	]False[	]False[	]False[
Q8JG64[	]Q8JG64[	][	]Protein disulfide-isomerase A3[	]PDIA3[	]Gallus gallus[	]505[	][	]Catalyzes the rearrangement of -S-S- bonds in proteins.[	]http://www.uniprot.org/uniprot/Q8JG64[	]GO:0045454 regulationGO:2001238 regulationGO:0006457 cellular processGO:0034976 cellular process[	]GO:0009986 (cell surface	cell surface) GO:0005788 (er	endomembrane system) GO:0070062 (extracellular	extracellular organelle) GO:0005925 (other	anchoring junction) GO:0043209 (other	myelin sheath) GO:0005634 (nucleus	intracellular)[	]GO:0044822 (binding	heterocyclic compound binding) GO:0003756 (catalytic activity	isomerase activity)[	]False[	]True[	]False[	]False[	]False[	]False[	]False[	]False[	]True[	]False[	]False[	]False[	]False[	]False[	]False[	]False[	]True[	]False[	]True[	]False[	]False[	]False[	]True[	]True[	]False[	]False[	]False[	]False[	]True[
P23614[	]P23614[	][	]Brain acid soluble protein 1 homolog[	]BASP1[	]Gallus gallus[	][	]May play a specific role in the development of tissues.[	][	]http://www.uniprot.org/uniprot/P23614[	]GO:0072112 cellular processGO:0045892 regulationGO:0021762 developmental process[	]GO:0030054 (other) GO:0008180 (nucleus	intracellular) GO:0030863 (cytoskeleton	cell periphery) GO:0005737 (cytoplasm	intracellular) GO:0070062 (extracellular	extracellular organelle) GO:0031234 (plasma membrane	cell periphery) GO:0030426 (other	cell projection) GO:0016607 (nucleus	intracellular) GO:0005634 (nucleus	intracellular)[	]GO:0003714 (transcription factor activity	protein binding	transcription factor activity	transcription factor binding) GO:0044212 (binding	heterocyclic compound binding)[	]False[	]True[	]True[	]False[	]False[	]False[	]False[	]False[	]True[	]False[	]False[	]False[	]False[	]False[	]False[	]False[	]False[	]False[	]True[	]False[	]True[	]True[	]False[	]True[	]False[
ABI93106[	][	][	][	][	][	][	][	][	]http://www.uniprot.org/uniprot/ABI93106[	][	][	][	]False[	]False[	]False[	]False[	]False[	]False[	]False[	]False[	]False[	]False[	]False[	]False[	]False[	]False[	]False[	]False[	]False[	]False[	]False[	]False[	]False[	]False[	]False[	]False[	]False[	]False[	]False[	]False[	]False[	]False[	]False[	]False[	]False[	]False[	]False[	]False[	]False[
P01994[	]P01994[	][	]Hemoglobin subunit alpha-A[	]HBAA[	]Gallus gallus[	]142[	]Involved in oxygen transport from the lung to the various peripheral tissues.[	][	]http://www.uniprot.org/uniprot/P01994[	][	]GO:0005833 (macromolecular complex	intracellular)[	]GO:0020037 (binding	heterocyclic compound binding) GO:0005506 (binding	ion binding) GO:0019825 (binding	oxygen binding) GO:0005344 (transporter	substrate-specific transporter activity)[	]False[	]False[	]False[	]False[	]False[	]False[	]False[	]False[	]False[	]False[	]False[	]False[	]False[	]False[	]False[	]False[	]False[	]False[	]False[	]False[	]False[	]False[	]False[	]False[	]False[	]False[	]True[	]False[	]False[	]False[	]True[	]False[
AAD16796[	][	][	][	][	][	][	][	][	]http://www.uniprot.org/uniprot/AAD16796[	][	][	][	]False[	]False[	]False[	]False[	]False[	]False[	]False[	]False[	]False[	]False[	]False[	]False[	]False[	]False[	]False[	]False[	]False[	]False[	]False[	]False[	]False[	]False[	]False[	]False[	]False[	]False[	]False[	]False[	]False[	]False[	]False[	]False[	]False[	]False[	]False[	]False[	]False[
P87498[	]P87498[	][	]Vitellogenin-1[	]VTG1[	]Gallus gallus[	]1912[	]Phosvitin is believed to be of importance in sequestering calcium	iron and other cations for the developing embryo.[	][	]http://www.uniprot.org/uniprot/P87498[	][	][	]GO:0005319 (transporter	substrate-specific transporter activity) GO:0045735 (other)[	]False[	]False[	]False[	]False[	]False[	]False[	]False[	]False[	]False[	]False[	]False[	]False[	]False[	]False[	]False[	]False[	]False[	]False[	]False[	]False[	]False[	]False[	]False[	]False[	]False[	]False[	]False[	]False[	]False[	]False[	]False[	]False[	]False[	]False[	]False[
AAF87521[	][	][	][	][	][	][	][	][	]http://www.uniprot.org/uniprot/AAF87521[	][	][	][	]False[	]False[	]False[	]False[	]False[	]False[	]False[	]False[	]False[	]False[	]False[	]False[	]False[	]False[	]False[	]False[	]False[	]False[	]False[	]False[	]False[	]False[	]False[	]False[	]False[	]False[	]False[	]False[	]False[	]False[	]False[	]False[	]False[	]False[	]False[	]False[	]False[
P09572[	]P09572[	][	]Sodium/potassium-transporting ATPase subunit alpha-1[	]ATP1A1[	]Gallus gallus[	]1021[	]This is the catalytic component of the active enzyme	which catalyzes the hydrolysis of ATP coupled with the exchange of sodium and potassium ions across the plasma membrane. This action creates the electrochemical gradient of sodium and potassium ions	providing the energy for active transport of various nutrients.[	]ATP + H(2)O + Na(+)(In) + K(+)(Out) = ADP + phosphate + Na(+)(Out) + K(+)(In).[	]http://www.uniprot.org/uniprot/P09572[	][	]GO:0016021 (other	membrane part) GO:0005886 (plasma membrane	cell periphery)[	]GO:0005524 (binding	carbohydrate derivative binding) GO:0046872 (binding	ion binding) GO:0005391 (catalytic activity	hydrolase activity)[	]False[	]False[	]False[	]False[	]False[	]False[	]False[	]False[	]False[	]False[	]False[	]False[	]False[	]False[	]False[	]False[	]False[	]False[	]False[	]False[	]False[	]True[	]False[	]False[	]False[	]False[	]False[	]False[	]True[	]False[
Q6R748[	]Q6R748[	][	]Syntaxin-binding protein 1[	]STXBP1[	]Gallus gallus[	]594[	]May participate in the regulation of synaptic vesicle docking and fusion	possibly through interaction with GTP-binding proteins. Essential for neurotransmission and binds syntaxins	components of the synaptic vesicle fusion machinery. May play a role in determining the specificity of intracellular fusion reactions (By similarity).[	][	]http://www.uniprot.org/uniprot/Q6R748[	]GO:0015031 localizationGO:0006904 cellular process[	]GO:0005829 (cytoplasm	intracellular) GO:0016020 (other)[	][	]False[	]True[	]False[	]False[	]False[	]False[	]True[	]False[	]False[	]False[	]False[	]False[	]False[	]False[	]False[	]False[	]False[	]False[	]False[	]False[	]False[	]False[	]False[	]False[	]False[	]False[	]False[	]True[	]True[	]False[	]False[	]False[	]False[	]False[
P53488[	]P53488[	][	]Actin-related protein 2[	]ACTR2[	]Gallus gallus[	]394[	]Functions as ATP-binding component of the Arp2/3 complex which is involved in regulation of actin polymerization and together with an activating nucleation-promoting factor (NPF) mediates the formation of branched actin networks. Seems to contact the pointed end of the daughter actin filament (By similarity).[	][	]http://www.uniprot.org/uniprot/P53488[	]GO:0034314 regulationGO:0008356 cellular processGO:0042384 cellular component organization or biogenesisGO:0016482 localizationGO:0007163 cellular processGO:0016344 cellular component organization or biogenesisGO:0033206 cellular processGO:0051653 cellular process[	]GO:0030478 (cytoskeleton	cell periphery) GO:0005885 (cytoskeleton	intracellular) GO:0042995 (other	cell projection) GO:0070062 (extracellular	extracellular organelle) GO:0005925 (other	anchoring junction) GO:0016020 (other)[	]GO:0005524 (binding	carbohydrate derivative binding) GO:0005200 (structural molecule activity	structural constituent of cytoskeleton)[	]False[	]True[	]False[	]False[	]False[	]False[	]True[	]False[	]True[	]False[	]False[	]True[	]False[	]False[	]False[	]False[	]False[	]False[	]False[	]False[	]True[	]False[	]False[	]True[	]False[	]False[	]False[	]False[	]True[	]False[
P08250[	]P08250[	][	]Apolipoprotein A-I[	]APOA1[	]Gallus gallus[	]264[	]Participates in the reverse transport of cholesterol from tissues to the liver for excretion by promoting cholesterol efflux from tissues and by acting as a cofactor for the lecithin cholesterol acyltransferase (LCAT).[	][	]http://www.uniprot.org/uniprot/P08250[	]GO:0030325 developmental processGO:0043534 cellular processGO:0006695 metabolic processGO:0033344 localizationGO:0042632 regulationGO:0070508 cellular processGO:0001935 single-organism processGO:0007186 regulationGO:0008211 metabolic processGO:0034380 regulationGO:0007229 regulationGO:0019915 regulationGO:0042158 cellular processGO:0042157 metabolic processGO:0045445 cellular processGO:0060354 r…	]GO:0072562 (extracellular	extracellular region part) GO:0042627 (extracellular	extracellular region part) GO:0030139 (endosome	intracellular) GO:0070062 (extracellular	extracellular organelle) GO:0034364 (extracellular	extracellular region part) GO:0034366 (extracellular	extracellular region part) GO:0034361 (extracellular	extracellular region part)[	]GO:0001540 (binding	amide binding) GO:0045499 (other) GO:0015485 (binding	lipid binding) GO:0017127 (transporter	substrate-specific transporter activity) GO:0008035 (binding	macromolecular complex binding) GO:0070653 (binding	protein binding) GO:0031210 (binding	ion binding) GO:0060228 (molecular function regulator	enzyme regulator activity)[	]False[	]True[	]True[	]False[	]False[	]True[	]True[	]True[	]True[	]False[	]False[	]True[	]True[	]False[	]False[	]False[	]False[	]False[	]False[	]False[	]False[	]False[	]False[
P30997[	]P30997[	][	]Catenin alpha-2[	]CTNNA2[	]Gallus gallus[	]906[	]May function as a linker between cadherin adhesion receptors and the cytoskeleton to regulate cell-cell adhesion and differentiation in the nervous system.[	][	]http://www.uniprot.org/uniprot/P30997[	]GO:0007409 cellular component organization or biogenesisGO:0048854 developmental processGO:0048813 cellular component organization or biogenesisGO:0030855 cellular processGO:0051823 regulationGO:0016337 interaction with cells and organisms[	]GO:0015629 (cytoskeleton	intracellular) GO:0005912 (other	anchoring junction) GO:0030424 (other	cell projection) GO:0005913 (other	anchoring junction) GO:0005737 (cytoplasm	intracellular) GO:0005886 (plasma membrane	cell periphery)[	]GO:0005198 (structural molecule activity)[	]False[	]True[	]True[	]False[	]False[	]True[	]False[	]False[	]True[	]False[	]False[	]True[	]False[	]False[	]False[	]False[	]False[	]False[	]False[	]False[	]True[	]True[	]False[	]False[	]False[	]False[	]False[	]True[	]True[	]False[	]False[
O57535[	]O57535[	][	]Nucleoside diphosphate kinase[	]N/A[	]Gallus gallus[	]153[	]Major role in the synthesis of nucleoside triphosphates other than ATP. The ATP gamma phosphate is transferred to the NDP beta phosphate via a ping-pong mechanism	using a phosphorylated active-site intermediate (By similarity).[	]ATP + nucleoside diphosphate = ADP + nucleoside triphosphate.[	]http://www.uniprot.org/uniprot/O57535[	]GO:0006241 cellular processGO:0006183 cellular processGO:0043066 regulationGO:0009142 cellular processGO:0050679 regulationGO:0045618 regulationGO:0006163 cellular processGO:0006220 cellular processGO:0042981 regulationGO:0045682 regulationGO:0006228 cellular process[	]GO:0005829 (cytoplasm	intracellular) GO:0005622 (other	intracellular) GO:0030027 (other	cell leading edge) GO:0005739 (mitochondria	intracellular) GO:0005886 (plasma membrane	cell periphery) GO:0001726 (other	cell leading edge)[	]GO:0005524 (binding	carbohydrate derivative binding) GO:0046872 (binding	ion binding) GO:0004550 (catalytic activity	transferase activity)[	]False[	]True[	]False[	]False[	]False[	]False[	]False[	]False[	]True[	]False[	]False[	]False[	]False[	]False[	]False[	]False[	]False[	]True[	]False[	]False[	]False[	]True[	]False[	]False[	]False[	]False[	]False[
Q98932[	]Q98932[	][	]Ras-related protein Rab-5C[	]RAB5C[	]Gallus gallus[	]216[	]Protein transport. Probably involved in vesicular traffic (By similarity).[	][	]http://www.uniprot.org/uniprot/Q98932[	]GO:0007032 cellular component organization or biogenesisGO:0006886 localizationGO:0008152 metabolic processGO:0032482 regulationGO:0030100 regulation[	]GO:0005769 (endosome	endomembrane system) GO:0031901 (endosome	endomembrane system) GO:0030139 (endosome	intracellular) GO:0005886 (plasma membrane	cell periphery)[	]GO:0019003 (binding	carbohydrate derivative binding) GO:0005525 (binding	carbohydrate derivative binding) GO:0003924 (catalytic activity	hydrolase activity)[	]False[	]False[	]False[	]False[	]False[	]False[	]True[	]True[	]True[	]False[	]False[	]True[	]True[	]False[	]False[	]False[	]False[	]False[	]False[	]False[	]False[	]True[	]False[	]False[	]False[	]False[	]False[	]False[	]False[	]False[
P08629[	]P08629[	][	]Thioredoxin[	]TXN[	]Gallus gallus[	]105[	]Participates in various redox reactions through the reversible oxidation of its active center dithiol to a disulfide and catalyzes dithiol-disulfide exchange reactions (By similarity). Plays a role in the reversible S-nitrosylation of cysteine residues in target proteins	and thereby contributes to the response to intracellular nitric oxide. Nitrosylates the active site Cys of CASP3 in response to nitric oxide (NO)	and thereby inhibits caspase-3 activity. Induces the FOS/JUN AP-1 DNA binding activity in ionizing radiation (IR) cells through its oxidation/reduction status and stimulates AP-1 transcriptional activity (By similarity).[	][	]http://www.uniprot.org/uniprot/P08629[	]GO:0045454 regulationGO:0034599 cellular processGO:0006662 metabolic processGO:0055114 metabolic processGO:0043388 regulationGO:0006457 cellular processGO:0033158 regulationGO:0006355 regulationGO:0009314 response to stimulusGO:0000103 cellular processGO:0006351 cellular process[	]GO:0005737 (cytoplasm	intracellular) GO:0005576 (extracellular) GO:0005739 (mitochondria	intracellular) GO:0005634 (nucleus	intracellular)[	]GO:0016671 (catalytic activity	oxidoreductase activity) GO:0015035 (catalytic activity	oxidoreductase activity)[	]False[	]True[	]False[	]False[	]False[	]False[	]False[	]True[	]True[	]False[	]True[	]False[	]False[	]False[	]False[	]False[	]False[	]True[	]True[	]False[	]False[	]False[	]False[	]True[	]False[	]False[	]False[	]True[	]False[	]False[
P63247[	]P63247[	][	]Guanine nucleotide-binding protein subunit beta-2-like 1[	]GNB2L1[	]Gallus gallus[	]317[	]Involved in the recruitment	assembly and/or regulation of a variety of signaling molecules. Interacts with a wide variety of proteins and plays a role in many cellular processes (By similarity).[	][	]http://www.uniprot.org/uniprot/P63247[	]GO:0071333 regulationGO:0030308 regulationGO:0010629 regulationGO:1903208 regulationGO:0033137 regulationGO:0050765 regulationGO:0051898 regulationGO:0030178 regulationGO:0030822 regulationGO:0030335 regulationGO:0051343 regulationGO:2000543 regulationGO:0043547 regulationGO:2001244 regulationGO:0051901 regulationGO:0032436 regulationGO:0032464 regulationGO:0001934 regulationGO:0051726 regulatio…	]GO:0005737 (cytoplasm	intracellular) GO:0005829 (cytoplasm	intracellular) GO:0030425 (other	cell projection) GO:0070062 (extracellular	extracellular organelle) GO:1990630 (macromolecular complex	protein complex) GO:0030496 (other	midbody) GO:0005739 (mitochondria	intracellular) GO:0043025 (other	cell body) GO:0005634 (nucleus	intracellular) GO:0048471 (nucleus	intracellular) GO:0001891 (plasma membrane	cell periphery)[	]GO:0008656 (molecular function regulator	enzyme regulator activity) GO:0008200 (molecular function regulator	channel regulator activity) GO:0044822 (binding	heterocyclic compound binding) GO:0030292 (molecular function regulator	enzyme regulator activity) GO:0035591 (binding	binding	bridging)[	]False[	]False[	]False[	]False[	]False[	]False[	]False[	]False[	]True[	]False[	]False[	]False[	]False[	]False[	]False[	]False[	]False[	]True[	]True[
P11722[	]P11722[	][	]Fibronectin[	]FN1[	]Gallus gallus[	][	]Fibronectins bind cell surfaces and various compounds including collagen	fibrin	heparin	DNA	and actin. Fibronectins are involved in cell adhesion	cell motility	opsonization	wound healing	and maintenance of cell shape. May be involved in osteoblast compaction (By similarity).[	][	]http://www.uniprot.org/uniprot/P11722[	]GO:0006953 response to stimulusGO:0007155 interaction with cells and organismsGO:0016477 cellular processGO:0008360 regulation[	]GO:0031012 (extracellular) GO:0005578 (extracellular	proteinaceous extracellular matrix)[	]GO:0008201 (binding	carbohydrate derivative binding)[	]False[	]True[	]False[	]False[	]False[	]True[	]False[	]False[	]True[	]False[	]True[	]False[	]False[	]False[	]False[	]False[	]False[	]False[	]False[	]False[	]False[	]False[	]False[	]True[	]False[	]False[	]False[
Q5ZJ54[	]Q5ZJ54[	][	]T-complex protein 1 subunit zeta[	]CCT6[	]Gallus gallus[	]530[	]Molecular chaperone; assists the folding of proteins upon ATP hydrolysis. Known to play a role	in vitro	in the folding of actin and tubulin (By similarity).[	][	]http://www.uniprot.org/uniprot/Q5ZJ54[	]GO:0006457 cellular process[	]GO:0005737 (cytoplasm	intracellular)[	]GO:0005524 (binding	carbohydrate derivative binding)[	]False[	]True[	]False[	]False[	]False[	]False[	]False[	]False[	]False[	]False[	]False[	]False[	]False[	]False[	]False[	]False[	]False[	]False[	]False[	]False[	]False[	]False[	]False[	]False[	]False[	]False[	]False[	]True[	]False[	]False[	]True[	]False[	]False[
Q98953[	]Q98953[	][	]Protein S100-A6[	]S100A6[	]Gallus gallus[	]92[	]May function as calcium sensor and modulator	contributing to cellular calcium signaling. May function by interacting with other proteins	such as TPR-containing proteins	and indirectly play a role in many physiological processes such as the reorganization of the actin cytoskeleton and in cell motility. Binds 2 calcium ions. Calcium binding is cooperative (By similarity).[	][	]http://www.uniprot.org/uniprot/Q98953[	]GO:0007049 cellular processGO:0051781 regulation[	]GO:0005623 (other) GO:0005829 (cytoplasm	intracellular)[	]GO:0005509 (binding	ion binding) GO:0048306 (binding	protein binding) GO:0019899 (binding	protein binding) GO:0042803 (binding	protein binding)[	]False[	]True[	]False[	]False[	]False[	]False[	]False[	]False[	]True[	]False[	]False[	]False[	]False[	]False[	]False[	]False[	]False[	]False[	]False[	]False[	]False[	]False[	]False[	]False[	]False[	]False[	]False[	]True[	]True[
Q8JFP1[	]Q8JFP1[	][	]Eukaryotic initiation factor 4A-II[	]EIF4A2[	]Gallus gallus[	]407[	]ATP-dependent RNA helicase which is a subunit of the eIF4F complex involved in cap recognition and is required for mRNA binding to ribosome. In the current model of translation initiation	eIF4A unwinds RNA secondary structures in the 5'-UTR of mRNAs which is necessary to allow efficient binding of the small ribosomal subunit	and subsequent scanning for the initiator codon (By similarity).[	]ATP + H(2)O = ADP + phosphate.[	]http://www.uniprot.org/uniprot/Q8JFP1[	]GO:0010468 regulationGO:0010501 cellular processGO:0006413 cellular process[	][	]GO:0005524 (binding	carbohydrate derivative binding) GO:0004004 (catalytic activity	hydrolase activity) GO:0003743 (binding	heterocyclic compound binding)[	]False[	]True[	]False[	]False[	]False[	]False[	]False[	]False[	]True[	]False[	]False[	]False[	]False[	]False[	]False[	]False[	]False[	]False[	]False[	]False[	]False[	]False[	]False[	]False[	]False[	]False[	]False[	]False[	]False[	]False[	]True[	]True[
P13127[	]P13127[	][	]F-actin-capping protein subunit alpha-1[	]CAPZA1[	]Gallus gallus[	]286[	]F-actin-capping proteins bind in a Ca(2+)-independent manner to the fast growing ends of actin filaments (barbed end) thereby blocking the exchange of subunits at these ends. Unlike other capping proteins (such as gelsolin and severin)	these proteins do not sever actin filaments. CapZ may mediate the attachment of the barbed ends of actin filaments to the Z-line.[	][	]http://www.uniprot.org/uniprot/P13127[	]GO:0051016 regulation[	]GO:0005829 (cytoplasm	intracellular) GO:0070062 (extracellular	extracellular organelle) GO:0008290 (cytoskeleton	intracellular) GO:0071203 (macromolecular complex	intracellular) GO:0030018 (other intracellular organelles	intracellular)[	][	]False[	]False[	]False[	]False[	]False[	]False[	]False[	]False[	]True[	]False[	]False[	]False[	]False[	]False[	]False[	]False[	]False[	]False[	]False[	]False[	]True[	]False[	]False[	]True[	]True[	]False[	]True[	]True[	]False[	]False[	]False[
P31335[	]P31335[	][	]Bifunctional purine biosynthesis protein PURH[	]ATIC[	]Gallus gallus[	]593[	]Bifunctional enzyme that catalyzes 2 steps in purine biosynthesis.[	]IMP + H(2)O = 5-formamido-1-(5-phospho-D-ribosyl)imidazole-4-carboxamide.[	]http://www.uniprot.org/uniprot/P31335[	]GO:0006189 cellular processGO:0055086 cellular processGO:0006144 cellular processGO:0044281 metabolic process[	]GO:0005829 (cytoplasm	intracellular)[	]GO:0003937 (catalytic activity	hydrolase activity) GO:0004643 (catalytic activity	transferase activity) GO:0042803 (binding	protein binding)[	]False[	]True[	]False[	]False[	]False[	]False[	]False[	]True[	]False[	]False[	]False[	]False[	]False[	]False[	]False[	]False[	]False[	]False[	]False[	]False[	]False[	]False[	]False[	]False[	]False[	]False[	]False[	]True[	]False[	]False[	]True[	]True[	]False[
Q5ZMC2[	]Q5ZMC2[	][	]Unconventional myosin-Ig[	]MYO1G[	]Gallus gallus[	]1007[	]Unconventional myosin required during immune response for detection of rare antigen-presenting cells by regulating T-cell migration. Unconventional myosins are actin-based motor molecules with ATPase activity and serve in intracellular movements. Acts as a regulator of T-cell migration by generating membrane tension	enforcing cell-intrinsic meandering search	thereby enhancing detection of rare antigens during lymph-node surveillance	enabling pathogen eradication.[	][	]http://www.uniprot.org/uniprot/Q5ZMC2[	]GO:0038096 regulationGO:0002456 immune system processGO:0072678 cellular process[	]GO:0042995 (other	cell projection) GO:0016459 (cytoskeleton	intracellular) GO:0001891 (plasma membrane	cell periphery) GO:0005886 (plasma membrane	cell periphery)[	]GO:0005524 (binding	carbohydrate derivative binding) GO:0003774 (catalytic activity	hydrolase activity) GO:0005547 (binding	ion binding) GO:0043325 (binding	ion binding) GO:0005546 (binding	ion binding)[	]False[	]True[	]False[	]False[	]True[	]False[	]False[	]False[	]True[	]False[	]False[	]False[	]False[	]False[	]False[	]False[	]False[	]False[	]False[	]False[	]True[	]True[	]False[	]False[	]False[
P49702[	]P49702[	][	]ADP-ribosylation factor 5[	]ARF5[	]Gallus gallus[	]180[	]GTP-binding protein involved in protein trafficking; may modulate vesicle budding and uncoating within the Golgi apparatus.[	][	]http://www.uniprot.org/uniprot/P49702[	]GO:0015031 localizationGO:0007264 regulationGO:0016192 localization[	]GO:0005737 (cytoplasm	intracellular) GO:0005794 (other intracellular organelles	endomembrane system) GO:0005886 (plasma membrane	cell periphery)[	]GO:0005525 (binding	carbohydrate derivative binding)[	]False[	]False[	]False[	]False[	]False[	]False[	]True[	]False[	]True[	]False[	]False[	]False[	]False[	]False[	]False[	]False[	]False[	]False[	]False[	]False[	]False[	]True[	]False[	]False[	]True[	]False[	]False[	]True[	]False[	]False[	]True[	]False[	]False[
P62207[	]P62207[	][	]Serine/threonine-protein phosphatase PP1-beta catalytic subunit[	]PPP1CB[	]Gallus gallus[	]327[	]Protein phosphatase that associates with over 200 regulatory proteins to form highly specific holoenzymes which dephosphorylate hundreds of biological targets. Protein phosphatase (PP1) is essential for cell division	it participates in the regulation of glycogen metabolism	muscle contractility and protein synthesis. Involved in regulation of ionic conductances and long-term synaptic plasticity.[	][Myosin light-chain] phosphate + H(2)O = [myosin light-chain] + phosphate.[	]http://www.uniprot.org/uniprot/P62207[	]GO:0007049 cellular processGO:0051301 cellular processGO:0032922 regulationGO:0043153 regulationGO:0005977 cellular processGO:0006470 cellular processGO:0030155 interaction with cells and organisms[	]GO:0005737 (cytoplasm	intracellular) GO:0070062 (extracellular	extracellular organelle) GO:0005925 (other	anchoring junction) GO:0070688 (nucleus	intracellular) GO:0072357 (macromolecular complex	protein serine/threonine phosphatase complex)[	]GO:0046872 (binding	ion binding) GO:0017018 (catalytic activity	hydrolase activity) GO:0050115 (catalytic activity	hydrolase activity)[	]False[	]True[	]False[	]False[	]False[	]True[	]False[	]False[	]True[	]False[	]False[	]False[	]False[	]False[	]False[	]False[	]False[	]False[	]True[	]False[	]False[	]False[	]False[	]True[	]False[	]False[	]True[
P02607[	]P02607[	][	]Myosin light polypeptide 6[	]MYL6[	]Gallus gallus[	][	]Regulatory light chain of myosin. Does not bind calcium.[	][	]http://www.uniprot.org/uniprot/P02607[	]GO:0031032 cellular component organization or biogenesisGO:0008152 metabolic process[	]GO:0042641 (cytoskeleton	intracellular) GO:0005829 (cytoplasm	intracellular) GO:0016460 (cytoskeleton	intracellular) GO:0097513 (cytoskeleton	intracellular)[	]GO:0030898 (catalytic activity	hydrolase activity) GO:0005509 (binding	ion binding) GO:0008307 (structural molecule activity	structural constituent of muscle)[	]False[	]False[	]False[	]False[	]False[	]False[	]False[	]True[	]False[	]False[	]False[	]True[	]False[	]False[	]False[	]False[	]False[	]False[	]False[	]False[	]True[	]False[	]False[	]False[	]False[	]False[	]False[	]True[	]False[	]False[
Q5ZLA6[	]Q5ZLA6[	][	]Unconventional myosin-Ic[	]MYO1C[	]Gallus gallus[	]1028[	]Myosins are actin-based motor molecules with ATPase activity. Unconventional myosins serve in intracellular movements. Their highly divergent tails are presumed to bind to membranous compartments	which would be moved relative to actin filaments (By similarity).[	][	]http://www.uniprot.org/uniprot/Q5ZLA6[	][	]GO:0016023 (other intracellular organelles	intracellular) GO:0016459 (cytoskeleton	intracellular) GO:0001726 (other	cell leading edge) GO:0060171 (plasma membrane	cell periphery)[	]GO:0005524 (binding	carbohydrate derivative binding) GO:0003774 (catalytic activity	hydrolase activity)[	]False[	]False[	]False[	]False[	]False[	]False[	]False[	]False[	]False[	]False[	]False[	]False[	]False[	]False[	]False[	]False[	]False[	]False[	]False[	]False[	]True[	]True[	]False[	]False[	]True[	]False[	]False[	]False[	]True[	]False[
Q5ZJN2[	]Q5ZJN2[	][	]Ras-related protein Rab-11A[	]RAB11A[	]Gallus gallus[	]216[	]The small GTPases Rab are key regulators of intracellular membrane trafficking	from the formation of transport vesicles to their fusion with membranes. Rabs cycle between an inactive GDP-bound form and an active GTP-bound form that is able to recruit to membranes different set of downstream effectors directly responsible for vesicle formation	movement	tethering and fusion. That Rab regulates endocytic recycling (By similarity).[	][	]http://www.uniprot.org/uniprot/Q5ZJN2[	]GO:0030953 cellular component organization or biogenesisGO:0000910 cellular processGO:0090150 cellular component organization or biogenesisGO:0072594 localizationGO:0006887 cellular processGO:1990182 cellular processGO:0006886 localizationGO:0032402 cellular processGO:0007080 cellular component organization or biogenesisGO:0090307 cellular component organization or biogenesisGO:0036258 cellular …	]GO:0030424 (other	cell projection) GO:0032154 (cell surface	cell division site) GO:0070062 (extracellular	extracellular organelle) GO:0005828 (cytoskeleton	intracellular) GO:0005739 (mitochondria	intracellular) GO:0005771 (endosome	endomembrane system) GO:0048471 (nucleus	intracellular) GO:0045335 (endosome	intracellular) GO:0005886 (plasma membrane	cell periphery) GO:0055037 (endosome	endomembrane system) GO:0055038 (endosome	endomembrane system) GO:0000922 (cytoskeleton	intracellular) GO:0005802 (other intracellular organelles	endomembrane system)[	]GO:0005525 (binding	carbohydrate derivative binding) GO:0003924 (catalytic activity	hydrolase activity)[	]False[	]True[	]False[	]False[	]False[	]False[	]True[	]False[	]True[	]False[	]False[	]True[	]True[	]False[	]False[	]False[	]False[	]True[	]True[
Q5ZJK8[	]Q5ZJK8[	][	]T-complex protein 1 subunit eta[	]CCT7[	]Gallus gallus[	]553[	]Molecular chaperone; assists the folding of proteins upon ATP hydrolysis. Known to play a role	in vitro	in the folding of actin and tubulin (By similarity).[	][	]http://www.uniprot.org/uniprot/Q5ZJK8[	]GO:0007339 cellular processGO:0006457 cellular processGO:1901998 localization[	]GO:0044297 (other	cell body) GO:0005832 (macromolecular complex	intracellular) GO:0070062 (extracellular	extracellular organelle) GO:0005874 (cytoskeleton	intracellular) GO:0002199 (macromolecular complex	protein complex)[	]GO:0005524 (binding	carbohydrate derivative binding)[	]False[	]True[	]False[	]False[	]False[	]False[	]True[	]False[	]False[	]False[	]False[	]False[	]False[	]False[	]False[	]False[	]False[	]False[	]False[	]False[	]True[	]False[	]False[	]True[	]False[	]False[	]True[	]False[	]True[
P47826[	]P47826[	][	]60S acidic ribosomal protein P0[	]RPLP0[	]Gallus gallus[	]316[	]Ribosomal protein P0 is the functional equivalent of E.coli protein L10.[	][	]http://www.uniprot.org/uniprot/P47826[	]GO:0042254 cellular component organization or biogenesis[	]GO:0005840 (ribosome	intracellular)[	][	]False[	]False[	]False[	]False[	]False[	]False[	]False[	]False[	]False[	]False[	]False[	]True[	]False[	]False[	]True[	]False[	]False[	]False[	]False[	]False[	]False[	]False[	]False[	]False[	]False[	]False[	]False[	]False[	]False[	]False[	]False[	]False[	]False[	]False[	]False[	]False[
P80566[	]P80566[	][	]Superoxide dismutase [Cu-Zn][	]SOD1[	]Gallus gallus[	]154[	]Destroys radicals which are normally produced within the cells and which are toxic to biological systems.[	]2 superoxide + 2 H(+) = O(2) + H(2)O(2).[	]http://www.uniprot.org/uniprot/P80566[	][	]GO:0005737 (cytoplasm	intracellular) GO:0005634 (nucleus	intracellular)[	]GO:0046872 (binding	ion binding) GO:0004784 (antioxidant activity	superoxide dismutase activity)[	]False[	]False[	]False[	]False[	]False[	]False[	]False[	]False[	]False[	]False[	]False[	]False[	]False[	]False[	]False[	]False[	]False[	]False[	]True[	]False[	]False[	]False[	]False[	]False[	]False[	]False[	]False[	]True[	]False[	]True[	]True[	]False[	]False[
P21868[	]P21868[	][	]Casein kinase II subunit alpha[	]CSNK2A1[	]Gallus gallus[	]391[	]Casein kinases are operationally defined by their preferential utilization of acidic proteins such as caseins as substrates. The alpha and alpha' chains contain the catalytic site. Participates in Wnt signaling. May play an important role in the circadian clock function by phosphorylating ARNTL/BMAL1 (By similarity).[	]ATP + a protein = ADP + a phosphoprotein.[	]http://www.uniprot.org/uniprot/P21868[	]GO:0048511 otherGO:0016055 regulation[	]GO:0005634 (nucleus	intracellular)[	]GO:0005524 (binding	carbohydrate derivative binding) GO:0004674 (catalytic activity	transferase activity)[	]False[	]False[	]False[	]False[	]False[	]False[	]False[	]False[	]True[	]False[	]False[	]True[	]False[	]False[	]False[	]False[	]False[	]False[	]True[	]False[	]False[	]False[	]False[	]False[	]False[	]False[	]False[	]False[	]False[	]False[	]True[	]True[	]False[	]False[
P00504[	]P00504[	][	]Aspartate aminotransferase	cytoplasmic[	]GOT1[	]Gallus gallus[	]412[	]Biosynthesis of L-glutamate from L-aspartate or L-cysteine. Important regulator of levels of glutamate	the major excitatory neurotransmitter of the vertebrate central nervous system. Acts as a scavenger of glutamate in brain neuroprotection. The aspartate aminotransferase activity is involved in hepatic glucose synthesis during development and in adipocyte glyceroneogenesis. Using L-cysteine as substrate	regulates levels of mercaptopyruvate	an important source of hydrogen sulfide. Mercaptopyruvate is converted into H(2)S via the action of 3-mercaptopyruvate sulfurtransferase (3MST). Hydrogen sulfide is an important synaptic modulator and neuroprotectant in the brain.[	]L-cysteine + 2-oxoglutarate = mercaptopyruvate + L-glutamate.[	]http://www.uniprot.org/uniprot/P00504[	]GO:0006103 cellular processGO:0006531 cellular processGO:0005975 metabolic processGO:0008652 cellular processGO:0006520 cellular processGO:0006094 metabolic processGO:0006536 cellular processGO:0006114 cellular processGO:0044281 metabolic process[	]GO:0005829 (cytoplasm	intracellular)[	]GO:0004069 (catalytic activity	transferase activity) GO:0047801 (catalytic activity	transferase activity) GO:0080130 (catalytic activity	transferase activity) GO:0030170 (binding	cofactor binding)[	]False[	]True[	]False[	]False[	]False[	]False[	]False[	]True[	]False[	]False[	]False[	]False[	]False[	]False[	]False[	]False[	]False[	]False[	]False[	]False[	]False[	]False[	]False[	]False[	]False[	]False[	]False[	]True[
Q5ZJJ9[	]Q5ZJJ9[	][	]Osteoclast-stimulating factor 1[	]OSTF1[	]Gallus gallus[	]202[	]Induces bone resorption	acting probably through a signaling cascade which results in the secretion of factor(s) enhancing osteoclast formation and activity.[	][	]http://www.uniprot.org/uniprot/Q5ZJJ9[	][	]GO:0005737 (cytoplasm	intracellular)[	][	]False[	]False[	]False[	]False[	]False[	]False[	]False[	]False[	]False[	]False[	]False[	]False[	]False[	]False[	]False[	]False[	]False[	]False[	]False[	]False[	]False[	]False[	]False[	]False[	]False[	]False[	]False[	]True[	]False[	]False[	]False[	]False[	]False[	]False[	]False[
CAP49183[	][	][	][	][	][	][	][	][	]http://www.uniprot.org/uniprot/CAP49183[	][	][	][	]False[	]False[	]False[	]False[	]False[	]False[	]False[	]False[	]False[	]False[	]False[	]False[	]False[	]False[	]False[	]False[	]False[	]False[	]False[	]False[	]False[	]False[	]False[	]False[	]False[	]False[	]False[	]False[	]False[	]False[	]False[	]False[	]False[	]False[	]False[	]False[	]False[
ADJ18740[	][	][	][	][	][	][	][	][	]http://www.uniprot.org/uniprot/ADJ18740[	][	][	][	]False[	]False[	]False[	]False[	]False[	]False[	]False[	]False[	]False[	]False[	]False[	]False[	]False[	]False[	]False[	]False[	]False[	]False[	]False[	]False[	]False[	]False[	]False[	]False[	]False[	]False[	]False[	]False[	]False[	]False[	]False[	]False[	]False[	]False[	]False[	]False[	]False[
Q09121[	]Q09121[	][	]Eukaryotic translation initiation factor 5A-1[	]EIF5A1[	]Gallus gallus[	]144[	]mRNA-binding protein involved in translation elongation. Has an important function at the level of mRNA turnover	probably acting downstream of decapping. Involved in actin dynamics and cell cycle progression	mRNA decay and probably in a pathway involved in stress response and maintenance of cell wall integrity. Functions as a regulator of apoptosis. Mediates effects of polyamines on neuronal process extension and survival. May play an important role in brain development and function	and in skeletal muscle stem cell differentiation (By similarity).[	][	]http://www.uniprot.org/uniprot/Q09121[	]GO:0051028 localizationGO:0045901 regulationGO:0045905 regulationGO:0015031 localizationGO:0006452 cellular process[	]GO:0005789 (er	endomembrane system) GO:0005643 (nucleus	endomembrane system)[	]GO:0043022 (binding	macromolecular complex binding) GO:0003746 (binding	heterocyclic compound binding)[	]False[	]True[	]False[	]False[	]False[	]False[	]True[	]False[	]True[	]False[	]False[	]False[	]False[	]False[	]False[	]False[	]True[	]False[	]True[	]False[	]False[	]False[	]False[	]False[	]False[	]False[	]False[	]False[	]False[	]False[
Q07460[	]Q07460[	][	]Eukaryotic translation initiation factor 5A-2[	]EIF5A2[	]Gallus gallus[	]153[	]mRNA-binding protein involved in translation elongation. Has an important function at the level of mRNA turnover	probably acting downstream of decapping. Involved in actin dynamics and cell cycle progression	mRNA decay and probably in a pathway involved in stress response and maintenance of cell wall integrity. Functions as a regulator of apoptosis. Mediates effects of polyamines on neuronal process extension and survival. May play an important role in brain development and function	and in skeletal muscle stem cell differentiation (By similarity).[	][	]http://www.uniprot.org/uniprot/Q07460[	]GO:0051028 localizationGO:0008284 regulationGO:0045901 regulationGO:0045905 regulationGO:0015031 localizationGO:0006452 cellular process[	]GO:0005789 (er	endomembrane system) GO:0005643 (nucleus	endomembrane system)[	]GO:0043022 (binding	macromolecular complex binding) GO:0003746 (binding	heterocyclic compound binding)[	]False[	]True[	]False[	]False[	]False[	]False[	]True[	]False[	]True[	]False[	]False[	]False[	]False[	]False[	]False[	]False[	]True[	]False[	]True[	]False[	]False[	]False[	]False[	]False[	]False[	]False[	]False[	]False[	]False[	]False[
Q5ZLF0[	]Q5ZLF0[	][	]Hsc70-interacting protein[	]ST13[	]Gallus gallus[	]361[	]One HIP oligomer binds the ATPase domains of at least two HSC70 molecules dependent on activation of the HSC70 ATPase by HSP40. Stabilizes the ADP state of HSC70 that has a high affinity for substrate protein. Through its own chaperone activity	it may contribute to the interaction of HSC70 with various target proteins (By similarity).[	][	]http://www.uniprot.org/uniprot/Q5ZLF0[	][	]GO:0005737 (cytoplasm	intracellular)[	][	]False[	]False[	]False[	]False[	]False[	]False[	]False[	]False[	]False[	]False[	]False[	]False[	]False[	]False[	]False[	]False[	]False[	]False[	]False[	]False[	]False[	]False[	]False[	]False[	]False[	]False[	]False[	]True[	]False[	]False[	]False[	]False[	]False[	]False[	]False[
ACR56263[	][	][	][	][	][	][	][	][	]http://www.uniprot.org/uniprot/ACR56263[	][	][	][	]False[	]False[	]False[	]False[	]False[	]False[	]False[	]False[	]False[	]False[	]False[	]False[	]False[	]False[	]False[	]False[	]False[	]False[	]False[	]False[	]False[	]False[	]False[	]False[	]False[	]False[	]False[	]False[	]False[	]False[	]False[	]False[	]False[	]False[	]False[	]False[	]False[
P00337[	]P00337[	][	]L-lactate dehydrogenase B chain[	]LDHB[	]Gallus gallus[	]333[	][	](S)-lactate + NAD(+) = pyruvate + NADH.[	]http://www.uniprot.org/uniprot/P00337[	]GO:0005975 metabolic processGO:0006090 cellular processGO:0044281 metabolic process[	]GO:0005829 (cytoplasm	intracellular) GO:0070062 (extracellular	extracellular organelle) GO:0016020 (other) GO:0005739 (mitochondria	intracellular) GO:0043209 (other	myelin sheath)[	]GO:0004459 (catalytic activity	oxidoreductase activity)[	]False[	]True[	]False[	]False[	]False[	]False[	]False[	]True[	]False[	]False[	]False[	]False[	]False[	]False[	]False[	]False[	]False[	]True[	]False[	]False[	]False[	]False[	]False[	]True[	]False[	]False[	]False[	]True[	]True[	]False[	]False[	]True[
Q5ZHX1[	]Q5ZHX1[	][	]Ras-related protein Rap-1b[	]RAP1B[	]Gallus gallus[	]184[	]Probable GTP-binding protein that possesses GTPase activity. May play a role in endothelial cell polarity and endothelial barrier function (By similarity).[	][	]http://www.uniprot.org/uniprot/Q5ZHX1[	]GO:0008283 single-organism processGO:0071320 cellular processGO:0061028 cellular processGO:0008152 metabolic processGO:0045955 regulationGO:2000301 regulationGO:0070374 regulationGO:0032486 regulationGO:1901888 regulationGO:2000114 regulation[	]GO:0005911 (other	cell-cell junction) GO:0005829 (cytoplasm	intracellular) GO:0070062 (extracellular	extracellular organelle) GO:0005811 (other intracellular organelles	intracellular) GO:0005886 (plasma membrane	cell periphery)[	]GO:0019003 (binding	carbohydrate derivative binding) GO:0005525 (binding	carbohydrate derivative binding)[	]False[	]True[	]False[	]False[	]False[	]False[	]False[	]True[	]True[	]False[	]False[	]True[	]False[	]False[	]False[	]False[	]False[	]False[	]False[	]False[	]False[	]True[	]False[	]True[	]True[	]False[	]False[	]True[	]True[	]False[
Q90647[	]Q90647[	][	]V-type proton ATPase catalytic subunit A[	]ATP6V1A[	]Gallus gallus[	][	]Catalytic subunit of the peripheral V1 complex of vacuolar ATPase. V-ATPase vacuolar ATPase is responsible for acidifying a variety of intracellular compartments in eukaryotic cells (By similarity).[	]ATP + H(2)O + H(+)(In) = ADP + phosphate + H(+)(Out).[	]http://www.uniprot.org/uniprot/Q90647[	]GO:0015991 cellular processGO:0046034 cellular process[	]GO:0033180 (macromolecular complex	protein complex)[	]GO:0005524 (binding	carbohydrate derivative binding) GO:0046961 (catalytic activity	hydrolase activity)[	]False[	]True[	]False[	]False[	]False[	]False[	]False[	]False[	]False[	]False[	]False[	]False[	]False[	]False[	]False[	]False[	]False[	]False[	]False[	]False[	]False[	]False[	]False[	]False[	]False[	]False[	]True[	]False[	]False[	]False[	]True[	]True[	]False[	]False[
P08251[	]P08251[	][	]Sodium/potassium-transporting ATPase subunit beta-1[	]ATP1B1[	]Gallus gallus[	]305[	]This is the non-catalytic component of the active enzyme	which catalyzes the hydrolysis of ATP coupled with the exchange of Na(+) and K(+) ions across the plasma membrane. The beta subunit regulates	through assembly of alpha/beta heterodimers	the number of sodium pumps transported to the plasma membrane.[	][	]http://www.uniprot.org/uniprot/P08251[	]GO:0006813 localizationGO:0006814 localization[	]GO:0005890 (plasma membrane	cell periphery)[	][	]False[	]False[	]False[	]False[	]False[	]False[	]True[	]False[	]False[	]False[	]False[	]False[	]False[	]False[	]False[	]False[	]False[	]False[	]False[	]False[	]False[	]True[	]False[	]False[	]False[	]False[	]False[	]False[	]False[	]False[	]False[	]False[	]False[
P00340[	]P00340[	][	]L-lactate dehydrogenase A chain[	]LDHA[	]Gallus gallus[	]332[	][	](S)-lactate + NAD(+) = pyruvate + NADH.[	]http://www.uniprot.org/uniprot/P00340[	]GO:0005975 metabolic processGO:0006090 cellular processGO:0044281 metabolic process[	]GO:0005829 (cytoplasm	intracellular)[	]GO:0004459 (catalytic activity	oxidoreductase activity)[	]False[	]True[	]False[	]False[	]False[	]False[	]False[	]True[	]False[	]False[	]False[	]False[	]False[	]False[	]False[	]False[	]False[	]False[	]False[	]False[	]False[	]False[	]False[	]False[	]False[	]False[	]False[	]True[	]False[	]False[	]False[	]True[	]False[	]False[	]False[
P14315[	]P14315[	][	]F-actin-capping protein subunit beta isoforms 1 and 2[	]CAPZB[	]Gallus gallus[	][	]F-actin-capping proteins bind in a Ca(2+)-independent manner to the fast growing ends of actin filaments (barbed end) thereby blocking the exchange of subunits at these ends. Unlike other capping proteins (such as gelsolin and severin)	these proteins do not sever actin filaments. May play a role in the regulation of cell morphology and cytoskeletal organization.[	][	]http://www.uniprot.org/uniprot/P14315[	]GO:0030036 cellular component organization or biogenesisGO:0051016 regulationGO:0000902 cellular component organization or biogenesisGO:0007010 cellular component organization or biogenesisGO:0030032 cellular component organization or biogenesisGO:0048747 cellular processGO:0051490 regulationGO:0031115 regulationGO:0031175 cellular component organization or biogenesisGO:0022604 regulationGO:0010…	]GO:0001669 (other intracellular organelles	endomembrane system) GO:0005884 (cytoskeleton	intracellular) GO:0005903 (other	cell projection) GO:0030863 (cytoskeleton	cell periphery) GO:0005829 (cytoplasm	intracellular) GO:0008290 (cytoskeleton	intracellular) GO:0014704 (other	cell-cell junction) GO:0030027 (other	cell leading edge) GO:0016020 (other) GO:0030018 (other intracellular organelles	intracellular)[	]GO:0051015 (binding	macromolecular complex binding)[	]False[	]True[	]False[	]False[	]False[	]False[	]False[	]False[	]True[	]False[	]False[	]True[	]False[	]False[	]False[	]False[	]False[	]False[	]False[	]False[	]True[	]False[	]False[	]False[	]True[	]False[
P54939[	]P54939[	][	]Talin-1[	]TLN1[	]Gallus gallus[	]2541[	]Probably involved in connections of major cytoskeletal structures to the plasma membrane. Talin is a high molecular weight cytoskeletal protein concentrated at regions of cell-substratum contact and	in lymphocytes	at cell-cell contacts.[	][	]http://www.uniprot.org/uniprot/P54939[	]GO:0007155 interaction with cells and organismsGO:0007016 regulation[	]GO:0009986 (cell surface	cell surface) GO:0005856 (cytoskeleton	intracellular) GO:0005829 (cytoplasm	intracellular) GO:0005925 (other	anchoring junction) GO:0001726 (other	cell leading edge) GO:0032587 (plasma membrane	cell leading edge)[	]GO:0005200 (structural molecule activity	structural constituent of cytoskeleton)[	]False[	]False[	]False[	]False[	]False[	]True[	]False[	]False[	]True[	]False[	]False[	]False[	]False[	]False[	]False[	]False[	]False[	]False[	]False[	]False[	]True[	]True[	]True[	]False[	]False[	]False[	]False[	]True[
P12003[	]P12003[	][	]Vinculin[	]VCL[	]Gallus gallus[	][	]Actin filament (F-actin)-binding protein involved in cell-matrix adhesion and cell-cell adhesion. Regulates cell-surface E-cadherin expression and potentiates mechanosensing by the E-cadherin complex. May also play important roles in cell morphology and locomotion.[	][	]http://www.uniprot.org/uniprot/P12003[	]GO:0034333 cellular component organization or biogenesisGO:0043297 cellular component organization or biogenesisGO:0048675 cellular component organization or biogenesisGO:0007160 interaction with cells and organismsGO:0090136 interaction with cells and organismsGO:0030032 cellular component organization or biogenesisGO:0002009 developmental processGO:0070527 interaction with cells and organismsG…	]GO:0015629 (cytoskeleton	intracellular) GO:0005912 (other	anchoring junction) GO:0005903 (other	cell projection) GO:0005623 (other) GO:0005911 (other	cell-cell junction) GO:0043034 (other intracellular organelles	intracellular) GO:0070062 (extracellular	extracellular organelle) GO:0005916 (other	anchoring junction) GO:0005925 (other	anchoring junction) GO:0090637 (other	inner dense plaque of desmosome) GO:0005743 (mitochondria	envelope) GO:0090636 (other	outer dense plaque of desmosome) GO:0005886 (plasma membrane	cell periphery) GO:0043234 (macromolecular complex	protein complex) GO:0042383 (plasma membrane	cell periphery) GO:0098723 (other intracellular organelles	intracellular) GO:1990357 (cytoskeleton	cell periphery) GO:0030018 (other intracellular organelles	intracellular) GO:0005915 (other	anchoring junction)[	]GO:0051393 (binding	protein binding) GO:0045294 (binding	protein binding) GO:0008013 (binding	protein binding) GO:0045296 (binding	protein binding) GO:0051371 (binding	protein binding) GO:0042803 (binding	protein binding) GO:0005198 (structural molecule activity) GO:0017166 (binding	protein binding)[	]False[	]False[	]True[	]False[	]False[	]True[	]True[	]False[	]True[	]False[	]False[	]True[
P06821[	]P06821[	][	]Matrix protein 2[	]M[	]Influenza A virus (strain A/Puerto Rico/8/1934 H1N1)[	][	]Forms a proton-selective ion channel that is necessary for the efficient release of the viral genome during virus entry. After attaching to the cell surface	the virion enters the cell by endocytosis. Acidification of the endosome triggers M2 ion channel activity. The influx of protons into virion interior is believed to disrupt interactions between the viral ribonucleoprotein (RNP)	matrix protein 1 (M1)	and lipid bilayers	thereby freeing the viral genome from interaction with viral proteins and enabling RNA segments to migrate to the host cell nucleus	where influenza virus RNA transcription and replication occur. Also plays a role in viral proteins secretory pathway. Elevates the intravesicular pH of normally acidic compartments	such as trans-Golgi network	preventing newly formed hemagglutinin from premature switching to the fusion-active conformation (By similarity).[	][	]http://www.uniprot.org/uniprot/P06821[	]GO:0019064 cellular component organization or biogenesisGO:0019060 regulationGO:0039707 regulationGO:0051259 cellular component organization or biogenesisGO:0019065 cellular processGO:0039521 regulationGO:0019061 cellular processGO:0046718 cellular processGO:0019072 cellular component organization or biogenesisGO:0019058 cellular processGO:0016032 cellular processGO:0019076 cellular processGO:00…	]GO:0005829 (cytoplasm	intracellular) GO:0030666 (endosome	intracellular) GO:0005789 (er	endomembrane system) GO:0031904 (endosome	endomembrane system) GO:0005576 (extracellular) GO:0000139 (other intracellular organelles	endomembrane system) GO:0020002 (plasma membrane	host) GO:0016021 (other	membrane part) GO:0044385 (other	host) GO:0005886 (plasma membrane	cell periphery) GO:0055036 (other	virion membrane)[	]GO:0015078 (transporter	substrate-specific transporter activity) GO:0005216 (transporter	substrate-specific transporter activity) GO:0005215 (transporter)[	]False[	]True[	]False[	]False[	]False[	]False[	]False[	]False[	]True[	]False[	]False[	]True[	]True[	]False[	]False[	]False[	]True[	]False[
ABO21713[	][	][	][	][	][	][	][	][	]http://www.uniprot.org/uniprot/ABO21713[	][	][	][	]False[	]False[	]False[	]False[	]False[	]False[	]False[	]False[	]False[	]False[	]False[	]False[	]False[	]False[	]False[	]False[	]False[	]False[	]False[	]False[	]False[	]False[	]False[	]False[	]False[	]False[	]False[	]False[	]False[	]False[	]False[	]False[	]False[	]False[	]False[	]False[	]False[
B4URD7[	]B4URD7[	][	]Matrix protein 2[	]M2[	]Influenza A virus (strain A/Russia:St.Petersburg/8/2006 H1N1)[	][	]Forms a proton-selective ion channel that is necessary for the efficient release of the viral genome during virus entry. After attaching to the cell surface	the virion enters the cell by endocytosis. Acidification of the endosome triggers M2 ion channel activity. The influx of protons into virion interior is believed to disrupt interactions between the viral ribonucleoprotein (RNP)	matrix protein 1 (M1)	and lipid bilayers	thereby freeing the viral genome from interaction with viral proteins and enabling RNA segments to migrate to the host cell nucleus	where influenza virus RNA transcription and replication occur. Also plays a role in viral proteins secretory pathway. Elevates the intravesicular pH of normally acidic compartments	such as trans-Golgi network	preventing newly formed hemagglutinin from premature switching to the fusion-active conformation (By similarity).[	][	]http://www.uniprot.org/uniprot/B4URD7[	]GO:0039521 regulation[	]GO:0020002 (plasma membrane	host) GO:0016021 (other	membrane part) GO:0055036 (other	virion membrane)[	]GO:0015078 (transporter	substrate-specific transporter activity)[	]False[	]False[	]False[	]False[	]False[	]False[	]False[	]False[	]True[	]False[	]False[	]False[	]False[	]False[	]False[	]False[	]False[	]False[	]False[	]False[	]False[	]True[	]False[	]False[	]False[	]False[
AAM75162[	][	][	][	][	][	][	][	][	]http://www.uniprot.org/uniprot/AAM75162[	][	][	][	]False[	]False[	]False[	]False[	]False[	]False[	]False[	]False[	]False[	]False[	]False[	]False[	]False[	]False[	]False[	]False[	]False[	]False[	]False[	]False[	]False[	]False[	]False[	]False[	]False[	]False[	]False[	]False[	]False[	]False[	]False[	]False[	]False[	]False[	]False[	]False[	]False[
ACO94566[	][	][	][	][	][	][	][	][	]http://www.uniprot.org/uniprot/ACO94566[	][	][	][	]False[	]False[	]False[	]False[	]False[	]False[	]False[	]False[	]False[	]False[	]False[	]False[	]False[	]False[	]False[	]False[	]False[	]False[	]False[	]False[	]False[	]False[	]False[	]False[	]False[	]False[	]False[	]False[	]False[	]False[	]False[	]False[	]False[	]False[	]False[	]False[	]False[
ACY66335[	][	][	][	][	][	][	][	][	]http://www.uniprot.org/uniprot/ACY66335[	][	][	][	]False[	]False[	]False[	]False[	]False[	]False[	]False[	]False[	]False[	]False[	]False[	]False[	]False[	]False[	]False[	]False[	]False[	]False[	]False[	]False[	]False[	]False[	]False[	]False[	]False[	]False[	]False[	]False[	]False[	]False[	]False[	]False[	]False[	]False[	]False[	]False[	]False[
CAA24283[	][	][	][	][	][	][	][	][	]http://www.uniprot.org/uniprot/CAA24283[	][	][	][	]False[	]False[	]False[	]False[	]False[	]False[	]False[	]False[	]False[	]False[	]False[	]False[	]False[	]False[	]False[	]False[	]False[	]False[	]False[	]False[	]False[	]False[	]False[	]False[	]False[	]False[	]False[	]False[	]False[	]False[	]False[	]False[	]False[	]False[	]False[	]False[	]False[
ABO52326[	][	][	][	][	][	][	][	][	]http://www.uniprot.org/uniprot/ABO52326[	][	][	][	]False[	]False[	]False[	]False[	]False[	]False[	]False[	]False[	]False[	]False[	]False[	]False[	]False[	]False[	]False[	]False[	]False[	]False[	]False[	]False[	]False[	]False[	]False[	]False[	]False[	]False[	]False[	]False[	]False[	]False[	]False[	]False[	]False[	]False[	]False[	]False[	]False[
AAO46346[	][	][	][	][	][	][	][	][	]http://www.uniprot.org/uniprot/AAO46346[	][	][	][	]False[	]False[	]False[	]False[	]False[	]False[	]False[	]False[	]False[	]False[	]False[	]False[	]False[	]False[	]False[	]False[	]False[	]False[	]False[	]False[	]False[	]False[	]False[	]False[	]False[	]False[	]False[	]False[	]False[	]False[	]False[	]False[	]False[	]False[	]False[	]False[	]False[
Q6XU12[	]Q6XU12[	][	]Matrix protein 2[	]M[	]Influenza A virus (strain A/Japan/305/1957 H2N2)[	][	]Forms a proton-selective ion channel that is necessary for the efficient release of the viral genome during virus entry. After attaching to the cell surface	the virion enters the cell by endocytosis. Acidification of the endosome triggers M2 ion channel activity. The influx of protons into virion interior is believed to disrupt interactions between the viral ribonucleoprotein (RNP)	matrix protein 1 (M1)	and lipid bilayers	thereby freeing the viral genome from interaction with viral proteins and enabling RNA segments to migrate to the host cell nucleus	where influenza virus RNA transcription and replication occur. Also plays a role in viral proteins secretory pathway. Elevates the intravesicular pH of normally acidic compartments	such as trans-Golgi network	preventing newly formed hemagglutinin from premature switching to the fusion-active conformation (By similarity).[	][	]http://www.uniprot.org/uniprot/Q6XU12[	]GO:0039707 regulationGO:0051259 cellular component organization or biogenesisGO:0039521 regulation[	]GO:0020002 (plasma membrane	host) GO:0016021 (other	membrane part) GO:0044385 (other	host) GO:0055036 (other	virion membrane)[	]GO:0015078 (transporter	substrate-specific transporter activity) GO:0005216 (transporter	substrate-specific transporter activity)[	]False[	]False[	]False[	]False[	]False[	]False[	]False[	]False[	]True[	]False[	]False[	]True[	]False[	]False[	]False[	]False[	]False[	]False[	]False[	]False[	]False[	]True[	]False[	]False[
ACV49558[	][	][	][	][	][	][	][	][	]http://www.uniprot.org/uniprot/ACV49558[	][	][	][	]False[	]False[	]False[	]False[	]False[	]False[	]False[	]False[	]False[	]False[	]False[	]False[	]False[	]False[	]False[	]False[	]False[	]False[	]False[	]False[	]False[	]False[	]False[	]False[	]False[	]False[	]False[	]False[	]False[	]False[	]False[	]False[	]False[	]False[	]False[	]False[	]False[
AAO46409[	][	][	][	][	][	][	][	][	]http://www.uniprot.org/uniprot/AAO46409[	][	][	][	]False[	]False[	]False[	]False[	]False[	]False[	]False[	]False[	]False[	]False[	]False[	]False[	]False[	]False[	]False[	]False[	]False[	]False[	]False[	]False[	]False[	]False[	]False[	]False[	]False[	]False[	]False[	]False[	]False[	]False[	]False[	]False[	]False[	]False[	]False[	]False[	]False[
A4GCI7[	]A4GCI7[	][	]Matrix protein 2[	]M2[	]Influenza A virus (strain A/Henry/1936 H1N1)[	][	]Forms a proton-selective ion channel that is necessary for the efficient release of the viral genome during virus entry. After attaching to the cell surface	the virion enters the cell by endocytosis. Acidification of the endosome triggers M2 ion channel activity. The influx of protons into virion interior is believed to disrupt interactions between the viral ribonucleoprotein (RNP)	matrix protein 1 (M1)	and lipid bilayers	thereby freeing the viral genome from interaction with viral proteins and enabling RNA segments to migrate to the host cell nucleus	where influenza virus RNA transcription and replication occur. Also plays a role in viral proteins secretory pathway. Elevates the intravesicular pH of normally acidic compartments	such as trans-Golgi network	preventing newly formed hemagglutinin from premature switching to the fusion-active conformation (By similarity).[	][	]http://www.uniprot.org/uniprot/A4GCI7[	]GO:0039521 regulation[	]GO:0020002 (plasma membrane	host) GO:0016021 (other	membrane part) GO:0055036 (other	virion membrane)[	]GO:0015078 (transporter	substrate-specific transporter activity)[	]False[	]False[	]False[	]False[	]False[	]False[	]False[	]False[	]True[	]False[	]False[	]False[	]False[	]False[	]False[	]False[	]False[	]False[	]False[	]False[	]False[	]True[	]False[	]False[	]False[	]False[
ABS49901[	][	][	][	][	][	][	][	][	]http://www.uniprot.org/uniprot/ABS49901[	][	][	][	]False[	]False[	]False[	]False[	]False[	]False[	]False[	]False[	]False[	]False[	]False[	]False[	]False[	]False[	]False[	]False[	]False[	]False[	]False[	]False[	]False[	]False[	]False[	]False[	]False[	]False[	]False[	]False[	]False[	]False[	]False[	]False[	]False[	]False[	]False[	]False[	]False[
Q6XT43[	]Q6XT43[	][	]Matrix protein 2[	]M[	]Influenza A virus (strain A/England/878/1969 H3N2)[	][	]Forms a proton-selective ion channel that is necessary for the efficient release of the viral genome during virus entry. After attaching to the cell surface	the virion enters the cell by endocytosis. Acidification of the endosome triggers M2 ion channel activity. The influx of protons into virion interior is believed to disrupt interactions between the viral ribonucleoprotein (RNP)	matrix protein 1 (M1)	and lipid bilayers	thereby freeing the viral genome from interaction with viral proteins and enabling RNA segments to migrate to the host cell nucleus	where influenza virus RNA transcription and replication occur. Also plays a role in viral proteins secretory pathway. Elevates the intravesicular pH of normally acidic compartments	such as trans-Golgi network	preventing newly formed hemagglutinin from premature switching to the fusion-active conformation (By similarity).[	][	]http://www.uniprot.org/uniprot/Q6XT43[	]GO:0039707 regulationGO:0051259 cellular component organization or biogenesisGO:0039521 regulation[	]GO:0020002 (plasma membrane	host) GO:0016021 (other	membrane part) GO:0044385 (other	host) GO:0055036 (other	virion membrane)[	]GO:0015078 (transporter	substrate-specific transporter activity) GO:0005216 (transporter	substrate-specific transporter activity)[	]False[	]False[	]False[	]False[	]False[	]False[	]False[	]False[	]True[	]False[	]False[	]True[	]False[	]False[	]False[	]False[	]False[	]False[	]False[	]False[	]False[	]True[	]False[	]False[
AFG71998[	][	][	][	][	][	][	][	][	]http://www.uniprot.org/uniprot/AFG71998[	][	][	][	]False[	]False[	]False[	]False[	]False[	]False[	]False[	]False[	]False[	]False[	]False[	]False[	]False[	]False[	]False[	]False[	]False[	]False[	]False[	]False[	]False[	]False[	]False[	]False[	]False[	]False[	]False[	]False[	]False[	]False[	]False[	]False[	]False[	]False[	]False[	]False[	]False[
AAO46417[	][	][	][	][	][	][	][	][	]http://www.uniprot.org/uniprot/AAO46417[	][	][	][	]False[	]False[	]False[	]False[	]False[	]False[	]False[	]False[	]False[	]False[	]False[	]False[	]False[	]False[	]False[	]False[	]False[	]False[	]False[	]False[	]False[	]False[	]False[	]False[	]False[	]False[	]False[	]False[	]False[	]False[	]False[	]False[	]False[	]False[	]False[	]False[	]False[
ACU44803[	][	][	][	][	][	][	][	][	]http://www.uniprot.org/uniprot/ACU44803[	][	][	][	]False[	]False[	]False[	]False[	]False[	]False[	]False[	]False[	]False[	]False[	]False[	]False[	]False[	]False[	]False[	]False[	]False[	]False[	]False[	]False[	]False[	]False[	]False[	]False[	]False[	]False[	]False[	]False[	]False[	]False[	]False[	]False[	]False[	]False[	]False[	]False[	]False[
Q6XTV0[	]Q6XTV0[	][	]Matrix protein 2[	]M[	]Influenza A virus (strain A/Tokyo/3/1967 H2N2)[	][	]Forms a proton-selective ion channel that is necessary for the efficient release of the viral genome during virus entry. After attaching to the cell surface	the virion enters the cell by endocytosis. Acidification of the endosome triggers M2 ion channel activity. The influx of protons into virion interior is believed to disrupt interactions between the viral ribonucleoprotein (RNP)	matrix protein 1 (M1)	and lipid bilayers	thereby freeing the viral genome from interaction with viral proteins and enabling RNA segments to migrate to the host cell nucleus	where influenza virus RNA transcription and replication occur. Also plays a role in viral proteins secretory pathway. Elevates the intravesicular pH of normally acidic compartments	such as trans-Golgi network	preventing newly formed hemagglutinin from premature switching to the fusion-active conformation (By similarity).[	][	]http://www.uniprot.org/uniprot/Q6XTV0[	]GO:0039707 regulationGO:0051259 cellular component organization or biogenesisGO:0039521 regulation[	]GO:0020002 (plasma membrane	host) GO:0016021 (other	membrane part) GO:0044385 (other	host) GO:0055036 (other	virion membrane)[	]GO:0015078 (transporter	substrate-specific transporter activity) GO:0005216 (transporter	substrate-specific transporter activity)[	]False[	]False[	]False[	]False[	]False[	]False[	]False[	]False[	]True[	]False[	]False[	]True[	]False[	]False[	]False[	]False[	]False[	]False[	]False[	]False[	]False[	]True[	]False[	]False[
AHC62076[	][	][	][	][	][	][	][	][	]http://www.uniprot.org/uniprot/AHC62076[	][	][	][	]False[	]False[	]False[	]False[	]False[	]False[	]False[	]False[	]False[	]False[	]False[	]False[	]False[	]False[	]False[	]False[	]False[	]False[	]False[	]False[	]False[	]False[	]False[	]False[	]False[	]False[	]False[	]False[	]False[	]False[	]False[	]False[	]False[	]False[	]False[	]False[	]False[
ABO38353[	][	][	][	][	][	][	][	][	]http://www.uniprot.org/uniprot/ABO38353[	][	][	][	]False[	]False[	]False[	]False[	]False[	]False[	]False[	]False[	]False[	]False[	]False[	]False[	]False[	]False[	]False[	]False[	]False[	]False[	]False[	]False[	]False[	]False[	]False[	]False[	]False[	]False[	]False[	]False[	]False[	]False[	]False[	]False[	]False[	]False[	]False[	]False[	]False[
AAO46682[	][	][	][	][	][	][	][	][	]http://www.uniprot.org/uniprot/AAO46682[	][	][	][	]False[	]False[	]False[	]False[	]False[	]False[	]False[	]False[	]False[	]False[	]False[	]False[	]False[	]False[	]False[	]False[	]False[	]False[	]False[	]False[	]False[	]False[	]False[	]False[	]False[	]False[	]False[	]False[	]False[	]False[	]False[	]False[	]False[	]False[	]False[	]False[	]False[
ABD95033[	][	][	][	][	][	][	][	][	]http://www.uniprot.org/uniprot/ABD95033[	][	][	][	]False[	]False[	]False[	]False[	]False[	]False[	]False[	]False[	]False[	]False[	]False[	]False[	]False[	]False[	]False[	]False[	]False[	]False[	]False[	]False[	]False[	]False[	]False[	]False[	]False[	]False[	]False[	]False[	]False[	]False[	]False[	]False[	]False[	]False[	]False[	]False[	]False[
ACT21522[	][	][	][	][	][	][	][	][	]http://www.uniprot.org/uniprot/ACT21522[	][	][	][	]False[	]False[	]False[	]False[	]False[	]False[	]False[	]False[	]False[	]False[	]False[	]False[	]False[	]False[	]False[	]False[	]False[	]False[	]False[	]False[	]False[	]False[	]False[	]False[	]False[	]False[	]False[	]False[	]False[	]False[	]False[	]False[	]False[	]False[	]False[	]False[	]False[
ADN92961[	][	][	][	][	][	][	][	][	]http://www.uniprot.org/uniprot/ADN92961[	][	][	][	]False[	]False[	]False[	]False[	]False[	]False[	]False[	]False[	]False[	]False[	]False[	]False[	]False[	]False[	]False[	]False[	]False[	]False[	]False[	]False[	]False[	]False[	]False[	]False[	]False[	]False[	]False[	]False[	]False[	]False[	]False[	]False[	]False[	]False[	]False[	]False[	]False[
ACR15592[	][	][	][	][	][	][	][	][	]http://www.uniprot.org/uniprot/ACR15592[	][	][	][	]False[	]False[	]False[	]False[	]False[	]False[	]False[	]False[	]False[	]False[	]False[	]False[	]False[	]False[	]False[	]False[	]False[	]False[	]False[	]False[	]False[	]False[	]False[	]False[	]False[	]False[	]False[	]False[	]False[	]False[	]False[	]False[	]False[	]False[	]False[	]False[	]False[
AFJ78300[	][	][	][	][	][	][	][	][	]http://www.uniprot.org/uniprot/AFJ78300[	][	][	][	]False[	]False[	]False[	]False[	]False[	]False[	]False[	]False[	]False[	]False[	]False[	]False[	]False[	]False[	]False[	]False[	]False[	]False[	]False[	]False[	]False[	]False[	]False[	]False[	]False[	]False[	]False[	]False[	]False[	]False[	]False[	]False[	]False[	]False[	]False[	]False[	]False[
AFJ78443[	][	][	][	][	][	][	][	][	]http://www.uniprot.org/uniprot/AFJ78443[	][	][	][	]False[	]False[	]False[	]False[	]False[	]False[	]False[	]False[	]False[	]False[	]False[	]False[	]False[	]False[	]False[	]False[	]False[	]False[	]False[	]False[	]False[	]False[	]False[	]False[	]False[	]False[	]False[	]False[	]False[	]False[	]False[	]False[	]False[	]False[	]False[	]False[	]False[
ACU87222[	][	][	][	][	][	][	][	][	]http://www.uniprot.org/uniprot/ACU87222[	][	][	][	]False[	]False[	]False[	]False[	]False[	]False[	]False[	]False[	]False[	]False[	]False[	]False[	]False[	]False[	]False[	]False[	]False[	]False[	]False[	]False[	]False[	]False[	]False[	]False[	]False[	]False[	]False[	]False[	]False[	]False[	]False[	]False[	]False[	]False[	]False[	]False[	]False[
ABI20828[	][	][	][	][	][	][	][	][	]http://www.uniprot.org/uniprot/ABI20828[	][	][	][	]False[	]False[	]False[	]False[	]False[	]False[	]False[	]False[	]False[	]False[	]False[	]False[	]False[	]False[	]False[	]False[	]False[	]False[	]False[	]False[	]False[	]False[	]False[	]False[	]False[	]False[	]False[	]False[	]False[	]False[	]False[	]False[	]False[	]False[	]False[	]False[	]False[
ACI22203[	][	][	][	][	][	][	][	][	]http://www.uniprot.org/uniprot/ACI22203[	][	][	][	]False[	]False[	]False[	]False[	]False[	]False[	]False[	]False[	]False[	]False[	]False[	]False[	]False[	]False[	]False[	]False[	]False[	]False[	]False[	]False[	]False[	]False[	]False[	]False[	]False[	]False[	]False[	]False[	]False[	]False[	]False[	]False[	]False[	]False[	]False[	]False[	]False[
ACC55276[	][	][	][	][	][	][	][	][	]http://www.uniprot.org/uniprot/ACC55276[	][	][	][	]False[	]False[	]False[	]False[	]False[	]False[	]False[	]False[	]False[	]False[	]False[	]False[	]False[	]False[	]False[	]False[	]False[	]False[	]False[	]False[	]False[	]False[	]False[	]False[	]False[	]False[	]False[	]False[	]False[	]False[	]False[	]False[	]False[	]False[	]False[	]False[	]False[
ACF25720[	][	][	][	][	][	][	][	][	]http://www.uniprot.org/uniprot/ACF25720[	][	][	][	]False[	]False[	]False[	]False[	]False[	]False[	]False[	]False[	]False[	]False[	]False[	]False[	]False[	]False[	]False[	]False[	]False[	]False[	]False[	]False[	]False[	]False[	]False[	]False[	]False[	]False[	]False[	]False[	]False[	]False[	]False[	]False[	]False[	]False[	]False[	]False[	]False[
ACI22236[	][	][	][	][	][	][	][	][	]http://www.uniprot.org/uniprot/ACI22236[	][	][	][	]False[	]False[	]False[	]False[	]False[	]False[	]False[	]False[	]False[	]False[	]False[	]False[	]False[	]False[	]False[	]False[	]False[	]False[	]False[	]False[	]False[	]False[	]False[	]False[	]False[	]False[	]False[	]False[	]False[	]False[	]False[	]False[	]False[	]False[	]False[	]False[	]False[
ACF25509[	][	][	][	][	][	][	][	][	]http://www.uniprot.org/uniprot/ACF25509[	][	][	][	]False[	]False[	]False[	]False[	]False[	]False[	]False[	]False[	]False[	]False[	]False[	]False[	]False[	]False[	]False[	]False[	]False[	]False[	]False[	]False[	]False[	]False[	]False[	]False[	]False[	]False[	]False[	]False[	]False[	]False[	]False[	]False[	]False[	]False[	]False[	]False[	]False[
ACI22247[	][	][	][	][	][	][	][	][	]http://www.uniprot.org/uniprot/ACI22247[	][	][	][	]False[	]False[	]False[	]False[	]False[	]False[	]False[	]False[	]False[	]False[	]False[	]False[	]False[	]False[	]False[	]False[	]False[	]False[	]False[	]False[	]False[	]False[	]False[	]False[	]False[	]False[	]False[	]False[	]False[	]False[	]False[	]False[	]False[	]False[	]False[	]False[	]False[
ABS89444[	][	][	][	][	][	][	][	][	]http://www.uniprot.org/uniprot/ABS89444[	][	][	][	]False[	]False[	]False[	]False[	]False[	]False[	]False[	]False[	]False[	]False[	]False[	]False[	]False[	]False[	]False[	]False[	]False[	]False[	]False[	]False[	]False[	]False[	]False[	]False[	]False[	]False[	]False[	]False[	]False[	]False[	]False[	]False[	]False[	]False[	]False[	]False[	]False[
ACC63298[	][	][	][	][	][	][	][	][	]http://www.uniprot.org/uniprot/ACC63298[	][	][	][	]False[	]False[	]False[	]False[	]False[	]False[	]False[	]False[	]False[	]False[	]False[	]False[	]False[	]False[	]False[	]False[	]False[	]False[	]False[	]False[	]False[	]False[	]False[	]False[	]False[	]False[	]False[	]False[	]False[	]False[	]False[	]False[	]False[	]False[	]False[	]False[	]False[
ADT79144[	][	][	][	][	][	][	][	][	]http://www.uniprot.org/uniprot/ADT79144[	][	][	][	]False[	]False[	]False[	]False[	]False[	]False[	]False[	]False[	]False[	]False[	]False[	]False[	]False[	]False[	]False[	]False[	]False[	]False[	]False[	]False[	]False[	]False[	]False[	]False[	]False[	]False[	]False[	]False[	]False[	]False[	]False[	]False[	]False[	]False[	]False[	]False[	]False[
ABO44059[	][	][	][	][	][	][	][	][	]http://www.uniprot.org/uniprot/ABO44059[	][	][	][	]False[	]False[	]False[	]False[	]False[	]False[	]False[	]False[	]False[	]False[	]False[	]False[	]False[	]False[	]False[	]False[	]False[	]False[	]False[	]False[	]False[	]False[	]False[	]False[	]False[	]False[	]False[	]False[	]False[	]False[	]False[	]False[	]False[	]False[	]False[	]False[	]False[
ABD62783[	][	][	][	][	][	][	][	][	]http://www.uniprot.org/uniprot/ABD62783[	][	][	][	]False[	]False[	]False[	]False[	]False[	]False[	]False[	]False[	]False[	]False[	]False[	]False[	]False[	]False[	]False[	]False[	]False[	]False[	]False[	]False[	]False[	]False[	]False[	]False[	]False[	]False[	]False[	]False[	]False[	]False[	]False[	]False[	]False[	]False[	]False[	]False[	]False[
Q9IQ49[	]Q9IQ49[	][	]Matrix protein 2[	]M[	]Influenza A virus (strain A/X-31 H3N2)[	][	]Forms a proton-selective ion channel that is necessary for the efficient release of the viral genome during virus entry. After attaching to the cell surface	the virion enters the cell by endocytosis. Acidification of the endosome triggers M2 ion channel activity. The influx of protons into virion interior is believed to disrupt interactions between the viral ribonucleoprotein (RNP)	matrix protein 1 (M1)	and lipid bilayers	thereby freeing the viral genome from interaction with viral proteins and enabling RNA segments to migrate to the host cell nucleus	where influenza virus RNA transcription and replication occur. Also plays a role in viral proteins secretory pathway. Elevates the intravesicular pH of normally acidic compartments	such as trans-Golgi network	preventing newly formed hemagglutinin from premature switching to the fusion-active conformation (By similarity).[	][	]http://www.uniprot.org/uniprot/Q9IQ49[	]GO:0039707 regulationGO:0051259 cellular component organization or biogenesisGO:0039521 regulation[	]GO:0020002 (plasma membrane	host) GO:0016021 (other	membrane part) GO:0044385 (other	host) GO:0055036 (other	virion membrane)[	]GO:0015078 (transporter	substrate-specific transporter activity) GO:0005216 (transporter	substrate-specific transporter activity)[	]False[	]False[	]False[	]False[	]False[	]False[	]False[	]False[	]True[	]False[	]False[	]True[	]False[	]False[	]False[	]False[	]False[	]False[	]False[	]False[	]False[	]True[	]False[	]False[
AGI01403[	][	][	][	][	][	][	][	][	]http://www.uniprot.org/uniprot/AGI01403[	][	][	][	]False[	]False[	]False[	]False[	]False[	]False[	]False[	]False[	]False[	]False[	]False[	]False[	]False[	]False[	]False[	]False[	]False[	]False[	]False[	]False[	]False[	]False[	]False[	]False[	]False[	]False[	]False[	]False[	]False[	]False[	]False[	]False[	]False[	]False[	]False[	]False[	]False[
AGI01609[	][	][	][	][	][	][	][	][	]http://www.uniprot.org/uniprot/AGI01609[	][	][	][	]False[	]False[	]False[	]False[	]False[	]False[	]False[	]False[	]False[	]False[	]False[	]False[	]False[	]False[	]False[	]False[	]False[	]False[	]False[	]False[	]False[	]False[	]False[	]False[	]False[	]False[	]False[	]False[	]False[	]False[	]False[	]False[	]False[	]False[	]False[	]False[	]False[
AGI01351[	][	][	][	][	][	][	][	][	]http://www.uniprot.org/uniprot/AGI01351[	][	][	][	]False[	]False[	]False[	]False[	]False[	]False[	]False[	]False[	]False[	]False[	]False[	]False[	]False[	]False[	]False[	]False[	]False[	]False[	]False[	]False[	]False[	]False[	]False[	]False[	]False[	]False[	]False[	]False[	]False[	]False[	]False[	]False[	]False[	]False[	]False[	]False[	]False[
AHA98508[	][	][	][	][	][	][	][	][	]http://www.uniprot.org/uniprot/AHA98508[	][	][	][	]False[	]False[	]False[	]False[	]False[	]False[	]False[	]False[	]False[	]False[	]False[	]False[	]False[	]False[	]False[	]False[	]False[	]False[	]False[	]False[	]False[	]False[	]False[	]False[	]False[	]False[	]False[	]False[	]False[	]False[	]False[	]False[	]False[	]False[	]False[	]False[	]False[
ABG47853[	][	][	][	][	][	][	][	][	]http://www.uniprot.org/uniprot/ABG47853[	][	][	][	]False[	]False[	]False[	]False[	]False[	]False[	]False[	]False[	]False[	]False[	]False[	]False[	]False[	]False[	]False[	]False[	]False[	]False[	]False[	]False[	]False[	]False[	]False[	]False[	]False[	]False[	]False[	]False[	]False[	]False[	]False[	]False[	]False[	]False[	]False[	]False[	]False[
ABE14850[	][	][	][	][	][	][	][	][	]http://www.uniprot.org/uniprot/ABE14850[	][	][	][	]False[	]False[	]False[	]False[	]False[	]False[	]False[	]False[	]False[	]False[	]False[	]False[	]False[	]False[	]False[	]False[	]False[	]False[	]False[	]False[	]False[	]False[	]False[	]False[	]False[	]False[	]False[	]False[	]False[	]False[	]False[	]False[	]False[	]False[	]False[	]False[	]False[
ADT79082[	][	][	][	][	][	][	][	][	]http://www.uniprot.org/uniprot/ADT79082[	][	][	][	]False[	]False[	]False[	]False[	]False[	]False[	]False[	]False[	]False[	]False[	]False[	]False[	]False[	]False[	]False[	]False[	]False[	]False[	]False[	]False[	]False[	]False[	]False[	]False[	]False[	]False[	]False[	]False[	]False[	]False[	]False[	]False[	]False[	]False[	]False[	]False[	]False[
AAA43301[	][	][	][	][	][	][	][	][	]http://www.uniprot.org/uniprot/AAA43301[	][	][	][	]False[	]False[	]False[	]False[	]False[	]False[	]False[	]False[	]False[	]False[	]False[	]False[	]False[	]False[	]False[	]False[	]False[	]False[	]False[	]False[	]False[	]False[	]False[	]False[	]False[	]False[	]False[	]False[	]False[	]False[	]False[	]False[	]False[	]False[	]False[	]False[	]False[
ACF22289[	][	][	][	][	][	][	][	][	]http://www.uniprot.org/uniprot/ACF22289[	][	][	][	]False[	]False[	]False[	]False[	]False[	]False[	]False[	]False[	]False[	]False[	]False[	]False[	]False[	]False[	]False[	]False[	]False[	]False[	]False[	]False[	]False[	]False[	]False[	]False[	]False[	]False[	]False[	]False[	]False[	]False[	]False[	]False[	]False[	]False[	]False[	]False[	]False[
AAA43255[	][	][	][	][	][	][	][	][	]http://www.uniprot.org/uniprot/AAA43255[	][	][	][	]False[	]False[	]False[	]False[	]False[	]False[	]False[	]False[	]False[	]False[	]False[	]False[	]False[	]False[	]False[	]False[	]False[	]False[	]False[	]False[	]False[	]False[	]False[	]False[	]False[	]False[	]False[	]False[	]False[	]False[	]False[	]False[	]False[	]False[	]False[	]False[	]False[
ABF21301[	][	][	][	][	][	][	][	][	]http://www.uniprot.org/uniprot/ABF21301[	][	][	][	]False[	]False[	]False[	]False[	]False[	]False[	]False[	]False[	]False[	]False[	]False[	]False[	]False[	]False[	]False[	]False[	]False[	]False[	]False[	]False[	]False[	]False[	]False[	]False[	]False[	]False[	]False[	]False[	]False[	]False[	]False[	]False[	]False[	]False[	]False[	]False[	]False[
AAO46668[	][	][	][	][	][	][	][	][	]http://www.uniprot.org/uniprot/AAO46668[	][	][	][	]False[	]False[	]False[	]False[	]False[	]False[	]False[	]False[	]False[	]False[	]False[	]False[	]False[	]False[	]False[	]False[	]False[	]False[	]False[	]False[	]False[	]False[	]False[	]False[	]False[	]False[	]False[	]False[	]False[	]False[	]False[	]False[	]False[	]False[	]False[	]False[	]False[
AGK73773[	][	][	][	][	][	][	][	][	]http://www.uniprot.org/uniprot/AGK73773[	][	][	][	]False[	]False[	]False[	]False[	]False[	]False[	]False[	]False[	]False[	]False[	]False[	]False[	]False[	]False[	]False[	]False[	]False[	]False[	]False[	]False[	]False[	]False[	]False[	]False[	]False[	]False[	]False[	]False[	]False[	]False[	]False[	]False[	]False[	]False[	]False[	]False[	]False[
AGK74181[	][	][	][	][	][	][	][	][	]http://www.uniprot.org/uniprot/AGK74181[	][	][	][	]False[	]False[	]False[	]False[	]False[	]False[	]False[	]False[	]False[	]False[	]False[	]False[	]False[	]False[	]False[	]False[	]False[	]False[	]False[	]False[	]False[	]False[	]False[	]False[	]False[	]False[	]False[	]False[	]False[	]False[	]False[	]False[	]False[	]False[	]False[	]False[	]False[
ACD85189[	][	][	][	][	][	][	][	][	]http://www.uniprot.org/uniprot/ACD85189[	][	][	][	]False[	]False[	]False[	]False[	]False[	]False[	]False[	]False[	]False[	]False[	]False[	]False[	]False[	]False[	]False[	]False[	]False[	]False[	]False[	]False[	]False[	]False[	]False[	]False[	]False[	]False[	]False[	]False[	]False[	]False[	]False[	]False[	]False[	]False[	]False[	]False[	]False[
AAO46369[	][	][	][	][	][	][	][	][	]http://www.uniprot.org/uniprot/AAO46369[	][	][	][	]False[	]False[	]False[	]False[	]False[	]False[	]False[	]False[	]False[	]False[	]False[	]False[	]False[	]False[	]False[	]False[	]False[	]False[	]False[	]False[	]False[	]False[	]False[	]False[	]False[	]False[	]False[	]False[	]False[	]False[	]False[	]False[	]False[	]False[	]False[	]False[	]False[
AFD98174[	][	][	][	][	][	][	][	][	]http://www.uniprot.org/uniprot/AFD98174[	][	][	][	]False[	]False[	]False[	]False[	]False[	]False[	]False[	]False[	]False[	]False[	]False[	]False[	]False[	]False[	]False[	]False[	]False[	]False[	]False[	]False[	]False[	]False[	]False[	]False[	]False[	]False[	]False[	]False[	]False[	]False[	]False[	]False[	]False[	]False[	]False[	]False[	]False[
ABO52359[	][	][	][	][	][	][	][	][	]http://www.uniprot.org/uniprot/ABO52359[	][	][	][	]False[	]False[	]False[	]False[	]False[	]False[	]False[	]False[	]False[	]False[	]False[	]False[	]False[	]False[	]False[	]False[	]False[	]False[	]False[	]False[	]False[	]False[	]False[	]False[	]False[	]False[	]False[	]False[	]False[	]False[	]False[	]False[	]False[	]False[	]False[	]False[	]False[
AGK74111[	][	][	][	][	][	][	][	][	]http://www.uniprot.org/uniprot/AGK74111[	][	][	][	]False[	]False[	]False[	]False[	]False[	]False[	]False[	]False[	]False[	]False[	]False[	]False[	]False[	]False[	]False[	]False[	]False[	]False[	]False[	]False[	]False[	]False[	]False[	]False[	]False[	]False[	]False[	]False[	]False[	]False[	]False[	]False[	]False[	]False[	]False[	]False[	]False[
AHL80982[	][	][	][	][	][	][	][	][	]http://www.uniprot.org/uniprot/AHL80982[	][	][	][	]False[	]False[	]False[	]False[	]False[	]False[	]False[	]False[	]False[	]False[	]False[	]False[	]False[	]False[	]False[	]False[	]False[	]False[	]False[	]False[	]False[	]False[	]False[	]False[	]False[	]False[	]False[	]False[	]False[	]False[	]False[	]False[	]False[	]False[	]False[	]False[	]False[
AFV53251[	][	][	][	][	][	][	][	][	]http://www.uniprot.org/uniprot/AFV53251[	][	][	][	]False[	]False[	]False[	]False[	]False[	]False[	]False[	]False[	]False[	]False[	]False[	]False[	]False[	]False[	]False[	]False[	]False[	]False[	]False[	]False[	]False[	]False[	]False[	]False[	]False[	]False[	]False[	]False[	]False[	]False[	]False[	]False[	]False[	]False[	]False[	]False[	]False[
AAO46704[	][	][	][	][	][	][	][	][	]http://www.uniprot.org/uniprot/AAO46704[	][	][	][	]False[	]False[	]False[	]False[	]False[	]False[	]False[	]False[	]False[	]False[	]False[	]False[	]False[	]False[	]False[	]False[	]False[	]False[	]False[	]False[	]False[	]False[	]False[	]False[	]False[	]False[	]False[	]False[	]False[	]False[	]False[	]False[	]False[	]False[	]False[	]False[	]False[
ABD61737[	][	][	][	][	][	][	][	][	]http://www.uniprot.org/uniprot/ABD61737[	][	][	][	]False[	]False[	]False[	]False[	]False[	]False[	]False[	]False[	]False[	]False[	]False[	]False[	]False[	]False[	]False[	]False[	]False[	]False[	]False[	]False[	]False[	]False[	]False[	]False[	]False[	]False[	]False[	]False[	]False[	]False[	]False[	]False[	]False[	]False[	]False[	]False[	]False[
ADT78965[	][	][	][	][	][	][	][	][	]http://www.uniprot.org/uniprot/ADT78965[	][	][	][	]False[	]False[	]False[	]False[	]False[	]False[	]False[	]False[	]False[	]False[	]False[	]False[	]False[	]False[	]False[	]False[	]False[	]False[	]False[	]False[	]False[	]False[	]False[	]False[	]False[	]False[	]False[	]False[	]False[	]False[	]False[	]False[	]False[	]False[	]False[	]False[	]False[
AHL91036[	][	][	][	][	][	][	][	][	]http://www.uniprot.org/uniprot/AHL91036[	][	][	][	]False[	]False[	]False[	]False[	]False[	]False[	]False[	]False[	]False[	]False[	]False[	]False[	]False[	]False[	]False[	]False[	]False[	]False[	]False[	]False[	]False[	]False[	]False[	]False[	]False[	]False[	]False[	]False[	]False[	]False[	]False[	]False[	]False[	]False[	]False[	]False[	]False[
AAA19192[	][	][	][	][	][	][	][	][	]http://www.uniprot.org/uniprot/AAA19192[	][	][	][	]False[	]False[	]False[	]False[	]False[	]False[	]False[	]False[	]False[	]False[	]False[	]False[	]False[	]False[	]False[	]False[	]False[	]False[	]False[	]False[	]False[	]False[	]False[	]False[	]False[	]False[	]False[	]False[	]False[	]False[	]False[	]False[	]False[	]False[	]False[	]False[	]False[
ACD62349[	][	][	][	][	][	][	][	][	]http://www.uniprot.org/uniprot/ACD62349[	][	][	][	]False[	]False[	]False[	]False[	]False[	]False[	]False[	]False[	]False[	]False[	]False[	]False[	]False[	]False[	]False[	]False[	]False[	]False[	]False[	]False[	]False[	]False[	]False[	]False[	]False[	]False[	]False[	]False[	]False[	]False[	]False[	]False[	]False[	]False[	]False[	]False[	]False[
AFR76031[	][	][	][	][	][	][	][	][	]http://www.uniprot.org/uniprot/AFR76031[	][	][	][	]False[	]False[	]False[	]False[	]False[	]False[	]False[	]False[	]False[	]False[	]False[	]False[	]False[	]False[	]False[	]False[	]False[	]False[	]False[	]False[	]False[	]False[	]False[	]False[	]False[	]False[	]False[	]False[	]False[	]False[	]False[	]False[	]False[	]False[	]False[	]False[	]False[
ACU80734[	][	][	][	][	][	][	][	][	]http://www.uniprot.org/uniprot/ACU80734[	][	][	][	]False[	]False[	]False[	]False[	]False[	]False[	]False[	]False[	]False[	]False[	]False[	]False[	]False[	]False[	]False[	]False[	]False[	]False[	]False[	]False[	]False[	]False[	]False[	]False[	]False[	]False[	]False[	]False[	]False[	]False[	]False[	]False[	]False[	]False[	]False[	]False[	]False[
CAD30537[	][	][	][	][	][	][	][	][	]http://www.uniprot.org/uniprot/CAD30537[	][	][	][	]False[	]False[	]False[	]False[	]False[	]False[	]False[	]False[	]False[	]False[	]False[	]False[	]False[	]False[	]False[	]False[	]False[	]False[	]False[	]False[	]False[	]False[	]False[	]False[	]False[	]False[	]False[	]False[	]False[	]False[	]False[	]False[	]False[	]False[	]False[	]False[	]False[
ABB96354[	][	][	][	][	][	][	][	][	]http://www.uniprot.org/uniprot/ABB96354[	][	][	][	]False[	]False[	]False[	]False[	]False[	]False[	]False[	]False[	]False[	]False[	]False[	]False[	]False[	]False[	]False[	]False[	]False[	]False[	]False[	]False[	]False[	]False[	]False[	]False[	]False[	]False[	]False[	]False[	]False[	]False[	]False[	]False[	]False[	]False[	]False[	]False[	]False[
AFH00507[	][	][	][	][	][	][	][	][	]http://www.uniprot.org/uniprot/AFH00507[	][	][	][	]False[	]False[	]False[	]False[	]False[	]False[	]False[	]False[	]False[	]False[	]False[	]False[	]False[	]False[	]False[	]False[	]False[	]False[	]False[	]False[	]False[	]False[	]False[	]False[	]False[	]False[	]False[	]False[	]False[	]False[	]False[	]False[	]False[	]False[	]False[	]False[	]False[
AHL90124[	][	][	][	][	][	][	][	][	]http://www.uniprot.org/uniprot/AHL90124[	][	][	][	]False[	]False[	]False[	]False[	]False[	]False[	]False[	]False[	]False[	]False[	]False[	]False[	]False[	]False[	]False[	]False[	]False[	]False[	]False[	]False[	]False[	]False[	]False[	]False[	]False[	]False[	]False[	]False[	]False[	]False[	]False[	]False[	]False[	]False[	]False[	]False[	]False[
AGK74503[	][	][	][	][	][	][	][	][	]http://www.uniprot.org/uniprot/AGK74503[	][	][	][	]False[	]False[	]False[	]False[	]False[	]False[	]False[	]False[	]False[	]False[	]False[	]False[	]False[	]False[	]False[	]False[	]False[	]False[	]False[	]False[	]False[	]False[	]False[	]False[	]False[	]False[	]False[	]False[	]False[	]False[	]False[	]False[	]False[	]False[	]False[	]False[	]False[
A4GCM0[	]A4GCM0[	][	]Matrix protein 2[	]M2[	]Influenza A virus (strain A/USA:Phila/1935 H1N1)[	][	]Forms a proton-selective ion channel that is necessary for the efficient release of the viral genome during virus entry. After attaching to the cell surface	the virion enters the cell by endocytosis. Acidification of the endosome triggers M2 ion channel activity. The influx of protons into virion interior is believed to disrupt interactions between the viral ribonucleoprotein (RNP)	matrix protein 1 (M1)	and lipid bilayers	thereby freeing the viral genome from interaction with viral proteins and enabling RNA segments to migrate to the host cell nucleus	where influenza virus RNA transcription and replication occur. Also plays a role in viral proteins secretory pathway. Elevates the intravesicular pH of normally acidic compartments	such as trans-Golgi network	preventing newly formed hemagglutinin from premature switching to the fusion-active conformation (By similarity).[	][	]http://www.uniprot.org/uniprot/A4GCM0[	]GO:0039521 regulation[	]GO:0020002 (plasma membrane	host) GO:0016021 (other	membrane part) GO:0055036 (other	virion membrane)[	]GO:0015078 (transporter	substrate-specific transporter activity)[	]False[	]False[	]False[	]False[	]False[	]False[	]False[	]False[	]True[	]False[	]False[	]False[	]False[	]False[	]False[	]False[	]False[	]False[	]False[	]False[	]False[	]True[	]False[	]False[	]False[	]False[
AHZ35622[	][	][	][	][	][	][	][	][	]http://www.uniprot.org/uniprot/AHZ35622[	][	][	][	]False[	]False[	]False[	]False[	]False[	]False[	]False[	]False[	]False[	]False[	]False[	]False[	]False[	]False[	]False[	]False[	]False[	]False[	]False[	]False[	]False[	]False[	]False[	]False[	]False[	]False[	]False[	]False[	]False[	]False[	]False[	]False[	]False[	]False[	]False[	]False[	]False[
AFG99780[	][	][	][	][	][	][	][	][	]http://www.uniprot.org/uniprot/AFG99780[	][	][	][	]False[	]False[	]False[	]False[	]False[	]False[	]False[	]False[	]False[	]False[	]False[	]False[	]False[	]False[	]False[	]False[	]False[	]False[	]False[	]False[	]False[	]False[	]False[	]False[	]False[	]False[	]False[	]False[	]False[	]False[	]False[	]False[	]False[	]False[	]False[	]False[	]False[
AHN19391[	][	][	][	][	][	][	][	][	]http://www.uniprot.org/uniprot/AHN19391[	][	][	][	]False[	]False[	]False[	]False[	]False[	]False[	]False[	]False[	]False[	]False[	]False[	]False[	]False[	]False[	]False[	]False[	]False[	]False[	]False[	]False[	]False[	]False[	]False[	]False[	]False[	]False[	]False[	]False[	]False[	]False[	]False[	]False[	]False[	]False[	]False[	]False[	]False[
AGL06323[	][	][	][	][	][	][	][	][	]http://www.uniprot.org/uniprot/AGL06323[	][	][	][	]False[	]False[	]False[	]False[	]False[	]False[	]False[	]False[	]False[	]False[	]False[	]False[	]False[	]False[	]False[	]False[	]False[	]False[	]False[	]False[	]False[	]False[	]False[	]False[	]False[	]False[	]False[	]False[	]False[	]False[	]False[	]False[	]False[	]False[	]False[	]False[	]False[
ABO38386[	][	][	][	][	][	][	][	][	]http://www.uniprot.org/uniprot/ABO38386[	][	][	][	]False[	]False[	]False[	]False[	]False[	]False[	]False[	]False[	]False[	]False[	]False[	]False[	]False[	]False[	]False[	]False[	]False[	]False[	]False[	]False[	]False[	]False[	]False[	]False[	]False[	]False[	]False[	]False[	]False[	]False[	]False[	]False[	]False[	]False[	]False[	]False[	]False[
ABX58648[	][	][	][	][	][	][	][	][	]http://www.uniprot.org/uniprot/ABX58648[	][	][	][	]False[	]False[	]False[	]False[	]False[	]False[	]False[	]False[	]False[	]False[	]False[	]False[	]False[	]False[	]False[	]False[	]False[	]False[	]False[	]False[	]False[	]False[	]False[	]False[	]False[	]False[	]False[	]False[	]False[	]False[	]False[	]False[	]False[	]False[	]False[	]False[	]False[
AEX36577[	][	][	][	][	][	][	][	][	]http://www.uniprot.org/uniprot/AEX36577[	][	][	][	]False[	]False[	]False[	]False[	]False[	]False[	]False[	]False[	]False[	]False[	]False[	]False[	]False[	]False[	]False[	]False[	]False[	]False[	]False[	]False[	]False[	]False[	]False[	]False[	]False[	]False[	]False[	]False[	]False[	]False[	]False[	]False[	]False[	]False[	]False[	]False[	]False[
AEX34354[	][	][	][	][	][	][	][	][	]http://www.uniprot.org/uniprot/AEX34354[	][	][	][	]False[	]False[	]False[	]False[	]False[	]False[	]False[	]False[	]False[	]False[	]False[	]False[	]False[	]False[	]False[	]False[	]False[	]False[	]False[	]False[	]False[	]False[	]False[	]False[	]False[	]False[	]False[	]False[	]False[	]False[	]False[	]False[	]False[	]False[	]False[	]False[	]False[
AHY95028[	][	][	][	][	][	][	][	][	]http://www.uniprot.org/uniprot/AHY95028[	][	][	][	]False[	]False[	]False[	]False[	]False[	]False[	]False[	]False[	]False[	]False[	]False[	]False[	]False[	]False[	]False[	]False[	]False[	]False[	]False[	]False[	]False[	]False[	]False[	]False[	]False[	]False[	]False[	]False[	]False[	]False[	]False[	]False[	]False[	]False[	]False[	]False[	]False[
Q98UI9[	]Q98UI9[	][	]Mucin-5B[	]MUC5B[	]Gallus gallus[	]2108[	]Ovomucin	the glycoprotein responsible for the gel properties of egg white	is composed for 2 subunits	alpha-ovomucin/MUC5B and beta-ovomucin/MUC6.[	][	]http://www.uniprot.org/uniprot/Q98UI9[	][	]GO:0005576 (extracellular)[	][	]False[	]False[	]False[	]False[	]False[	]False[	]False[	]False[	]False[	]False[	]False[	]False[	]False[	]False[	]False[	]False[	]False[	]False[	]False[	]False[	]False[	]False[	]False[	]True[	]False[	]False[	]False[	]False[	]False[	]False[	]False[	]False[	]False[	]False[
P08110[	]P08110[	][	]Endoplasmin[	]HSP90B1[	]Gallus gallus[	]795[	]Molecular chaperone that functions in the processing and transport of secreted proteins. Has ATPase activity (By similarity).[	][	]http://www.uniprot.org/uniprot/P08110[	]GO:0006457 cellular processGO:0006950 response to stimulus[	]GO:0005783 (er	endomembrane system) GO:0005788 (er	endomembrane system)[	]GO:0005524 (binding	carbohydrate derivative binding)[	]False[	]True[	]False[	]False[	]False[	]False[	]False[	]False[	]False[	]False[	]True[	]False[	]False[	]False[	]False[	]False[	]True[	]False[	]False[	]False[	]False[	]False[	]False[	]False[	]False[	]False[	]False[	]False[	]False[	]False[	]True[	]False[	]False[	]False[
O42273[	]O42273[	][	]Protein TENP[	]TENP[	]Gallus gallus[	]440[	]May play a role in the developmental transition from cell proliferation to cell differentiation during neurogenesis.[	][	]http://www.uniprot.org/uniprot/O42273[	]GO:0007275 developmental process[	][	]GO:0008289 (binding	lipid binding)[	]False[	]False[	]True[	]False[	]False[	]False[	]False[	]False[	]False[	]False[	]False[	]False[	]False[	]False[	]False[	]False[	]False[	]False[	]False[	]False[	]False[	]False[	]False[	]False[	]False[	]False[	]False[	]False[	]False[	]False[	]True[	]False[	]False[	]False[	]False[	]False[
Q5F3W6[	]Q5F3W6[	][	]14-3-3 protein gamma[	]YWHAG[	]Gallus gallus[	]247[	]Adapter protein implicated in the regulation of a large spectrum of both general and specialized signaling pathways. Binds to a large number of partners	usually by recognition of a phosphoserine or phosphothreonine motif. Binding generally results in the modulation of the activity of the binding partner (By similarity).[	][	]http://www.uniprot.org/uniprot/Q5F3W6[	][	]GO:0005737 (cytoplasm	intracellular)[	][	]False[	]False[	]False[	]False[	]False[	]False[	]False[	]False[	]False[	]False[	]False[	]False[	]False[	]False[	]False[	]False[	]False[	]False[	]False[	]False[	]False[	]False[	]False[	]False[	]False[	]False[	]False[	]True[	]False[	]False[	]False[	]False[	]False[	]False[	]False[
P17153[	]P17153[	][	]Annexin A5[	]ANXA5[	]Gallus gallus[	]321[	]Collagen-binding protein.[	][	]http://www.uniprot.org/uniprot/P17153[	]GO:0055074 regulationGO:0070588 cellular processGO:0050819 regulation[	]GO:0034704 (macromolecular complex	protein complex) GO:0031982 (other	vesicle)[	]GO:0005262 (transporter	substrate-specific transporter activity) GO:0005509 (binding	ion binding) GO:0005544 (binding	ion binding)[	]False[	]True[	]False[	]False[	]False[	]False[	]False[	]False[	]True[	]False[	]False[	]False[	]False[	]False[	]False[	]False[	]False[	]False[	]False[	]False[	]False[	]False[	]False[	]False[	]False[	]False[	]True[	]False[	]True[	]False[	]True[	]False[
Q5ZJ56[	]Q5ZJ56[	][	]60S ribosomal protein L7[	]RPL7[	]Gallus gallus[	]246[	]Binds to G-rich structures in 28S rRNA and in mRNAs. May play a regulatory role in the translation apparatus (By similarity).[	][	]http://www.uniprot.org/uniprot/Q5ZJ56[	][	]GO:0005840 (ribosome	intracellular)[	]GO:0003723 (binding	heterocyclic compound binding)[	]False[	]False[	]False[	]False[	]False[	]False[	]False[	]False[	]False[	]False[	]False[	]False[	]False[	]False[	]True[	]False[	]False[	]False[	]False[	]False[	]False[	]False[	]False[	]False[	]False[	]False[	]False[	]False[	]False[	]False[	]True[	]False[	]False[	]False[	]False[
P24479[	]P24479[	][	]Protein S100-A11[	]S100A11[	]Gallus gallus[	]101[	][	][	]http://www.uniprot.org/uniprot/P24479[	]GO:0042127 regulation[	]GO:0005737 (cytoplasm	intracellular) GO:0070062 (extracellular	extracellular organelle) GO:0005615 (extracellular	extracellular region part) GO:0005654 (nucleus	intracellular) GO:0001726 (other	cell leading edge)[	]GO:0005509 (binding	ion binding)[	]False[	]False[	]False[	]False[	]False[	]False[	]False[	]False[	]True[	]False[	]False[	]False[	]False[	]False[	]False[	]False[	]False[	]False[	]True[	]False[	]False[	]False[	]False[	]True[	]False[	]False[	]False[	]True[	]True[	]False[	]True[
P26990[	]P26990[	][	]ADP-ribosylation factor 6[	]ARF6[	]Gallus gallus[	]175[	]GTP-binding protein involved in protein trafficking; regulates endocytic recycling and cytoskeleton remodeling. May modulate vesicle budding and uncoating within the Golgi apparatus. May contribute to the regulation of dendritic branching	filopodia extension and dendritic spine development (By similarity).[	][	]http://www.uniprot.org/uniprot/P26990[	]GO:0030866 cellular component organization or biogenesisGO:0090162 cellular processGO:0097284 cellular processGO:0001889 developmental processGO:0033028 cellular processGO:0030838 regulationGO:0090004 regulationGO:0034394 localizationGO:0036010 localizationGO:0015031 localizationGO:0060998 regulationGO:0051489 regulationGO:0035020 regulationGO:0031529 cellular component organization or biogenesi…	]GO:0005938 (cytoplasm	cell periphery) GO:0005737 (cytoplasm	intracellular) GO:0030139 (endosome	intracellular) GO:0005768 (endosome	endomembrane system) GO:0070062 (extracellular	extracellular organelle) GO:0031527 (plasma membrane	cell periphery) GO:0005925 (other	anchoring junction) GO:0005794 (other intracellular organelles	endomembrane system) GO:0043209 (other	myelin sheath) GO:0005886 (plasma membrane	cell periphery) GO:0055038 (endosome	endomembrane system) GO:0001726 (other	cell leading edge)[	]GO:0005525 (binding	carbohydrate derivative binding)[	]False[	]True[	]True[	]False[	]False[	]False[	]True[	]False[	]True[	]False[	]False[	]True[	]True[	]False[	]False[	]False[	]False[	]False[	]False[	]False[	]False[	]True[	]False[
P27003[	]P27003[	][	]Protein S100-A10[	]S100A10[	]Gallus gallus[	]97[	]Because S100A10 induces the dimerization of ANXA2/p36	it may function as a regulator of protein phosphorylation in that the ANXA2 monomer is the preferred target (in vitro) of tyrosine-specific kinase.[	][	]http://www.uniprot.org/uniprot/P27003[	]GO:0090002 cellular component organization or biogenesisGO:0006900 cellular component organization or biogenesisGO:0001765 cellular component organization or biogenesisGO:0051099 regulationGO:0051894 interaction with cells and organismsGO:0043547 regulationGO:0051496 regulationGO:1900026 interaction with cells and organismsGO:0051290 cellular component organization or biogenesis[	]GO:0070062 (extracellular	extracellular organelle) GO:0019897 (plasma membrane	cell periphery) GO:0045121 (other	membrane part)[	]GO:0005509 (binding	ion binding)[	]False[	]False[	]False[	]False[	]False[	]True[	]False[	]False[	]True[	]False[	]False[	]True[	]False[	]False[	]False[	]False[	]False[	]False[	]False[	]False[	]False[	]True[	]False[	]True[	]False[	]False[	]False[	]False[	]True[	]False[	]True[	]False[
O73888[	]O73888[	][	]Hematopoietic prostaglandin D synthase[	]HPGDS[	]Gallus gallus[	]199[	]Bifunctional enzyme which catalyzes both the conversion of PGH2 to PGD2	a prostaglandin involved in smooth muscle contraction/relaxation and a potent inhibitor of platelet aggregation	and the conjugation of glutathione with a wide range of aryl halides	organic isothiocyanates and alpha	beta-unsaturated carbonyls. Also exhibits low glutathione-peroxidase activity towards cumene hydroperoxide and t-butyl hydroperoxide.[	]RX + glutathione = HX + R-S-glutathione.[	]http://www.uniprot.org/uniprot/O73888[	]GO:2000255 regulationGO:0001516 cellular processGO:0006693 cellular process[	]GO:0005737 (cytoplasm	intracellular)[	]GO:0005509 (binding	ion binding) GO:0004364 (catalytic activity	transferase activity) GO:0000287 (binding	ion binding) GO:0004667 (catalytic activity	isomerase activity)[	]False[	]True[	]False[	]False[	]False[	]False[	]False[	]False[	]True[	]False[	]False[	]False[	]False[	]False[	]False[	]False[	]False[	]False[	]False[	]False[	]False[	]False[	]False[	]False[	]False[	]False[	]False[	]True[
P20136[	]P20136[	][	]Glutathione S-transferase 2[	]GSTM2[	]Gallus gallus[	]220[	]Conjugation of reduced glutathione to a wide number of exogenous and endogenous hydrophobic electrophiles.[	]RX + glutathione = HX + R-S-glutathione.[	]http://www.uniprot.org/uniprot/P20136[	][	]GO:0005737 (cytoplasm	intracellular)[	]GO:0004364 (catalytic activity	transferase activity)[	]False[	]False[	]False[	]False[	]False[	]False[	]False[	]False[	]False[	]False[	]False[	]False[	]False[	]False[	]False[	]False[	]False[	]False[	]False[	]False[	]False[	]False[	]False[	]False[	]False[	]False[	]False[	]True[	]False[	]False[	]False[	]True[	]False[	]False[	]False[
AEM63480[	][	][	][	][	][	][	][	][	]http://www.uniprot.org/uniprot/AEM63480[	][	][	][	]False[	]False[	]False[	]False[	]False[	]False[	]False[	]False[	]False[	]False[	]False[	]False[	]False[	]False[	]False[	]False[	]False[	]False[	]False[	]False[	]False[	]False[	]False[	]False[	]False[	]False[	]False[	]False[	]False[	]False[	]False[	]False[	]False[	]False[	]False[	]False[	]False[
ADG57090[	][	][	][	][	][	][	][	][	]http://www.uniprot.org/uniprot/ADG57090[	][	][	][	]False[	]False[	]False[	]False[	]False[	]False[	]False[	]False[	]False[	]False[	]False[	]False[	]False[	]False[	]False[	]False[	]False[	]False[	]False[	]False[	]False[	]False[	]False[	]False[	]False[	]False[	]False[	]False[	]False[	]False[	]False[	]False[	]False[	]False[	]False[	]False[	]False[
Q9YGQ1[	]Q9YGQ1[	][	]Elongation factor 1-beta[	]EEF1B[	]Gallus gallus[	]225[	]EF-1-beta and EF-1-delta stimulate the exchange of GDP bound to EF-1-alpha to GTP.[	][	]http://www.uniprot.org/uniprot/Q9YGQ1[	][	]GO:0005853 (macromolecular complex	intracellular)[	]GO:0003746 (binding	heterocyclic compound binding)[	]False[	]False[	]False[	]False[	]False[	]False[	]False[	]False[	]False[	]False[	]False[	]False[	]False[	]False[	]False[	]False[	]False[	]False[	]False[	]False[	]False[	]False[	]False[	]False[	]False[	]False[	]True[	]False[	]False[	]False[	]True[	]False[	]False[	]False[	]False[
Q5ZIQ3[	]Q5ZIQ3[	][	]Heterogeneous nuclear ribonucleoprotein K[	]HNRNPK[	]Gallus gallus[	]427[	]One of the major pre-mRNA-binding proteins. Binds tenaciously to poly(C) sequences. Likely to play a role in the nuclear metabolism of hnRNAs	particularly for pre-mRNAs that contain cytidine-rich sequences. Can also bind poly(C) single-stranded DNA. May play an important role in p53/TP53 response to DNA damage	acting at the level of both transcription activation and repression (By similarity).[	][	]http://www.uniprot.org/uniprot/Q5ZIQ3[	]GO:0006397 cellular processGO:0006355 regulationGO:0008380 cellular processGO:0006351 cellular process[	]GO:0005737 (cytoplasm	intracellular) GO:0005654 (nucleus	intracellular) GO:0005681 (nucleus	intracellular)[	]GO:0003677 (binding	heterocyclic compound binding) GO:0003723 (binding	heterocyclic compound binding)[	]False[	]True[	]False[	]False[	]False[	]False[	]False[	]False[	]True[	]False[	]False[	]False[	]False[	]False[	]False[	]False[	]False[	]False[	]True[	]False[	]False[	]False[	]False[	]False[	]False[	]False[	]False[	]True[	]False[	]False[
P48463[	]P48463[	][	]Serine/threonine-protein phosphatase 2A catalytic subunit alpha isoform[	]PPP2CA[	]Gallus gallus[	]309[	]PP2A can modulate the activity of phosphorylase B kinase casein kinase 2	mitogen-stimulated S6 kinase	and MAP-2 kinase.[	][a protein]-serine/threonine phosphate + H(2)O = [a protein]-serine/threonine + phosphate.[	]http://www.uniprot.org/uniprot/P48463[	]GO:0008637 cellular component organization or biogenesisGO:0043161 cellular processGO:0010468 regulationGO:0046677 response to stimulusGO:0034976 cellular processGO:0042542 response to stimulus[	]GO:0000775 (chromosome	intracellular) GO:0005737 (cytoplasm	intracellular) GO:0070062 (extracellular	extracellular organelle) GO:0005634 (nucleus	intracellular) GO:0000159 (macromolecular complex	intracellular) GO:0000922 (cytoskeleton	intracellular)[	]GO:0046872 (binding	ion binding) GO:0004721 (catalytic activity	hydrolase activity) GO:0046982 (binding	protein binding)[	]False[	]True[	]False[	]False[	]False[	]False[	]False[	]False[	]True[	]False[	]True[	]True[	]False[	]True[	]False[	]False[	]False[	]False[	]True[	]False[	]True[	]False[	]False[	]True[	]False[	]False[
Q5ZIT5[	]Q5ZIT5[	][	]Ras-related protein Rab-10[	]RAB10[	]Gallus gallus[	]200[	]The small GTPases Rab are key regulators of intracellular membrane trafficking	from the formation of transport vesicles to their fusion with membranes. Rabs cycle between an inactive GDP-bound form and an active GTP-bound form that is able to recruit to membranes different set of downstream effectors directly responsible for vesicle formation	movement	tethering and fusion. That Rab is mainly involved in the biosynthetic transport of proteins from the Golgi to the plasma membrane. Plays also a specific role in asymmetric protein transport to the plasma membrane within the polarized neuron and epithelial cells. In neurons	it is involved in axonogenesis through regulation of vesicular membrane trafficking toward the axonal plasma membrane while in epithelial cells	it regulates transport from the Golgi to the basolateral membrane. Moreover	may play a role in the basolateral recycling pathway and in phagosome maturation. Finally	may play a role in endoplasmic reticulum dynamics and morphology controlling tubulation along microtubules and tubules fusion (By similarity).[	][	]http://www.uniprot.org/uniprot/Q5ZIT5[	]GO:0007409 cellular component organization or biogenesisGO:0061467 localizationGO:0032869 cellular processGO:0071786 cellular component organization or biogenesisGO:0016197 localizationGO:0045200 cellular processGO:0097051 cellular component organization or biogenesisGO:0043001 cellular component organization or biogenesisGO:0006893 localizationGO:0030859 cellular processGO:0072659 cellular comp…	]GO:0005789 (er	endomembrane system) GO:0071782 (er	endomembrane system) GO:0005768 (endosome	endomembrane system) GO:0005794 (other intracellular organelles	endomembrane system) GO:0032593 (other intracellular organelles	endomembrane system) GO:0030670 (endosome	intracellular) GO:0072372 (other	cell projection) GO:0055037 (endosome	endomembrane system) GO:0055038 (endosome	endomembrane system) GO:0005802 (other intracellular organelles	endomembrane system)[	]GO:0019003 (binding	carbohydrate derivative binding) GO:0005525 (binding	carbohydrate derivative binding)[	]False[	]True[	]False[	]False[	]False[	]False[	]True[	]False[	]True[	]False[	]False[	]True[	]True[	]False[	]False[	]False[	]True[	]False[
P16039[	]P16039[	][	]Nucleophosmin[	]NPM1[	]Gallus gallus[	]294[	]Acts as a chaperonin for the core histones H3	H2B and H4. Associated with nucleolar ribonucleoprotein structures and bind single-stranded nucleic acids. It may function in the assembly and/or transport of ribosome. May stimulate endonuclease activity on apurinic/apyrimidinic (AP) double-stranded DNA. May inhibit endonuclease activity on AP single-stranded RNA (By similarity).[	][	]http://www.uniprot.org/uniprot/P16039[	]GO:0007569 cellular processGO:0007098 cellular component organization or biogenesisGO:0006281 cellular processGO:0008285 regulationGO:0032071 regulationGO:0060699 regulation[	]GO:0005813 (cytoskeleton	intracellular) GO:0005737 (cytoplasm	intracellular) GO:0005730 (nucleus	intracellular) GO:0005654 (nucleus	intracellular) GO:0005634 (nucleus	intracellular)[	]GO:0051059 (binding	protein binding) GO:0003723 (binding	heterocyclic compound binding) GO:0051082 (binding	protein binding)[	]False[	]True[	]False[	]False[	]False[	]False[	]False[	]False[	]True[	]False[	]False[	]True[	]False[	]False[	]False[	]False[	]False[	]False[	]True[	]False[	]True[	]False[	]False[	]False[	]False[	]False[	]False[	]True[
P17790[	]P17790[	][	]Basigin[	]BSG[	]Gallus gallus[	][	]Plays an important role in targeting monocarboxylate transporters to the plasma membrane (By similarity). Probable receptor involved in cell surface recognition at the blood-brain barrier. Involved in neuronal-glial interactions in retinal development.[	][	]http://www.uniprot.org/uniprot/P17790[	]GO:0006090 cellular processGO:0044281 metabolic process[	]GO:0002080 (other intracellular organelles	endomembrane system) GO:0070062 (extracellular	extracellular organelle) GO:0005925 (other	anchoring junction) GO:0016021 (other	membrane part) GO:0005739 (mitochondria	intracellular) GO:0005886 (plasma membrane	cell periphery)[	][	]False[	]True[	]False[	]False[	]False[	]False[	]False[	]True[	]False[	]False[	]False[	]False[	]False[	]False[	]False[	]False[	]False[	]True[	]False[	]False[	]False[	]True[	]False[	]True[	]True[	]False[	]False[	]False[	]True[	]False[	]False[
P50890[	]P50890[	][	]40S ribosomal protein SA[	]RPSA[	]Gallus gallus[	]296[	]Required for the assembly and/or stability of the 40S ribosomal subunit. Required for the processing of the 20S rRNA-precursor to mature 18S rRNA in a late step of the maturation of 40S ribosomal subunits. Also functions as a cell surface receptor for laminin. Plays a role in cell adhesion to the basement membrane and in the consequent activation of signaling transduction pathways. May play a ro…	][	]http://www.uniprot.org/uniprot/P50890[	]GO:0007155 interaction with cells and organismsGO:0000447 cellular component organization or biogenesisGO:0000461 cellular component organization or biogenesisGO:0000028 cellular component organization or biogenesisGO:0006407 cellular component organization or biogenesisGO:0006412 cellular process[	]GO:0030686 (ribosome	intracellular) GO:0022627 (ribosome	intracellular) GO:0005634 (nucleus	intracellular) GO:0005886 (plasma membrane	cell periphery)[	]GO:0043236 (binding	extracellular matrix binding) GO:0005055 (molecular transducer activity	receptor activity) GO:0003735 (structural molecule activity	structural constituent of ribosome)[	]False[	]True[	]False[	]False[	]False[	]True[	]False[	]False[	]False[	]False[	]False[	]True[	]False[	]False[	]True[	]False[	]False[	]False[	]True[	]False[	]False[	]True[	]False[	]False[	]False[	]False[	]False[	]False[	]False[	]False[
P43347[	]P43347[	][	]Translationally-controlled tumor protein homolog[	]TPT1[	]Gallus gallus[	]172[	]Involved in calcium binding and microtubule stabilization.[	][	]http://www.uniprot.org/uniprot/P43347[	]GO:2000384 regulationGO:0019827 regulation[	]GO:0005737 (cytoplasm	intracellular) GO:0005615 (extracellular	extracellular region part) GO:0005771 (endosome	endomembrane system) GO:0005654 (nucleus	intracellular)[	]GO:0005509 (binding	ion binding)[	]False[	]False[	]False[	]False[	]False[	]False[	]False[	]False[	]True[	]False[	]False[	]False[	]True[	]False[	]False[	]False[	]False[	]False[	]True[	]False[	]False[	]False[	]False[	]True[	]False[	]False[	]False[	]True[	]False[	]False[	]True[	]False[
Q90986[	]Q90986[	][	]Lymphocyte antigen 6E[	]LY6E[	]Gallus gallus[	]126[	][	][	]http://www.uniprot.org/uniprot/Q90986[	]GO:0008283 single-organism processGO:0002320 cellular process[	]GO:0031225 (other	membrane part) GO:0009986 (cell surface	cell surface) GO:0005886 (plasma membrane	cell periphery)[	][	]False[	]True[	]False[	]False[	]False[	]False[	]False[	]False[	]False[	]False[	]False[	]True[	]False[	]False[	]False[	]False[	]False[	]False[	]False[	]False[	]False[	]True[	]True[	]False[	]False[	]False[	]False[	]False[	]True[	]False[	]False[	]False[	]False[	]False[
P19352[	]P19352[	][	]Tropomyosin beta chain[	]TPM2[	]Gallus gallus[	][	]Binds to actin filaments in muscle and non-muscle cells. Plays a central role	in association with the troponin complex	in the calcium dependent regulation of vertebrate striated muscle contraction. Smooth muscle contraction is regulated by interaction with caldesmon. In non-muscle cells is implicated in stabilizing cytoskeleton actin filaments.[	][	]http://www.uniprot.org/uniprot/P19352[	][	]GO:0005737 (cytoplasm	intracellular) GO:0005856 (cytoskeleton	intracellular)[	][	]False[	]False[	]False[	]False[	]False[	]False[	]False[	]False[	]False[	]False[	]False[	]False[	]False[	]False[	]False[	]False[	]False[	]False[	]False[	]False[	]True[	]False[	]False[	]False[	]False[	]False[	]False[	]True[	]False[	]False[	]False[	]False[	]False[
Q5ZMH1[	]Q5ZMH1[	][	]Septin-2[	]SEPT2[	]Gallus gallus[	]349[	]Filament-forming cytoskeletal GTPase. Required for normal organization of the actin cytoskeleton. Plays a role in the biogenesis of polarized columnar-shaped epithelium by maintaining polyglutamylated microtubules	thus facilitating efficient vesicle transport	and by impeding MAP4 binding to tubulin. Required for the progression through mitosis. Forms a scaffold at the midplane of the mitotic splindle required to maintain CENPE localization at kinetochores and consequently chromosome congression. During anaphase	may be required for chromosome segregation and spindle elongation. Plays a role in ciliogenesis and collective cell movements. In cilia	required for the integrity of the diffusion barrier at the base of the primary cilium that prevents diffusion of transmembrane proteins between the cilia and plasma membranes (By similarity).[	][	]http://www.uniprot.org/uniprot/Q5ZMH1[	]GO:0051301 cellular processGO:0042384 cellular component organization or biogenesisGO:0007067 cellular component organization or biogenesisGO:0007224 regulation[	]GO:0005938 (cytoplasm	cell periphery) GO:0060170 (plasma membrane	cell periphery) GO:0032154 (cell surface	cell division site) GO:0005737 (cytoplasm	intracellular) GO:0030496 (other	midbody) GO:0005819 (cytoskeleton	intracellular)[	]GO:0005525 (binding	carbohydrate derivative binding)[	]False[	]True[	]False[	]False[	]False[	]False[	]False[	]False[	]True[	]False[	]False[	]True[	]False[	]False[	]False[	]False[	]False[	]False[	]False[	]False[	]True[	]True[	]True[	]False[	]False[	]False[
ACH95697[	][	][	][	][	][	][	][	][	]http://www.uniprot.org/uniprot/ACH95697[	][	][	][	]False[	]False[	]False[	]False[	]False[	]False[	]False[	]False[	]False[	]False[	]False[	]False[	]False[	]False[	]False[	]False[	]False[	]False[	]False[	]False[	]False[	]False[	]False[	]False[	]False[	]False[	]False[	]False[	]False[	]False[	]False[	]False[	]False[	]False[	]False[	]False[	]False[
Q6PVZ1[	]Q6PVZ1[	][	]Keratin	type I cytoskeletal 14[	]KRT14[	]Gallus gallus[	]467[	]The nonhelical tail domain is involved in promoting KRT5-KRT14 filaments to self-organize into large bundles and enhances the mechanical properties involved in resilience of keratin intermediate filaments in vitro.[	][	]http://www.uniprot.org/uniprot/Q6PVZ1[	]GO:0030855 cellular processGO:0045110 cellular component organization or biogenesis[	]GO:0005737 (cytoplasm	intracellular) GO:0045095 (cytoskeleton	intracellular) GO:0005634 (nucleus	intracellular)[	]GO:0005198 (structural molecule activity)[	]False[	]True[	]False[	]False[	]False[	]False[	]False[	]False[	]False[	]False[	]False[	]True[	]False[	]False[	]False[	]False[	]False[	]False[	]True[	]False[	]True[	]False[	]False[	]False[	]False[	]False[	]False[	]True[	]False[	]False[	]False[	]False[	]False[
P53449[	]P53449[	][	]Fructose-bisphosphate aldolase C[	]ALDOC[	]Gallus gallus[	]137[	][	]D-fructose 1	6-bisphosphate = glycerone phosphate + D-glyceraldehyde 3-phosphate.[	]http://www.uniprot.org/uniprot/P53449[	]GO:0005975 metabolic processGO:0030855 cellular processGO:0030388 cellular processGO:0006094 metabolic processGO:0006096 cellular processGO:0044281 metabolic process[	]GO:0005829 (cytoplasm	intracellular) GO:0070062 (extracellular	extracellular organelle) GO:0005739 (mitochondria	intracellular)[	]GO:0004332 (catalytic activity	lyase activity)[	]False[	]True[	]False[	]False[	]False[	]False[	]False[	]True[	]False[	]False[	]False[	]False[	]False[	]False[	]False[	]False[	]False[	]True[	]False[	]False[	]False[	]False[	]False[	]True[	]False[	]False[	]False[	]True[	]False[	]False[	]False[	]True[
Q02960[	]Q02960[	][	]Macrophage migration inhibitory factor[	]MIF[	]Gallus gallus[	]115[	]Pro-inflammatory cytokine. Involved in the innate immune response to bacterial pathogens. The expression of MIF at sites of inflammation suggests a role as mediator in regulating the function of macrophages in host defense. Counteracts the anti-inflammatory activity of glucocorticoids. Has phenylpyruvate tautomerase and dopachrome tautomerase activity (in vitro)	but the physiological substrate is not known. It is not clear whether the tautomerase activity has any physiological relevance	and whether it is important for cytokine activity (By similarity).[	]L-dopachrome = 5	6-dihydroxyindole-2-carboxylate.[	]http://www.uniprot.org/uniprot/Q02960[	]GO:0007569 cellular processGO:0008283 single-organism processGO:0007166 regulationGO:0030330 regulationGO:0006954 response to stimulusGO:0045087 immune system processGO:0090344 regulationGO:0071157 regulationGO:0032269 regulationGO:0043518 regulationGO:0010629 regulationGO:1902166 regulationGO:0002906 regulationGO:0033033 regulationGO:0090238 regulationGO:0030890 regulationGO:2000343 regulationG…	]GO:0009986 (cell surface	cell surface) GO:0005737 (cytoplasm	intracellular) GO:0070062 (extracellular	extracellular organelle) GO:0005615 (extracellular	extracellular region part) GO:0043209 (other	myelin sheath) GO:0005654 (nucleus	intracellular)[	]GO:0042056 (other) GO:0004167 (catalytic activity	isomerase activity) GO:0042289 (binding	protein binding) GO:0050178 (catalytic activity	isomerase activity)[	]False[	]True[	]False[	]False[	]True[	]False[	]False[	]False[	]True[	]False[	]True[	]True[	]False[	]False[	]False[	]False[	]False[	]False[	]True[	]False[	]False[	]False[	]True[	]True[	]False[
P28318[	]P28318[	][	]Protein MRP-126[	]N/A[	]Gallus gallus[	]119[	][	][	]http://www.uniprot.org/uniprot/P28318[	][	][	]GO:0005509 (binding	ion binding)[	]False[	]False[	]False[	]False[	]False[	]False[	]False[	]False[	]False[	]False[	]False[	]False[	]False[	]False[	]False[	]False[	]False[	]False[	]False[	]False[	]False[	]False[	]False[	]False[	]False[	]False[	]False[	]False[	]False[	]False[	]True[	]False[	]False[	]False[	]False[	]False[
Q5ZJF4[	]Q5ZJF4[	][	]Peroxiredoxin-6[	]PRDX6[	]Gallus gallus[	]224[	]Involved in redox regulation of the cell. Can reduce H(2)O(2) and short chain organic	fatty acid	and phospholipid hydroperoxides. May play a role in the regulation of phospholipid turnover as well as in protection against oxidative injury (By similarity).[	]2 R'-SH + ROOH = R'-S-S-R' + H(2)O + ROH.[	]http://www.uniprot.org/uniprot/Q5ZJF4[	]GO:0016042 metabolic process[	]GO:0016023 (other intracellular organelles	intracellular) GO:0005764 (other intracellular organelles	intracellular)[	]GO:0016787 (catalytic activity	hydrolase activity) GO:0004601 (antioxidant activity	peroxidase activity) GO:0051920 (antioxidant activity	peroxiredoxin activity)[	]False[	]False[	]False[	]False[	]False[	]False[	]False[	]True[	]False[	]False[	]False[	]False[	]False[	]False[	]False[	]False[	]False[	]False[	]False[	]False[	]False[	]False[	]False[	]False[	]True[	]False[	]False[	]False[	]False[	]True[
Q91955[	]Q91955[	][	]Myotrophin[	]MTPN[	]Gallus gallus[	]118[	]Regulates NF-kappa-B transcription factor activity. Promotes growth of cardiomyocytes	but not cardiomyocyte proliferation. Promotes cardiac muscle hypertrophy. Plays a role in the regulation of the growth of actin filaments. Inhibits the activity of the F-actin-capping protein complex (By similarity).[	][	]http://www.uniprot.org/uniprot/Q91955[	]GO:0010613 regulationGO:0030307 regulationGO:0010557 regulationGO:0051092 regulationGO:0051247 regulation[	]GO:0030424 (other	cell projection) GO:0005737 (cytoplasm	intracellular) GO:0005829 (cytoplasm	intracellular) GO:0005634 (nucleus	intracellular) GO:0048471 (nucleus	intracellular)[	][	]False[	]False[	]False[	]False[	]False[	]False[	]False[	]False[	]True[	]False[	]False[	]False[	]False[	]False[	]False[	]False[	]False[	]False[	]True[	]False[	]False[	]False[	]False[	]False[	]False[	]False[	]False[	]True[	]True[	]False[	]False[
O13154[	]O13154[	][	]Protein kinase C and casein kinase substrate in neurons protein 2[	]PACSIN2[	]Gallus gallus[	]448[	]Lipid-binding protein that is able to promote the tubulation of the phosphatidic acid-containing membranes it preferentially binds. Plays a role in intracellular vesicle-mediated transport. Involved in the endocytosis of cell-surface receptors like the EGF receptor	contributing to its internalization in the absence of EGF stimulus. May also play a role in the formation of caveolae at the cell membrane and thereby may play a role in caveola-mediated endocytosis (By similarity).[	][	]http://www.uniprot.org/uniprot/O13154[	]GO:0030036 cellular component organization or biogenesisGO:0070836 cellular component organization or biogenesisGO:0006897 localizationGO:0097320 cellular component organization or biogenesisGO:0045806 regulation[	]GO:0005901 (plasma membrane	cell periphery) GO:0030659 (other intracellular organelles	intracellular) GO:0005856 (cytoskeleton	intracellular) GO:0005829 (cytoplasm	intracellular) GO:0005769 (endosome	endomembrane system) GO:0005925 (other	anchoring junction) GO:0055038 (endosome	endomembrane system) GO:0032587 (plasma membrane	cell leading edge)[	]GO:0008092 (binding	protein binding) GO:0070300 (binding	ion binding)[	]False[	]False[	]False[	]False[	]False[	]False[	]True[	]False[	]True[	]False[	]False[	]True[	]True[	]False[	]False[	]False[	]False[	]False[	]False[	]False[	]True[	]True[	]False[	]False[	]True[	]False[
Q5ZHP5[	]Q5ZHP5[	][	]Charged multivesicular body protein 4b[	]CHMP4B[	]Gallus gallus[	]227[	]Probable core component of the endosomal sorting required for transport complex III (ESCRT-III) which is involved in multivesicular bodies (MVBs) formation and sorting of endosomal cargo proteins into MVBs. MVBs contain intraluminal vesicles (ILVs) that are generated by invagination and scission from the limiting membrane of the endosome and mostly are delivered to lysosomes enabling degradation…	such as stimulated growth factor receptors	lysosomal enzymes and lipids (By similarity).[	][	]http://www.uniprot.org/uniprot/Q5ZHP5[	]GO:0000920 cellular processGO:0036438 regulationGO:0007080 cellular component organization or biogenesisGO:1902902 regulationGO:1901215 regulationGO:0006997 cellular component organization or biogenesisGO:1902188 regulationGO:0006620 cellular component organization or biogenesisGO:0051260 cellular component organization or biogenesisGO:0010824 regulationGO:1901673 regulationGO:0090611 cellular p…	]GO:0009898 (plasma membrane	cell periphery) GO:0005829 (cytoplasm	intracellular) GO:0000815 (endosome	endomembrane system) GO:0070062 (extracellular	extracellular organelle) GO:0031902 (endosome	endomembrane system) GO:0030117 (macromolecular complex	intracellular) GO:0030496 (other	midbody) GO:0005634 (nucleus	intracellular)[	][	]False[	]True[	]False[	]False[	]False[	]False[	]True[	]False[	]True[	]False[	]False[	]True[	]True[	]False[	]False[	]False[	]False[	]False[	]True[	]False[	]False[	]True[	]False[	]True[	]False[	]False[	]True[
P14448[	]P14448[	][	]Fibrinogen alpha chain[	]FGA[	]Gallus gallus[	][	]Cleaved by the protease thrombin to yield monomers which	together with fibrinogen beta (FGB) and fibrinogen gamma (FGG)	polymerize to form an insoluble fibrin matrix. Fibrin has a major function in hemostasis as one of the primary components of blood clots.[	][	]http://www.uniprot.org/uniprot/P14448[	]GO:0030168 regulationGO:0051258 cellular component organization or biogenesisGO:0007165 regulation[	]GO:0005577 (extracellular	extracellular region part)[	][	]False[	]False[	]False[	]False[	]False[	]False[	]False[	]False[	]True[	]False[	]False[	]True[	]False[	]False[	]False[	]False[	]False[	]False[	]False[	]False[	]False[	]False[	]False[	]True[	]False[	]False[	]False[	]False[	]False[	]False[	]False[	]False[	]False[	]False[
P24367[	]P24367[	][	]Peptidyl-prolyl cis-trans isomerase B[	]PPIB[	]Gallus gallus[	]207[	]PPIases accelerate the folding of proteins. It catalyzes the cis-trans isomerization of proline imidic peptide bonds in oligopeptides.[	]Peptidylproline (omega=180) = peptidylproline (omega=0).[	]http://www.uniprot.org/uniprot/P24367[	]GO:0061077 cellular processGO:0000413 cellular process[	]GO:0005788 (er	endomembrane system) GO:0032991 (macromolecular complex)[	]GO:0042277 (binding	amide binding) GO:0003755 (catalytic activity	isomerase activity) GO:0032403 (binding	macromolecular complex binding)[	]False[	]True[	]False[	]False[	]False[	]False[	]False[	]False[	]False[	]False[	]False[	]False[	]False[	]False[	]False[	]False[	]True[	]False[	]False[	]False[	]False[	]False[	]False[	]False[	]False[	]False[	]True[	]False[	]False[	]False[	]True[	]True[	]False[
P07341[	]P07341[	][	]Fructose-bisphosphate aldolase B[	]ALDOB[	]Gallus gallus[	]364[	][	]D-fructose 1	6-bisphosphate = glycerone phosphate + D-glyceraldehyde 3-phosphate.[	]http://www.uniprot.org/uniprot/P07341[	]GO:0005975 metabolic processGO:0030388 cellular processGO:0006000 metabolic processGO:0006094 metabolic processGO:0006096 cellular processGO:0001889 developmental processGO:0006116 cellular processGO:0032781 regulationGO:0044281 metabolic processGO:0070072 cellular component organization or biogenesis[	]GO:0034451 (cytoskeleton	intracellular) GO:0005829 (cytoplasm	intracellular) GO:0070062 (extracellular	extracellular organelle)[	]GO:0070061 (binding	carbohydrate binding) GO:0061609 (catalytic activity	lyase activity) GO:0004332 (catalytic activity	lyase activity)[	]False[	]True[	]True[	]False[	]False[	]False[	]False[	]True[	]True[	]False[	]False[	]True[	]False[	]False[	]False[	]False[	]False[	]False[	]False[	]False[	]True[	]False[	]False[	]True[	]False[	]False[	]False[	]True[	]False[	]False[
Q5ZL33[	]Q5ZL33[	][	]Serine-threonine kinase receptor-associated protein[	]STRAP[	]Gallus gallus[	][	]The SMN complex plays a catalyst role in the assembly of small nuclear ribonucleoproteins (snRNPs)	the building blocks of the spliceosome. Thereby	plays an important role in the splicing of cellular pre-mRNAs. Most spliceosomal snRNPs contain a common set of Sm proteins that assemble in a heptameric protein ring on the Sm site of the small nuclear RNA to form the core snRNP. In the cytosol	the Sm proteins are trapped in an inactive complex. The SMN complex triggers the assembly of core snRNPs and their transport to the nucleus. STRAP plays a role in the cellular distribution of the SMN complex (By similarity).[	][	]http://www.uniprot.org/uniprot/Q5ZL33[	]GO:0030277 regulationGO:0010633 regulationGO:0050680 regulationGO:0010719 regulationGO:0060394 regulationGO:0000122 regulationGO:0030512 regulationGO:0000387 cellular component organization or biogenesis[	]GO:0005829 (cytoplasm	intracellular) GO:0005654 (nucleus	intracellular) GO:0005886 (plasma membrane	cell periphery) GO:0032797 (macromolecular complex	intracellular) GO:0034719 (macromolecular complex	intracellular)[	]GO:0044822 (binding	heterocyclic compound binding) GO:0005102 (binding	protein binding)[	]False[	]False[	]False[	]False[	]False[	]False[	]False[	]False[	]True[	]False[	]False[	]True[	]False[	]False[	]False[	]False[	]False[	]False[	]True[	]False[	]False[	]True[	]False[	]False[	]False[	]False[	]True[
P47838[	]P47838[	][	]40S ribosomal protein S6[	]RPS6[	]Gallus gallus[	]249[	]May play an important role in controlling cell growth and proliferation through the selective translation of particular classes of mRNA.[	][	]http://www.uniprot.org/uniprot/P47838[	]GO:0042593 regulationGO:0006412 cellular process[	]GO:0022627 (ribosome	intracellular) GO:0005634 (nucleus	intracellular)[	]GO:0003735 (structural molecule activity	structural constituent of ribosome)[	]False[	]True[	]False[	]False[	]False[	]False[	]False[	]False[	]True[	]False[	]False[	]False[	]False[	]False[	]True[	]False[	]False[	]False[	]True[	]False[	]False[	]False[	]False[	]False[	]False[	]False[	]False[	]False[	]False[	]False[	]False[	]False[	]False[	]False[
Q5ZK84[	]Q5ZK84[	][	]Alcohol dehydrogenase [NADP(+)][	]AKR1A1[	]Gallus gallus[	]327[	]Catalyzes the NADPH-dependent reduction of a variety of aromatic and aliphatic aldehydes to their corresponding alcohols. Catalyzes the reduction of mevaldate to mevalonic acid and of glyceraldehyde to glycerol. Has broad substrate specificity. Plays a role in the activation of procarcinogens	such as polycyclic aromatic hydrocarbon trans-dihydrodiols	and in the metabolism of various xenobiotics and drugs (By similarity).[	]An alcohol + NADP(+) = an aldehyde + NADPH.[	]http://www.uniprot.org/uniprot/Q5ZK84[	][	][	]GO:0008106 (catalytic activity	oxidoreductase activity)[	]False[	]False[	]False[	]False[	]False[	]False[	]False[	]False[	]False[	]False[	]False[	]False[	]False[	]False[	]False[	]False[	]False[	]False[	]False[	]False[	]False[	]False[	]False[	]False[	]False[	]False[	]False[	]False[	]False[	]False[	]False[	]True[	]False[	]False[
Q5ZLC7[	]Q5ZLC7[	][	]Microtubule-associated protein RP/EB family member 1[	]MAPRE1[	]Gallus gallus[	]258[	]Binds to the plus end of microtubules and regulates the dynamics of the microtubule cytoskeleton. Promotes cytoplasmic microtubule nucleation and elongation. May be involved in spindle function by stabilizing microtubules and anchoring them at centrosomes (By similarity).[	][	]http://www.uniprot.org/uniprot/Q5ZLC7[	]GO:0051301 cellular processGO:0007067 cellular component organization or biogenesisGO:0031115 regulationGO:1903033 regulationGO:0035372 localization[	]GO:0031253 (plasma membrane	cell periphery) GO:0005813 (cytoskeleton	intracellular) GO:0030981 (cytoskeleton	cell periphery) GO:0005881 (cytoskeleton	intracellular) GO:0005794 (other intracellular organelles	endomembrane system) GO:0005874 (cytoskeleton	intracellular) GO:0035371 (cytoskeleton	intracellular) GO:0005819 (cytoskeleton	intracellular)[	]GO:0051010 (binding	macromolecular complex binding) GO:0044822 (binding	heterocyclic compound binding)[	]False[	]True[	]False[	]False[	]False[	]False[	]True[	]False[	]True[	]False[	]False[	]True[	]False[	]False[	]False[	]False[	]False[	]False[	]False[	]False[	]True[	]True[	]False[	]False[	]True[	]False[	]False[
P38024[	]P38024[	][	]Multifunctional protein ADE2[	]AIRC[	]Gallus gallus[	]426[	][	]5-amino-1-(5-phospho-D-ribosyl)imidazole-4-carboxylate = 5-amino-1-(5-phospho-D-ribosyl)imidazole + CO(2).[	]http://www.uniprot.org/uniprot/P38024[	]GO:0006189 cellular processGO:0055086 cellular processGO:0006144 cellular processGO:0044281 metabolic process[	]GO:0005829 (cytoplasm	intracellular) GO:0070062 (extracellular	extracellular organelle) GO:0016020 (other)[	]GO:0005524 (binding	carbohydrate derivative binding) GO:0004638 (catalytic activity	lyase activity) GO:0004639 (catalytic activity	ligase activity)[	]False[	]True[	]False[	]False[	]False[	]False[	]False[	]True[	]False[	]False[	]False[	]False[	]False[	]False[	]False[	]False[	]False[	]False[	]False[	]False[	]False[	]False[	]False[	]True[	]False[	]False[	]False[	]True[	]True[	]False[	]True[	]True[
Q02020[	]Q02020[	][	]Fibrinogen beta chain[	]FGB[	]Gallus gallus[	]463[	]Cleaved by the protease thrombin to yield monomers which	together with fibrinogen alpha (FGA) and fibrinogen gamma (FGG)	polymerize to form an insoluble fibrin matrix. Fibrin has a major function in hemostasis as one of the primary components of blood clots.[	][	]http://www.uniprot.org/uniprot/Q02020[	]GO:0030168 regulationGO:0051258 cellular component organization or biogenesisGO:0007165 regulation[	]GO:0005577 (extracellular	extracellular region part)[	][	]False[	]False[	]False[	]False[	]False[	]False[	]False[	]False[	]True[	]False[	]False[	]True[	]False[	]False[	]False[	]False[	]False[	]False[	]False[	]False[	]False[	]False[	]False[	]True[	]False[	]False[	]False[	]False[	]False[	]False[	]False[	]False[	]False[	]False[
P18660[	]P18660[	][	]60S acidic ribosomal protein P1[	]RPLP1[	]Gallus gallus[	]114[	]Plays an important role in the elongation step of protein synthesis.[	][	]http://www.uniprot.org/uniprot/P18660[	]GO:0006414 cellular process[	]GO:0022625 (ribosome	intracellular) GO:0070062 (extracellular	extracellular organelle) GO:0005925 (other	anchoring junction)[	]GO:0003735 (structural molecule activity	structural constituent of ribosome)[	]False[	]True[	]False[	]False[	]False[	]False[	]False[	]False[	]False[	]False[	]False[	]False[	]False[	]False[	]True[	]False[	]False[	]False[	]False[	]False[	]False[	]False[	]False[	]True[	]False[	]False[	]False[	]False[	]True[	]False[	]False[	]False[	]False[
P27731[	]P27731[	][	]Transthyretin[	]TTR[	]Gallus gallus[	]150[	]Thyroid hormone-binding protein. Probably transports thyroxine from the bloodstream to the brain.[	][	]http://www.uniprot.org/uniprot/P27731[	]GO:0001555 cellular processGO:0006461 cellular component organization or biogenesisGO:0009615 interaction with cells and organismsGO:0042572 regulationGO:0070327 regulation[	]GO:0030136 (other intracellular organelles	intracellular) GO:0070062 (extracellular	extracellular organelle) GO:0005615 (extracellular	extracellular region part) GO:0032991 (macromolecular complex) GO:0060417 (cytoplasm	intracellular)[	]GO:0019904 (binding	protein binding) GO:0036094 (binding	small molecule binding) GO:0070324 (binding	hormone binding)[	]False[	]True[	]False[	]False[	]False[	]True[	]False[	]False[	]True[	]False[	]False[	]True[	]False[	]False[	]False[	]False[	]False[	]False[	]False[	]False[	]False[	]False[	]False[	]True[	]True[	]False[	]True[	]True[	]False[	]False[
Q5ZME2[	]Q5ZME2[	][	]Malate dehydrogenase	cytoplasmic[	]MDH1[	]Gallus gallus[	]334[	][	](S)-malate + NAD(+) = oxaloacetate + NADH.[	]http://www.uniprot.org/uniprot/Q5ZME2[	]GO:0005975 metabolic processGO:0006094 metabolic processGO:0006108 cellular processGO:1903146 regulationGO:0044281 metabolic processGO:0006099 cellular process[	]GO:0005813 (cytoskeleton	intracellular) GO:0070062 (extracellular	extracellular organelle) GO:0005615 (extracellular	extracellular region part) GO:0005739 (mitochondria	intracellular) GO:0043209 (other	myelin sheath)[	]GO:0030060 (catalytic activity	oxidoreductase activity)[	]False[	]True[	]False[	]False[	]False[	]False[	]False[	]True[	]True[	]False[	]False[	]False[	]False[	]False[	]False[	]False[	]False[	]True[	]False[	]False[	]True[	]False[	]False[	]True[	]False[	]False[	]False[	]False[	]True[	]False[
Q5ZIV5[	]Q5ZIV5[	][	]Programmed cell death protein 10[	]PDCD10[	]Gallus gallus[	]212[	]Promotes cell proliferation. Modulates apoptotic pathways. Increases mitogen-activated protein kinase activity. Important for cell migration	and for normal structure and assembly of the Golgi complex. Important for KDR/VEGFR2 signaling. Required for normal cardiovascular development. Required for normal angiogenesis	vasculogenesis and hematopoiesis during embryonic development (By similarity).[	][	]http://www.uniprot.org/uniprot/Q5ZIV5[	]GO:0001525 developmental processGO:0051683 localizationGO:0090168 cellular component organization or biogenesisGO:0036481 regulationGO:0043066 regulationGO:1903588 regulationGO:0090051 regulationGO:0010629 regulationGO:0030335 regulationGO:0008284 regulationGO:0010628 regulationGO:0043406 regulationGO:0045747 regulationGO:0033138 regulationGO:0032874 regulationGO:0050821 regulationGO:0044319 cel…	]GO:0005829 (cytoplasm	intracellular) GO:0070062 (extracellular	extracellular organelle) GO:0000139 (other intracellular organelles	endomembrane system) GO:0005886 (plasma membrane	cell periphery)[	][	]False[	]True[	]True[	]False[	]False[	]False[	]True[	]False[	]True[	]False[	]False[	]True[	]False[	]False[	]False[	]False[	]False[	]False[	]False[	]False[	]False[	]True[	]False[	]True[	]True[	]False[	]False[	]True[	]False[	]False[	]False[
P80565[	]P80565[	][	]Fatty acid-binding protein	smooth muscle[	]FABP[	]Gallus gallus[	]71[	]May be involved in the regulation of smooth muscle contraction by transporting polyunsaturated fatty acids (e.g. arachidonic acid).[	][	]http://www.uniprot.org/uniprot/P80565[	]GO:0006810 localization[	][	]GO:0008289 (binding	lipid binding)[	]False[	]False[	]False[	]False[	]False[	]False[	]True[	]False[	]False[	]False[	]False[	]False[	]False[	]False[	]False[	]False[	]False[	]False[	]False[	]False[	]False[	]False[	]False[	]False[	]False[	]False[	]False[	]False[	]False[	]False[	]True[	]False[	]False[	]False[	]False[
Q90635[	]Q90635[	][	]Dihydropyrimidinase-related protein 2[	]DPYSL2[	]Gallus gallus[	]572[	]Plays a role in neuronal development and polarity	as well as in axon growth and guidance	neuronal growth cone collapse and cell migration. Necessary for signaling by class 3 semaphorins and subsequent remodeling of the cytoskeleton (By similarity).[	][	]http://www.uniprot.org/uniprot/Q90635[	]GO:0007411 cellular component organization or biogenesisGO:0007420 developmental processGO:0007010 cellular component organization or biogenesisGO:0030516 regulation[	]GO:0005737 (cytoplasm	intracellular)[	]GO:0016810 (catalytic activity	hydrolase activity)[	]False[	]False[	]True[	]False[	]False[	]False[	]False[	]False[	]True[	]False[	]False[	]True[	]False[	]False[	]False[	]False[	]False[	]False[	]False[	]False[	]False[	]False[	]False[	]False[	]False[	]False[	]False[	]True[	]False[	]False[	]False[	]True[	]False[
Q5ZHZ0[	]Q5ZHZ0[	][	]Spliceosome RNA helicase DDX39B[	]DDX39B[	]Gallus gallus[	]428[	]Splice factor that is required for the first ATP-dependent step in spliceosome assembly and for the interaction of U2 snRNP with the branchpoint. Has both RNA-stimulated ATP binding/hydrolysis activity and ATP-dependent RNA unwinding activity. Even with the stimulation of RNA	the ATPase activity is weak. Can only hydrolyze ATP but not other NTPs. The RNA stimulation of ATPase activity does not have a strong preference for the sequence and length of the RNA. However	ssRNA stimulates the ATPase activity much more strongly than dsRNA. Can unwind 5' or 3' overhangs or blunt end RNA duplexes in vitro. The ATPase and helicase activities are not influenced by U2AF2; the effect of ALYREF/THOC4 is reported conflictingly (By similarity).[	]ATP + H(2)O = ADP + phosphate.[	]http://www.uniprot.org/uniprot/Q5ZHZ0[	]GO:0006397 cellular processGO:0051028 localizationGO:2000002 regulationGO:0032786 regulationGO:0008380 cellular process[	]GO:0016607 (nucleus	intracellular) GO:0005681 (nucleus	intracellular)[	]GO:0005524 (binding	carbohydrate derivative binding) GO:0004386 (catalytic activity	hydrolase activity) GO:0003723 (binding	heterocyclic compound binding)[	]False[	]True[	]False[	]False[	]False[	]False[	]True[	]False[	]True[	]False[	]False[	]False[	]False[	]False[	]False[	]False[	]False[	]False[	]True[	]False[	]False[	]False[	]False[	]False[	]False[	]False[	]False[	]False[	]False[	]False[
Q5ZML3[	]Q5ZML3[	][	]Serine/arginine-rich splicing factor 1[	]SRSF1[	]Gallus gallus[	]257[	]May play a role in preventing exon skipping	ensuring the accuracy of splicing and regulating alternative splicing.[	][	]http://www.uniprot.org/uniprot/Q5ZML3[	]GO:0006397 cellular processGO:0048024 regulationGO:0043488 regulationGO:0006355 regulationGO:0006417 regulationGO:0008380 cellular process[	]GO:0005634 (nucleus	intracellular)[	]GO:0003729 (binding	heterocyclic compound binding) GO:0000166 (binding	heterocyclic compound binding)[	]False[	]True[	]False[	]False[	]False[	]False[	]False[	]False[	]True[	]False[	]False[	]False[	]False[	]False[	]False[	]False[	]False[	]False[	]True[	]False[	]False[	]False[	]False[	]False[	]False[	]False[	]False[	]False[	]False[	]False[	]True[	]False[	]False[
Q5ZM91[	]Q5ZM91[	][	]cAMP-dependent protein kinase type I-alpha regulatory subunit[	]PRKAR1A[	]Gallus gallus[	]382[	][	][	]http://www.uniprot.org/uniprot/Q5ZM91[	]GO:0060038 developmental processGO:0001707 developmental processGO:2000480 regulationGO:0045214 cellular component organization or biogenesis[	]GO:0031588 (macromolecular complex	intracellular) GO:0005952 (macromolecular complex	intracellular) GO:0031594 (other	neuromuscular junction) GO:0005886 (plasma membrane	cell periphery)[	]GO:0030552 (binding	carbohydrate derivative binding) GO:0004862 (molecular function regulator	enzyme regulator activity) GO:0008603 (molecular function regulator	enzyme regulator activity)[	]False[	]False[	]True[	]False[	]False[	]False[	]False[	]False[	]True[	]False[	]False[	]True[	]False[	]False[	]False[	]False[	]False[	]False[	]False[	]False[	]False[	]True[	]False[	]False[	]False[	]False[	]True[	]False[	]True[	]False[
P01012[	]P01012[	][	]Ovalbumin[	]SERPINB14[	]Gallus gallus[	]386[	]Non-inhibitory serpin. Storage protein of egg white.[	][	]http://www.uniprot.org/uniprot/P01012[	]GO:0010951 regulation[	]GO:0005829 (cytoplasm	intracellular) GO:0031905 (endosome	endomembrane system) GO:0005576 (extracellular) GO:0005615 (extracellular	extracellular region part) GO:0045335 (endosome	intracellular) GO:0032010 (endosome	intracellular)[	]GO:0005509 (binding	ion binding) GO:0004867 (molecular function regulator	enzyme regulator activity)[	]False[	]False[	]False[	]False[	]False[	]False[	]False[	]False[	]True[	]False[	]False[	]False[	]True[	]False[	]False[	]False[	]False[	]False[	]False[	]False[	]False[	]False[	]False[	]True[	]False[	]False[	]False[	]True[	]False[	]False[
P15771[	]P15771[	][	]Nucleolin[	]NCL[	]Gallus gallus[	]694[	]Nucleolin is the major nucleolar protein of growing eukaryotic cells. It is found associated with intranucleolar chromatin and pre-ribosomal particles. It induces chromatin decondensation by binding to histone H1. It is thought to play a role in pre-rRNA transcription and ribosome assembly.[	][	]http://www.uniprot.org/uniprot/P15771[	][	]GO:0005730 (nucleus	intracellular)[	]GO:0003677 (binding	heterocyclic compound binding) GO:0000166 (binding	heterocyclic compound binding) GO:0003723 (binding	heterocyclic compound binding)[	]False[	]False[	]False[	]False[	]False[	]False[	]False[	]False[	]False[	]False[	]False[	]False[	]False[	]False[	]False[	]False[	]False[	]False[	]True[	]False[	]False[	]False[	]False[	]False[	]False[	]False[	]False[	]False[	]False[	]False[	]True[	]False[	]False[
P87362[	]P87362[	][	]Bleomycin hydrolase[	]BLMH[	]Gallus gallus[	]455[	]The normal physiological role of BLM hydrolase is unknown	but it catalyzes the inactivation of the antitumor drug BLM (a glycopeptide) by hydrolyzing the carboxamide bond of its B-aminoalaninamide moiety thus protecting normal and malignant cells from BLM toxicity.[	]Inactivates bleomycin B2 (a cytotoxic glycometallopeptide) by hydrolysis of a carboxyamide bond of beta-aminoalanine	but also shows general aminopeptidase activity. The specificity varies somewhat with source	but amino acid arylamides of Met	Leu and Ala are preferred.[	]http://www.uniprot.org/uniprot/P87362[	]GO:0042493 response to stimulusGO:0009636 response to stimulus[	]GO:0005737 (cytoplasm	intracellular) GO:0070062 (extracellular	extracellular organelle) GO:0005654 (nucleus	intracellular)[	]GO:0004177 (catalytic activity	hydrolase activity) GO:0004197 (catalytic activity	hydrolase activity)[	]False[	]False[	]False[	]False[	]False[	]False[	]False[	]False[	]False[	]False[	]True[	]False[	]False[	]False[	]False[	]False[	]False[	]False[	]True[	]False[	]False[	]False[	]False[	]True[	]False[	]False[	]False[	]True[
Q9PRL8[	]Q9PRL8[	][	]Acyl-CoA-binding protein[	]DBI[	]Gallus gallus[	]86[	]Binds medium- and long-chain acyl-CoA esters with very high affinity and may function as an intracellular carrier of acyl-CoA esters.[	][	]http://www.uniprot.org/uniprot/Q9PRL8[	]GO:0006810 localization[	]GO:0005783 (er	endomembrane system) GO:0005794 (other intracellular organelles	endomembrane system)[	]GO:0000062 (binding	cofactor binding) GO:0008289 (binding	lipid binding)[	]False[	]False[	]False[	]False[	]False[	]False[	]True[	]False[	]False[	]False[	]False[	]False[	]False[	]False[	]False[	]False[	]True[	]False[	]False[	]False[	]False[	]False[	]False[	]False[	]True[	]False[	]False[	]False[	]False[	]False[	]True[	]False[	]False[
Q90955[	]Q90955[	][	]Prostaglandin E synthase 3[	]PTGES3[	]Gallus gallus[	]146[	]Molecular chaperone.[	](5Z	13E)-(15S)-9-alpha	11-alpha-epidioxy-15-hydroxyprosta-5	13-dienoate = (5Z	13E)-(15S)-11-alpha	15-dihydroxy-9-oxoprosta-5	13-dienoate.[	]http://www.uniprot.org/uniprot/Q90955[	]GO:0001516 cellular processGO:0006278 cellular process[	]GO:0005829 (cytoplasm	intracellular) GO:0005697 (nucleus	intracellular)[	]GO:0050220 (catalytic activity	isomerase activity) GO:0003720 (catalytic activity	transferase activity) GO:0051082 (binding	protein binding)[	]False[	]True[	]False[	]False[	]False[	]False[	]False[	]False[	]False[	]False[	]False[	]False[	]False[	]False[	]False[	]False[	]False[	]False[	]True[	]False[	]False[	]False[	]False[	]False[	]False[	]False[
P47836[	]P47836[	][	]40S ribosomal protein S4[	]RPS4[	]Gallus gallus[	]263[	][	][	]http://www.uniprot.org/uniprot/P47836[	]GO:0007275 developmental processGO:0008284 regulationGO:0045727 regulationGO:0006412 cellular process[	]GO:0036464 (nucleus	intracellular) GO:0070062 (extracellular	extracellular organelle) GO:0005925 (other	anchoring junction) GO:0016020 (other) GO:0005844 (nucleus	intracellular) GO:0015935 (ribosome	intracellular)[	]GO:0044822 (binding	heterocyclic compound binding) GO:0019843 (binding	heterocyclic compound binding) GO:0003735 (structural molecule activity	structural constituent of ribosome)[	]False[	]True[	]True[	]False[	]False[	]False[	]False[	]False[	]True[	]False[	]False[	]False[	]False[	]False[	]True[	]False[	]False[	]False[	]True[	]False[	]False[	]False[	]False[	]True[	]False[	]False[	]False[	]False[	]True[
Q5F4A3[	]Q5F4A3[	][	]Acidic leucine-rich nuclear phosphoprotein 32 family member E[	]ANP32E[	]Gallus gallus[	]256[	]Histone chaperone that specifically mediates the genome-wide removal of histone H2A.Z/H2AFZ from the nucleosome: removes H2A.Z/H2AFZ from its normal sites of deposition	especially from enhancer and insulator regions. Not involved in deposition of H2A.Z/H2AFZ in the nucleosome. May stabilize the evicted H2A.Z/H2AFZ-H2B dimer	thus shifting the equilibrium towards dissociation and the off-chromatin state. Inhibits activity of protein phosphatase 2A (PP2A). Does not inhibit protein phosphatase 1. May play a role in cerebellar development and synaptogenesis (By similarity).[	][	]http://www.uniprot.org/uniprot/Q5F4A3[	]GO:0043486 cellular component organization or biogenesisGO:0043086 regulation[	]GO:0005737 (cytoplasm	intracellular) GO:0016023 (other intracellular organelles	intracellular) GO:0005634 (nucleus	intracellular) GO:0000812 (chromosome	intracellular)[	]GO:0042393 (binding	protein binding) GO:0019212 (molecular function regulator	enzyme regulator activity)[	]False[	]False[	]False[	]False[	]False[	]False[	]False[	]False[	]True[	]False[	]False[	]True[	]False[	]True[	]False[	]False[	]False[	]False[	]True[	]False[	]False[	]False[	]False[	]False[	]True[	]False[	]False[	]True[	]False[
Q5ZM11[	]Q5ZM11[	][	]Arginine--tRNA ligase	cytoplasmic[	]RARS[	]Gallus gallus[	]661[	]Forms part of a macromolecular complex that catalyzes the attachment of specific amino acids to cognate tRNAs during protein synthesis.[	]ATP + L-arginine + tRNA(Arg) = AMP + diphosphate + L-arginyl-tRNA(Arg).[	]http://www.uniprot.org/uniprot/Q5ZM11[	]GO:0006420 cellular process[	]GO:0005737 (cytoplasm	intracellular)[	]GO:0004814 (catalytic activity	ligase activity) GO:0005524 (binding	carbohydrate derivative binding)[	]False[	]True[	]False[	]False[	]False[	]False[	]False[	]False[	]False[	]False[	]False[	]False[	]False[	]False[	]False[	]False[	]False[	]False[	]False[	]False[	]False[	]False[	]False[	]False[	]False[	]False[	]False[	]True[	]False[	]False[	]True[	]True[	]False[
P02659[	]P02659[	][	]Apovitellenin-1[	]N/A[	]Gallus gallus[	]106[	]Protein component of the very low density lipoprotein (VLDL) of egg-laying females. Potent lipoprotein lipase inhibitor	preventing the loss of triglycerides from VLDL on their way from the liver to the growing oocytes.[	][	]http://www.uniprot.org/uniprot/P02659[	]GO:0006629 metabolic process[	]GO:0042627 (extracellular	extracellular region part) GO:0034361 (extracellular	extracellular region part)[	]GO:0004857 (molecular function regulator	enzyme regulator activity) GO:0045735 (other)[	]False[	]False[	]False[	]False[	]False[	]False[	]False[	]True[	]False[	]False[	]False[	]False[	]False[	]False[	]False[	]False[	]False[	]False[	]False[	]False[	]False[	]False[	]False[	]True[	]False[	]False[	]False[	]False[	]False[	]False[	]False[	]False[	]False[
Q08393[	]Q08393[	][	]Glutathione S-transferase[	]N/A[	]Gallus gallus[	]222[	]Conjugation of reduced glutathione to a wide number of exogenous and endogenous hydrophobic electrophiles.[	]RX + glutathione = HX + R-S-glutathione.[	]http://www.uniprot.org/uniprot/Q08393[	]GO:0006749 cellular process[	]GO:0005737 (cytoplasm	intracellular)[	]GO:0004364 (catalytic activity	transferase activity)[	]False[	]True[	]False[	]False[	]False[	]False[	]False[	]False[	]False[	]False[	]False[	]False[	]False[	]False[	]False[	]False[	]False[	]False[	]False[	]False[	]False[	]False[	]False[	]False[	]False[	]False[	]False[	]True[	]False[	]False[	]False[	]True[	]False[	]False[	]False[
Q5ZLG1[	]Q5ZLG1[	][	]Ras-related protein Rab-18[	]RAB18[	]Gallus gallus[	]206[	]Plays a role in apical endocytosis/recycling. May be implicated in transport between the plasma membrane and early endosomes. Plays a key role in eye and brain development and neurodegeneration (By similarity).[	][	]http://www.uniprot.org/uniprot/Q5ZLG1[	]GO:0007420 developmental processGO:0071786 cellular component organization or biogenesisGO:0001654 developmental processGO:0006886 localizationGO:0034389 cellular component organization or biogenesisGO:0008152 metabolic processGO:0032482 regulation[	]GO:0071782 (er	endomembrane system) GO:0070062 (extracellular	extracellular organelle) GO:0005794 (other intracellular organelles	endomembrane system)[	]GO:0019003 (binding	carbohydrate derivative binding) GO:0005525 (binding	carbohydrate derivative binding) GO:0003924 (catalytic activity	hydrolase activity)[	]False[	]False[	]True[	]False[	]False[	]False[	]True[	]True[	]True[	]False[	]False[	]True[	]False[	]False[	]False[	]False[	]True[	]False[	]False[	]False[	]False[	]False[	]False[	]True[	]True[	]False[	]False[	]False[	]False[	]False[	]True[
P35062[	]P35062[	][	]Histone H2A-III[	]N/A[	]Gallus gallus[	]129[	]Core component of nucleosome. Nucleosomes wrap and compact DNA into chromatin	limiting DNA accessibility to the cellular machineries which require DNA as a template. Histones thereby play a central role in transcription regulation	DNA repair	DNA replication and chromosomal stability. DNA accessibility is regulated via a complex set of post-translational modifications of histones	also called histone code	and nucleosome remodeling.[	][	]http://www.uniprot.org/uniprot/P35062[	][	]GO:0000786 (chromosome	intracellular) GO:0005634 (nucleus	intracellular)[	]GO:0003677 (binding	heterocyclic compound binding)[	]False[	]False[	]False[	]False[	]False[	]False[	]False[	]False[	]False[	]False[	]False[	]False[	]False[	]True[	]False[	]False[	]False[	]False[	]True[	]False[	]False[	]False[	]False[	]False[	]False[	]False[	]False[	]False[	]False[
P02263[	]P02263[	][	]Histone H2A-IV[	]N/A[	]Gallus gallus[	]129[	]Core component of nucleosome. Nucleosomes wrap and compact DNA into chromatin	limiting DNA accessibility to the cellular machineries which require DNA as a template. Histones thereby play a central role in transcription regulation	DNA repair	DNA replication and chromosomal stability. DNA accessibility is regulated via a complex set of post-translational modifications of histones	also called histone code	and nucleosome remodeling.[	][	]http://www.uniprot.org/uniprot/P02263[	][	]GO:0000786 (chromosome	intracellular) GO:0005634 (nucleus	intracellular)[	]GO:0003677 (binding	heterocyclic compound binding)[	]False[	]False[	]False[	]False[	]False[	]False[	]False[	]False[	]False[	]False[	]False[	]False[	]False[	]True[	]False[	]False[	]False[	]False[	]True[	]False[	]False[	]False[	]False[	]False[	]False[	]False[	]False[	]False[	]False[
P70082[	]P70082[	][	]Histone H2A.J[	]H2A-IX[	]Gallus gallus[	]129[	]Core component of nucleosome. Nucleosomes wrap and compact DNA into chromatin	limiting DNA accessibility to the cellular machineries which require DNA as a template. Histones thereby play a central role in transcription regulation	DNA repair	DNA replication and chromosomal stability. DNA accessibility is regulated via a complex set of post-translational modifications of histones	also called histone code	and nucleosome remodeling.[	][	]http://www.uniprot.org/uniprot/P70082[	][	]GO:0005654 (nucleus	intracellular) GO:0000786 (chromosome	intracellular)[	]GO:0003677 (binding	heterocyclic compound binding)[	]False[	]False[	]False[	]False[	]False[	]False[	]False[	]False[	]False[	]False[	]False[	]False[	]False[	]True[	]False[	]False[	]False[	]False[	]True[	]False[	]False[	]False[	]False[	]False[	]False[	]False[	]False[	]False[	]False[
Q8UW59[	]Q8UW59[	][	]Protein deglycase DJ-1[	]PARK7[	]Gallus gallus[	]189[	]Protein deglycase that repairs methylglyoxal- and glyoxal-glycated amino acids and proteins	and releases repaired proteins and lactate or glycolate	respectively. Deglycates cysteines	arginines and lysines residues in proteins	and thus reactivates these proteins by reversing glycation by glyoxals. Acts on early glycation intermediates (hemithioacetals and aminocarbinols)	preventing the formation of advanced glycation endproducts (AGE). Plays an important role in cell protection against oxidative stress and cell death acting as oxidative stress sensor and redox-sensitive chaperone and protease; functions probably related to its primary function. It is involved in neuroprotective mechanisms as well as cell growth and transformation. Its involvement in protein repai…	may modulate lipid rafts-dependent endocytosis in astrocytes and neuronal cells. Binds to a number of mRNAs containing multiple copies of GG or CC motifs and partially inhibits their translation but dissociates following oxidative stress. Metal-binding protein able to bind copper as well as toxic mercury ions	enhances the cell protection mechanism against induced metal toxicity.[	][	]http://www.uniprot.org/uniprot/Q8UW59[	]GO:0008344 behaviorGO:0006914 cellular processGO:0070301 cellular processGO:0034599 cellular processGO:0051583 regulationGO:0006954 response to stimulusGO:0060548 regulationGO:2000277 regulationGO:0006517 cellular processGO:0050821 regulationGO:0043523 regulationGO:0042542 response to stimulusGO:0007338 interaction with cells and organismsGO:0001963 cellular process[	]GO:0005737 (cytoplasm	intracellular) GO:0045121 (other	membrane part) GO:0005739 (mitochondria	intracellular) GO:0005634 (nucleus	intracellular) GO:0005886 (plasma membrane	cell periphery)[	]GO:0003729 (binding	heterocyclic compound binding) GO:0008233 (catalytic activity	hydrolase activity) GO:0042803 (binding	protein binding)[	]False[	]True[	]False[	]False[	]False[	]True[	]False[	]False[	]True[	]False[	]True[	]True[	]False[	]False[	]False[	]False[	]False[	]True[	]True[	]False[	]False[	]True[
P31395[	]P31395[	][	]Stathmin[	]STMN1[	]Gallus gallus[	][	]Involved in the regulation of the microtubule (MT) filament system by destabilizing microtubules. It prevents assembly and promotes disassembly of microtubules (By similarity).[	][	]http://www.uniprot.org/uniprot/P31395[	]GO:0007409 cellular component organization or biogenesisGO:0007019 cellular component organization or biogenesisGO:0007052 cellular component organization or biogenesisGO:0031115 regulationGO:0031175 cellular component organization or biogenesisGO:0051272 regulationGO:0051493 regulationGO:0009615 interaction with cells and organisms[	]GO:0005737 (cytoplasm	intracellular) GO:0005829 (cytoplasm	intracellular) GO:0070062 (extracellular	extracellular organelle) GO:0016020 (other) GO:0005874 (cytoskeleton	intracellular) GO:0043005 (other	cell projection)[	]GO:0015631 (binding	protein binding)[	]False[	]False[	]False[	]False[	]False[	]True[	]False[	]False[	]True[	]False[	]False[	]True[	]False[	]False[	]False[	]False[	]False[	]False[	]False[	]False[	]True[	]False[	]False[	]True[	]False[	]False[	]False[	]True[	]True[	]False[	]True[
Q90732[	]Q90732[	][	]26S protease regulatory subunit 4[	]PSMC1[	]Gallus gallus[	]440[	]The 26S protease is involved in the ATP-dependent degradation of ubiquitinated proteins. The regulatory (or ATPase) complex confers ATP dependency and substrate specificity to the 26S complex.[	][	]http://www.uniprot.org/uniprot/Q90732[	]GO:0030163 metabolic process[	]GO:0005737 (cytoplasm	intracellular) GO:0005634 (nucleus	intracellular) GO:0022624 (macromolecular complex	intracellular)[	]GO:0005524 (binding	carbohydrate derivative binding) GO:0016787 (catalytic activity	hydrolase activity)[	]False[	]False[	]False[	]False[	]False[	]False[	]False[	]True[	]False[	]False[	]False[	]False[	]False[	]False[	]False[	]False[	]False[	]False[	]True[	]False[	]False[	]False[	]False[	]False[	]False[	]False[	]True[	]True[	]False[	]False[	]True[	]True[
ABD35532[	][	][	][	][	][	][	][	][	]http://www.uniprot.org/uniprot/ABD35532[	][	][	][	]False[	]False[	]False[	]False[	]False[	]False[	]False[	]False[	]False[	]False[	]False[	]False[	]False[	]False[	]False[	]False[	]False[	]False[	]False[	]False[	]False[	]False[	]False[	]False[	]False[	]False[	]False[	]False[	]False[	]False[	]False[	]False[	]False[	]False[	]False[	]False[	]False[
Q5ZJX5[	]Q5ZJX5[	][	]TLD domain-containing protein 1[	]TLDC1[	]Gallus gallus[	]468[	][	][	]http://www.uniprot.org/uniprot/Q5ZJX5[	][	][	][	]False[	]False[	]False[	]False[	]False[	]False[	]False[	]False[	]False[	]False[	]False[	]False[	]False[	]False[	]False[	]False[	]False[	]False[	]False[	]False[	]False[	]False[	]False[	]False[	]False[	]False[	]False[	]False[	]False[	]False[	]False[	]False[	]False[	]False[	]False[	]False[	]False[
Q5ZMI4[	]Q5ZMI4[	][	]Major vault protein[	]MVP[	]Gallus gallus[	]849[	]Required for normal vault structure. Vaults are multi-subunit structures that may act as scaffolds for proteins involved in signal transduction. Vaults may also play a role in nucleo-cytoplasmic transport (By similarity).[	][	]http://www.uniprot.org/uniprot/Q5ZMI4[	][	]GO:0005737 (cytoplasm	intracellular) GO:0005634 (nucleus	intracellular) GO:0030529 (nucleus	intracellular)[	][	]False[	]False[	]False[	]False[	]False[	]False[	]False[	]False[	]False[	]False[	]False[	]False[	]False[	]False[	]False[	]False[	]False[	]False[	]True[	]False[	]False[	]False[	]False[	]False[	]False[	]False[	]False[	]True[	]False[	]False[	]False[	]False[	]False[	]False[
P51971[	]P51971[	][	]Eukaryotic translation initiation factor 1[	]EIF1[	]Gallus gallus[	]79[	]Necessary for scanning and involved in initiation site selection. Promotes the assembly of 48S ribosomal complexes at the authentic initiation codon of a conventional capped mRNA (By similarity).[	][	]http://www.uniprot.org/uniprot/P51971[	]GO:0006446 regulation[	]GO:0005737 (cytoplasm	intracellular) GO:0005634 (nucleus	intracellular)[	]GO:0044822 (binding	heterocyclic compound binding) GO:0003743 (binding	heterocyclic compound binding)[	]False[	]False[	]False[	]False[	]False[	]False[	]False[	]False[	]True[	]False[	]False[	]False[	]False[	]False[	]False[	]False[	]False[	]False[	]True[	]False[	]False[	]False[	]False[	]False[	]False[	]False[	]False[	]True[	]False[	]False[	]True[	]False[	]False[
P51417[	]P51417[	][	]60S ribosomal protein L15[	]RPL15[	]Gallus gallus[	]165[	][	][	]http://www.uniprot.org/uniprot/P51417[	]GO:0006412 cellular process[	]GO:0005840 (ribosome	intracellular)[	]GO:0003735 (structural molecule activity	structural constituent of ribosome)[	]False[	]True[	]False[	]False[	]False[	]False[	]False[	]False[	]False[	]False[	]False[	]False[	]False[	]False[	]True[	]False[	]False[	]False[	]False[	]False[	]False[	]False[	]False[	]False[	]False[	]False[	]False[	]False[	]False[	]False[	]False[	]False[	]False[	]False[	]True[
P0C1H4[	]P0C1H4[	][	]Histone H2B 5[	]H2B-V[	]Gallus gallus[	]126[	]Core component of nucleosome. Nucleosomes wrap and compact DNA into chromatin	limiting DNA accessibility to the cellular machineries which require DNA as a template. Histones thereby play a central role in transcription regulation	DNA repair	DNA replication and chromosomal stability. DNA accessibility is regulated via a complex set of post-translational modifications of histones	also called histone code	and nucleosome remodeling.[	][	]http://www.uniprot.org/uniprot/P0C1H4[	][	]GO:0000786 (chromosome	intracellular) GO:0005634 (nucleus	intracellular)[	]GO:0003677 (binding	heterocyclic compound binding)[	]False[	]False[	]False[	]False[	]False[	]False[	]False[	]False[	]False[	]False[	]False[	]False[	]False[	]True[	]False[	]False[	]False[	]False[	]True[	]False[	]False[	]False[	]False[	]False[	]False[	]False[	]False[	]False[	]False[
Q9PSW9[	]Q9PSW9[	][	]Histone H2B 8[	]H2B-VIII[	]Gallus gallus[	]126[	]Core component of nucleosome. Nucleosomes wrap and compact DNA into chromatin	limiting DNA accessibility to the cellular machineries which require DNA as a template. Histones thereby play a central role in transcription regulation	DNA repair	DNA replication and chromosomal stability. DNA accessibility is regulated via a complex set of post-translational modifications of histones	also called histone code	and nucleosome remodeling.[	][	]http://www.uniprot.org/uniprot/Q9PSW9[	][	]GO:0000786 (chromosome	intracellular) GO:0005634 (nucleus	intracellular)[	]GO:0003677 (binding	heterocyclic compound binding)[	]False[	]False[	]False[	]False[	]False[	]False[	]False[	]False[	]False[	]False[	]False[	]False[	]False[	]True[	]False[	]False[	]False[	]False[	]True[	]False[	]False[	]False[	]False[	]False[	]False[	]False[	]False[	]False[	]False[
P0C1H3[	]P0C1H3[	][	]Histone H2B 1/2/3/4/6[	]H2B-I[	]Gallus gallus[	]126[	]Has broad-spectrum antibacterial activity. May be important in the antimicrobial defenses of chick reproductive system during follicle development in the ovary and egg formation in the oviduct.[	][	]http://www.uniprot.org/uniprot/P0C1H3[	]GO:0042742 interaction with cells and organisms[	]GO:0000786 (chromosome	intracellular) GO:0005634 (nucleus	intracellular)[	]GO:0003677 (binding	heterocyclic compound binding)[	]False[	]False[	]False[	]False[	]False[	]True[	]False[	]False[	]False[	]False[	]False[	]False[	]False[	]True[	]False[	]False[	]False[	]False[	]True[	]False[	]False[	]False[	]False[	]False[	]False[	]False[	]False[	]False[	]False[	]False[	]True[	]False[	]False[	]False[
Q01406[	]Q01406[	][	]Src substrate protein p85[	]CTTN1[	]Gallus gallus[	][	]Contributes to the organization of the actin cytoskeleton and cell shape (By similarity). Plays a role in the formation of lamellipodia and in cell migration (By similarity). Plays a role in the regulation of neuron morphology	axon growth and formation of neuronal growth cones	and may play a role in the regulation of neuronal spine density (By similarity). Plays a role in focal adhesion assembly and turnover (By similarity). Plays a role in intracellular protein transport and endocytosis	and in modulating the levels of potassium channels present at the cell membrane (By similarity). Plays a role in endocytosis via clathrin-coated pits (By similarity).[	][	]http://www.uniprot.org/uniprot/Q01406[	]GO:0031532 cellular component organization or biogenesisGO:0030041 cellular component organization or biogenesisGO:0048870 cellular processGO:0048041 interaction with cells and organismsGO:0006886 localizationGO:0097581 cellular component organization or biogenesisGO:0048812 cellular component organization or biogenesisGO:0030838 regulationGO:0006898 localizationGO:0030516 regulation[	]GO:0030054 (other) GO:0005905 (other	coated pit) GO:0030863 (cytoskeleton	cell periphery) GO:0043197 (other	cell projection) GO:0005783 (er	endomembrane system) GO:0005925 (other	anchoring junction) GO:0030027 (other	cell leading edge) GO:0005886 (plasma membrane	cell periphery) GO:0002102 (cytoskeleton	intracellular) GO:0001726 (other	cell leading edge)[	][	]False[	]True[	]False[	]False[	]False[	]True[	]True[	]False[	]True[	]False[	]False[	]True[	]False[	]False[	]False[	]False[	]True[	]False[	]False[	]False[	]True[	]True[	]False[	]False[	]False[
Q5ZMS2[	]Q5ZMS2[	][	]Platelet-activating factor acetylhydrolase IB subunit beta[	]PAFAH1B2[	]Gallus gallus[	]229[	]Inactivates PAF by removing the acetyl group at the sn-2 position.[	]1-alkyl-2-acetyl-sn-glycero-3-phosphocholine + H(2)O = 1-alkyl-sn-glycero-3-phosphocholine + acetate.[	]http://www.uniprot.org/uniprot/Q5ZMS2[	]GO:0016042 metabolic process[	]GO:0005737 (cytoplasm	intracellular)[	]GO:0003847 (catalytic activity	hydrolase activity)[	]False[	]False[	]False[	]False[	]False[	]False[	]False[	]True[	]False[	]False[	]False[	]False[	]False[	]False[	]False[	]False[	]False[	]False[	]False[	]False[	]False[	]False[	]False[	]False[	]False[	]False[	]False[	]True[	]False[	]False[	]False[	]True[	]False[	]False[	]False[
Q5ZMG0[	]Q5ZMG0[	][	]D-dopachrome decarboxylase[	]DDT[	]Gallus gallus[	]118[	]Tautomerization of D-dopachrome with decarboxylation to give 5	6-dihydroxyindole (DHI).[	]D-dopachrome = 5	6-dihydroxyindole + CO(2).[	]http://www.uniprot.org/uniprot/Q5ZMG0[	]GO:0042438 cellular process[	]GO:0005737 (cytoplasm	intracellular)[	]GO:0033981 (catalytic activity	lyase activity)[	]False[	]True[	]False[	]False[	]False[	]False[	]False[	]False[	]False[	]False[	]False[	]False[	]False[	]False[	]False[	]False[	]False[	]False[	]False[	]False[	]False[	]False[	]False[	]False[	]False[	]False[	]False[	]True[	]False[	]False[	]False[	]True[	]False[
Q9IAY5[	]Q9IAY5[	][	]Protein syndesmos[	]SDOS[	]Gallus gallus[	][	]Does not play a role in U8 snoRNA decapping activity. May bind U8 snoRNA (By similarity). Probable adapter protein involved in cytoskeletal organization. Overexpression enhances cell spreading	actin stress fiber and focal contact formation.[	][	]http://www.uniprot.org/uniprot/Q9IAY5[	][	]GO:0005737 (cytoplasm	intracellular) GO:0005856 (cytoskeleton	intracellular) GO:0005925 (other	anchoring junction) GO:0005886 (plasma membrane	cell periphery)[	]GO:0016787 (catalytic activity	hydrolase activity) GO:0044822 (binding	heterocyclic compound binding) GO:0030515 (binding	heterocyclic compound binding)[	]False[	]False[	]False[	]False[	]False[	]False[	]False[	]False[	]False[	]False[	]False[	]False[	]False[	]False[	]False[	]False[	]False[	]False[	]False[	]False[	]True[	]True[	]False[	]False[	]False[	]False[	]False[	]True[	]True[
Q98TF8[	]Q98TF8[	][	]60S ribosomal protein L22[	]RPL22[	]Gallus gallus[	]128[	][	][	]http://www.uniprot.org/uniprot/Q98TF8[	]GO:0006412 cellular process[	]GO:0005840 (ribosome	intracellular)[	]GO:0003735 (structural molecule activity	structural constituent of ribosome)[	]False[	]True[	]False[	]False[	]False[	]False[	]False[	]False[	]False[	]False[	]False[	]False[	]False[	]False[	]True[	]False[	]False[	]False[	]False[	]False[	]False[	]False[	]False[	]False[	]False[	]False[	]False[	]False[	]False[	]False[	]False[	]False[	]False[	]False[	]True[
P02789[	]P02789[	][	]Ovotransferrin[	]N/A[	]Gallus gallus[	]705[	]Transferrins are iron binding transport proteins which can bind two Fe(3+) ions in association with the binding of an anion	usually bicarbonate. Responsible for the transport of iron from sites of absorption and heme degradation to those of storage and utilization. There are two forms of hen transferrin	ovotransferrin	found in the ovoducts and	serum transferrin	secreted by the liver. Serum transferrin may also have a role in stimulating cell proliferation and is regulated by iron levels. Ovotransferrin has a bacteriostatic function and	is not controlled by iron levels.[	][	]http://www.uniprot.org/uniprot/P02789[	]GO:0006953 response to stimulusGO:0006811 localizationGO:0055072 regulationGO:0032496 interaction with cells and organisms[	]GO:0031012 (extracellular) GO:0005615 (extracellular	extracellular region part)[	]GO:0046872 (binding	ion binding)[	]False[	]False[	]False[	]False[	]False[	]True[	]True[	]False[	]True[	]False[	]True[	]False[	]False[	]False[	]False[	]False[	]False[	]False[	]False[	]False[	]False[	]False[	]False[	]True[	]False[	]False[	]False[	]False[	]False[
Q6ITC7[	]Q6ITC7[	][	]40S ribosomal protein S13[	]RPS13[	]Gallus gallus[	]151[	][	][	]http://www.uniprot.org/uniprot/Q6ITC7[	]GO:0033119 regulationGO:0006412 cellular process[	]GO:0022627 (ribosome	intracellular) GO:0070062 (extracellular	extracellular organelle) GO:0005925 (other	anchoring junction) GO:0016020 (other) GO:0005730 (nucleus	intracellular)[	]GO:0003729 (binding	heterocyclic compound binding) GO:0070181 (binding	heterocyclic compound binding) GO:0003735 (structural molecule activity	structural constituent of ribosome)[	]False[	]True[	]False[	]False[	]False[	]False[	]False[	]False[	]True[	]False[	]False[	]False[	]False[	]False[	]True[	]False[	]False[	]False[	]True[	]False[	]False[	]False[	]False[	]True[	]False[	]False[	]False[	]False[	]True[	]False[
Q5ZM25[	]Q5ZM25[	][	]Obg-like ATPase 1[	]OLA1[	]Gallus gallus[	]396[	]Hydrolyzes ATP	and can also hydrolyze GTP with lower efficiency. Has lower affinity for GTP.[	][	]http://www.uniprot.org/uniprot/Q5ZM25[	][	]GO:0005813 (cytoskeleton	intracellular) GO:0005737 (cytoplasm	intracellular) GO:0070062 (extracellular	extracellular organelle) GO:0016020 (other) GO:0005730 (nucleus	intracellular)[	]GO:0005524 (binding	carbohydrate derivative binding) GO:0016887 (catalytic activity	hydrolase activity) GO:0005525 (binding	carbohydrate derivative binding) GO:0046872 (binding	ion binding) GO:0043023 (binding	macromolecular complex binding) GO:0043022 (binding	macromolecular complex binding)[	]False[	]False[	]False[	]False[	]False[	]False[	]False[	]False[	]False[	]False[	]False[	]False[	]False[	]False[	]False[	]False[	]False[	]False[	]True[	]False[	]True[	]False[	]False[	]True[	]False[	]False[
P42324[	]P42324[	][	]Hippocalcin-like protein 1[	]HPCAL1[	]Gallus gallus[	]193[	][	][	]http://www.uniprot.org/uniprot/P42324[	]GO:0007165 regulation[	]GO:0070062 (extracellular	extracellular organelle)[	]GO:0005509 (binding	ion binding)[	]False[	]False[	]False[	]False[	]False[	]False[	]False[	]False[	]True[	]False[	]False[	]False[	]False[	]False[	]False[	]False[	]False[	]False[	]False[	]False[	]False[	]False[	]False[	]True[	]False[	]False[	]False[	]False[	]False[	]False[	]True[	]False[	]False[	]False[	]False[
Q5ZK10[	]Q5ZK10[	][	]NSFL1 cofactor p47[	]NSFL1C[	]Gallus gallus[	]369[	]Reduces the ATPase activity of VCP. Necessary for the fragmentation of Golgi stacks during mitosis and for VCP-mediated reassembly of Golgi stacks after mitosis. May play a role in VCP-mediated formation of transitional endoplasmic reticulum (tER) (By similarity).[	][	]http://www.uniprot.org/uniprot/Q5ZK10[	]GO:0000045 cellular component organization or biogenesisGO:0007030 cellular component organization or biogenesisGO:0061025 cellular component organization or biogenesisGO:0031468 cellular component organization or biogenesisGO:0043161 cellular processGO:0050790 regulation[	]GO:0005829 (cytoplasm	intracellular) GO:0005795 (other intracellular organelles	endomembrane system) GO:0005634 (nucleus	intracellular)[	]GO:0008289 (binding	lipid binding) GO:0008599 (molecular function regulator	enzyme regulator activity) GO:0043130 (binding	protein binding)[	]False[	]True[	]False[	]False[	]False[	]False[	]False[	]False[	]True[	]False[	]False[	]True[	]False[	]False[	]False[	]False[	]False[	]False[	]True[	]False[	]False[	]False[	]False[	]False[	]True[	]False[	]False[	]True[	]False[	]False[	]True[
Q5ZIY5[	]Q5ZIY5[	][	]Serine/threonine-protein phosphatase 2A 55 kDa regulatory subunit B delta isoform[	]PPP2R2D[	]Gallus gallus[	]451[	]B regulatory subunit of protein phosphatase 2A (PP2A) that plays a key role in cell cycle by controlling mitosis entry and exit. The activity of PP2A complexes containing PPP2R2D (PR55-delta) fluctuate during the cell cycle: the activity is high in interphase and low in mitosis. During mitosis	activity of PP2A is inhibited via interaction with phosphorylated ENSA and ARPP19 inhibitors. Within the PP2A complexes	the B regulatory subunits modulate substrate selectivity and catalytic activity	and also may direct the localization of the catalytic enzyme to a particular subcellular compartment (By similarity).[	][	]http://www.uniprot.org/uniprot/Q5ZIY5[	]GO:0051301 cellular processGO:0010458 cellular component organization or biogenesisGO:0007067 cellular component organization or biogenesisGO:0034047 regulationGO:0007165 regulation[	]GO:0005737 (cytoplasm	intracellular) GO:0000159 (macromolecular complex	intracellular)[	]GO:0008601 (molecular function regulator	enzyme regulator activity)[	]False[	]True[	]False[	]False[	]False[	]False[	]False[	]False[	]True[	]False[	]False[	]True[	]False[	]False[	]False[	]False[	]False[	]False[	]False[	]False[	]False[	]False[	]False[	]False[	]False[	]False[	]True[	]True[	]False[	]False[	]False[
P67869[	]P67869[	][	]Casein kinase II subunit beta[	]CSNK2B[	]Gallus gallus[	]215[	]Participates in Wnt signaling. Plays a complex role in regulating the basal catalytic activity of the alpha subunit (By similarity).[	][	]http://www.uniprot.org/uniprot/P67869[	]GO:0016055 regulation[	]GO:0005956 (macromolecular complex	intracellular)[	]GO:0046872 (binding	ion binding) GO:0019887 (molecular function regulator	enzyme regulator activity)[	]False[	]False[	]False[	]False[	]False[	]False[	]False[	]False[	]True[	]False[	]False[	]False[	]False[	]False[	]False[	]False[	]False[	]False[	]False[	]False[	]False[	]False[	]False[	]False[	]False[	]False[	]True[	]False[	]False[	]False[	]True[	]False[	]False[	]False[
P46158[	]P46158[	][	]Gallinacin-2[	]GAL2[	]Gallus gallus[	]64[	]Potent antibacterial activity against the Gram-negative bacterium E.coli ML-35	and against the Gram-positive bacterium L.monocytogenes EGD. Lacks antifungal activity against C.albicans.[	][	]http://www.uniprot.org/uniprot/P46158[	]GO:0042742 interaction with cells and organisms[	]GO:0005576 (extracellular)[	][	]False[	]False[	]False[	]False[	]False[	]True[	]False[	]False[	]False[	]False[	]False[	]False[	]False[	]False[	]False[	]False[	]False[	]False[	]False[	]False[	]False[	]False[	]False[	]True[	]False[	]False[	]False[	]False[	]False[	]False[	]False[	]False[	]False[	]False[	]False[	]False[
Q90879[	]Q90879[	][	]Ubiquitin-conjugating enzyme E2 variant 1[	]UBE2V1[	]Gallus gallus[	][	]Has no ubiquitin ligase activity on its own. The UBE2V1-UBE2N heterodimer catalyzes the synthesis of non-canonical poly-ubiquitin chains that are linked through 'Lys-63'. This type of poly-ubiquitination activates IKK and does not seem to involve protein degradation by the proteasome. Plays a role in the activation of NF-kappa-B. Mediates transcriptional activation of target genes. Plays a role …	][	]http://www.uniprot.org/uniprot/Q90879[	]GO:0042275 cellular processGO:0045087 immune system processGO:0043123 regulationGO:0051092 regulationGO:0006301 cellular processGO:0070534 cellular processGO:0034138 regulationGO:0002224 regulation[	]GO:0005737 (cytoplasm	intracellular) GO:0070062 (extracellular	extracellular organelle) GO:0005634 (nucleus	intracellular) GO:0035370 (macromolecular complex	intracellular) GO:0000151 (macromolecular complex	intracellular)[	]GO:0061631 (catalytic activity	transferase activity) GO:0061630 (catalytic activity	transferase activity) GO:0031625 (binding	protein binding)[	]False[	]True[	]False[	]False[	]True[	]False[	]False[	]False[	]True[	]False[	]False[	]False[	]False[	]False[	]False[	]False[	]False[	]False[	]True[	]False[	]False[	]False[	]False[	]True[	]False[	]False[	]True[	]True[	]False[
Q5F3Z3[	]Q5F3Z3[	][	]Ubiquitin-conjugating enzyme E2 variant 2[	]UBE2V2[	]Gallus gallus[	]144[	]Has no ubiquitin ligase activity on its own. The UBE2V2/UBE2N heterodimer catalyzes the synthesis of non-canonical poly-ubiquitin chains that are linked through 'Lys-63'. This type of poly-ubiquitination does not lead to protein degradation by the proteasome. Mediates transcriptional activation of target genes. Plays a role in the control of progress through the cell cycle and differentiation. P…	][	]http://www.uniprot.org/uniprot/Q5F3Z3[	]GO:0000729 cellular processGO:0042275 cellular process[	]GO:0070062 (extracellular	extracellular organelle) GO:0005634 (nucleus	intracellular) GO:0031372 (macromolecular complex	intracellular)[	]GO:0061631 (catalytic activity	transferase activity)[	]False[	]True[	]False[	]False[	]False[	]False[	]False[	]False[	]False[	]False[	]False[	]False[	]False[	]False[	]False[	]False[	]False[	]False[	]True[	]False[	]False[	]False[	]False[	]True[	]False[	]False[	]True[	]False[	]False[	]False[	]False[	]True[	]False[
Q08200[	]Q08200[	][	]60S ribosomal protein L10[	]RPL10[	]Gallus gallus[	]210[	]Ribosomal protein; but also seems to bind to the leucine zipper of viral and cellular JUN.[	][	]http://www.uniprot.org/uniprot/Q08200[	]GO:0006412 cellular process[	]GO:0005634 (nucleus	intracellular) GO:0005840 (ribosome	intracellular)[	]GO:0003735 (structural molecule activity	structural constituent of ribosome)[	]False[	]True[	]False[	]False[	]False[	]False[	]False[	]False[	]False[	]False[	]False[	]False[	]False[	]False[	]True[	]False[	]False[	]False[	]True[	]False[	]False[	]False[	]False[	]False[	]False[	]False[	]False[	]False[	]False[	]False[	]False[	]False[	]False[	]False[
P84169[	]P84169[	][	]26S proteasome non-ATPase regulatory subunit 13[	]PSMD13[	]Gallus gallus[	]376[	]Acts as a regulatory subunit of the 26S proteasome which is involved in the ATP-dependent degradation of ubiquitinated proteins.[	][	]http://www.uniprot.org/uniprot/P84169[	][	]GO:0022624 (macromolecular complex	intracellular)[	][	]False[	]False[	]False[	]False[	]False[	]False[	]False[	]False[	]False[	]False[	]False[	]False[	]False[	]False[	]False[	]False[	]False[	]False[	]False[	]False[	]False[	]False[	]False[	]False[	]False[	]False[	]True[	]False[	]False[	]False[	]False[	]False[	]False[	]False[	]False[	]False[
Q5ZML1[	]Q5ZML1[	][	]Importin subunit alpha-5[	]KPNA1[	]Gallus gallus[	]538[	]Functions in nuclear protein import as an adapter protein for nuclear receptor KPNB1. Binds specifically and directly to substrates containing either a simple or bipartite NLS motif. Docking of the importin/substrate complex to the nuclear pore complex (NPC) is mediated by KPNB1 through binding to nucleoporin FxFG repeats and the complex is subsequently translocated through the pore by an energy…	Ran-dependent mechanism. At the nucleoplasmic side of the NPC	Ran binds to importin-beta and the three components separate and importin-alpha and -beta are re-exported from the nucleus to the cytoplasm where GTP hydrolysis releases Ran from importin. The directionality of nuclear import is thought to be conferred by an asymmetric distribution of the GTP- and GDP-bound forms of Ran between the cytoplasm and nucleus (By similarity).[	][	]http://www.uniprot.org/uniprot/Q5ZML1[	]GO:0042307 regulationGO:0006606 localization[	]GO:0005737 (cytoplasm	intracellular) GO:0030425 (other	cell projection) GO:0005654 (nucleus	intracellular) GO:0005634 (nucleus	intracellular)[	]GO:0008565 (transporter	substrate-specific transporter activity)[	]False[	]False[	]False[	]False[	]False[	]False[	]True[	]False[	]True[	]False[	]False[	]False[	]False[	]False[	]False[	]False[	]False[	]False[	]True[	]False[	]False[	]False[	]False[	]False[	]False[	]False[	]False[	]True[	]True[	]False[
Q5ZKG5[	]Q5ZKG5[	][	]Low molecular weight phosphotyrosine protein phosphatase[	]ACP1[	]Gallus gallus[	]158[	]Acts on tyrosine phosphorylated proteins	low-MW aryl phosphates and natural and synthetic acyl phosphates.[	]A phosphate monoester + H(2)O = an alcohol + phosphate.[	]http://www.uniprot.org/uniprot/Q5ZKG5[	][	]GO:0005737 (cytoplasm	intracellular) GO:0009898 (plasma membrane	cell periphery) GO:0070062 (extracellular	extracellular organelle)[	]GO:0003993 (catalytic activity	hydrolase activity) GO:0004726 (catalytic activity	hydrolase activity)[	]False[	]False[	]False[	]False[	]False[	]False[	]False[	]False[	]False[	]False[	]False[	]False[	]False[	]False[	]False[	]False[	]False[	]False[	]False[	]False[	]False[	]True[	]False[	]True[	]False[	]False[	]False[	]True[	]False[	]False[	]False[
AEQ62910[	][	][	][	][	][	][	][	][	]http://www.uniprot.org/uniprot/AEQ62910[	][	][	][	]False[	]False[	]False[	]False[	]False[	]False[	]False[	]False[	]False[	]False[	]False[	]False[	]False[	]False[	]False[	]False[	]False[	]False[	]False[	]False[	]False[	]False[	]False[	]False[	]False[	]False[	]False[	]False[	]False[	]False[	]False[	]False[	]False[	]False[	]False[	]False[	]False[
Q9PTR5[	]Q9PTR5[	][	]Lissencephaly-1 homolog[	]PAFAH1B1[	]Gallus gallus[	]410[	]Positively regulates the activity of the minus-end directed microtubule motor protein dynein. May enhance dynein-mediated microtubule sliding by targeting dynein to the microtubule plus end. Required for several dynein- and microtubule-dependent processes such as the maintenance of Golgi integrity	the peripheral transport of microtubule fragments and the coupling of the nucleus and centrosome. May be required for proliferation of neuronal precursors and neuronal migration.[	][	]http://www.uniprot.org/uniprot/Q9PTR5[	]GO:0001675 cellular component organization or biogenesisGO:0030036 cellular component organization or biogenesisGO:0008344 behaviorGO:0001667 cellular processGO:0060117 cellular processGO:0048854 developmental processGO:0051301 cellular processGO:0090102 developmental processGO:0021540 cellular component organization or biogenesisGO:0043622 cellular component organization or biogenesisGO:0000132…	]GO:0000235 (cytoskeleton	intracellular) GO:0005938 (cytoplasm	cell periphery) GO:0031252 (other	cell leading edge) GO:0070062 (extracellular	extracellular organelle) GO:0000776 (chromosome	intracellular) GO:0005875 (cytoskeleton	intracellular) GO:0005815 (cytoskeleton	intracellular) GO:0031512 (other	cell projection) GO:0005635 (nucleus	endomembrane system) GO:0048471 (nucleus	intracellular)[	][	]False[	]True[	]True[	]False[	]False[	]True[	]False[	]False[	]True[	]False[	]False[	]True[	]False[	]True[	]False[	]False[	]False[	]False[	]True[	]False[	]True[	]False[	]False[	]True[	]False[	]False[
Q5ZKI0[	]Q5ZKI0[	][	]Calcium/calmodulin-dependent protein kinase type II delta chain[	]CAMK2D[	]Gallus gallus[	]479[	]CaM-kinase II (CAMK2) is a prominent kinase in the central nervous system.[	]ATP + a protein = ADP + a phosphoprotein.[	]http://www.uniprot.org/uniprot/Q5ZKI0[	][	][	]GO:0005524 (binding	carbohydrate derivative binding) GO:0004683 (catalytic activity	transferase activity)[	]False[	]False[	]False[	]False[	]False[	]False[	]False[	]False[	]False[	]False[	]False[	]False[	]False[	]False[	]False[	]False[	]False[	]False[	]False[	]False[	]False[	]False[	]False[	]False[	]False[	]False[	]False[	]False[	]False[	]False[	]True[	]True[	]False[	]False[	]False[
Q5ZL55[	]Q5ZL55[	][	]Charged multivesicular body protein 6[	]CHMP6[	]Gallus gallus[	]200[	]Probable core component of the endosomal sorting required for transport complex III (ESCRT-III) which is involved in multivesicular bodies (MVBs) formation and sorting of endosomal cargo proteins into MVBs. MVBs contain intraluminal vesicles (ILVs) that are generated by invagination and scission from the limiting membrane of the endosome and mostly are delivered to lysosomes enabling degradation…	such as stimulated growth factor receptors	lysosomal enzymes and lipids. In the ESCRT-III complex	it probably serves as an acceptor for the ESCRT-II complex on endosomal membranes (By similarity).[	][	]http://www.uniprot.org/uniprot/Q5ZL55[	]GO:0000920 cellular processGO:0007080 cellular component organization or biogenesisGO:0006997 cellular component organization or biogenesisGO:0015031 localizationGO:0007034 localizationGO:0039702 cellular component organization or biogenesis[	]GO:0000815 (endosome	endomembrane system) GO:0070062 (extracellular	extracellular organelle) GO:0031902 (endosome	endomembrane system)[	][	]False[	]True[	]False[	]False[	]False[	]False[	]True[	]False[	]False[	]False[	]False[	]True[	]True[	]False[	]False[	]False[	]False[	]False[	]False[	]False[	]False[	]False[	]False[	]True[	]False[	]False[	]False[	]False[	]False[	]False[	]False[
P18302[	]P18302[	][	]Drebrin[	]DBN1[	]Gallus gallus[	][	]Drebrins might play some role in cell migration	extension of neuronal processes and plasticity of dendrites	respectively.[	][	]http://www.uniprot.org/uniprot/P18302[	]GO:0007015 cellular component organization or biogenesisGO:0030154 cellular processGO:0007399 developmental process[	]GO:0005737 (cytoplasm	intracellular)[	][	]False[	]True[	]True[	]False[	]False[	]False[	]False[	]False[	]False[	]False[	]False[	]True[	]False[	]False[	]False[	]False[	]False[	]False[	]False[	]False[	]False[	]False[	]False[	]False[	]False[	]False[	]False[	]True[	]False[	]False[	]False[	]False[	]False[	]False[
O13268[	]O13268[	][	]Proteasome subunit alpha type-7[	]PSMA7[	]Gallus gallus[	]249[	]The proteasome is a multicatalytic proteinase complex which is characterized by its ability to cleave peptides with Arg	Phe	Tyr	Leu	and Glu adjacent to the leaving group at neutral or slightly basic pH. The proteasome has an ATP-dependent proteolytic activity.[	]Cleavage of peptide bonds with very broad specificity.[	]http://www.uniprot.org/uniprot/O13268[	]GO:0006511 cellular process[	]GO:0005737 (cytoplasm	intracellular) GO:0005634 (nucleus	intracellular) GO:0005839 (macromolecular complex	intracellular) GO:0019773 (macromolecular complex	intracellular)[	]GO:0004298 (catalytic activity	hydrolase activity)[	]False[	]True[	]False[	]False[	]False[	]False[	]False[	]False[	]False[	]False[	]False[	]False[	]False[	]False[	]False[	]False[	]False[	]False[	]True[	]False[	]False[	]False[	]False[	]False[	]False[	]False[	]True[	]True[
Q8AXV0[	]Q8AXV0[	][	]Endophilin-A2[	]SH3GL1[	]Gallus gallus[	]367[	]Implicated in endocytosis. May recruit other proteins to membranes with high curvature (By similarity).[	][	]http://www.uniprot.org/uniprot/Q8AXV0[	]GO:0006897 localization[	]GO:0030054 (other) GO:0042995 (other	cell projection) GO:0031901 (endosome	endomembrane system) GO:0002102 (cytoskeleton	intracellular)[	]GO:0008289 (binding	lipid binding)[	]False[	]False[	]False[	]False[	]False[	]False[	]True[	]False[	]False[	]False[	]False[	]False[	]True[	]False[	]False[	]False[	]False[	]False[	]False[	]False[	]True[	]False[	]False[	]False[	]False[	]False[	]False[	]False[	]True[	]False[	]True[	]False[	]False[
P84407[	]P84407[	][	]Alpha-fetoprotein[	]AFP[	]Gallus gallus[	]615[	]Binds copper	nickel	and fatty acids as well as	and bilirubin less well than	serum albumin.[	][	]http://www.uniprot.org/uniprot/P84407[	]GO:0006810 localization[	]GO:0005615 (extracellular	extracellular region part)[	]GO:0046872 (binding	ion binding)[	]False[	]False[	]False[	]False[	]False[	]False[	]True[	]False[	]False[	]False[	]False[	]False[	]False[	]False[	]False[	]False[	]False[	]False[	]False[	]False[	]False[	]False[	]False[	]True[	]False[	]False[	]False[	]False[	]False[	]False[	]True[
P50460[	]P50460[	][	]Cysteine and glycine-rich protein 2[	]CSRP2[	]Gallus gallus[	]194[	]Totally down-regulated in transformed cells. May therefore take part in the control of cell growth and differentiation.[	][	]http://www.uniprot.org/uniprot/P50460[	]GO:0030154 cellular processGO:0007275 developmental process[	]GO:0005925 (other	anchoring junction) GO:0005634 (nucleus	intracellular)[	]GO:0008270 (binding	ion binding)[	]False[	]True[	]True[	]False[	]False[	]False[	]False[	]False[	]False[	]False[	]False[	]False[	]False[	]False[	]False[	]False[	]False[	]False[	]True[	]False[	]False[	]False[	]False[	]False[	]False[	]False[	]False[	]False[	]True[	]False[	]True[	]False[	]False[	]False[
P41125[	]P41125[	][	]60S ribosomal protein L13[	]RPL13[	]Gallus gallus[	]211[	][	][	]http://www.uniprot.org/uniprot/P41125[	]GO:0006412 cellular process[	]GO:0022625 (ribosome	intracellular) GO:0016020 (other) GO:0005730 (nucleus	intracellular)[	]GO:0044822 (binding	heterocyclic compound binding) GO:0003735 (structural molecule activity	structural constituent of ribosome)[	]False[	]True[	]False[	]False[	]False[	]False[	]False[	]False[	]False[	]False[	]False[	]False[	]False[	]False[	]True[	]False[	]False[	]False[	]True[	]False[	]False[	]False[	]False[	]False[	]False[	]False[	]False[	]False[	]True[	]False[	]True[	]False[	]False[
Q9I923[	]Q9I923[	][	]Regucalcin[	]RGN[	]Gallus gallus[	]299[	]Gluconolactonase with low activity towards other sugar lactones	including gulonolactone and galactonolactone. Catalyzes a key step in ascorbic acid (vitamin C) biosynthesis. Can also hydrolyze diisopropyl phosphorofluoridate and phenylacetate (in vitro). Calcium-binding protein. Modulates Ca(2+) signaling	and Ca(2+)-dependent cellular processes and enzyme activities (By similarity).[	]D-glucono-1	5-lactone + H(2)O = D-gluconate.[	]http://www.uniprot.org/uniprot/Q9I923[	]GO:0006874 regulationGO:0019853 cellular processGO:0032781 regulationGO:0050848 regulation[	]GO:0005737 (cytoplasm	intracellular) GO:0005634 (nucleus	intracellular)[	]GO:0005509 (binding	ion binding) GO:0030234 (molecular function regulator	enzyme regulator activity) GO:0004341 (catalytic activity	hydrolase activity) GO:0008270 (binding	ion binding)[	]False[	]True[	]False[	]False[	]False[	]False[	]False[	]False[	]True[	]False[	]False[	]False[	]False[	]False[	]False[	]False[	]False[	]False[	]True[	]False[	]False[	]False[	]False[	]False[	]False[	]False[	]False[	]True[
P84175[	]P84175[	][	]40S ribosomal protein S12[	]RPS12[	]Gallus gallus[	]132[	][	][	]http://www.uniprot.org/uniprot/P84175[	]GO:0006412 cellular process[	]GO:0022627 (ribosome	intracellular) GO:0016020 (other)[	]GO:0044822 (binding	heterocyclic compound binding) GO:0003735 (structural molecule activity	structural constituent of ribosome)[	]False[	]True[	]False[	]False[	]False[	]False[	]False[	]False[	]False[	]False[	]False[	]False[	]False[	]False[	]True[	]False[	]False[	]False[	]False[	]False[	]False[	]False[	]False[	]False[	]False[	]False[	]False[	]False[	]True[	]False[	]True[	]False[	]False[	]False[
Q5ZLX2[	]Q5ZLX2[	][	]Eukaryotic translation initiation factor 2 subunit 1[	]EIF2S1[	]Gallus gallus[	][	]Functions in the early steps of protein synthesis by forming a ternary complex with GTP and initiator tRNA. This complex binds to a 40S ribosomal subunit	followed by mRNA binding to form a 43S preinitiation complex. Junction of the 60S ribosomal subunit to form the 80S initiation complex is preceded by hydrolysis of the GTP bound to eIF-2 and release of an eIF-2-GDP binary complex. In order for eIF-2 to recycle and catalyze another round of initiation	the GDP bound to eIF-2 must exchange with GTP by way of a reaction catalyzed by eIF-2B (By similarity).[	][	]http://www.uniprot.org/uniprot/Q5ZLX2[	]GO:0046777 cellular processGO:1903146 regulationGO:0043558 regulationGO:0006413 cellular process[	]GO:0005737 (cytoplasm	intracellular) GO:0010494 (nucleus	intracellular) GO:0033290 (nucleus	intracellular) GO:0005850 (macromolecular complex	intracellular) GO:0005851 (macromolecular complex	intracellular) GO:0070062 (extracellular	extracellular organelle) GO:0016020 (other) GO:0043614 (nucleus	intracellular) GO:0005634 (nucleus	intracellular) GO:0005840 (ribosome	intracellular)[	]GO:0044822 (binding	heterocyclic compound binding) GO:0043022 (binding	macromolecular complex binding) GO:0003743 (binding	heterocyclic compound binding)[	]False[	]True[	]False[	]False[	]False[	]False[	]False[	]False[	]True[	]False[	]False[	]False[	]False[	]False[	]True[	]False[	]False[	]False[	]True[	]False[	]False[	]False[	]False[
Q5ZIA5[	]Q5ZIA5[	][	]Coatomer subunit beta[	]COPB1[	]Gallus gallus[	]953[	]The coatomer is a cytosolic protein complex that binds to dilysine motifs and reversibly associates with Golgi non-clathrin-coated vesicles	which further mediate biosynthetic protein transport from the ER	via the Golgi up to the trans Golgi network. Coatomer complex is required for budding from Golgi membranes	and is essential for the retrograde Golgi-to-ER transport of dilysine-tagged proteins (By similarity).[	][	]http://www.uniprot.org/uniprot/Q5ZIA5[	]GO:0006886 localizationGO:0016192 localization[	]GO:0030126 (other intracellular organelles	endomembrane system)[	]GO:0005198 (structural molecule activity)[	]False[	]False[	]False[	]False[	]False[	]False[	]True[	]False[	]False[	]False[	]False[	]False[	]False[	]False[	]False[	]False[	]False[	]False[	]False[	]False[	]False[	]False[	]False[	]False[	]True[	]False[	]False[	]False[	]False[	]False[	]False[	]False[	]False[
Q9I9E0[	]Q9I9E0[	][	]Serine/threonine-protein kinase TAO3[	]TAOK3[	]Gallus gallus[	]898[	]Serine/threonine-protein kinase that acts as a regulator of the p38/MAPK14 stress-activated MAPK cascade and of the MAPK8/JNK cascade. Acts as an activator of the p38/MAPK14 stress-activated MAPK cascade. In response to DNA damage	involved in the G2/M transition DNA damage checkpoint by activating the p38/MAPK14 stress-activated MAPK cascade	probably by mediating phosphorylation of upstream MAP kinase kinases. Inhibits basal activity of MAPK8/JNK cascade (By similarity).[	]ATP + a protein = ADP + a phosphoprotein.[	]http://www.uniprot.org/uniprot/Q9I9E0[	]GO:0006974 cellular processGO:0006281 cellular processGO:0000165 regulationGO:0007095 regulationGO:0046329 regulationGO:0046330 regulationGO:0032874 regulationGO:0046777 cellular processGO:0006468 cellular process[	]GO:0005737 (cytoplasm	intracellular)[	]GO:0005524 (binding	carbohydrate derivative binding) GO:0004674 (catalytic activity	transferase activity) GO:0016740 (catalytic activity	transferase activity)[	]False[	]True[	]False[	]False[	]False[	]False[	]False[	]False[	]True[	]False[	]False[	]False[	]False[	]False[	]False[	]False[	]False[	]False[	]False[	]False[	]False[	]False[	]False[	]False[	]False[	]False[	]False[	]True[	]False[	]False[	]True[
P05122[	]P05122[	][	]Creatine kinase B-type[	]CKB[	]Gallus gallus[	][	]Reversibly catalyzes the transfer of phosphate between ATP and various phosphogens (e.g. creatine phosphate). Creatine kinase isoenzymes play a central role in energy transduction in tissues with large	fluctuating energy demands	such as skeletal muscle	heart	brain and spermatozoa.[	]ATP + creatine = ADP + phosphocreatine.[	]http://www.uniprot.org/uniprot/P05122[	]GO:0016310 cellular process[	]GO:0005737 (cytoplasm	intracellular) GO:0005615 (extracellular	extracellular region part)[	]GO:0005524 (binding	carbohydrate derivative binding) GO:0004111 (catalytic activity	transferase activity)[	]False[	]True[	]False[	]False[	]False[	]False[	]False[	]False[	]False[	]False[	]False[	]False[	]False[	]False[	]False[	]False[	]False[	]False[	]False[	]False[	]False[	]False[	]False[	]True[	]False[	]False[	]False[	]True[	]False[
Q8JG30[	]Q8JG30[	][	]Sulfotransferase family cytosolic 1B member 1[	]SULT1B1[	]Gallus gallus[	]296[	]Sulfotransferase that utilizes 3'-phospho-5'-adenylyl sulfate (PAPS) as sulfonate donor to catalyze the sulfate conjugation of many hormones	neurotransmitters	drugs and xenobiotic compounds. Sulfonation increases the water solubility of most compounds	and therefore their renal excretion	but it can also result in bioactivation to form active metabolites. Sulfates thyroid hormones including 3	3'-diiodothyronine	catechols such as 4-nitrocatechol and 4-isopropylcatechol and phenols such as 2-bromophenol.[	][	]http://www.uniprot.org/uniprot/Q8JG30[	]GO:0008202 metabolic process[	]GO:0005737 (cytoplasm	intracellular)[	]GO:0008146 (catalytic activity	transferase activity)[	]False[	]False[	]False[	]False[	]False[	]False[	]False[	]True[	]False[	]False[	]False[	]False[	]False[	]False[	]False[	]False[	]False[	]False[	]False[	]False[	]False[	]False[	]False[	]False[	]False[	]False[	]False[	]True[	]False[
Q9W6V5[	]Q9W6V5[	][	]Receptor-type tyrosine-protein phosphatase eta[	]PTPRJ[	]Gallus gallus[	]1406[	]Tyrosine phosphatase which dephosphorylates or contributes to the dephosphorylation of several substrates. Plays a role in cell adhesion	migration	proliferation and differentiation (By similarity). May influence the potential of nonsensory supporting cells to either proliferate or differentiate into hair cells.[	]Protein tyrosine phosphate + H(2)O = protein tyrosine + phosphate.[	]http://www.uniprot.org/uniprot/Q9W6V5[	]GO:0042059 regulationGO:0043407 regulationGO:0051898 regulationGO:0050860 regulationGO:0048008 regulationGO:0045785 interaction with cells and organismsGO:0051894 interaction with cells and organisms[	]GO:0005911 (other	cell-cell junction) GO:0016021 (other	membrane part) GO:0005886 (plasma membrane	cell periphery) GO:0032587 (plasma membrane	cell leading edge)[	]GO:0016791 (catalytic activity	hydrolase activity) GO:0004725 (catalytic activity	hydrolase activity)[	]False[	]False[	]False[	]False[	]False[	]True[	]False[	]False[	]True[	]False[	]False[	]False[	]False[	]False[	]False[	]False[	]False[	]False[	]False[	]False[	]False[	]True[	]False[	]False[	]False[	]False[	]False[	]False[	]True[
Q5ZIN1[	]Q5ZIN1[	][	]Nuclear migration protein nudC[	]NUDC[	]Gallus gallus[	]341[	]Plays a role in neurogenesis and neuronal migration. Necessary for correct formation of mitotic spindles and chromosome separation during mitosis. Necessary for cytokinesis and cell proliferation (By similarity).[	][	]http://www.uniprot.org/uniprot/Q5ZIN1[	]GO:0051301 cellular processGO:0007067 cellular component organization or biogenesis[	]GO:0005737 (cytoplasm	intracellular) GO:0005874 (cytoskeleton	intracellular)[	][	]False[	]True[	]False[	]False[	]False[	]False[	]False[	]False[	]False[	]False[	]False[	]True[	]False[	]False[	]False[	]False[	]False[	]False[	]False[	]False[	]True[	]False[	]False[	]False[	]False[	]False[	]False[	]True[	]False[	]False[	]False[	]False[	]False[	]False[	]False[
O42395[	]O42395[	][	]Cellular nucleic acid-binding protein[	]CNBP[	]Gallus gallus[	]172[	]Single-stranded DNA-binding protein	with specificity to the sterol regulatory element (SRE). Involved in sterol-mediated repression.[	][	]http://www.uniprot.org/uniprot/O42395[	]GO:0006355 regulationGO:0006351 cellular process[	]GO:0005783 (er	endomembrane system)[	]GO:0003677 (binding	heterocyclic compound binding) GO:0008270 (binding	ion binding)[	]False[	]True[	]False[	]False[	]False[	]False[	]False[	]False[	]True[	]False[	]False[	]False[	]False[	]False[	]False[	]False[	]True[	]False[	]False[	]False[	]False[	]False[	]False[	]False[	]False[	]False[	]False[	]False[	]False[	]False[	]True[	]False[	]False[
[truncated: 29 more columns]
