# Supplementary material for: Integrated Omics and Computational Glycobiology Reveal Structural Basis for Influenza A Virus Glycan Microheterogeneity and Host Interactions
Source: Mol Cell Proteomics. 2016 Mar 16;15(6):1895–912. doi: 10.1074/mcp.M116.058016 (PMC5083086; doi:10.1074/mcp.M116.058016)
Supplement: Supplemental Data [file 10.1074_M116.058016_mcp.M116.058016-3.zip › Glycan_array_results/Phil-82_400X_17220_V5.2_GenePixP550_Results.xls]

## Sheet: Sheet1
Chart Number	Structure on Masterlist	AvgMeanS-B w/o MIN/MAX	StDev	%CV																								Chart Number	P1 (1:400) Slide#17220 rRequest#White Alexa488_GenePixLoaner_P550 1/15/2015 YL	AvgMeanS-B w/o MIN/MAX	StDev	%CV
1	Gala-Sp8	56.25	6.13052	10.8987																								463	Neu5Aca2-6Galb1-4GlcNAcb1-4Mana1-6(GlcNAcb1-4)(Neu5Aca2-6Galb1-4GlcNAcb1-4(Neu5Aca2-6Galb1-4GlcNAcb1-2)Mana1-3)Manb1-4GlcNAcb1-4GlcNAcb-Sp21	17272.2	370.544	2.14531
2	Glca-Sp8	52.5	5.44671	10.3747																								465	Neu5Aca2-6Galb1-4GlcNAcb1-6(Neu5Aca2-6Galb1-4GlcNAcb1-2)Mana1-6(GlcNAcb1-4)(Neu5Aca2-6Galb1-4GlcNAcb1-4(Neu5Aca2-6Galb1-4GlcNAcb1-2)Mana1-3)Manb1-4GlcNAcb1-4GlcNAcb-Sp21	16225	521.496	3.21415
3	Mana-Sp8	36	2.16025	6.00069																								270	Neu5Aca2-6Galb1-4GlcNAcb1-3Galb1-4(Fuca1-3)GlcNAcb1-3Galb1-4(Fuca1-3)GlcNAcb-Sp0	14913.5	684.188	4.58771
4	GalNAca-Sp8	0	2	#DIV/0!																								464	Neu5Aca2-6Galb1-4GlcNAcb1-6(Neu5Aca2-6Galb1-4GlcNAcb1-2)Mana1-6(GlcNAcb1-4)(Neu5Aca2-6Galb1-4GlcNAcb1-2Mana1-3)Manb1-4GlcNAcb1-4GlcNAcb-Sp21	14200	596.28	4.19916
5	GalNAca-Sp15	28	3.74166	13.3631																								344	Neu5Aca2-6Galb1-4GlcNAcb1-2Mana1-6(Mana1-3)Manb1-4GlcNAcb1-4GlcNAc-Sp12	13668.2	1986.59	14.5343
6	Fuca-Sp8	35	4.24264	12.1218																								57	Neu5Aca2-6Galb1-4GlcNAcb1-2Mana1-6(Neu5Aca2-6Galb1-4GlcNAcb1-2Mana1-3)Manb1-4GlcNAcb1-4GlcNAcb-Sp24	13424.2	297.884	2.219
7	Fuca-Sp9	41	5.94418	14.498																								604	Neu5Aca2-6Galb1-4GlcNAcb1-3Galb1-4GlcNAcb1-6(Neu5Aca2-6Galb1-4GlcNAcb1-3Galb1-4GlcNAcb1-3)GalNAca-Sp14	12759.2	879.044	6.88946
8	Rhaa-Sp8	45.5	11.7331	25.7871																								462	Neu5Aca2-6Galb1-4GlcNAcb1-2Mana1-6(GlcNAcb1-4)(Neu5Aca2-6Galb1-4GlcNAcb1-2Mana1-3)Manb1-4GlcNAcb1-4GlcNAcb-Sp21	12626	482.226	3.81931
9	Neu5Aca-Sp8	1141	103.463	9.06778																								325	Neu5Aca2-3Galb1-4GlcNAcb1-2Mana1-6(Neu5Aca2-6Galb1-4GlcNAcb1-2Mana1-3)Manb1-4GlcNAcb1-4GlcNAcb-Sp12	12247.5	726.656	5.9331
10	Neu5Aca-Sp11	1215.75	19.5512	1.60816																								55	Neu5Aca2-6Galb1-4GlcNAcb1-2Mana1-6(Neu5Aca2-6Galb1-4GlcNAcb1-2Mana1-3)Manb1-4GlcNAcb1-4GlcNAcb-Sp12	12178.5	1685	13.8358
11	Neu5Acb-Sp8	29.25	1.70783	5.83872																								346	Neu5Aca2-6Galb1-4GlcNAcb1-2Mana1-6Manb1-4GlcNAcb1-4GlcNAc-Sp12	11343.5	773.085	6.81522
12	Galb-Sp8	60	3.16228	5.27046																								605	Neu5Aca2-6Galb1-4GlcNAcb1-3Galb1-4GlcNAcb1-3Galb1-4GlcNAcb1-2Mana1-6(Neu5Aca2-6Galb1-4GlcNAcb1-3Galb1-4GlcNAcb1-3Galb1-4GlcNAcb1-2Mana1-3)Manb1-4GlcNAcb1-4GlcNAcb-Sp12	10776.5	670.458	6.22148
13	Glcb-Sp8	35	3.16228	9.03508																								481	Neu5Aca2-6Galb1-4GlcNAcb1-2Mana1-6(Neu5Aca2-6Galb1-4GlcNAcb1-2Mana1-3)Manb1-4GlcNAcb1-4(Fuca1-6)GlcNAcb-Sp24	10622.8	334.668	3.15049
14	Manb-Sp8	42.75	1.25831	2.94341																								331	Neu5Aca2-6Galb1-4GlcNAcb1-3Galb1-4GlcNAcb1-3Galb1-4GlcNAcb-Sp0	10353	797.282	7.70097
15	GalNAcb-Sp8	26.5	4.43471	16.7348																								347	Neu5Aca2-6Galb1-4GlcNAcb1-2Mana1-3Manb1-4GlcNAcb1-4GlcNAc-Sp12	8846.5	1177.65	13.312
16	GlcNAcb-Sp0	34.5	4.12311	11.951																								345	Mana1-6(Neu5Aca2-6Galb1-4GlcNAcb1-2Mana1-3)Manb1-4GlcNAcb1-4GlcNAc-Sp12	8425.25	906.17	10.7554
17	GlcNAcb-Sp8	33.25	1.70783	5.13632																								267	Neu5Aca2-6Galb1-4(6S)GlcNAcb-Sp8	7880.75	594.747	7.54684
18	GlcN(Gc)b-Sp8	38	2.16025	5.68486																								501	Neu5Aca2-6GalNAcb1-4(6S)GlcNAcb-Sp8	7804.5	396.535	5.08086
19	Galb1-4GlcNAcb1-6(Galb1-4GlcNAcb1-3)GalNAca-Sp8	33.5	3.69685	11.0354																								600	Neu5Aca2-6Galb1-4GlcNAcb1-3Galb1-4GlcNAcb1-6(Galb1-3)GalNAca-Sp14	7561.25	986.066	13.041
20	Galb1-4GlcNAcb1-6(Galb1-4GlcNAcb1-3)GalNAc-Sp14	99.75	30.9556	31.0332																								480	Neu5Aca2-6Galb1-4 GlcNAcb1-6(Neu5Aca2-6Galb1-4GlcNAcb1-3)GalNAca-Sp14	6363.5	251.195	3.94744
21	GlcNAcb1-6(GlcNAcb1-4)(GlcNAcb1-3)GlcNAc-Sp8	31	14.8997	48.0634																								490	Neu5Aca2-3Galb1-3GlcNAcb1-6GalNAca-Sp14	6253.5	616.257	9.85459
22	6S(3S)Galb1-4(6S)GlcNAcb-Sp0	108	18.6726	17.2895																								607	Neu5Aca2-6Galb1-4GlcNAcb1-3Galb1-4GlcNAcb1-2Mana1-6(Neu5Aca2-6Galb1-4GlcNAcb1-3Galb1-4GlcNAcb1-2Mana1-3)Manb1-4GlcNAcb1-4GlcNAcb-Sp12	5684	762.259	13.4106
23	6S(3S)Galb1-4GlcNAcb-Sp0	70	19.2007	27.4296																								324	Neu5Aca2-3Galb1-4GlcNAcb1-2Mana1-6(Neu5Aca2-3Galb1-4GlcNAcb1-2Mana1-3)Manb1-4GlcNAcb1-4GlcNAcb-Sp12	5289.25	385.688	7.29193
24	(3S)Galb1-4(Fuca1-3)(6S)Glc-Sp0	277.5	199.286	71.8149																								329	Neu5Aca2-6Galb1-4GlcNAcb1-3Galb1-3GlcNAcb-Sp0	5116.25	271.361	5.30391
25	(3S)Galb1-4Glcb-Sp8	37.75	3.59398	9.52047																								273	Neu5Aca2-6Galb1-4Glcb-Sp8	5115.25	389.651	7.61745
26	(3S)Galb1-4(6S)Glcb-Sp0	26.75	1.25831	4.70395																								301	Neu5Aca2-6Galb1-4GlcNAcb1-2Mana1-6(Galb1-4GlcNAcb1-2Mana1-3)Manb1-4GlcNAcb1-4GlcNAcb-Sp12	4573.75	1165.61	25.4849
27	(3S)Galb1-4(6S)Glcb-Sp8	36.5	3.31662	9.08664																								308	Neu5Aca2-6Galb1-4GlcNAcb1-2Mana1-6(GlcNAcb1-2Mana1-3)Manb1-4GlcNAcb1-4GlcNAcb-Sp12	4391	154.456	3.51756
28	(3S)Galb1-3(Fuca1-4)GlcNAcb-Sp8	31.75	4.34933	13.6987																								601	Neu5Aca2-6Galb1-4GlcNAcb1-6(Galb1-3)GalNAca-Sp14	4311.25	201.402	4.67155
29	(3S)Galb1-3GalNAca-Sp8	25.75	1.25831	4.88662																								596	Neu5Aca2-6Galb1-4GlcNAcb1-3Galb1-4GlcNAcb1-3GalNAca-Sp14	3629.5	91.7333	2.52744
30	(3S)Galb1-3GlcNAcb-Sp0	20	3.16228	15.8114																								138	Neu5Aca2-6(Galb1-3)GlcNAcb1-4Galb1-4Glcb-Sp10	3510	98.2344	2.7987
31	(3S)Galb1-3GlcNAcb-Sp8	31.25	4.71699	15.0944																								271	Neu5Aca2-6Galb1-4GlcNAcb1-3Galb1-4GlcNAcb-Sp0	3443.5	224.294	6.51354
32	(3S)Galb1-4(Fuca1-3)GlcNAc-Sp0	19	2.16025	11.3697																								482	Neu5Aca2-3Galb1-4GlcNAcb1-2Mana1-6(Neu5Aca2-3Galb1-4GlcNAcb1-2Mana1-3)Manb1-4GlcNAcb1-4(Fuca1-6)GlcNAcb-Sp24	3002.25	212.252	7.06976
33	(3S)Galb1-4(Fuca1-3)GlcNAc-Sp8	27	1.82574	6.76201																								56	Neu5Aca2-6Galb1-4GlcNAcb1-2Mana1-6(Neu5Aca2-6Galb1-4GlcNAcb1-2Man-a1-3)Manb1-4GlcNAcb1-4GlcNAcb-Sp21	2714.25	99.781	3.67619
34	(3S)Galb1-4(6S)GlcNAcb-Sp0	27.25	2.62996	9.65121																								266	Neu5Aca2-6GalNAcb1-4GlcNAcb-Sp0	2384.5	294.353	12.3444
35	(3S)Galb1-4(6S)GlcNAcb-Sp8	30	3.82971	12.7657																								376	Neu5Aca2-6Galb1-4GlcNAcb1-3GalNAc-Sp14	2262.75	623.8	27.5682
36	(3S)Galb1-4GlcNAcb-Sp0	27.25	7.18215	26.3565																								286	Neu5Gca2-6Galb1-4GlcNAcb-Sp0	1920.75	351.954	18.3238
37	(3S)Galb1-4GlcNAcb-Sp8	40	8.83176	22.0794																								269	Neu5Aca2-6Galb1-4GlcNAcb-Sp8	1862.25	192.171	10.3193
38	(3S)Galb-Sp8	36	3.16228	8.7841																								268	Neu5Aca2-6Galb1-4GlcNAcb-Sp0	1857.75	251.44	13.5347
39	(6S)(4S)Galb1-4GlcNAcb-Sp0	18.5	2.64575	14.3014																								365	Neu5Aca2-6GlcNAcb1-4GlcNAc-Sp21	1719.5	345.765	20.1085
40	(4S)Galb1-4GlcNAcb-Sp8	26.75	1.70783	6.38439																								458	Neu5Aca2-3Galb1-4GlcNAcb1-2Mana1-6(GlcNAcb1-4)(Neu5Aca2-3Galb1-4GlcNAcb1-2Mana1-3)Manb1-4GlcNAcb1-4GlcNAcb-Sp21	1322	133.119	10.0695
41	(6P)Mana-Sp8	28.75	1.25831	4.37672																								317	Neu5Aca2-3Galb1-4GlcNAcb1-6(Neu5Aca2-3Galb1-3)GalNAca-Sp14	1278.5	145.612	11.3893
42	(6S)Galb1-4Glcb-Sp0	31	2.82843	9.12396																								459	Neu5Aca2-3Galb1-4GlcNAcb1-4Mana1-6(GlcNAcb1-4)(Neu5Aca2-3Galb1-4GlcNAcb1-4(Neu5Aca2-3Galb1-4GlcNAcb1-2)Mana1-3)Manb1-4GlcNAcb1-4GlcNAcb-Sp21	1225.5	70.2496	5.73232
43	(6S)Galb1-4Glcb-Sp8	25.5	5.56776	21.8344																								10	Neu5Aca-Sp11	1215.75	19.5512	1.60816
44	(6S)Galb1-4GlcNAcb-Sp8	44.75	10.8743	24.3001																								274	Neu5Aca2-6Galb-Sp8	1148.5	450.288	39.2066
45	(6S)Galb1-4(6S)Glcb-Sp8	61.75	4.03113	6.52814																								9	Neu5Aca-Sp8	1141	103.463	9.06778
46	Neu5Aca2-3(6S)Galb1-4GlcNAcb-Sp8	58	16.7531	28.8847																								265	Neu5Aca2-6GalNAca-Sp8	1092.5	76.1468	6.96996
47	(6S)GlcNAcb-Sp8	67	24.59	36.7014																								238	Neu5Aca2-3Galb1-3(6S)GlcNAc-Sp8	1014.75	98.4797	9.70482
48	Neu5,9Ac2a-Sp8	90.25	39.263	43.5047																								476	Neu5Aca2-6Galb1-4GlcNAcb1-6(Galb1-3GlcNAcb1-3)Galb1-4Glcb-Sp21	1006.25	74.24	7.37789
49	Neu5,9Ac2a2-6Galb1-4GlcNAcb-Sp8	24.25	1.5	6.18557																								461	Neu5Aca2-3Galb1-4GlcNAcb1-6(Neu5Aca2-3Galb1-4GlcNAcb1-2)Mana1-6(GlcNAcb1-4)(Neu5Aca2-3Galb1-4GlcNAcb1-4(Neu5Aca2-3Galb1-4GlcNAcb1-2)Mana1-3)Manb1-4GlcNAcb1-4GlcNAcb-Sp21	997.25	776.633	77.8774
50	Mana1-6(Mana1-3)Manb1-4GlcNAcb1-4GlcNAcb-Sp12	22.25	2.06155	9.26541																								409	Galb1-4GlcNAcb1-6(Neu5Aca2-6Galb1-3GlcNAcb1-3)Galb1-4Glc-Sp21	964	32.187	3.3389
51	Mana1-6(Mana1-3)Manb1-4GlcNAcb1-4GlcNAcb-Sp13	21.5	1.29099	6.00463																								599	Neu5Aca2-3Galb1-4GlcNAcb1-3Galb1-4GlcNAcb1-6(Galb1-3)GalNAca-Sp14	948	48.2286	5.08741
52	GlcNAcb1-2Mana1-6(GlcNAcb1-2Mana1-3)Manb1-4GlcNAcb1-4GlcNAcb-Sp12	17.25	2.62996	15.2461																								253	Neu5Aca2-3Galb1-4(Fuca1-3)GlcNAcb1-3Galb1-4(Fuca1-3)GlcNAcb1-3Galb1-4(Fuca1-3)GlcNAcb-Sp0	944.5	160.197	16.961
53	GlcNAcb1-2Mana1-6(GlcNAcb1-2Mana1-3)Manb1-4GlcNAcb1-4GlcNAcb-Sp13	15	1.82574	12.1716																								244	Neu5Aca2-6(Neu5Aca2-3Galb1-3)GalNAca-Sp14	819.5	190.904	23.2952
54	Galb1-4GlcNAcb1-2Mana1-6(Galb1-4GlcNAcb1-2Mana1-3)Manb1-4GlcNAcb1-4GlcNAcb-Sp12	14.25	1.89297	13.284																								272	Neu5Aca2-6Galb1-4Glcb-Sp0	790.5	94.8982	12.0048
55	Neu5Aca2-6Galb1-4GlcNAcb1-2Mana1-6(Neu5Aca2-6Galb1-4GlcNAcb1-2Mana1-3)Manb1-4GlcNAcb1-4GlcNAcb-Sp12	12178.5	1685	13.8358																								343	GlcNAca1-4Galb1-3GalNAc-Sp14	759.5	67.5993	8.9005
56	Neu5Aca2-6Galb1-4GlcNAcb1-2Mana1-6(Neu5Aca2-6Galb1-4GlcNAcb1-2Man-a1-3)Manb1-4GlcNAcb1-4GlcNAcb-Sp21	2714.25	99.781	3.67619																								519	Neu5Aca2-6Galb1-4GlcNAcb1-2Man-Sp0	759.5	127.097	16.7343
57	Neu5Aca2-6Galb1-4GlcNAcb1-2Mana1-6(Neu5Aca2-6Galb1-4GlcNAcb1-2Mana1-3)Manb1-4GlcNAcb1-4GlcNAcb-Sp24	13424.2	297.884	2.219																								542	Neu5Gca2-3Galb1-4GlcNAcb1-3Galb1-4GlcNAcb1-2Mana1-6(Neu5Gca2-3Galb1-4GlcNAcb1-3Galb1-4GlcNAcb1-2Mana1-3)Manb1-4GlcNAcb1-4GlcNAcb-Sp24	711.5	45.0592	6.33299
58	Fuca1-2Galb1-3GalNAcb1-3Gala-Sp9	31.75	2.98608	9.40497																								606	Neu5Aca2-3Galb1-4GlcNAcb1-3Galb1-4GlcNAcb1-3Galb1-4GlcNAcb1-2Mana1-6(Neu5Aca2-3Galb1-4GlcNAcb1-3Galb1-4GlcNAcb1-3Galb1-4GlcNAcb1-2Mana1-3)Manb1-4GlcNAcb1-4GlcNAcb-Sp12	684.25	41.1208	6.00961
59	Fuca1-2Galb1-3GalNAcb1-3Gala1-4Galb1-4Glcb-Sp9	21	3.3665	16.031																								470	Neu5Aca2-3Galb1-4GlcNAcb1-6(Neu5Aca2-3Galb1-4GlcNAcb1-3)GalNAca-Sp14	626.75	31.5634	5.03605
60	Fuca1-2Galb1-3(Fuca1-4)GlcNAcb-Sp8	27.5	2.38048	8.65628																								258	Neu5Aca2-3Galb1-4GlcNAcb1-3Galb1-4GlcNAcb1-3Galb1-4GlcNAcb-Sp0	589.75	11.3248	1.92026
61	Fuca1-2Galb1-3GalNAca-Sp8	32	1.41421	4.41942																								264	Neu5Aca2-3Galb1-4Glcb-Sp8	563	34.8807	6.19551
62	Fuca1-2Galb1-3GalNAca-Sp14	18.25	0.957427	5.24618																								473	Neu5Aca2-3Galb1-3GlcNAcb1-6(Neu5Aca2-3Galb1-3GlcNAcb1-2)Mana1-6(Neu5Aca2-3Galb1-3GlcNAcb1-2Mana1-3)Manb1-4GlcNAcb1-4GlcNAcb-Sp19	539.25	55.8353	10.3543
63	Fuca1-2Galb1-3GalNAcb1-4(Neu5Aca2-3)Galb1-4Glcb-Sp0	25	3.4641	13.8564																								257	Neu5Aca2-3Galb1-4(Fuca1-3)GlcNAcb1-3Galb1-4GlcNAcb-Sp8	538	70.5549	13.1143
64	Fuca1-2Galb1-3GalNAcb1-4(Neu5Aca2-3)Galb1-4Glcb-Sp9	28.75	7.63217	26.5467																								237	Neu5Aca2-3GalNAcb1-4GlcNAcb-Sp0	530.25	59.0445	11.1352
65	Fuca1-2Galb1-3GlcNAcb1-3Galb1-4Glcb-Sp8	18.5	1.73205	9.36244																								261	Neu5Aca2-3Galb1-4GlcNAcb1-3Galb1-4GlcNAcb-Sp0	461.5	63.2587	13.7072
66	Fuca1-2Galb1-3GlcNAcb1-3Galb1-4Glcb-Sp10	37.75	14.4309	38.2275																								486	Neu5Aca2-6Galb1-4GlcNAcb1-6(Fuca1-2Galb1-4(Fuca1-3)GlcNAcb1-3)Galb1-4Glc-Sp21	449.75	68.9946	15.3406
67	Fuca1-2Galb1-3GlcNAcb-Sp0	102	14.8324	14.5416																								295	Neu5Aca2-3Galb1-4GlcNAcb1-3Galb1-3GlcNAcb-Sp0	413.25	15.9452	3.85849
68	Fuca1-2Galb1-3GlcNAcb-Sp8	38.75	8.65544	22.3366																								364	Fuca1-4(Galb1-3)GlcNAcb1-2Mana1-6(Fuca1-4(Galb1-3)GlcNAcb1-2Mana1-3)Manb1-4GlcNAcb1-4(Fuca1-6)GlcNAcb-Sp22	404.75	132.354	32.7002
69	Fuca1-2Galb1-4(Fuca1-3)GlcNAcb1-3Galb1-4(Fuca1-3)GlcNAcb-Sp0	44	10	22.7273																								247	Neu5Aca2-3Galb1-3GlcNAcb1-3Galb1-4GlcNAcb-Sp0	392.25	20.8866	5.32482
70	Fuca1-2Galb1-4(Fuca1-3)GlcNAcb1-3Galb1-4(Fuca1-3)GlcNAcb1-3Galb1-4(Fuca1-3)GlcNAcb-Sp0	65.25	9.60469	14.7198																								249	Neu5Aca2-3Galb1-3GlcNAcb-Sp0	379.5	61.071	16.0925
71	Fuca1-2Galb1-4(Fuca1-3)GlcNAcb-Sp0	35	1.41421	4.04061																								234	Neu5Aca2-3Galb1-3GalNAcb1-4(Neu5Aca2-3)Galb1-4Glcb-Sp0	377.75	35.2645	9.3354
72	Fuca1-2Galb1-4(Fuca1-3)GlcNAcb-Sp8	32.5	1.73205	5.32939																								375	Neu5Aca2-3Galb1-4GlcNAcb1-3GalNAc-Sp14	371	13.3666	3.60286
73	Fuca1-2Galb1-4GlcNAcb1-3Galb1-4GlcNAcb-Sp0	19.75	0.957427	4.84773																								250	Neu5Aca2-3Galb1-3GlcNAcb-Sp8	358.75	35.1414	9.79551
74	Fuca1-2Galb1-4GlcNAcb1-3Galb1-4GlcNAcb1-3Galb1-4GlcNAcb-Sp0	23	2.58199	11.226																								241	Neu5Aca2-3Galb1-4(Neu5Aca2-3Galb1-3)GlcNAcb-Sp8	335.25	27.2809	8.13749
75	Fuca1-2Galb1-4GlcNAcb-Sp0	25.5	8.3865	32.8882																								533	Neu5Aca2-3Galb1-4(Fuca1-3)GlcNAcb1-2Mana-Sp0	320.75	65.342	20.3716
76	Fuca1-2Galb1-4GlcNAcb-Sp8	28	3.55903	12.7108																								252	Neu5Aca2-3Galb1-4(Fuca1-3)(6S)GlcNAcb-Sp8	298.5	18.1567	6.08265
77	Fuca1-2Galb1-4Glcb-Sp0	34	6.37704	18.756																								256	Neu5Aca2-3Galb1-4(Fuca1-3)GlcNAcb1-3Galb-Sp8	279.75	20.0062	7.15147
78	Fuca1-2Galb-Sp8	35.25	2.98608	8.47115																								24	(3S)Galb1-4(Fuca1-3)(6S)Glc-Sp0	277.5	199.286	71.8149
79	Fuca1-3GlcNAcb-Sp8	25.5	2.08167	8.1634																								460	Neu5Aca2-3Galb1-4GlcNAcb1-6(Neu5Aca2-3Galb1-4GlcNAcb1-2)Mana1-6(GlcNAcb1-4)(Neu5Aca2-3Galb1-4GlcNAcb1-2Mana1-3)Manb1-4GlcNAcb1-4GlcNAcb-Sp21	266.5	42.1149	15.803
80	Fuca1-4GlcNAcb-Sp8	61	35.0143	57.4005																								223	Neu5Aca2-3Galb1-3GalNAca-Sp8	259	47.6305	18.3902
81	Fucb1-3GlcNAcb-Sp8	37.75	0.957427	2.53623																								243	Neu5Aca2-6(Neu5Aca2-3Galb1-3)GalNAca-Sp8	259	23.5089	9.07678
82	GalNAca1-3(Fuca1-2)Galb1-3GlcNAcb-Sp0	33.25	9.84463	29.6079																								242	Neu5Aca2-3Galb1-3(6S)GalNAca-Sp8	254.25	14.9304	5.87233
83	GalNAca1-3(Fuca1-2)Galb1-4(Fuca1-3)GlcNAcb-Sp0	41.75	3.30404	7.91386																								478	Neu5Aca2-3Galb1-4GlcNAcb1-6GalNAca-Sp14	245	56.1961	22.9372
84	(3S)Galb1-4(Fuca1-3)Glcb-Sp0	29.5	0.57735	1.95712																								366	Neu5Aca2-6GlcNAcb1-4GlcNAcb1-4GlcNAc-Sp21	240.75	28.3711	11.7844
85	GalNAca1-3(Fuca1-2)Galb1-4GlcNAcb-Sp0	24.75	1.5	6.06061																								591	Neu5Aca2-3Galb1-4GlcNAcb1-3Galb1-4GlcNAcb1-3GalNAca-Sp14	237	28.6938	12.1071
86	GalNAca1-3(Fuca1-2)Galb1-4GlcNAcb-Sp8	20.25	0.5	2.46914																								263	Neu5Aca2-3Galb1-4Glcb-Sp0	233	7.78888	3.34287
87	GalNAca1-3(Fuca1-2)Galb1-4Glcb-Sp0	20.75	1.5	7.22892																								440	Neu5Aca2-3Galb1-4GlcNAcb1-3Galb-Sp8	225.75	15.6285	6.92292
88	GlcNAcb1-3Galb1-3GalNAca-Sp8	35	2.58199	7.37711																								310	GlcNAcb1-4GlcNAcb-Sp10	225.25	15.9661	7.08817
89	GalNAca1-3(Fuca1-2)Galb-Sp8	29.5	3.69685	12.5317																								259	Neu5Aca2-3Galb1-4GlcNAcb-Sp0	218	10.4243	4.7818
90	GalNAca1-3(Fuca1-2)Galb-Sp18	26.75	4.92443	18.4091																								254	Neu5Aca2-3Galb1-4(Fuca1-3)GlcNAcb-Sp0	208.5	39.5348	18.9615
91	GalNAca1-3GalNAcb-Sp8	61	2.82843	4.63677																								367	Galb1-4(Fuca1-3)GlcNAcb1-6(Fuca1-2Galb1-4GlcNAcb1-3)Galb1-4Glc-Sp21	184	65.9242	35.8284
92	GalNAca1-3Galb-Sp8	34.75	3.20156	9.21313																								320	Neu5Aca2-8Neu5Acb-Sp17	181.75	14.1038	7.75999
93	GalNAca1-4(Fuca1-2)Galb1-4GlcNAcb-Sp8	64.25	25.1711	39.1768																								393	Gala1-3Galb1-3GlcNAcb1-2Mana1-6(Gala1-3Galb1-3GlcNAcb1-2Mana1-3)Manb1-4GlcNAcb1-4GlcNAc-Sp19	180.25	6.84957	3.80004
94	GalNAcb1-3GalNAca-Sp8	43.5	5.8023	13.3386																								361	Fuca1-2Galb1-4(Fuca1-3)GlcNAcb1-2Mana1-6(Fuca1-2Galb1-4(Fuca1-3)GlcNAcb1-2Mana1-3)Manb1-4GlcNAcb1-4GlcNAb-Sp20	180	35.2798	19.5999
95	GalNAcb1-3(Fuca1-2)Galb-Sp8	24	3.55903	14.8293																								595	Neu5Aca2-3Galb1-4GlcNAcb1-3Galb1-4GlcNAcb1-6(Neu5Aca2-3Galb1-4GlcNAcb1-3Galb1-4GlcNAcb1-3)GalNAca-Sp14	180	19.1311	10.6284
96	GalNAcb1-3Gala1-4Galb1-4GlcNAcb-Sp0	33	1.41421	4.2855																								492	Galb1-4(Fuca1-3)GlcNAcb1-6(Neu5Aca2-6(Neu5Aca2-3Galb1-3)GlcNAcb1-3)Galb1-4Glc-Sp21	164.5	125.312	76.1773
97	GalNAcb1-4(Fuca1-3)GlcNAcb-Sp0	66.25	5.56028	8.39287																								255	Neu5Aca2-3Galb1-4(Fuca1-3)GlcNAcb-Sp8	158.5	17.3109	10.9217
98	GalNAcb1-4GlcNAcb-Sp0	36.75	0.957427	2.60524																								455	Neu5Aca2-6Galb1-4GlcNAcb1-6(Fuca1-2Galb1-3GlcNAcb1-3)Galb1-4Glc-Sp21	157.5	6.55744	4.16345
99	GalNAcb1-4GlcNAcb-Sp8	37.25	3.30404	8.8699																								390	Galb1-3GlcNAcb1-3GalNAca-Sp14	151.75	48.7126	32.1006
100	Gala1-2Galb-Sp8	36	2.16025	6.00069																								566	Galb1-3GlcNAcb1-6(Galb1-3)GalNAc-Sp14	148.75	61.5217	41.3591
101	Gala1-3(Fuca1-2)Galb1-3GlcNAcb-Sp0	46.75	44.365	94.8983																								318	Neu5Aca2-6Galb1-4GlcNAcb1-2Mana1-6(Neu5Aca2-3Galb1-4GlcNAcb1-2Mana1-3)Manb1-4GlcNAcb1-4GlcNAcb-Sp12	146	30.6268	20.9773
102	Gala1-3(Fuca1-2)Galb1-3GlcNAcb-Sp8	24.75	4.64579	18.7709																								226	GalNAcb1-4(Neu5Aca2-8Neu5Aca2-8Neu5Aca2-3)Galb1-4Glcb-Sp0	143.75	33.3904	23.2281
103	Gala1-3(Fuca1-2)Galb1-4(Fuca1-3)GlcNAcb-Sp0	57.75	35.1698	60.9001																								200	G-ol-Sp8	141.75	61.9536	43.7063
104	Gala1-3(Fuca1-2)Galb1-4(Fuca1-3)GlcNAcb-Sp8	27	3.3665	12.4685																								525	Neu5Aca2-3Galb1-3GlcNAcb1-2Mana-Sp0	141	31.6122	22.42
105	Gala1-3(Fuca1-2)Galb1-4GlcNAc-Sp0	19.5	2.38048	12.2076																								357	KDNa2-3Galb1-4Glc-Sp0	138.75	22.2317	16.0229
106	Gala1-3(Fuca1-2)Galb1-4Glcb-Sp0	25.75	4.57347	17.7611																								451	Neu5Aca2-8Neu5Aca2-3Galb1-3GalNAcb1-4(Neu5Aca2-8Neu5Aca2-3)Galb1-4Glcb-Sp0	133.25	7.8475	5.88931
107	Gala1-3(Fuca1-2)Galb-Sp8	30	1.41421	4.71405																								245	Neu5Aca2-3Galb-Sp8	130.5	39.2301	30.0614
108	Gala1-3(Fuca1-2)Galb-Sp18	57.5	10.5987	18.4326																								398	Neu5Aca2-3Galb1-3GlcNAcb1-3GalNAca-Sp14	130.5	15.4164	11.8134
109	Gala1-4(Gala1-3)Galb1-4GlcNAcb-Sp8	30	1.1547	3.849																								557	GlcNAcb1-3Galb1-4GlcNAcb1-6(GlcNAcb1-3Galb1-4GlcNAcb1-2)Mana1-6(GlcNAcb1-3Galb1-4GlcNAcb1-2Man a1-3)Manb1-4GlcNAcb1-4GlcNAc-Sp24	130.25	18.3916	14.1202
110	Gala1-3GalNAca-Sp8	33.75	6.23832	18.4839																								294	Neu5Aca2-3Galb1-3GlcNAcb1-3Galb1-3GlcNAcb-Sp0	122	20.9284	17.1545
111	Gala1-3GalNAca-Sp16	16.75	5.67891	33.9039																								260	Neu5Aca2-3Galb1-4GlcNAcb-Sp8	119.5	10.2794	8.60203
112	Gala1-3GalNAcb-Sp8	27.25	3.30404	12.1249																								285	Neu5Gca2-6GalNAca-Sp0	118.5	19.841	16.7435
113	Gala1-3Galb1-4(Fuca1-3)GlcNAcb-Sp8	29	11.804	40.7033																								416	Gala1-3(Fuca1-2)Galb1-4(Fuca1-3)GlcNAcb1-3GalNAc-Sp14	116.25	18.6257	16.0221
114	Gala1-3Galb1-3GlcNAcb-Sp0	23.5	4.12311	17.5451																								394	Gala1-3Galb1-3(Fuca1-4)GlcNAcb1-2Mana1-6(Gala1-3Galb1-3(Fuca1-4)GlcNAcb1-2Mana1-3)Manb1-4GlcNAcb1-4GlcNAc-Sp19	115.25	25.0915	21.7714
115	Gala1-3Galb1-4GlcNAcb-Sp8	21.25	3.30404	15.5484																								203	GlcAb1-3Galb-Sp8	113	29.8775	26.4403
116	Gala1-3Galb1-4Glcb-Sp0	32.5	4.04145	12.4352																								204	GlcAb1-6Galb-Sp8	113	56.0773	49.626
117	Gala1-3Galb1-4Glc-Sp10	60.25	12.0381	19.9803																								319	Galb1-4GlcNAcb1-2Mana1-6(Neu5Aca2-6Galb1-4GlcNAcb1-2Mana1-3)Manb1-4GlcNAcb1-4GlcNAcb-Sp12	112	30.3315	27.0817
118	Gala1-3Galb-Sp8	72	13.8564	19.245																								602	Neu5Aca2-3Galb1-4GlcNAcb1-3Galb1-4GlcNAcb1-2Mana1-6(Neu5Aca2-3Galb1-4GlcNAcb1-3Galb1-4GlcNAcb1-2Mana1-3)Manb1-4GlcNAcb1-4GlcNAcb-Sp12	110	14.8324	13.484
119	Gala1-4(Fuca1-2)Galb1-4GlcNAcb-Sp8	29	1.82574	6.29566																								251	Neu5Aca2-3Galb1-4(6S)GlcNAcb-Sp8	109.75	17.0563	15.541
120	Gala1-4Galb1-4GlcNAcb-Sp0	27.75	4.85627	17.5001																								22	6S(3S)Galb1-4(6S)GlcNAcb-Sp0	108	18.6726	17.2895
121	Gala1-4Galb1-4GlcNAcb-Sp8	21.5	10.4083	48.4108																								177	GlcNAcb1-6(GlcNAcb1-3)GalNAca-Sp14	102.25	19.5	19.0709
122	Gala1-4Galb1-4Glcb-Sp0	30.75	2.87228	9.34075																								558	Galb1-4GlcNAcb1-3Galb1-4GlcNAcb1-6(Galb1-4GlcNAcb1-3Galb1-4GlcNAcb1-2)Mana1-6(Galb1-4GlcNAcb1-3Galb1-4GlcNAcb1-2Mana1-3)Mana1-4GlcNAcb1-4GlcNAc-Sp24	102.25	7.13559	6.97857
123	Gala1-4GlcNAcb-Sp8	24.25	4.85627	20.0258																								67	Fuca1-2Galb1-3GlcNAcb-Sp0	102	14.8324	14.5416
124	Gala1-6Glcb-Sp8	39	21.3542	54.7542																								298	(6P)Glcb-Sp10	101.75	13.2256	12.9981
125	Galb1-2Galb-Sp8	29	4.08248	14.0775																								20	Galb1-4GlcNAcb1-6(Galb1-4GlcNAcb1-3)GalNAc-Sp14	99.75	30.9556	31.0332
126	Galb1-3(Fuca1-4)GlcNAcb1-3Galb1-4(Fuca1-3)GlcNAcb-Sp0	14.25	4.99166	35.0292																								283	Neu5Gca2-3Galb1-4GlcNAcb-Sp0	99	12.1929	12.3161
127	Galb1-3GlcNAcb1-3Galb1-4(Fuca1-3)GlcNAcb-Sp0	17.5	1.29099	7.37711																								240	Neu5Aca2-3Galb1-3(Fuca1-4)GlcNAcb1-3Galb1-4(Fuca1-3)GlcNAcb-Sp0	96.5	4.3589	4.51699
128	Galb1-3(Fuca1-4)GlcNAc-Sp0	24.25	2.36291	9.74395																								341	GlcNAca1-4Galb1-4GlcNAcb1-3Galb1-4(Fuca1-3)GlcNAcb1-3Galb1-4(Fuca1-3)GlcNAcb-Sp0	94	20.347	21.6457
129	Galb1-3(Fuca1-4)GlcNAc-Sp8	21.75	3.59398	16.524																								581	Galb1-4GlcNAcb1-3Galb1-4GlcNAcb1-6(Galb1-4GlcNAcb1-3Galb1-4GlcNAb1-2)Mana1-6(Galb1-4GlcNAcb1-3Galb1-4GlcNAcb1-2Mana1-3)Manb1-4GlcNAcb1-4(Fuca1-6)GlcNAcb-Sp24	91.25	14.3614	15.7385
130	Fuca1-4(Galb1-3)GlcNAcb-Sp8	23	2.94392	12.7997																								48	Neu5,9Ac2a-Sp8	90.25	39.263	43.5047
131	Galb1-4GlcNAcb1-6GalNAca-Sp8	63	6.16441	9.78478																								300	Galb1-3Galb1-4GlcNAcb-Sp8	90.25	14.198	15.7319
132	Galb1-4GlcNAcb1-6GalNAc-Sp14	31.75	5.5	17.3228																								248	Fuca1-2(6S)Galb1-4Glcb-Sp0	89.75	31.5317	35.1328
133	GlcNAcb1-6(Galb1-3)GalNAca-Sp8	27	2.58199	9.56292																								479	Neu5Aca2-6Galb1-4GlcNAcb1-6GalNAca-Sp14	87	15.5778	17.9055
134	GlcNAcb1-6(Galb1-3)GalNAca-Sp14	18	2.58199	14.3444																								321	Neu5Aca2-8Neu5Aca2-8Neu5Acb-Sp8	86.75	30.3466	34.9817
135	Neu5Aca2-6(Galb1-3)GalNAca-Sp8	33.75	10.9049	32.3108																								568	(3S)GlcAb1-3Galb1-4GlcNAcb1-3Galb1-4Glc-Sp0	86	28.7866	33.4728
136	Neu5Aca2-6(Galb1-3)GalNAca-Sp14	72.75	14.1745	19.4839																								489	Galb1-3(Fuca1-4)GlcNAcb1-6GalNAca-Sp14	84.5	11.0303	13.0536
137	Neu5Acb2-6(Galb1-3)GalNAca-Sp8	21	1.63299	7.77616																								449	Gala1-3(Fuca1-2)Galb1-4GlcNAcb1-6(Gala1-3(Fuca1-2)Galb1-4GlcNAcb1-3)GalNAc-Sp14	80.5	33.4913	41.6041
138	Neu5Aca2-6(Galb1-3)GlcNAcb1-4Galb1-4Glcb-Sp10	3510	98.2344	2.7987																								439	Galb1-6Galb-Sp10	79.5	35.819	45.0553
139	Galb1-3GalNAca-Sp8	25.5	1.73205	6.79236																								322	Neu5Gcb2-6Galb1-4GlcNAc-Sp8	78.75	6.70199	8.51046
140	Galb1-3GalNAca-Sp14	37.75	16.6007	43.9754																								141	Galb1-3GalNAca-Sp16	77.5	15.1548	19.5545
141	Galb1-3GalNAca-Sp16	77.5	15.1548	19.5545																								202	GlcAb-Sp8	76.25	17.6328	23.125
142	Galb1-3GalNAcb-Sp8	34.25	2.98608	8.71848																								292	Galb1-4(Fuca1-3)GlcNAcb1-3Galb1-3(Fuca1-4)GlcNAcb-Sp0	76	16.452	21.6473
143	Galb1-3GalNAcb1-3Gala1-4Galb1-4Glcb-Sp0	29.25	8.80814	30.1133																								546	Galb1-4GlcNAcb1-3Galb1-4GlcNAcb1-3Galb1-4GlcNAcb1-2Mana1-6(Galb1-4GlcNAcb1-3Galb1-4GlcNAcb1-3Galb1-4GlcNAcb1-2Mana1-3)Manb1-4GlcNAcb1-4GlcNAcb-Sp12	75.75	11.5578	15.2579
144	Galb1-3GalNAcb1-4(Neu5Aca2-3)Galb1-4Glcb-Sp0	20.25	3.86221	19.0726																								224	Neu5Aca2-3Galb1-3GalNAca-Sp14	73.25	15.6924	21.423
145	Galb1-3GalNAcb1-4Galb1-4Glcb-Sp8	32.25	3.40343	10.5533																								136	Neu5Aca2-6(Galb1-3)GalNAca-Sp14	72.75	14.1745	19.4839
146	Galb1-3Galb-Sp8	33.75	2.62996	7.79246																								415	Fuca1-2Galb1-4(Fuca1-3)GlcNAcb1-3GalNAca-Sp14	72.75	13.7204	18.8597
147	Galb1-3GlcNAcb1-3Galb1-4GlcNAcb-Sp0	16.5	2.08167	12.6162																								118	Gala1-3Galb-Sp8	72	13.8564	19.245
148	Galb1-3GlcNAcb1-3Galb1-4Glcb-Sp10	23.5	4.3589	18.5485																								235	Neu5Aca2-6(Neu5Aca2-3)GalNAca-Sp8	72	38.9957	54.1607
149	Galb1-3GlcNAcb-Sp0	22.25	1.89297	8.50773																								417	GalNAca1-3(Fuca1-2)Galb1-4(Fuca1-3)GlcNAcb1-3GalNAc-Sp14	71.75	12.842	17.8982
150	Galb1-3GlcNAcb-Sp8	28.25	0.5	1.76991																								282	Neu5Gca2-3Galb1-4(Fuca1-3)GlcNAcb-Sp0	71	14.3062	20.1495
151	Galb1-4(Fuca1-3)GlcNAcb-Sp0	18.5	3.10913	16.8061																								201	GlcAa-Sp8	70.75	21.4845	30.3668
152	Galb1-4(Fuca1-3)GlcNAcb-Sp8	32	2.16025	6.75077																								469	Glca1-4Glca1-4Glca1-4Glcb-Sp10	70.75	113.91	161.004
153	Galb1-4(Fuca1-3)GlcNAcb1-3Galb1-4(Fuca1-3)GlcNAcb-Sp0	33	2.58199	7.82421																								23	6S(3S)Galb1-4GlcNAcb-Sp0	70	19.2007	27.4296
154	Galb1-4(Fuca1-3)GlcNAcb1-3Galb1-4(Fuca1-3)GlcNAcb1-3Galb1-4(Fuca1-3)GlcNAcb-Sp0	51	10.0995	19.803																								359	Fuca1-2Galb1-3GlcNAcb1-2Mana1-6(Fuca1-2Galb1-3GlcNAcb1-2Mana1-3)Manb1-4GlcNAcb1-4GlcNAcb-Sp20	69	5.88784	8.5331
155	Galb1-4(6S)Glcb-Sp0	31.75	3.30404	10.4064																								47	(6S)GlcNAcb-Sp8	67	24.59	36.7014
156	Galb1-4(6S)Glcb-Sp8	29.25	4.64579	15.883																								583	Galb1-4GlcNAcb1-3Galb1-4GlcNAcb1-3Galb1-4GlcNAcb1-6(Galb1-4GlcNAcb1-3Galb1-4GlcNAcb1-3Galb1-4GlcNAb1-2)Mana1-6(Galb1-4GlcNAcb1-3Galb1-4GlcNAcb1-3Galb1-4GlcNAcb1-2Mana1-3)Manb1-4GlcNAcb1-4(Fuca1-6)GlcNAcb-Sp24	67	17.7951	26.5599
157	Galb1-4GalNAca1-3(Fuca1-2)Galb1-4GlcNAcb-Sp8	18.75	0.957427	5.10628																								97	GalNAcb1-4(Fuca1-3)GlcNAcb-Sp0	66.25	5.56028	8.39287
158	Galb1-4GalNAcb1-3(Fuca1-2)Galb1-4GlcNAcb-Sp8	20.75	0.957427	4.61411																								441	GalNAcb1-6GalNAcb-Sp8	66	26.5832	40.2776
159	Galb1-4GlcNAcb1-3GalNAca-Sp8	20	0.816497	4.08248																								562	GalNAcb1-4GlcNAcb1-3GalNAcb1-4GlcNAcb-Sp0	65.75	13.5984	20.682
160	Galb1-4GlcNAcb1-3GalNAc-Sp14	15	2.44949	16.3299																								70	Fuca1-2Galb1-4(Fuca1-3)GlcNAcb1-3Galb1-4(Fuca1-3)GlcNAcb1-3Galb1-4(Fuca1-3)GlcNAcb-Sp0	65.25	9.60469	14.7198
161	Galb1-4GlcNAcb1-3Galb1-4(Fuca1-3)GlcNAcb1-3Galb1-4(Fuca1-3)GlcNAcb-Sp0	16	2.16025	13.5015																								410	Galb1-3GalNAcb1-4(Neu5Aca2-8Neu5Aca2-3)Galb1-4Glcb-Sp0	65	14.7874	22.7498
162	Galb1-4GlcNAcb1-3Galb1-4GlcNAcb1-3Galb1-4GlcNAcb-Sp0	13.5	1.91485	14.1841																								246	Neu5Aca2-3Galb1-3GalNAcb1-3Gala1-4Galb1-4Glcb-Sp0	64.75	15.4569	23.8717
163	Galb1-4GlcNAcb1-3Galb1-4GlcNAcb-Sp0	17.75	3.0957	17.4405																								93	GalNAca1-4(Fuca1-2)Galb1-4GlcNAcb-Sp8	64.25	25.1711	39.1768
164	Galb1-4GlcNAcb1-3Galb1-4Glcb-Sp0	37.25	16.8201	45.1547																								452	GalNAcb1-4Galb1-4Glcb-Sp0	64	7.43864	11.6229
165	Galb1-4GlcNAcb1-3Galb1-4Glcb-Sp8	42.75	8.5	19.883																								131	Galb1-4GlcNAcb1-6GalNAca-Sp8	63	6.16441	9.78478
166	Galb1-4GlcNAcb1-6(Galb1-3)GalNAca-Sp8	47.25	7.63217	16.1527																								358	KDNa2-3Galb1-3GalNAca-Sp14	62.75	11.1766	17.8113
167	Galb1-4GlcNAcb1-6(Galb1-3)GalNAc-Sp14	22	2.16025	9.8193																								594	GlcNAcb1-3Galb1-4GlcNAcb1-6(GlcNAcb1-3Galb1-4GlcNAcb1-3)GalNAca-Sp14	62.5	126.832	202.931
168	Galb1-4GlcNAcb-Sp0	27.5	3.87298	14.0836																								45	(6S)Galb1-4(6S)Glcb-Sp8	61.75	4.03113	6.52814
169	Galb1-4GlcNAcb-Sp8	37.25	8.18026	21.9604																								80	Fuca1-4GlcNAcb-Sp8	61	35.0143	57.4005
170	Galb1-4GlcNAcb-Sp23	17	2.82843	16.6378																								91	GalNAca1-3GalNAcb-Sp8	61	2.82843	4.63677
171	Galb1-4Glcb-Sp0	28.5	1	3.50877																								327	Neu5,9Ac2a2-3Galb1-4GlcNAcb-Sp0	61	9.83192	16.1179
172	Galb1-4Glcb-Sp8	24.5	0.57735	2.35653																								117	Gala1-3Galb1-4Glc-Sp10	60.25	12.0381	19.9803
173	GlcNAca1-3Galb1-4GlcNAcb-Sp8	10.75	12.842	119.46																								12	Galb-Sp8	60	3.16228	5.27046
174	GlcNAca1-6Galb1-4GlcNAcb-Sp8	17	0.816497	4.80292																								356	KDNa2-6Galb1-4GlcNAc-Sp0	60	22.166	36.9434
175	GlcNAcb1-2Galb1-3GalNAca-Sp8	21	2.16025	10.2869																								454	Gala1-3(Fuca1-2)Galb1-3GlcNAcb1-2Mana1-6(Gala1-3(Fuca1-2)Galb1-3GlcNAcb1-2Mana1-3)Manb1-4GlcNAcb1-4(Fuca1-6)GlcNAcb-Sp22	59.5	11.1505	18.7403
176	GlcNAcb1-6(GlcNAcb1-3)GalNAca-Sp8	26.25	2.21736	8.44707																								192	GlcNAcb1-6GalNAca-Sp8	59.25	14.7958	24.9719
177	GlcNAcb1-6(GlcNAcb1-3)GalNAca-Sp14	102.25	19.5	19.0709																								368	Galb1-4GlcNAcb1-2Mana1-6(Galb1-4GlcNAcb1-4(Galb1-4GlcNAcb1-2)Mana1-3)Manb1-4GlcNAcb1-4GlcNAc-Sp21	59.25	18.554	31.3147
178	GlcNAcb1-6(GlcNAcb1-3)Galb1-4GlcNAcb-Sp8	21.25	1.25831	5.92144																								355	KDNa2-3Galb1-4(Fuca1-3)GlcNAc-Sp0	59	11.5181	19.5222
179	GlcNAcb1-3GalNAca-Sp8	25.25	2.21736	8.78161																								180	GlcNAcb1-3GalNAca-Sp14	58.75	29.2276	49.749
180	GlcNAcb1-3GalNAca-Sp14	58.75	29.2276	49.749																								46	Neu5Aca2-3(6S)Galb1-4GlcNAcb-Sp8	58	16.7531	28.8847
181	GlcNAcb1-3Galb-Sp8	32.25	5.12348	15.8867																								103	Gala1-3(Fuca1-2)Galb1-4(Fuca1-3)GlcNAcb-Sp0	57.75	35.1698	60.9001
182	GlcNAcb1-3Galb1-4GlcNAcb-Sp0	17.5	0.57735	3.29914																								108	Gala1-3(Fuca1-2)Galb-Sp18	57.5	10.5987	18.4326
183	GlcNAcb1-3Galb1-4GlcNAcb-Sp8	23	2.94392	12.7997																								423	GalNAca1-3(Fuca1-2)Galb1-3GlcNAcb1-3GalNAc-Sp14	57.5	33.8378	58.8484
184	GlcNAcb1-3Galb1-4GlcNAcb1-3Galb1-4GlcNAcb-Sp0	13.25	0.5	3.77358																								502	GalNAcb1-4(Fuca1-3)(6S)GlcNAcb-Sp8	57.5	23.331	40.5756
185	GlcNAcb1-3Galb1-4Glcb-Sp0	41.75	36.1697	86.6341																								216	Mana1-6(Mana1-3)Mana1-6(Mana1-3)Manb1-4GlcNAcb1-4GlcNAcb-Sp12	57.25	8.05709	14.0735
186	GlcNAcb1-4-MDPLys	18	2.70801	15.0445																								418	Galb1-4(Fuca1-3)GlcNAcb1-2Mana1-6(Galb1-4(Fuca1-3)GlcNAcb1-2Mana1-3)Manb1-4GlcNAcb1-4(Fuca1-6)GlcNAcb-Sp22	56.75	8.95824	15.7854
187	GlcNAcb1-6(GlcNAcb1-4)GalNAca-Sp8	44	17.1853	39.0574																								1	Gala-Sp8	56.25	6.13052	10.8987
188	GlcNAcb1-4Galb1-4GlcNAcb-Sp8	33.25	8.92095	26.8299																								288	Neu5Aca2-3Galb1-4GlcNAcb1-6(Galb1-3)GalNAca-Sp14	56	12.6227	22.5406
189	GlcNAcb1-4GlcNAcb1-4GlcNAcb1-4GlcNAcb1-4GlcNAcb1-4GlcNAcb1-Sp8	24.25	2.5	10.3093																								340	GlcNAca1-4Galb1-4GlcNAcb1-3Galb1-4Glcb-Sp0	55.75	12.6853	22.7539
190	GlcNAcb1-4GlcNAcb1-4GlcNAcb1-4GlcNAcb1-4GlcNAcb1-Sp8	17.5	2.88675	16.4957																								291	Galb1-4(Fuca1-3)(6S)Glcb-Sp0	55	11.5181	20.942
191	GlcNAcb1-4GlcNAcb1-4GlcNAcb-Sp8	19.75	2.62996	13.3162																								215	Mana1-6(Mana1-3)Mana1-6(Mana1-2Mana1-3)Manb1-4GlcNAcb1-4GlcNAcb-Sp12	54.75	24.7706	45.2431
192	GlcNAcb1-6GalNAca-Sp8	59.25	14.7958	24.9719																								582	GlcNAcb1-3Galb1-4GlcNAcb1-3Galb1-4GlcNAcb1-6(GlcNAcb1-3Galb1-4GlcNAcb1-3Galb1-4GlcNAb1-2)Mana1-6(GlcNAcb1-3Galb1-4GlcNAcb1-3Galb1-4GlcNAcb1-2Mana1-3)Manb1-4GlcNAcb1-4(Fuca1-6)GlcNAcb-Sp24	53	7.95822	15.0155
193	GlcNAcb1-6GalNAca-Sp14	46	13.4412	29.2201																								447	Galb1-4GlcNAcb1-2Mana-Sp0	52.75	12.842	24.345
194	GlcNAcb1-6Galb1-4GlcNAcb-Sp8	35.25	8.95824	25.4134																								2	Glca-Sp8	52.5	5.44671	10.3747
195	Glca1-4Glcb-Sp8	21.75	5.90903	27.168																								354	(6S)GlcNAcb1-3Galb1-4GlcNAcb-Sp0	52.5	9.67815	18.4346
196	Glca1-4Glca-Sp8	30	1.41421	4.71405																								411	Neu5Aca2-3Galb1-3GalNAcb1-4(Neu5Aca2-8Neu5Aca2-3)Galb1-4Glcb-Sp0	52.5	10.5357	20.0679
197	Glca1-6Glca1-6Glcb-Sp8	33.5	3.31662	9.90037																								540	Galb1-4GlcNAcb1-3Galb1-4GlcNAcb1-2Mana1-6(Galb1-4GlcNAcb1-3Galb1-4GlcNAcb1-2Mana1-3)Manb1-4GlcNAcb1-4GlcNAcb-Sp12	52.5	5.91608	11.2687
198	Glcb1-4Glcb-Sp8	30.5	2.08167	6.82513																								532	Fuca1-4(Galb1-3)GlcNAcb1-2 Mana-Sp0	52	7.34847	14.1317
199	Glcb1-6Glcb-Sp8	28.75	2.36291	8.21881																								339	GlcNAca1-4Galb1-3GlcNAcb-Sp0	51.75	9.17878	17.7368
200	G-ol-Sp8	141.75	61.9536	43.7063																								284	Neu5Gca2-3Galb1-4Glcb-Sp0	51.25	2.21736	4.32655
201	GlcAa-Sp8	70.75	21.4845	30.3668																								425	Fuca1-2Galb1-3GlcNAcb1-2Mana1-6(Fuca1-2Galb1-3GlcNAcb1-2Mana1-3)Manb1-4GlcNAcb1-4(Fuca1-6)GlcNAcb-Sp22	51.25	3.0957	6.04038
202	GlcAb-Sp8	76.25	17.6328	23.125																								154	Galb1-4(Fuca1-3)GlcNAcb1-3Galb1-4(Fuca1-3)GlcNAcb1-3Galb1-4(Fuca1-3)GlcNAcb-Sp0	51	10.0995	19.803
203	GlcAb1-3Galb-Sp8	113	29.8775	26.4403																								371	Gala1-3Galb1-4(Fuca1-3)GlcNAcb1-2Mana1-6(Gala1-3Galb1-4(Fuca1-3)GlcNAcb1-2Mana1-3)Manb1-4GlcNAcb1-4GlcNAcb-Sp20	50	4.6188	9.2376
204	GlcAb1-6Galb-Sp8	113	56.0773	49.626																								403	Gala1-4Galb1-4GlcNAcb1-2Mana1-6(Gala1-4Galb1-4GlcNAcb1-2Mana1-3)Manb1-4GlcNAcb1-4GlcNAcb-Sp24	50	2.16025	4.32049
205	KDNa2-3Galb1-3GlcNAcb-Sp0	25.5	2.51661	9.86906																								239	Neu5Aca2-3Galb1-3(Fuca1-4)GlcNAcb-Sp8	49.5	9.43398	19.0585
206	KDNa2-3Galb1-4GlcNAcb-Sp0	24.25	2.21736	9.14374																								360	Fuca1-2Galb1-4GlcNAcb1-2Mana1-6(Fuca1-2Galb1-4GlcNAcb1-2Mana1-3)Manb1-4GlcNAcb1-4GlcNAcb-Sp20	49.5	7.93725	16.0349
207	Mana1-2Mana1-2Mana1-3Mana-Sp9	18	0.816497	4.53609																								584	GlcNAcb1-3Galb1-4GlcNAcb1-3Galb1-4GlcNAcb1-3Galb1-4GlcNAcb1-6(GlcNAcb1-3Galb1-4GlcNAcb1-3Galb1-4GlcNAcb1-3Galb1-4GlcNAb1-2)Mana1-6(GlcNAcb1-3Galb1-4GlcNAcb1-3Galb1-4GlcNAcb1-3Galb1-4GlcNAcb1-2Mana1-3)Manb1-4GlcNAcb1-4(Fuca1-6)GlcNAcb-Sp24	49.25	5.90903	11.998
208	Mana1-2Mana1-6(Mana1-2Mana1-3)Mana-Sp9	22.5	4.20317	18.6808																								471	Fuca1-2Galb1-4(Fuca1-3)GlcNAcb1-2Mana1-6(Fuca1-2Galb1-4(Fuca1-3)GlcNAcb1-2Mana1-3)Manb1-4GlcNAcb1-4(Fuca1-6)GlcNAcb-Sp24	48.75	2.5	5.12821
209	Mana1-2Mana1-3Mana-Sp9	28.25	4.42531	15.6648																								500	Fuca1-2(6S)Galb1-3(6S)GlcNAcb-Sp0	48.75	5.85235	12.0048
210	Mana1-6(Mana1-2Mana1-3)Mana1-6(Mana1-2Mana1-3)Manb1-4GlcNAcb1-4GlcNAcb-Sp12	6.25	7.18215	114.914																								311	GlcNAcb1-4GlcNAcb-Sp12	48.5	15.3297	31.6076
211	Mana1-2Mana1-6(Mana1-3)Mana1-6(Mana1-2Mana1-2Mana1-3)Manb1-4GlcNAcb1-4GlcNAcb-Sp12	45.25	17.6328	38.9676																								414	GalNAca1-3GalNAcb1-3Gala1-4Galb1-4Glcb-Sp0	48.25	44.3574	91.9325
212	Mana1-2Mana1-6(Mana1-2Mana1-3)Mana1-6(Mana1-2Mana1-2Mana1-3)Manb1-4GlcNAcb1-4GlcNAcb-Sp12	37.75	2.06155	5.46107																								495	Galb1-4(Fuca1-3)GlcNAcb1-2Mana-Sp0	48.25	4.34933	9.01415
213	Mana1-6(Mana1-3)Mana-Sp9	40	11.5758	28.9396																								287	Neu5Gca-Sp8	47.75	4.5	9.42408
214	Mana1-2Mana1-2Mana1-6(Mana1-3)Mana-Sp9	28	3.91578	13.9849																								328	Neu5,9Ac2a2-3Galb1-3GlcNAcb-Sp0	47.5	14.3875	30.2895
215	Mana1-6(Mana1-3)Mana1-6(Mana1-2Mana1-3)Manb1-4GlcNAcb1-4GlcNAcb-Sp12	54.75	24.7706	45.2431																								166	Galb1-4GlcNAcb1-6(Galb1-3)GalNAca-Sp8	47.25	7.63217	16.1527
216	Mana1-6(Mana1-3)Mana1-6(Mana1-3)Manb1-4GlcNAcb1-4GlcNAcb-Sp12	57.25	8.05709	14.0735																								377	Neu5Aca2-3Galb1-4(Fuca1-3)GlcNAcb1-3GalNAca-Sp14	47.25	4.11299	8.70474
217	Manb1-4GlcNAcb-Sp0	26.25	3.94757	15.0384																								297	(6S)Galb1-4(6S)GlcNAcb-Sp0	47	9.83192	20.919
218	Neu5Aca2-3Galb1-4GlcNAcb1-3Galb1-4(Fuca1-3)GlcNAcb-Sp0	15.5	1.73205	11.1745																								101	Gala1-3(Fuca1-2)Galb1-3GlcNAcb-Sp0	46.75	44.365	94.8983
219	(3S)Galb1-4(Fuca1-3)(6S)GlcNAcb-Sp8	35.25	2.87228	8.14832																								350	Mana1-6(Galb1-4GlcNAcb1-2Mana1-3)Manb1-4GlcNAcb1-4GlcNAcb-Sp12	46.25	8.34166	18.036
220	Fuca1-2(6S)Galb1-4GlcNAcb-Sp0	22.25	2.98608	13.4206																								193	GlcNAcb1-6GalNAca-Sp14	46	13.4412	29.2201
221	Fuca1-2Galb1-4(6S)GlcNAcb-Sp8	26.75	2.21736	8.28918																								472	Fuca1-2Galb1-3(Fuca1-4)GlcNAcb1-2Mana1-6(Fuca1-2Galb1-3(Fuca1-4)GlcNAcb1-2Mana1-3)Manb1-4GlcNAcb1-4(Fuca1-6)GlcNAcb1-4(Fuca1-6)GlcNAcb-Sp19	46	1.82574	3.969
222	Fuca1-2(6S)Galb1-4(6S)Glcb-Sp0	42.75	0.5	1.16959																								8	Rhaa-Sp8	45.5	11.7331	25.7871
223	Neu5Aca2-3Galb1-3GalNAca-Sp8	259	47.6305	18.3902																								262	Fuca1-2Galb1-4(6S)Glcb-Sp0	45.5	8.85061	19.4519
224	Neu5Aca2-3Galb1-3GalNAca-Sp14	73.25	15.6924	21.423																								374	Fuca1-4(Fuca1-2Galb1-3)GlcNAcb1-2Mana1-3(Fuca1-4(Fuca1-2Galb1-3)GlcNAcb1-2Mana1-3)Manb1-4GlcNAcb1-4GlcNAcb-Sp19	45.5	4.79583	10.5403
225	GalNAcb1-4(Neu5Aca2-8Neu5Aca2-8Neu5Aca2-8Neu5Aca2-3)Galb1-4Glcb-Sp0	33	13.9284	42.2072																								211	Mana1-2Mana1-6(Mana1-3)Mana1-6(Mana1-2Mana1-2Mana1-3)Manb1-4GlcNAcb1-4GlcNAcb-Sp12	45.25	17.6328	38.9676
226	GalNAcb1-4(Neu5Aca2-8Neu5Aca2-8Neu5Aca2-3)Galb1-4Glcb-Sp0	143.75	33.3904	23.2281																								528	Neu5Aca2-3Galb1-3GalNAcb1-4Galb1-4Glcb-Sp0	45.25	37.0529	81.8848
227	Neu5Aca2-8Neu5Aca2-8Neu5Aca2-3Galb1-4Glcb-Sp0	43.5	18.43	42.3679																								44	(6S)Galb1-4GlcNAcb-Sp8	44.75	10.8743	24.3001
228	GalNAcb1-4(Neu5Aca2-8Neu5Aca2-3)Galb1-4Glcb-Sp0	20.25	1.25831	6.21386																								419	Fuca1-2Galb1-4GlcNAcb1-2Mana1-6(Fuca1-2Galb1-4GlcNAcb1-2Mana1-3)Manb1-4GlcNAcb1-4(Fuca1-6)GlcNAcb-Sp22	44.75	0.957427	2.1395
229	Neu5Aca2-8Neu5Aca2-8Neu5Aca-Sp8	19.5	1.91485	9.81977																								427	Galb1-3GlcNAcb1-6(Galb1-3GlcNAcb1-2)Mana1-6(Galb1-3GlcNAcb1-2Mana1-3)Manb1-4GlcNAcb1-4GlcNAcb-Sp19	44.75	2.62996	5.877
230	Neu5Aca2-3(6S)Galb1-4(Fuca1-3)GlcNAcb-Sp8	23.25	3.5	15.0538																								468	Glca1-6Glca1-6Glca1-6Glcb-Sp10	44.5	5.32291	11.9616
231	GalNAcb1-4(Neu5Aca2-3)Galb1-4GlcNAcb-Sp0	25.5	1.73205	6.79236																								395	Neu5Aca2-3Galb1-3GlcNAcb1-2Mana1-6(Neu5Aca2-3Galb1-3GlcNAcb1-2Mana1-3)Manb1-4GlcNAcb1-4GlcNAc-Sp19	44.25	1.89297	4.2779
232	GalNAcb1-4(Neu5Aca2-3)Galb1-4GlcNAcb-Sp8	19.75	3.59398	18.1973																								69	Fuca1-2Galb1-4(Fuca1-3)GlcNAcb1-3Galb1-4(Fuca1-3)GlcNAcb-Sp0	44	10	22.7273
233	GalNAcb1-4(Neu5Aca2-3)Galb1-4Glcb-Sp0	23.5	2.38048	10.1297																								187	GlcNAcb1-6(GlcNAcb1-4)GalNAca-Sp8	44	17.1853	39.0574
234	Neu5Aca2-3Galb1-3GalNAcb1-4(Neu5Aca2-3)Galb1-4Glcb-Sp0	377.75	35.2645	9.3354																								477	Neu5Aca2-3Galb1-4GlcNAcb1-2Mana-Sp0	43.75	10.8128	24.715
235	Neu5Aca2-6(Neu5Aca2-3)GalNAca-Sp8	72	38.9957	54.1607																								94	GalNAcb1-3GalNAca-Sp8	43.5	5.8023	13.3386
236	Neu5Aca2-3GalNAca-Sp8	38.75	8.92095	23.0218																								227	Neu5Aca2-8Neu5Aca2-8Neu5Aca2-3Galb1-4Glcb-Sp0	43.5	18.43	42.3679
237	Neu5Aca2-3GalNAcb1-4GlcNAcb-Sp0	530.25	59.0445	11.1352																								570	Galb1-3GlcNAcb1-3Galb1-4GlcNAcb1-3Galb1-4GlcNAcb1-6(Galb1-3GlcNAcb1-3Galb1-4GlcNAcb1-3Galb1-4GlcNAb1-2)Mana1-6(Galb1-3GlcNAcb1-3Galb1-4GlcNAcb1-3Galb1-4GlcNAcb1-2Mana1-3)Manb1-4GlcNAcb1-4(Fuca1-6)GlcNAcb-Sp24	43	9.62635	22.3869
238	Neu5Aca2-3Galb1-3(6S)GlcNAc-Sp8	1014.75	98.4797	9.70482																								14	Manb-Sp8	42.75	1.25831	2.94341
239	Neu5Aca2-3Galb1-3(Fuca1-4)GlcNAcb-Sp8	49.5	9.43398	19.0585																								165	Galb1-4GlcNAcb1-3Galb1-4Glcb-Sp8	42.75	8.5	19.883
240	Neu5Aca2-3Galb1-3(Fuca1-4)GlcNAcb1-3Galb1-4(Fuca1-3)GlcNAcb-Sp0	96.5	4.3589	4.51699																								222	Fuca1-2(6S)Galb1-4(6S)Glcb-Sp0	42.75	0.5	1.16959
241	Neu5Aca2-3Galb1-4(Neu5Aca2-3Galb1-3)GlcNAcb-Sp8	335.25	27.2809	8.13749																								453	GalNAca1-3(Fuca1-2)Galb1-4GlcNAcb1-2Mana1-6(GalNAca1-3(Fuca1-2)Galb1-4GlcNAcb1-2Mana1-3)Manb1-4GlcNAcb1-4(Fuca1-6)GlcNAcb-Sp22	42.75	15.9034	37.2008
242	Neu5Aca2-3Galb1-3(6S)GalNAca-Sp8	254.25	14.9304	5.87233																								544	GlcNAcb1-3Galb1-4GlcNAcb1-3Galb1-4GlcNAcb1-2Mana1-6(GlcNAcb1-3Galb1-4GlcNAcb1-3Galb1-4GlcNAcb1-2Mana1-3)Manb1-4GlcNAcb1-4GlcNAcb-Sp12	42.5	4.65475	10.9523
243	Neu5Aca2-6(Neu5Aca2-3Galb1-3)GalNAca-Sp8	259	23.5089	9.07678																								314	Mana1-6(Mana1-3)Mana1-6(Mana1-3)Manb-Sp10	42.25	3.40343	8.05545
244	Neu5Aca2-6(Neu5Aca2-3Galb1-3)GalNAca-Sp14	819.5	190.904	23.2952																								83	GalNAca1-3(Fuca1-2)Galb1-4(Fuca1-3)GlcNAcb-Sp0	41.75	3.30404	7.91386
245	Neu5Aca2-3Galb-Sp8	130.5	39.2301	30.0614																								185	GlcNAcb1-3Galb1-4Glcb-Sp0	41.75	36.1697	86.6341
246	Neu5Aca2-3Galb1-3GalNAcb1-3Gala1-4Galb1-4Glcb-Sp0	64.75	15.4569	23.8717																								571	Galb1-3GlcNAcb1-3Galb1-4GlcNAcb1-6(Galb1-3GlcNAcb1-3Galb1-4GlcNAb1-2)Mana1-6(Galb1-3GlcNAcb1-3Galb1-4GlcNAcb1-2Mana1-3)Manb1-4GlcNAcb1-4(Fuca1-6)GlcNAcb-Sp24	41.75	4.92443	11.795
247	Neu5Aca2-3Galb1-3GlcNAcb1-3Galb1-4GlcNAcb-Sp0	392.25	20.8866	5.32482																								475	Galb1-3GlcNAcb1-2Mana1-6(GlcNAcb1-4)(Galb1-3GlcNAcb1-2Mana1-3)Manb1-4GlcNAcb1-4GlcNAcb-Sp21	41.5	1.29099	3.11083
248	Fuca1-2(6S)Galb1-4Glcb-Sp0	89.75	31.5317	35.1328																								293	Galb1-4GlcNAcb1-3Galb1-3GlcNAcb-Sp0	41.25	2.06155	4.9977
249	Neu5Aca2-3Galb1-3GlcNAcb-Sp0	379.5	61.071	16.0925																								7	Fuca-Sp9	41	5.94418	14.498
250	Neu5Aca2-3Galb1-3GlcNAcb-Sp8	358.75	35.1414	9.79551																								400	Galb1-4(Fuca1-3)GlcNAcb1-3GalNAca-Sp14	40.75	12.7377	31.2583
251	Neu5Aca2-3Galb1-4(6S)GlcNAcb-Sp8	109.75	17.0563	15.541																								363	Galb1-4GlcNAcb1-2Mana1-6(Mana1-3)Manb1-4GlcNAcb1-4GlcNAcb-Sp12	40.5	15.3731	37.9584
252	Neu5Aca2-3Galb1-4(Fuca1-3)(6S)GlcNAcb-Sp8	298.5	18.1567	6.08265																								290	Galb1-4(Fuca1-3)(6S)GlcNAcb-Sp0	40.25	8.8459	21.9774
253	Neu5Aca2-3Galb1-4(Fuca1-3)GlcNAcb1-3Galb1-4(Fuca1-3)GlcNAcb1-3Galb1-4(Fuca1-3)GlcNAcb-Sp0	944.5	160.197	16.961																								37	(3S)Galb1-4GlcNAcb-Sp8	40	8.83176	22.0794
254	Neu5Aca2-3Galb1-4(Fuca1-3)GlcNAcb-Sp0	208.5	39.5348	18.9615																								213	Mana1-6(Mana1-3)Mana-Sp9	40	11.5758	28.9396
255	Neu5Aca2-3Galb1-4(Fuca1-3)GlcNAcb-Sp8	158.5	17.3109	10.9217																								438	Galb1-4Galb-Sp10	40	12.4633	31.1582
256	Neu5Aca2-3Galb1-4(Fuca1-3)GlcNAcb1-3Galb-Sp8	279.75	20.0062	7.15147																								299	Neu5Aca2-3Galb1-4(Fuca1-3)GlcNAcb1-6(Galb1-3)GalNAca-Sp14	39.75	3.30404	8.31205
257	Neu5Aca2-3Galb1-4(Fuca1-3)GlcNAcb1-3Galb1-4GlcNAcb-Sp8	538	70.5549	13.1143																								338	GlcNAca1-4Galb1-4GlcNAcb-Sp0	39.75	7.63217	19.2004
258	Neu5Aca2-3Galb1-4GlcNAcb1-3Galb1-4GlcNAcb1-3Galb1-4GlcNAcb-Sp0	589.75	11.3248	1.92026																								362	Gala1-3Galb1-4GlcNAcb1-2Mana1-6(Gala1-3Galb1-4GlcNAcb1-2Mana1-3)Manb1-4GlcNAcb1-4GlcNAcb-Sp20	39.75	1.89297	4.76219
259	Neu5Aca2-3Galb1-4GlcNAcb-Sp0	218	10.4243	4.7818																								484	Galb1-4GlcNAcb1-6(Galb1-4GlcNAcb1-2)Mana1-6(Galb1-4GlcNAcb1-2Mana1-3)Manb1-4GlcNAcb1-4(Fuca1-6)GlcNAcb-Sp24	39.75	5.18813	13.0519
260	Neu5Aca2-3Galb1-4GlcNAcb-Sp8	119.5	10.2794	8.60203																								313	Mana1-6Manb-Sp10	39.5	0.57735	1.46165
261	Neu5Aca2-3Galb1-4GlcNAcb1-3Galb1-4GlcNAcb-Sp0	461.5	63.2587	13.7072																								587	Galb1-4GlcNAcb1-3Galb1-4GlcNAcb1-3Galb1-4GlcNAcb1-3Galb1-4GlcNAcb1-3Galb1-4GlcNAcb1-6(Galb1-4GlcNAcb1-3Galb1-4GlcNAcb1-3Galb1-4GlcNAcb1-3Galb1-4GlcNAcb1-3Galb1-4GlcNAb1-2)Mana1-6(Galb1-4GlcNAcb1-3Galb1-4GlcNAcb1-3Galb1-4GlcNAcb1-3Galb1-4GlcNAcb1-3Galb1-4GlcNAcb1-2Mana1-3)Manb1-4GlcNAcb1-4(Fuca1-6)GlcNAcb-Sp24	39.5	2.64575	6.6981
262	Fuca1-2Galb1-4(6S)Glcb-Sp0	45.5	8.85061	19.4519																								124	Gala1-6Glcb-Sp8	39	21.3542	54.7542
263	Neu5Aca2-3Galb1-4Glcb-Sp0	233	7.78888	3.34287																								281	Neu5Gca2-3Galb1-3GlcNAcb-Sp0	39	10.9848	28.1663
264	Neu5Aca2-3Galb1-4Glcb-Sp8	563	34.8807	6.19551																								68	Fuca1-2Galb1-3GlcNAcb-Sp8	38.75	8.65544	22.3366
265	Neu5Aca2-6GalNAca-Sp8	1092.5	76.1468	6.96996																								236	Neu5Aca2-3GalNAca-Sp8	38.75	8.92095	23.0218
266	Neu5Aca2-6GalNAcb1-4GlcNAcb-Sp0	2384.5	294.353	12.3444																								483	Mana1-6(Mana1-3)Manb1-4GlcNAcb1-4(Fuca1-6)GlcNAcb-Sp19	38.5	3	7.79221
267	Neu5Aca2-6Galb1-4(6S)GlcNAcb-Sp8	7880.75	594.747	7.54684																								603	GlcNAcb1-6(Neu5Aca2-3Galb1-3)GalNAca-Sp14	38.25	2.75379	7.19944
268	Neu5Aca2-6Galb1-4GlcNAcb-Sp0	1857.75	251.44	13.5347																								18	GlcN(Gc)b-Sp8	38	2.16025	5.68486
269	Neu5Aca2-6Galb1-4GlcNAcb-Sp8	1862.25	192.171	10.3193																								309	GlcNAcb1-3Man-Sp10	38	7.11805	18.7317
270	Neu5Aca2-6Galb1-4GlcNAcb1-3Galb1-4(Fuca1-3)GlcNAcb1-3Galb1-4(Fuca1-3)GlcNAcb-Sp0	14913.5	684.188	4.58771																								342	GlcNAca1-4Galb1-4GlcNAcb1-3Galb1-4GlcNAcb-Sp0	38	8.16497	21.4868
271	Neu5Aca2-6Galb1-4GlcNAcb1-3Galb1-4GlcNAcb-Sp0	3443.5	224.294	6.51354																								25	(3S)Galb1-4Glcb-Sp8	37.75	3.59398	9.52047
272	Neu5Aca2-6Galb1-4Glcb-Sp0	790.5	94.8982	12.0048																								66	Fuca1-2Galb1-3GlcNAcb1-3Galb1-4Glcb-Sp10	37.75	14.4309	38.2275
273	Neu5Aca2-6Galb1-4Glcb-Sp8	5115.25	389.651	7.61745																								81	Fucb1-3GlcNAcb-Sp8	37.75	0.957427	2.53623
274	Neu5Aca2-6Galb-Sp8	1148.5	450.288	39.2066																								140	Galb1-3GalNAca-Sp14	37.75	16.6007	43.9754
275	Neu5Aca2-8Neu5Aca-Sp8	30.75	2.21736	7.21091																								212	Mana1-2Mana1-6(Mana1-2Mana1-3)Mana1-6(Mana1-2Mana1-2Mana1-3)Manb1-4GlcNAcb1-4GlcNAcb-Sp12	37.75	2.06155	5.46107
276	Neu5Aca2-8Neu5Aca2-3Galb1-4Glcb-Sp0	17.25	0.957427	5.5503																								444	Fuca1-2Galb1-4 GlcNAcb1-2Mana1-6(Fuca1-2Galb1-4GlcNAcb1-2(Fuca1-2Galb1-4GlcNAcb1-4)Mana1-3)Manb1-4GlcNAcb1-4GlcNAcb-Sp12	37.75	1.5	3.97351
277	Galb1-3(Fuca1-4)GlcNAcb1-3Galb1-3(Fuca1-4)GlcNAcb-Sp0	29.75	3.86221	12.9822																								445	Fuca1-2Galb1-4(Fuca1-3)GlcNAcb1-2Mana1-6(Fuca1-2Galb1-4(Fuca1-3)GlcNAcb1-4(Fuca1-2Galb1-4(Fuca1-3)GlcNAcb1-2)Mana1-3)Manb1-4GlcNAcb1-4GlcNAcb-Sp12	37.75	1.70783	4.52404
278	Neu5Acb2-6GalNAca-Sp8	25.25	2.98608	11.8261																								99	GalNAcb1-4GlcNAcb-Sp8	37.25	3.30404	8.8699
279	Neu5Acb2-6Galb1-4GlcNAcb-Sp8	21.25	2.36291	11.1196																								164	Galb1-4GlcNAcb1-3Galb1-4Glcb-Sp0	37.25	16.8201	45.1547
280	Neu5Gca2-3Galb1-3(Fuca1-4)GlcNAcb-Sp0	24	4.69042	19.5434																								169	Galb1-4GlcNAcb-Sp8	37.25	8.18026	21.9604
281	Neu5Gca2-3Galb1-3GlcNAcb-Sp0	39	10.9848	28.1663																								330	Neu5Aca2-3Galb1-3(Fuca1-4)GlcNAcb1-3Galb1-3(Fuca1-4)GlcNAcb-Sp0	37.25	2.21736	5.95263
282	Neu5Gca2-3Galb1-4(Fuca1-3)GlcNAcb-Sp0	71	14.3062	20.1495																								98	GalNAcb1-4GlcNAcb-Sp0	36.75	0.957427	2.60524
283	Neu5Gca2-3Galb1-4GlcNAcb-Sp0	99	12.1929	12.3161																								27	(3S)Galb1-4(6S)Glcb-Sp8	36.5	3.31662	9.08664
284	Neu5Gca2-3Galb1-4Glcb-Sp0	51.25	2.21736	4.32655																								378	GalNAcb1-4GlcNAcb1-2Mana1-6(GalNAcb1-4GlcNAcb1-2Mana1-3)Manb1-4GlcNAcb1-4GlcNAc-Sp12	36.5	6.19139	16.9627
285	Neu5Gca2-6GalNAca-Sp0	118.5	19.841	16.7435																								426	Gala1-3(Fuca1-2)Galb1-4GlcNAcb1-2Mana1-6(Gala1-3(Fuca1-2)Galb1-4GlcNAcb1-2Mana1-3)Manb1-4GlcNAcb1-4(Fuca1-6)GlcNAcb-Sp22	36.5	5.97216	16.3621
286	Neu5Gca2-6Galb1-4GlcNAcb-Sp0	1920.75	351.954	18.3238																								456	GalNAca1-3(Fuca1-2)Galb1-3GlcNAcb1-2Mana1-6(GalNAca1-3(Fuca1-2)Galb1-3GlcNAcb1-2Mana1-3)Manb1-4GlcNAcb1-4(Fuca1-6)GlcNAcb-Sp22	36.5	2.38048	6.52185
287	Neu5Gca-Sp8	47.75	4.5	9.42408																								392	GalNAca1-3(Fuca1-2)Galb1-3GalNAca1-3(Fuca1-2)Galb1-4GlcNAcb-Sp0	36.25	9.74252	26.8759
288	Neu5Aca2-3Galb1-4GlcNAcb1-6(Galb1-3)GalNAca-Sp14	56	12.6227	22.5406																								577	GlcNAcb1-3Galb1-4GlcNAcb1-3Galb1-4GlcNAcb1-3Galb1-4GlcNAcb1-2Mana1-6(GlcNAcb1-3Galb1-4GlcNAcb1-3Galb1-4GlcNAcb1-3Galb1-4GlcNAcb1-2Mana1-3)Manb1-4GlcNAcb1-4(Fuca1-6)GlcNAcb-Sp24	36.25	3.5	9.65517
289	Galb1-3GlcNAcb1-3Galb1-3GlcNAcb-Sp0	19.25	2.98608	15.5121																								3	Mana-Sp8	36	2.16025	6.00069
290	Galb1-4(Fuca1-3)(6S)GlcNAcb-Sp0	40.25	8.8459	21.9774																								38	(3S)Galb-Sp8	36	3.16228	8.7841
291	Galb1-4(Fuca1-3)(6S)Glcb-Sp0	55	11.5181	20.942																								100	Gala1-2Galb-Sp8	36	2.16025	6.00069
292	Galb1-4(Fuca1-3)GlcNAcb1-3Galb1-3(Fuca1-4)GlcNAcb-Sp0	76	16.452	21.6473																								493	Fuca1-2Galb1-4GlcNAcb1-6GalNAca-Sp14	36	9.09212	25.2559
293	Galb1-4GlcNAcb1-3Galb1-3GlcNAcb-Sp0	41.25	2.06155	4.9977																								498	Fuca1-2Galb1-4GlcNAcb1-2Mana-Sp0	35.75	2.36291	6.60953
294	Neu5Aca2-3Galb1-3GlcNAcb1-3Galb1-3GlcNAcb-Sp0	122	20.9284	17.1545																								523	Galb1-3GlcNAcb1-2Mana-Sp0	35.75	1.70783	4.77713
295	Neu5Aca2-3Galb1-4GlcNAcb1-3Galb1-3GlcNAcb-Sp0	413.25	15.9452	3.85849																								534	GlcNAcb1-3Galb1-4GlcNAcb1-6(GlcNAcb1-3)Galb1-4GlcNAc-Sp0	35.75	14.9527	41.8257
296	4S(3S)Galb1-4GlcNAcb-Sp0	29.5	3	10.1695																								78	Fuca1-2Galb-Sp8	35.25	2.98608	8.47115
297	(6S)Galb1-4(6S)GlcNAcb-Sp0	47	9.83192	20.919																								194	GlcNAcb1-6Galb1-4GlcNAcb-Sp8	35.25	8.95824	25.4134
298	(6P)Glcb-Sp10	101.75	13.2256	12.9981																								219	(3S)Galb1-4(Fuca1-3)(6S)GlcNAcb-Sp8	35.25	2.87228	8.14832
299	Neu5Aca2-3Galb1-4(Fuca1-3)GlcNAcb1-6(Galb1-3)GalNAca-Sp14	39.75	3.30404	8.31205																								323	Galb1-3GlcNAcb1-2Mana1-6(Galb1-3GlcNAcb1-2Mana1-3)Manb1-4GlcNAcb1-4GlcNAcb-Sp19	35.25	3.30404	9.37316
300	Galb1-3Galb1-4GlcNAcb-Sp8	90.25	14.198	15.7319																								6	Fuca-Sp8	35	4.24264	12.1218
301	Neu5Aca2-6Galb1-4GlcNAcb1-2Mana1-6(Galb1-4GlcNAcb1-2Mana1-3)Manb1-4GlcNAcb1-4GlcNAcb-Sp12	4573.75	1165.61	25.4849																								13	Glcb-Sp8	35	3.16228	9.03508
302	Galb1-4GlcNAcb1-6(Galb1-4GlcNAcb1-3)Galb1-4GlcNAc-Sp0	17	1.41421	8.3189																								71	Fuca1-2Galb1-4(Fuca1-3)GlcNAcb-Sp0	35	1.41421	4.04061
303	GlcNAcb1-6(Galb1-4GlcNAcb1-3)Galb1-4GlcNAc-Sp0	28.5	10.4722	36.7445																								88	GlcNAcb1-3Galb1-3GalNAca-Sp8	35	2.58199	7.37711
304	Galb1-4GlcNAca1-6Galb1-4GlcNAcb-Sp0	17.25	1.25831	7.29453																								312	MurNAcb1-4GlcNAcb-Sp10	35	12.0277	34.365
305	Galb1-4GlcNAcb1-6Galb1-4GlcNAcb-Sp0	19.25	2.21736	11.5187																								567	Galb1-4GlcNAcb1-3Galb1-4GlcNAcb1-3Galb1-4GlcNAcb1-3Galb1-4GlcNAcb1-3Galb1-4GlcNAcb1-3Galb1-4GlcNAcb1-2Mana1-6(Galb1-4GlcNAcb1-3Galb1-4GlcNAcb1-3Galb1-4GlcNAcb1-3Galb1-4GlcNAcb1-3Galb1-4GlcNAcb1-3Galb1-4GlcNAcb1-2Mana1-3)Manb1-4GlcNAcb1-4GlcNAcb-Sp25	35	6.68331	19.0952
306	GalNAcb1-3Galb-Sp8	30.5	3.87298	12.6983																								92	GalNAca1-3Galb-Sp8	34.75	3.20156	9.21313
307	GlcAb1-3GlcNAcb-Sp8	31.75	2.87228	9.04656																								16	GlcNAcb-Sp0	34.5	4.12311	11.951
308	Neu5Aca2-6Galb1-4GlcNAcb1-2Mana1-6(GlcNAcb1-2Mana1-3)Manb1-4GlcNAcb1-4GlcNAcb-Sp12	4391	154.456	3.51756																								142	Galb1-3GalNAcb-Sp8	34.25	2.98608	8.71848
309	GlcNAcb1-3Man-Sp10	38	7.11805	18.7317																								569	(3S)GlcAb1-3Galb1-4GlcNAcb1-2Mana-Sp0	34.25	11.5289	33.6612
310	GlcNAcb1-4GlcNAcb-Sp10	225.25	15.9661	7.08817																								77	Fuca1-2Galb1-4Glcb-Sp0	34	6.37704	18.756
311	GlcNAcb1-4GlcNAcb-Sp12	48.5	15.3297	31.6076																								543	Fuca1-2Galb1-4GlcNAcb1-3Galb1-4GlcNAcb1-2Mana1-6(Fuca1-2Galb1-4GlcNAcb1-3Galb1-4GlcNAcb1-2Mana1-3)Manb1-4GlcNAcb1-4GlcNAcb-Sp24	34	3.3665	9.90148
312	MurNAcb1-4GlcNAcb-Sp10	35	12.0277	34.365																								110	Gala1-3GalNAca-Sp8	33.75	6.23832	18.4839
313	Mana1-6Manb-Sp10	39.5	0.57735	1.46165																								135	Neu5Aca2-6(Galb1-3)GalNAca-Sp8	33.75	10.9049	32.3108
314	Mana1-6(Mana1-3)Mana1-6(Mana1-3)Manb-Sp10	42.25	3.40343	8.05545																								146	Galb1-3Galb-Sp8	33.75	2.62996	7.79246
315	Mana1-2Mana1-6(Mana1-3)Mana1-6(Mana1-2Mana1-2Mana1-3)Mana-Sp9	31.25	7.18215	22.9829																								19	Galb1-4GlcNAcb1-6(Galb1-4GlcNAcb1-3)GalNAca-Sp8	33.5	3.69685	11.0354
316	Mana1-2Mana1-6(Mana1-2Mana1-3)Mana1-6(Mana1-2Mana1-2Mana1-3)Mana-Sp9	25.75	1.25831	4.88662																								197	Glca1-6Glca1-6Glcb-Sp8	33.5	3.31662	9.90037
317	Neu5Aca2-3Galb1-4GlcNAcb1-6(Neu5Aca2-3Galb1-3)GalNAca-Sp14	1278.5	145.612	11.3893																								17	GlcNAcb-Sp8	33.25	1.70783	5.13632
318	Neu5Aca2-6Galb1-4GlcNAcb1-2Mana1-6(Neu5Aca2-3Galb1-4GlcNAcb1-2Mana1-3)Manb1-4GlcNAcb1-4GlcNAcb-Sp12	146	30.6268	20.9773																								82	GalNAca1-3(Fuca1-2)Galb1-3GlcNAcb-Sp0	33.25	9.84463	29.6079
319	Galb1-4GlcNAcb1-2Mana1-6(Neu5Aca2-6Galb1-4GlcNAcb1-2Mana1-3)Manb1-4GlcNAcb1-4GlcNAcb-Sp12	112	30.3315	27.0817																								188	GlcNAcb1-4Galb1-4GlcNAcb-Sp8	33.25	8.92095	26.8299
320	Neu5Aca2-8Neu5Acb-Sp17	181.75	14.1038	7.75999																								537	Galb1-3GalNAcb1-3Gal-Sp21	33.25	10.3078	31.0008
321	Neu5Aca2-8Neu5Aca2-8Neu5Acb-Sp8	86.75	30.3466	34.9817																								96	GalNAcb1-3Gala1-4Galb1-4GlcNAcb-Sp0	33	1.41421	4.2855
322	Neu5Gcb2-6Galb1-4GlcNAc-Sp8	78.75	6.70199	8.51046																								153	Galb1-4(Fuca1-3)GlcNAcb1-3Galb1-4(Fuca1-3)GlcNAcb-Sp0	33	2.58199	7.82421
323	Galb1-3GlcNAcb1-2Mana1-6(Galb1-3GlcNAcb1-2Mana1-3)Manb1-4GlcNAcb1-4GlcNAcb-Sp19	35.25	3.30404	9.37316																								225	GalNAcb1-4(Neu5Aca2-8Neu5Aca2-8Neu5Aca2-8Neu5Aca2-3)Galb1-4Glcb-Sp0	33	13.9284	42.2072
324	Neu5Aca2-3Galb1-4GlcNAcb1-2Mana1-6(Neu5Aca2-3Galb1-4GlcNAcb1-2Mana1-3)Manb1-4GlcNAcb1-4GlcNAcb-Sp12	5289.25	385.688	7.29193																								336	Neu5Aca2-3Galb1-4(Fuca1-3)GlcNAcb1-6(Neu5Aca2-3Galb1-3)GalNAc-Sp14	33	4.83046	14.6378
325	Neu5Aca2-3Galb1-4GlcNAcb1-2Mana1-6(Neu5Aca2-6Galb1-4GlcNAcb1-2Mana1-3)Manb1-4GlcNAcb1-4GlcNAcb-Sp12	12247.5	726.656	5.9331																								373	Gala1-3(Fuca1-2)Galb1-3GlcNAcb1-2Mana1-6(Gala1-3(Fuca1-2)Galb1-3GlcNAcb1-2Mana1-3)Manb1-4GlcNAcb1-4GlcNAcb-Sp20	33	2.16025	6.5462
326	Galb1-4(Fuca1-3)GlcNAcb1-2Mana1-6(Galb1-4(Fuca1-3)GlcNAcb1-2Mana1-3)Manb1-4GlcNAcb1-4GlcNAcb-Sp20	19.75	4.11299	20.8253																								420	GlcNAcb1-2(GlcNAcb1-6)Mana1-6(GlcNAcb1-2Mana1-3)Manb1-4GlcNAcb1-4GlcNAcb-Sp19	33	2.16025	6.5462
327	Neu5,9Ac2a2-3Galb1-4GlcNAcb-Sp0	61	9.83192	16.1179																								353	Galb1-3GlcNAcb1-2Mana1-6(Galb1-3GlcNAcb1-2Mana1-3)Manb1-4GlcNAcb1-4(Fuca1-6)GlcNAcb-Sp22	32.75	3.59398	10.974
328	Neu5,9Ac2a2-3Galb1-3GlcNAcb-Sp0	47.5	14.3875	30.2895																								379	Galb1-3GalNAca1-3(Fuca1-2)Galb1-4Glc-Sp0	32.75	10.5633	32.2544
329	Neu5Aca2-6Galb1-4GlcNAcb1-3Galb1-3GlcNAcb-Sp0	5116.25	271.361	5.30391																								413	GalNAca1-3(Fuca1-2)Galb1-4GlcNAcb1-3GalNAca-Sp14	32.75	20.9026	63.8246
330	Neu5Aca2-3Galb1-3(Fuca1-4)GlcNAcb1-3Galb1-3(Fuca1-4)GlcNAcb-Sp0	37.25	2.21736	5.95263																								72	Fuca1-2Galb1-4(Fuca1-3)GlcNAcb-Sp8	32.5	1.73205	5.32939
331	Neu5Aca2-6Galb1-4GlcNAcb1-3Galb1-4GlcNAcb1-3Galb1-4GlcNAcb-Sp0	10353	797.282	7.70097																								116	Gala1-3Galb1-4Glcb-Sp0	32.5	4.04145	12.4352
332	Gala1-4Galb1-4GlcNAcb1-3Galb1-4Glcb-Sp0	26.5	5.06623	19.1178																								145	Galb1-3GalNAcb1-4Galb1-4Glcb-Sp8	32.25	3.40343	10.5533
333	GalNAcb1-3Gala1-4Galb1-4GlcNAcb1-3Galb1-4Glcb-Sp0	18.25	1.5	8.21918																								181	GlcNAcb1-3Galb-Sp8	32.25	5.12348	15.8867
334	GalNAca1-3(Fuca1-2)Galb1-4GlcNAcb1-3Galb1-4GlcNAcb-Sp0	13.5	1.91485	14.1841																								61	Fuca1-2Galb1-3GalNAca-Sp8	32	1.41421	4.41942
335	GalNAca1-3(Fuca1-2)Galb1-4GlcNAcb1-3Galb1-4GlcNAcb1-3Galb1-4GlcNAcb-Sp0	23	1.82574	7.93801																								152	Galb1-4(Fuca1-3)GlcNAcb-Sp8	32	2.16025	6.75077
336	Neu5Aca2-3Galb1-4(Fuca1-3)GlcNAcb1-6(Neu5Aca2-3Galb1-3)GalNAc-Sp14	33	4.83046	14.6378																								28	(3S)Galb1-3(Fuca1-4)GlcNAcb-Sp8	31.75	4.34933	13.6987
337	GlcNAca1-4Galb1-4GlcNAcb1-3Galb1-4GlcNAcb1-3Galb1-4GlcNAcb-Sp0	19	1.41421	7.44323																								58	Fuca1-2Galb1-3GalNAcb1-3Gala-Sp9	31.75	2.98608	9.40497
338	GlcNAca1-4Galb1-4GlcNAcb-Sp0	39.75	7.63217	19.2004																								132	Galb1-4GlcNAcb1-6GalNAc-Sp14	31.75	5.5	17.3228
339	GlcNAca1-4Galb1-3GlcNAcb-Sp0	51.75	9.17878	17.7368																								155	Galb1-4(6S)Glcb-Sp0	31.75	3.30404	10.4064
340	GlcNAca1-4Galb1-4GlcNAcb1-3Galb1-4Glcb-Sp0	55.75	12.6853	22.7539																								307	GlcAb1-3GlcNAcb-Sp8	31.75	2.87228	9.04656
341	GlcNAca1-4Galb1-4GlcNAcb1-3Galb1-4(Fuca1-3)GlcNAcb1-3Galb1-4(Fuca1-3)GlcNAcb-Sp0	94	20.347	21.6457																								369	GalNAca1-3(Fuca1-2)Galb1-4GlcNAcb1-2Mana1-6(GalNAca1-3(Fuca1-2)Galb1-4GlcNAcb1-2Mana1-3)Manb1-4GlcNAcb1-4GlcNAcb-Sp20	31.5	2.64575	8.39921
342	GlcNAca1-4Galb1-4GlcNAcb1-3Galb1-4GlcNAcb-Sp0	38	8.16497	21.4868																								575	GlcNAcb1-3Galb1-4GlcNAcb1-3Galb1-4GlcNAcb1-2Mana1-6(GlcNAcb1-3Galb1-4GlcNAcb1-3Galb1-4GlcNAcb1-2Mana1-3)Manb1-4GlcNAcb1-4(Fuca1-6)GlcNAcb-Sp24	31.5	4.20317	13.3434
343	GlcNAca1-4Galb1-3GalNAc-Sp14	759.5	67.5993	8.9005																								31	(3S)Galb1-3GlcNAcb-Sp8	31.25	4.71699	15.0944
344	Neu5Aca2-6Galb1-4GlcNAcb1-2Mana1-6(Mana1-3)Manb1-4GlcNAcb1-4GlcNAc-Sp12	13668.2	1986.59	14.5343																								315	Mana1-2Mana1-6(Mana1-3)Mana1-6(Mana1-2Mana1-2Mana1-3)Mana-Sp9	31.25	7.18215	22.9829
345	Mana1-6(Neu5Aca2-6Galb1-4GlcNAcb1-2Mana1-3)Manb1-4GlcNAcb1-4GlcNAc-Sp12	8425.25	906.17	10.7554																								352	Galb1-4GlcNAcb1-2Mana1-6(Galb1-4GlcNAcb1-2Mana1-3)Manb1-4GlcNAcb1-4(Fuca1-6)GlcNAcb-Sp22	31.25	8.80814	28.186
346	Neu5Aca2-6Galb1-4GlcNAcb1-2Mana1-6Manb1-4GlcNAcb1-4GlcNAc-Sp12	11343.5	773.085	6.81522																								547	Galb1-4GlcNAcb1-3Galb1-4GlcNAcb1-3Galb1-4GlcNAcb1-2Mana1-6(Galb1-4GlcNAcb1-3Galb1-4GlcNAcb1-3Galb1-4GlcNAcb1-2Mana1-3)Manb1-4GlcNAcb1-4GlcNAcb-Sp24	31.25	2.87228	9.1913
347	Neu5Aca2-6Galb1-4GlcNAcb1-2Mana1-3Manb1-4GlcNAcb1-4GlcNAc-Sp12	8846.5	1177.65	13.312																								559	Gala1-3Galb1-4GlcNAcb1-2Mana1-6(Gala1-3Galb1-4GlcNAcb1-2Mana1-3)Manb1-4GlcNAcb1-4GlcNAc-Sp24	31.25	2.98608	9.55545
348	Galb1-4GlcNAcb1-2Mana1-3Manb1-4GlcNAcb1-4GlcNAc-Sp12	16.5	3	18.1818																								21	GlcNAcb1-6(GlcNAcb1-4)(GlcNAcb1-3)GlcNAc-Sp8	31	14.8997	48.0634
349	Galb1-4GlcNAcb1-2Mana1-6Manb1-4GlcNAcb1-4GlcNAc-Sp12	15.25	2.75379	18.0576																								42	(6S)Galb1-4Glcb-Sp0	31	2.82843	9.12396
350	Mana1-6(Galb1-4GlcNAcb1-2Mana1-3)Manb1-4GlcNAcb1-4GlcNAcb-Sp12	46.25	8.34166	18.036																								122	Gala1-4Galb1-4Glcb-Sp0	30.75	2.87228	9.34075
351	GlcNAcb1-2Mana1-6(GlcNAcb1-2Mana1-3)Manb1-4GlcNAcb1-4(Fuca1-6)GlcNAcb-Sp22	23.5	1.73205	7.37043																								275	Neu5Aca2-8Neu5Aca-Sp8	30.75	2.21736	7.21091
352	Galb1-4GlcNAcb1-2Mana1-6(Galb1-4GlcNAcb1-2Mana1-3)Manb1-4GlcNAcb1-4(Fuca1-6)GlcNAcb-Sp22	31.25	8.80814	28.186																								198	Glcb1-4Glcb-Sp8	30.5	2.08167	6.82513
353	Galb1-3GlcNAcb1-2Mana1-6(Galb1-3GlcNAcb1-2Mana1-3)Manb1-4GlcNAcb1-4(Fuca1-6)GlcNAcb-Sp22	32.75	3.59398	10.974																								306	GalNAcb1-3Galb-Sp8	30.5	3.87298	12.6983
354	(6S)GlcNAcb1-3Galb1-4GlcNAcb-Sp0	52.5	9.67815	18.4346																								573	GlcNAcb1-3Galb1-4GlcNAcb1-2Mana1-6(GlcNAcb1-3Galb1-4GlcNAcb1-2Mana1-3)Manb1-4GlcNAcb1-4(Fuca1-6)GlcNAcb-Sp24	30.5	5.8023	19.0239
355	KDNa2-3Galb1-4(Fuca1-3)GlcNAc-Sp0	59	11.5181	19.5222																								422	Gala1-3(Fuca1-2)Galb1-3GlcNAcb1-3GalNAc-Sp14	30.25	9.97914	32.9889
356	KDNa2-6Galb1-4GlcNAc-Sp0	60	22.166	36.9434																								35	(3S)Galb1-4(6S)GlcNAcb-Sp8	30	3.82971	12.7657
357	KDNa2-3Galb1-4Glc-Sp0	138.75	22.2317	16.0229																								107	Gala1-3(Fuca1-2)Galb-Sp8	30	1.41421	4.71405
358	KDNa2-3Galb1-3GalNAca-Sp14	62.75	11.1766	17.8113																								109	Gala1-4(Gala1-3)Galb1-4GlcNAcb-Sp8	30	1.1547	3.849
359	Fuca1-2Galb1-3GlcNAcb1-2Mana1-6(Fuca1-2Galb1-3GlcNAcb1-2Mana1-3)Manb1-4GlcNAcb1-4GlcNAcb-Sp20	69	5.88784	8.5331																								196	Glca1-4Glca-Sp8	30	1.41421	4.71405
360	Fuca1-2Galb1-4GlcNAcb1-2Mana1-6(Fuca1-2Galb1-4GlcNAcb1-2Mana1-3)Manb1-4GlcNAcb1-4GlcNAcb-Sp20	49.5	7.93725	16.0349																								406	Galb1-3GlcNAca1-6Galb1-4GlcNAcb-Sp0	30	8.7178	29.0593
361	Fuca1-2Galb1-4(Fuca1-3)GlcNAcb1-2Mana1-6(Fuca1-2Galb1-4(Fuca1-3)GlcNAcb1-2Mana1-3)Manb1-4GlcNAcb1-4GlcNAb-Sp20	180	35.2798	19.5999																								474	GlcNAcb1-6(GlcNAcb1-2)Mana1-6(GlcNAcb1-2Mana1-3)Manb1-4GlcNAcb1-4(Fuca1-6)GlcNAcb-Sp24	30	1.41421	4.71405
362	Gala1-3Galb1-4GlcNAcb1-2Mana1-6(Gala1-3Galb1-4GlcNAcb1-2Mana1-3)Manb1-4GlcNAcb1-4GlcNAcb-Sp20	39.75	1.89297	4.76219																								485	Neu5Aca2-3Galb1-3GlcNAcb1-2Mana1-6(GlcNAcb1-4)(Neu5Aca2-3Galb1-3GlcNAcb1-2Mana1-3)Manb1-4GlcNAcb1-4GlcNAc-Sp21	30	2.82843	9.42809
363	Galb1-4GlcNAcb1-2Mana1-6(Mana1-3)Manb1-4GlcNAcb1-4GlcNAcb-Sp12	40.5	15.3731	37.9584																								578	Galb1-4GlcNAcb1-3Galb1-4GlcNAcb1-3Galb1-4GlcNAcb1-3Galb1-4GlcNAcb1-2Mana1-6(Galb1-4GlcNAcb1-3Galb1-4GlcNAcb1-3Galb1-4GlcNAcb1-3Galb1-4GlcNAcb1-2Mana1-3)Manb1-4GlcNAcb1-4(Fuca1-6)GlcNAcb-Sp24	30	2.16025	7.20082
364	Fuca1-4(Galb1-3)GlcNAcb1-2Mana1-6(Fuca1-4(Galb1-3)GlcNAcb1-2Mana1-3)Manb1-4GlcNAcb1-4(Fuca1-6)GlcNAcb-Sp22	404.75	132.354	32.7002																								277	Galb1-3(Fuca1-4)GlcNAcb1-3Galb1-3(Fuca1-4)GlcNAcb-Sp0	29.75	3.86221	12.9822
365	Neu5Aca2-6GlcNAcb1-4GlcNAc-Sp21	1719.5	345.765	20.1085																								491	(3S)Galb1-3(Fuca1-4)GlcNAcb-Sp0	29.75	4.64579	15.6161
366	Neu5Aca2-6GlcNAcb1-4GlcNAcb1-4GlcNAc-Sp21	240.75	28.3711	11.7844																								84	(3S)Galb1-4(Fuca1-3)Glcb-Sp0	29.5	0.57735	1.95712
367	Galb1-4(Fuca1-3)GlcNAcb1-6(Fuca1-2Galb1-4GlcNAcb1-3)Galb1-4Glc-Sp21	184	65.9242	35.8284																								89	GalNAca1-3(Fuca1-2)Galb-Sp8	29.5	3.69685	12.5317
368	Galb1-4GlcNAcb1-2Mana1-6(Galb1-4GlcNAcb1-4(Galb1-4GlcNAcb1-2)Mana1-3)Manb1-4GlcNAcb1-4GlcNAc-Sp21	59.25	18.554	31.3147																								296	4S(3S)Galb1-4GlcNAcb-Sp0	29.5	3	10.1695
369	GalNAca1-3(Fuca1-2)Galb1-4GlcNAcb1-2Mana1-6(GalNAca1-3(Fuca1-2)Galb1-4GlcNAcb1-2Mana1-3)Manb1-4GlcNAcb1-4GlcNAcb-Sp20	31.5	2.64575	8.39921																								11	Neu5Acb-Sp8	29.25	1.70783	5.83872
370	Gala1-3(Fuca1-2)Galb1-4GlcNAcb1-2Mana1-6(Gala1-3(Fuca1-2)Galb1-4GlcNAcb1-2Mana1-3)Manb1-4GlcNAcb1-4GlcNAcb-Sp20	26	2.16025	8.30864																								143	Galb1-3GalNAcb1-3Gala1-4Galb1-4Glcb-Sp0	29.25	8.80814	30.1133
371	Gala1-3Galb1-4(Fuca1-3)GlcNAcb1-2Mana1-6(Gala1-3Galb1-4(Fuca1-3)GlcNAcb1-2Mana1-3)Manb1-4GlcNAcb1-4GlcNAcb-Sp20	50	4.6188	9.2376																								156	Galb1-4(6S)Glcb-Sp8	29.25	4.64579	15.883
372	GalNAca1-3(Fuca1-2)Galb1-3GlcNAcb1-2Mana1-6(GalNAca1-3(Fuca1-2)Galb1-3GlcNAcb1-2Mana1-3)Manb1-4GlcNAcb1-4GlcNAcb-Sp20	25	0.816497	3.26599																								113	Gala1-3Galb1-4(Fuca1-3)GlcNAcb-Sp8	29	11.804	40.7033
373	Gala1-3(Fuca1-2)Galb1-3GlcNAcb1-2Mana1-6(Gala1-3(Fuca1-2)Galb1-3GlcNAcb1-2Mana1-3)Manb1-4GlcNAcb1-4GlcNAcb-Sp20	33	2.16025	6.5462																								119	Gala1-4(Fuca1-2)Galb1-4GlcNAcb-Sp8	29	1.82574	6.29566
374	Fuca1-4(Fuca1-2Galb1-3)GlcNAcb1-2Mana1-3(Fuca1-4(Fuca1-2Galb1-3)GlcNAcb1-2Mana1-3)Manb1-4GlcNAcb1-4GlcNAcb-Sp19	45.5	4.79583	10.5403																								125	Galb1-2Galb-Sp8	29	4.08248	14.0775
375	Neu5Aca2-3Galb1-4GlcNAcb1-3GalNAc-Sp14	371	13.3666	3.60286																								436	Galb1-4GlcNAcb1-6(Galb1-4GlcNAcb1-2)Mana1-6(GlcNAcb1-4)(Galb1-4GlcNAcb1-2Mana1-3)Manb1-4GlcNAcb1-4GlcNAc-Sp21	29	4.83046	16.6568
376	Neu5Aca2-6Galb1-4GlcNAcb1-3GalNAc-Sp14	2262.75	623.8	27.5682																								446	Galb1-4(Fuca1-3)GlcNAcb1-6GalNAc-Sp14	29	7.11805	24.545
377	Neu5Aca2-3Galb1-4(Fuca1-3)GlcNAcb1-3GalNAca-Sp14	47.25	4.11299	8.70474																								586	GlcNAcb1-3Galb1-4GlcNAcb1-3Galb1-4GlcNAcb1-3Galb1-4GlcNAcb1-3Galb1-4GlcNAcb1-6(GlcNAcb1-3Galb1-4GlcNAcb1-3Galb1-4GlcNAcb1-3Galb1-4GlcNAcb1-3Galb1-4GlcNAb1-2)Mana1-6(GlcNAcb1-3Galb1-4GlcNAcb1-3Galb1-4GlcNAcb1-3Galb1-4GlcNAcb1-3Galb1-4GlcNAcb1-2Mana1-3)Manb1-4GlcNAcb1-4(Fuca1-6)GlcNAcb-Sp24	29	1.1547	3.98173
378	GalNAcb1-4GlcNAcb1-2Mana1-6(GalNAcb1-4GlcNAcb1-2Mana1-3)Manb1-4GlcNAcb1-4GlcNAc-Sp12	36.5	6.19139	16.9627																								41	(6P)Mana-Sp8	28.75	1.25831	4.37672
379	Galb1-3GalNAca1-3(Fuca1-2)Galb1-4Glc-Sp0	32.75	10.5633	32.2544																								64	Fuca1-2Galb1-3GalNAcb1-4(Neu5Aca2-3)Galb1-4Glcb-Sp9	28.75	7.63217	26.5467
380	Galb1-3GalNAca1-3(Fuca1-2)Galb1-4GlcNAc-Sp0	18.75	5.18813	27.67																								199	Glcb1-6Glcb-Sp8	28.75	2.36291	8.21881
381	Galb1-3GlcNAcb1-3Galb1-4GlcNAcb1-6(Galb1-3GlcNAcb1-3)Galb1-4Glcb-Sp0	19	0.816497	4.29735																								408	Gala1-3(Fuca1-2)Galb1-4(Fuca1-3)Glcb-Sp21	28.75	6.55108	22.7864
382	Galb1-4(Fuca1-3)GlcNAcb1-6(Galb1-3GlcNAcb1-3)Galb1-4Glc-Sp21	19.25	1.5	7.79221																								171	Galb1-4Glcb-Sp0	28.5	1	3.50877
383	Galb1-4GlcNAcb1-6(Fuca1-4(Fuca1-2Galb1-3)GlcNAcb1-3)Galb1-4Glc-Sp21	24.5	2.38048	9.71623																								303	GlcNAcb1-6(Galb1-4GlcNAcb1-3)Galb1-4GlcNAc-Sp0	28.5	10.4722	36.7445
384	Galb1-4(Fuca1-3)GlcNAcb1-6(Fuca1-4(Fuca1-2Galb1-3)GlcNAcb1-3)Galb1-4Glc-Sp21	18.25	0.5	2.73973																								499	Fuca1-2Galb1-3(6S)GlcNAcb-Sp0	28.5	5.19615	18.2321
385	Galb1-3GlcNAcb1-3Galb1-4(Fuca1-3)GlcNAcb1-6(Galb1-3GlcNAcb1-3)Galb1-4Glc-Sp21	11.5	0.57735	5.02044																								150	Galb1-3GlcNAcb-Sp8	28.25	0.5	1.76991
386	Galb1-4GlcNAcb1-6(Galb1-4GlcNAcb1-2)Mana1-6(Galb1-4GlcNAcb1-4(Galb1-4GlcNAcb1-2)Mana1-3)Manb1-4GlcNAcb1-4GlcNAcb-Sp21	15.75	0.957427	6.0789																								209	Mana1-2Mana1-3Mana-Sp9	28.25	4.42531	15.6648
387	GlcNAcb1-2Mana1-6(GlcNAcb1-4(GlcNAcb1-2)Mana1-3)Manb1-4GlcNAcb1-4GlcNAc-Sp21	15	1.1547	7.698																								5	GalNAca-Sp15	28	3.74166	13.3631
388	Fuca1-2Galb1-3GalNAca1-3(Fuca1-2)Galb1-4Glcb-Sp0	27	1.82574	6.76201																								76	Fuca1-2Galb1-4GlcNAcb-Sp8	28	3.55903	12.7108
389	Fuca1-2Galb1-3GalNAca1-3(Fuca1-2)Galb1-4GlcNAcb-Sp0	23.75	1.70783	7.19084																								214	Mana1-2Mana1-2Mana1-6(Mana1-3)Mana-Sp9	28	3.91578	13.9849
390	Galb1-3GlcNAcb1-3GalNAca-Sp14	151.75	48.7126	32.1006																								442	(6S)Galb1-3GlcNAcb-Sp0	28	3.91578	13.9849
391	GalNAcb1-4(Neu5Aca2-3)Galb1-4GlcNAcb1-3GalNAca-Sp14	25	4.08248	16.3299																								504	Fuca1-2Galb1-3GlcNAcb1-6(Fuca1-2Galb1-3GlcNAcb1-3)GalNAca-Sp14	28	2.94392	10.514
392	GalNAca1-3(Fuca1-2)Galb1-3GalNAca1-3(Fuca1-2)Galb1-4GlcNAcb-Sp0	36.25	9.74252	26.8759																								120	Gala1-4Galb1-4GlcNAcb-Sp0	27.75	4.85627	17.5001
393	Gala1-3Galb1-3GlcNAcb1-2Mana1-6(Gala1-3Galb1-3GlcNAcb1-2Mana1-3)Manb1-4GlcNAcb1-4GlcNAc-Sp19	180.25	6.84957	3.80004																								509	Galb1-3(6S)GlcNAcb-Sp8	27.75	19.0153	68.5238
394	Gala1-3Galb1-3(Fuca1-4)GlcNAcb1-2Mana1-6(Gala1-3Galb1-3(Fuca1-4)GlcNAcb1-2Mana1-3)Manb1-4GlcNAcb1-4GlcNAc-Sp19	115.25	25.0915	21.7714																								60	Fuca1-2Galb1-3(Fuca1-4)GlcNAcb-Sp8	27.5	2.38048	8.65628
395	Neu5Aca2-3Galb1-3GlcNAcb1-2Mana1-6(Neu5Aca2-3Galb1-3GlcNAcb1-2Mana1-3)Manb1-4GlcNAcb1-4GlcNAc-Sp19	44.25	1.89297	4.2779																								168	Galb1-4GlcNAcb-Sp0	27.5	3.87298	14.0836
396	GlcNAcb1-2Mana1-6(Galb1-4GlcNAcb1-2Mana1-3)Manb1-4GlcNAcb1-4GlcNAc-Sp12	13.25	1.25831	9.49665																								457	Galb1-4GlcNAcb1-6(Galb1-4GlcNAcb1-2)Mana1-6(Galb1-4GlcNAcb1-2Mana1-3)Manb1-4GlcNAcb1-4GlcNAcb-Sp19	27.5	3.31662	12.0605
397	Galb1-4GlcNAcb1-2Mana1-6(GlcNAcb1-2Mana1-3)Manb1-4GlcNAcb1-4GlcNAc-Sp12	18.5	1	5.40541																								466	Gala1-3(Fuca1-2)Galb1-3GalNAca-Sp8	27.5	7.04746	25.6271
398	Neu5Aca2-3Galb1-3GlcNAcb1-3GalNAca-Sp14	130.5	15.4164	11.8134																								585	Galb1-4GlcNAcb1-3Galb1-4GlcNAcb1-3Galb1-4GlcNAcb1-3Galb1-4GlcNAcb1-6(Galb1-4GlcNAcb1-3Galb1-4GlcNAcb1-3Galb1-4GlcNAcb1-3Galb1-4GlcNAb1-2)Mana1-6(Galb1-4GlcNAcb1-3Galb1-4GlcNAcb1-3Galb1-4GlcNAcb1-3Galb1-4GlcNAcb1-2Mana1-3)Manb1-4GlcNAcb1-4(Fuca1-6)GlcNAcb-Sp24	27.5	2.38048	8.65628
399	Fuca1-2Galb1-4GlcNAcb1-3GalNAca-Sp14	25.5	2.64575	10.3755																								34	(3S)Galb1-4(6S)GlcNAcb-Sp0	27.25	2.62996	9.65121
400	Galb1-4(Fuca1-3)GlcNAcb1-3GalNAca-Sp14	40.75	12.7377	31.2583																								36	(3S)Galb1-4GlcNAcb-Sp0	27.25	7.18215	26.3565
401	GalNAca1-3GalNAcb1-3Gala1-4Galb1-4GlcNAcb-Sp0	15.25	1.25831	8.25119																								112	Gala1-3GalNAcb-Sp8	27.25	3.30404	12.1249
402	Gala1-4Galb1-3GlcNAcb1-2Mana1-6(Gala1-4Galb1-3GlcNAcb1-2Mana1-3)Manb1-4GlcNAcb1-4GlcNAcb-Sp19	27.25	2.62996	9.65121																								402	Gala1-4Galb1-3GlcNAcb1-2Mana1-6(Gala1-4Galb1-3GlcNAcb1-2Mana1-3)Manb1-4GlcNAcb1-4GlcNAcb-Sp19	27.25	2.62996	9.65121
403	Gala1-4Galb1-4GlcNAcb1-2Mana1-6(Gala1-4Galb1-4GlcNAcb1-2Mana1-3)Manb1-4GlcNAcb1-4GlcNAcb-Sp24	50	2.16025	4.32049																								443	(6S)Galb1-3(6S)GlcNAc-Sp0	27.25	3.86221	14.1732
404	Gala1-3Galb1-4GlcNAcb1-3GalNAca-Sp14	19.5	4.79583	24.594																								33	(3S)Galb1-4(Fuca1-3)GlcNAc-Sp8	27	1.82574	6.76201
405	Galb1-3GlcNAcb1-6Galb1-4GlcNAcb-Sp0	16.5	2.64575	16.0349																								104	Gala1-3(Fuca1-2)Galb1-4(Fuca1-3)GlcNAcb-Sp8	27	3.3665	12.4685
406	Galb1-3GlcNAca1-6Galb1-4GlcNAcb-Sp0	30	8.7178	29.0593																								133	GlcNAcb1-6(Galb1-3)GalNAca-Sp8	27	2.58199	9.56292
407	GalNAcb1-3Gala1-6Galb1-4Glcb-Sp8	20	3.16228	15.8114																								388	Fuca1-2Galb1-3GalNAca1-3(Fuca1-2)Galb1-4Glcb-Sp0	27	1.82574	6.76201
408	Gala1-3(Fuca1-2)Galb1-4(Fuca1-3)Glcb-Sp21	28.75	6.55108	22.7864																								541	Galb1-4GlcNAcb1-3Galb1-4GlcNAcb1-2Mana1-6(Galb1-4GlcNAcb1-3Galb1-4GlcNAcb1-2Mana1-3)Manb1-4GlcNAcb1-4GlcNAcb-Sp24	27	2.16025	8.00091
409	Galb1-4GlcNAcb1-6(Neu5Aca2-6Galb1-3GlcNAcb1-3)Galb1-4Glc-Sp21	964	32.187	3.3389																								26	(3S)Galb1-4(6S)Glcb-Sp0	26.75	1.25831	4.70395
410	Galb1-3GalNAcb1-4(Neu5Aca2-8Neu5Aca2-3)Galb1-4Glcb-Sp0	65	14.7874	22.7498																								40	(4S)Galb1-4GlcNAcb-Sp8	26.75	1.70783	6.38439
411	Neu5Aca2-3Galb1-3GalNAcb1-4(Neu5Aca2-8Neu5Aca2-3)Galb1-4Glcb-Sp0	52.5	10.5357	20.0679																								90	GalNAca1-3(Fuca1-2)Galb-Sp18	26.75	4.92443	18.4091
412	Gala1-3(Fuca1-2)Galb1-4GlcNAcb1-3GalNAca-Sp14	20.5	4.20317	20.5033																								221	Fuca1-2Galb1-4(6S)GlcNAcb-Sp8	26.75	2.21736	8.28918
413	GalNAca1-3(Fuca1-2)Galb1-4GlcNAcb1-3GalNAca-Sp14	32.75	20.9026	63.8246																								435	Galb1-4GlcNAcb1-2Mana1-6(GlcNAcb1-4)(Galb1-4GlcNAcb1-4(Galb1-4GlcNAcb1-2)Mana1-3)Manb1-4GlcNAcb1-4GlcNAc-Sp21	26.75	1.89297	7.07652
414	GalNAca1-3GalNAcb1-3Gala1-4Galb1-4Glcb-Sp0	48.25	44.3574	91.9325																								488	Gala1-3Galb1-3GlcNAcb1-6GalNAca-Sp14	26.75	5.25198	19.6336
415	Fuca1-2Galb1-4(Fuca1-3)GlcNAcb1-3GalNAca-Sp14	72.75	13.7204	18.8597																								15	GalNAcb-Sp8	26.5	4.43471	16.7348
416	Gala1-3(Fuca1-2)Galb1-4(Fuca1-3)GlcNAcb1-3GalNAc-Sp14	116.25	18.6257	16.0221																								332	Gala1-4Galb1-4GlcNAcb1-3Galb1-4Glcb-Sp0	26.5	5.06623	19.1178
417	GalNAca1-3(Fuca1-2)Galb1-4(Fuca1-3)GlcNAcb1-3GalNAc-Sp14	71.75	12.842	17.8982																								563	GlcNAcb1-3Galb1-4GlcNAcb1-3Galb1-4GlcNAcb1-3Galb1-4GlcNAcb1-3Galb1-4GlcNAcb1-2Mana1-6(GlcNAcb1-3Galb1-4GlcNAcb1-3Galb1-4GlcNAcb1-3Galb1-4GlcNAcb1-3Galb1-4GlcNAcb1-2Mana1-3)Manb1-4GlcNAcb1-4GlcNAcb-Sp25	26.5	4.93288	18.6147
418	Galb1-4(Fuca1-3)GlcNAcb1-2Mana1-6(Galb1-4(Fuca1-3)GlcNAcb1-2Mana1-3)Manb1-4GlcNAcb1-4(Fuca1-6)GlcNAcb-Sp22	56.75	8.95824	15.7854																								176	GlcNAcb1-6(GlcNAcb1-3)GalNAca-Sp8	26.25	2.21736	8.44707
419	Fuca1-2Galb1-4GlcNAcb1-2Mana1-6(Fuca1-2Galb1-4GlcNAcb1-2Mana1-3)Manb1-4GlcNAcb1-4(Fuca1-6)GlcNAcb-Sp22	44.75	0.957427	2.1395																								217	Manb1-4GlcNAcb-Sp0	26.25	3.94757	15.0384
420	GlcNAcb1-2(GlcNAcb1-6)Mana1-6(GlcNAcb1-2Mana1-3)Manb1-4GlcNAcb1-4GlcNAcb-Sp19	33	2.16025	6.5462																								536	Gala1-3(Fuca1-2)Galb1-3GalNAcb1-3Gala1-4Galb1-4Glc-Sp21	26.25	4.92443	18.7597
421	Fuca1-2Galb1-3GlcNAcb1-3GalNAc-Sp14	24.25	2.06155	8.50125																								370	Gala1-3(Fuca1-2)Galb1-4GlcNAcb1-2Mana1-6(Gala1-3(Fuca1-2)Galb1-4GlcNAcb1-2Mana1-3)Manb1-4GlcNAcb1-4GlcNAcb-Sp20	26	2.16025	8.30864
422	Gala1-3(Fuca1-2)Galb1-3GlcNAcb1-3GalNAc-Sp14	30.25	9.97914	32.9889																								512	(3S)GalNAcb1-4(3S)GlcNAc-Sp8	26	3.55903	13.6886
423	GalNAca1-3(Fuca1-2)Galb1-3GlcNAcb1-3GalNAc-Sp14	57.5	33.8378	58.8484																								524	Gala1-3(Fuca1-2)Galb1-3GlcNAcb1-6GalNAc-Sp14	26	2.82843	10.8786
424	Gala1-3Galb1-3GlcNAcb1-3GalNAc-Sp14	16.25	9.63933	59.3189																								29	(3S)Galb1-3GalNAca-Sp8	25.75	1.25831	4.88662
425	Fuca1-2Galb1-3GlcNAcb1-2Mana1-6(Fuca1-2Galb1-3GlcNAcb1-2Mana1-3)Manb1-4GlcNAcb1-4(Fuca1-6)GlcNAcb-Sp22	51.25	3.0957	6.04038																								106	Gala1-3(Fuca1-2)Galb1-4Glcb-Sp0	25.75	4.57347	17.7611
426	Gala1-3(Fuca1-2)Galb1-4GlcNAcb1-2Mana1-6(Gala1-3(Fuca1-2)Galb1-4GlcNAcb1-2Mana1-3)Manb1-4GlcNAcb1-4(Fuca1-6)GlcNAcb-Sp22	36.5	5.97216	16.3621																								316	Mana1-2Mana1-6(Mana1-2Mana1-3)Mana1-6(Mana1-2Mana1-2Mana1-3)Mana-Sp9	25.75	1.25831	4.88662
427	Galb1-3GlcNAcb1-6(Galb1-3GlcNAcb1-2)Mana1-6(Galb1-3GlcNAcb1-2Mana1-3)Manb1-4GlcNAcb1-4GlcNAcb-Sp19	44.75	2.62996	5.877																								467	Gala1-3(Fuca1-2)Galb1-3GalNAcb-Sp8	25.75	1.70783	6.63233
428	Galb1-4GlcNAcb1-6(Fuca1-2Galb1-3GlcNAcb1-3)Galb1-4Glc-Sp21	15	0	0																								535	GalNAca1-3(Fuca1-2)Galb1-3GalNAcb1-3Gala1-4Galb1-4Glc-Sp21	25.75	3.40343	13.2172
429	Fuca1-3GlcNAcb1-6(Galb1-4GlcNAcb1-3)Galb1-4Glc-Sp21	19	1.41421	7.44323																								43	(6S)Galb1-4Glcb-Sp8	25.5	5.56776	21.8344
430	GlcNAcb1-2Mana1-6(GlcNAcb1-4)(GlcNAcb1-2Mana1-3)Manb1-4GlcNAcb1-4GlcNAc-Sp21	17.25	2.98608	17.3106																								75	Fuca1-2Galb1-4GlcNAcb-Sp0	25.5	8.3865	32.8882
431	GlcNAcb1-2Mana1-6(GlcNAcb1-4)(GlcNAcb1-4(GlcNAcb1-2)Mana1-3)Manb1-4GlcNAcb1-4GlcNAc-Sp21	18.75	1.70783	9.1084																								79	Fuca1-3GlcNAcb-Sp8	25.5	2.08167	8.1634
432	GlcNAcb1-6(GlcNAcb1-2)Mana1-6(GlcNAcb1-4)(GlcNAcb1-2Mana1-3)Manb1-4GlcNAcb1-4GlcNAc-Sp21	17.75	0.5	2.8169																								139	Galb1-3GalNAca-Sp8	25.5	1.73205	6.79236
433	GlcNAcb1-6(GlcNAcb1-2)Mana1-6(GlcNAcb1-4)(GlcNAcb1-4(GlcNAcb1-2)Mana1-3)Manb1-4GlcNAcb1-4GlcNAc-Sp21	15.25	2.5	16.3934																								205	KDNa2-3Galb1-3GlcNAcb-Sp0	25.5	2.51661	9.86906
434	Galb1-4GlcNAcb1-2Mana1-6(GlcNAcb1-4)(Galb1-4GlcNAcb1-2Mana1-3)Manb1-4GlcNAcb1-4GlcNAc-Sp21	24	2.94392	12.2663																								231	GalNAcb1-4(Neu5Aca2-3)Galb1-4GlcNAcb-Sp0	25.5	1.73205	6.79236
435	Galb1-4GlcNAcb1-2Mana1-6(GlcNAcb1-4)(Galb1-4GlcNAcb1-4(Galb1-4GlcNAcb1-2)Mana1-3)Manb1-4GlcNAcb1-4GlcNAc-Sp21	26.75	1.89297	7.07652																								399	Fuca1-2Galb1-4GlcNAcb1-3GalNAca-Sp14	25.5	2.64575	10.3755
436	Galb1-4GlcNAcb1-6(Galb1-4GlcNAcb1-2)Mana1-6(GlcNAcb1-4)(Galb1-4GlcNAcb1-2Mana1-3)Manb1-4GlcNAcb1-4GlcNAc-Sp21	29	4.83046	16.6568																								179	GlcNAcb1-3GalNAca-Sp8	25.25	2.21736	8.78161
437	Galb1-4GlcNAcb1-6(Galb1-4GlcNAcb1-2)Mana1-6(GlcNAcb1-4)(Galb1-4GlcNAcb1-4(Galb1-4GlcNAcb1-2)Mana1-3)Manb1-4GlcNAcb1-4GlcNAc-Sp21	25.25	2.75379	10.9061																								278	Neu5Acb2-6GalNAca-Sp8	25.25	2.98608	11.8261
438	Galb1-4Galb-Sp10	40	12.4633	31.1582																								437	Galb1-4GlcNAcb1-6(Galb1-4GlcNAcb1-2)Mana1-6(GlcNAcb1-4)(Galb1-4GlcNAcb1-4(Galb1-4GlcNAcb1-2)Mana1-3)Manb1-4GlcNAcb1-4GlcNAc-Sp21	25.25	2.75379	10.9061
439	Galb1-6Galb-Sp10	79.5	35.819	45.0553																								574	Galb1-4GlcNAcb1-3Galb1-4GlcNAcb1-2Mana1-6(Galb1-4GlcNAcb1-3Galb1-4GlcNAcb1-2Mana1-3)Manb1-4GlcNAcb1-4(Fuca1-6)GlcNAcb-Sp24	25.25	0.957427	3.79179
440	Neu5Aca2-3Galb1-4GlcNAcb1-3Galb-Sp8	225.75	15.6285	6.92292																								589	Galb1-4GlcNAcb1-3Galb1-4GlcNAcb1-6(Galb1-3)GalNAca-Sp14	25.25	7.45542	29.5264
441	GalNAcb1-6GalNAcb-Sp8	66	26.5832	40.2776																								63	Fuca1-2Galb1-3GalNAcb1-4(Neu5Aca2-3)Galb1-4Glcb-Sp0	25	3.4641	13.8564
442	(6S)Galb1-3GlcNAcb-Sp0	28	3.91578	13.9849																								372	GalNAca1-3(Fuca1-2)Galb1-3GlcNAcb1-2Mana1-6(GalNAca1-3(Fuca1-2)Galb1-3GlcNAcb1-2Mana1-3)Manb1-4GlcNAcb1-4GlcNAcb-Sp20	25	0.816497	3.26599
443	(6S)Galb1-3(6S)GlcNAc-Sp0	27.25	3.86221	14.1732																								391	GalNAcb1-4(Neu5Aca2-3)Galb1-4GlcNAcb1-3GalNAca-Sp14	25	4.08248	16.3299
444	Fuca1-2Galb1-4 GlcNAcb1-2Mana1-6(Fuca1-2Galb1-4GlcNAcb1-2(Fuca1-2Galb1-4GlcNAcb1-4)Mana1-3)Manb1-4GlcNAcb1-4GlcNAcb-Sp12	37.75	1.5	3.97351																								85	GalNAca1-3(Fuca1-2)Galb1-4GlcNAcb-Sp0	24.75	1.5	6.06061
445	Fuca1-2Galb1-4(Fuca1-3)GlcNAcb1-2Mana1-6(Fuca1-2Galb1-4(Fuca1-3)GlcNAcb1-4(Fuca1-2Galb1-4(Fuca1-3)GlcNAcb1-2)Mana1-3)Manb1-4GlcNAcb1-4GlcNAcb-Sp12	37.75	1.70783	4.52404																								102	Gala1-3(Fuca1-2)Galb1-3GlcNAcb-Sp8	24.75	4.64579	18.7709
446	Galb1-4(Fuca1-3)GlcNAcb1-6GalNAc-Sp14	29	7.11805	24.545																								172	Galb1-4Glcb-Sp8	24.5	0.57735	2.35653
447	Galb1-4GlcNAcb1-2Mana-Sp0	52.75	12.842	24.345																								383	Galb1-4GlcNAcb1-6(Fuca1-4(Fuca1-2Galb1-3)GlcNAcb1-3)Galb1-4Glc-Sp21	24.5	2.38048	9.71623
448	Fuca1-2Galb1-4GlcNAcb1-6(Fuca1-2Galb1-4GlcNAcb1-3)GalNAc-Sp14	23.75	4.99166	21.0175																								503	(3S)GalNAcb1-4(Fuca1-3)GlcNAcb-Sp8	24.5	2.64575	10.799
449	Gala1-3(Fuca1-2)Galb1-4GlcNAcb1-6(Gala1-3(Fuca1-2)Galb1-4GlcNAcb1-3)GalNAc-Sp14	80.5	33.4913	41.6041																								49	Neu5,9Ac2a2-6Galb1-4GlcNAcb-Sp8	24.25	1.5	6.18557
450	GalNAca1-3(Fuca1-2)Galb1-4GlcNAcb1-6(GalNAca1-3(Fuca1-2)Galb1-4GlcNAcb1-3)GalNAc-Sp14	16	2.16025	13.5015																								123	Gala1-4GlcNAcb-Sp8	24.25	4.85627	20.0258
451	Neu5Aca2-8Neu5Aca2-3Galb1-3GalNAcb1-4(Neu5Aca2-8Neu5Aca2-3)Galb1-4Glcb-Sp0	133.25	7.8475	5.88931																								128	Galb1-3(Fuca1-4)GlcNAc-Sp0	24.25	2.36291	9.74395
452	GalNAcb1-4Galb1-4Glcb-Sp0	64	7.43864	11.6229																								189	GlcNAcb1-4GlcNAcb1-4GlcNAcb1-4GlcNAcb1-4GlcNAcb1-4GlcNAcb1-Sp8	24.25	2.5	10.3093
453	GalNAca1-3(Fuca1-2)Galb1-4GlcNAcb1-2Mana1-6(GalNAca1-3(Fuca1-2)Galb1-4GlcNAcb1-2Mana1-3)Manb1-4GlcNAcb1-4(Fuca1-6)GlcNAcb-Sp22	42.75	15.9034	37.2008																								206	KDNa2-3Galb1-4GlcNAcb-Sp0	24.25	2.21736	9.14374
454	Gala1-3(Fuca1-2)Galb1-3GlcNAcb1-2Mana1-6(Gala1-3(Fuca1-2)Galb1-3GlcNAcb1-2Mana1-3)Manb1-4GlcNAcb1-4(Fuca1-6)GlcNAcb-Sp22	59.5	11.1505	18.7403																								421	Fuca1-2Galb1-3GlcNAcb1-3GalNAc-Sp14	24.25	2.06155	8.50125
455	Neu5Aca2-6Galb1-4GlcNAcb1-6(Fuca1-2Galb1-3GlcNAcb1-3)Galb1-4Glc-Sp21	157.5	6.55744	4.16345																								597	GlcNAcb1-3Galb1-4GlcNAcb1-3Galb1-4GlcNAcb1-3GalNAca-Sp14	24.25	7.27438	29.9975
456	GalNAca1-3(Fuca1-2)Galb1-3GlcNAcb1-2Mana1-6(GalNAca1-3(Fuca1-2)Galb1-3GlcNAcb1-2Mana1-3)Manb1-4GlcNAcb1-4(Fuca1-6)GlcNAcb-Sp22	36.5	2.38048	6.52185																								95	GalNAcb1-3(Fuca1-2)Galb-Sp8	24	3.55903	14.8293
457	Galb1-4GlcNAcb1-6(Galb1-4GlcNAcb1-2)Mana1-6(Galb1-4GlcNAcb1-2Mana1-3)Manb1-4GlcNAcb1-4GlcNAcb-Sp19	27.5	3.31662	12.0605																								280	Neu5Gca2-3Galb1-3(Fuca1-4)GlcNAcb-Sp0	24	4.69042	19.5434
458	Neu5Aca2-3Galb1-4GlcNAcb1-2Mana1-6(GlcNAcb1-4)(Neu5Aca2-3Galb1-4GlcNAcb1-2Mana1-3)Manb1-4GlcNAcb1-4GlcNAcb-Sp21	1322	133.119	10.0695																								434	Galb1-4GlcNAcb1-2Mana1-6(GlcNAcb1-4)(Galb1-4GlcNAcb1-2Mana1-3)Manb1-4GlcNAcb1-4GlcNAc-Sp21	24	2.94392	12.2663
459	Neu5Aca2-3Galb1-4GlcNAcb1-4Mana1-6(GlcNAcb1-4)(Neu5Aca2-3Galb1-4GlcNAcb1-4(Neu5Aca2-3Galb1-4GlcNAcb1-2)Mana1-3)Manb1-4GlcNAcb1-4GlcNAcb-Sp21	1225.5	70.2496	5.73232																								496	Fuca1-2(6S)Galb1-3GlcNAcb-Sp0	24	3.3665	14.0271
460	Neu5Aca2-3Galb1-4GlcNAcb1-6(Neu5Aca2-3Galb1-4GlcNAcb1-2)Mana1-6(GlcNAcb1-4)(Neu5Aca2-3Galb1-4GlcNAcb1-2Mana1-3)Manb1-4GlcNAcb1-4GlcNAcb-Sp21	266.5	42.1149	15.803																								516	Galb1-4(6P)GlcNAcb-Sp0	24	3.74166	15.5902
461	Neu5Aca2-3Galb1-4GlcNAcb1-6(Neu5Aca2-3Galb1-4GlcNAcb1-2)Mana1-6(GlcNAcb1-4)(Neu5Aca2-3Galb1-4GlcNAcb1-4(Neu5Aca2-3Galb1-4GlcNAcb1-2)Mana1-3)Manb1-4GlcNAcb1-4GlcNAcb-Sp21	997.25	776.633	77.8774																								389	Fuca1-2Galb1-3GalNAca1-3(Fuca1-2)Galb1-4GlcNAcb-Sp0	23.75	1.70783	7.19084
462	Neu5Aca2-6Galb1-4GlcNAcb1-2Mana1-6(GlcNAcb1-4)(Neu5Aca2-6Galb1-4GlcNAcb1-2Mana1-3)Manb1-4GlcNAcb1-4GlcNAcb-Sp21	12626	482.226	3.81931																								448	Fuca1-2Galb1-4GlcNAcb1-6(Fuca1-2Galb1-4GlcNAcb1-3)GalNAc-Sp14	23.75	4.99166	21.0175
463	Neu5Aca2-6Galb1-4GlcNAcb1-4Mana1-6(GlcNAcb1-4)(Neu5Aca2-6Galb1-4GlcNAcb1-4(Neu5Aca2-6Galb1-4GlcNAcb1-2)Mana1-3)Manb1-4GlcNAcb1-4GlcNAcb-Sp21	17272.2	370.544	2.14531																								545	GlcNAcb1-3Galb1-4GlcNAcb1-3Galb1-4GlcNAcb1-2Mana1-6(GlcNAcb1-3Galb1-4GlcNAcb1-3Galb1-4GlcNAcb1-2Mana1-3)Manb1-4GlcNAcb1-4GlcNAcb-Sp25	23.75	6.65207	28.0087
464	Neu5Aca2-6Galb1-4GlcNAcb1-6(Neu5Aca2-6Galb1-4GlcNAcb1-2)Mana1-6(GlcNAcb1-4)(Neu5Aca2-6Galb1-4GlcNAcb1-2Mana1-3)Manb1-4GlcNAcb1-4GlcNAcb-Sp21	14200	596.28	4.19916																								114	Gala1-3Galb1-3GlcNAcb-Sp0	23.5	4.12311	17.5451
465	Neu5Aca2-6Galb1-4GlcNAcb1-6(Neu5Aca2-6Galb1-4GlcNAcb1-2)Mana1-6(GlcNAcb1-4)(Neu5Aca2-6Galb1-4GlcNAcb1-4(Neu5Aca2-6Galb1-4GlcNAcb1-2)Mana1-3)Manb1-4GlcNAcb1-4GlcNAcb-Sp21	16225	521.496	3.21415																								148	Galb1-3GlcNAcb1-3Galb1-4Glcb-Sp10	23.5	4.3589	18.5485
466	Gala1-3(Fuca1-2)Galb1-3GalNAca-Sp8	27.5	7.04746	25.6271																								233	GalNAcb1-4(Neu5Aca2-3)Galb1-4Glcb-Sp0	23.5	2.38048	10.1297
467	Gala1-3(Fuca1-2)Galb1-3GalNAcb-Sp8	25.75	1.70783	6.63233																								351	GlcNAcb1-2Mana1-6(GlcNAcb1-2Mana1-3)Manb1-4GlcNAcb1-4(Fuca1-6)GlcNAcb-Sp22	23.5	1.73205	7.37043
468	Glca1-6Glca1-6Glca1-6Glcb-Sp10	44.5	5.32291	11.9616																								230	Neu5Aca2-3(6S)Galb1-4(Fuca1-3)GlcNAcb-Sp8	23.25	3.5	15.0538
469	Glca1-4Glca1-4Glca1-4Glcb-Sp10	70.75	113.91	161.004																								487	Galb1-3GlcNAcb1-6GalNAca-Sp14	23.25	5.67891	24.4254
470	Neu5Aca2-3Galb1-4GlcNAcb1-6(Neu5Aca2-3Galb1-4GlcNAcb1-3)GalNAca-Sp14	626.75	31.5634	5.03605																								513	GalNAcb1-4(6S)GlcNAc-Sp8	23.25	2.21736	9.53701
471	Fuca1-2Galb1-4(Fuca1-3)GlcNAcb1-2Mana1-6(Fuca1-2Galb1-4(Fuca1-3)GlcNAcb1-2Mana1-3)Manb1-4GlcNAcb1-4(Fuca1-6)GlcNAcb-Sp24	48.75	2.5	5.12821																								576	Galb1-4GlcNAcb1-3Galb1-4GlcNAcb1-3Galb1-4GlcNAcb1-2Mana1-6(Galb1-4GlcNAcb1-3Galb1-4GlcNAcb1-3Galb1-4GlcNAcb1-2Mana1-3)Manb1-4GlcNAcb1-4(Fuca1-6)GlcNAcb-Sp24	23.25	1.70783	7.34548
472	Fuca1-2Galb1-3(Fuca1-4)GlcNAcb1-2Mana1-6(Fuca1-2Galb1-3(Fuca1-4)GlcNAcb1-2Mana1-3)Manb1-4GlcNAcb1-4(Fuca1-6)GlcNAcb1-4(Fuca1-6)GlcNAcb-Sp19	46	1.82574	3.969																								74	Fuca1-2Galb1-4GlcNAcb1-3Galb1-4GlcNAcb1-3Galb1-4GlcNAcb-Sp0	23	2.58199	11.226
473	Neu5Aca2-3Galb1-3GlcNAcb1-6(Neu5Aca2-3Galb1-3GlcNAcb1-2)Mana1-6(Neu5Aca2-3Galb1-3GlcNAcb1-2Mana1-3)Manb1-4GlcNAcb1-4GlcNAcb-Sp19	539.25	55.8353	10.3543																								130	Fuca1-4(Galb1-3)GlcNAcb-Sp8	23	2.94392	12.7997
474	GlcNAcb1-6(GlcNAcb1-2)Mana1-6(GlcNAcb1-2Mana1-3)Manb1-4GlcNAcb1-4(Fuca1-6)GlcNAcb-Sp24	30	1.41421	4.71405																								183	GlcNAcb1-3Galb1-4GlcNAcb-Sp8	23	2.94392	12.7997
475	Galb1-3GlcNAcb1-2Mana1-6(GlcNAcb1-4)(Galb1-3GlcNAcb1-2Mana1-3)Manb1-4GlcNAcb1-4GlcNAcb-Sp21	41.5	1.29099	3.11083																								335	GalNAca1-3(Fuca1-2)Galb1-4GlcNAcb1-3Galb1-4GlcNAcb1-3Galb1-4GlcNAcb-Sp0	23	1.82574	7.93801
476	Neu5Aca2-6Galb1-4GlcNAcb1-6(Galb1-3GlcNAcb1-3)Galb1-4Glcb-Sp21	1006.25	74.24	7.37789																								550	Galb1-3GlcNAcb1-3Galb1-4GlcNAcb1-2Mana1-6(Galb1-3GlcNAcb1-3Galb1-4GlcNAcb1-2Mana1-3)Manb1-4GlcNAcb1-4GlcNAc-Sp25	23	3.55903	15.474
477	Neu5Aca2-3Galb1-4GlcNAcb1-2Mana-Sp0	43.75	10.8128	24.715																								580	Galb1-4GlcNAcb1-3Galb1-4GlcNAcb1-3Galb1-4GlcNAcb1-3Galb1-4GlcNAcb1-3Galb1-4GlcNAcb1-2Mana1-6(Galb1-4GlcNAcb1-3Galb1-4GlcNAcb1-3Galb1-4GlcNAcb1-3Galb1-4GlcNAcb1-3Galb1-4GlcNAcb1-2Mana1-3)Manb1-4GlcNAcb1-4(Fuca1-6)GlcNAcb-Sp19	23	2.70801	11.774
478	Neu5Aca2-3Galb1-4GlcNAcb1-6GalNAca-Sp14	245	56.1961	22.9372																								208	Mana1-2Mana1-6(Mana1-2Mana1-3)Mana-Sp9	22.5	4.20317	18.6808
479	Neu5Aca2-6Galb1-4GlcNAcb1-6GalNAca-Sp14	87	15.5778	17.9055																								50	Mana1-6(Mana1-3)Manb1-4GlcNAcb1-4GlcNAcb-Sp12	22.25	2.06155	9.26541
480	Neu5Aca2-6Galb1-4 GlcNAcb1-6(Neu5Aca2-6Galb1-4GlcNAcb1-3)GalNAca-Sp14	6363.5	251.195	3.94744																								149	Galb1-3GlcNAcb-Sp0	22.25	1.89297	8.50773
481	Neu5Aca2-6Galb1-4GlcNAcb1-2Mana1-6(Neu5Aca2-6Galb1-4GlcNAcb1-2Mana1-3)Manb1-4GlcNAcb1-4(Fuca1-6)GlcNAcb-Sp24	10622.8	334.668	3.15049																								220	Fuca1-2(6S)Galb1-4GlcNAcb-Sp0	22.25	2.98608	13.4206
482	Neu5Aca2-3Galb1-4GlcNAcb1-2Mana1-6(Neu5Aca2-3Galb1-4GlcNAcb1-2Mana1-3)Manb1-4GlcNAcb1-4(Fuca1-6)GlcNAcb-Sp24	3002.25	212.252	7.06976																								514	(3S)GalNAcb1-4GlcNAc-Sp8	22.25	3.40343	15.2963
483	Mana1-6(Mana1-3)Manb1-4GlcNAcb1-4(Fuca1-6)GlcNAcb-Sp19	38.5	3	7.79221																								167	Galb1-4GlcNAcb1-6(Galb1-3)GalNAc-Sp14	22	2.16025	9.8193
484	Galb1-4GlcNAcb1-6(Galb1-4GlcNAcb1-2)Mana1-6(Galb1-4GlcNAcb1-2Mana1-3)Manb1-4GlcNAcb1-4(Fuca1-6)GlcNAcb-Sp24	39.75	5.18813	13.0519																								521	Gala1-3(Fuca1-2)Galb1-4GlcNAcb1-2Mana-Sp0	22	2.94392	13.3815
485	Neu5Aca2-3Galb1-3GlcNAcb1-2Mana1-6(GlcNAcb1-4)(Neu5Aca2-3Galb1-3GlcNAcb1-2Mana1-3)Manb1-4GlcNAcb1-4GlcNAc-Sp21	30	2.82843	9.42809																								129	Galb1-3(Fuca1-4)GlcNAc-Sp8	21.75	3.59398	16.524
486	Neu5Aca2-6Galb1-4GlcNAcb1-6(Fuca1-2Galb1-4(Fuca1-3)GlcNAcb1-3)Galb1-4Glc-Sp21	449.75	68.9946	15.3406																								195	Glca1-4Glcb-Sp8	21.75	5.90903	27.168
487	Galb1-3GlcNAcb1-6GalNAca-Sp14	23.25	5.67891	24.4254																								520	Gala1-3Galb1-4GlcNAcb1-2Mana-Sp0	21.75	5.67891	26.1099
488	Gala1-3Galb1-3GlcNAcb1-6GalNAca-Sp14	26.75	5.25198	19.6336																								539	GlcNAcb1-3Galb1-4GlcNAcb1-2Mana1-6(GlcNAcb1-3Galb1-4GlcNAcb1-2Mana1-3)Manb1-4GlcNAcb1-4GlcNAcb-Sp25	21.75	0.957427	4.40196
489	Galb1-3(Fuca1-4)GlcNAcb1-6GalNAca-Sp14	84.5	11.0303	13.0536																								51	Mana1-6(Mana1-3)Manb1-4GlcNAcb1-4GlcNAcb-Sp13	21.5	1.29099	6.00463
490	Neu5Aca2-3Galb1-3GlcNAcb1-6GalNAca-Sp14	6253.5	616.257	9.85459																								121	Gala1-4Galb1-4GlcNAcb-Sp8	21.5	10.4083	48.4108
491	(3S)Galb1-3(Fuca1-4)GlcNAcb-Sp0	29.75	4.64579	15.6161																								497	Gala1-3(Fuca1-2)Galb1-4GlcNAcb1-6GalNAca-Sp14	21.5	3.69685	17.1946
492	Galb1-4(Fuca1-3)GlcNAcb1-6(Neu5Aca2-6(Neu5Aca2-3Galb1-3)GlcNAcb1-3)Galb1-4Glc-Sp21	164.5	125.312	76.1773																								507	Galb1-4GlcNAcb1-6(Galb1-4GlcNAcb1-2)Mana1-6(GlcNAcb1-4)Galb1-4GlcNAcb1-4(Gal b1-4GlcNAcb1-2)Mana1-3)Manb1-4GlcNAcb1-4(Fuca1-6)GlcNAc-Sp21	21.5	5.91608	27.5167
493	Fuca1-2Galb1-4GlcNAcb1-6GalNAca-Sp14	36	9.09212	25.2559																								560	GlcNAcb1-3Galb1-4GlcNAcb1-6(GlcNAcb1-3Galb1-3)GalNAca-Sp14	21.5	3	13.9535
494	Gala1-3Galb1-4GlcNAcb1-6GalNAca-Sp14	13.75	0.957427	6.96311																								609	Galb1-3GalNAcb1-4(Neu5Aca2-8Neu5Aca2-8Neu5Aca2-3)Galb1-4Glcb-Sp21	21.5	9.74679	45.3339
495	Galb1-4(Fuca1-3)GlcNAcb1-2Mana-Sp0	48.25	4.34933	9.01415																								115	Gala1-3Galb1-4GlcNAcb-Sp8	21.25	3.30404	15.5484
496	Fuca1-2(6S)Galb1-3GlcNAcb-Sp0	24	3.3665	14.0271																								178	GlcNAcb1-6(GlcNAcb1-3)Galb1-4GlcNAcb-Sp8	21.25	1.25831	5.92144
497	Gala1-3(Fuca1-2)Galb1-4GlcNAcb1-6GalNAca-Sp14	21.5	3.69685	17.1946																								279	Neu5Acb2-6Galb1-4GlcNAcb-Sp8	21.25	2.36291	11.1196
498	Fuca1-2Galb1-4GlcNAcb1-2Mana-Sp0	35.75	2.36291	6.60953																								526	Gala1-3Galb1-3GlcNAcb1-2Mana-Sp0	21.25	3.94757	18.5768
499	Fuca1-2Galb1-3(6S)GlcNAcb-Sp0	28.5	5.19615	18.2321																								59	Fuca1-2Galb1-3GalNAcb1-3Gala1-4Galb1-4Glcb-Sp9	21	3.3665	16.031
500	Fuca1-2(6S)Galb1-3(6S)GlcNAcb-Sp0	48.75	5.85235	12.0048																								137	Neu5Acb2-6(Galb1-3)GalNAca-Sp8	21	1.63299	7.77616
501	Neu5Aca2-6GalNAcb1-4(6S)GlcNAcb-Sp8	7804.5	396.535	5.08086																								175	GlcNAcb1-2Galb1-3GalNAca-Sp8	21	2.16025	10.2869
502	GalNAcb1-4(Fuca1-3)(6S)GlcNAcb-Sp8	57.5	23.331	40.5756																								517	(6P)Galb1-4GlcNAcb-SP0	21	1.63299	7.77616
503	(3S)GalNAcb1-4(Fuca1-3)GlcNAcb-Sp8	24.5	2.64575	10.799																								590	Galb1-4GlcNAcb1-3Galb1-4GlcNAcb1-6(Galb1-4GlcNAcb1-3Galb1-4GlcNAcb1-3)GalNAca-Sp14	21	3.3665	16.031
504	Fuca1-2Galb1-3GlcNAcb1-6(Fuca1-2Galb1-3GlcNAcb1-3)GalNAca-Sp14	28	2.94392	10.514																								87	GalNAca1-3(Fuca1-2)Galb1-4Glcb-Sp0	20.75	1.5	7.22892
505	GalNAca1-3(Fuca1-2)Galb1-3GlcNAcb1-6GalNAca-Sp14	16.75	0.957427	5.71598																								158	Galb1-4GalNAcb1-3(Fuca1-2)Galb1-4GlcNAcb-Sp8	20.75	0.957427	4.61411
506	GlcNAcb1-6(GlcNAcb1-2)Mana1-6(GlcNAcb1-4)(GlcNAcb1-4(GlcNAcb1-2)Mana1-3)Manb1-4GlcNAcb1-4(Fuca1-6)GlcNAc-Sp21	15.75	2.06155	13.0892																								548	GlcNAcb1-3Galb1-4GlcNAcb1-3Galb1-4GlcNAcb1-3Galb1-4GlcNAcb1-2Mana1-6(GlcNAcb1-3Galb1-4GlcNAcb1-3Galb1-4GlcNAcb1-3Galb1-4GlcNAcb1-2Mana1-3)Manb1-4GlcNAcb1-4GlcNAcb-Sp25	20.75	0.5	2.40964
507	Galb1-4GlcNAcb1-6(Galb1-4GlcNAcb1-2)Mana1-6(GlcNAcb1-4)Galb1-4GlcNAcb1-4(Gal b1-4GlcNAcb1-2)Mana1-3)Manb1-4GlcNAcb1-4(Fuca1-6)GlcNAc-Sp21	21.5	5.91608	27.5167																								561	GalNAcb1-3GlcNAcb-Sp0	20.75	3.30404	15.9231
508	Galb1-3GlcNAca1-3Galb1-4GlcNAcb-Sp8	19	0.816497	4.29735																								412	Gala1-3(Fuca1-2)Galb1-4GlcNAcb1-3GalNAca-Sp14	20.5	4.20317	20.5033
509	Galb1-3(6S)GlcNAcb-Sp8	27.75	19.0153	68.5238																								511	(6S)GalNAcb1-4GlcNAc-Sp8	20.5	4.20317	20.5033
510	(6S)(4S)GalNAcb1-4GlcNAc-Sp8	19.25	3.40343	17.6802																								86	GalNAca1-3(Fuca1-2)Galb1-4GlcNAcb-Sp8	20.25	0.5	2.46914
511	(6S)GalNAcb1-4GlcNAc-Sp8	20.5	4.20317	20.5033																								144	Galb1-3GalNAcb1-4(Neu5Aca2-3)Galb1-4Glcb-Sp0	20.25	3.86221	19.0726
512	(3S)GalNAcb1-4(3S)GlcNAc-Sp8	26	3.55903	13.6886																								228	GalNAcb1-4(Neu5Aca2-8Neu5Aca2-3)Galb1-4Glcb-Sp0	20.25	1.25831	6.21386
513	GalNAcb1-4(6S)GlcNAc-Sp8	23.25	2.21736	9.53701																								549	Galb1-4GlcNAcb1-3Galb1-4GlcNAcb1-3Galb1-4GlcNAcb1-3Galb1-4GlcNAcb1-2Mana1-6(Galb1-4GlcNAcb1-3Galb1-4GlcNAcb1-3Galb1-4GlcNAcb1-3Galb1-4GlcNAcb1-2Mana1-3)Manb1-4GlcNAcb1-4GlcNAcb-Sp25	20.25	0.5	2.46914
514	(3S)GalNAcb1-4GlcNAc-Sp8	22.25	3.40343	15.2963																								30	(3S)Galb1-3GlcNAcb-Sp0	20	3.16228	15.8114
515	(4S)GalNAcb-Sp10	10.25	22.3066	217.625																								159	Galb1-4GlcNAcb1-3GalNAca-Sp8	20	0.816497	4.08248
516	Galb1-4(6P)GlcNAcb-Sp0	24	3.74166	15.5902																								407	GalNAcb1-3Gala1-6Galb1-4Glcb-Sp8	20	3.16228	15.8114
517	(6P)Galb1-4GlcNAcb-SP0	21	1.63299	7.77616																								73	Fuca1-2Galb1-4GlcNAcb1-3Galb1-4GlcNAcb-Sp0	19.75	0.957427	4.84773
518	GalNAca1-3(Fuca1-2)Galb1-4GlcNAcb1-6GalNAc-Sp14	11.75	2.98608	25.4134																								191	GlcNAcb1-4GlcNAcb1-4GlcNAcb-Sp8	19.75	2.62996	13.3162
519	Neu5Aca2-6Galb1-4GlcNAcb1-2Man-Sp0	759.5	127.097	16.7343																								232	GalNAcb1-4(Neu5Aca2-3)Galb1-4GlcNAcb-Sp8	19.75	3.59398	18.1973
520	Gala1-3Galb1-4GlcNAcb1-2Mana-Sp0	21.75	5.67891	26.1099																								326	Galb1-4(Fuca1-3)GlcNAcb1-2Mana1-6(Galb1-4(Fuca1-3)GlcNAcb1-2Mana1-3)Manb1-4GlcNAcb1-4GlcNAcb-Sp20	19.75	4.11299	20.8253
521	Gala1-3(Fuca1-2)Galb1-4GlcNAcb1-2Mana-Sp0	22	2.94392	13.3815																								105	Gala1-3(Fuca1-2)Galb1-4GlcNAc-Sp0	19.5	2.38048	12.2076
522	GalNAca1-3(Fuca1-2)Galb1-4 GlcNAcb1-2Mana-Sp0	13.25	1.89297	14.2866																								229	Neu5Aca2-8Neu5Aca2-8Neu5Aca-Sp8	19.5	1.91485	9.81977
523	Galb1-3GlcNAcb1-2Mana-Sp0	35.75	1.70783	4.77713																								404	Gala1-3Galb1-4GlcNAcb1-3GalNAca-Sp14	19.5	4.79583	24.594
524	Gala1-3(Fuca1-2)Galb1-3GlcNAcb1-6GalNAc-Sp14	26	2.82843	10.8786																								555	Neu5Gca2-8Neu5Gca2-6Galb1-4GlcNAc-Sp0	19.5	2.64575	13.568
525	Neu5Aca2-3Galb1-3GlcNAcb1-2Mana-Sp0	141	31.6122	22.42																								588	Galb1-4GlcNAcb1-3Galb1-4GlcNAcb1-3GalNAca-Sp14	19.5	1.73205	8.88231
526	Gala1-3Galb1-3GlcNAcb1-2Mana-Sp0	21.25	3.94757	18.5768																								289	Galb1-3GlcNAcb1-3Galb1-3GlcNAcb-Sp0	19.25	2.98608	15.5121
527	GalNAcb1-4GlcNAcb1-2Mana-Sp0	18	2.94392	16.3551																								305	Galb1-4GlcNAcb1-6Galb1-4GlcNAcb-Sp0	19.25	2.21736	11.5187
528	Neu5Aca2-3Galb1-3GalNAcb1-4Galb1-4Glcb-Sp0	45.25	37.0529	81.8848																								382	Galb1-4(Fuca1-3)GlcNAcb1-6(Galb1-3GlcNAcb1-3)Galb1-4Glc-Sp21	19.25	1.5	7.79221
529	GlcNAcb1-2 Mana1-6(GlcNAcb1-4)(GlcNAcb1-2Mana1-3)Manb1-4GlcNAcb1-4(Fuca1-6)GlcNAc-Sp21	13.75	1.25831	9.15131																								510	(6S)(4S)GalNAcb1-4GlcNAc-Sp8	19.25	3.40343	17.6802
530	Galb1-4GlcNAcb1-2 Mana1-6(GlcNAcb1-4)(Galb1-4GlcNAcb1-2Mana1-3)Manb1-4GlcNAcb1-4(Fuca1-6)GlcNAc-Sp21	13	2.70801	20.8309																								564	Galb1-4GlcNAcb1-3Galb1-4GlcNAcb1-3Galb1-4GlcNAcb1-3Galb1-4GlcNAcb1-3Galb1-4GlcNAcb1-2Mana1-6(Galb1-4GlcNAcb1-3Galb1-4GlcNAcb1-3Galb1-4GlcNAcb1-3Galb1-4GlcNAcb1-3Galb1-4GlcNAcb1-2Mana1-3)Manb1-4GlcNAcb1-4GlcNAcb-Sp25	19.25	25.1048	130.414
531	Galb1-4GlcNAcb1-2 Mana1-6(Galb1-4GlcNAcb1-4)(Galb1-4GlcNAcb1-2Mana1-3)Manb1-4GlcNAcb1-4(Fuca1-6)GlcNAc-Sp21	13	2.16025	16.6173																								32	(3S)Galb1-4(Fuca1-3)GlcNAc-Sp0	19	2.16025	11.3697
532	Fuca1-4(Galb1-3)GlcNAcb1-2 Mana-Sp0	52	7.34847	14.1317																								337	GlcNAca1-4Galb1-4GlcNAcb1-3Galb1-4GlcNAcb1-3Galb1-4GlcNAcb-Sp0	19	1.41421	7.44323
533	Neu5Aca2-3Galb1-4(Fuca1-3)GlcNAcb1-2Mana-Sp0	320.75	65.342	20.3716																								381	Galb1-3GlcNAcb1-3Galb1-4GlcNAcb1-6(Galb1-3GlcNAcb1-3)Galb1-4Glcb-Sp0	19	0.816497	4.29735
534	GlcNAcb1-3Galb1-4GlcNAcb1-6(GlcNAcb1-3)Galb1-4GlcNAc-Sp0	35.75	14.9527	41.8257																								429	Fuca1-3GlcNAcb1-6(Galb1-4GlcNAcb1-3)Galb1-4Glc-Sp21	19	1.41421	7.44323
535	GalNAca1-3(Fuca1-2)Galb1-3GalNAcb1-3Gala1-4Galb1-4Glc-Sp21	25.75	3.40343	13.2172																								508	Galb1-3GlcNAca1-3Galb1-4GlcNAcb-Sp8	19	0.816497	4.29735
536	Gala1-3(Fuca1-2)Galb1-3GalNAcb1-3Gala1-4Galb1-4Glc-Sp21	26.25	4.92443	18.7597																								565	GlcNAb1-3Galb1-3GalNAc-Sp14	19	3.91578	20.6094
537	Galb1-3GalNAcb1-3Gal-Sp21	33.25	10.3078	31.0008																								157	Galb1-4GalNAca1-3(Fuca1-2)Galb1-4GlcNAcb-Sp8	18.75	0.957427	5.10628
538	GlcNAcb1-3Galb1-4GlcNAcb1-2Mana1-6(GlcNAcb1-3Galb1-4GlcNAcb1-2Mana1-3)Manb1-4GlcNAcb1-4GlcNAcb-Sp12	13	0	0																								380	Galb1-3GalNAca1-3(Fuca1-2)Galb1-4GlcNAc-Sp0	18.75	5.18813	27.67
539	GlcNAcb1-3Galb1-4GlcNAcb1-2Mana1-6(GlcNAcb1-3Galb1-4GlcNAcb1-2Mana1-3)Manb1-4GlcNAcb1-4GlcNAcb-Sp25	21.75	0.957427	4.40196																								431	GlcNAcb1-2Mana1-6(GlcNAcb1-4)(GlcNAcb1-4(GlcNAcb1-2)Mana1-3)Manb1-4GlcNAcb1-4GlcNAc-Sp21	18.75	1.70783	9.1084
540	Galb1-4GlcNAcb1-3Galb1-4GlcNAcb1-2Mana1-6(Galb1-4GlcNAcb1-3Galb1-4GlcNAcb1-2Mana1-3)Manb1-4GlcNAcb1-4GlcNAcb-Sp12	52.5	5.91608	11.2687																								551	Neu5Gca2-8Neu5Gca2-3Galb1-4GlcNAc-Sp0	18.75	3.0957	16.5104
541	Galb1-4GlcNAcb1-3Galb1-4GlcNAcb1-2Mana1-6(Galb1-4GlcNAcb1-3Galb1-4GlcNAcb1-2Mana1-3)Manb1-4GlcNAcb1-4GlcNAcb-Sp24	27	2.16025	8.00091																								39	(6S)(4S)Galb1-4GlcNAcb-Sp0	18.5	2.64575	14.3014
542	Neu5Gca2-3Galb1-4GlcNAcb1-3Galb1-4GlcNAcb1-2Mana1-6(Neu5Gca2-3Galb1-4GlcNAcb1-3Galb1-4GlcNAcb1-2Mana1-3)Manb1-4GlcNAcb1-4GlcNAcb-Sp24	711.5	45.0592	6.33299																								65	Fuca1-2Galb1-3GlcNAcb1-3Galb1-4Glcb-Sp8	18.5	1.73205	9.36244
543	Fuca1-2Galb1-4GlcNAcb1-3Galb1-4GlcNAcb1-2Mana1-6(Fuca1-2Galb1-4GlcNAcb1-3Galb1-4GlcNAcb1-2Mana1-3)Manb1-4GlcNAcb1-4GlcNAcb-Sp24	34	3.3665	9.90148																								151	Galb1-4(Fuca1-3)GlcNAcb-Sp0	18.5	3.10913	16.8061
544	GlcNAcb1-3Galb1-4GlcNAcb1-3Galb1-4GlcNAcb1-2Mana1-6(GlcNAcb1-3Galb1-4GlcNAcb1-3Galb1-4GlcNAcb1-2Mana1-3)Manb1-4GlcNAcb1-4GlcNAcb-Sp12	42.5	4.65475	10.9523																								397	Galb1-4GlcNAcb1-2Mana1-6(GlcNAcb1-2Mana1-3)Manb1-4GlcNAcb1-4GlcNAc-Sp12	18.5	1	5.40541
545	GlcNAcb1-3Galb1-4GlcNAcb1-3Galb1-4GlcNAcb1-2Mana1-6(GlcNAcb1-3Galb1-4GlcNAcb1-3Galb1-4GlcNAcb1-2Mana1-3)Manb1-4GlcNAcb1-4GlcNAcb-Sp25	23.75	6.65207	28.0087																								62	Fuca1-2Galb1-3GalNAca-Sp14	18.25	0.957427	5.24618
546	Galb1-4GlcNAcb1-3Galb1-4GlcNAcb1-3Galb1-4GlcNAcb1-2Mana1-6(Galb1-4GlcNAcb1-3Galb1-4GlcNAcb1-3Galb1-4GlcNAcb1-2Mana1-3)Manb1-4GlcNAcb1-4GlcNAcb-Sp12	75.75	11.5578	15.2579																								333	GalNAcb1-3Gala1-4Galb1-4GlcNAcb1-3Galb1-4Glcb-Sp0	18.25	1.5	8.21918
547	Galb1-4GlcNAcb1-3Galb1-4GlcNAcb1-3Galb1-4GlcNAcb1-2Mana1-6(Galb1-4GlcNAcb1-3Galb1-4GlcNAcb1-3Galb1-4GlcNAcb1-2Mana1-3)Manb1-4GlcNAcb1-4GlcNAcb-Sp24	31.25	2.87228	9.1913																								384	Galb1-4(Fuca1-3)GlcNAcb1-6(Fuca1-4(Fuca1-2Galb1-3)GlcNAcb1-3)Galb1-4Glc-Sp21	18.25	0.5	2.73973
548	GlcNAcb1-3Galb1-4GlcNAcb1-3Galb1-4GlcNAcb1-3Galb1-4GlcNAcb1-2Mana1-6(GlcNAcb1-3Galb1-4GlcNAcb1-3Galb1-4GlcNAcb1-3Galb1-4GlcNAcb1-2Mana1-3)Manb1-4GlcNAcb1-4GlcNAcb-Sp25	20.75	0.5	2.40964																								598	Galb1-4GlcNAcb1-3Galb1-3GalNAca-Sp14	18.25	2.87228	15.7385
549	Galb1-4GlcNAcb1-3Galb1-4GlcNAcb1-3Galb1-4GlcNAcb1-3Galb1-4GlcNAcb1-2Mana1-6(Galb1-4GlcNAcb1-3Galb1-4GlcNAcb1-3Galb1-4GlcNAcb1-3Galb1-4GlcNAcb1-2Mana1-3)Manb1-4GlcNAcb1-4GlcNAcb-Sp25	20.25	0.5	2.46914																								134	GlcNAcb1-6(Galb1-3)GalNAca-Sp14	18	2.58199	14.3444
550	Galb1-3GlcNAcb1-3Galb1-4GlcNAcb1-2Mana1-6(Galb1-3GlcNAcb1-3Galb1-4GlcNAcb1-2Mana1-3)Manb1-4GlcNAcb1-4GlcNAc-Sp25	23	3.55903	15.474																								186	GlcNAcb1-4-MDPLys	18	2.70801	15.0445
551	Neu5Gca2-8Neu5Gca2-3Galb1-4GlcNAc-Sp0	18.75	3.0957	16.5104																								207	Mana1-2Mana1-2Mana1-3Mana-Sp9	18	0.816497	4.53609
552	Neu5Aca2-8Neu5Gca2-3Galb1-4GlcNAc-Sp0	12	0.816497	6.80414																								527	GalNAcb1-4GlcNAcb1-2Mana-Sp0	18	2.94392	16.3551
553	Neu5Gca2-8Neu5Aca2-3Galb1-4GlcNAc-Sp0	15.25	1.25831	8.25119																								163	Galb1-4GlcNAcb1-3Galb1-4GlcNAcb-Sp0	17.75	3.0957	17.4405
554	Neu5Gca2-8Neu5Gca2-3Galb1-4GlcNAcb1-3Galb1-4GlcNAc-Sp0	17	1.41421	8.3189																								432	GlcNAcb1-6(GlcNAcb1-2)Mana1-6(GlcNAcb1-4)(GlcNAcb1-2Mana1-3)Manb1-4GlcNAcb1-4GlcNAc-Sp21	17.75	0.5	2.8169
555	Neu5Gca2-8Neu5Gca2-6Galb1-4GlcNAc-Sp0	19.5	2.64575	13.568																								572	Neu5Aca2-8Neu5Aca2-3Galb1-3GalNAcb1-4(Neu5Aca2-3)Galb1-4Glc-Sp21	17.75	1.89297	10.6646
556	Neu5Aca2-8Neu5Aca2-3Galb1-4GlcNAc-Sp0	16.25	1.5	9.23077																								127	Galb1-3GlcNAcb1-3Galb1-4(Fuca1-3)GlcNAcb-Sp0	17.5	1.29099	7.37711
557	GlcNAcb1-3Galb1-4GlcNAcb1-6(GlcNAcb1-3Galb1-4GlcNAcb1-2)Mana1-6(GlcNAcb1-3Galb1-4GlcNAcb1-2Man a1-3)Manb1-4GlcNAcb1-4GlcNAc-Sp24	130.25	18.3916	14.1202																								182	GlcNAcb1-3Galb1-4GlcNAcb-Sp0	17.5	0.57735	3.29914
558	Galb1-4GlcNAcb1-3Galb1-4GlcNAcb1-6(Galb1-4GlcNAcb1-3Galb1-4GlcNAcb1-2)Mana1-6(Galb1-4GlcNAcb1-3Galb1-4GlcNAcb1-2Mana1-3)Mana1-4GlcNAcb1-4GlcNAc-Sp24	102.25	7.13559	6.97857																								190	GlcNAcb1-4GlcNAcb1-4GlcNAcb1-4GlcNAcb1-4GlcNAcb1-Sp8	17.5	2.88675	16.4957
559	Gala1-3Galb1-4GlcNAcb1-2Mana1-6(Gala1-3Galb1-4GlcNAcb1-2Mana1-3)Manb1-4GlcNAcb1-4GlcNAc-Sp24	31.25	2.98608	9.55545																								52	GlcNAcb1-2Mana1-6(GlcNAcb1-2Mana1-3)Manb1-4GlcNAcb1-4GlcNAcb-Sp12	17.25	2.62996	15.2461
560	GlcNAcb1-3Galb1-4GlcNAcb1-6(GlcNAcb1-3Galb1-3)GalNAca-Sp14	21.5	3	13.9535																								276	Neu5Aca2-8Neu5Aca2-3Galb1-4Glcb-Sp0	17.25	0.957427	5.5503
561	GalNAcb1-3GlcNAcb-Sp0	20.75	3.30404	15.9231																								304	Galb1-4GlcNAca1-6Galb1-4GlcNAcb-Sp0	17.25	1.25831	7.29453
562	GalNAcb1-4GlcNAcb1-3GalNAcb1-4GlcNAcb-Sp0	65.75	13.5984	20.682																								430	GlcNAcb1-2Mana1-6(GlcNAcb1-4)(GlcNAcb1-2Mana1-3)Manb1-4GlcNAcb1-4GlcNAc-Sp21	17.25	2.98608	17.3106
563	GlcNAcb1-3Galb1-4GlcNAcb1-3Galb1-4GlcNAcb1-3Galb1-4GlcNAcb1-3Galb1-4GlcNAcb1-2Mana1-6(GlcNAcb1-3Galb1-4GlcNAcb1-3Galb1-4GlcNAcb1-3Galb1-4GlcNAcb1-3Galb1-4GlcNAcb1-2Mana1-3)Manb1-4GlcNAcb1-4GlcNAcb-Sp25	26.5	4.93288	18.6147																								170	Galb1-4GlcNAcb-Sp23	17	2.82843	16.6378
564	Galb1-4GlcNAcb1-3Galb1-4GlcNAcb1-3Galb1-4GlcNAcb1-3Galb1-4GlcNAcb1-3Galb1-4GlcNAcb1-2Mana1-6(Galb1-4GlcNAcb1-3Galb1-4GlcNAcb1-3Galb1-4GlcNAcb1-3Galb1-4GlcNAcb1-3Galb1-4GlcNAcb1-2Mana1-3)Manb1-4GlcNAcb1-4GlcNAcb-Sp25	19.25	25.1048	130.414																								174	GlcNAca1-6Galb1-4GlcNAcb-Sp8	17	0.816497	4.80292
565	GlcNAb1-3Galb1-3GalNAc-Sp14	19	3.91578	20.6094																								302	Galb1-4GlcNAcb1-6(Galb1-4GlcNAcb1-3)Galb1-4GlcNAc-Sp0	17	1.41421	8.3189
566	Galb1-3GlcNAcb1-6(Galb1-3)GalNAc-Sp14	148.75	61.5217	41.3591																								554	Neu5Gca2-8Neu5Gca2-3Galb1-4GlcNAcb1-3Galb1-4GlcNAc-Sp0	17	1.41421	8.3189
567	Galb1-4GlcNAcb1-3Galb1-4GlcNAcb1-3Galb1-4GlcNAcb1-3Galb1-4GlcNAcb1-3Galb1-4GlcNAcb1-3Galb1-4GlcNAcb1-2Mana1-6(Galb1-4GlcNAcb1-3Galb1-4GlcNAcb1-3Galb1-4GlcNAcb1-3Galb1-4GlcNAcb1-3Galb1-4GlcNAcb1-3Galb1-4GlcNAcb1-2Mana1-3)Manb1-4GlcNAcb1-4GlcNAcb-Sp25	35	6.68331	19.0952																								111	Gala1-3GalNAca-Sp16	16.75	5.67891	33.9039
568	(3S)GlcAb1-3Galb1-4GlcNAcb1-3Galb1-4Glc-Sp0	86	28.7866	33.4728																								505	GalNAca1-3(Fuca1-2)Galb1-3GlcNAcb1-6GalNAca-Sp14	16.75	0.957427	5.71598
569	(3S)GlcAb1-3Galb1-4GlcNAcb1-2Mana-Sp0	34.25	11.5289	33.6612																								147	Galb1-3GlcNAcb1-3Galb1-4GlcNAcb-Sp0	16.5	2.08167	12.6162
570	Galb1-3GlcNAcb1-3Galb1-4GlcNAcb1-3Galb1-4GlcNAcb1-6(Galb1-3GlcNAcb1-3Galb1-4GlcNAcb1-3Galb1-4GlcNAb1-2)Mana1-6(Galb1-3GlcNAcb1-3Galb1-4GlcNAcb1-3Galb1-4GlcNAcb1-2Mana1-3)Manb1-4GlcNAcb1-4(Fuca1-6)GlcNAcb-Sp24	43	9.62635	22.3869																								348	Galb1-4GlcNAcb1-2Mana1-3Manb1-4GlcNAcb1-4GlcNAc-Sp12	16.5	3	18.1818
571	Galb1-3GlcNAcb1-3Galb1-4GlcNAcb1-6(Galb1-3GlcNAcb1-3Galb1-4GlcNAb1-2)Mana1-6(Galb1-3GlcNAcb1-3Galb1-4GlcNAcb1-2Mana1-3)Manb1-4GlcNAcb1-4(Fuca1-6)GlcNAcb-Sp24	41.75	4.92443	11.795																								405	Galb1-3GlcNAcb1-6Galb1-4GlcNAcb-Sp0	16.5	2.64575	16.0349
572	Neu5Aca2-8Neu5Aca2-3Galb1-3GalNAcb1-4(Neu5Aca2-3)Galb1-4Glc-Sp21	17.75	1.89297	10.6646																								424	Gala1-3Galb1-3GlcNAcb1-3GalNAc-Sp14	16.25	9.63933	59.3189
573	GlcNAcb1-3Galb1-4GlcNAcb1-2Mana1-6(GlcNAcb1-3Galb1-4GlcNAcb1-2Mana1-3)Manb1-4GlcNAcb1-4(Fuca1-6)GlcNAcb-Sp24	30.5	5.8023	19.0239																								556	Neu5Aca2-8Neu5Aca2-3Galb1-4GlcNAc-Sp0	16.25	1.5	9.23077
574	Galb1-4GlcNAcb1-3Galb1-4GlcNAcb1-2Mana1-6(Galb1-4GlcNAcb1-3Galb1-4GlcNAcb1-2Mana1-3)Manb1-4GlcNAcb1-4(Fuca1-6)GlcNAcb-Sp24	25.25	0.957427	3.79179																								579	GlcNAcb1-3Galb1-4GlcNAcb1-3Galb1-4GlcNAcb1-3Galb1-4GlcNAcb1-3Galb1-4GlcNAcb1-2Mana1-6(GlcNAcb1-3Galb1-4GlcNAcb1-3Galb1-4GlcNAcb1-3Galb1-4GlcNAcb1-3Galb1-4GlcNAcb1-2Mana1-3)Manb1-4GlcNAcb1-4(Fuca1-6)GlcNAcb-Sp19	16.25	11.8427	72.8783
575	GlcNAcb1-3Galb1-4GlcNAcb1-3Galb1-4GlcNAcb1-2Mana1-6(GlcNAcb1-3Galb1-4GlcNAcb1-3Galb1-4GlcNAcb1-2Mana1-3)Manb1-4GlcNAcb1-4(Fuca1-6)GlcNAcb-Sp24	31.5	4.20317	13.3434																								161	Galb1-4GlcNAcb1-3Galb1-4(Fuca1-3)GlcNAcb1-3Galb1-4(Fuca1-3)GlcNAcb-Sp0	16	2.16025	13.5015
576	Galb1-4GlcNAcb1-3Galb1-4GlcNAcb1-3Galb1-4GlcNAcb1-2Mana1-6(Galb1-4GlcNAcb1-3Galb1-4GlcNAcb1-3Galb1-4GlcNAcb1-2Mana1-3)Manb1-4GlcNAcb1-4(Fuca1-6)GlcNAcb-Sp24	23.25	1.70783	7.34548																								450	GalNAca1-3(Fuca1-2)Galb1-4GlcNAcb1-6(GalNAca1-3(Fuca1-2)Galb1-4GlcNAcb1-3)GalNAc-Sp14	16	2.16025	13.5015
577	GlcNAcb1-3Galb1-4GlcNAcb1-3Galb1-4GlcNAcb1-3Galb1-4GlcNAcb1-2Mana1-6(GlcNAcb1-3Galb1-4GlcNAcb1-3Galb1-4GlcNAcb1-3Galb1-4GlcNAcb1-2Mana1-3)Manb1-4GlcNAcb1-4(Fuca1-6)GlcNAcb-Sp24	36.25	3.5	9.65517																								386	Galb1-4GlcNAcb1-6(Galb1-4GlcNAcb1-2)Mana1-6(Galb1-4GlcNAcb1-4(Galb1-4GlcNAcb1-2)Mana1-3)Manb1-4GlcNAcb1-4GlcNAcb-Sp21	15.75	0.957427	6.0789
578	Galb1-4GlcNAcb1-3Galb1-4GlcNAcb1-3Galb1-4GlcNAcb1-3Galb1-4GlcNAcb1-2Mana1-6(Galb1-4GlcNAcb1-3Galb1-4GlcNAcb1-3Galb1-4GlcNAcb1-3Galb1-4GlcNAcb1-2Mana1-3)Manb1-4GlcNAcb1-4(Fuca1-6)GlcNAcb-Sp24	30	2.16025	7.20082																								506	GlcNAcb1-6(GlcNAcb1-2)Mana1-6(GlcNAcb1-4)(GlcNAcb1-4(GlcNAcb1-2)Mana1-3)Manb1-4GlcNAcb1-4(Fuca1-6)GlcNAc-Sp21	15.75	2.06155	13.0892
579	GlcNAcb1-3Galb1-4GlcNAcb1-3Galb1-4GlcNAcb1-3Galb1-4GlcNAcb1-3Galb1-4GlcNAcb1-2Mana1-6(GlcNAcb1-3Galb1-4GlcNAcb1-3Galb1-4GlcNAcb1-3Galb1-4GlcNAcb1-3Galb1-4GlcNAcb1-2Mana1-3)Manb1-4GlcNAcb1-4(Fuca1-6)GlcNAcb-Sp19	16.25	11.8427	72.8783																								593	GlcNAcb1-3Galb1-4GlcNAcb1-6(Galb1-3)GalNAca-Sp14	15.75	0.957427	6.0789
580	Galb1-4GlcNAcb1-3Galb1-4GlcNAcb1-3Galb1-4GlcNAcb1-3Galb1-4GlcNAcb1-3Galb1-4GlcNAcb1-2Mana1-6(Galb1-4GlcNAcb1-3Galb1-4GlcNAcb1-3Galb1-4GlcNAcb1-3Galb1-4GlcNAcb1-3Galb1-4GlcNAcb1-2Mana1-3)Manb1-4GlcNAcb1-4(Fuca1-6)GlcNAcb-Sp19	23	2.70801	11.774																								218	Neu5Aca2-3Galb1-4GlcNAcb1-3Galb1-4(Fuca1-3)GlcNAcb-Sp0	15.5	1.73205	11.1745
581	Galb1-4GlcNAcb1-3Galb1-4GlcNAcb1-6(Galb1-4GlcNAcb1-3Galb1-4GlcNAb1-2)Mana1-6(Galb1-4GlcNAcb1-3Galb1-4GlcNAcb1-2Mana1-3)Manb1-4GlcNAcb1-4(Fuca1-6)GlcNAcb-Sp24	91.25	14.3614	15.7385																								349	Galb1-4GlcNAcb1-2Mana1-6Manb1-4GlcNAcb1-4GlcNAc-Sp12	15.25	2.75379	18.0576
582	GlcNAcb1-3Galb1-4GlcNAcb1-3Galb1-4GlcNAcb1-6(GlcNAcb1-3Galb1-4GlcNAcb1-3Galb1-4GlcNAb1-2)Mana1-6(GlcNAcb1-3Galb1-4GlcNAcb1-3Galb1-4GlcNAcb1-2Mana1-3)Manb1-4GlcNAcb1-4(Fuca1-6)GlcNAcb-Sp24	53	7.95822	15.0155																								401	GalNAca1-3GalNAcb1-3Gala1-4Galb1-4GlcNAcb-Sp0	15.25	1.25831	8.25119
583	Galb1-4GlcNAcb1-3Galb1-4GlcNAcb1-3Galb1-4GlcNAcb1-6(Galb1-4GlcNAcb1-3Galb1-4GlcNAcb1-3Galb1-4GlcNAb1-2)Mana1-6(Galb1-4GlcNAcb1-3Galb1-4GlcNAcb1-3Galb1-4GlcNAcb1-2Mana1-3)Manb1-4GlcNAcb1-4(Fuca1-6)GlcNAcb-Sp24	67	17.7951	26.5599																								433	GlcNAcb1-6(GlcNAcb1-2)Mana1-6(GlcNAcb1-4)(GlcNAcb1-4(GlcNAcb1-2)Mana1-3)Manb1-4GlcNAcb1-4GlcNAc-Sp21	15.25	2.5	16.3934
584	GlcNAcb1-3Galb1-4GlcNAcb1-3Galb1-4GlcNAcb1-3Galb1-4GlcNAcb1-6(GlcNAcb1-3Galb1-4GlcNAcb1-3Galb1-4GlcNAcb1-3Galb1-4GlcNAb1-2)Mana1-6(GlcNAcb1-3Galb1-4GlcNAcb1-3Galb1-4GlcNAcb1-3Galb1-4GlcNAcb1-2Mana1-3)Manb1-4GlcNAcb1-4(Fuca1-6)GlcNAcb-Sp24	49.25	5.90903	11.998																								553	Neu5Gca2-8Neu5Aca2-3Galb1-4GlcNAc-Sp0	15.25	1.25831	8.25119
585	Galb1-4GlcNAcb1-3Galb1-4GlcNAcb1-3Galb1-4GlcNAcb1-3Galb1-4GlcNAcb1-6(Galb1-4GlcNAcb1-3Galb1-4GlcNAcb1-3Galb1-4GlcNAcb1-3Galb1-4GlcNAb1-2)Mana1-6(Galb1-4GlcNAcb1-3Galb1-4GlcNAcb1-3Galb1-4GlcNAcb1-3Galb1-4GlcNAcb1-2Mana1-3)Manb1-4GlcNAcb1-4(Fuca1-6)GlcNAcb-Sp24	27.5	2.38048	8.65628																								53	GlcNAcb1-2Mana1-6(GlcNAcb1-2Mana1-3)Manb1-4GlcNAcb1-4GlcNAcb-Sp13	15	1.82574	12.1716
586	GlcNAcb1-3Galb1-4GlcNAcb1-3Galb1-4GlcNAcb1-3Galb1-4GlcNAcb1-3Galb1-4GlcNAcb1-6(GlcNAcb1-3Galb1-4GlcNAcb1-3Galb1-4GlcNAcb1-3Galb1-4GlcNAcb1-3Galb1-4GlcNAb1-2)Mana1-6(GlcNAcb1-3Galb1-4GlcNAcb1-3Galb1-4GlcNAcb1-3Galb1-4GlcNAcb1-3Galb1-4GlcNAcb1-2Mana1-3)Manb1-4GlcNAcb1-4(Fuca1-6)GlcNAcb-Sp24	29	1.1547	3.98173																								160	Galb1-4GlcNAcb1-3GalNAc-Sp14	15	2.44949	16.3299
587	Galb1-4GlcNAcb1-3Galb1-4GlcNAcb1-3Galb1-4GlcNAcb1-3Galb1-4GlcNAcb1-3Galb1-4GlcNAcb1-6(Galb1-4GlcNAcb1-3Galb1-4GlcNAcb1-3Galb1-4GlcNAcb1-3Galb1-4GlcNAcb1-3Galb1-4GlcNAb1-2)Mana1-6(Galb1-4GlcNAcb1-3Galb1-4GlcNAcb1-3Galb1-4GlcNAcb1-3Galb1-4GlcNAcb1-3Galb1-4GlcNAcb1-2Mana1-3)Manb1-4GlcNAcb1-4(Fuca1-6)GlcNAcb-Sp24	39.5	2.64575	6.6981																								387	GlcNAcb1-2Mana1-6(GlcNAcb1-4(GlcNAcb1-2)Mana1-3)Manb1-4GlcNAcb1-4GlcNAc-Sp21	15	1.1547	7.698
588	Galb1-4GlcNAcb1-3Galb1-4GlcNAcb1-3GalNAca-Sp14	19.5	1.73205	8.88231																								428	Galb1-4GlcNAcb1-6(Fuca1-2Galb1-3GlcNAcb1-3)Galb1-4Glc-Sp21	15	0	0
589	Galb1-4GlcNAcb1-3Galb1-4GlcNAcb1-6(Galb1-3)GalNAca-Sp14	25.25	7.45542	29.5264																								54	Galb1-4GlcNAcb1-2Mana1-6(Galb1-4GlcNAcb1-2Mana1-3)Manb1-4GlcNAcb1-4GlcNAcb-Sp12	14.25	1.89297	13.284
590	Galb1-4GlcNAcb1-3Galb1-4GlcNAcb1-6(Galb1-4GlcNAcb1-3Galb1-4GlcNAcb1-3)GalNAca-Sp14	21	3.3665	16.031																								126	Galb1-3(Fuca1-4)GlcNAcb1-3Galb1-4(Fuca1-3)GlcNAcb-Sp0	14.25	4.99166	35.0292
591	Neu5Aca2-3Galb1-4GlcNAcb1-3Galb1-4GlcNAcb1-3GalNAca-Sp14	237	28.6938	12.1071																								494	Gala1-3Galb1-4GlcNAcb1-6GalNAca-Sp14	13.75	0.957427	6.96311
592	GlcNAcb1-3Galb1-4GlcNAcb1-3GalNAca-Sp14	11.5	3.87298	33.6781																								529	GlcNAcb1-2 Mana1-6(GlcNAcb1-4)(GlcNAcb1-2Mana1-3)Manb1-4GlcNAcb1-4(Fuca1-6)GlcNAc-Sp21	13.75	1.25831	9.15131
593	GlcNAcb1-3Galb1-4GlcNAcb1-6(Galb1-3)GalNAca-Sp14	15.75	0.957427	6.0789																								162	Galb1-4GlcNAcb1-3Galb1-4GlcNAcb1-3Galb1-4GlcNAcb-Sp0	13.5	1.91485	14.1841
594	GlcNAcb1-3Galb1-4GlcNAcb1-6(GlcNAcb1-3Galb1-4GlcNAcb1-3)GalNAca-Sp14	62.5	126.832	202.931																								334	GalNAca1-3(Fuca1-2)Galb1-4GlcNAcb1-3Galb1-4GlcNAcb-Sp0	13.5	1.91485	14.1841
595	Neu5Aca2-3Galb1-4GlcNAcb1-3Galb1-4GlcNAcb1-6(Neu5Aca2-3Galb1-4GlcNAcb1-3Galb1-4GlcNAcb1-3)GalNAca-Sp14	180	19.1311	10.6284																								184	GlcNAcb1-3Galb1-4GlcNAcb1-3Galb1-4GlcNAcb-Sp0	13.25	0.5	3.77358
596	Neu5Aca2-6Galb1-4GlcNAcb1-3Galb1-4GlcNAcb1-3GalNAca-Sp14	3629.5	91.7333	2.52744																								396	GlcNAcb1-2Mana1-6(Galb1-4GlcNAcb1-2Mana1-3)Manb1-4GlcNAcb1-4GlcNAc-Sp12	13.25	1.25831	9.49665
597	GlcNAcb1-3Galb1-4GlcNAcb1-3Galb1-4GlcNAcb1-3GalNAca-Sp14	24.25	7.27438	29.9975																								522	GalNAca1-3(Fuca1-2)Galb1-4 GlcNAcb1-2Mana-Sp0	13.25	1.89297	14.2866
598	Galb1-4GlcNAcb1-3Galb1-3GalNAca-Sp14	18.25	2.87228	15.7385																								530	Galb1-4GlcNAcb1-2 Mana1-6(GlcNAcb1-4)(Galb1-4GlcNAcb1-2Mana1-3)Manb1-4GlcNAcb1-4(Fuca1-6)GlcNAc-Sp21	13	2.70801	20.8309
599	Neu5Aca2-3Galb1-4GlcNAcb1-3Galb1-4GlcNAcb1-6(Galb1-3)GalNAca-Sp14	948	48.2286	5.08741																								531	Galb1-4GlcNAcb1-2 Mana1-6(Galb1-4GlcNAcb1-4)(Galb1-4GlcNAcb1-2Mana1-3)Manb1-4GlcNAcb1-4(Fuca1-6)GlcNAc-Sp21	13	2.16025	16.6173
600	Neu5Aca2-6Galb1-4GlcNAcb1-3Galb1-4GlcNAcb1-6(Galb1-3)GalNAca-Sp14	7561.25	986.066	13.041																								538	GlcNAcb1-3Galb1-4GlcNAcb1-2Mana1-6(GlcNAcb1-3Galb1-4GlcNAcb1-2Mana1-3)Manb1-4GlcNAcb1-4GlcNAcb-Sp12	13	0	0
601	Neu5Aca2-6Galb1-4GlcNAcb1-6(Galb1-3)GalNAca-Sp14	4311.25	201.402	4.67155																								552	Neu5Aca2-8Neu5Gca2-3Galb1-4GlcNAc-Sp0	12	0.816497	6.80414
602	Neu5Aca2-3Galb1-4GlcNAcb1-3Galb1-4GlcNAcb1-2Mana1-6(Neu5Aca2-3Galb1-4GlcNAcb1-3Galb1-4GlcNAcb1-2Mana1-3)Manb1-4GlcNAcb1-4GlcNAcb-Sp12	110	14.8324	13.484																								518	GalNAca1-3(Fuca1-2)Galb1-4GlcNAcb1-6GalNAc-Sp14	11.75	2.98608	25.4134
603	GlcNAcb1-6(Neu5Aca2-3Galb1-3)GalNAca-Sp14	38.25	2.75379	7.19944																								385	Galb1-3GlcNAcb1-3Galb1-4(Fuca1-3)GlcNAcb1-6(Galb1-3GlcNAcb1-3)Galb1-4Glc-Sp21	11.5	0.57735	5.02044
604	Neu5Aca2-6Galb1-4GlcNAcb1-3Galb1-4GlcNAcb1-6(Neu5Aca2-6Galb1-4GlcNAcb1-3Galb1-4GlcNAcb1-3)GalNAca-Sp14	12759.2	879.044	6.88946																								592	GlcNAcb1-3Galb1-4GlcNAcb1-3GalNAca-Sp14	11.5	3.87298	33.6781
605	Neu5Aca2-6Galb1-4GlcNAcb1-3Galb1-4GlcNAcb1-3Galb1-4GlcNAcb1-2Mana1-6(Neu5Aca2-6Galb1-4GlcNAcb1-3Galb1-4GlcNAcb1-3Galb1-4GlcNAcb1-2Mana1-3)Manb1-4GlcNAcb1-4GlcNAcb-Sp12	10776.5	670.458	6.22148																								173	GlcNAca1-3Galb1-4GlcNAcb-Sp8	10.75	12.842	119.46
606	Neu5Aca2-3Galb1-4GlcNAcb1-3Galb1-4GlcNAcb1-3Galb1-4GlcNAcb1-2Mana1-6(Neu5Aca2-3Galb1-4GlcNAcb1-3Galb1-4GlcNAcb1-3Galb1-4GlcNAcb1-2Mana1-3)Manb1-4GlcNAcb1-4GlcNAcb-Sp12	684.25	41.1208	6.00961																								515	(4S)GalNAcb-Sp10	10.25	22.3066	217.625
607	Neu5Aca2-6Galb1-4GlcNAcb1-3Galb1-4GlcNAcb1-2Mana1-6(Neu5Aca2-6Galb1-4GlcNAcb1-3Galb1-4GlcNAcb1-2Mana1-3)Manb1-4GlcNAcb1-4GlcNAcb-Sp12	5684	762.259	13.4106																								210	Mana1-6(Mana1-2Mana1-3)Mana1-6(Mana1-2Mana1-3)Manb1-4GlcNAcb1-4GlcNAcb-Sp12	6.25	7.18215	114.914
608	GlcNAcb1-3Fuca-Sp21	-74	71.6984	-96.8898																								4	GalNAca-Sp8	0	2	#DIV/0!
609	Galb1-3GalNAcb1-4(Neu5Aca2-8Neu5Aca2-8Neu5Aca2-3)Galb1-4Glcb-Sp21	21.5	9.74679	45.3339																								608	GlcNAcb1-3Fuca-Sp21	-74	71.6984	-96.8898
