# Supplementary material for: Integrated Omics and Computational Glycobiology Reveal Structural Basis for Influenza A Virus Glycan Microheterogeneity and Host Interactions
Source: Mol Cell Proteomics. 2016 Mar 16;15(6):1895–912. doi: 10.1074/mcp.M116.058016 (PMC5083086; doi:10.1074/mcp.M116.058016)
Supplement: Supplemental Data [file 10.1074_M116.058016_mcp.M116.058016-3.zip › Glycan_array_results/Phil-BS_100X_17221_V5.2_GenePixP550_Results.xls]

## Sheet: Sheet1
Chart Number	Structure on Masterlist	AvgMeanS-B w/o MIN/MAX	StDev	%CV																								Chart Number	P2 (1:100) Slide#17221 rRequest#White Alexa488_GenePixLoaner_P550 1/15/2015 YL	AvgMeanS-B w/o MIN/MAX	StDev	%CV
1	Gala-Sp8	46.25	5.85235	12.6537																								138	Neu5Aca2-6(Galb1-3)GlcNAcb1-4Galb1-4Glcb-Sp10	4111	202.038	4.91457
2	Glca-Sp8	49.5	6.55744	13.2474																								463	Neu5Aca2-6Galb1-4GlcNAcb1-4Mana1-6(GlcNAcb1-4)(Neu5Aca2-6Galb1-4GlcNAcb1-4(Neu5Aca2-6Galb1-4GlcNAcb1-2)Mana1-3)Manb1-4GlcNAcb1-4GlcNAcb-Sp21	2839.75	108.981	3.83771
3	Mana-Sp8	33.25	1.25831	3.78438																								244	Neu5Aca2-6(Neu5Aca2-3Galb1-3)GalNAca-Sp14	2480	354.021	14.275
4	GalNAca-Sp8	0	1.82574	#DIV/0!																								465	Neu5Aca2-6Galb1-4GlcNAcb1-6(Neu5Aca2-6Galb1-4GlcNAcb1-2)Mana1-6(GlcNAcb1-4)(Neu5Aca2-6Galb1-4GlcNAcb1-4(Neu5Aca2-6Galb1-4GlcNAcb1-2)Mana1-3)Manb1-4GlcNAcb1-4GlcNAcb-Sp21	2430	243.988	10.0406
5	GalNAca-Sp15	32.5	2.64575	8.14077																								10	Neu5Aca-Sp11	2417.25	114.299	4.72847
6	Fuca-Sp8	33.25	2.21736	6.66874																								605	Neu5Aca2-6Galb1-4GlcNAcb1-3Galb1-4GlcNAcb1-3Galb1-4GlcNAcb1-2Mana1-6(Neu5Aca2-6Galb1-4GlcNAcb1-3Galb1-4GlcNAcb1-3Galb1-4GlcNAcb1-2Mana1-3)Manb1-4GlcNAcb1-4GlcNAcb-Sp12	2193.25	139.839	6.37588
7	Fuca-Sp9	38.25	3.20156	8.3701																								325	Neu5Aca2-3Galb1-4GlcNAcb1-2Mana1-6(Neu5Aca2-6Galb1-4GlcNAcb1-2Mana1-3)Manb1-4GlcNAcb1-4GlcNAcb-Sp12	2152.25	70.2585	3.26442
8	Rhaa-Sp8	35.25	3.30404	9.37316																								274	Neu5Aca2-6Galb-Sp8	2112.25	302.435	14.3181
9	Neu5Aca-Sp8	1148.5	123.843	10.783																								331	Neu5Aca2-6Galb1-4GlcNAcb1-3Galb1-4GlcNAcb1-3Galb1-4GlcNAcb-Sp0	2030.25	110.264	5.43108
10	Neu5Aca-Sp11	2417.25	114.299	4.72847																								600	Neu5Aca2-6Galb1-4GlcNAcb1-3Galb1-4GlcNAcb1-6(Galb1-3)GalNAca-Sp14	1903.25	567.582	29.8217
11	Neu5Acb-Sp8	25.25	1.25831	4.98339																								57	Neu5Aca2-6Galb1-4GlcNAcb1-2Mana1-6(Neu5Aca2-6Galb1-4GlcNAcb1-2Mana1-3)Manb1-4GlcNAcb1-4GlcNAcb-Sp24	1758.5	97.7429	5.55831
12	Galb-Sp8	47	5.09902	10.849																								317	Neu5Aca2-3Galb1-4GlcNAcb1-6(Neu5Aca2-3Galb1-3)GalNAca-Sp14	1472.75	220.733	14.9878
13	Glcb-Sp8	38.75	2.75379	7.10654																								270	Neu5Aca2-6Galb1-4GlcNAcb1-3Galb1-4(Fuca1-3)GlcNAcb1-3Galb1-4(Fuca1-3)GlcNAcb-Sp0	1435.75	155.997	10.8652
14	Manb-Sp8	42.5	4.12311	9.70143																								345	Mana1-6(Neu5Aca2-6Galb1-4GlcNAcb1-2Mana1-3)Manb1-4GlcNAcb1-4GlcNAc-Sp12	1428.25	49.5807	3.47143
15	GalNAcb-Sp8	33	2.44949	7.4227																								55	Neu5Aca2-6Galb1-4GlcNAcb1-2Mana1-6(Neu5Aca2-6Galb1-4GlcNAcb1-2Mana1-3)Manb1-4GlcNAcb1-4GlcNAcb-Sp12	1344	90.8955	6.76306
16	GlcNAcb-Sp0	39.5	2.08167	5.27004																								269	Neu5Aca2-6Galb1-4GlcNAcb-Sp8	1321	100.037	7.5728
17	GlcNAcb-Sp8	25.5	4.43471	17.391																								481	Neu5Aca2-6Galb1-4GlcNAcb1-2Mana1-6(Neu5Aca2-6Galb1-4GlcNAcb1-2Mana1-3)Manb1-4GlcNAcb1-4(Fuca1-6)GlcNAcb-Sp24	1281.5	125.354	9.78183
18	GlcN(Gc)b-Sp8	44.75	1.5	3.35196																								267	Neu5Aca2-6Galb1-4(6S)GlcNAcb-Sp8	1200.25	49.0671	4.08808
19	Galb1-4GlcNAcb1-6(Galb1-4GlcNAcb1-3)GalNAca-Sp8	25.5	3.31662	13.0064																								273	Neu5Aca2-6Galb1-4Glcb-Sp8	1153.75	1000.2	86.6915
20	Galb1-4GlcNAcb1-6(Galb1-4GlcNAcb1-3)GalNAc-Sp14	20.75	1.70783	8.23048																								9	Neu5Aca-Sp8	1148.5	123.843	10.783
21	GlcNAcb1-6(GlcNAcb1-4)(GlcNAcb1-3)GlcNAc-Sp8	24.25	0.957427	3.94815																								329	Neu5Aca2-6Galb1-4GlcNAcb1-3Galb1-3GlcNAcb-Sp0	1084.25	145.74	13.4416
22	6S(3S)Galb1-4(6S)GlcNAcb-Sp0	29.25	2.06155	7.04804																								461	Neu5Aca2-3Galb1-4GlcNAcb1-6(Neu5Aca2-3Galb1-4GlcNAcb1-2)Mana1-6(GlcNAcb1-4)(Neu5Aca2-3Galb1-4GlcNAcb1-4(Neu5Aca2-3Galb1-4GlcNAcb1-2)Mana1-3)Manb1-4GlcNAcb1-4GlcNAcb-Sp21	1079.75	156.069	14.4542
23	6S(3S)Galb1-4GlcNAcb-Sp0	23.25	3.59398	15.458																								347	Neu5Aca2-6Galb1-4GlcNAcb1-2Mana1-3Manb1-4GlcNAcb1-4GlcNAc-Sp12	1048.75	176.96	16.8734
24	(3S)Galb1-4(Fuca1-3)(6S)Glc-Sp0	63.5	5.8023	9.13748																								482	Neu5Aca2-3Galb1-4GlcNAcb1-2Mana1-6(Neu5Aca2-3Galb1-4GlcNAcb1-2Mana1-3)Manb1-4GlcNAcb1-4(Fuca1-6)GlcNAcb-Sp24	1004	75.4188	7.51184
25	(3S)Galb1-4Glcb-Sp8	35	4.32049	12.3443																								324	Neu5Aca2-3Galb1-4GlcNAcb1-2Mana1-6(Neu5Aca2-3Galb1-4GlcNAcb1-2Mana1-3)Manb1-4GlcNAcb1-4GlcNAcb-Sp12	992	92.1195	9.28624
26	(3S)Galb1-4(6S)Glcb-Sp0	25.5	2.08167	8.1634																								490	Neu5Aca2-3Galb1-3GlcNAcb1-6GalNAca-Sp14	988.25	55.6799	5.63419
27	(3S)Galb1-4(6S)Glcb-Sp8	35.5	1.73205	4.87902																								265	Neu5Aca2-6GalNAca-Sp8	952	118.92	12.4916
28	(3S)Galb1-3(Fuca1-4)GlcNAcb-Sp8	33.75	2.62996	7.79246																								480	Neu5Aca2-6Galb1-4 GlcNAcb1-6(Neu5Aca2-6Galb1-4GlcNAcb1-3)GalNAca-Sp14	951.25	156.246	16.4254
29	(3S)Galb1-3GalNAca-Sp8	28	2.16025	7.71517																								237	Neu5Aca2-3GalNAcb1-4GlcNAcb-Sp0	948.5	147.462	15.5468
30	(3S)Galb1-3GlcNAcb-Sp0	21.25	1.5	7.05882																								266	Neu5Aca2-6GalNAcb1-4GlcNAcb-Sp0	922.75	213.162	23.1008
31	(3S)Galb1-3GlcNAcb-Sp8	27.25	3.20156	11.7489																								271	Neu5Aca2-6Galb1-4GlcNAcb1-3Galb1-4GlcNAcb-Sp0	900	44.4147	4.93497
32	(3S)Galb1-4(Fuca1-3)GlcNAc-Sp0	22.25	3.5	15.7303																								346	Neu5Aca2-6Galb1-4GlcNAcb1-2Mana1-6Manb1-4GlcNAcb1-4GlcNAc-Sp12	894	227.083	25.4008
33	(3S)Galb1-4(Fuca1-3)GlcNAc-Sp8	29.5	2.38048	8.06941																								268	Neu5Aca2-6Galb1-4GlcNAcb-Sp0	880.25	129.603	14.7234
34	(3S)Galb1-4(6S)GlcNAcb-Sp0	24.5	2.51661	10.2719																								607	Neu5Aca2-6Galb1-4GlcNAcb1-3Galb1-4GlcNAcb1-2Mana1-6(Neu5Aca2-6Galb1-4GlcNAcb1-3Galb1-4GlcNAcb1-2Mana1-3)Manb1-4GlcNAcb1-4GlcNAcb-Sp12	877	64.5446	7.3597
35	(3S)Galb1-4(6S)GlcNAcb-Sp8	28.25	5.5	19.469																								501	Neu5Aca2-6GalNAcb1-4(6S)GlcNAcb-Sp8	862	83.0181	9.63087
36	(3S)Galb1-4GlcNAcb-Sp0	23	4.24264	18.4463																								245	Neu5Aca2-3Galb-Sp8	825.25	66.6902	8.08121
37	(3S)Galb1-4GlcNAcb-Sp8	30	1.1547	3.849																								464	Neu5Aca2-6Galb1-4GlcNAcb1-6(Neu5Aca2-6Galb1-4GlcNAcb1-2)Mana1-6(GlcNAcb1-4)(Neu5Aca2-6Galb1-4GlcNAcb1-2Mana1-3)Manb1-4GlcNAcb1-4GlcNAcb-Sp21	804.25	63.7253	7.92357
38	(3S)Galb-Sp8	36.5	3.10913	8.51815																								308	Neu5Aca2-6Galb1-4GlcNAcb1-2Mana1-6(GlcNAcb1-2Mana1-3)Manb1-4GlcNAcb1-4GlcNAcb-Sp12	794.25	41.5321	5.2291
39	(6S)(4S)Galb1-4GlcNAcb-Sp0	20.25	3.0957	15.2874																								462	Neu5Aca2-6Galb1-4GlcNAcb1-2Mana1-6(GlcNAcb1-4)(Neu5Aca2-6Galb1-4GlcNAcb1-2Mana1-3)Manb1-4GlcNAcb1-4GlcNAcb-Sp21	785.5	59.2931	7.54845
40	(4S)Galb1-4GlcNAcb-Sp8	27	1.63299	6.04812																								604	Neu5Aca2-6Galb1-4GlcNAcb1-3Galb1-4GlcNAcb1-6(Neu5Aca2-6Galb1-4GlcNAcb1-3Galb1-4GlcNAcb1-3)GalNAca-Sp14	776.25	77.2544	9.95226
41	(6P)Mana-Sp8	30.5	4.79583	15.724																								596	Neu5Aca2-6Galb1-4GlcNAcb1-3Galb1-4GlcNAcb1-3GalNAca-Sp14	767	74.4088	9.70128
42	(6S)Galb1-4Glcb-Sp0	32.75	2.62996	8.0304																								56	Neu5Aca2-6Galb1-4GlcNAcb1-2Mana1-6(Neu5Aca2-6Galb1-4GlcNAcb1-2Man-a1-3)Manb1-4GlcNAcb1-4GlcNAcb-Sp21	736.75	98.0693	13.3111
43	(6S)Galb1-4Glcb-Sp8	30.75	3.30404	10.7448																								365	Neu5Aca2-6GlcNAcb1-4GlcNAc-Sp21	731	18.5652	2.5397
44	(6S)Galb1-4GlcNAcb-Sp8	28.75	4.57347	15.9077																								344	Neu5Aca2-6Galb1-4GlcNAcb1-2Mana1-6(Mana1-3)Manb1-4GlcNAcb1-4GlcNAc-Sp12	720.5	232.748	32.3037
45	(6S)Galb1-4(6S)Glcb-Sp8	33.5	1.73205	5.1703																								241	Neu5Aca2-3Galb1-4(Neu5Aca2-3Galb1-3)GlcNAcb-Sp8	686.75	87.3933	12.7256
46	Neu5Aca2-3(6S)Galb1-4GlcNAcb-Sp8	24.75	1.5	6.06061																								459	Neu5Aca2-3Galb1-4GlcNAcb1-4Mana1-6(GlcNAcb1-4)(Neu5Aca2-3Galb1-4GlcNAcb1-4(Neu5Aca2-3Galb1-4GlcNAcb1-2)Mana1-3)Manb1-4GlcNAcb1-4GlcNAcb-Sp21	635.75	29.3073	4.60987
47	(6S)GlcNAcb-Sp8	30.5	2.64575	8.67459																								249	Neu5Aca2-3Galb1-3GlcNAcb-Sp0	611.25	79.9682	13.0827
48	Neu5,9Ac2a-Sp8	41.5	5.8023	13.9814																								272	Neu5Aca2-6Galb1-4Glcb-Sp0	587	98.431	16.7685
49	Neu5,9Ac2a2-6Galb1-4GlcNAcb-Sp8	27.25	2.21736	8.13709																								243	Neu5Aca2-6(Neu5Aca2-3Galb1-3)GalNAca-Sp8	571.5	44.6132	7.80633
50	Mana1-6(Mana1-3)Manb1-4GlcNAcb1-4GlcNAcb-Sp12	19.75	2.87228	14.5432																								376	Neu5Aca2-6Galb1-4GlcNAcb1-3GalNAc-Sp14	552.5	79	14.2986
51	Mana1-6(Mana1-3)Manb1-4GlcNAcb1-4GlcNAcb-Sp13	20.25	1.5	7.40741																								253	Neu5Aca2-3Galb1-4(Fuca1-3)GlcNAcb1-3Galb1-4(Fuca1-3)GlcNAcb1-3Galb1-4(Fuca1-3)GlcNAcb-Sp0	538.5	45.8585	8.51597
52	GlcNAcb1-2Mana1-6(GlcNAcb1-2Mana1-3)Manb1-4GlcNAcb1-4GlcNAcb-Sp12	19.25	1.89297	9.83361																								458	Neu5Aca2-3Galb1-4GlcNAcb1-2Mana1-6(GlcNAcb1-4)(Neu5Aca2-3Galb1-4GlcNAcb1-2Mana1-3)Manb1-4GlcNAcb1-4GlcNAcb-Sp21	516.75	61.8944	11.9776
53	GlcNAcb1-2Mana1-6(GlcNAcb1-2Mana1-3)Manb1-4GlcNAcb1-4GlcNAcb-Sp13	19.75	1.89297	9.58466																								264	Neu5Aca2-3Galb1-4Glcb-Sp8	460.75	21.1877	4.59851
54	Galb1-4GlcNAcb1-2Mana1-6(Galb1-4GlcNAcb1-2Mana1-3)Manb1-4GlcNAcb1-4GlcNAcb-Sp12	16	1.1547	7.21688																								254	Neu5Aca2-3Galb1-4(Fuca1-3)GlcNAcb-Sp0	454.5	76.8917	16.9179
55	Neu5Aca2-6Galb1-4GlcNAcb1-2Mana1-6(Neu5Aca2-6Galb1-4GlcNAcb1-2Mana1-3)Manb1-4GlcNAcb1-4GlcNAcb-Sp12	1344	90.8955	6.76306																								470	Neu5Aca2-3Galb1-4GlcNAcb1-6(Neu5Aca2-3Galb1-4GlcNAcb1-3)GalNAca-Sp14	439.5	46.4292	10.5641
56	Neu5Aca2-6Galb1-4GlcNAcb1-2Mana1-6(Neu5Aca2-6Galb1-4GlcNAcb1-2Man-a1-3)Manb1-4GlcNAcb1-4GlcNAcb-Sp21	736.75	98.0693	13.3111																								601	Neu5Aca2-6Galb1-4GlcNAcb1-6(Galb1-3)GalNAca-Sp14	429.5	73.0183	17.0008
57	Neu5Aca2-6Galb1-4GlcNAcb1-2Mana1-6(Neu5Aca2-6Galb1-4GlcNAcb1-2Mana1-3)Manb1-4GlcNAcb1-4GlcNAcb-Sp24	1758.5	97.7429	5.55831																								301	Neu5Aca2-6Galb1-4GlcNAcb1-2Mana1-6(Galb1-4GlcNAcb1-2Mana1-3)Manb1-4GlcNAcb1-4GlcNAcb-Sp12	426.75	52.2709	12.2486
58	Fuca1-2Galb1-3GalNAcb1-3Gala-Sp9	28.75	2.36291	8.21881																								476	Neu5Aca2-6Galb1-4GlcNAcb1-6(Galb1-3GlcNAcb1-3)Galb1-4Glcb-Sp21	400	22.7743	5.69356
59	Fuca1-2Galb1-3GalNAcb1-3Gala1-4Galb1-4Glcb-Sp9	27	5.71548	21.1684																								255	Neu5Aca2-3Galb1-4(Fuca1-3)GlcNAcb-Sp8	380.25	60.9993	16.0419
60	Fuca1-2Galb1-3(Fuca1-4)GlcNAcb-Sp8	29	1.41421	4.8766																								256	Neu5Aca2-3Galb1-4(Fuca1-3)GlcNAcb1-3Galb-Sp8	363.5	57.4717	15.8107
61	Fuca1-2Galb1-3GalNAca-Sp8	30.5	1.29099	4.23277																								533	Neu5Aca2-3Galb1-4(Fuca1-3)GlcNAcb1-2Mana-Sp0	362.75	81.8062	22.5517
62	Fuca1-2Galb1-3GalNAca-Sp14	18	0.816497	4.53609																								258	Neu5Aca2-3Galb1-4GlcNAcb1-3Galb1-4GlcNAcb1-3Galb1-4GlcNAcb-Sp0	362.5	38.0219	10.4888
63	Fuca1-2Galb1-3GalNAcb1-4(Neu5Aca2-3)Galb1-4Glcb-Sp0	23.5	1.29099	5.49359																								440	Neu5Aca2-3Galb1-4GlcNAcb1-3Galb-Sp8	316	9.27362	2.93469
64	Fuca1-2Galb1-3GalNAcb1-4(Neu5Aca2-3)Galb1-4Glcb-Sp9	21	2.16025	10.2869																								260	Neu5Aca2-3Galb1-4GlcNAcb-Sp8	311.5	106.716	34.2588
65	Fuca1-2Galb1-3GlcNAcb1-3Galb1-4Glcb-Sp8	23.75	1.70783	7.19084																								259	Neu5Aca2-3Galb1-4GlcNAcb-Sp0	306.75	29.1133	9.49088
66	Fuca1-2Galb1-3GlcNAcb1-3Galb1-4Glcb-Sp10	22.5	1.29099	5.73775																								250	Neu5Aca2-3Galb1-3GlcNAcb-Sp8	280.25	72.2928	25.7958
67	Fuca1-2Galb1-3GlcNAcb-Sp0	27.5	1.29099	4.69453																								135	Neu5Aca2-6(Galb1-3)GalNAca-Sp8	263	96.654	36.7506
68	Fuca1-2Galb1-3GlcNAcb-Sp8	29.25	0.957427	3.27326																								473	Neu5Aca2-3Galb1-3GlcNAcb1-6(Neu5Aca2-3Galb1-3GlcNAcb1-2)Mana1-6(Neu5Aca2-3Galb1-3GlcNAcb1-2Mana1-3)Manb1-4GlcNAcb1-4GlcNAcb-Sp19	262.25	17.9141	6.83094
69	Fuca1-2Galb1-4(Fuca1-3)GlcNAcb1-3Galb1-4(Fuca1-3)GlcNAcb-Sp0	25	1.82574	7.30297																								247	Neu5Aca2-3Galb1-3GlcNAcb1-3Galb1-4GlcNAcb-Sp0	247	18.7972	7.61019
70	Fuca1-2Galb1-4(Fuca1-3)GlcNAcb1-3Galb1-4(Fuca1-3)GlcNAcb1-3Galb1-4(Fuca1-3)GlcNAcb-Sp0	25.5	1.29099	5.06272																								238	Neu5Aca2-3Galb1-3(6S)GlcNAc-Sp8	245.25	53.7424	21.9133
71	Fuca1-2Galb1-4(Fuca1-3)GlcNAcb-Sp0	31.75	1.5	4.72441																								295	Neu5Aca2-3Galb1-4GlcNAcb1-3Galb1-3GlcNAcb-Sp0	245	16.7929	6.85423
72	Fuca1-2Galb1-4(Fuca1-3)GlcNAcb-Sp8	31	1.82574	5.88949																								263	Neu5Aca2-3Galb1-4Glcb-Sp0	232	16.7929	7.2383
73	Fuca1-2Galb1-4GlcNAcb1-3Galb1-4GlcNAcb-Sp0	20.75	0.957427	4.61411																								375	Neu5Aca2-3Galb1-4GlcNAcb1-3GalNAc-Sp14	215.75	18.0993	8.389
74	Fuca1-2Galb1-4GlcNAcb1-3Galb1-4GlcNAcb1-3Galb1-4GlcNAcb-Sp0	24	0.816497	3.40207																								599	Neu5Aca2-3Galb1-4GlcNAcb1-3Galb1-4GlcNAcb1-6(Galb1-3)GalNAca-Sp14	193.75	41.5401	21.4401
75	Fuca1-2Galb1-4GlcNAcb-Sp0	23.75	2.5	10.5263																								287	Neu5Gca-Sp8	189.5	14.3875	7.59235
76	Fuca1-2Galb1-4GlcNAcb-Sp8	25.75	3.59398	13.9572																								478	Neu5Aca2-3Galb1-4GlcNAcb1-6GalNAca-Sp14	165	19.3391	11.7207
77	Fuca1-2Galb1-4Glcb-Sp0	26	2.3094	8.88231																								251	Neu5Aca2-3Galb1-4(6S)GlcNAcb-Sp8	155.5	7.23418	4.6522
78	Fuca1-2Galb-Sp8	35.25	2.98608	8.47115																								242	Neu5Aca2-3Galb1-3(6S)GalNAca-Sp8	151	51.7043	34.2412
79	Fuca1-3GlcNAcb-Sp8	27.5	1.29099	4.69453																								261	Neu5Aca2-3Galb1-4GlcNAcb1-3Galb1-4GlcNAcb-Sp0	149.25	18.3371	12.2862
80	Fuca1-4GlcNAcb-Sp8	26.5	4.12311	15.5589																								606	Neu5Aca2-3Galb1-4GlcNAcb1-3Galb1-4GlcNAcb1-3Galb1-4GlcNAcb1-2Mana1-6(Neu5Aca2-3Galb1-4GlcNAcb1-3Galb1-4GlcNAcb1-3Galb1-4GlcNAcb1-2Mana1-3)Manb1-4GlcNAcb1-4GlcNAcb-Sp12	147.5	13.2791	9.00275
81	Fucb1-3GlcNAcb-Sp8	41.25	11.2657	27.3109																								286	Neu5Gca2-6Galb1-4GlcNAcb-Sp0	139.5	11.2694	8.07844
82	GalNAca1-3(Fuca1-2)Galb1-3GlcNAcb-Sp0	26.25	2.36291	9.00155																								409	Galb1-4GlcNAcb1-6(Neu5Aca2-6Galb1-3GlcNAcb1-3)Galb1-4Glc-Sp21	138.25	21.093	15.2572
83	GalNAca1-3(Fuca1-2)Galb1-4(Fuca1-3)GlcNAcb-Sp0	38.75	0.5	1.29032																								257	Neu5Aca2-3Galb1-4(Fuca1-3)GlcNAcb1-3Galb1-4GlcNAcb-Sp8	117.75	21.469	18.2327
84	(3S)Galb1-4(Fuca1-3)Glcb-Sp0	30.25	4.92443	16.2791																								451	Neu5Aca2-8Neu5Aca2-3Galb1-3GalNAcb1-4(Neu5Aca2-8Neu5Aca2-3)Galb1-4Glcb-Sp0	116.75	6.39661	5.4789
85	GalNAca1-3(Fuca1-2)Galb1-4GlcNAcb-Sp0	28.25	1.70783	6.0454																								235	Neu5Aca2-6(Neu5Aca2-3)GalNAca-Sp8	94.75	65.5102	69.14
86	GalNAca1-3(Fuca1-2)Galb1-4GlcNAcb-Sp8	21.75	2.21736	10.1947																								495	Galb1-4(Fuca1-3)GlcNAcb1-2Mana-Sp0	90.25	82.0218	90.8829
87	GalNAca1-3(Fuca1-2)Galb1-4Glcb-Sp0	25	0.816497	3.26599																								136	Neu5Aca2-6(Galb1-3)GalNAca-Sp14	89	6.87992	7.73025
88	GlcNAcb1-3Galb1-3GalNAca-Sp8	30.25	0.5	1.65289																								364	Fuca1-4(Galb1-3)GlcNAcb1-2Mana1-6(Fuca1-4(Galb1-3)GlcNAcb1-2Mana1-3)Manb1-4GlcNAcb1-4(Fuca1-6)GlcNAcb-Sp22	88	2.3094	2.62432
89	GalNAca1-3(Fuca1-2)Galb-Sp8	25.75	2.75379	10.6943																								361	Fuca1-2Galb1-4(Fuca1-3)GlcNAcb1-2Mana1-6(Fuca1-2Galb1-4(Fuca1-3)GlcNAcb1-2Mana1-3)Manb1-4GlcNAcb1-4GlcNAb-Sp20	86.75	4.03113	4.64683
90	GalNAca1-3(Fuca1-2)Galb-Sp18	19.75	2.21736	11.2271																								460	Neu5Aca2-3Galb1-4GlcNAcb1-6(Neu5Aca2-3Galb1-4GlcNAcb1-2)Mana1-6(GlcNAcb1-4)(Neu5Aca2-3Galb1-4GlcNAcb1-2Mana1-3)Manb1-4GlcNAcb1-4GlcNAcb-Sp21	84.5	8.81287	10.4294
91	GalNAca1-3GalNAcb-Sp8	38	3.16228	8.32178																								519	Neu5Aca2-6Galb1-4GlcNAcb1-2Man-Sp0	84.5	27.9106	33.0303
92	GalNAca1-3Galb-Sp8	30.25	0.5	1.65289																								394	Gala1-3Galb1-3(Fuca1-4)GlcNAcb1-2Mana1-6(Gala1-3Galb1-3(Fuca1-4)GlcNAcb1-2Mana1-3)Manb1-4GlcNAcb1-4GlcNAc-Sp19	84	9.20145	10.9541
93	GalNAca1-4(Fuca1-2)Galb1-4GlcNAcb-Sp8	29.75	2.87228	9.65473																								141	Galb1-3GalNAca-Sp16	70.75	4.11299	5.81341
94	GalNAcb1-3GalNAca-Sp8	28.75	1.70783	5.94026																								24	(3S)Galb1-4(Fuca1-3)(6S)Glc-Sp0	63.5	5.8023	9.13748
95	GalNAcb1-3(Fuca1-2)Galb-Sp8	26	2.3094	8.88231																								393	Gala1-3Galb1-3GlcNAcb1-2Mana1-6(Gala1-3Galb1-3GlcNAcb1-2Mana1-3)Manb1-4GlcNAcb1-4GlcNAc-Sp19	61	3.3665	5.51886
96	GalNAcb1-3Gala1-4Galb1-4GlcNAcb-Sp0	29	4.24264	14.6298																								558	Galb1-4GlcNAcb1-3Galb1-4GlcNAcb1-6(Galb1-4GlcNAcb1-3Galb1-4GlcNAcb1-2)Mana1-6(Galb1-4GlcNAcb1-3Galb1-4GlcNAcb1-2Mana1-3)Mana1-4GlcNAcb1-4GlcNAc-Sp24	58.25	3.68556	6.32714
97	GalNAcb1-4(Fuca1-3)GlcNAcb-Sp0	25.25	3.20156	12.6795																								341	GlcNAca1-4Galb1-4GlcNAcb1-3Galb1-4(Fuca1-3)GlcNAcb1-3Galb1-4(Fuca1-3)GlcNAcb-Sp0	55.5	2.88675	5.20135
98	GalNAcb1-4GlcNAcb-Sp0	37.75	2.75379	7.2948																								403	Gala1-4Galb1-4GlcNAcb1-2Mana1-6(Gala1-4Galb1-4GlcNAcb1-2Mana1-3)Manb1-4GlcNAcb1-4GlcNAcb-Sp24	54.75	1.89297	3.45748
99	GalNAcb1-4GlcNAcb-Sp8	29.75	2.98608	10.0372																								285	Neu5Gca2-6GalNAca-Sp0	54.5	10.4722	19.215
100	Gala1-2Galb-Sp8	28.75	2.21736	7.71254																								577	GlcNAcb1-3Galb1-4GlcNAcb1-3Galb1-4GlcNAcb1-3Galb1-4GlcNAcb1-2Mana1-6(GlcNAcb1-3Galb1-4GlcNAcb1-3Galb1-4GlcNAcb1-3Galb1-4GlcNAcb1-2Mana1-3)Manb1-4GlcNAcb1-4(Fuca1-6)GlcNAcb-Sp24	53	21.0555	39.7273
101	Gala1-3(Fuca1-2)Galb1-3GlcNAcb-Sp0	23.5	1.91485	8.14832																								542	Neu5Gca2-3Galb1-4GlcNAcb1-3Galb1-4GlcNAcb1-2Mana1-6(Neu5Gca2-3Galb1-4GlcNAcb1-3Galb1-4GlcNAcb1-2Mana1-3)Manb1-4GlcNAcb1-4GlcNAcb-Sp24	52.75	6.13052	11.6218
102	Gala1-3(Fuca1-2)Galb1-3GlcNAcb-Sp8	29.25	1.25831	4.3019																								377	Neu5Aca2-3Galb1-4(Fuca1-3)GlcNAcb1-3GalNAca-Sp14	52	2.44949	4.71056
103	Gala1-3(Fuca1-2)Galb1-4(Fuca1-3)GlcNAcb-Sp0	26.25	2.5	9.52381																								532	Fuca1-4(Galb1-3)GlcNAcb1-2 Mana-Sp0	52	1.41421	2.71964
104	Gala1-3(Fuca1-2)Galb1-4(Fuca1-3)GlcNAcb-Sp8	30.5	0.57735	1.89295																								546	Galb1-4GlcNAcb1-3Galb1-4GlcNAcb1-3Galb1-4GlcNAcb1-2Mana1-6(Galb1-4GlcNAcb1-3Galb1-4GlcNAcb1-3Galb1-4GlcNAcb1-2Mana1-3)Manb1-4GlcNAcb1-4GlcNAcb-Sp12	51.5	3.41565	6.63233
105	Gala1-3(Fuca1-2)Galb1-4GlcNAc-Sp0	19.75	1.5	7.59494																								562	GalNAcb1-4GlcNAcb1-3GalNAcb1-4GlcNAcb-Sp0	51.5	4.79583	9.31229
106	Gala1-3(Fuca1-2)Galb1-4Glcb-Sp0	24.25	2.75379	11.3558																								374	Fuca1-4(Fuca1-2Galb1-3)GlcNAcb1-2Mana1-3(Fuca1-4(Fuca1-2Galb1-3)GlcNAcb1-2Mana1-3)Manb1-4GlcNAcb1-4GlcNAcb-Sp19	51.25	7.36546	14.3716
107	Gala1-3(Fuca1-2)Galb-Sp8	27.5	0.57735	2.09946																								419	Fuca1-2Galb1-4GlcNAcb1-2Mana1-6(Fuca1-2Galb1-4GlcNAcb1-2Mana1-3)Manb1-4GlcNAcb1-4(Fuca1-6)GlcNAcb-Sp22	51.25	4.85627	9.47564
108	Gala1-3(Fuca1-2)Galb-Sp18	24.25	2.62996	10.8452																								288	Neu5Aca2-3Galb1-4GlcNAcb1-6(Galb1-3)GalNAca-Sp14	50.5	8.02081	15.8828
109	Gala1-4(Gala1-3)Galb1-4GlcNAcb-Sp8	25.5	1.29099	5.06272																								284	Neu5Gca2-3Galb1-4Glcb-Sp0	50.25	2.21736	4.41265
110	Gala1-3GalNAca-Sp8	28.25	2.62996	9.30958																								540	Galb1-4GlcNAcb1-3Galb1-4GlcNAcb1-2Mana1-6(Galb1-4GlcNAcb1-3Galb1-4GlcNAcb1-2Mana1-3)Manb1-4GlcNAcb1-4GlcNAcb-Sp12	50	2.3094	4.6188
111	Gala1-3GalNAca-Sp16	20.75	1.89297	9.12274																								322	Neu5Gcb2-6Galb1-4GlcNAc-Sp8	49.75	11.1467	22.4055
112	Gala1-3GalNAcb-Sp8	33	2.16025	6.5462																								371	Gala1-3Galb1-4(Fuca1-3)GlcNAcb1-2Mana1-6(Gala1-3Galb1-4(Fuca1-3)GlcNAcb1-2Mana1-3)Manb1-4GlcNAcb1-4GlcNAcb-Sp20	49.75	3.40343	6.84106
113	Gala1-3Galb1-4(Fuca1-3)GlcNAcb-Sp8	19.25	2.21736	11.5187																								2	Glca-Sp8	49.5	6.55744	13.2474
114	Gala1-3Galb1-3GlcNAcb-Sp0	25.5	2.38048	9.3352																								452	GalNAcb1-4Galb1-4Glcb-Sp0	49.25	1.5	3.04569
115	Gala1-3Galb1-4GlcNAcb-Sp8	21.75	3.20156	14.7198																								472	Fuca1-2Galb1-3(Fuca1-4)GlcNAcb1-2Mana1-6(Fuca1-2Galb1-3(Fuca1-4)GlcNAcb1-2Mana1-3)Manb1-4GlcNAcb1-4(Fuca1-6)GlcNAcb1-4(Fuca1-6)GlcNAcb-Sp19	48.5	8.02081	16.5377
116	Gala1-3Galb1-4Glcb-Sp0	29.25	4.42531	15.1293																								415	Fuca1-2Galb1-4(Fuca1-3)GlcNAcb1-3GalNAca-Sp14	48.25	3.86221	8.00458
117	Gala1-3Galb1-4Glc-Sp10	32.5	2.38048	7.32454																								410	Galb1-3GalNAcb1-4(Neu5Aca2-8Neu5Aca2-3)Galb1-4Glcb-Sp0	48	2.94392	6.13317
118	Gala1-3Galb-Sp8	40	3.4641	8.66025																								303	GlcNAcb1-6(Galb1-4GlcNAcb1-3)Galb1-4GlcNAc-Sp0	47.25	6.5	13.7566
119	Gala1-4(Fuca1-2)Galb1-4GlcNAcb-Sp8	30	2.94392	9.81307																								471	Fuca1-2Galb1-4(Fuca1-3)GlcNAcb1-2Mana1-6(Fuca1-2Galb1-4(Fuca1-3)GlcNAcb1-2Mana1-3)Manb1-4GlcNAcb1-4(Fuca1-6)GlcNAcb-Sp24	47.25	3.5	7.40741
120	Gala1-4Galb1-4GlcNAcb-Sp0	20.75	6.65207	32.0582																								12	Galb-Sp8	47	5.09902	10.849
121	Gala1-4Galb1-4GlcNAcb-Sp8	30.25	1.5	4.95868																								395	Neu5Aca2-3Galb1-3GlcNAcb1-2Mana1-6(Neu5Aca2-3Galb1-3GlcNAcb1-2Mana1-3)Manb1-4GlcNAcb1-4GlcNAc-Sp19	46.75	3.86221	8.26141
122	Gala1-4Galb1-4Glcb-Sp0	28.5	1.73205	6.07737																								486	Neu5Aca2-6Galb1-4GlcNAcb1-6(Fuca1-2Galb1-4(Fuca1-3)GlcNAcb1-3)Galb1-4Glc-Sp21	46.75	11.7011	25.0292
123	Gala1-4GlcNAcb-Sp8	22.75	2.62996	11.5602																								447	Galb1-4GlcNAcb1-2Mana-Sp0	46.5	5.50757	11.8442
124	Gala1-6Glcb-Sp8	33.25	11.4419	34.4117																								1	Gala-Sp8	46.25	5.85235	12.6537
125	Galb1-2Galb-Sp8	35.25	2.21736	6.29037																								425	Fuca1-2Galb1-3GlcNAcb1-2Mana1-6(Fuca1-2Galb1-3GlcNAcb1-2Mana1-3)Manb1-4GlcNAcb1-4(Fuca1-6)GlcNAcb-Sp22	46.25	0.5	1.08108
126	Galb1-3(Fuca1-4)GlcNAcb1-3Galb1-4(Fuca1-3)GlcNAcb-Sp0	18.75	2.06155	10.9949																								497	Gala1-3(Fuca1-2)Galb1-4GlcNAcb1-6GalNAca-Sp14	46.25	31.4364	67.9707
127	Galb1-3GlcNAcb1-3Galb1-4(Fuca1-3)GlcNAcb-Sp0	20.25	1.5	7.40741																								475	Galb1-3GlcNAcb1-2Mana1-6(GlcNAcb1-4)(Galb1-3GlcNAcb1-2Mana1-3)Manb1-4GlcNAcb1-4GlcNAcb-Sp21	46	2	4.34783
128	Galb1-3(Fuca1-4)GlcNAc-Sp0	24	1.41421	5.89256																								602	Neu5Aca2-3Galb1-4GlcNAcb1-3Galb1-4GlcNAcb1-2Mana1-6(Neu5Aca2-3Galb1-4GlcNAcb1-3Galb1-4GlcNAcb1-2Mana1-3)Manb1-4GlcNAcb1-4GlcNAcb-Sp12	45.25	2.21736	4.90023
129	Galb1-3(Fuca1-4)GlcNAc-Sp8	22.5	1.73205	7.698																								18	GlcN(Gc)b-Sp8	44.75	1.5	3.35196
130	Fuca1-4(Galb1-3)GlcNAcb-Sp8	35.75	12.2031	34.1347																								166	Galb1-4GlcNAcb1-6(Galb1-3)GalNAca-Sp8	44.25	1.5	3.38983
131	Galb1-4GlcNAcb1-6GalNAca-Sp8	28.25	2.21736	7.84905																								292	Galb1-4(Fuca1-3)GlcNAcb1-3Galb1-3(Fuca1-4)GlcNAcb-Sp0	44.25	3.30404	7.46675
132	Galb1-4GlcNAcb1-6GalNAc-Sp14	30.25	1.25831	4.15969																								293	Galb1-4GlcNAcb1-3Galb1-3GlcNAcb-Sp0	43.25	4.19325	9.69537
133	GlcNAcb1-6(Galb1-3)GalNAca-Sp8	24.25	5.5	22.6804																								359	Fuca1-2Galb1-3GlcNAcb1-2Mana1-6(Fuca1-2Galb1-3GlcNAcb1-2Mana1-3)Manb1-4GlcNAcb1-4GlcNAcb-Sp20	42.75	3.30404	7.72874
134	GlcNAcb1-6(Galb1-3)GalNAca-Sp14	19.75	2.75379	13.9432																								418	Galb1-4(Fuca1-3)GlcNAcb1-2Mana1-6(Galb1-4(Fuca1-3)GlcNAcb1-2Mana1-3)Manb1-4GlcNAcb1-4(Fuca1-6)GlcNAcb-Sp22	42.75	2.98608	6.98498
135	Neu5Aca2-6(Galb1-3)GalNAca-Sp8	263	96.654	36.7506																								14	Manb-Sp8	42.5	4.12311	9.70143
136	Neu5Aca2-6(Galb1-3)GalNAca-Sp14	89	6.87992	7.73025																								417	GalNAca1-3(Fuca1-2)Galb1-4(Fuca1-3)GlcNAcb1-3GalNAc-Sp14	42.25	4.92443	11.6555
137	Neu5Acb2-6(Galb1-3)GalNAca-Sp8	22.5	2.38048	10.5799																								544	GlcNAcb1-3Galb1-4GlcNAcb1-3Galb1-4GlcNAcb1-2Mana1-6(GlcNAcb1-3Galb1-4GlcNAcb1-3Galb1-4GlcNAcb1-2Mana1-3)Manb1-4GlcNAcb1-4GlcNAcb-Sp12	42	2.16025	5.14344
138	Neu5Aca2-6(Galb1-3)GlcNAcb1-4Galb1-4Glcb-Sp10	4111	202.038	4.91457																								48	Neu5,9Ac2a-Sp8	41.5	5.8023	13.9814
139	Galb1-3GalNAca-Sp8	22.25	1.25831	5.65531																								427	Galb1-3GlcNAcb1-6(Galb1-3GlcNAcb1-2)Mana1-6(Galb1-3GlcNAcb1-2Mana1-3)Manb1-4GlcNAcb1-4GlcNAcb-Sp19	41.5	2.38048	5.73609
140	Galb1-3GalNAca-Sp14	18	0.816497	4.53609																								444	Fuca1-2Galb1-4 GlcNAcb1-2Mana1-6(Fuca1-2Galb1-4GlcNAcb1-2(Fuca1-2Galb1-4GlcNAcb1-4)Mana1-3)Manb1-4GlcNAcb1-4GlcNAcb-Sp12	41.5	4.43471	10.6861
141	Galb1-3GalNAca-Sp16	70.75	4.11299	5.81341																								591	Neu5Aca2-3Galb1-4GlcNAcb1-3Galb1-4GlcNAcb1-3GalNAca-Sp14	41.5	15.885	38.2771
142	Galb1-3GalNAcb-Sp8	35.5	2.08167	5.86385																								81	Fucb1-3GlcNAcb-Sp8	41.25	11.2657	27.3109
143	Galb1-3GalNAcb1-3Gala1-4Galb1-4Glcb-Sp0	27.75	1.70783	6.15432																								314	Mana1-6(Mana1-3)Mana1-6(Mana1-3)Manb-Sp10	41	2.44949	5.97437
144	Galb1-3GalNAcb1-4(Neu5Aca2-3)Galb1-4Glcb-Sp0	19.5	2.38048	12.2076																								323	Galb1-3GlcNAcb1-2Mana1-6(Galb1-3GlcNAcb1-2Mana1-3)Manb1-4GlcNAcb1-4GlcNAcb-Sp19	40.5	2.64575	6.53272
145	Galb1-3GalNAcb1-4Galb1-4Glcb-Sp8	30.5	2.38048	7.80484																								587	Galb1-4GlcNAcb1-3Galb1-4GlcNAcb1-3Galb1-4GlcNAcb1-3Galb1-4GlcNAcb1-3Galb1-4GlcNAcb1-6(Galb1-4GlcNAcb1-3Galb1-4GlcNAcb1-3Galb1-4GlcNAcb1-3Galb1-4GlcNAcb1-3Galb1-4GlcNAb1-2)Mana1-6(Galb1-4GlcNAcb1-3Galb1-4GlcNAcb1-3Galb1-4GlcNAcb1-3Galb1-4GlcNAcb1-3Galb1-4GlcNAcb1-2Mana1-3)Manb1-4GlcNAcb1-4(Fuca1-6)GlcNAcb-Sp24	40.25	1.25831	3.12623
146	Galb1-3Galb-Sp8	38.25	1.25831	3.28969																								118	Gala1-3Galb-Sp8	40	3.4641	8.66025
147	Galb1-3GlcNAcb1-3Galb1-4GlcNAcb-Sp0	18	2.16025	12.0014																								224	Neu5Aca2-3Galb1-3GalNAca-Sp14	39.75	2.87228	7.22586
148	Galb1-3GlcNAcb1-3Galb1-4Glcb-Sp10	25.5	1.29099	5.06272																								16	GlcNAcb-Sp0	39.5	2.08167	5.27004
149	Galb1-3GlcNAcb-Sp0	23.5	0.57735	2.45681																								310	GlcNAcb1-4GlcNAcb-Sp10	39.5	11.0905	28.0773
150	Galb1-3GlcNAcb-Sp8	30.25	1.25831	4.15969																								445	Fuca1-2Galb1-4(Fuca1-3)GlcNAcb1-2Mana1-6(Fuca1-2Galb1-4(Fuca1-3)GlcNAcb1-4(Fuca1-2Galb1-4(Fuca1-3)GlcNAcb1-2)Mana1-3)Manb1-4GlcNAcb1-4GlcNAcb-Sp12	39.5	1.73205	4.38494
151	Galb1-4(Fuca1-3)GlcNAcb-Sp0	25.5	5.91608	23.2003																								299	Neu5Aca2-3Galb1-4(Fuca1-3)GlcNAcb1-6(Galb1-3)GalNAca-Sp14	39.25	2.87228	7.31791
152	Galb1-4(Fuca1-3)GlcNAcb-Sp8	30.25	3.20156	10.5837																								313	Mana1-6Manb-Sp10	39.25	2.21736	5.64931
153	Galb1-4(Fuca1-3)GlcNAcb1-3Galb1-4(Fuca1-3)GlcNAcb-Sp0	34.25	0.5	1.45985																								360	Fuca1-2Galb1-4GlcNAcb1-2Mana1-6(Fuca1-2Galb1-4GlcNAcb1-2Mana1-3)Manb1-4GlcNAcb1-4GlcNAcb-Sp20	39.25	5.18813	13.2182
154	Galb1-4(Fuca1-3)GlcNAcb1-3Galb1-4(Fuca1-3)GlcNAcb1-3Galb1-4(Fuca1-3)GlcNAcb-Sp0	18.25	2.5	13.6986																								483	Mana1-6(Mana1-3)Manb1-4GlcNAcb1-4(Fuca1-6)GlcNAcb-Sp19	39.25	2.06155	5.25236
155	Galb1-4(6S)Glcb-Sp0	31.75	3.86221	12.1644																								200	G-ol-Sp8	39	3.16228	8.1084
156	Galb1-4(6S)Glcb-Sp8	30	2.16025	7.20082																								13	Glcb-Sp8	38.75	2.75379	7.10654
157	Galb1-4GalNAca1-3(Fuca1-2)Galb1-4GlcNAcb-Sp8	23	5.7735	25.1022																								83	GalNAca1-3(Fuca1-2)Galb1-4(Fuca1-3)GlcNAcb-Sp0	38.75	0.5	1.29032
158	Galb1-4GalNAcb1-3(Fuca1-2)Galb1-4GlcNAcb-Sp8	22	1.41421	6.42824																								571	Galb1-3GlcNAcb1-3Galb1-4GlcNAcb1-6(Galb1-3GlcNAcb1-3Galb1-4GlcNAb1-2)Mana1-6(Galb1-3GlcNAcb1-3Galb1-4GlcNAcb1-2Mana1-3)Manb1-4GlcNAcb1-4(Fuca1-6)GlcNAcb-Sp24	38.75	3.40343	8.78304
159	Galb1-4GlcNAcb1-3GalNAca-Sp8	23.5	1.73205	7.37043																								489	Galb1-3(Fuca1-4)GlcNAcb1-6GalNAca-Sp14	38.5	1	2.5974
160	Galb1-4GlcNAcb1-3GalNAc-Sp14	14	3.16228	22.5877																								7	Fuca-Sp9	38.25	3.20156	8.3701
161	Galb1-4GlcNAcb1-3Galb1-4(Fuca1-3)GlcNAcb1-3Galb1-4(Fuca1-3)GlcNAcb-Sp0	17	0.816497	4.80292																								146	Galb1-3Galb-Sp8	38.25	1.25831	3.28969
162	Galb1-4GlcNAcb1-3Galb1-4GlcNAcb1-3Galb1-4GlcNAcb-Sp0	16.5	1	6.06061																								91	GalNAca1-3GalNAcb-Sp8	38	3.16228	8.32178
163	Galb1-4GlcNAcb1-3Galb1-4GlcNAcb-Sp0	19.75	2.21736	11.2271																								423	GalNAca1-3(Fuca1-2)Galb1-3GlcNAcb1-3GalNAc-Sp14	38	2.16025	5.68486
164	Galb1-4GlcNAcb1-3Galb1-4Glcb-Sp0	22.25	0.957427	4.30304																								98	GalNAcb1-4GlcNAcb-Sp0	37.75	2.75379	7.2948
165	Galb1-4GlcNAcb1-3Galb1-4Glcb-Sp8	32.75	2.21736	6.77055																								356	KDNa2-6Galb1-4GlcNAc-Sp0	37.75	7.71902	20.4477
166	Galb1-4GlcNAcb1-6(Galb1-3)GalNAca-Sp8	44.25	1.5	3.38983																								557	GlcNAcb1-3Galb1-4GlcNAcb1-6(GlcNAcb1-3Galb1-4GlcNAcb1-2)Mana1-6(GlcNAcb1-3Galb1-4GlcNAcb1-2Man a1-3)Manb1-4GlcNAcb1-4GlcNAc-Sp24	37.75	2.21736	5.87379
167	Galb1-4GlcNAcb1-6(Galb1-3)GalNAc-Sp14	23.75	2.06155	8.68022																								595	Neu5Aca2-3Galb1-4GlcNAcb1-3Galb1-4GlcNAcb1-6(Neu5Aca2-3Galb1-4GlcNAcb1-3Galb1-4GlcNAcb1-3)GalNAca-Sp14	37.75	4.42531	11.7227
168	Galb1-4GlcNAcb-Sp0	25.25	3.0957	12.2602																								236	Neu5Aca2-3GalNAca-Sp8	37.5	4.3589	11.6237
169	Galb1-4GlcNAcb-Sp8	31.75	1.5	4.72441																								523	Galb1-3GlcNAcb1-2Mana-Sp0	37.5	2.08167	5.55111
170	Galb1-4GlcNAcb-Sp23	19.5	2.88675	14.8039																								373	Gala1-3(Fuca1-2)Galb1-3GlcNAcb1-2Mana1-6(Gala1-3(Fuca1-2)Galb1-3GlcNAcb1-2Mana1-3)Manb1-4GlcNAcb1-4GlcNAcb-Sp20	37.25	2.21736	5.95263
171	Galb1-4Glcb-Sp0	28.25	2.36291	8.36428																								500	Fuca1-2(6S)Galb1-3(6S)GlcNAcb-Sp0	37.25	2.62996	7.06028
172	Galb1-4Glcb-Sp8	32.5	2.88675	8.88231																								181	GlcNAcb1-3Galb-Sp8	37	4.08248	11.0337
173	GlcNAca1-3Galb1-4GlcNAcb-Sp8	21	2.58199	12.2952																								318	Neu5Aca2-6Galb1-4GlcNAcb1-2Mana1-6(Neu5Aca2-3Galb1-4GlcNAcb1-2Mana1-3)Manb1-4GlcNAcb1-4GlcNAcb-Sp12	37	4.96655	13.4231
174	GlcNAca1-6Galb1-4GlcNAcb-Sp8	18.75	1.89297	10.0958																								319	Galb1-4GlcNAcb1-2Mana1-6(Neu5Aca2-6Galb1-4GlcNAcb1-2Mana1-3)Manb1-4GlcNAcb1-4GlcNAcb-Sp12	37	2.44949	6.62024
175	GlcNAcb1-2Galb1-3GalNAca-Sp8	22	2.3094	10.4973																								424	Gala1-3Galb1-3GlcNAcb1-3GalNAc-Sp14	37	32.6701	88.2975
176	GlcNAcb1-6(GlcNAcb1-3)GalNAca-Sp8	28.25	2.21736	7.84905																								411	Neu5Aca2-3Galb1-3GalNAcb1-4(Neu5Aca2-8Neu5Aca2-3)Galb1-4Glcb-Sp0	36.75	3.0957	8.42366
177	GlcNAcb1-6(GlcNAcb1-3)GalNAca-Sp14	22.75	2.36291	10.3864																								38	(3S)Galb-Sp8	36.5	3.10913	8.51815
178	GlcNAcb1-6(GlcNAcb1-3)Galb1-4GlcNAcb-Sp8	21.75	1.5	6.89655																								484	Galb1-4GlcNAcb1-6(Galb1-4GlcNAcb1-2)Mana1-6(Galb1-4GlcNAcb1-2Mana1-3)Manb1-4GlcNAcb1-4(Fuca1-6)GlcNAcb-Sp24	36.5	3.10913	8.51815
179	GlcNAcb1-3GalNAca-Sp8	24	2.94392	12.2663																								320	Neu5Aca2-8Neu5Acb-Sp17	36.25	1.25831	3.47119
180	GlcNAcb1-3GalNAca-Sp14	17.75	2.5	14.0845																								328	Neu5,9Ac2a2-3Galb1-3GlcNAcb-Sp0	36.25	9.5	26.2069
181	GlcNAcb1-3Galb-Sp8	37	4.08248	11.0337																								350	Mana1-6(Galb1-4GlcNAcb1-2Mana1-3)Manb1-4GlcNAcb1-4GlcNAcb-Sp12	36	4.08248	11.3402
182	GlcNAcb1-3Galb1-4GlcNAcb-Sp0	22.5	1.29099	5.73775																								477	Neu5Aca2-3Galb1-4GlcNAcb1-2Mana-Sp0	36	5.35413	14.8726
183	GlcNAcb1-3Galb1-4GlcNAcb-Sp8	21	1.1547	5.49857																								130	Fuca1-4(Galb1-3)GlcNAcb-Sp8	35.75	12.2031	34.1347
184	GlcNAcb1-3Galb1-4GlcNAcb1-3Galb1-4GlcNAcb-Sp0	20.5	4.3589	21.2629																								378	GalNAcb1-4GlcNAcb1-2Mana1-6(GalNAcb1-4GlcNAcb1-2Mana1-3)Manb1-4GlcNAcb1-4GlcNAc-Sp12	35.75	1.70783	4.77713
185	GlcNAcb1-3Galb1-4Glcb-Sp0	27.5	3	10.9091																								27	(3S)Galb1-4(6S)Glcb-Sp8	35.5	1.73205	4.87902
186	GlcNAcb1-4-MDPLys	20.5	1.29099	6.29753																								142	Galb1-3GalNAcb-Sp8	35.5	2.08167	5.86385
187	GlcNAcb1-6(GlcNAcb1-4)GalNAca-Sp8	26	3.16228	12.1626																								222	Fuca1-2(6S)Galb1-4(6S)Glcb-Sp0	35.5	1.91485	5.39396
188	GlcNAcb1-4Galb1-4GlcNAcb-Sp8	24.75	1.89297	7.64836																								474	GlcNAcb1-6(GlcNAcb1-2)Mana1-6(GlcNAcb1-2Mana1-3)Manb1-4GlcNAcb1-4(Fuca1-6)GlcNAcb-Sp24	35.5	1.73205	4.87902
189	GlcNAcb1-4GlcNAcb1-4GlcNAcb1-4GlcNAcb1-4GlcNAcb1-4GlcNAcb1-Sp8	21.5	4.04145	18.7975																								8	Rhaa-Sp8	35.25	3.30404	9.37316
190	GlcNAcb1-4GlcNAcb1-4GlcNAcb1-4GlcNAcb1-4GlcNAcb1-Sp8	19.75	2.21736	11.2271																								78	Fuca1-2Galb-Sp8	35.25	2.98608	8.47115
191	GlcNAcb1-4GlcNAcb1-4GlcNAcb-Sp8	18.5	2.88675	15.6041																								125	Galb1-2Galb-Sp8	35.25	2.21736	6.29037
192	GlcNAcb1-6GalNAca-Sp8	33	2.94392	8.92097																								282	Neu5Gca2-3Galb1-4(Fuca1-3)GlcNAcb-Sp0	35.25	5.43906	15.4299
193	GlcNAcb1-6GalNAca-Sp14	20	2.16025	10.8012																								290	Galb1-4(Fuca1-3)(6S)GlcNAcb-Sp0	35.25	5.12348	14.5347
194	GlcNAcb1-6Galb1-4GlcNAcb-Sp8	20.75	1.25831	6.06412																								456	GalNAca1-3(Fuca1-2)Galb1-3GlcNAcb1-2Mana1-6(GalNAca1-3(Fuca1-2)Galb1-3GlcNAcb1-2Mana1-3)Manb1-4GlcNAcb1-4(Fuca1-6)GlcNAcb-Sp22	35.25	1.5	4.25532
195	Glca1-4Glcb-Sp8	26	4.96655	19.1021																								25	(3S)Galb1-4Glcb-Sp8	35	4.32049	12.3443
196	Glca1-4Glca-Sp8	33.25	1.5	4.51128																								570	Galb1-3GlcNAcb1-3Galb1-4GlcNAcb1-3Galb1-4GlcNAcb1-6(Galb1-3GlcNAcb1-3Galb1-4GlcNAcb1-3Galb1-4GlcNAb1-2)Mana1-6(Galb1-3GlcNAcb1-3Galb1-4GlcNAcb1-3Galb1-4GlcNAcb1-2Mana1-3)Manb1-4GlcNAcb1-4(Fuca1-6)GlcNAcb-Sp24	35	1.41421	4.04061
197	Glca1-6Glca1-6Glcb-Sp8	30.75	2.5	8.13008																								446	Galb1-4(Fuca1-3)GlcNAcb1-6GalNAc-Sp14	34.75	1.70783	4.9146
198	Glcb1-4Glcb-Sp8	31.75	1.5	4.72441																								498	Fuca1-2Galb1-4GlcNAcb1-2Mana-Sp0	34.75	2.62996	7.56822
199	Glcb1-6Glcb-Sp8	30.75	2.98608	9.71083																								584	GlcNAcb1-3Galb1-4GlcNAcb1-3Galb1-4GlcNAcb1-3Galb1-4GlcNAcb1-6(GlcNAcb1-3Galb1-4GlcNAcb1-3Galb1-4GlcNAcb1-3Galb1-4GlcNAb1-2)Mana1-6(GlcNAcb1-3Galb1-4GlcNAcb1-3Galb1-4GlcNAcb1-3Galb1-4GlcNAcb1-2Mana1-3)Manb1-4GlcNAcb1-4(Fuca1-6)GlcNAcb-Sp24	34.75	2.21736	6.38088
200	G-ol-Sp8	39	3.16228	8.1084																								582	GlcNAcb1-3Galb1-4GlcNAcb1-3Galb1-4GlcNAcb1-6(GlcNAcb1-3Galb1-4GlcNAcb1-3Galb1-4GlcNAb1-2)Mana1-6(GlcNAcb1-3Galb1-4GlcNAcb1-3Galb1-4GlcNAcb1-2Mana1-3)Manb1-4GlcNAcb1-4(Fuca1-6)GlcNAcb-Sp24	34.5	1.29099	3.74201
201	GlcAa-Sp8	32.25	2.87228	8.9063																								153	Galb1-4(Fuca1-3)GlcNAcb1-3Galb1-4(Fuca1-3)GlcNAcb-Sp0	34.25	0.5	1.45985
202	GlcAb-Sp8	28.75	0.957427	3.33018																								291	Galb1-4(Fuca1-3)(6S)Glcb-Sp0	34.25	0.957427	2.79541
203	GlcAb1-3Galb-Sp8	30.5	2.64575	8.67459																								219	(3S)Galb1-4(Fuca1-3)(6S)GlcNAcb-Sp8	34	1.1547	3.39618
204	GlcAb1-6Galb-Sp8	19.5	14.1774	72.7049																								469	Glca1-4Glca1-4Glca1-4Glcb-Sp10	34	1.41421	4.15945
205	KDNa2-3Galb1-3GlcNAcb-Sp0	25.75	0.957427	3.71816																								28	(3S)Galb1-3(Fuca1-4)GlcNAcb-Sp8	33.75	2.62996	7.79246
206	KDNa2-3Galb1-4GlcNAcb-Sp0	27.25	0.957427	3.51349																								45	(6S)Galb1-4(6S)Glcb-Sp8	33.5	1.73205	5.1703
207	Mana1-2Mana1-2Mana1-3Mana-Sp9	19.5	2.08167	10.6752																								3	Mana-Sp8	33.25	1.25831	3.78438
208	Mana1-2Mana1-6(Mana1-2Mana1-3)Mana-Sp9	28	3.65148	13.041																								6	Fuca-Sp8	33.25	2.21736	6.66874
209	Mana1-2Mana1-3Mana-Sp9	28.5	1	3.50877																								124	Gala1-6Glcb-Sp8	33.25	11.4419	34.4117
210	Mana1-6(Mana1-2Mana1-3)Mana1-6(Mana1-2Mana1-3)Manb1-4GlcNAcb1-4GlcNAcb-Sp12	4.25	3.86221	90.8755																								196	Glca1-4Glca-Sp8	33.25	1.5	4.51128
211	Mana1-2Mana1-6(Mana1-3)Mana1-6(Mana1-2Mana1-2Mana1-3)Manb1-4GlcNAcb1-4GlcNAcb-Sp12	21	1.41421	6.73435																								15	GalNAcb-Sp8	33	2.44949	7.4227
212	Mana1-2Mana1-6(Mana1-2Mana1-3)Mana1-6(Mana1-2Mana1-2Mana1-3)Manb1-4GlcNAcb1-4GlcNAcb-Sp12	29	0.816497	2.81551																								112	Gala1-3GalNAcb-Sp8	33	2.16025	6.5462
213	Mana1-6(Mana1-3)Mana-Sp9	28.75	2.36291	8.21881																								192	GlcNAcb1-6GalNAca-Sp8	33	2.94392	8.92097
214	Mana1-2Mana1-2Mana1-6(Mana1-3)Mana-Sp9	23.25	0.5	2.15054																								528	Neu5Aca2-3Galb1-3GalNAcb1-4Galb1-4Glcb-Sp0	33	7.57188	22.9451
215	Mana1-6(Mana1-3)Mana1-6(Mana1-2Mana1-3)Manb1-4GlcNAcb1-4GlcNAcb-Sp12	17.75	0.5	2.8169																								42	(6S)Galb1-4Glcb-Sp0	32.75	2.62996	8.0304
216	Mana1-6(Mana1-3)Mana1-6(Mana1-3)Manb1-4GlcNAcb1-4GlcNAcb-Sp12	26.25	1.70783	6.506																								165	Galb1-4GlcNAcb1-3Galb1-4Glcb-Sp8	32.75	2.21736	6.77055
217	Manb1-4GlcNAcb-Sp0	24	1.82574	7.60726																								420	GlcNAcb1-2(GlcNAcb1-6)Mana1-6(GlcNAcb1-2Mana1-3)Manb1-4GlcNAcb1-4GlcNAcb-Sp19	32.75	2.21736	6.77055
218	Neu5Aca2-3Galb1-4GlcNAcb1-3Galb1-4(Fuca1-3)GlcNAcb-Sp0	15	0.816497	5.44331																								543	Fuca1-2Galb1-4GlcNAcb1-3Galb1-4GlcNAcb1-2Mana1-6(Fuca1-2Galb1-4GlcNAcb1-3Galb1-4GlcNAcb1-2Mana1-3)Manb1-4GlcNAcb1-4GlcNAcb-Sp24	32.75	1.70783	5.21473
219	(3S)Galb1-4(Fuca1-3)(6S)GlcNAcb-Sp8	34	1.1547	3.39618																								567	Galb1-4GlcNAcb1-3Galb1-4GlcNAcb1-3Galb1-4GlcNAcb1-3Galb1-4GlcNAcb1-3Galb1-4GlcNAcb1-3Galb1-4GlcNAcb1-2Mana1-6(Galb1-4GlcNAcb1-3Galb1-4GlcNAcb1-3Galb1-4GlcNAcb1-3Galb1-4GlcNAcb1-3Galb1-4GlcNAcb1-3Galb1-4GlcNAcb1-2Mana1-3)Manb1-4GlcNAcb1-4GlcNAcb-Sp25	32.75	0.957427	2.92344
220	Fuca1-2(6S)Galb1-4GlcNAcb-Sp0	23	1.1547	5.02044																								5	GalNAca-Sp15	32.5	2.64575	8.14077
221	Fuca1-2Galb1-4(6S)GlcNAcb-Sp8	28	3.16228	11.2938																								117	Gala1-3Galb1-4Glc-Sp10	32.5	2.38048	7.32454
222	Fuca1-2(6S)Galb1-4(6S)Glcb-Sp0	35.5	1.91485	5.39396																								172	Galb1-4Glcb-Sp8	32.5	2.88675	8.88231
223	Neu5Aca2-3Galb1-3GalNAca-Sp8	25.75	0.957427	3.71816																								280	Neu5Gca2-3Galb1-3(Fuca1-4)GlcNAcb-Sp0	32.5	3.51188	10.8058
224	Neu5Aca2-3Galb1-3GalNAca-Sp14	39.75	2.87228	7.22586																								492	Galb1-4(Fuca1-3)GlcNAcb1-6(Neu5Aca2-6(Neu5Aca2-3Galb1-3)GlcNAcb1-3)Galb1-4Glc-Sp21	32.5	5.06623	15.5884
225	GalNAcb1-4(Neu5Aca2-8Neu5Aca2-8Neu5Aca2-8Neu5Aca2-3)Galb1-4Glcb-Sp0	15	2.16025	14.4016																								201	GlcAa-Sp8	32.25	2.87228	8.9063
226	GalNAcb1-4(Neu5Aca2-8Neu5Aca2-8Neu5Aca2-3)Galb1-4Glcb-Sp0	16.75	1.70783	10.196																								453	GalNAca1-3(Fuca1-2)Galb1-4GlcNAcb1-2Mana1-6(GalNAca1-3(Fuca1-2)Galb1-4GlcNAcb1-2Mana1-3)Manb1-4GlcNAcb1-4(Fuca1-6)GlcNAcb-Sp22	32.25	1.5	4.65116
227	Neu5Aca2-8Neu5Aca2-8Neu5Aca2-3Galb1-4Glcb-Sp0	17.25	2.21736	12.8542																								547	Galb1-4GlcNAcb1-3Galb1-4GlcNAcb1-3Galb1-4GlcNAcb1-2Mana1-6(Galb1-4GlcNAcb1-3Galb1-4GlcNAcb1-3Galb1-4GlcNAcb1-2Mana1-3)Manb1-4GlcNAcb1-4GlcNAcb-Sp24	32.25	3.77492	11.7052
228	GalNAcb1-4(Neu5Aca2-8Neu5Aca2-3)Galb1-4Glcb-Sp0	18.25	2.06155	11.2962																								309	GlcNAcb1-3Man-Sp10	32	2.82843	8.83883
229	Neu5Aca2-8Neu5Aca2-8Neu5Aca-Sp8	19.25	1.89297	9.83361																								468	Glca1-6Glca1-6Glca1-6Glcb-Sp10	32	2	6.25
230	Neu5Aca2-3(6S)Galb1-4(Fuca1-3)GlcNAcb-Sp8	23.25	0.5	2.15054																								71	Fuca1-2Galb1-4(Fuca1-3)GlcNAcb-Sp0	31.75	1.5	4.72441
231	GalNAcb1-4(Neu5Aca2-3)Galb1-4GlcNAcb-Sp0	27.5	3.51188	12.7705																								155	Galb1-4(6S)Glcb-Sp0	31.75	3.86221	12.1644
232	GalNAcb1-4(Neu5Aca2-3)Galb1-4GlcNAcb-Sp8	18	0.816497	4.53609																								169	Galb1-4GlcNAcb-Sp8	31.75	1.5	4.72441
233	GalNAcb1-4(Neu5Aca2-3)Galb1-4Glcb-Sp0	29.75	1.25831	4.2296																								198	Glcb1-4Glcb-Sp8	31.75	1.5	4.72441
234	Neu5Aca2-3Galb1-3GalNAcb1-4(Neu5Aca2-3)Galb1-4Glcb-Sp0	23.25	1.5	6.45161																								369	GalNAca1-3(Fuca1-2)Galb1-4GlcNAcb1-2Mana1-6(GalNAca1-3(Fuca1-2)Galb1-4GlcNAcb1-2Mana1-3)Manb1-4GlcNAcb1-4GlcNAcb-Sp20	31.75	0.957427	3.01552
235	Neu5Aca2-6(Neu5Aca2-3)GalNAca-Sp8	94.75	65.5102	69.14																								499	Fuca1-2Galb1-3(6S)GlcNAcb-Sp0	31.75	5.31507	16.7404
236	Neu5Aca2-3GalNAca-Sp8	37.5	4.3589	11.6237																								368	Galb1-4GlcNAcb1-2Mana1-6(Galb1-4GlcNAcb1-4(Galb1-4GlcNAcb1-2)Mana1-3)Manb1-4GlcNAcb1-4GlcNAc-Sp21	31.5	4.79583	15.2249
237	Neu5Aca2-3GalNAcb1-4GlcNAcb-Sp0	948.5	147.462	15.5468																								454	Gala1-3(Fuca1-2)Galb1-3GlcNAcb1-2Mana1-6(Gala1-3(Fuca1-2)Galb1-3GlcNAcb1-2Mana1-3)Manb1-4GlcNAcb1-4(Fuca1-6)GlcNAcb-Sp22	31.5	3.31662	10.529
238	Neu5Aca2-3Galb1-3(6S)GlcNAc-Sp8	245.25	53.7424	21.9133																								583	Galb1-4GlcNAcb1-3Galb1-4GlcNAcb1-3Galb1-4GlcNAcb1-6(Galb1-4GlcNAcb1-3Galb1-4GlcNAcb1-3Galb1-4GlcNAb1-2)Mana1-6(Galb1-4GlcNAcb1-3Galb1-4GlcNAcb1-3Galb1-4GlcNAcb1-2Mana1-3)Manb1-4GlcNAcb1-4(Fuca1-6)GlcNAcb-Sp24	31.5	1.73205	5.49857
239	Neu5Aca2-3Galb1-3(Fuca1-4)GlcNAcb-Sp8	20.75	3.40343	16.4021																								585	Galb1-4GlcNAcb1-3Galb1-4GlcNAcb1-3Galb1-4GlcNAcb1-3Galb1-4GlcNAcb1-6(Galb1-4GlcNAcb1-3Galb1-4GlcNAcb1-3Galb1-4GlcNAcb1-3Galb1-4GlcNAb1-2)Mana1-6(Galb1-4GlcNAcb1-3Galb1-4GlcNAcb1-3Galb1-4GlcNAcb1-3Galb1-4GlcNAcb1-2Mana1-3)Manb1-4GlcNAcb1-4(Fuca1-6)GlcNAcb-Sp24	31.5	1.29099	4.0984
240	Neu5Aca2-3Galb1-3(Fuca1-4)GlcNAcb1-3Galb1-4(Fuca1-3)GlcNAcb-Sp0	28.25	2.87228	10.1674																								262	Fuca1-2Galb1-4(6S)Glcb-Sp0	31.25	0.957427	3.06377
241	Neu5Aca2-3Galb1-4(Neu5Aca2-3Galb1-3)GlcNAcb-Sp8	686.75	87.3933	12.7256																								416	Gala1-3(Fuca1-2)Galb1-4(Fuca1-3)GlcNAcb1-3GalNAc-Sp14	31.25	1.25831	4.02658
242	Neu5Aca2-3Galb1-3(6S)GalNAca-Sp8	151	51.7043	34.2412																								72	Fuca1-2Galb1-4(Fuca1-3)GlcNAcb-Sp8	31	1.82574	5.88949
243	Neu5Aca2-6(Neu5Aca2-3Galb1-3)GalNAca-Sp8	571.5	44.6132	7.80633																								277	Galb1-3(Fuca1-4)GlcNAcb1-3Galb1-3(Fuca1-4)GlcNAcb-Sp0	31	3.4641	11.1745
244	Neu5Aca2-6(Neu5Aca2-3Galb1-3)GalNAca-Sp14	2480	354.021	14.275																								439	Galb1-6Galb-Sp10	31	1.41421	4.56198
245	Neu5Aca2-3Galb-Sp8	825.25	66.6902	8.08121																								43	(6S)Galb1-4Glcb-Sp8	30.75	3.30404	10.7448
246	Neu5Aca2-3Galb1-3GalNAcb1-3Gala1-4Galb1-4Glcb-Sp0	23.75	1.89297	7.9704																								197	Glca1-6Glca1-6Glcb-Sp8	30.75	2.5	8.13008
247	Neu5Aca2-3Galb1-3GlcNAcb1-3Galb1-4GlcNAcb-Sp0	247	18.7972	7.61019																								199	Glcb1-6Glcb-Sp8	30.75	2.98608	9.71083
248	Fuca1-2(6S)Galb1-4Glcb-Sp0	26	5.2915	20.3519																								41	(6P)Mana-Sp8	30.5	4.79583	15.724
249	Neu5Aca2-3Galb1-3GlcNAcb-Sp0	611.25	79.9682	13.0827																								47	(6S)GlcNAcb-Sp8	30.5	2.64575	8.67459
250	Neu5Aca2-3Galb1-3GlcNAcb-Sp8	280.25	72.2928	25.7958																								61	Fuca1-2Galb1-3GalNAca-Sp8	30.5	1.29099	4.23277
251	Neu5Aca2-3Galb1-4(6S)GlcNAcb-Sp8	155.5	7.23418	4.6522																								104	Gala1-3(Fuca1-2)Galb1-4(Fuca1-3)GlcNAcb-Sp8	30.5	0.57735	1.89295
252	Neu5Aca2-3Galb1-4(Fuca1-3)(6S)GlcNAcb-Sp8	21.5	1.29099	6.00463																								145	Galb1-3GalNAcb1-4Galb1-4Glcb-Sp8	30.5	2.38048	7.80484
253	Neu5Aca2-3Galb1-4(Fuca1-3)GlcNAcb1-3Galb1-4(Fuca1-3)GlcNAcb1-3Galb1-4(Fuca1-3)GlcNAcb-Sp0	538.5	45.8585	8.51597																								203	GlcAb1-3Galb-Sp8	30.5	2.64575	8.67459
254	Neu5Aca2-3Galb1-4(Fuca1-3)GlcNAcb-Sp0	454.5	76.8917	16.9179																								84	(3S)Galb1-4(Fuca1-3)Glcb-Sp0	30.25	4.92443	16.2791
255	Neu5Aca2-3Galb1-4(Fuca1-3)GlcNAcb-Sp8	380.25	60.9993	16.0419																								88	GlcNAcb1-3Galb1-3GalNAca-Sp8	30.25	0.5	1.65289
256	Neu5Aca2-3Galb1-4(Fuca1-3)GlcNAcb1-3Galb-Sp8	363.5	57.4717	15.8107																								92	GalNAca1-3Galb-Sp8	30.25	0.5	1.65289
257	Neu5Aca2-3Galb1-4(Fuca1-3)GlcNAcb1-3Galb1-4GlcNAcb-Sp8	117.75	21.469	18.2327																								121	Gala1-4Galb1-4GlcNAcb-Sp8	30.25	1.5	4.95868
258	Neu5Aca2-3Galb1-4GlcNAcb1-3Galb1-4GlcNAcb1-3Galb1-4GlcNAcb-Sp0	362.5	38.0219	10.4888																								132	Galb1-4GlcNAcb1-6GalNAc-Sp14	30.25	1.25831	4.15969
259	Neu5Aca2-3Galb1-4GlcNAcb-Sp0	306.75	29.1133	9.49088																								150	Galb1-3GlcNAcb-Sp8	30.25	1.25831	4.15969
260	Neu5Aca2-3Galb1-4GlcNAcb-Sp8	311.5	106.716	34.2588																								152	Galb1-4(Fuca1-3)GlcNAcb-Sp8	30.25	3.20156	10.5837
261	Neu5Aca2-3Galb1-4GlcNAcb1-3Galb1-4GlcNAcb-Sp0	149.25	18.3371	12.2862																								455	Neu5Aca2-6Galb1-4GlcNAcb1-6(Fuca1-2Galb1-3GlcNAcb1-3)Galb1-4Glc-Sp21	30.25	0.957427	3.16505
262	Fuca1-2Galb1-4(6S)Glcb-Sp0	31.25	0.957427	3.06377																								573	GlcNAcb1-3Galb1-4GlcNAcb1-2Mana1-6(GlcNAcb1-3Galb1-4GlcNAcb1-2Mana1-3)Manb1-4GlcNAcb1-4(Fuca1-6)GlcNAcb-Sp24	30.25	0.957427	3.16505
263	Neu5Aca2-3Galb1-4Glcb-Sp0	232	16.7929	7.2383																								37	(3S)Galb1-4GlcNAcb-Sp8	30	1.1547	3.849
264	Neu5Aca2-3Galb1-4Glcb-Sp8	460.75	21.1877	4.59851																								119	Gala1-4(Fuca1-2)Galb1-4GlcNAcb-Sp8	30	2.94392	9.81307
265	Neu5Aca2-6GalNAca-Sp8	952	118.92	12.4916																								156	Galb1-4(6S)Glcb-Sp8	30	2.16025	7.20082
266	Neu5Aca2-6GalNAcb1-4GlcNAcb-Sp0	922.75	213.162	23.1008																								338	GlcNAca1-4Galb1-4GlcNAcb-Sp0	30	1.1547	3.849
267	Neu5Aca2-6Galb1-4(6S)GlcNAcb-Sp8	1200.25	49.0671	4.08808																								457	Galb1-4GlcNAcb1-6(Galb1-4GlcNAcb1-2)Mana1-6(Galb1-4GlcNAcb1-2Mana1-3)Manb1-4GlcNAcb1-4GlcNAcb-Sp19	30	3.3665	11.2217
268	Neu5Aca2-6Galb1-4GlcNAcb-Sp0	880.25	129.603	14.7234																								93	GalNAca1-4(Fuca1-2)Galb1-4GlcNAcb-Sp8	29.75	2.87228	9.65473
269	Neu5Aca2-6Galb1-4GlcNAcb-Sp8	1321	100.037	7.5728																								99	GalNAcb1-4GlcNAcb-Sp8	29.75	2.98608	10.0372
270	Neu5Aca2-6Galb1-4GlcNAcb1-3Galb1-4(Fuca1-3)GlcNAcb1-3Galb1-4(Fuca1-3)GlcNAcb-Sp0	1435.75	155.997	10.8652																								233	GalNAcb1-4(Neu5Aca2-3)Galb1-4Glcb-Sp0	29.75	1.25831	4.2296
271	Neu5Aca2-6Galb1-4GlcNAcb1-3Galb1-4GlcNAcb-Sp0	900	44.4147	4.93497																								586	GlcNAcb1-3Galb1-4GlcNAcb1-3Galb1-4GlcNAcb1-3Galb1-4GlcNAcb1-3Galb1-4GlcNAcb1-6(GlcNAcb1-3Galb1-4GlcNAcb1-3Galb1-4GlcNAcb1-3Galb1-4GlcNAcb1-3Galb1-4GlcNAb1-2)Mana1-6(GlcNAcb1-3Galb1-4GlcNAcb1-3Galb1-4GlcNAcb1-3Galb1-4GlcNAcb1-3Galb1-4GlcNAcb1-2Mana1-3)Manb1-4GlcNAcb1-4(Fuca1-6)GlcNAcb-Sp24	29.75	2.21736	7.4533
272	Neu5Aca2-6Galb1-4Glcb-Sp0	587	98.431	16.7685																								33	(3S)Galb1-4(Fuca1-3)GlcNAc-Sp8	29.5	2.38048	8.06941
273	Neu5Aca2-6Galb1-4Glcb-Sp8	1153.75	1000.2	86.6915																								275	Neu5Aca2-8Neu5Aca-Sp8	29.5	1.91485	6.49103
274	Neu5Aca2-6Galb-Sp8	2112.25	302.435	14.3181																								22	6S(3S)Galb1-4(6S)GlcNAcb-Sp0	29.25	2.06155	7.04804
275	Neu5Aca2-8Neu5Aca-Sp8	29.5	1.91485	6.49103																								68	Fuca1-2Galb1-3GlcNAcb-Sp8	29.25	0.957427	3.27326
276	Neu5Aca2-8Neu5Aca2-3Galb1-4Glcb-Sp0	18.75	3.86221	20.5985																								102	Gala1-3(Fuca1-2)Galb1-3GlcNAcb-Sp8	29.25	1.25831	4.3019
277	Galb1-3(Fuca1-4)GlcNAcb1-3Galb1-3(Fuca1-4)GlcNAcb-Sp0	31	3.4641	11.1745																								116	Gala1-3Galb1-4Glcb-Sp0	29.25	4.42531	15.1293
278	Neu5Acb2-6GalNAca-Sp8	22	1.1547	5.24864																								336	Neu5Aca2-3Galb1-4(Fuca1-3)GlcNAcb1-6(Neu5Aca2-3Galb1-3)GalNAc-Sp14	29.25	2.06155	7.04804
279	Neu5Acb2-6Galb1-4GlcNAcb-Sp8	21	0.816497	3.88808																								370	Gala1-3(Fuca1-2)Galb1-4GlcNAcb1-2Mana1-6(Gala1-3(Fuca1-2)Galb1-4GlcNAcb1-2Mana1-3)Manb1-4GlcNAcb1-4GlcNAcb-Sp20	29.25	1.5	5.12821
280	Neu5Gca2-3Galb1-3(Fuca1-4)GlcNAcb-Sp0	32.5	3.51188	10.8058																								426	Gala1-3(Fuca1-2)Galb1-4GlcNAcb1-2Mana1-6(Gala1-3(Fuca1-2)Galb1-4GlcNAcb1-2Mana1-3)Manb1-4GlcNAcb1-4(Fuca1-6)GlcNAcb-Sp22	29.25	0.957427	3.27326
281	Neu5Gca2-3Galb1-3GlcNAcb-Sp0	25	1.82574	7.30297																								60	Fuca1-2Galb1-3(Fuca1-4)GlcNAcb-Sp8	29	1.41421	4.8766
282	Neu5Gca2-3Galb1-4(Fuca1-3)GlcNAcb-Sp0	35.25	5.43906	15.4299																								96	GalNAcb1-3Gala1-4Galb1-4GlcNAcb-Sp0	29	4.24264	14.6298
283	Neu5Gca2-3Galb1-4GlcNAcb-Sp0	25.5	1.91485	7.50923																								212	Mana1-2Mana1-6(Mana1-2Mana1-3)Mana1-6(Mana1-2Mana1-2Mana1-3)Manb1-4GlcNAcb1-4GlcNAcb-Sp12	29	0.816497	2.81551
284	Neu5Gca2-3Galb1-4Glcb-Sp0	50.25	2.21736	4.41265																								298	(6P)Glcb-Sp10	29	2.94392	10.1514
285	Neu5Gca2-6GalNAca-Sp0	54.5	10.4722	19.215																								306	GalNAcb1-3Galb-Sp8	29	2.58199	8.90341
286	Neu5Gca2-6Galb1-4GlcNAcb-Sp0	139.5	11.2694	8.07844																								536	Gala1-3(Fuca1-2)Galb1-3GalNAcb1-3Gala1-4Galb1-4Glc-Sp21	29	4.89898	16.893
287	Neu5Gca-Sp8	189.5	14.3875	7.59235																								44	(6S)Galb1-4GlcNAcb-Sp8	28.75	4.57347	15.9077
288	Neu5Aca2-3Galb1-4GlcNAcb1-6(Galb1-3)GalNAca-Sp14	50.5	8.02081	15.8828																								58	Fuca1-2Galb1-3GalNAcb1-3Gala-Sp9	28.75	2.36291	8.21881
289	Galb1-3GlcNAcb1-3Galb1-3GlcNAcb-Sp0	18.25	0.957427	5.24618																								94	GalNAcb1-3GalNAca-Sp8	28.75	1.70783	5.94026
290	Galb1-4(Fuca1-3)(6S)GlcNAcb-Sp0	35.25	5.12348	14.5347																								100	Gala1-2Galb-Sp8	28.75	2.21736	7.71254
291	Galb1-4(Fuca1-3)(6S)Glcb-Sp0	34.25	0.957427	2.79541																								202	GlcAb-Sp8	28.75	0.957427	3.33018
292	Galb1-4(Fuca1-3)GlcNAcb1-3Galb1-3(Fuca1-4)GlcNAcb-Sp0	44.25	3.30404	7.46675																								213	Mana1-6(Mana1-3)Mana-Sp9	28.75	2.36291	8.21881
293	Galb1-4GlcNAcb1-3Galb1-3GlcNAcb-Sp0	43.25	4.19325	9.69537																								355	KDNa2-3Galb1-4(Fuca1-3)GlcNAc-Sp0	28.75	4.78714	16.6509
294	Neu5Aca2-3Galb1-3GlcNAcb1-3Galb1-3GlcNAcb-Sp0	22	2.16025	9.8193																								541	Galb1-4GlcNAcb1-3Galb1-4GlcNAcb1-2Mana1-6(Galb1-4GlcNAcb1-3Galb1-4GlcNAcb1-2Mana1-3)Manb1-4GlcNAcb1-4GlcNAcb-Sp24	28.75	2.06155	7.17062
295	Neu5Aca2-3Galb1-4GlcNAcb1-3Galb1-3GlcNAcb-Sp0	245	16.7929	6.85423																								122	Gala1-4Galb1-4Glcb-Sp0	28.5	1.73205	6.07737
296	4S(3S)Galb1-4GlcNAcb-Sp0	23	1.41421	6.14875																								209	Mana1-2Mana1-3Mana-Sp9	28.5	1	3.50877
297	(6S)Galb1-4(6S)GlcNAcb-Sp0	23.75	0.957427	4.03127																								367	Galb1-4(Fuca1-3)GlcNAcb1-6(Fuca1-2Galb1-4GlcNAcb1-3)Galb1-4Glc-Sp21	28.5	4.43471	15.5604
298	(6P)Glcb-Sp10	29	2.94392	10.1514																								399	Fuca1-2Galb1-4GlcNAcb1-3GalNAca-Sp14	28.5	1.73205	6.07737
299	Neu5Aca2-3Galb1-4(Fuca1-3)GlcNAcb1-6(Galb1-3)GalNAca-Sp14	39.25	2.87228	7.31791																								467	Gala1-3(Fuca1-2)Galb1-3GalNAcb-Sp8	28.5	1.29099	4.52981
300	Galb1-3Galb1-4GlcNAcb-Sp8	20.75	2.36291	11.3875																								504	Fuca1-2Galb1-3GlcNAcb1-6(Fuca1-2Galb1-3GlcNAcb1-3)GalNAca-Sp14	28.5	1	3.50877
301	Neu5Aca2-6Galb1-4GlcNAcb1-2Mana1-6(Galb1-4GlcNAcb1-2Mana1-3)Manb1-4GlcNAcb1-4GlcNAcb-Sp12	426.75	52.2709	12.2486																								566	Galb1-3GlcNAcb1-6(Galb1-3)GalNAc-Sp14	28.5	2.88675	10.129
302	Galb1-4GlcNAcb1-6(Galb1-4GlcNAcb1-3)Galb1-4GlcNAc-Sp0	18	2	11.1111																								35	(3S)Galb1-4(6S)GlcNAcb-Sp8	28.25	5.5	19.469
303	GlcNAcb1-6(Galb1-4GlcNAcb1-3)Galb1-4GlcNAc-Sp0	47.25	6.5	13.7566																								85	GalNAca1-3(Fuca1-2)Galb1-4GlcNAcb-Sp0	28.25	1.70783	6.0454
304	Galb1-4GlcNAca1-6Galb1-4GlcNAcb-Sp0	21.5	1.29099	6.00463																								110	Gala1-3GalNAca-Sp8	28.25	2.62996	9.30958
305	Galb1-4GlcNAcb1-6Galb1-4GlcNAcb-Sp0	21.75	0.5	2.29885																								131	Galb1-4GlcNAcb1-6GalNAca-Sp8	28.25	2.21736	7.84905
306	GalNAcb1-3Galb-Sp8	29	2.58199	8.90341																								171	Galb1-4Glcb-Sp0	28.25	2.36291	8.36428
307	GlcAb1-3GlcNAcb-Sp8	25	0.816497	3.26599																								176	GlcNAcb1-6(GlcNAcb1-3)GalNAca-Sp8	28.25	2.21736	7.84905
308	Neu5Aca2-6Galb1-4GlcNAcb1-2Mana1-6(GlcNAcb1-2Mana1-3)Manb1-4GlcNAcb1-4GlcNAcb-Sp12	794.25	41.5321	5.2291																								240	Neu5Aca2-3Galb1-3(Fuca1-4)GlcNAcb1-3Galb1-4(Fuca1-3)GlcNAcb-Sp0	28.25	2.87228	10.1674
309	GlcNAcb1-3Man-Sp10	32	2.82843	8.83883																								575	GlcNAcb1-3Galb1-4GlcNAcb1-3Galb1-4GlcNAcb1-2Mana1-6(GlcNAcb1-3Galb1-4GlcNAcb1-3Galb1-4GlcNAcb1-2Mana1-3)Manb1-4GlcNAcb1-4(Fuca1-6)GlcNAcb-Sp24	28.25	2.06155	7.29753
310	GlcNAcb1-4GlcNAcb-Sp10	39.5	11.0905	28.0773																								29	(3S)Galb1-3GalNAca-Sp8	28	2.16025	7.71517
311	GlcNAcb1-4GlcNAcb-Sp12	25.75	0.957427	3.71816																								208	Mana1-2Mana1-6(Mana1-2Mana1-3)Mana-Sp9	28	3.65148	13.041
312	MurNAcb1-4GlcNAcb-Sp10	17.25	1.25831	7.29453																								221	Fuca1-2Galb1-4(6S)GlcNAcb-Sp8	28	3.16228	11.2938
313	Mana1-6Manb-Sp10	39.25	2.21736	5.64931																								354	(6S)GlcNAcb1-3Galb1-4GlcNAcb-Sp0	28	2.94392	10.514
314	Mana1-6(Mana1-3)Mana1-6(Mana1-3)Manb-Sp10	41	2.44949	5.97437																								402	Gala1-4Galb1-3GlcNAcb1-2Mana1-6(Gala1-4Galb1-3GlcNAcb1-2Mana1-3)Manb1-4GlcNAcb1-4GlcNAcb-Sp19	28	0.816497	2.91606
315	Mana1-2Mana1-6(Mana1-3)Mana1-6(Mana1-2Mana1-2Mana1-3)Mana-Sp9	22	2.16025	9.8193																								503	(3S)GalNAcb1-4(Fuca1-3)GlcNAcb-Sp8	28	1.82574	6.52051
316	Mana1-2Mana1-6(Mana1-2Mana1-3)Mana1-6(Mana1-2Mana1-2Mana1-3)Mana-Sp9	24.5	1.73205	7.0696																								143	Galb1-3GalNAcb1-3Gala1-4Galb1-4Glcb-Sp0	27.75	1.70783	6.15432
317	Neu5Aca2-3Galb1-4GlcNAcb1-6(Neu5Aca2-3Galb1-3)GalNAca-Sp14	1472.75	220.733	14.9878																								339	GlcNAca1-4Galb1-3GlcNAcb-Sp0	27.75	1.25831	4.53444
318	Neu5Aca2-6Galb1-4GlcNAcb1-2Mana1-6(Neu5Aca2-3Galb1-4GlcNAcb1-2Mana1-3)Manb1-4GlcNAcb1-4GlcNAcb-Sp12	37	4.96655	13.4231																								438	Galb1-4Galb-Sp10	27.75	3.20156	11.5372
319	Galb1-4GlcNAcb1-2Mana1-6(Neu5Aca2-6Galb1-4GlcNAcb1-2Mana1-3)Manb1-4GlcNAcb1-4GlcNAcb-Sp12	37	2.44949	6.62024																								578	Galb1-4GlcNAcb1-3Galb1-4GlcNAcb1-3Galb1-4GlcNAcb1-3Galb1-4GlcNAcb1-2Mana1-6(Galb1-4GlcNAcb1-3Galb1-4GlcNAcb1-3Galb1-4GlcNAcb1-3Galb1-4GlcNAcb1-2Mana1-3)Manb1-4GlcNAcb1-4(Fuca1-6)GlcNAcb-Sp24	27.75	0.957427	3.45019
320	Neu5Aca2-8Neu5Acb-Sp17	36.25	1.25831	3.47119																								67	Fuca1-2Galb1-3GlcNAcb-Sp0	27.5	1.29099	4.69453
321	Neu5Aca2-8Neu5Aca2-8Neu5Acb-Sp8	23.25	1.25831	5.41207																								79	Fuca1-3GlcNAcb-Sp8	27.5	1.29099	4.69453
322	Neu5Gcb2-6Galb1-4GlcNAc-Sp8	49.75	11.1467	22.4055																								107	Gala1-3(Fuca1-2)Galb-Sp8	27.5	0.57735	2.09946
323	Galb1-3GlcNAcb1-2Mana1-6(Galb1-3GlcNAcb1-2Mana1-3)Manb1-4GlcNAcb1-4GlcNAcb-Sp19	40.5	2.64575	6.53272																								185	GlcNAcb1-3Galb1-4Glcb-Sp0	27.5	3	10.9091
324	Neu5Aca2-3Galb1-4GlcNAcb1-2Mana1-6(Neu5Aca2-3Galb1-4GlcNAcb1-2Mana1-3)Manb1-4GlcNAcb1-4GlcNAcb-Sp12	992	92.1195	9.28624																								231	GalNAcb1-4(Neu5Aca2-3)Galb1-4GlcNAcb-Sp0	27.5	3.51188	12.7705
325	Neu5Aca2-3Galb1-4GlcNAcb1-2Mana1-6(Neu5Aca2-6Galb1-4GlcNAcb1-2Mana1-3)Manb1-4GlcNAcb1-4GlcNAcb-Sp12	2152.25	70.2585	3.26442																								576	Galb1-4GlcNAcb1-3Galb1-4GlcNAcb1-3Galb1-4GlcNAcb1-2Mana1-6(Galb1-4GlcNAcb1-3Galb1-4GlcNAcb1-3Galb1-4GlcNAcb1-2Mana1-3)Manb1-4GlcNAcb1-4(Fuca1-6)GlcNAcb-Sp24	27.5	1.29099	4.69453
326	Galb1-4(Fuca1-3)GlcNAcb1-2Mana1-6(Galb1-4(Fuca1-3)GlcNAcb1-2Mana1-3)Manb1-4GlcNAcb1-4GlcNAcb-Sp20	24	1.82574	7.60726																								581	Galb1-4GlcNAcb1-3Galb1-4GlcNAcb1-6(Galb1-4GlcNAcb1-3Galb1-4GlcNAb1-2)Mana1-6(Galb1-4GlcNAcb1-3Galb1-4GlcNAcb1-2Mana1-3)Manb1-4GlcNAcb1-4(Fuca1-6)GlcNAcb-Sp24	27.5	2.88675	10.4973
327	Neu5,9Ac2a2-3Galb1-4GlcNAcb-Sp0	26.25	8.13941	31.0073																								31	(3S)Galb1-3GlcNAcb-Sp8	27.25	3.20156	11.7489
328	Neu5,9Ac2a2-3Galb1-3GlcNAcb-Sp0	36.25	9.5	26.2069																								49	Neu5,9Ac2a2-6Galb1-4GlcNAcb-Sp8	27.25	2.21736	8.13709
329	Neu5Aca2-6Galb1-4GlcNAcb1-3Galb1-3GlcNAcb-Sp0	1084.25	145.74	13.4416																								206	KDNa2-3Galb1-4GlcNAcb-Sp0	27.25	0.957427	3.51349
330	Neu5Aca2-3Galb1-3(Fuca1-4)GlcNAcb1-3Galb1-3(Fuca1-4)GlcNAcb-Sp0	22.75	2.21736	9.74662																								485	Neu5Aca2-3Galb1-3GlcNAcb1-2Mana1-6(GlcNAcb1-4)(Neu5Aca2-3Galb1-3GlcNAcb1-2Mana1-3)Manb1-4GlcNAcb1-4GlcNAc-Sp21	27.25	2.62996	9.65121
331	Neu5Aca2-6Galb1-4GlcNAcb1-3Galb1-4GlcNAcb1-3Galb1-4GlcNAcb-Sp0	2030.25	110.264	5.43108																								40	(4S)Galb1-4GlcNAcb-Sp8	27	1.63299	6.04812
332	Gala1-4Galb1-4GlcNAcb1-3Galb1-4Glcb-Sp0	18.25	0.957427	5.24618																								59	Fuca1-2Galb1-3GalNAcb1-3Gala1-4Galb1-4Glcb-Sp9	27	5.71548	21.1684
333	GalNAcb1-3Gala1-4Galb1-4GlcNAcb1-3Galb1-4Glcb-Sp0	18.25	2.98608	16.3621																								413	GalNAca1-3(Fuca1-2)Galb1-4GlcNAcb1-3GalNAca-Sp14	27	2.94392	10.9034
334	GalNAca1-3(Fuca1-2)Galb1-4GlcNAcb1-3Galb1-4GlcNAcb-Sp0	16.25	0.957427	5.89186																								493	Fuca1-2Galb1-4GlcNAcb1-6GalNAca-Sp14	27	1.41421	5.23783
335	GalNAca1-3(Fuca1-2)Galb1-4GlcNAcb1-3Galb1-4GlcNAcb1-3Galb1-4GlcNAcb-Sp0	25.25	1.25831	4.98339																								366	Neu5Aca2-6GlcNAcb1-4GlcNAcb1-4GlcNAc-Sp21	26.75	2.98608	11.1629
336	Neu5Aca2-3Galb1-4(Fuca1-3)GlcNAcb1-6(Neu5Aca2-3Galb1-3)GalNAc-Sp14	29.25	2.06155	7.04804																								559	Gala1-3Galb1-4GlcNAcb1-2Mana1-6(Gala1-3Galb1-4GlcNAcb1-2Mana1-3)Manb1-4GlcNAcb1-4GlcNAc-Sp24	26.75	2.06155	7.70674
337	GlcNAca1-4Galb1-4GlcNAcb1-3Galb1-4GlcNAcb1-3Galb1-4GlcNAcb-Sp0	19.25	1.25831	6.53665																								80	Fuca1-4GlcNAcb-Sp8	26.5	4.12311	15.5589
338	GlcNAca1-4Galb1-4GlcNAcb-Sp0	30	1.1547	3.849																								351	GlcNAcb1-2Mana1-6(GlcNAcb1-2Mana1-3)Manb1-4GlcNAcb1-4(Fuca1-6)GlcNAcb-Sp22	26.5	1	3.77358
339	GlcNAca1-4Galb1-3GlcNAcb-Sp0	27.75	1.25831	4.53444																								358	KDNa2-3Galb1-3GalNAca-Sp14	26.5	2.88675	10.8934
340	GlcNAca1-4Galb1-4GlcNAcb1-3Galb1-4Glcb-Sp0	19.75	1.5	7.59494																								443	(6S)Galb1-3(6S)GlcNAc-Sp0	26.5	1.91485	7.22586
341	GlcNAca1-4Galb1-4GlcNAcb1-3Galb1-4(Fuca1-3)GlcNAcb1-3Galb1-4(Fuca1-3)GlcNAcb-Sp0	55.5	2.88675	5.20135																								82	GalNAca1-3(Fuca1-2)Galb1-3GlcNAcb-Sp0	26.25	2.36291	9.00155
342	GlcNAca1-4Galb1-4GlcNAcb1-3Galb1-4GlcNAcb-Sp0	21.5	1.73205	8.05605																								103	Gala1-3(Fuca1-2)Galb1-4(Fuca1-3)GlcNAcb-Sp0	26.25	2.5	9.52381
343	GlcNAca1-4Galb1-3GalNAc-Sp14	22	1.41421	6.42824																								216	Mana1-6(Mana1-3)Mana1-6(Mana1-3)Manb1-4GlcNAcb1-4GlcNAcb-Sp12	26.25	1.70783	6.506
344	Neu5Aca2-6Galb1-4GlcNAcb1-2Mana1-6(Mana1-3)Manb1-4GlcNAcb1-4GlcNAc-Sp12	720.5	232.748	32.3037																								327	Neu5,9Ac2a2-3Galb1-4GlcNAcb-Sp0	26.25	8.13941	31.0073
345	Mana1-6(Neu5Aca2-6Galb1-4GlcNAcb1-2Mana1-3)Manb1-4GlcNAcb1-4GlcNAc-Sp12	1428.25	49.5807	3.47143																								564	Galb1-4GlcNAcb1-3Galb1-4GlcNAcb1-3Galb1-4GlcNAcb1-3Galb1-4GlcNAcb1-3Galb1-4GlcNAcb1-2Mana1-6(Galb1-4GlcNAcb1-3Galb1-4GlcNAcb1-3Galb1-4GlcNAcb1-3Galb1-4GlcNAcb1-3Galb1-4GlcNAcb1-2Mana1-3)Manb1-4GlcNAcb1-4GlcNAcb-Sp25	26.25	0.5	1.90476
346	Neu5Aca2-6Galb1-4GlcNAcb1-2Mana1-6Manb1-4GlcNAcb1-4GlcNAc-Sp12	894	227.083	25.4008																								580	Galb1-4GlcNAcb1-3Galb1-4GlcNAcb1-3Galb1-4GlcNAcb1-3Galb1-4GlcNAcb1-3Galb1-4GlcNAcb1-2Mana1-6(Galb1-4GlcNAcb1-3Galb1-4GlcNAcb1-3Galb1-4GlcNAcb1-3Galb1-4GlcNAcb1-3Galb1-4GlcNAcb1-2Mana1-3)Manb1-4GlcNAcb1-4(Fuca1-6)GlcNAcb-Sp19	26.25	1.25831	4.79355
347	Neu5Aca2-6Galb1-4GlcNAcb1-2Mana1-3Manb1-4GlcNAcb1-4GlcNAc-Sp12	1048.75	176.96	16.8734																								77	Fuca1-2Galb1-4Glcb-Sp0	26	2.3094	8.88231
348	Galb1-4GlcNAcb1-2Mana1-3Manb1-4GlcNAcb1-4GlcNAc-Sp12	18.25	2.5	13.6986																								95	GalNAcb1-3(Fuca1-2)Galb-Sp8	26	2.3094	8.88231
349	Galb1-4GlcNAcb1-2Mana1-6Manb1-4GlcNAcb1-4GlcNAc-Sp12	18.5	2.38048	12.8674																								187	GlcNAcb1-6(GlcNAcb1-4)GalNAca-Sp8	26	3.16228	12.1626
350	Mana1-6(Galb1-4GlcNAcb1-2Mana1-3)Manb1-4GlcNAcb1-4GlcNAcb-Sp12	36	4.08248	11.3402																								195	Glca1-4Glcb-Sp8	26	4.96655	19.1021
351	GlcNAcb1-2Mana1-6(GlcNAcb1-2Mana1-3)Manb1-4GlcNAcb1-4(Fuca1-6)GlcNAcb-Sp22	26.5	1	3.77358																								248	Fuca1-2(6S)Galb1-4Glcb-Sp0	26	5.2915	20.3519
352	Galb1-4GlcNAcb1-2Mana1-6(Galb1-4GlcNAcb1-2Mana1-3)Manb1-4GlcNAcb1-4(Fuca1-6)GlcNAcb-Sp22	23.5	2.51661	10.709																								76	Fuca1-2Galb1-4GlcNAcb-Sp8	25.75	3.59398	13.9572
353	Galb1-3GlcNAcb1-2Mana1-6(Galb1-3GlcNAcb1-2Mana1-3)Manb1-4GlcNAcb1-4(Fuca1-6)GlcNAcb-Sp22	23.75	1.5	6.31579																								89	GalNAca1-3(Fuca1-2)Galb-Sp8	25.75	2.75379	10.6943
354	(6S)GlcNAcb1-3Galb1-4GlcNAcb-Sp0	28	2.94392	10.514																								205	KDNa2-3Galb1-3GlcNAcb-Sp0	25.75	0.957427	3.71816
355	KDNa2-3Galb1-4(Fuca1-3)GlcNAc-Sp0	28.75	4.78714	16.6509																								223	Neu5Aca2-3Galb1-3GalNAca-Sp8	25.75	0.957427	3.71816
356	KDNa2-6Galb1-4GlcNAc-Sp0	37.75	7.71902	20.4477																								311	GlcNAcb1-4GlcNAcb-Sp12	25.75	0.957427	3.71816
357	KDNa2-3Galb1-4Glc-Sp0	24.25	1.70783	7.04258																								383	Galb1-4GlcNAcb1-6(Fuca1-4(Fuca1-2Galb1-3)GlcNAcb1-3)Galb1-4Glc-Sp21	25.75	1.89297	7.35134
358	KDNa2-3Galb1-3GalNAca-Sp14	26.5	2.88675	10.8934																								574	Galb1-4GlcNAcb1-3Galb1-4GlcNAcb1-2Mana1-6(Galb1-4GlcNAcb1-3Galb1-4GlcNAcb1-2Mana1-3)Manb1-4GlcNAcb1-4(Fuca1-6)GlcNAcb-Sp24	25.75	0.957427	3.71816
359	Fuca1-2Galb1-3GlcNAcb1-2Mana1-6(Fuca1-2Galb1-3GlcNAcb1-2Mana1-3)Manb1-4GlcNAcb1-4GlcNAcb-Sp20	42.75	3.30404	7.72874																								17	GlcNAcb-Sp8	25.5	4.43471	17.391
360	Fuca1-2Galb1-4GlcNAcb1-2Mana1-6(Fuca1-2Galb1-4GlcNAcb1-2Mana1-3)Manb1-4GlcNAcb1-4GlcNAcb-Sp20	39.25	5.18813	13.2182																								19	Galb1-4GlcNAcb1-6(Galb1-4GlcNAcb1-3)GalNAca-Sp8	25.5	3.31662	13.0064
361	Fuca1-2Galb1-4(Fuca1-3)GlcNAcb1-2Mana1-6(Fuca1-2Galb1-4(Fuca1-3)GlcNAcb1-2Mana1-3)Manb1-4GlcNAcb1-4GlcNAb-Sp20	86.75	4.03113	4.64683																								26	(3S)Galb1-4(6S)Glcb-Sp0	25.5	2.08167	8.1634
362	Gala1-3Galb1-4GlcNAcb1-2Mana1-6(Gala1-3Galb1-4GlcNAcb1-2Mana1-3)Manb1-4GlcNAcb1-4GlcNAcb-Sp20	24.5	1.73205	7.0696																								70	Fuca1-2Galb1-4(Fuca1-3)GlcNAcb1-3Galb1-4(Fuca1-3)GlcNAcb1-3Galb1-4(Fuca1-3)GlcNAcb-Sp0	25.5	1.29099	5.06272
363	Galb1-4GlcNAcb1-2Mana1-6(Mana1-3)Manb1-4GlcNAcb1-4GlcNAcb-Sp12	19.25	1.70783	8.87182																								109	Gala1-4(Gala1-3)Galb1-4GlcNAcb-Sp8	25.5	1.29099	5.06272
364	Fuca1-4(Galb1-3)GlcNAcb1-2Mana1-6(Fuca1-4(Galb1-3)GlcNAcb1-2Mana1-3)Manb1-4GlcNAcb1-4(Fuca1-6)GlcNAcb-Sp22	88	2.3094	2.62432																								114	Gala1-3Galb1-3GlcNAcb-Sp0	25.5	2.38048	9.3352
365	Neu5Aca2-6GlcNAcb1-4GlcNAc-Sp21	731	18.5652	2.5397																								148	Galb1-3GlcNAcb1-3Galb1-4Glcb-Sp10	25.5	1.29099	5.06272
366	Neu5Aca2-6GlcNAcb1-4GlcNAcb1-4GlcNAc-Sp21	26.75	2.98608	11.1629																								151	Galb1-4(Fuca1-3)GlcNAcb-Sp0	25.5	5.91608	23.2003
367	Galb1-4(Fuca1-3)GlcNAcb1-6(Fuca1-2Galb1-4GlcNAcb1-3)Galb1-4Glc-Sp21	28.5	4.43471	15.5604																								283	Neu5Gca2-3Galb1-4GlcNAcb-Sp0	25.5	1.91485	7.50923
368	Galb1-4GlcNAcb1-2Mana1-6(Galb1-4GlcNAcb1-4(Galb1-4GlcNAcb1-2)Mana1-3)Manb1-4GlcNAcb1-4GlcNAc-Sp21	31.5	4.79583	15.2249																								422	Gala1-3(Fuca1-2)Galb1-3GlcNAcb1-3GalNAc-Sp14	25.5	2.38048	9.3352
369	GalNAca1-3(Fuca1-2)Galb1-4GlcNAcb1-2Mana1-6(GalNAca1-3(Fuca1-2)Galb1-4GlcNAcb1-2Mana1-3)Manb1-4GlcNAcb1-4GlcNAcb-Sp20	31.75	0.957427	3.01552																								11	Neu5Acb-Sp8	25.25	1.25831	4.98339
370	Gala1-3(Fuca1-2)Galb1-4GlcNAcb1-2Mana1-6(Gala1-3(Fuca1-2)Galb1-4GlcNAcb1-2Mana1-3)Manb1-4GlcNAcb1-4GlcNAcb-Sp20	29.25	1.5	5.12821																								97	GalNAcb1-4(Fuca1-3)GlcNAcb-Sp0	25.25	3.20156	12.6795
371	Gala1-3Galb1-4(Fuca1-3)GlcNAcb1-2Mana1-6(Gala1-3Galb1-4(Fuca1-3)GlcNAcb1-2Mana1-3)Manb1-4GlcNAcb1-4GlcNAcb-Sp20	49.75	3.40343	6.84106																								168	Galb1-4GlcNAcb-Sp0	25.25	3.0957	12.2602
372	GalNAca1-3(Fuca1-2)Galb1-3GlcNAcb1-2Mana1-6(GalNAca1-3(Fuca1-2)Galb1-3GlcNAcb1-2Mana1-3)Manb1-4GlcNAcb1-4GlcNAcb-Sp20	24	2.70801	11.2834																								335	GalNAca1-3(Fuca1-2)Galb1-4GlcNAcb1-3Galb1-4GlcNAcb1-3Galb1-4GlcNAcb-Sp0	25.25	1.25831	4.98339
373	Gala1-3(Fuca1-2)Galb1-3GlcNAcb1-2Mana1-6(Gala1-3(Fuca1-2)Galb1-3GlcNAcb1-2Mana1-3)Manb1-4GlcNAcb1-4GlcNAcb-Sp20	37.25	2.21736	5.95263																								388	Fuca1-2Galb1-3GalNAca1-3(Fuca1-2)Galb1-4Glcb-Sp0	25.25	3.30404	13.0853
374	Fuca1-4(Fuca1-2Galb1-3)GlcNAcb1-2Mana1-3(Fuca1-4(Fuca1-2Galb1-3)GlcNAcb1-2Mana1-3)Manb1-4GlcNAcb1-4GlcNAcb-Sp19	51.25	7.36546	14.3716																								466	Gala1-3(Fuca1-2)Galb1-3GalNAca-Sp8	25.25	0.5	1.9802
375	Neu5Aca2-3Galb1-4GlcNAcb1-3GalNAc-Sp14	215.75	18.0993	8.389																								550	Galb1-3GlcNAcb1-3Galb1-4GlcNAcb1-2Mana1-6(Galb1-3GlcNAcb1-3Galb1-4GlcNAcb1-2Mana1-3)Manb1-4GlcNAcb1-4GlcNAc-Sp25	25.25	1.25831	4.98339
376	Neu5Aca2-6Galb1-4GlcNAcb1-3GalNAc-Sp14	552.5	79	14.2986																								69	Fuca1-2Galb1-4(Fuca1-3)GlcNAcb1-3Galb1-4(Fuca1-3)GlcNAcb-Sp0	25	1.82574	7.30297
377	Neu5Aca2-3Galb1-4(Fuca1-3)GlcNAcb1-3GalNAca-Sp14	52	2.44949	4.71056																								87	GalNAca1-3(Fuca1-2)Galb1-4Glcb-Sp0	25	0.816497	3.26599
378	GalNAcb1-4GlcNAcb1-2Mana1-6(GalNAcb1-4GlcNAcb1-2Mana1-3)Manb1-4GlcNAcb1-4GlcNAc-Sp12	35.75	1.70783	4.77713																								281	Neu5Gca2-3Galb1-3GlcNAcb-Sp0	25	1.82574	7.30297
379	Galb1-3GalNAca1-3(Fuca1-2)Galb1-4Glc-Sp0	21.75	4.272	19.6414																								307	GlcAb1-3GlcNAcb-Sp8	25	0.816497	3.26599
380	Galb1-3GalNAca1-3(Fuca1-2)Galb1-4GlcNAc-Sp0	14.25	2.21736	15.5604																								408	Gala1-3(Fuca1-2)Galb1-4(Fuca1-3)Glcb-Sp21	25	2.58199	10.328
381	Galb1-3GlcNAcb1-3Galb1-4GlcNAcb1-6(Galb1-3GlcNAcb1-3)Galb1-4Glcb-Sp0	18	0.816497	4.53609																								436	Galb1-4GlcNAcb1-6(Galb1-4GlcNAcb1-2)Mana1-6(GlcNAcb1-4)(Galb1-4GlcNAcb1-2Mana1-3)Manb1-4GlcNAcb1-4GlcNAc-Sp21	25	0.816497	3.26599
382	Galb1-4(Fuca1-3)GlcNAcb1-6(Galb1-3GlcNAcb1-3)Galb1-4Glc-Sp21	19.25	3.59398	18.67																								46	Neu5Aca2-3(6S)Galb1-4GlcNAcb-Sp8	24.75	1.5	6.06061
383	Galb1-4GlcNAcb1-6(Fuca1-4(Fuca1-2Galb1-3)GlcNAcb1-3)Galb1-4Glc-Sp21	25.75	1.89297	7.35134																								188	GlcNAcb1-4Galb1-4GlcNAcb-Sp8	24.75	1.89297	7.64836
384	Galb1-4(Fuca1-3)GlcNAcb1-6(Fuca1-4(Fuca1-2Galb1-3)GlcNAcb1-3)Galb1-4Glc-Sp21	19	1.41421	7.44323																								437	Galb1-4GlcNAcb1-6(Galb1-4GlcNAcb1-2)Mana1-6(GlcNAcb1-4)(Galb1-4GlcNAcb1-4(Galb1-4GlcNAcb1-2)Mana1-3)Manb1-4GlcNAcb1-4GlcNAc-Sp21	24.75	2.21736	8.95901
385	Galb1-3GlcNAcb1-3Galb1-4(Fuca1-3)GlcNAcb1-6(Galb1-3GlcNAcb1-3)Galb1-4Glc-Sp21	14	4.08248	29.1606																								491	(3S)Galb1-3(Fuca1-4)GlcNAcb-Sp0	24.75	1.25831	5.08406
386	Galb1-4GlcNAcb1-6(Galb1-4GlcNAcb1-2)Mana1-6(Galb1-4GlcNAcb1-4(Galb1-4GlcNAcb1-2)Mana1-3)Manb1-4GlcNAcb1-4GlcNAcb-Sp21	18	1.41421	7.85674																								34	(3S)Galb1-4(6S)GlcNAcb-Sp0	24.5	2.51661	10.2719
387	GlcNAcb1-2Mana1-6(GlcNAcb1-4(GlcNAcb1-2)Mana1-3)Manb1-4GlcNAcb1-4GlcNAc-Sp21	17	0.816497	4.80292																								316	Mana1-2Mana1-6(Mana1-2Mana1-3)Mana1-6(Mana1-2Mana1-2Mana1-3)Mana-Sp9	24.5	1.73205	7.0696
388	Fuca1-2Galb1-3GalNAca1-3(Fuca1-2)Galb1-4Glcb-Sp0	25.25	3.30404	13.0853																								362	Gala1-3Galb1-4GlcNAcb1-2Mana1-6(Gala1-3Galb1-4GlcNAcb1-2Mana1-3)Manb1-4GlcNAcb1-4GlcNAcb-Sp20	24.5	1.73205	7.0696
389	Fuca1-2Galb1-3GalNAca1-3(Fuca1-2)Galb1-4GlcNAcb-Sp0	19.5	1.29099	6.62048																								21	GlcNAcb1-6(GlcNAcb1-4)(GlcNAcb1-3)GlcNAc-Sp8	24.25	0.957427	3.94815
390	Galb1-3GlcNAcb1-3GalNAca-Sp14	20	2.94392	14.7196																								106	Gala1-3(Fuca1-2)Galb1-4Glcb-Sp0	24.25	2.75379	11.3558
391	GalNAcb1-4(Neu5Aca2-3)Galb1-4GlcNAcb1-3GalNAca-Sp14	17.5	3	17.1429																								108	Gala1-3(Fuca1-2)Galb-Sp18	24.25	2.62996	10.8452
392	GalNAca1-3(Fuca1-2)Galb1-3GalNAca1-3(Fuca1-2)Galb1-4GlcNAcb-Sp0	14.75	1.5	10.1695																								133	GlcNAcb1-6(Galb1-3)GalNAca-Sp8	24.25	5.5	22.6804
393	Gala1-3Galb1-3GlcNAcb1-2Mana1-6(Gala1-3Galb1-3GlcNAcb1-2Mana1-3)Manb1-4GlcNAcb1-4GlcNAc-Sp19	61	3.3665	5.51886																								357	KDNa2-3Galb1-4Glc-Sp0	24.25	1.70783	7.04258
394	Gala1-3Galb1-3(Fuca1-4)GlcNAcb1-2Mana1-6(Gala1-3Galb1-3(Fuca1-4)GlcNAcb1-2Mana1-3)Manb1-4GlcNAcb1-4GlcNAc-Sp19	84	9.20145	10.9541																								74	Fuca1-2Galb1-4GlcNAcb1-3Galb1-4GlcNAcb1-3Galb1-4GlcNAcb-Sp0	24	0.816497	3.40207
395	Neu5Aca2-3Galb1-3GlcNAcb1-2Mana1-6(Neu5Aca2-3Galb1-3GlcNAcb1-2Mana1-3)Manb1-4GlcNAcb1-4GlcNAc-Sp19	46.75	3.86221	8.26141																								128	Galb1-3(Fuca1-4)GlcNAc-Sp0	24	1.41421	5.89256
396	GlcNAcb1-2Mana1-6(Galb1-4GlcNAcb1-2Mana1-3)Manb1-4GlcNAcb1-4GlcNAc-Sp12	15	0.816497	5.44331																								179	GlcNAcb1-3GalNAca-Sp8	24	2.94392	12.2663
397	Galb1-4GlcNAcb1-2Mana1-6(GlcNAcb1-2Mana1-3)Manb1-4GlcNAcb1-4GlcNAc-Sp12	22	1.1547	5.24864																								217	Manb1-4GlcNAcb-Sp0	24	1.82574	7.60726
398	Neu5Aca2-3Galb1-3GlcNAcb1-3GalNAca-Sp14	18.75	2.21736	11.8259																								326	Galb1-4(Fuca1-3)GlcNAcb1-2Mana1-6(Galb1-4(Fuca1-3)GlcNAcb1-2Mana1-3)Manb1-4GlcNAcb1-4GlcNAcb-Sp20	24	1.82574	7.60726
399	Fuca1-2Galb1-4GlcNAcb1-3GalNAca-Sp14	28.5	1.73205	6.07737																								372	GalNAca1-3(Fuca1-2)Galb1-3GlcNAcb1-2Mana1-6(GalNAca1-3(Fuca1-2)Galb1-3GlcNAcb1-2Mana1-3)Manb1-4GlcNAcb1-4GlcNAcb-Sp20	24	2.70801	11.2834
400	Galb1-4(Fuca1-3)GlcNAcb1-3GalNAca-Sp14	20.25	13.8173	68.2334																								434	Galb1-4GlcNAcb1-2Mana1-6(GlcNAcb1-4)(Galb1-4GlcNAcb1-2Mana1-3)Manb1-4GlcNAcb1-4GlcNAc-Sp21	24	0	0
401	GalNAca1-3GalNAcb1-3Gala1-4Galb1-4GlcNAcb-Sp0	17.75	1.25831	7.08905																								65	Fuca1-2Galb1-3GlcNAcb1-3Galb1-4Glcb-Sp8	23.75	1.70783	7.19084
402	Gala1-4Galb1-3GlcNAcb1-2Mana1-6(Gala1-4Galb1-3GlcNAcb1-2Mana1-3)Manb1-4GlcNAcb1-4GlcNAcb-Sp19	28	0.816497	2.91606																								75	Fuca1-2Galb1-4GlcNAcb-Sp0	23.75	2.5	10.5263
403	Gala1-4Galb1-4GlcNAcb1-2Mana1-6(Gala1-4Galb1-4GlcNAcb1-2Mana1-3)Manb1-4GlcNAcb1-4GlcNAcb-Sp24	54.75	1.89297	3.45748																								167	Galb1-4GlcNAcb1-6(Galb1-3)GalNAc-Sp14	23.75	2.06155	8.68022
404	Gala1-3Galb1-4GlcNAcb1-3GalNAca-Sp14	14	1.1547	8.24786																								246	Neu5Aca2-3Galb1-3GalNAcb1-3Gala1-4Galb1-4Glcb-Sp0	23.75	1.89297	7.9704
405	Galb1-3GlcNAcb1-6Galb1-4GlcNAcb-Sp0	17	0.816497	4.80292																								297	(6S)Galb1-4(6S)GlcNAcb-Sp0	23.75	0.957427	4.03127
406	Galb1-3GlcNAca1-6Galb1-4GlcNAcb-Sp0	16	1.1547	7.21688																								353	Galb1-3GlcNAcb1-2Mana1-6(Galb1-3GlcNAcb1-2Mana1-3)Manb1-4GlcNAcb1-4(Fuca1-6)GlcNAcb-Sp22	23.75	1.5	6.31579
407	GalNAcb1-3Gala1-6Galb1-4Glcb-Sp8	18.25	4.64579	25.4564																								539	GlcNAcb1-3Galb1-4GlcNAcb1-2Mana1-6(GlcNAcb1-3Galb1-4GlcNAcb1-2Mana1-3)Manb1-4GlcNAcb1-4GlcNAcb-Sp25	23.75	2.06155	8.68022
408	Gala1-3(Fuca1-2)Galb1-4(Fuca1-3)Glcb-Sp21	25	2.58199	10.328																								63	Fuca1-2Galb1-3GalNAcb1-4(Neu5Aca2-3)Galb1-4Glcb-Sp0	23.5	1.29099	5.49359
409	Galb1-4GlcNAcb1-6(Neu5Aca2-6Galb1-3GlcNAcb1-3)Galb1-4Glc-Sp21	138.25	21.093	15.2572																								101	Gala1-3(Fuca1-2)Galb1-3GlcNAcb-Sp0	23.5	1.91485	8.14832
410	Galb1-3GalNAcb1-4(Neu5Aca2-8Neu5Aca2-3)Galb1-4Glcb-Sp0	48	2.94392	6.13317																								149	Galb1-3GlcNAcb-Sp0	23.5	0.57735	2.45681
411	Neu5Aca2-3Galb1-3GalNAcb1-4(Neu5Aca2-8Neu5Aca2-3)Galb1-4Glcb-Sp0	36.75	3.0957	8.42366																								159	Galb1-4GlcNAcb1-3GalNAca-Sp8	23.5	1.73205	7.37043
412	Gala1-3(Fuca1-2)Galb1-4GlcNAcb1-3GalNAca-Sp14	17	1.1547	6.79236																								352	Galb1-4GlcNAcb1-2Mana1-6(Galb1-4GlcNAcb1-2Mana1-3)Manb1-4GlcNAcb1-4(Fuca1-6)GlcNAcb-Sp22	23.5	2.51661	10.709
413	GalNAca1-3(Fuca1-2)Galb1-4GlcNAcb1-3GalNAca-Sp14	27	2.94392	10.9034																								435	Galb1-4GlcNAcb1-2Mana1-6(GlcNAcb1-4)(Galb1-4GlcNAcb1-4(Galb1-4GlcNAcb1-2)Mana1-3)Manb1-4GlcNAcb1-4GlcNAc-Sp21	23.5	1.29099	5.49359
414	GalNAca1-3GalNAcb1-3Gala1-4Galb1-4Glcb-Sp0	14	0.816497	5.83212																								442	(6S)Galb1-3GlcNAcb-Sp0	23.5	2.08167	8.85815
415	Fuca1-2Galb1-4(Fuca1-3)GlcNAcb1-3GalNAca-Sp14	48.25	3.86221	8.00458																								449	Gala1-3(Fuca1-2)Galb1-4GlcNAcb1-6(Gala1-3(Fuca1-2)Galb1-4GlcNAcb1-3)GalNAc-Sp14	23.5	1.29099	5.49359
416	Gala1-3(Fuca1-2)Galb1-4(Fuca1-3)GlcNAcb1-3GalNAc-Sp14	31.25	1.25831	4.02658																								513	GalNAcb1-4(6S)GlcNAc-Sp8	23.5	4.79583	20.4078
417	GalNAca1-3(Fuca1-2)Galb1-4(Fuca1-3)GlcNAcb1-3GalNAc-Sp14	42.25	4.92443	11.6555																								548	GlcNAcb1-3Galb1-4GlcNAcb1-3Galb1-4GlcNAcb1-3Galb1-4GlcNAcb1-2Mana1-6(GlcNAcb1-3Galb1-4GlcNAcb1-3Galb1-4GlcNAcb1-3Galb1-4GlcNAcb1-2Mana1-3)Manb1-4GlcNAcb1-4GlcNAcb-Sp25	23.5	1.29099	5.49359
418	Galb1-4(Fuca1-3)GlcNAcb1-2Mana1-6(Galb1-4(Fuca1-3)GlcNAcb1-2Mana1-3)Manb1-4GlcNAcb1-4(Fuca1-6)GlcNAcb-Sp22	42.75	2.98608	6.98498																								563	GlcNAcb1-3Galb1-4GlcNAcb1-3Galb1-4GlcNAcb1-3Galb1-4GlcNAcb1-3Galb1-4GlcNAcb1-2Mana1-6(GlcNAcb1-3Galb1-4GlcNAcb1-3Galb1-4GlcNAcb1-3Galb1-4GlcNAcb1-3Galb1-4GlcNAcb1-2Mana1-3)Manb1-4GlcNAcb1-4GlcNAcb-Sp25	23.5	1	4.25532
419	Fuca1-2Galb1-4GlcNAcb1-2Mana1-6(Fuca1-2Galb1-4GlcNAcb1-2Mana1-3)Manb1-4GlcNAcb1-4(Fuca1-6)GlcNAcb-Sp22	51.25	4.85627	9.47564																								588	Galb1-4GlcNAcb1-3Galb1-4GlcNAcb1-3GalNAca-Sp14	23.5	0.57735	2.45681
420	GlcNAcb1-2(GlcNAcb1-6)Mana1-6(GlcNAcb1-2Mana1-3)Manb1-4GlcNAcb1-4GlcNAcb-Sp19	32.75	2.21736	6.77055																								23	6S(3S)Galb1-4GlcNAcb-Sp0	23.25	3.59398	15.458
421	Fuca1-2Galb1-3GlcNAcb1-3GalNAc-Sp14	23.25	1.70783	7.34548																								214	Mana1-2Mana1-2Mana1-6(Mana1-3)Mana-Sp9	23.25	0.5	2.15054
422	Gala1-3(Fuca1-2)Galb1-3GlcNAcb1-3GalNAc-Sp14	25.5	2.38048	9.3352																								230	Neu5Aca2-3(6S)Galb1-4(Fuca1-3)GlcNAcb-Sp8	23.25	0.5	2.15054
423	GalNAca1-3(Fuca1-2)Galb1-3GlcNAcb1-3GalNAc-Sp14	38	2.16025	5.68486																								234	Neu5Aca2-3Galb1-3GalNAcb1-4(Neu5Aca2-3)Galb1-4Glcb-Sp0	23.25	1.5	6.45161
424	Gala1-3Galb1-3GlcNAcb1-3GalNAc-Sp14	37	32.6701	88.2975																								321	Neu5Aca2-8Neu5Aca2-8Neu5Acb-Sp8	23.25	1.25831	5.41207
425	Fuca1-2Galb1-3GlcNAcb1-2Mana1-6(Fuca1-2Galb1-3GlcNAcb1-2Mana1-3)Manb1-4GlcNAcb1-4(Fuca1-6)GlcNAcb-Sp22	46.25	0.5	1.08108																								421	Fuca1-2Galb1-3GlcNAcb1-3GalNAc-Sp14	23.25	1.70783	7.34548
426	Gala1-3(Fuca1-2)Galb1-4GlcNAcb1-2Mana1-6(Gala1-3(Fuca1-2)Galb1-4GlcNAcb1-2Mana1-3)Manb1-4GlcNAcb1-4(Fuca1-6)GlcNAcb-Sp22	29.25	0.957427	3.27326																								479	Neu5Aca2-6Galb1-4GlcNAcb1-6GalNAca-Sp14	23.25	2.62996	11.3116
427	Galb1-3GlcNAcb1-6(Galb1-3GlcNAcb1-2)Mana1-6(Galb1-3GlcNAcb1-2Mana1-3)Manb1-4GlcNAcb1-4GlcNAcb-Sp19	41.5	2.38048	5.73609																								510	(6S)(4S)GalNAcb1-4GlcNAc-Sp8	23.25	1.70783	7.34548
428	Galb1-4GlcNAcb1-6(Fuca1-2Galb1-3GlcNAcb1-3)Galb1-4Glc-Sp21	20	6.97615	34.8807																								545	GlcNAcb1-3Galb1-4GlcNAcb1-3Galb1-4GlcNAcb1-2Mana1-6(GlcNAcb1-3Galb1-4GlcNAcb1-3Galb1-4GlcNAcb1-2Mana1-3)Manb1-4GlcNAcb1-4GlcNAcb-Sp25	23.25	0.5	2.15054
429	Fuca1-3GlcNAcb1-6(Galb1-4GlcNAcb1-3)Galb1-4Glc-Sp21	18.75	0.5	2.66667																								608	GlcNAcb1-3Fuca-Sp21	23.25	3.0957	13.3148
430	GlcNAcb1-2Mana1-6(GlcNAcb1-4)(GlcNAcb1-2Mana1-3)Manb1-4GlcNAcb1-4GlcNAc-Sp21	17.5	1.91485	10.942																								36	(3S)Galb1-4GlcNAcb-Sp0	23	4.24264	18.4463
431	GlcNAcb1-2Mana1-6(GlcNAcb1-4)(GlcNAcb1-4(GlcNAcb1-2)Mana1-3)Manb1-4GlcNAcb1-4GlcNAc-Sp21	20.25	3.0957	15.2874																								157	Galb1-4GalNAca1-3(Fuca1-2)Galb1-4GlcNAcb-Sp8	23	5.7735	25.1022
432	GlcNAcb1-6(GlcNAcb1-2)Mana1-6(GlcNAcb1-4)(GlcNAcb1-2Mana1-3)Manb1-4GlcNAcb1-4GlcNAc-Sp21	21.25	0.957427	4.50554																								220	Fuca1-2(6S)Galb1-4GlcNAcb-Sp0	23	1.1547	5.02044
433	GlcNAcb1-6(GlcNAcb1-2)Mana1-6(GlcNAcb1-4)(GlcNAcb1-4(GlcNAcb1-2)Mana1-3)Manb1-4GlcNAcb1-4GlcNAc-Sp21	15.75	0.5	3.1746																								296	4S(3S)Galb1-4GlcNAcb-Sp0	23	1.41421	6.14875
434	Galb1-4GlcNAcb1-2Mana1-6(GlcNAcb1-4)(Galb1-4GlcNAcb1-2Mana1-3)Manb1-4GlcNAcb1-4GlcNAc-Sp21	24	0	0																								579	GlcNAcb1-3Galb1-4GlcNAcb1-3Galb1-4GlcNAcb1-3Galb1-4GlcNAcb1-3Galb1-4GlcNAcb1-2Mana1-6(GlcNAcb1-3Galb1-4GlcNAcb1-3Galb1-4GlcNAcb1-3Galb1-4GlcNAcb1-3Galb1-4GlcNAcb1-2Mana1-3)Manb1-4GlcNAcb1-4(Fuca1-6)GlcNAcb-Sp19	23	1.41421	6.14875
435	Galb1-4GlcNAcb1-2Mana1-6(GlcNAcb1-4)(Galb1-4GlcNAcb1-4(Galb1-4GlcNAcb1-2)Mana1-3)Manb1-4GlcNAcb1-4GlcNAc-Sp21	23.5	1.29099	5.49359																								123	Gala1-4GlcNAcb-Sp8	22.75	2.62996	11.5602
436	Galb1-4GlcNAcb1-6(Galb1-4GlcNAcb1-2)Mana1-6(GlcNAcb1-4)(Galb1-4GlcNAcb1-2Mana1-3)Manb1-4GlcNAcb1-4GlcNAc-Sp21	25	0.816497	3.26599																								177	GlcNAcb1-6(GlcNAcb1-3)GalNAca-Sp14	22.75	2.36291	10.3864
437	Galb1-4GlcNAcb1-6(Galb1-4GlcNAcb1-2)Mana1-6(GlcNAcb1-4)(Galb1-4GlcNAcb1-4(Galb1-4GlcNAcb1-2)Mana1-3)Manb1-4GlcNAcb1-4GlcNAc-Sp21	24.75	2.21736	8.95901																								330	Neu5Aca2-3Galb1-3(Fuca1-4)GlcNAcb1-3Galb1-3(Fuca1-4)GlcNAcb-Sp0	22.75	2.21736	9.74662
438	Galb1-4Galb-Sp10	27.75	3.20156	11.5372																								520	Gala1-3Galb1-4GlcNAcb1-2Mana-Sp0	22.75	2.06155	9.06177
439	Galb1-6Galb-Sp10	31	1.41421	4.56198																								590	Galb1-4GlcNAcb1-3Galb1-4GlcNAcb1-6(Galb1-4GlcNAcb1-3Galb1-4GlcNAcb1-3)GalNAca-Sp14	22.75	2.06155	9.06177
440	Neu5Aca2-3Galb1-4GlcNAcb1-3Galb-Sp8	316	9.27362	2.93469																								66	Fuca1-2Galb1-3GlcNAcb1-3Galb1-4Glcb-Sp10	22.5	1.29099	5.73775
441	GalNAcb1-6GalNAcb-Sp8	18	1.63299	9.07218																								129	Galb1-3(Fuca1-4)GlcNAc-Sp8	22.5	1.73205	7.698
442	(6S)Galb1-3GlcNAcb-Sp0	23.5	2.08167	8.85815																								137	Neu5Acb2-6(Galb1-3)GalNAca-Sp8	22.5	2.38048	10.5799
443	(6S)Galb1-3(6S)GlcNAc-Sp0	26.5	1.91485	7.22586																								182	GlcNAcb1-3Galb1-4GlcNAcb-Sp0	22.5	1.29099	5.73775
444	Fuca1-2Galb1-4 GlcNAcb1-2Mana1-6(Fuca1-2Galb1-4GlcNAcb1-2(Fuca1-2Galb1-4GlcNAcb1-4)Mana1-3)Manb1-4GlcNAcb1-4GlcNAcb-Sp12	41.5	4.43471	10.6861																								448	Fuca1-2Galb1-4GlcNAcb1-6(Fuca1-2Galb1-4GlcNAcb1-3)GalNAc-Sp14	22.5	1.91485	8.51046
445	Fuca1-2Galb1-4(Fuca1-3)GlcNAcb1-2Mana1-6(Fuca1-2Galb1-4(Fuca1-3)GlcNAcb1-4(Fuca1-2Galb1-4(Fuca1-3)GlcNAcb1-2)Mana1-3)Manb1-4GlcNAcb1-4GlcNAcb-Sp12	39.5	1.73205	4.38494																								551	Neu5Gca2-8Neu5Gca2-3Galb1-4GlcNAc-Sp0	22.5	2.64575	11.7589
446	Galb1-4(Fuca1-3)GlcNAcb1-6GalNAc-Sp14	34.75	1.70783	4.9146																								32	(3S)Galb1-4(Fuca1-3)GlcNAc-Sp0	22.25	3.5	15.7303
447	Galb1-4GlcNAcb1-2Mana-Sp0	46.5	5.50757	11.8442																								139	Galb1-3GalNAca-Sp8	22.25	1.25831	5.65531
448	Fuca1-2Galb1-4GlcNAcb1-6(Fuca1-2Galb1-4GlcNAcb1-3)GalNAc-Sp14	22.5	1.91485	8.51046																								164	Galb1-4GlcNAcb1-3Galb1-4Glcb-Sp0	22.25	0.957427	4.30304
449	Gala1-3(Fuca1-2)Galb1-4GlcNAcb1-6(Gala1-3(Fuca1-2)Galb1-4GlcNAcb1-3)GalNAc-Sp14	23.5	1.29099	5.49359																								496	Fuca1-2(6S)Galb1-3GlcNAcb-Sp0	22.25	3.59398	16.1527
450	GalNAca1-3(Fuca1-2)Galb1-4GlcNAcb1-6(GalNAca1-3(Fuca1-2)Galb1-4GlcNAcb1-3)GalNAc-Sp14	16.75	4.272	25.5045																								158	Galb1-4GalNAcb1-3(Fuca1-2)Galb1-4GlcNAcb-Sp8	22	1.41421	6.42824
451	Neu5Aca2-8Neu5Aca2-3Galb1-3GalNAcb1-4(Neu5Aca2-8Neu5Aca2-3)Galb1-4Glcb-Sp0	116.75	6.39661	5.4789																								175	GlcNAcb1-2Galb1-3GalNAca-Sp8	22	2.3094	10.4973
452	GalNAcb1-4Galb1-4Glcb-Sp0	49.25	1.5	3.04569																								278	Neu5Acb2-6GalNAca-Sp8	22	1.1547	5.24864
453	GalNAca1-3(Fuca1-2)Galb1-4GlcNAcb1-2Mana1-6(GalNAca1-3(Fuca1-2)Galb1-4GlcNAcb1-2Mana1-3)Manb1-4GlcNAcb1-4(Fuca1-6)GlcNAcb-Sp22	32.25	1.5	4.65116																								294	Neu5Aca2-3Galb1-3GlcNAcb1-3Galb1-3GlcNAcb-Sp0	22	2.16025	9.8193
454	Gala1-3(Fuca1-2)Galb1-3GlcNAcb1-2Mana1-6(Gala1-3(Fuca1-2)Galb1-3GlcNAcb1-2Mana1-3)Manb1-4GlcNAcb1-4(Fuca1-6)GlcNAcb-Sp22	31.5	3.31662	10.529																								315	Mana1-2Mana1-6(Mana1-3)Mana1-6(Mana1-2Mana1-2Mana1-3)Mana-Sp9	22	2.16025	9.8193
455	Neu5Aca2-6Galb1-4GlcNAcb1-6(Fuca1-2Galb1-3GlcNAcb1-3)Galb1-4Glc-Sp21	30.25	0.957427	3.16505																								343	GlcNAca1-4Galb1-3GalNAc-Sp14	22	1.41421	6.42824
456	GalNAca1-3(Fuca1-2)Galb1-3GlcNAcb1-2Mana1-6(GalNAca1-3(Fuca1-2)Galb1-3GlcNAcb1-2Mana1-3)Manb1-4GlcNAcb1-4(Fuca1-6)GlcNAcb-Sp22	35.25	1.5	4.25532																								397	Galb1-4GlcNAcb1-2Mana1-6(GlcNAcb1-2Mana1-3)Manb1-4GlcNAcb1-4GlcNAc-Sp12	22	1.1547	5.24864
457	Galb1-4GlcNAcb1-6(Galb1-4GlcNAcb1-2)Mana1-6(Galb1-4GlcNAcb1-2Mana1-3)Manb1-4GlcNAcb1-4GlcNAcb-Sp19	30	3.3665	11.2217																								524	Gala1-3(Fuca1-2)Galb1-3GlcNAcb1-6GalNAc-Sp14	22	0.816497	3.71135
458	Neu5Aca2-3Galb1-4GlcNAcb1-2Mana1-6(GlcNAcb1-4)(Neu5Aca2-3Galb1-4GlcNAcb1-2Mana1-3)Manb1-4GlcNAcb1-4GlcNAcb-Sp21	516.75	61.8944	11.9776																								535	GalNAca1-3(Fuca1-2)Galb1-3GalNAcb1-3Gala1-4Galb1-4Glc-Sp21	22	0.816497	3.71135
459	Neu5Aca2-3Galb1-4GlcNAcb1-4Mana1-6(GlcNAcb1-4)(Neu5Aca2-3Galb1-4GlcNAcb1-4(Neu5Aca2-3Galb1-4GlcNAcb1-2)Mana1-3)Manb1-4GlcNAcb1-4GlcNAcb-Sp21	635.75	29.3073	4.60987																								537	Galb1-3GalNAcb1-3Gal-Sp21	22	2.70801	12.3091
460	Neu5Aca2-3Galb1-4GlcNAcb1-6(Neu5Aca2-3Galb1-4GlcNAcb1-2)Mana1-6(GlcNAcb1-4)(Neu5Aca2-3Galb1-4GlcNAcb1-2Mana1-3)Manb1-4GlcNAcb1-4GlcNAcb-Sp21	84.5	8.81287	10.4294																								86	GalNAca1-3(Fuca1-2)Galb1-4GlcNAcb-Sp8	21.75	2.21736	10.1947
461	Neu5Aca2-3Galb1-4GlcNAcb1-6(Neu5Aca2-3Galb1-4GlcNAcb1-2)Mana1-6(GlcNAcb1-4)(Neu5Aca2-3Galb1-4GlcNAcb1-4(Neu5Aca2-3Galb1-4GlcNAcb1-2)Mana1-3)Manb1-4GlcNAcb1-4GlcNAcb-Sp21	1079.75	156.069	14.4542																								115	Gala1-3Galb1-4GlcNAcb-Sp8	21.75	3.20156	14.7198
462	Neu5Aca2-6Galb1-4GlcNAcb1-2Mana1-6(GlcNAcb1-4)(Neu5Aca2-6Galb1-4GlcNAcb1-2Mana1-3)Manb1-4GlcNAcb1-4GlcNAcb-Sp21	785.5	59.2931	7.54845																								178	GlcNAcb1-6(GlcNAcb1-3)Galb1-4GlcNAcb-Sp8	21.75	1.5	6.89655
463	Neu5Aca2-6Galb1-4GlcNAcb1-4Mana1-6(GlcNAcb1-4)(Neu5Aca2-6Galb1-4GlcNAcb1-4(Neu5Aca2-6Galb1-4GlcNAcb1-2)Mana1-3)Manb1-4GlcNAcb1-4GlcNAcb-Sp21	2839.75	108.981	3.83771																								305	Galb1-4GlcNAcb1-6Galb1-4GlcNAcb-Sp0	21.75	0.5	2.29885
464	Neu5Aca2-6Galb1-4GlcNAcb1-6(Neu5Aca2-6Galb1-4GlcNAcb1-2)Mana1-6(GlcNAcb1-4)(Neu5Aca2-6Galb1-4GlcNAcb1-2Mana1-3)Manb1-4GlcNAcb1-4GlcNAcb-Sp21	804.25	63.7253	7.92357																								379	Galb1-3GalNAca1-3(Fuca1-2)Galb1-4Glc-Sp0	21.75	4.272	19.6414
465	Neu5Aca2-6Galb1-4GlcNAcb1-6(Neu5Aca2-6Galb1-4GlcNAcb1-2)Mana1-6(GlcNAcb1-4)(Neu5Aca2-6Galb1-4GlcNAcb1-4(Neu5Aca2-6Galb1-4GlcNAcb1-2)Mana1-3)Manb1-4GlcNAcb1-4GlcNAcb-Sp21	2430	243.988	10.0406																								189	GlcNAcb1-4GlcNAcb1-4GlcNAcb1-4GlcNAcb1-4GlcNAcb1-4GlcNAcb1-Sp8	21.5	4.04145	18.7975
466	Gala1-3(Fuca1-2)Galb1-3GalNAca-Sp8	25.25	0.5	1.9802																								252	Neu5Aca2-3Galb1-4(Fuca1-3)(6S)GlcNAcb-Sp8	21.5	1.29099	6.00463
467	Gala1-3(Fuca1-2)Galb1-3GalNAcb-Sp8	28.5	1.29099	4.52981																								304	Galb1-4GlcNAca1-6Galb1-4GlcNAcb-Sp0	21.5	1.29099	6.00463
468	Glca1-6Glca1-6Glca1-6Glcb-Sp10	32	2	6.25																								342	GlcNAca1-4Galb1-4GlcNAcb1-3Galb1-4GlcNAcb-Sp0	21.5	1.73205	8.05605
469	Glca1-4Glca1-4Glca1-4Glcb-Sp10	34	1.41421	4.15945																								30	(3S)Galb1-3GlcNAcb-Sp0	21.25	1.5	7.05882
470	Neu5Aca2-3Galb1-4GlcNAcb1-6(Neu5Aca2-3Galb1-4GlcNAcb1-3)GalNAca-Sp14	439.5	46.4292	10.5641																								432	GlcNAcb1-6(GlcNAcb1-2)Mana1-6(GlcNAcb1-4)(GlcNAcb1-2Mana1-3)Manb1-4GlcNAcb1-4GlcNAc-Sp21	21.25	0.957427	4.50554
471	Fuca1-2Galb1-4(Fuca1-3)GlcNAcb1-2Mana1-6(Fuca1-2Galb1-4(Fuca1-3)GlcNAcb1-2Mana1-3)Manb1-4GlcNAcb1-4(Fuca1-6)GlcNAcb-Sp24	47.25	3.5	7.40741																								502	GalNAcb1-4(Fuca1-3)(6S)GlcNAcb-Sp8	21.25	0.5	2.35294
472	Fuca1-2Galb1-3(Fuca1-4)GlcNAcb1-2Mana1-6(Fuca1-2Galb1-3(Fuca1-4)GlcNAcb1-2Mana1-3)Manb1-4GlcNAcb1-4(Fuca1-6)GlcNAcb1-4(Fuca1-6)GlcNAcb-Sp19	48.5	8.02081	16.5377																								517	(6P)Galb1-4GlcNAcb-SP0	21.25	2.06155	9.70143
473	Neu5Aca2-3Galb1-3GlcNAcb1-6(Neu5Aca2-3Galb1-3GlcNAcb1-2)Mana1-6(Neu5Aca2-3Galb1-3GlcNAcb1-2Mana1-3)Manb1-4GlcNAcb1-4GlcNAcb-Sp19	262.25	17.9141	6.83094																								64	Fuca1-2Galb1-3GalNAcb1-4(Neu5Aca2-3)Galb1-4Glcb-Sp9	21	2.16025	10.2869
474	GlcNAcb1-6(GlcNAcb1-2)Mana1-6(GlcNAcb1-2Mana1-3)Manb1-4GlcNAcb1-4(Fuca1-6)GlcNAcb-Sp24	35.5	1.73205	4.87902																								173	GlcNAca1-3Galb1-4GlcNAcb-Sp8	21	2.58199	12.2952
475	Galb1-3GlcNAcb1-2Mana1-6(GlcNAcb1-4)(Galb1-3GlcNAcb1-2Mana1-3)Manb1-4GlcNAcb1-4GlcNAcb-Sp21	46	2	4.34783																								183	GlcNAcb1-3Galb1-4GlcNAcb-Sp8	21	1.1547	5.49857
476	Neu5Aca2-6Galb1-4GlcNAcb1-6(Galb1-3GlcNAcb1-3)Galb1-4Glcb-Sp21	400	22.7743	5.69356																								211	Mana1-2Mana1-6(Mana1-3)Mana1-6(Mana1-2Mana1-2Mana1-3)Manb1-4GlcNAcb1-4GlcNAcb-Sp12	21	1.41421	6.73435
477	Neu5Aca2-3Galb1-4GlcNAcb1-2Mana-Sp0	36	5.35413	14.8726																								279	Neu5Acb2-6Galb1-4GlcNAcb-Sp8	21	0.816497	3.88808
478	Neu5Aca2-3Galb1-4GlcNAcb1-6GalNAca-Sp14	165	19.3391	11.7207																								509	Galb1-3(6S)GlcNAcb-Sp8	21	2.16025	10.2869
479	Neu5Aca2-6Galb1-4GlcNAcb1-6GalNAca-Sp14	23.25	2.62996	11.3116																								521	Gala1-3(Fuca1-2)Galb1-4GlcNAcb1-2Mana-Sp0	21	0.816497	3.88808
480	Neu5Aca2-6Galb1-4 GlcNAcb1-6(Neu5Aca2-6Galb1-4GlcNAcb1-3)GalNAca-Sp14	951.25	156.246	16.4254																								549	Galb1-4GlcNAcb1-3Galb1-4GlcNAcb1-3Galb1-4GlcNAcb1-3Galb1-4GlcNAcb1-2Mana1-6(Galb1-4GlcNAcb1-3Galb1-4GlcNAcb1-3Galb1-4GlcNAcb1-3Galb1-4GlcNAcb1-2Mana1-3)Manb1-4GlcNAcb1-4GlcNAcb-Sp25	21	1.1547	5.49857
481	Neu5Aca2-6Galb1-4GlcNAcb1-2Mana1-6(Neu5Aca2-6Galb1-4GlcNAcb1-2Mana1-3)Manb1-4GlcNAcb1-4(Fuca1-6)GlcNAcb-Sp24	1281.5	125.354	9.78183																								20	Galb1-4GlcNAcb1-6(Galb1-4GlcNAcb1-3)GalNAc-Sp14	20.75	1.70783	8.23048
482	Neu5Aca2-3Galb1-4GlcNAcb1-2Mana1-6(Neu5Aca2-3Galb1-4GlcNAcb1-2Mana1-3)Manb1-4GlcNAcb1-4(Fuca1-6)GlcNAcb-Sp24	1004	75.4188	7.51184																								73	Fuca1-2Galb1-4GlcNAcb1-3Galb1-4GlcNAcb-Sp0	20.75	0.957427	4.61411
483	Mana1-6(Mana1-3)Manb1-4GlcNAcb1-4(Fuca1-6)GlcNAcb-Sp19	39.25	2.06155	5.25236																								111	Gala1-3GalNAca-Sp16	20.75	1.89297	9.12274
484	Galb1-4GlcNAcb1-6(Galb1-4GlcNAcb1-2)Mana1-6(Galb1-4GlcNAcb1-2Mana1-3)Manb1-4GlcNAcb1-4(Fuca1-6)GlcNAcb-Sp24	36.5	3.10913	8.51815																								120	Gala1-4Galb1-4GlcNAcb-Sp0	20.75	6.65207	32.0582
485	Neu5Aca2-3Galb1-3GlcNAcb1-2Mana1-6(GlcNAcb1-4)(Neu5Aca2-3Galb1-3GlcNAcb1-2Mana1-3)Manb1-4GlcNAcb1-4GlcNAc-Sp21	27.25	2.62996	9.65121																								194	GlcNAcb1-6Galb1-4GlcNAcb-Sp8	20.75	1.25831	6.06412
486	Neu5Aca2-6Galb1-4GlcNAcb1-6(Fuca1-2Galb1-4(Fuca1-3)GlcNAcb1-3)Galb1-4Glc-Sp21	46.75	11.7011	25.0292																								239	Neu5Aca2-3Galb1-3(Fuca1-4)GlcNAcb-Sp8	20.75	3.40343	16.4021
487	Galb1-3GlcNAcb1-6GalNAca-Sp14	16.75	1.5	8.95522																								300	Galb1-3Galb1-4GlcNAcb-Sp8	20.75	2.36291	11.3875
488	Gala1-3Galb1-3GlcNAcb1-6GalNAca-Sp14	16.5	2.38048	14.4271																								184	GlcNAcb1-3Galb1-4GlcNAcb1-3Galb1-4GlcNAcb-Sp0	20.5	4.3589	21.2629
489	Galb1-3(Fuca1-4)GlcNAcb1-6GalNAca-Sp14	38.5	1	2.5974																								186	GlcNAcb1-4-MDPLys	20.5	1.29099	6.29753
490	Neu5Aca2-3Galb1-3GlcNAcb1-6GalNAca-Sp14	988.25	55.6799	5.63419																								508	Galb1-3GlcNAca1-3Galb1-4GlcNAcb-Sp8	20.5	1.29099	6.29753
491	(3S)Galb1-3(Fuca1-4)GlcNAcb-Sp0	24.75	1.25831	5.08406																								515	(4S)GalNAcb-Sp10	20.5	0.57735	2.81634
492	Galb1-4(Fuca1-3)GlcNAcb1-6(Neu5Aca2-6(Neu5Aca2-3Galb1-3)GlcNAcb1-3)Galb1-4Glc-Sp21	32.5	5.06623	15.5884																								39	(6S)(4S)Galb1-4GlcNAcb-Sp0	20.25	3.0957	15.2874
493	Fuca1-2Galb1-4GlcNAcb1-6GalNAca-Sp14	27	1.41421	5.23783																								51	Mana1-6(Mana1-3)Manb1-4GlcNAcb1-4GlcNAcb-Sp13	20.25	1.5	7.40741
494	Gala1-3Galb1-4GlcNAcb1-6GalNAca-Sp14	16.5	1.73205	10.4973																								127	Galb1-3GlcNAcb1-3Galb1-4(Fuca1-3)GlcNAcb-Sp0	20.25	1.5	7.40741
495	Galb1-4(Fuca1-3)GlcNAcb1-2Mana-Sp0	90.25	82.0218	90.8829																								400	Galb1-4(Fuca1-3)GlcNAcb1-3GalNAca-Sp14	20.25	13.8173	68.2334
496	Fuca1-2(6S)Galb1-3GlcNAcb-Sp0	22.25	3.59398	16.1527																								431	GlcNAcb1-2Mana1-6(GlcNAcb1-4)(GlcNAcb1-4(GlcNAcb1-2)Mana1-3)Manb1-4GlcNAcb1-4GlcNAc-Sp21	20.25	3.0957	15.2874
497	Gala1-3(Fuca1-2)Galb1-4GlcNAcb1-6GalNAca-Sp14	46.25	31.4364	67.9707																								516	Galb1-4(6P)GlcNAcb-Sp0	20.25	2.21736	10.9499
498	Fuca1-2Galb1-4GlcNAcb1-2Mana-Sp0	34.75	2.62996	7.56822																								193	GlcNAcb1-6GalNAca-Sp14	20	2.16025	10.8012
499	Fuca1-2Galb1-3(6S)GlcNAcb-Sp0	31.75	5.31507	16.7404																								390	Galb1-3GlcNAcb1-3GalNAca-Sp14	20	2.94392	14.7196
500	Fuca1-2(6S)Galb1-3(6S)GlcNAcb-Sp0	37.25	2.62996	7.06028																								428	Galb1-4GlcNAcb1-6(Fuca1-2Galb1-3GlcNAcb1-3)Galb1-4Glc-Sp21	20	6.97615	34.8807
501	Neu5Aca2-6GalNAcb1-4(6S)GlcNAcb-Sp8	862	83.0181	9.63087																								511	(6S)GalNAcb1-4GlcNAc-Sp8	20	1.1547	5.7735
502	GalNAcb1-4(Fuca1-3)(6S)GlcNAcb-Sp8	21.25	0.5	2.35294																								512	(3S)GalNAcb1-4(3S)GlcNAc-Sp8	20	0.816497	4.08248
503	(3S)GalNAcb1-4(Fuca1-3)GlcNAcb-Sp8	28	1.82574	6.52051																								555	Neu5Gca2-8Neu5Gca2-6Galb1-4GlcNAc-Sp0	20	1.82574	9.12871
504	Fuca1-2Galb1-3GlcNAcb1-6(Fuca1-2Galb1-3GlcNAcb1-3)GalNAca-Sp14	28.5	1	3.50877																								589	Galb1-4GlcNAcb1-3Galb1-4GlcNAcb1-6(Galb1-3)GalNAca-Sp14	20	4.08248	20.4124
505	GalNAca1-3(Fuca1-2)Galb1-3GlcNAcb1-6GalNAca-Sp14	16.5	1.73205	10.4973																								50	Mana1-6(Mana1-3)Manb1-4GlcNAcb1-4GlcNAcb-Sp12	19.75	2.87228	14.5432
506	GlcNAcb1-6(GlcNAcb1-2)Mana1-6(GlcNAcb1-4)(GlcNAcb1-4(GlcNAcb1-2)Mana1-3)Manb1-4GlcNAcb1-4(Fuca1-6)GlcNAc-Sp21	15.75	0.957427	6.0789																								53	GlcNAcb1-2Mana1-6(GlcNAcb1-2Mana1-3)Manb1-4GlcNAcb1-4GlcNAcb-Sp13	19.75	1.89297	9.58466
507	Galb1-4GlcNAcb1-6(Galb1-4GlcNAcb1-2)Mana1-6(GlcNAcb1-4)Galb1-4GlcNAcb1-4(Gal b1-4GlcNAcb1-2)Mana1-3)Manb1-4GlcNAcb1-4(Fuca1-6)GlcNAc-Sp21	18.75	2.06155	10.9949																								90	GalNAca1-3(Fuca1-2)Galb-Sp18	19.75	2.21736	11.2271
508	Galb1-3GlcNAca1-3Galb1-4GlcNAcb-Sp8	20.5	1.29099	6.29753																								105	Gala1-3(Fuca1-2)Galb1-4GlcNAc-Sp0	19.75	1.5	7.59494
509	Galb1-3(6S)GlcNAcb-Sp8	21	2.16025	10.2869																								134	GlcNAcb1-6(Galb1-3)GalNAca-Sp14	19.75	2.75379	13.9432
510	(6S)(4S)GalNAcb1-4GlcNAc-Sp8	23.25	1.70783	7.34548																								163	Galb1-4GlcNAcb1-3Galb1-4GlcNAcb-Sp0	19.75	2.21736	11.2271
511	(6S)GalNAcb1-4GlcNAc-Sp8	20	1.1547	5.7735																								190	GlcNAcb1-4GlcNAcb1-4GlcNAcb1-4GlcNAcb1-4GlcNAcb1-Sp8	19.75	2.21736	11.2271
512	(3S)GalNAcb1-4(3S)GlcNAc-Sp8	20	0.816497	4.08248																								340	GlcNAca1-4Galb1-4GlcNAcb1-3Galb1-4Glcb-Sp0	19.75	1.5	7.59494
513	GalNAcb1-4(6S)GlcNAc-Sp8	23.5	4.79583	20.4078																								572	Neu5Aca2-8Neu5Aca2-3Galb1-3GalNAcb1-4(Neu5Aca2-3)Galb1-4Glc-Sp21	19.75	0.957427	4.84773
514	(3S)GalNAcb1-4GlcNAc-Sp8	17	2.44949	14.4088																								144	Galb1-3GalNAcb1-4(Neu5Aca2-3)Galb1-4Glcb-Sp0	19.5	2.38048	12.2076
515	(4S)GalNAcb-Sp10	20.5	0.57735	2.81634																								170	Galb1-4GlcNAcb-Sp23	19.5	2.88675	14.8039
516	Galb1-4(6P)GlcNAcb-Sp0	20.25	2.21736	10.9499																								204	GlcAb1-6Galb-Sp8	19.5	14.1774	72.7049
517	(6P)Galb1-4GlcNAcb-SP0	21.25	2.06155	9.70143																								207	Mana1-2Mana1-2Mana1-3Mana-Sp9	19.5	2.08167	10.6752
518	GalNAca1-3(Fuca1-2)Galb1-4GlcNAcb1-6GalNAc-Sp14	12.25	2.06155	16.829																								389	Fuca1-2Galb1-3GalNAca1-3(Fuca1-2)Galb1-4GlcNAcb-Sp0	19.5	1.29099	6.62048
519	Neu5Aca2-6Galb1-4GlcNAcb1-2Man-Sp0	84.5	27.9106	33.0303																								561	GalNAcb1-3GlcNAcb-Sp0	19.5	1	5.12821
520	Gala1-3Galb1-4GlcNAcb1-2Mana-Sp0	22.75	2.06155	9.06177																								52	GlcNAcb1-2Mana1-6(GlcNAcb1-2Mana1-3)Manb1-4GlcNAcb1-4GlcNAcb-Sp12	19.25	1.89297	9.83361
521	Gala1-3(Fuca1-2)Galb1-4GlcNAcb1-2Mana-Sp0	21	0.816497	3.88808																								113	Gala1-3Galb1-4(Fuca1-3)GlcNAcb-Sp8	19.25	2.21736	11.5187
522	GalNAca1-3(Fuca1-2)Galb1-4 GlcNAcb1-2Mana-Sp0	14	1.41421	10.1015																								229	Neu5Aca2-8Neu5Aca2-8Neu5Aca-Sp8	19.25	1.89297	9.83361
523	Galb1-3GlcNAcb1-2Mana-Sp0	37.5	2.08167	5.55111																								337	GlcNAca1-4Galb1-4GlcNAcb1-3Galb1-4GlcNAcb1-3Galb1-4GlcNAcb-Sp0	19.25	1.25831	6.53665
524	Gala1-3(Fuca1-2)Galb1-3GlcNAcb1-6GalNAc-Sp14	22	0.816497	3.71135																								363	Galb1-4GlcNAcb1-2Mana1-6(Mana1-3)Manb1-4GlcNAcb1-4GlcNAcb-Sp12	19.25	1.70783	8.87182
525	Neu5Aca2-3Galb1-3GlcNAcb1-2Mana-Sp0	18.25	0.5	2.73973																								382	Galb1-4(Fuca1-3)GlcNAcb1-6(Galb1-3GlcNAcb1-3)Galb1-4Glc-Sp21	19.25	3.59398	18.67
526	Gala1-3Galb1-3GlcNAcb1-2Mana-Sp0	19.25	2.06155	10.7094																								526	Gala1-3Galb1-3GlcNAcb1-2Mana-Sp0	19.25	2.06155	10.7094
527	GalNAcb1-4GlcNAcb1-2Mana-Sp0	17.75	1.25831	7.08905																								384	Galb1-4(Fuca1-3)GlcNAcb1-6(Fuca1-4(Fuca1-2Galb1-3)GlcNAcb1-3)Galb1-4Glc-Sp21	19	1.41421	7.44323
528	Neu5Aca2-3Galb1-3GalNAcb1-4Galb1-4Glcb-Sp0	33	7.57188	22.9451																								126	Galb1-3(Fuca1-4)GlcNAcb1-3Galb1-4(Fuca1-3)GlcNAcb-Sp0	18.75	2.06155	10.9949
529	GlcNAcb1-2 Mana1-6(GlcNAcb1-4)(GlcNAcb1-2Mana1-3)Manb1-4GlcNAcb1-4(Fuca1-6)GlcNAc-Sp21	13.5	1.29099	9.56292																								174	GlcNAca1-6Galb1-4GlcNAcb-Sp8	18.75	1.89297	10.0958
530	Galb1-4GlcNAcb1-2 Mana1-6(GlcNAcb1-4)(Galb1-4GlcNAcb1-2Mana1-3)Manb1-4GlcNAcb1-4(Fuca1-6)GlcNAc-Sp21	15	0.816497	5.44331																								276	Neu5Aca2-8Neu5Aca2-3Galb1-4Glcb-Sp0	18.75	3.86221	20.5985
531	Galb1-4GlcNAcb1-2 Mana1-6(Galb1-4GlcNAcb1-4)(Galb1-4GlcNAcb1-2Mana1-3)Manb1-4GlcNAcb1-4(Fuca1-6)GlcNAc-Sp21	16.5	1.73205	10.4973																								398	Neu5Aca2-3Galb1-3GlcNAcb1-3GalNAca-Sp14	18.75	2.21736	11.8259
532	Fuca1-4(Galb1-3)GlcNAcb1-2 Mana-Sp0	52	1.41421	2.71964																								429	Fuca1-3GlcNAcb1-6(Galb1-4GlcNAcb1-3)Galb1-4Glc-Sp21	18.75	0.5	2.66667
533	Neu5Aca2-3Galb1-4(Fuca1-3)GlcNAcb1-2Mana-Sp0	362.75	81.8062	22.5517																								507	Galb1-4GlcNAcb1-6(Galb1-4GlcNAcb1-2)Mana1-6(GlcNAcb1-4)Galb1-4GlcNAcb1-4(Gal b1-4GlcNAcb1-2)Mana1-3)Manb1-4GlcNAcb1-4(Fuca1-6)GlcNAc-Sp21	18.75	2.06155	10.9949
534	GlcNAcb1-3Galb1-4GlcNAcb1-6(GlcNAcb1-3)Galb1-4GlcNAc-Sp0	14.75	2.06155	13.9766																								191	GlcNAcb1-4GlcNAcb1-4GlcNAcb-Sp8	18.5	2.88675	15.6041
535	GalNAca1-3(Fuca1-2)Galb1-3GalNAcb1-3Gala1-4Galb1-4Glc-Sp21	22	0.816497	3.71135																								349	Galb1-4GlcNAcb1-2Mana1-6Manb1-4GlcNAcb1-4GlcNAc-Sp12	18.5	2.38048	12.8674
536	Gala1-3(Fuca1-2)Galb1-3GalNAcb1-3Gala1-4Galb1-4Glc-Sp21	29	4.89898	16.893																								154	Galb1-4(Fuca1-3)GlcNAcb1-3Galb1-4(Fuca1-3)GlcNAcb1-3Galb1-4(Fuca1-3)GlcNAcb-Sp0	18.25	2.5	13.6986
537	Galb1-3GalNAcb1-3Gal-Sp21	22	2.70801	12.3091																								228	GalNAcb1-4(Neu5Aca2-8Neu5Aca2-3)Galb1-4Glcb-Sp0	18.25	2.06155	11.2962
538	GlcNAcb1-3Galb1-4GlcNAcb1-2Mana1-6(GlcNAcb1-3Galb1-4GlcNAcb1-2Mana1-3)Manb1-4GlcNAcb1-4GlcNAcb-Sp12	15.75	1.89297	12.0189																								289	Galb1-3GlcNAcb1-3Galb1-3GlcNAcb-Sp0	18.25	0.957427	5.24618
539	GlcNAcb1-3Galb1-4GlcNAcb1-2Mana1-6(GlcNAcb1-3Galb1-4GlcNAcb1-2Mana1-3)Manb1-4GlcNAcb1-4GlcNAcb-Sp25	23.75	2.06155	8.68022																								332	Gala1-4Galb1-4GlcNAcb1-3Galb1-4Glcb-Sp0	18.25	0.957427	5.24618
540	Galb1-4GlcNAcb1-3Galb1-4GlcNAcb1-2Mana1-6(Galb1-4GlcNAcb1-3Galb1-4GlcNAcb1-2Mana1-3)Manb1-4GlcNAcb1-4GlcNAcb-Sp12	50	2.3094	4.6188																								333	GalNAcb1-3Gala1-4Galb1-4GlcNAcb1-3Galb1-4Glcb-Sp0	18.25	2.98608	16.3621
541	Galb1-4GlcNAcb1-3Galb1-4GlcNAcb1-2Mana1-6(Galb1-4GlcNAcb1-3Galb1-4GlcNAcb1-2Mana1-3)Manb1-4GlcNAcb1-4GlcNAcb-Sp24	28.75	2.06155	7.17062																								348	Galb1-4GlcNAcb1-2Mana1-3Manb1-4GlcNAcb1-4GlcNAc-Sp12	18.25	2.5	13.6986
542	Neu5Gca2-3Galb1-4GlcNAcb1-3Galb1-4GlcNAcb1-2Mana1-6(Neu5Gca2-3Galb1-4GlcNAcb1-3Galb1-4GlcNAcb1-2Mana1-3)Manb1-4GlcNAcb1-4GlcNAcb-Sp24	52.75	6.13052	11.6218																								407	GalNAcb1-3Gala1-6Galb1-4Glcb-Sp8	18.25	4.64579	25.4564
543	Fuca1-2Galb1-4GlcNAcb1-3Galb1-4GlcNAcb1-2Mana1-6(Fuca1-2Galb1-4GlcNAcb1-3Galb1-4GlcNAcb1-2Mana1-3)Manb1-4GlcNAcb1-4GlcNAcb-Sp24	32.75	1.70783	5.21473																								525	Neu5Aca2-3Galb1-3GlcNAcb1-2Mana-Sp0	18.25	0.5	2.73973
544	GlcNAcb1-3Galb1-4GlcNAcb1-3Galb1-4GlcNAcb1-2Mana1-6(GlcNAcb1-3Galb1-4GlcNAcb1-3Galb1-4GlcNAcb1-2Mana1-3)Manb1-4GlcNAcb1-4GlcNAcb-Sp12	42	2.16025	5.14344																								62	Fuca1-2Galb1-3GalNAca-Sp14	18	0.816497	4.53609
545	GlcNAcb1-3Galb1-4GlcNAcb1-3Galb1-4GlcNAcb1-2Mana1-6(GlcNAcb1-3Galb1-4GlcNAcb1-3Galb1-4GlcNAcb1-2Mana1-3)Manb1-4GlcNAcb1-4GlcNAcb-Sp25	23.25	0.5	2.15054																								140	Galb1-3GalNAca-Sp14	18	0.816497	4.53609
546	Galb1-4GlcNAcb1-3Galb1-4GlcNAcb1-3Galb1-4GlcNAcb1-2Mana1-6(Galb1-4GlcNAcb1-3Galb1-4GlcNAcb1-3Galb1-4GlcNAcb1-2Mana1-3)Manb1-4GlcNAcb1-4GlcNAcb-Sp12	51.5	3.41565	6.63233																								147	Galb1-3GlcNAcb1-3Galb1-4GlcNAcb-Sp0	18	2.16025	12.0014
547	Galb1-4GlcNAcb1-3Galb1-4GlcNAcb1-3Galb1-4GlcNAcb1-2Mana1-6(Galb1-4GlcNAcb1-3Galb1-4GlcNAcb1-3Galb1-4GlcNAcb1-2Mana1-3)Manb1-4GlcNAcb1-4GlcNAcb-Sp24	32.25	3.77492	11.7052																								232	GalNAcb1-4(Neu5Aca2-3)Galb1-4GlcNAcb-Sp8	18	0.816497	4.53609
548	GlcNAcb1-3Galb1-4GlcNAcb1-3Galb1-4GlcNAcb1-3Galb1-4GlcNAcb1-2Mana1-6(GlcNAcb1-3Galb1-4GlcNAcb1-3Galb1-4GlcNAcb1-3Galb1-4GlcNAcb1-2Mana1-3)Manb1-4GlcNAcb1-4GlcNAcb-Sp25	23.5	1.29099	5.49359																								302	Galb1-4GlcNAcb1-6(Galb1-4GlcNAcb1-3)Galb1-4GlcNAc-Sp0	18	2	11.1111
549	Galb1-4GlcNAcb1-3Galb1-4GlcNAcb1-3Galb1-4GlcNAcb1-3Galb1-4GlcNAcb1-2Mana1-6(Galb1-4GlcNAcb1-3Galb1-4GlcNAcb1-3Galb1-4GlcNAcb1-3Galb1-4GlcNAcb1-2Mana1-3)Manb1-4GlcNAcb1-4GlcNAcb-Sp25	21	1.1547	5.49857																								381	Galb1-3GlcNAcb1-3Galb1-4GlcNAcb1-6(Galb1-3GlcNAcb1-3)Galb1-4Glcb-Sp0	18	0.816497	4.53609
550	Galb1-3GlcNAcb1-3Galb1-4GlcNAcb1-2Mana1-6(Galb1-3GlcNAcb1-3Galb1-4GlcNAcb1-2Mana1-3)Manb1-4GlcNAcb1-4GlcNAc-Sp25	25.25	1.25831	4.98339																								386	Galb1-4GlcNAcb1-6(Galb1-4GlcNAcb1-2)Mana1-6(Galb1-4GlcNAcb1-4(Galb1-4GlcNAcb1-2)Mana1-3)Manb1-4GlcNAcb1-4GlcNAcb-Sp21	18	1.41421	7.85674
551	Neu5Gca2-8Neu5Gca2-3Galb1-4GlcNAc-Sp0	22.5	2.64575	11.7589																								441	GalNAcb1-6GalNAcb-Sp8	18	1.63299	9.07218
552	Neu5Aca2-8Neu5Gca2-3Galb1-4GlcNAc-Sp0	13	2.94392	22.6455																								180	GlcNAcb1-3GalNAca-Sp14	17.75	2.5	14.0845
553	Neu5Gca2-8Neu5Aca2-3Galb1-4GlcNAc-Sp0	17.5	1.29099	7.37711																								215	Mana1-6(Mana1-3)Mana1-6(Mana1-2Mana1-3)Manb1-4GlcNAcb1-4GlcNAcb-Sp12	17.75	0.5	2.8169
554	Neu5Gca2-8Neu5Gca2-3Galb1-4GlcNAcb1-3Galb1-4GlcNAc-Sp0	14.75	0.957427	6.49103																								401	GalNAca1-3GalNAcb1-3Gala1-4Galb1-4GlcNAcb-Sp0	17.75	1.25831	7.08905
555	Neu5Gca2-8Neu5Gca2-6Galb1-4GlcNAc-Sp0	20	1.82574	9.12871																								527	GalNAcb1-4GlcNAcb1-2Mana-Sp0	17.75	1.25831	7.08905
556	Neu5Aca2-8Neu5Aca2-3Galb1-4GlcNAc-Sp0	12	2.82843	23.5702																								391	GalNAcb1-4(Neu5Aca2-3)Galb1-4GlcNAcb1-3GalNAca-Sp14	17.5	3	17.1429
557	GlcNAcb1-3Galb1-4GlcNAcb1-6(GlcNAcb1-3Galb1-4GlcNAcb1-2)Mana1-6(GlcNAcb1-3Galb1-4GlcNAcb1-2Man a1-3)Manb1-4GlcNAcb1-4GlcNAc-Sp24	37.75	2.21736	5.87379																								430	GlcNAcb1-2Mana1-6(GlcNAcb1-4)(GlcNAcb1-2Mana1-3)Manb1-4GlcNAcb1-4GlcNAc-Sp21	17.5	1.91485	10.942
558	Galb1-4GlcNAcb1-3Galb1-4GlcNAcb1-6(Galb1-4GlcNAcb1-3Galb1-4GlcNAcb1-2)Mana1-6(Galb1-4GlcNAcb1-3Galb1-4GlcNAcb1-2Mana1-3)Mana1-4GlcNAcb1-4GlcNAc-Sp24	58.25	3.68556	6.32714																								553	Neu5Gca2-8Neu5Aca2-3Galb1-4GlcNAc-Sp0	17.5	1.29099	7.37711
559	Gala1-3Galb1-4GlcNAcb1-2Mana1-6(Gala1-3Galb1-4GlcNAcb1-2Mana1-3)Manb1-4GlcNAcb1-4GlcNAc-Sp24	26.75	2.06155	7.70674																								227	Neu5Aca2-8Neu5Aca2-8Neu5Aca2-3Galb1-4Glcb-Sp0	17.25	2.21736	12.8542
560	GlcNAcb1-3Galb1-4GlcNAcb1-6(GlcNAcb1-3Galb1-3)GalNAca-Sp14	14	1.41421	10.1015																								312	MurNAcb1-4GlcNAcb-Sp10	17.25	1.25831	7.29453
561	GalNAcb1-3GlcNAcb-Sp0	19.5	1	5.12821																								161	Galb1-4GlcNAcb1-3Galb1-4(Fuca1-3)GlcNAcb1-3Galb1-4(Fuca1-3)GlcNAcb-Sp0	17	0.816497	4.80292
562	GalNAcb1-4GlcNAcb1-3GalNAcb1-4GlcNAcb-Sp0	51.5	4.79583	9.31229																								387	GlcNAcb1-2Mana1-6(GlcNAcb1-4(GlcNAcb1-2)Mana1-3)Manb1-4GlcNAcb1-4GlcNAc-Sp21	17	0.816497	4.80292
563	GlcNAcb1-3Galb1-4GlcNAcb1-3Galb1-4GlcNAcb1-3Galb1-4GlcNAcb1-3Galb1-4GlcNAcb1-2Mana1-6(GlcNAcb1-3Galb1-4GlcNAcb1-3Galb1-4GlcNAcb1-3Galb1-4GlcNAcb1-3Galb1-4GlcNAcb1-2Mana1-3)Manb1-4GlcNAcb1-4GlcNAcb-Sp25	23.5	1	4.25532																								405	Galb1-3GlcNAcb1-6Galb1-4GlcNAcb-Sp0	17	0.816497	4.80292
564	Galb1-4GlcNAcb1-3Galb1-4GlcNAcb1-3Galb1-4GlcNAcb1-3Galb1-4GlcNAcb1-3Galb1-4GlcNAcb1-2Mana1-6(Galb1-4GlcNAcb1-3Galb1-4GlcNAcb1-3Galb1-4GlcNAcb1-3Galb1-4GlcNAcb1-3Galb1-4GlcNAcb1-2Mana1-3)Manb1-4GlcNAcb1-4GlcNAcb-Sp25	26.25	0.5	1.90476																								412	Gala1-3(Fuca1-2)Galb1-4GlcNAcb1-3GalNAca-Sp14	17	1.1547	6.79236
565	GlcNAb1-3Galb1-3GalNAc-Sp14	17	2.94392	17.3172																								514	(3S)GalNAcb1-4GlcNAc-Sp8	17	2.44949	14.4088
566	Galb1-3GlcNAcb1-6(Galb1-3)GalNAc-Sp14	28.5	2.88675	10.129																								565	GlcNAb1-3Galb1-3GalNAc-Sp14	17	2.94392	17.3172
567	Galb1-4GlcNAcb1-3Galb1-4GlcNAcb1-3Galb1-4GlcNAcb1-3Galb1-4GlcNAcb1-3Galb1-4GlcNAcb1-3Galb1-4GlcNAcb1-2Mana1-6(Galb1-4GlcNAcb1-3Galb1-4GlcNAcb1-3Galb1-4GlcNAcb1-3Galb1-4GlcNAcb1-3Galb1-4GlcNAcb1-3Galb1-4GlcNAcb1-2Mana1-3)Manb1-4GlcNAcb1-4GlcNAcb-Sp25	32.75	0.957427	2.92344																								226	GalNAcb1-4(Neu5Aca2-8Neu5Aca2-8Neu5Aca2-3)Galb1-4Glcb-Sp0	16.75	1.70783	10.196
568	(3S)GlcAb1-3Galb1-4GlcNAcb1-3Galb1-4Glc-Sp0	16.25	1.25831	7.74342																								450	GalNAca1-3(Fuca1-2)Galb1-4GlcNAcb1-6(GalNAca1-3(Fuca1-2)Galb1-4GlcNAcb1-3)GalNAc-Sp14	16.75	4.272	25.5045
569	(3S)GlcAb1-3Galb1-4GlcNAcb1-2Mana-Sp0	16.75	1.70783	10.196																								487	Galb1-3GlcNAcb1-6GalNAca-Sp14	16.75	1.5	8.95522
570	Galb1-3GlcNAcb1-3Galb1-4GlcNAcb1-3Galb1-4GlcNAcb1-6(Galb1-3GlcNAcb1-3Galb1-4GlcNAcb1-3Galb1-4GlcNAb1-2)Mana1-6(Galb1-3GlcNAcb1-3Galb1-4GlcNAcb1-3Galb1-4GlcNAcb1-2Mana1-3)Manb1-4GlcNAcb1-4(Fuca1-6)GlcNAcb-Sp24	35	1.41421	4.04061																								569	(3S)GlcAb1-3Galb1-4GlcNAcb1-2Mana-Sp0	16.75	1.70783	10.196
571	Galb1-3GlcNAcb1-3Galb1-4GlcNAcb1-6(Galb1-3GlcNAcb1-3Galb1-4GlcNAb1-2)Mana1-6(Galb1-3GlcNAcb1-3Galb1-4GlcNAcb1-2Mana1-3)Manb1-4GlcNAcb1-4(Fuca1-6)GlcNAcb-Sp24	38.75	3.40343	8.78304																								609	Galb1-3GalNAcb1-4(Neu5Aca2-8Neu5Aca2-8Neu5Aca2-3)Galb1-4Glcb-Sp21	16.75	1.5	8.95522
572	Neu5Aca2-8Neu5Aca2-3Galb1-3GalNAcb1-4(Neu5Aca2-3)Galb1-4Glc-Sp21	19.75	0.957427	4.84773																								162	Galb1-4GlcNAcb1-3Galb1-4GlcNAcb1-3Galb1-4GlcNAcb-Sp0	16.5	1	6.06061
573	GlcNAcb1-3Galb1-4GlcNAcb1-2Mana1-6(GlcNAcb1-3Galb1-4GlcNAcb1-2Mana1-3)Manb1-4GlcNAcb1-4(Fuca1-6)GlcNAcb-Sp24	30.25	0.957427	3.16505																								488	Gala1-3Galb1-3GlcNAcb1-6GalNAca-Sp14	16.5	2.38048	14.4271
574	Galb1-4GlcNAcb1-3Galb1-4GlcNAcb1-2Mana1-6(Galb1-4GlcNAcb1-3Galb1-4GlcNAcb1-2Mana1-3)Manb1-4GlcNAcb1-4(Fuca1-6)GlcNAcb-Sp24	25.75	0.957427	3.71816																								494	Gala1-3Galb1-4GlcNAcb1-6GalNAca-Sp14	16.5	1.73205	10.4973
575	GlcNAcb1-3Galb1-4GlcNAcb1-3Galb1-4GlcNAcb1-2Mana1-6(GlcNAcb1-3Galb1-4GlcNAcb1-3Galb1-4GlcNAcb1-2Mana1-3)Manb1-4GlcNAcb1-4(Fuca1-6)GlcNAcb-Sp24	28.25	2.06155	7.29753																								505	GalNAca1-3(Fuca1-2)Galb1-3GlcNAcb1-6GalNAca-Sp14	16.5	1.73205	10.4973
576	Galb1-4GlcNAcb1-3Galb1-4GlcNAcb1-3Galb1-4GlcNAcb1-2Mana1-6(Galb1-4GlcNAcb1-3Galb1-4GlcNAcb1-3Galb1-4GlcNAcb1-2Mana1-3)Manb1-4GlcNAcb1-4(Fuca1-6)GlcNAcb-Sp24	27.5	1.29099	4.69453																								531	Galb1-4GlcNAcb1-2 Mana1-6(Galb1-4GlcNAcb1-4)(Galb1-4GlcNAcb1-2Mana1-3)Manb1-4GlcNAcb1-4(Fuca1-6)GlcNAc-Sp21	16.5	1.73205	10.4973
577	GlcNAcb1-3Galb1-4GlcNAcb1-3Galb1-4GlcNAcb1-3Galb1-4GlcNAcb1-2Mana1-6(GlcNAcb1-3Galb1-4GlcNAcb1-3Galb1-4GlcNAcb1-3Galb1-4GlcNAcb1-2Mana1-3)Manb1-4GlcNAcb1-4(Fuca1-6)GlcNAcb-Sp24	53	21.0555	39.7273																								334	GalNAca1-3(Fuca1-2)Galb1-4GlcNAcb1-3Galb1-4GlcNAcb-Sp0	16.25	0.957427	5.89186
578	Galb1-4GlcNAcb1-3Galb1-4GlcNAcb1-3Galb1-4GlcNAcb1-3Galb1-4GlcNAcb1-2Mana1-6(Galb1-4GlcNAcb1-3Galb1-4GlcNAcb1-3Galb1-4GlcNAcb1-3Galb1-4GlcNAcb1-2Mana1-3)Manb1-4GlcNAcb1-4(Fuca1-6)GlcNAcb-Sp24	27.75	0.957427	3.45019																								568	(3S)GlcAb1-3Galb1-4GlcNAcb1-3Galb1-4Glc-Sp0	16.25	1.25831	7.74342
579	GlcNAcb1-3Galb1-4GlcNAcb1-3Galb1-4GlcNAcb1-3Galb1-4GlcNAcb1-3Galb1-4GlcNAcb1-2Mana1-6(GlcNAcb1-3Galb1-4GlcNAcb1-3Galb1-4GlcNAcb1-3Galb1-4GlcNAcb1-3Galb1-4GlcNAcb1-2Mana1-3)Manb1-4GlcNAcb1-4(Fuca1-6)GlcNAcb-Sp19	23	1.41421	6.14875																								594	GlcNAcb1-3Galb1-4GlcNAcb1-6(GlcNAcb1-3Galb1-4GlcNAcb1-3)GalNAca-Sp14	16.25	2.62996	16.1843
580	Galb1-4GlcNAcb1-3Galb1-4GlcNAcb1-3Galb1-4GlcNAcb1-3Galb1-4GlcNAcb1-3Galb1-4GlcNAcb1-2Mana1-6(Galb1-4GlcNAcb1-3Galb1-4GlcNAcb1-3Galb1-4GlcNAcb1-3Galb1-4GlcNAcb1-3Galb1-4GlcNAcb1-2Mana1-3)Manb1-4GlcNAcb1-4(Fuca1-6)GlcNAcb-Sp19	26.25	1.25831	4.79355																								54	Galb1-4GlcNAcb1-2Mana1-6(Galb1-4GlcNAcb1-2Mana1-3)Manb1-4GlcNAcb1-4GlcNAcb-Sp12	16	1.1547	7.21688
581	Galb1-4GlcNAcb1-3Galb1-4GlcNAcb1-6(Galb1-4GlcNAcb1-3Galb1-4GlcNAb1-2)Mana1-6(Galb1-4GlcNAcb1-3Galb1-4GlcNAcb1-2Mana1-3)Manb1-4GlcNAcb1-4(Fuca1-6)GlcNAcb-Sp24	27.5	2.88675	10.4973																								406	Galb1-3GlcNAca1-6Galb1-4GlcNAcb-Sp0	16	1.1547	7.21688
582	GlcNAcb1-3Galb1-4GlcNAcb1-3Galb1-4GlcNAcb1-6(GlcNAcb1-3Galb1-4GlcNAcb1-3Galb1-4GlcNAb1-2)Mana1-6(GlcNAcb1-3Galb1-4GlcNAcb1-3Galb1-4GlcNAcb1-2Mana1-3)Manb1-4GlcNAcb1-4(Fuca1-6)GlcNAcb-Sp24	34.5	1.29099	3.74201																								433	GlcNAcb1-6(GlcNAcb1-2)Mana1-6(GlcNAcb1-4)(GlcNAcb1-4(GlcNAcb1-2)Mana1-3)Manb1-4GlcNAcb1-4GlcNAc-Sp21	15.75	0.5	3.1746
583	Galb1-4GlcNAcb1-3Galb1-4GlcNAcb1-3Galb1-4GlcNAcb1-6(Galb1-4GlcNAcb1-3Galb1-4GlcNAcb1-3Galb1-4GlcNAb1-2)Mana1-6(Galb1-4GlcNAcb1-3Galb1-4GlcNAcb1-3Galb1-4GlcNAcb1-2Mana1-3)Manb1-4GlcNAcb1-4(Fuca1-6)GlcNAcb-Sp24	31.5	1.73205	5.49857																								506	GlcNAcb1-6(GlcNAcb1-2)Mana1-6(GlcNAcb1-4)(GlcNAcb1-4(GlcNAcb1-2)Mana1-3)Manb1-4GlcNAcb1-4(Fuca1-6)GlcNAc-Sp21	15.75	0.957427	6.0789
584	GlcNAcb1-3Galb1-4GlcNAcb1-3Galb1-4GlcNAcb1-3Galb1-4GlcNAcb1-6(GlcNAcb1-3Galb1-4GlcNAcb1-3Galb1-4GlcNAcb1-3Galb1-4GlcNAb1-2)Mana1-6(GlcNAcb1-3Galb1-4GlcNAcb1-3Galb1-4GlcNAcb1-3Galb1-4GlcNAcb1-2Mana1-3)Manb1-4GlcNAcb1-4(Fuca1-6)GlcNAcb-Sp24	34.75	2.21736	6.38088																								538	GlcNAcb1-3Galb1-4GlcNAcb1-2Mana1-6(GlcNAcb1-3Galb1-4GlcNAcb1-2Mana1-3)Manb1-4GlcNAcb1-4GlcNAcb-Sp12	15.75	1.89297	12.0189
585	Galb1-4GlcNAcb1-3Galb1-4GlcNAcb1-3Galb1-4GlcNAcb1-3Galb1-4GlcNAcb1-6(Galb1-4GlcNAcb1-3Galb1-4GlcNAcb1-3Galb1-4GlcNAcb1-3Galb1-4GlcNAb1-2)Mana1-6(Galb1-4GlcNAcb1-3Galb1-4GlcNAcb1-3Galb1-4GlcNAcb1-3Galb1-4GlcNAcb1-2Mana1-3)Manb1-4GlcNAcb1-4(Fuca1-6)GlcNAcb-Sp24	31.5	1.29099	4.0984																								598	Galb1-4GlcNAcb1-3Galb1-3GalNAca-Sp14	15.5	2.64575	17.0694
586	GlcNAcb1-3Galb1-4GlcNAcb1-3Galb1-4GlcNAcb1-3Galb1-4GlcNAcb1-3Galb1-4GlcNAcb1-6(GlcNAcb1-3Galb1-4GlcNAcb1-3Galb1-4GlcNAcb1-3Galb1-4GlcNAcb1-3Galb1-4GlcNAb1-2)Mana1-6(GlcNAcb1-3Galb1-4GlcNAcb1-3Galb1-4GlcNAcb1-3Galb1-4GlcNAcb1-3Galb1-4GlcNAcb1-2Mana1-3)Manb1-4GlcNAcb1-4(Fuca1-6)GlcNAcb-Sp24	29.75	2.21736	7.4533																								218	Neu5Aca2-3Galb1-4GlcNAcb1-3Galb1-4(Fuca1-3)GlcNAcb-Sp0	15	0.816497	5.44331
587	Galb1-4GlcNAcb1-3Galb1-4GlcNAcb1-3Galb1-4GlcNAcb1-3Galb1-4GlcNAcb1-3Galb1-4GlcNAcb1-6(Galb1-4GlcNAcb1-3Galb1-4GlcNAcb1-3Galb1-4GlcNAcb1-3Galb1-4GlcNAcb1-3Galb1-4GlcNAb1-2)Mana1-6(Galb1-4GlcNAcb1-3Galb1-4GlcNAcb1-3Galb1-4GlcNAcb1-3Galb1-4GlcNAcb1-3Galb1-4GlcNAcb1-2Mana1-3)Manb1-4GlcNAcb1-4(Fuca1-6)GlcNAcb-Sp24	40.25	1.25831	3.12623																								225	GalNAcb1-4(Neu5Aca2-8Neu5Aca2-8Neu5Aca2-8Neu5Aca2-3)Galb1-4Glcb-Sp0	15	2.16025	14.4016
588	Galb1-4GlcNAcb1-3Galb1-4GlcNAcb1-3GalNAca-Sp14	23.5	0.57735	2.45681																								396	GlcNAcb1-2Mana1-6(Galb1-4GlcNAcb1-2Mana1-3)Manb1-4GlcNAcb1-4GlcNAc-Sp12	15	0.816497	5.44331
589	Galb1-4GlcNAcb1-3Galb1-4GlcNAcb1-6(Galb1-3)GalNAca-Sp14	20	4.08248	20.4124																								530	Galb1-4GlcNAcb1-2 Mana1-6(GlcNAcb1-4)(Galb1-4GlcNAcb1-2Mana1-3)Manb1-4GlcNAcb1-4(Fuca1-6)GlcNAc-Sp21	15	0.816497	5.44331
590	Galb1-4GlcNAcb1-3Galb1-4GlcNAcb1-6(Galb1-4GlcNAcb1-3Galb1-4GlcNAcb1-3)GalNAca-Sp14	22.75	2.06155	9.06177																								392	GalNAca1-3(Fuca1-2)Galb1-3GalNAca1-3(Fuca1-2)Galb1-4GlcNAcb-Sp0	14.75	1.5	10.1695
591	Neu5Aca2-3Galb1-4GlcNAcb1-3Galb1-4GlcNAcb1-3GalNAca-Sp14	41.5	15.885	38.2771																								534	GlcNAcb1-3Galb1-4GlcNAcb1-6(GlcNAcb1-3)Galb1-4GlcNAc-Sp0	14.75	2.06155	13.9766
592	GlcNAcb1-3Galb1-4GlcNAcb1-3GalNAca-Sp14	13.25	1.70783	12.8892																								554	Neu5Gca2-8Neu5Gca2-3Galb1-4GlcNAcb1-3Galb1-4GlcNAc-Sp0	14.75	0.957427	6.49103
593	GlcNAcb1-3Galb1-4GlcNAcb1-6(Galb1-3)GalNAca-Sp14	13	1.41421	10.8786																								380	Galb1-3GalNAca1-3(Fuca1-2)Galb1-4GlcNAc-Sp0	14.25	2.21736	15.5604
594	GlcNAcb1-3Galb1-4GlcNAcb1-6(GlcNAcb1-3Galb1-4GlcNAcb1-3)GalNAca-Sp14	16.25	2.62996	16.1843																								160	Galb1-4GlcNAcb1-3GalNAc-Sp14	14	3.16228	22.5877
595	Neu5Aca2-3Galb1-4GlcNAcb1-3Galb1-4GlcNAcb1-6(Neu5Aca2-3Galb1-4GlcNAcb1-3Galb1-4GlcNAcb1-3)GalNAca-Sp14	37.75	4.42531	11.7227																								385	Galb1-3GlcNAcb1-3Galb1-4(Fuca1-3)GlcNAcb1-6(Galb1-3GlcNAcb1-3)Galb1-4Glc-Sp21	14	4.08248	29.1606
596	Neu5Aca2-6Galb1-4GlcNAcb1-3Galb1-4GlcNAcb1-3GalNAca-Sp14	767	74.4088	9.70128																								404	Gala1-3Galb1-4GlcNAcb1-3GalNAca-Sp14	14	1.1547	8.24786
597	GlcNAcb1-3Galb1-4GlcNAcb1-3Galb1-4GlcNAcb1-3GalNAca-Sp14	13.5	1.73205	12.83																								414	GalNAca1-3GalNAcb1-3Gala1-4Galb1-4Glcb-Sp0	14	0.816497	5.83212
598	Galb1-4GlcNAcb1-3Galb1-3GalNAca-Sp14	15.5	2.64575	17.0694																								522	GalNAca1-3(Fuca1-2)Galb1-4 GlcNAcb1-2Mana-Sp0	14	1.41421	10.1015
599	Neu5Aca2-3Galb1-4GlcNAcb1-3Galb1-4GlcNAcb1-6(Galb1-3)GalNAca-Sp14	193.75	41.5401	21.4401																								560	GlcNAcb1-3Galb1-4GlcNAcb1-6(GlcNAcb1-3Galb1-3)GalNAca-Sp14	14	1.41421	10.1015
600	Neu5Aca2-6Galb1-4GlcNAcb1-3Galb1-4GlcNAcb1-6(Galb1-3)GalNAca-Sp14	1903.25	567.582	29.8217																								529	GlcNAcb1-2 Mana1-6(GlcNAcb1-4)(GlcNAcb1-2Mana1-3)Manb1-4GlcNAcb1-4(Fuca1-6)GlcNAc-Sp21	13.5	1.29099	9.56292
601	Neu5Aca2-6Galb1-4GlcNAcb1-6(Galb1-3)GalNAca-Sp14	429.5	73.0183	17.0008																								597	GlcNAcb1-3Galb1-4GlcNAcb1-3Galb1-4GlcNAcb1-3GalNAca-Sp14	13.5	1.73205	12.83
602	Neu5Aca2-3Galb1-4GlcNAcb1-3Galb1-4GlcNAcb1-2Mana1-6(Neu5Aca2-3Galb1-4GlcNAcb1-3Galb1-4GlcNAcb1-2Mana1-3)Manb1-4GlcNAcb1-4GlcNAcb-Sp12	45.25	2.21736	4.90023																								592	GlcNAcb1-3Galb1-4GlcNAcb1-3GalNAca-Sp14	13.25	1.70783	12.8892
603	GlcNAcb1-6(Neu5Aca2-3Galb1-3)GalNAca-Sp14	10	0.816497	8.16497																								552	Neu5Aca2-8Neu5Gca2-3Galb1-4GlcNAc-Sp0	13	2.94392	22.6455
604	Neu5Aca2-6Galb1-4GlcNAcb1-3Galb1-4GlcNAcb1-6(Neu5Aca2-6Galb1-4GlcNAcb1-3Galb1-4GlcNAcb1-3)GalNAca-Sp14	776.25	77.2544	9.95226																								593	GlcNAcb1-3Galb1-4GlcNAcb1-6(Galb1-3)GalNAca-Sp14	13	1.41421	10.8786
605	Neu5Aca2-6Galb1-4GlcNAcb1-3Galb1-4GlcNAcb1-3Galb1-4GlcNAcb1-2Mana1-6(Neu5Aca2-6Galb1-4GlcNAcb1-3Galb1-4GlcNAcb1-3Galb1-4GlcNAcb1-2Mana1-3)Manb1-4GlcNAcb1-4GlcNAcb-Sp12	2193.25	139.839	6.37588																								518	GalNAca1-3(Fuca1-2)Galb1-4GlcNAcb1-6GalNAc-Sp14	12.25	2.06155	16.829
606	Neu5Aca2-3Galb1-4GlcNAcb1-3Galb1-4GlcNAcb1-3Galb1-4GlcNAcb1-2Mana1-6(Neu5Aca2-3Galb1-4GlcNAcb1-3Galb1-4GlcNAcb1-3Galb1-4GlcNAcb1-2Mana1-3)Manb1-4GlcNAcb1-4GlcNAcb-Sp12	147.5	13.2791	9.00275																								556	Neu5Aca2-8Neu5Aca2-3Galb1-4GlcNAc-Sp0	12	2.82843	23.5702
607	Neu5Aca2-6Galb1-4GlcNAcb1-3Galb1-4GlcNAcb1-2Mana1-6(Neu5Aca2-6Galb1-4GlcNAcb1-3Galb1-4GlcNAcb1-2Mana1-3)Manb1-4GlcNAcb1-4GlcNAcb-Sp12	877	64.5446	7.3597																								603	GlcNAcb1-6(Neu5Aca2-3Galb1-3)GalNAca-Sp14	10	0.816497	8.16497
608	GlcNAcb1-3Fuca-Sp21	23.25	3.0957	13.3148																								210	Mana1-6(Mana1-2Mana1-3)Mana1-6(Mana1-2Mana1-3)Manb1-4GlcNAcb1-4GlcNAcb-Sp12	4.25	3.86221	90.8755
609	Galb1-3GalNAcb1-4(Neu5Aca2-8Neu5Aca2-8Neu5Aca2-3)Galb1-4Glcb-Sp21	16.75	1.5	8.95522																								4	GalNAca-Sp8	0	1.82574	#DIV/0!
