# Supplementary material for: Integrated Omics and Computational Glycobiology Reveal Structural Basis for Influenza A Virus Glycan Microheterogeneity and Host Interactions
Source: Mol Cell Proteomics. 2016 Mar 16;15(6):1895–912. doi: 10.1074/mcp.M116.058016 (PMC5083086; doi:10.1074/mcp.M116.058016)
Supplement: Supplemental Data [file 10.1074_M116.058016_mcp.M116.058016-3.zip › Glycan_array_results/PR-08_400X_17222_V5.2_GenePixP550_Results.xls]

## Sheet: Sheet1
Chart Number	Structure on Masterlist	AvgMeanS-B w/o MIN/MAX	StDev	%CV																								Chart Number	P3 (1:400) Slide#17222 rRequest#White Alexa488_GenePixLoaner_P550 1/15/2015 YL	AvgMeanS-B w/o MIN/MAX	StDev	%CV
1	Gala-Sp8	40.75	4.99166	12.2495																								482	Neu5Aca2-3Galb1-4GlcNAcb1-2Mana1-6(Neu5Aca2-3Galb1-4GlcNAcb1-2Mana1-3)Manb1-4GlcNAcb1-4(Fuca1-6)GlcNAcb-Sp24	4055	339.925	8.38285
2	Glca-Sp8	55.75	9.53502	17.1032																								461	Neu5Aca2-3Galb1-4GlcNAcb1-6(Neu5Aca2-3Galb1-4GlcNAcb1-2)Mana1-6(GlcNAcb1-4)(Neu5Aca2-3Galb1-4GlcNAcb1-4(Neu5Aca2-3Galb1-4GlcNAcb1-2)Mana1-3)Manb1-4GlcNAcb1-4GlcNAcb-Sp21	3563.5	299.404	8.40198
3	Mana-Sp8	38.75	7.80491	20.1417																								459	Neu5Aca2-3Galb1-4GlcNAcb1-4Mana1-6(GlcNAcb1-4)(Neu5Aca2-3Galb1-4GlcNAcb1-4(Neu5Aca2-3Galb1-4GlcNAcb1-2)Mana1-3)Manb1-4GlcNAcb1-4GlcNAcb-Sp21	2904	925.595	31.8731
4	GalNAca-Sp8	36.25	3.86221	10.6544																								254	Neu5Aca2-3Galb1-4(Fuca1-3)GlcNAcb-Sp0	2460.25	158.647	6.44842
5	GalNAca-Sp15	54	13.2413	24.521																								473	Neu5Aca2-3Galb1-3GlcNAcb1-6(Neu5Aca2-3Galb1-3GlcNAcb1-2)Mana1-6(Neu5Aca2-3Galb1-3GlcNAcb1-2Mana1-3)Manb1-4GlcNAcb1-4GlcNAcb-Sp19	2443.25	412.28	16.8743
6	Fuca-Sp8	33.25	9.67385	29.0943																								256	Neu5Aca2-3Galb1-4(Fuca1-3)GlcNAcb1-3Galb-Sp8	2236	280.798	12.558
7	Fuca-Sp9	37.25	3.20156	8.5948																								246	Neu5Aca2-3Galb1-3GalNAcb1-3Gala1-4Galb1-4Glcb-Sp0	2228.25	568.667	25.5208
8	Rhaa-Sp8	34	9.62635	28.3128																								533	Neu5Aca2-3Galb1-4(Fuca1-3)GlcNAcb1-2Mana-Sp0	2001.75	79.3405	3.96356
9	Neu5Aca-Sp8	52.75	4.03113	7.64195																								253	Neu5Aca2-3Galb1-4(Fuca1-3)GlcNAcb1-3Galb1-4(Fuca1-3)GlcNAcb1-3Galb1-4(Fuca1-3)GlcNAcb-Sp0	1840	287.771	15.6397
10	Neu5Aca-Sp11	23.25	0.957427	4.11797																								324	Neu5Aca2-3Galb1-4GlcNAcb1-2Mana1-6(Neu5Aca2-3Galb1-4GlcNAcb1-2Mana1-3)Manb1-4GlcNAcb1-4GlcNAcb-Sp12	1781	343.673	19.2966
11	Neu5Acb-Sp8	23	2.44949	10.65																								458	Neu5Aca2-3Galb1-4GlcNAcb1-2Mana1-6(GlcNAcb1-4)(Neu5Aca2-3Galb1-4GlcNAcb1-2Mana1-3)Manb1-4GlcNAcb1-4GlcNAcb-Sp21	1485.25	139.256	9.37593
12	Galb-Sp8	50.25	8.34166	16.6003																								606	Neu5Aca2-3Galb1-4GlcNAcb1-3Galb1-4GlcNAcb1-3Galb1-4GlcNAcb1-2Mana1-6(Neu5Aca2-3Galb1-4GlcNAcb1-3Galb1-4GlcNAcb1-3Galb1-4GlcNAcb1-2Mana1-3)Manb1-4GlcNAcb1-4GlcNAcb-Sp12	1447.5	105.371	7.2795
13	Glcb-Sp8	39.75	4.92443	12.3885																								325	Neu5Aca2-3Galb1-4GlcNAcb1-2Mana1-6(Neu5Aca2-6Galb1-4GlcNAcb1-2Mana1-3)Manb1-4GlcNAcb1-4GlcNAcb-Sp12	1411.75	274.14	19.4185
14	Manb-Sp8	42.75	3.59398	8.40696																								258	Neu5Aca2-3Galb1-4GlcNAcb1-3Galb1-4GlcNAcb1-3Galb1-4GlcNAcb-Sp0	1336.75	105.263	7.87453
15	GalNAcb-Sp8	26.5	2.08167	7.85534																								240	Neu5Aca2-3Galb1-3(Fuca1-4)GlcNAcb1-3Galb1-4(Fuca1-3)GlcNAcb-Sp0	1238.25	27.1953	2.19627
16	GlcNAcb-Sp0	33	9.93311	30.1003																								605	Neu5Aca2-6Galb1-4GlcNAcb1-3Galb1-4GlcNAcb1-3Galb1-4GlcNAcb1-2Mana1-6(Neu5Aca2-6Galb1-4GlcNAcb1-3Galb1-4GlcNAcb1-3Galb1-4GlcNAcb1-2Mana1-3)Manb1-4GlcNAcb1-4GlcNAcb-Sp12	1227.75	409.709	33.3707
17	GlcNAcb-Sp8	26	9.48683	36.4878																								294	Neu5Aca2-3Galb1-3GlcNAcb1-3Galb1-3GlcNAcb-Sp0	1216.5	66.2244	5.44384
18	GlcN(Gc)b-Sp8	37.25	2.75379	7.39271																								525	Neu5Aca2-3Galb1-3GlcNAcb1-2Mana-Sp0	1199.75	99.1174	8.2615
19	Galb1-4GlcNAcb1-6(Galb1-4GlcNAcb1-3)GalNAca-Sp8	25	5.2915	21.166																								602	Neu5Aca2-3Galb1-4GlcNAcb1-3Galb1-4GlcNAcb1-2Mana1-6(Neu5Aca2-3Galb1-4GlcNAcb1-3Galb1-4GlcNAcb1-2Mana1-3)Manb1-4GlcNAcb1-4GlcNAcb-Sp12	1196.5	126.392	10.5635
20	Galb1-4GlcNAcb1-6(Galb1-4GlcNAcb1-3)GalNAc-Sp14	20.5	1.29099	6.29753																								317	Neu5Aca2-3Galb1-4GlcNAcb1-6(Neu5Aca2-3Galb1-3)GalNAca-Sp14	1103.25	186.684	16.9213
21	GlcNAcb1-6(GlcNAcb1-4)(GlcNAcb1-3)GlcNAc-Sp8	25.5	3.87298	15.1882																								460	Neu5Aca2-3Galb1-4GlcNAcb1-6(Neu5Aca2-3Galb1-4GlcNAcb1-2)Mana1-6(GlcNAcb1-4)(Neu5Aca2-3Galb1-4GlcNAcb1-2Mana1-3)Manb1-4GlcNAcb1-4GlcNAcb-Sp21	1093	368.983	33.7588
22	6S(3S)Galb1-4(6S)GlcNAcb-Sp0	27	3.74166	13.858																								330	Neu5Aca2-3Galb1-3(Fuca1-4)GlcNAcb1-3Galb1-3(Fuca1-4)GlcNAcb-Sp0	1086.25	118.362	10.8964
23	6S(3S)Galb1-4GlcNAcb-Sp0	25.75	1.5	5.82524																								465	Neu5Aca2-6Galb1-4GlcNAcb1-6(Neu5Aca2-6Galb1-4GlcNAcb1-2)Mana1-6(GlcNAcb1-4)(Neu5Aca2-6Galb1-4GlcNAcb1-4(Neu5Aca2-6Galb1-4GlcNAcb1-2)Mana1-3)Manb1-4GlcNAcb1-4GlcNAcb-Sp21	1010	99.4418	9.84572
24	(3S)Galb1-4(Fuca1-3)(6S)Glc-Sp0	58.25	1.70783	2.93189																								263	Neu5Aca2-3Galb1-4Glcb-Sp0	1008.75	99.0972	9.82376
25	(3S)Galb1-4Glcb-Sp8	28.75	8.34166	29.0145																								599	Neu5Aca2-3Galb1-4GlcNAcb1-3Galb1-4GlcNAcb1-6(Galb1-3)GalNAca-Sp14	999.25	73.7445	7.37998
26	(3S)Galb1-4(6S)Glcb-Sp0	25.5	3.87298	15.1882																								463	Neu5Aca2-6Galb1-4GlcNAcb1-4Mana1-6(GlcNAcb1-4)(Neu5Aca2-6Galb1-4GlcNAcb1-4(Neu5Aca2-6Galb1-4GlcNAcb1-2)Mana1-3)Manb1-4GlcNAcb1-4GlcNAcb-Sp21	990.25	51.6745	5.21832
27	(3S)Galb1-4(6S)Glcb-Sp8	43.25	12.5797	29.0861																								591	Neu5Aca2-3Galb1-4GlcNAcb1-3Galb1-4GlcNAcb1-3GalNAca-Sp14	956.75	67.2725	7.03135
28	(3S)Galb1-3(Fuca1-4)GlcNAcb-Sp8	34.75	6.39661	18.4075																								271	Neu5Aca2-6Galb1-4GlcNAcb1-3Galb1-4GlcNAcb-Sp0	944.75	26.9119	2.84857
29	(3S)Galb1-3GalNAca-Sp8	38.75	17.6328	45.5041																								255	Neu5Aca2-3Galb1-4(Fuca1-3)GlcNAcb-Sp8	883.25	91.2081	10.3264
30	(3S)Galb1-3GlcNAcb-Sp0	27.25	8.46069	31.0484																								239	Neu5Aca2-3Galb1-3(Fuca1-4)GlcNAcb-Sp8	878.75	102.321	11.6439
31	(3S)Galb1-3GlcNAcb-Sp8	28.25	2.21736	7.84905																								247	Neu5Aca2-3Galb1-3GlcNAcb1-3Galb1-4GlcNAcb-Sp0	836.25	130.602	15.6176
32	(3S)Galb1-4(Fuca1-3)GlcNAc-Sp0	17.75	4.03113	22.7106																								223	Neu5Aca2-3Galb1-3GalNAca-Sp8	798	59.234	7.42281
33	(3S)Galb1-4(Fuca1-3)GlcNAc-Sp8	28.75	1.5	5.21739																								595	Neu5Aca2-3Galb1-4GlcNAcb1-3Galb1-4GlcNAcb1-6(Neu5Aca2-3Galb1-4GlcNAcb1-3Galb1-4GlcNAcb1-3)GalNAca-Sp14	797	193.613	24.2927
34	(3S)Galb1-4(6S)GlcNAcb-Sp0	22.25	0.5	2.24719																								478	Neu5Aca2-3Galb1-4GlcNAcb1-6GalNAca-Sp14	793	29.1776	3.6794
35	(3S)Galb1-4(6S)GlcNAcb-Sp8	29	2.94392	10.1514																								272	Neu5Aca2-6Galb1-4Glcb-Sp0	781.75	44.7391	5.72294
36	(3S)Galb1-4GlcNAcb-Sp0	22.75	2.62996	11.5602																								282	Neu5Gca2-3Galb1-4(Fuca1-3)GlcNAcb-Sp0	778.25	66.5902	8.5564
37	(3S)Galb1-4GlcNAcb-Sp8	0.25	62.3398	24935.9																								603	GlcNAcb1-6(Neu5Aca2-3Galb1-3)GalNAca-Sp14	776.25	20.0229	2.57944
38	(3S)Galb-Sp8	40.5	3.69685	9.12801																								55	Neu5Aca2-6Galb1-4GlcNAcb1-2Mana1-6(Neu5Aca2-6Galb1-4GlcNAcb1-2Mana1-3)Manb1-4GlcNAcb1-4GlcNAcb-Sp12	764.75	76.8087	10.0436
39	(6S)(4S)Galb1-4GlcNAcb-Sp0	21.25	2.06155	9.70143																								257	Neu5Aca2-3Galb1-4(Fuca1-3)GlcNAcb1-3Galb1-4GlcNAcb-Sp8	747.5	46.2565	6.18816
40	(4S)Galb1-4GlcNAcb-Sp8	25.25	3.59398	14.2336																								250	Neu5Aca2-3Galb1-3GlcNAcb-Sp8	745.5	36.6288	4.91332
41	(6P)Mana-Sp8	30.25	6.84957	22.6432																								295	Neu5Aca2-3Galb1-4GlcNAcb1-3Galb1-3GlcNAcb-Sp0	743.75	40.4011	5.43208
42	(6S)Galb1-4Glcb-Sp0	26	7.95822	30.6086																								492	Galb1-4(Fuca1-3)GlcNAcb1-6(Neu5Aca2-6(Neu5Aca2-3Galb1-3)GlcNAcb1-3)Galb1-4Glc-Sp21	731	38.6695	5.28995
43	(6S)Galb1-4Glcb-Sp8	27	4.76095	17.6332																								260	Neu5Aca2-3Galb1-4GlcNAcb-Sp8	698.5	24.7319	3.54072
44	(6S)Galb1-4GlcNAcb-Sp8	27	6.733	24.937																								398	Neu5Aca2-3Galb1-3GlcNAcb1-3GalNAca-Sp14	644	35.8143	5.56123
45	(6S)Galb1-4(6S)Glcb-Sp8	26.25	2.98608	11.3755																								440	Neu5Aca2-3Galb1-4GlcNAcb1-3Galb-Sp8	642.75	95.6116	14.8754
46	Neu5Aca2-3(6S)Galb1-4GlcNAcb-Sp8	270.25	27.5363	10.1892																								269	Neu5Aca2-6Galb1-4GlcNAcb-Sp8	642.25	55.3737	8.62183
47	(6S)GlcNAcb-Sp8	24.75	2.62996	10.6261																								331	Neu5Aca2-6Galb1-4GlcNAcb1-3Galb1-4GlcNAcb1-3Galb1-4GlcNAcb-Sp0	638	52.2494	8.18956
48	Neu5,9Ac2a-Sp8	34.5	3.51188	10.1794																								470	Neu5Aca2-3Galb1-4GlcNAcb1-6(Neu5Aca2-3Galb1-4GlcNAcb1-3)GalNAca-Sp14	622.75	17.7459	2.8496
49	Neu5,9Ac2a2-6Galb1-4GlcNAcb-Sp8	20.5	2.38048	11.6121																								270	Neu5Aca2-6Galb1-4GlcNAcb1-3Galb1-4(Fuca1-3)GlcNAcb1-3Galb1-4(Fuca1-3)GlcNAcb-Sp0	616.75	105	17.0247
50	Mana1-6(Mana1-3)Manb1-4GlcNAcb1-4GlcNAcb-Sp12	19.5	1.73205	8.88231																								259	Neu5Aca2-3Galb1-4GlcNAcb-Sp0	592.25	55.3737	9.34972
51	Mana1-6(Mana1-3)Manb1-4GlcNAcb1-4GlcNAcb-Sp13	22	3.55903	16.1774																								238	Neu5Aca2-3Galb1-3(6S)GlcNAc-Sp8	575.25	68.9269	11.9821
52	GlcNAcb1-2Mana1-6(GlcNAcb1-2Mana1-3)Manb1-4GlcNAcb1-4GlcNAcb-Sp12	20	1.41421	7.07107																								234	Neu5Aca2-3Galb1-3GalNAcb1-4(Neu5Aca2-3)Galb1-4Glcb-Sp0	570.5	55.5248	9.73265
53	GlcNAcb1-2Mana1-6(GlcNAcb1-2Mana1-3)Manb1-4GlcNAcb1-4GlcNAcb-Sp13	31	3.74166	12.0699																								249	Neu5Aca2-3Galb1-3GlcNAcb-Sp0	565.75	44.8209	7.92239
54	Galb1-4GlcNAcb1-2Mana1-6(Galb1-4GlcNAcb1-2Mana1-3)Manb1-4GlcNAcb1-4GlcNAcb-Sp12	19.25	9.28709	48.2446																								245	Neu5Aca2-3Galb-Sp8	547.5	44.8144	8.18528
55	Neu5Aca2-6Galb1-4GlcNAcb1-2Mana1-6(Neu5Aca2-6Galb1-4GlcNAcb1-2Mana1-3)Manb1-4GlcNAcb1-4GlcNAcb-Sp12	764.75	76.8087	10.0436																								243	Neu5Aca2-6(Neu5Aca2-3Galb1-3)GalNAca-Sp8	521	132.25	25.3838
56	Neu5Aca2-6Galb1-4GlcNAcb1-2Mana1-6(Neu5Aca2-6Galb1-4GlcNAcb1-2Man-a1-3)Manb1-4GlcNAcb1-4GlcNAcb-Sp21	184	9.62635	5.23171																								244	Neu5Aca2-6(Neu5Aca2-3Galb1-3)GalNAca-Sp14	484.25	68.5243	14.1506
57	Neu5Aca2-6Galb1-4GlcNAcb1-2Mana1-6(Neu5Aca2-6Galb1-4GlcNAcb1-2Mana1-3)Manb1-4GlcNAcb1-4GlcNAcb-Sp24	370.75	42.8204	11.5497																								273	Neu5Aca2-6Galb1-4Glcb-Sp8	484	32.5372	6.72255
58	Fuca1-2Galb1-3GalNAcb1-3Gala-Sp9	28.5	2.64575	9.28334																								375	Neu5Aca2-3Galb1-4GlcNAcb1-3GalNAc-Sp14	467	32.0624	6.86562
59	Fuca1-2Galb1-3GalNAcb1-3Gala1-4Galb1-4Glcb-Sp9	19.75	3.30404	16.7293																								328	Neu5,9Ac2a2-3Galb1-3GlcNAcb-Sp0	436.25	16.8795	3.86922
60	Fuca1-2Galb1-3(Fuca1-4)GlcNAcb-Sp8	34.5	1.91485	5.5503																								604	Neu5Aca2-6Galb1-4GlcNAcb1-3Galb1-4GlcNAcb1-6(Neu5Aca2-6Galb1-4GlcNAcb1-3Galb1-4GlcNAcb1-3)GalNAca-Sp14	431.25	27.0231	6.26623
61	Fuca1-2Galb1-3GalNAca-Sp8	27.75	10.6262	38.2927																								600	Neu5Aca2-6Galb1-4GlcNAcb1-3Galb1-4GlcNAcb1-6(Galb1-3)GalNAca-Sp14	429	53.6967	12.5167
62	Fuca1-2Galb1-3GalNAca-Sp14	18.25	2.5	13.6986																								230	Neu5Aca2-3(6S)Galb1-4(Fuca1-3)GlcNAcb-Sp8	426.75	68.3831	16.0242
63	Fuca1-2Galb1-3GalNAcb1-4(Neu5Aca2-3)Galb1-4Glcb-Sp0	27.75	2.87228	10.3506																								268	Neu5Aca2-6Galb1-4GlcNAcb-Sp0	424	65.238	15.3863
64	Fuca1-2Galb1-3GalNAcb1-4(Neu5Aca2-3)Galb1-4Glcb-Sp9	20.5	3.10913	15.1665																								261	Neu5Aca2-3Galb1-4GlcNAcb1-3Galb1-4GlcNAcb-Sp0	387.5	331.001	85.4196
65	Fuca1-2Galb1-3GlcNAcb1-3Galb1-4Glcb-Sp8	21.5	2.88675	13.4268																								327	Neu5,9Ac2a2-3Galb1-4GlcNAcb-Sp0	377	47.6585	12.6415
66	Fuca1-2Galb1-3GlcNAcb1-3Galb1-4Glcb-Sp10	53.25	32.5103	61.0521																								480	Neu5Aca2-6Galb1-4 GlcNAcb1-6(Neu5Aca2-6Galb1-4GlcNAcb1-3)GalNAca-Sp14	374.5	23.5584	6.29064
67	Fuca1-2Galb1-3GlcNAcb-Sp0	22.5	4.12311	18.3249																								252	Neu5Aca2-3Galb1-4(Fuca1-3)(6S)GlcNAcb-Sp8	371	33.8329	9.11939
68	Fuca1-2Galb1-3GlcNAcb-Sp8	28	3.16228	11.2938																								57	Neu5Aca2-6Galb1-4GlcNAcb1-2Mana1-6(Neu5Aca2-6Galb1-4GlcNAcb1-2Mana1-3)Manb1-4GlcNAcb1-4GlcNAcb-Sp24	370.75	42.8204	11.5497
69	Fuca1-2Galb1-4(Fuca1-3)GlcNAcb1-3Galb1-4(Fuca1-3)GlcNAcb-Sp0	22.75	2.06155	9.06177																								266	Neu5Aca2-6GalNAcb1-4GlcNAcb-Sp0	365.25	69.4184	19.0057
70	Fuca1-2Galb1-4(Fuca1-3)GlcNAcb1-3Galb1-4(Fuca1-3)GlcNAcb1-3Galb1-4(Fuca1-3)GlcNAcb-Sp0	23.25	1.70783	7.34548																								411	Neu5Aca2-3Galb1-3GalNAcb1-4(Neu5Aca2-8Neu5Aca2-3)Galb1-4Glcb-Sp0	363.75	38.5778	10.6056
71	Fuca1-2Galb1-4(Fuca1-3)GlcNAcb-Sp0	30	0.816497	2.72166																								251	Neu5Aca2-3Galb1-4(6S)GlcNAcb-Sp8	353.5	50.4546	14.2729
72	Fuca1-2Galb1-4(Fuca1-3)GlcNAcb-Sp8	33.5	6.60808	19.7256																								490	Neu5Aca2-3Galb1-3GlcNAcb1-6GalNAca-Sp14	353	31.5066	8.92539
73	Fuca1-2Galb1-4GlcNAcb1-3Galb1-4GlcNAcb-Sp0	24.5	1.73205	7.0696																								242	Neu5Aca2-3Galb1-3(6S)GalNAca-Sp8	350	56.9971	16.2849
74	Fuca1-2Galb1-4GlcNAcb1-3Galb1-4GlcNAcb1-3Galb1-4GlcNAcb-Sp0	38.25	16.5	43.1373																								607	Neu5Aca2-6Galb1-4GlcNAcb1-3Galb1-4GlcNAcb1-2Mana1-6(Neu5Aca2-6Galb1-4GlcNAcb1-3Galb1-4GlcNAcb1-2Mana1-3)Manb1-4GlcNAcb1-4GlcNAcb-Sp12	347	7.87401	2.26917
75	Fuca1-2Galb1-4GlcNAcb-Sp0	23.5	6.95222	29.5839																								347	Neu5Aca2-6Galb1-4GlcNAcb1-2Mana1-3Manb1-4GlcNAcb1-4GlcNAc-Sp12	329	37.1932	11.3049
76	Fuca1-2Galb1-4GlcNAcb-Sp8	35.75	5.37742	15.0417																								346	Neu5Aca2-6Galb1-4GlcNAcb1-2Mana1-6Manb1-4GlcNAcb1-4GlcNAc-Sp12	328.25	27.7894	8.46592
77	Fuca1-2Galb1-4Glcb-Sp0	26.75	2.62996	9.83161																								344	Neu5Aca2-6Galb1-4GlcNAcb1-2Mana1-6(Mana1-3)Manb1-4GlcNAcb1-4GlcNAc-Sp12	321.25	24.8512	7.73579
78	Fuca1-2Galb-Sp8	29.5	4.43471	15.0329																								329	Neu5Aca2-6Galb1-4GlcNAcb1-3Galb1-3GlcNAcb-Sp0	290.5	18.3757	6.32555
79	Fuca1-3GlcNAcb-Sp8	26	1.82574	7.02208																								237	Neu5Aca2-3GalNAcb1-4GlcNAcb-Sp0	277.75	11.7296	4.22308
80	Fuca1-4GlcNAcb-Sp8	21.5	2.08167	9.68217																								596	Neu5Aca2-6Galb1-4GlcNAcb1-3Galb1-4GlcNAcb1-3GalNAca-Sp14	275	47.9236	17.4267
81	Fucb1-3GlcNAcb-Sp8	34	5.83095	17.1499																								46	Neu5Aca2-3(6S)Galb1-4GlcNAcb-Sp8	270.25	27.5363	10.1892
82	GalNAca1-3(Fuca1-2)Galb1-3GlcNAcb-Sp0	25.5	1.29099	5.06272																								274	Neu5Aca2-6Galb-Sp8	259	26.3944	10.1909
83	GalNAca1-3(Fuca1-2)Galb1-4(Fuca1-3)GlcNAcb-Sp0	40.25	3.30404	8.20879																								264	Neu5Aca2-3Galb1-4Glcb-Sp8	247	368.302	149.11
84	(3S)Galb1-4(Fuca1-3)Glcb-Sp0	33.75	4.03113	11.9441																								464	Neu5Aca2-6Galb1-4GlcNAcb1-6(Neu5Aca2-6Galb1-4GlcNAcb1-2)Mana1-6(GlcNAcb1-4)(Neu5Aca2-6Galb1-4GlcNAcb1-2Mana1-3)Manb1-4GlcNAcb1-4GlcNAcb-Sp21	239.5	20.2073	8.43727
85	GalNAca1-3(Fuca1-2)Galb1-4GlcNAcb-Sp0	26.25	3.0957	11.7931																								241	Neu5Aca2-3Galb1-4(Neu5Aca2-3Galb1-3)GlcNAcb-Sp8	238.25	277.188	116.343
86	GalNAca1-3(Fuca1-2)Galb1-4GlcNAcb-Sp8	21.75	6.39661	29.4097																								267	Neu5Aca2-6Galb1-4(6S)GlcNAcb-Sp8	225.5	38.6997	17.1617
87	GalNAca1-3(Fuca1-2)Galb1-4Glcb-Sp0	23.75	1.25831	5.29813																								501	Neu5Aca2-6GalNAcb1-4(6S)GlcNAcb-Sp8	220	43.2743	19.6701
88	GlcNAcb1-3Galb1-3GalNAca-Sp8	30.75	3.86221	12.56																								481	Neu5Aca2-6Galb1-4GlcNAcb1-2Mana1-6(Neu5Aca2-6Galb1-4GlcNAcb1-2Mana1-3)Manb1-4GlcNAcb1-4(Fuca1-6)GlcNAcb-Sp24	217.75	104.011	47.7662
89	GalNAca1-3(Fuca1-2)Galb-Sp8	30.75	9.74252	31.683																								345	Mana1-6(Neu5Aca2-6Galb1-4GlcNAcb1-2Mana1-3)Manb1-4GlcNAcb1-4GlcNAc-Sp12	206	18.4029	8.93345
90	GalNAca1-3(Fuca1-2)Galb-Sp18	32.5	10.6301	32.7081																								56	Neu5Aca2-6Galb1-4GlcNAcb1-2Mana1-6(Neu5Aca2-6Galb1-4GlcNAcb1-2Man-a1-3)Manb1-4GlcNAcb1-4GlcNAcb-Sp21	184	9.62635	5.23171
91	GalNAca1-3GalNAcb-Sp8	36	4.89898	13.6083																								601	Neu5Aca2-6Galb1-4GlcNAcb1-6(Galb1-3)GalNAca-Sp14	181.25	25.4477	14.0401
92	GalNAca1-3Galb-Sp8	31.75	3.59398	11.3196																								462	Neu5Aca2-6Galb1-4GlcNAcb1-2Mana1-6(GlcNAcb1-4)(Neu5Aca2-6Galb1-4GlcNAcb1-2Mana1-3)Manb1-4GlcNAcb1-4GlcNAcb-Sp21	179	11.8322	6.61015
93	GalNAca1-4(Fuca1-2)Galb1-4GlcNAcb-Sp8	29.25	0.957427	3.27326																								336	Neu5Aca2-3Galb1-4(Fuca1-3)GlcNAcb1-6(Neu5Aca2-3Galb1-3)GalNAc-Sp14	153.25	31.5951	20.6167
94	GalNAcb1-3GalNAca-Sp8	28	1.82574	6.52051																								542	Neu5Gca2-3Galb1-4GlcNAcb1-3Galb1-4GlcNAcb1-2Mana1-6(Neu5Gca2-3Galb1-4GlcNAcb1-3Galb1-4GlcNAcb1-2Mana1-3)Manb1-4GlcNAcb1-4GlcNAcb-Sp24	151	27.8209	18.4244
95	GalNAcb1-3(Fuca1-2)Galb-Sp8	24.25	1.89297	7.80606																								319	Galb1-4GlcNAcb1-2Mana1-6(Neu5Aca2-6Galb1-4GlcNAcb1-2Mana1-3)Manb1-4GlcNAcb1-4GlcNAcb-Sp12	146.25	144.359	98.7072
96	GalNAcb1-3Gala1-4Galb1-4GlcNAcb-Sp0	29.75	1.25831	4.2296																								308	Neu5Aca2-6Galb1-4GlcNAcb1-2Mana1-6(GlcNAcb1-2Mana1-3)Manb1-4GlcNAcb1-4GlcNAcb-Sp12	120.75	11.3835	9.4273
97	GalNAcb1-4(Fuca1-3)GlcNAcb-Sp0	29.75	16.2147	54.5032																								451	Neu5Aca2-8Neu5Aca2-3Galb1-3GalNAcb1-4(Neu5Aca2-8Neu5Aca2-3)Galb1-4Glcb-Sp0	116.75	4.64579	3.97926
98	GalNAcb1-4GlcNAcb-Sp0	30.75	2.06155	6.70424																								377	Neu5Aca2-3Galb1-4(Fuca1-3)GlcNAcb1-3GalNAca-Sp14	112	7.43864	6.64164
99	GalNAcb1-4GlcNAcb-Sp8	-538	635.453	-118.114																								299	Neu5Aca2-3Galb1-4(Fuca1-3)GlcNAcb1-6(Galb1-3)GalNAca-Sp14	104.25	6.99405	6.70892
100	Gala1-2Galb-Sp8	30.5	0.57735	1.89295																								364	Fuca1-4(Galb1-3)GlcNAcb1-2Mana1-6(Fuca1-4(Galb1-3)GlcNAcb1-2Mana1-3)Manb1-4GlcNAcb1-4(Fuca1-6)GlcNAcb-Sp22	83.5	5.25991	6.29929
101	Gala1-3(Fuca1-2)Galb1-3GlcNAcb-Sp0	24.5	1	4.08163																								361	Fuca1-2Galb1-4(Fuca1-3)GlcNAcb1-2Mana1-6(Fuca1-2Galb1-4(Fuca1-3)GlcNAcb1-2Mana1-3)Manb1-4GlcNAcb1-4GlcNAb-Sp20	79.5	5.19615	6.53604
102	Gala1-3(Fuca1-2)Galb1-3GlcNAcb-Sp8	28.25	3.77492	13.3625																								394	Gala1-3Galb1-3(Fuca1-4)GlcNAcb1-2Mana1-6(Gala1-3Galb1-3(Fuca1-4)GlcNAcb1-2Mana1-3)Manb1-4GlcNAcb1-4GlcNAc-Sp19	68.75	6.89807	10.0336
103	Gala1-3(Fuca1-2)Galb1-4(Fuca1-3)GlcNAcb-Sp0	24.25	3.0957	12.7658																								148	Galb1-3GlcNAcb1-3Galb1-4Glcb-Sp10	68.25	37.2055	54.5136
104	Gala1-3(Fuca1-2)Galb1-4(Fuca1-3)GlcNAcb-Sp8	30.5	8.58293	28.1408																								393	Gala1-3Galb1-3GlcNAcb1-2Mana1-6(Gala1-3Galb1-3GlcNAcb1-2Mana1-3)Manb1-4GlcNAcb1-4GlcNAc-Sp19	68.25	8.95824	13.1256
105	Gala1-3(Fuca1-2)Galb1-4GlcNAc-Sp0	21.5	4.04145	18.7975																								126	Galb1-3(Fuca1-4)GlcNAcb1-3Galb1-4(Fuca1-3)GlcNAcb-Sp0	67.75	65.8553	97.2034
106	Gala1-3(Fuca1-2)Galb1-4Glcb-Sp0	29	2.94392	10.1514																								476	Neu5Aca2-6Galb1-4GlcNAcb1-6(Galb1-3GlcNAcb1-3)Galb1-4Glcb-Sp21	66.5	8.58293	12.9067
107	Gala1-3(Fuca1-2)Galb-Sp8	27.5	5.25991	19.127																								117	Gala1-3Galb1-4Glc-Sp10	65	52.0705	80.1084
108	Gala1-3(Fuca1-2)Galb-Sp18	21.25	0.957427	4.50554																								358	KDNa2-3Galb1-3GalNAca-Sp14	63	43.4434	68.9579
109	Gala1-4(Gala1-3)Galb1-4GlcNAcb-Sp8	24.25	0.957427	3.94815																								374	Fuca1-4(Fuca1-2Galb1-3)GlcNAcb1-2Mana1-3(Fuca1-4(Fuca1-2Galb1-3)GlcNAcb1-2Mana1-3)Manb1-4GlcNAcb1-4GlcNAcb-Sp19	62.25	9.53502	15.3173
110	Gala1-3GalNAca-Sp8	28	1.41421	5.05076																								419	Fuca1-2Galb1-4GlcNAcb1-2Mana1-6(Fuca1-2Galb1-4GlcNAcb1-2Mana1-3)Manb1-4GlcNAcb1-4(Fuca1-6)GlcNAcb-Sp22	61.75	9.87843	15.9975
111	Gala1-3GalNAca-Sp16	19.5	2.38048	12.2076																								413	GalNAca1-3(Fuca1-2)Galb1-4GlcNAcb1-3GalNAca-Sp14	61.5	43.5622	70.8329
112	Gala1-3GalNAcb-Sp8	29.75	3.77492	12.6888																								540	Galb1-4GlcNAcb1-3Galb1-4GlcNAcb1-2Mana1-6(Galb1-4GlcNAcb1-3Galb1-4GlcNAcb1-2Mana1-3)Manb1-4GlcNAcb1-4GlcNAcb-Sp12	59.75	6.39661	10.7056
113	Gala1-3Galb1-4(Fuca1-3)GlcNAcb-Sp8	22	1.82574	8.29883																								558	Galb1-4GlcNAcb1-3Galb1-4GlcNAcb1-6(Galb1-4GlcNAcb1-3Galb1-4GlcNAcb1-2)Mana1-6(Galb1-4GlcNAcb1-3Galb1-4GlcNAcb1-2Mana1-3)Mana1-4GlcNAcb1-4GlcNAc-Sp24	59	1.82574	3.09448
114	Gala1-3Galb1-3GlcNAcb-Sp0	24.5	3.10913	12.6903																								24	(3S)Galb1-4(Fuca1-3)(6S)Glc-Sp0	58.25	1.70783	2.93189
115	Gala1-3Galb1-4GlcNAcb-Sp8	28	2.44949	8.74818																								341	GlcNAca1-4Galb1-4GlcNAcb1-3Galb1-4(Fuca1-3)GlcNAcb1-3Galb1-4(Fuca1-3)GlcNAcb-Sp0	57.5	4.79583	8.34058
116	Gala1-3Galb1-4Glcb-Sp0	31.5	3.87298	12.2952																								2	Glca-Sp8	55.75	9.53502	17.1032
117	Gala1-3Galb1-4Glc-Sp10	65	52.0705	80.1084																								141	Galb1-3GalNAca-Sp16	54.5	12.8193	23.5216
118	Gala1-3Galb-Sp8	28	4.69042	16.7515																								5	GalNAca-Sp15	54	13.2413	24.521
119	Gala1-4(Fuca1-2)Galb1-4GlcNAcb-Sp8	15.5	19.74	127.355																								66	Fuca1-2Galb1-3GlcNAcb1-3Galb1-4Glcb-Sp10	53.25	32.5103	61.0521
120	Gala1-4Galb1-4GlcNAcb-Sp0	24	7.61577	31.7324																								403	Gala1-4Galb1-4GlcNAcb1-2Mana1-6(Gala1-4Galb1-4GlcNAcb1-2Mana1-3)Manb1-4GlcNAcb1-4GlcNAcb-Sp24	53.25	1.25831	2.36302
121	Gala1-4Galb1-4GlcNAcb-Sp8	26	0.816497	3.14037																								471	Fuca1-2Galb1-4(Fuca1-3)GlcNAcb1-2Mana1-6(Fuca1-2Galb1-4(Fuca1-3)GlcNAcb1-2Mana1-3)Manb1-4GlcNAcb1-4(Fuca1-6)GlcNAcb-Sp24	53.25	2.87228	5.39396
122	Gala1-4Galb1-4Glcb-Sp0	-155.75	127.382	-81.7864																								9	Neu5Aca-Sp8	52.75	4.03113	7.64195
123	Gala1-4GlcNAcb-Sp8	28.25	3.20156	11.333																								472	Fuca1-2Galb1-3(Fuca1-4)GlcNAcb1-2Mana1-6(Fuca1-2Galb1-3(Fuca1-4)GlcNAcb1-2Mana1-3)Manb1-4GlcNAcb1-4(Fuca1-6)GlcNAcb1-4(Fuca1-6)GlcNAcb-Sp19	52.75	0.957427	1.81503
124	Gala1-6Glcb-Sp8	28.25	4.78714	16.9456																								292	Galb1-4(Fuca1-3)GlcNAcb1-3Galb1-3(Fuca1-4)GlcNAcb-Sp0	52.5	8.58293	16.3484
125	Galb1-2Galb-Sp8	28	5.94418	21.2292																								425	Fuca1-2Galb1-3GlcNAcb1-2Mana1-6(Fuca1-2Galb1-3GlcNAcb1-2Mana1-3)Manb1-4GlcNAcb1-4(Fuca1-6)GlcNAcb-Sp22	52.5	0.57735	1.09971
126	Galb1-3(Fuca1-4)GlcNAcb1-3Galb1-4(Fuca1-3)GlcNAcb-Sp0	67.75	65.8553	97.2034																								235	Neu5Aca2-6(Neu5Aca2-3)GalNAca-Sp8	52	24.5085	47.1317
127	Galb1-3GlcNAcb1-3Galb1-4(Fuca1-3)GlcNAcb-Sp0	18	3.26599	18.1444																								452	GalNAcb1-4Galb1-4Glcb-Sp0	50.75	8.69387	17.1308
128	Galb1-3(Fuca1-4)GlcNAc-Sp0	27.75	8.05709	29.0346																								12	Galb-Sp8	50.25	8.34166	16.6003
129	Galb1-3(Fuca1-4)GlcNAc-Sp8	21.5	1.29099	6.00463																								303	GlcNAcb1-6(Galb1-4GlcNAcb1-3)Galb1-4GlcNAc-Sp0	50.25	6.84957	13.631
130	Fuca1-4(Galb1-3)GlcNAcb-Sp8	30.75	4.57347	14.8731																								146	Galb1-3Galb-Sp8	49.75	20.2382	40.6797
131	Galb1-4GlcNAcb1-6GalNAca-Sp8	28.25	4.42531	15.6648																								284	Neu5Gca2-3Galb1-4Glcb-Sp0	48.75	2.21736	4.54842
132	Galb1-4GlcNAcb1-6GalNAc-Sp14	25.5	2.64575	10.3755																								395	Neu5Aca2-3Galb1-3GlcNAcb1-2Mana1-6(Neu5Aca2-3Galb1-3GlcNAcb1-2Mana1-3)Manb1-4GlcNAcb1-4GlcNAc-Sp19	48.75	13.048	26.7651
133	GlcNAcb1-6(Galb1-3)GalNAca-Sp8	22	3.55903	16.1774																								447	Galb1-4GlcNAcb1-2Mana-Sp0	48.25	2.75379	5.70733
134	GlcNAcb1-6(Galb1-3)GalNAca-Sp14	17.5	3.41565	19.518																								495	Galb1-4(Fuca1-3)GlcNAcb1-2Mana-Sp0	48.25	2.98608	6.18876
135	Neu5Aca2-6(Galb1-3)GalNAca-Sp8	24.5	3.87298	15.8081																								415	Fuca1-2Galb1-4(Fuca1-3)GlcNAcb1-3GalNAca-Sp14	47.5	1.91485	4.03127
136	Neu5Aca2-6(Galb1-3)GalNAca-Sp14	38.25	1.70783	4.4649																								219	(3S)Galb1-4(Fuca1-3)(6S)GlcNAcb-Sp8	47	13.4412	28.5984
137	Neu5Acb2-6(Galb1-3)GalNAca-Sp8	26.75	1.25831	4.70395																								564	Galb1-4GlcNAcb1-3Galb1-4GlcNAcb1-3Galb1-4GlcNAcb1-3Galb1-4GlcNAcb1-3Galb1-4GlcNAcb1-2Mana1-6(Galb1-4GlcNAcb1-3Galb1-4GlcNAcb1-3Galb1-4GlcNAcb1-3Galb1-4GlcNAcb1-3Galb1-4GlcNAcb1-2Mana1-3)Manb1-4GlcNAcb1-4GlcNAcb-Sp25	46.5	24.4472	52.5747
138	Neu5Aca2-6(Galb1-3)GlcNAcb1-4Galb1-4Glcb-Sp10	26	11.8603	45.6165																								287	Neu5Gca-Sp8	45.5	12.4499	27.3624
139	Galb1-3GalNAca-Sp8	19.75	10.9049	55.2146																								301	Neu5Aca2-6Galb1-4GlcNAcb1-2Mana1-6(Galb1-4GlcNAcb1-2Mana1-3)Manb1-4GlcNAcb1-4GlcNAcb-Sp12	45.25	5.31507	11.746
140	Galb1-3GalNAca-Sp14	22.25	5.67891	25.5232																								262	Fuca1-2Galb1-4(6S)Glcb-Sp0	45	17.6824	39.2942
141	Galb1-3GalNAca-Sp16	54.5	12.8193	23.5216																								546	Galb1-4GlcNAcb1-3Galb1-4GlcNAcb1-3Galb1-4GlcNAcb1-2Mana1-6(Galb1-4GlcNAcb1-3Galb1-4GlcNAcb1-3Galb1-4GlcNAcb1-2Mana1-3)Manb1-4GlcNAcb1-4GlcNAcb-Sp12	44	4.08248	9.27837
142	Galb1-3GalNAcb-Sp8	-50	91.8731	-183.746																								356	KDNa2-6Galb1-4GlcNAc-Sp0	43.75	26.0432	59.5274
143	Galb1-3GalNAcb1-3Gala1-4Galb1-4Glcb-Sp0	19.25	0.5	2.5974																								371	Gala1-3Galb1-4(Fuca1-3)GlcNAcb1-2Mana1-6(Gala1-3Galb1-4(Fuca1-3)GlcNAcb1-2Mana1-3)Manb1-4GlcNAcb1-4GlcNAcb-Sp20	43.5	1.73205	3.98173
144	Galb1-3GalNAcb1-4(Neu5Aca2-3)Galb1-4Glcb-Sp0	20.5	2.64575	12.9061																								418	Galb1-4(Fuca1-3)GlcNAcb1-2Mana1-6(Galb1-4(Fuca1-3)GlcNAcb1-2Mana1-3)Manb1-4GlcNAcb1-4(Fuca1-6)GlcNAcb-Sp22	43.5	5	11.4943
145	Galb1-3GalNAcb1-4Galb1-4Glcb-Sp8	27.25	2.06155	7.56533																								27	(3S)Galb1-4(6S)Glcb-Sp8	43.25	12.5797	29.0861
146	Galb1-3Galb-Sp8	49.75	20.2382	40.6797																								14	Manb-Sp8	42.75	3.59398	8.40696
147	Galb1-3GlcNAcb1-3Galb1-4GlcNAcb-Sp0	18	4.39697	24.4276																								410	Galb1-3GalNAcb1-4(Neu5Aca2-8Neu5Aca2-3)Galb1-4Glcb-Sp0	42.75	2.87228	6.71879
148	Galb1-3GlcNAcb1-3Galb1-4Glcb-Sp10	68.25	37.2055	54.5136																								360	Fuca1-2Galb1-4GlcNAcb1-2Mana1-6(Fuca1-2Galb1-4GlcNAcb1-2Mana1-3)Manb1-4GlcNAcb1-4GlcNAcb-Sp20	42.5	7	16.4706
149	Galb1-3GlcNAcb-Sp0	26	4.32049	16.6173																								544	GlcNAcb1-3Galb1-4GlcNAcb1-3Galb1-4GlcNAcb1-2Mana1-6(GlcNAcb1-3Galb1-4GlcNAcb1-3Galb1-4GlcNAcb1-2Mana1-3)Manb1-4GlcNAcb1-4GlcNAcb-Sp12	42.5	3.31662	7.80382
150	Galb1-3GlcNAcb-Sp8	35	10.6145	30.327																								166	Galb1-4GlcNAcb1-6(Galb1-3)GalNAca-Sp8	42	5.35413	12.7479
151	Galb1-4(Fuca1-3)GlcNAcb-Sp0	24.75	3.30404	13.3496																								475	Galb1-3GlcNAcb1-2Mana1-6(GlcNAcb1-4)(Galb1-3GlcNAcb1-2Mana1-3)Manb1-4GlcNAcb1-4GlcNAcb-Sp21	42	3.16228	7.52923
152	Galb1-4(Fuca1-3)GlcNAcb-Sp8	25.5	3.51188	13.7721																								484	Galb1-4GlcNAcb1-6(Galb1-4GlcNAcb1-2)Mana1-6(Galb1-4GlcNAcb1-2Mana1-3)Manb1-4GlcNAcb1-4(Fuca1-6)GlcNAcb-Sp24	42	2.70801	6.44765
153	Galb1-4(Fuca1-3)GlcNAcb1-3Galb1-4(Fuca1-3)GlcNAcb-Sp0	32.5	2.38048	7.32454																								444	Fuca1-2Galb1-4 GlcNAcb1-2Mana1-6(Fuca1-2Galb1-4GlcNAcb1-2(Fuca1-2Galb1-4GlcNAcb1-4)Mana1-3)Manb1-4GlcNAcb1-4GlcNAcb-Sp12	41.25	8.34166	20.2222
154	Galb1-4(Fuca1-3)GlcNAcb1-3Galb1-4(Fuca1-3)GlcNAcb1-3Galb1-4(Fuca1-3)GlcNAcb-Sp0	17.5	0.57735	3.29914																								1	Gala-Sp8	40.75	4.99166	12.2495
155	Galb1-4(6S)Glcb-Sp0	28	1.41421	5.05076																								350	Mana1-6(Galb1-4GlcNAcb1-2Mana1-3)Manb1-4GlcNAcb1-4GlcNAcb-Sp12	40.75	1.70783	4.19098
156	Galb1-4(6S)Glcb-Sp8	23.75	1.70783	7.19084																								359	Fuca1-2Galb1-3GlcNAcb1-2Mana1-6(Fuca1-2Galb1-3GlcNAcb1-2Mana1-3)Manb1-4GlcNAcb1-4GlcNAcb-Sp20	40.75	2.06155	5.05903
157	Galb1-4GalNAca1-3(Fuca1-2)Galb1-4GlcNAcb-Sp8	21.25	3.59398	16.9128																								38	(3S)Galb-Sp8	40.5	3.69685	9.12801
158	Galb1-4GalNAcb1-3(Fuca1-2)Galb1-4GlcNAcb-Sp8	21.75	2.21736	10.1947																								83	GalNAca1-3(Fuca1-2)Galb1-4(Fuca1-3)GlcNAcb-Sp0	40.25	3.30404	8.20879
159	Galb1-4GlcNAcb1-3GalNAca-Sp8	22	2.44949	11.134																								532	Fuca1-4(Galb1-3)GlcNAcb1-2 Mana-Sp0	40.25	3.59398	8.92913
160	Galb1-4GlcNAcb1-3GalNAc-Sp14	13	2.16025	16.6173																								13	Glcb-Sp8	39.75	4.92443	12.3885
161	Galb1-4GlcNAcb1-3Galb1-4(Fuca1-3)GlcNAcb1-3Galb1-4(Fuca1-3)GlcNAcb-Sp0	19.5	1.91485	9.81977																								280	Neu5Gca2-3Galb1-3(Fuca1-4)GlcNAcb-Sp0	39.5	11.0905	28.0773
162	Galb1-4GlcNAcb1-3Galb1-4GlcNAcb1-3Galb1-4GlcNAcb-Sp0	19	3.74166	19.6929																								379	Galb1-3GalNAca1-3(Fuca1-2)Galb1-4Glc-Sp0	39.5	2.64575	6.6981
163	Galb1-4GlcNAcb1-3Galb1-4GlcNAcb-Sp0	21.25	2.06155	9.70143																								443	(6S)Galb1-3(6S)GlcNAc-Sp0	39.5	13.3791	33.8711
164	Galb1-4GlcNAcb1-3Galb1-4Glcb-Sp0	21.25	3.5	16.4706																								265	Neu5Aca2-6GalNAca-Sp8	39.25	8.18026	20.8414
165	Galb1-4GlcNAcb1-3Galb1-4Glcb-Sp8	-133.75	218.045	-163.024																								489	Galb1-3(Fuca1-4)GlcNAcb1-6GalNAca-Sp14	39.25	7.71902	19.6663
166	Galb1-4GlcNAcb1-6(Galb1-3)GalNAca-Sp8	42	5.35413	12.7479																								445	Fuca1-2Galb1-4(Fuca1-3)GlcNAcb1-2Mana1-6(Fuca1-2Galb1-4(Fuca1-3)GlcNAcb1-4(Fuca1-2Galb1-4(Fuca1-3)GlcNAcb1-2)Mana1-3)Manb1-4GlcNAcb1-4GlcNAcb-Sp12	39	5.41603	13.8872
167	Galb1-4GlcNAcb1-6(Galb1-3)GalNAc-Sp14	26.75	1.25831	4.70395																								3	Mana-Sp8	38.75	7.80491	20.1417
168	Galb1-4GlcNAcb-Sp0	22.75	3.86221	16.9767																								29	(3S)Galb1-3GalNAca-Sp8	38.75	17.6328	45.5041
169	Galb1-4GlcNAcb-Sp8	38.75	7.13559	18.4144																								169	Galb1-4GlcNAcb-Sp8	38.75	7.13559	18.4144
170	Galb1-4GlcNAcb-Sp23	19.25	1.5	7.79221																								427	Galb1-3GlcNAcb1-6(Galb1-3GlcNAcb1-2)Mana1-6(Galb1-3GlcNAcb1-2Mana1-3)Manb1-4GlcNAcb1-4GlcNAcb-Sp19	38.75	2.21736	5.72221
171	Galb1-4Glcb-Sp0	30.5	6.13732	20.1224																								376	Neu5Aca2-6Galb1-4GlcNAcb1-3GalNAc-Sp14	38.5	9.25563	24.0406
172	Galb1-4Glcb-Sp8	23.25	3.77492	16.2362																								485	Neu5Aca2-3Galb1-3GlcNAcb1-2Mana1-6(GlcNAcb1-4)(Neu5Aca2-3Galb1-3GlcNAcb1-2Mana1-3)Manb1-4GlcNAcb1-4GlcNAc-Sp21	38.5	6.55744	17.0323
173	GlcNAca1-3Galb1-4GlcNAcb-Sp8	14.25	3.59398	25.2209																								571	Galb1-3GlcNAcb1-3Galb1-4GlcNAcb1-6(Galb1-3GlcNAcb1-3Galb1-4GlcNAb1-2)Mana1-6(Galb1-3GlcNAcb1-3Galb1-4GlcNAcb1-2Mana1-3)Manb1-4GlcNAcb1-4(Fuca1-6)GlcNAcb-Sp24	38.5	2.51661	6.53665
174	GlcNAca1-6Galb1-4GlcNAcb-Sp8	20.5	6.55744	31.9875																								74	Fuca1-2Galb1-4GlcNAcb1-3Galb1-4GlcNAcb1-3Galb1-4GlcNAcb-Sp0	38.25	16.5	43.1373
175	GlcNAcb1-2Galb1-3GalNAca-Sp8	21.75	1.25831	5.78531																								136	Neu5Aca2-6(Galb1-3)GalNAca-Sp14	38.25	1.70783	4.4649
176	GlcNAcb1-6(GlcNAcb1-3)GalNAca-Sp8	29.5	0.57735	1.95712																								318	Neu5Aca2-6Galb1-4GlcNAcb1-2Mana1-6(Neu5Aca2-3Galb1-4GlcNAcb1-2Mana1-3)Manb1-4GlcNAcb1-4GlcNAcb-Sp12	38.25	5.5	14.3791
177	GlcNAcb1-6(GlcNAcb1-3)GalNAca-Sp14	19.75	0.957427	4.84773																								477	Neu5Aca2-3Galb1-4GlcNAcb1-2Mana-Sp0	38.25	2.21736	5.79701
178	GlcNAcb1-6(GlcNAcb1-3)Galb1-4GlcNAcb-Sp8	22.5	0.57735	2.566																								523	Galb1-3GlcNAcb1-2Mana-Sp0	37.75	2.21736	5.87379
179	GlcNAcb1-3GalNAca-Sp8	24.25	1.70783	7.04258																								587	Galb1-4GlcNAcb1-3Galb1-4GlcNAcb1-3Galb1-4GlcNAcb1-3Galb1-4GlcNAcb1-3Galb1-4GlcNAcb1-6(Galb1-4GlcNAcb1-3Galb1-4GlcNAcb1-3Galb1-4GlcNAcb1-3Galb1-4GlcNAcb1-3Galb1-4GlcNAb1-2)Mana1-6(Galb1-4GlcNAcb1-3Galb1-4GlcNAcb1-3Galb1-4GlcNAcb1-3Galb1-4GlcNAcb1-3Galb1-4GlcNAcb1-2Mana1-3)Manb1-4GlcNAcb1-4(Fuca1-6)GlcNAcb-Sp24	37.75	0.957427	2.53623
180	GlcNAcb1-3GalNAca-Sp14	22	7.16473	32.5669																								222	Fuca1-2(6S)Galb1-4(6S)Glcb-Sp0	37.5	3.10913	8.291
181	GlcNAcb1-3Galb-Sp8	34.25	2.06155	6.01913																								290	Galb1-4(Fuca1-3)(6S)GlcNAcb-Sp0	37.5	1.29099	3.44265
182	GlcNAcb1-3Galb1-4GlcNAcb-Sp0	23.25	1.5	6.45161																								7	Fuca-Sp9	37.25	3.20156	8.5948
183	GlcNAcb1-3Galb1-4GlcNAcb-Sp8	20.75	2.21736	10.6861																								18	GlcN(Gc)b-Sp8	37.25	2.75379	7.39271
184	GlcNAcb1-3Galb1-4GlcNAcb1-3Galb1-4GlcNAcb-Sp0	23.75	10.3401	43.5371																								322	Neu5Gcb2-6Galb1-4GlcNAc-Sp8	37.25	1.25831	3.378
185	GlcNAcb1-3Galb1-4Glcb-Sp0	25.75	3.59398	13.9572																								397	Galb1-4GlcNAcb1-2Mana1-6(GlcNAcb1-2Mana1-3)Manb1-4GlcNAcb1-4GlcNAc-Sp12	37.25	4.78714	12.8514
186	GlcNAcb1-4-MDPLys	20.5	2.51661	12.2762																								456	GalNAca1-3(Fuca1-2)Galb1-3GlcNAcb1-2Mana1-6(GalNAca1-3(Fuca1-2)Galb1-3GlcNAcb1-2Mana1-3)Manb1-4GlcNAcb1-4(Fuca1-6)GlcNAcb-Sp22	37.25	1.70783	4.58477
187	GlcNAcb1-6(GlcNAcb1-4)GalNAca-Sp8	29.75	4.03113	13.55																								500	Fuca1-2(6S)Galb1-3(6S)GlcNAcb-Sp0	37.25	2.98608	8.01632
188	GlcNAcb1-4Galb1-4GlcNAcb-Sp8	23	4.54606	19.7655																								200	G-ol-Sp8	37	4.16333	11.2522
189	GlcNAcb1-4GlcNAcb1-4GlcNAcb1-4GlcNAcb1-4GlcNAcb1-4GlcNAcb1-Sp8	20.75	2.98608	14.3907																								236	Neu5Aca2-3GalNAca-Sp8	36.75	6.0208	16.3831
190	GlcNAcb1-4GlcNAcb1-4GlcNAcb1-4GlcNAcb1-4GlcNAcb1-Sp8	19.5	1	5.12821																								417	GalNAca1-3(Fuca1-2)Galb1-4(Fuca1-3)GlcNAcb1-3GalNAc-Sp14	36.75	3.0957	8.42366
191	GlcNAcb1-4GlcNAcb1-4GlcNAcb-Sp8	16.5	1	6.06061																								4	GalNAca-Sp8	36.25	3.86221	10.6544
192	GlcNAcb1-6GalNAca-Sp8	30.5	3.10913	10.1939																								320	Neu5Aca2-8Neu5Acb-Sp17	36.25	3.5	9.65517
193	GlcNAcb1-6GalNAca-Sp14	18.25	0.5	2.73973																								91	GalNAca1-3GalNAcb-Sp8	36	4.89898	13.6083
194	GlcNAcb1-6Galb1-4GlcNAcb-Sp8	26.5	9.11043	34.379																								76	Fuca1-2Galb1-4GlcNAcb-Sp8	35.75	5.37742	15.0417
195	Glca1-4Glcb-Sp8	22.25	2.21736	9.96564																								373	Gala1-3(Fuca1-2)Galb1-3GlcNAcb1-2Mana1-6(Gala1-3(Fuca1-2)Galb1-3GlcNAcb1-2Mana1-3)Manb1-4GlcNAcb1-4GlcNAcb-Sp20	35.5	11.5614	32.5674
196	Glca1-4Glca-Sp8	29.5	7.72442	26.1845																								584	GlcNAcb1-3Galb1-4GlcNAcb1-3Galb1-4GlcNAcb1-3Galb1-4GlcNAcb1-6(GlcNAcb1-3Galb1-4GlcNAcb1-3Galb1-4GlcNAcb1-3Galb1-4GlcNAb1-2)Mana1-6(GlcNAcb1-3Galb1-4GlcNAcb1-3Galb1-4GlcNAcb1-3Galb1-4GlcNAcb1-2Mana1-3)Manb1-4GlcNAcb1-4(Fuca1-6)GlcNAcb-Sp24	35.5	1.29099	3.6366
197	Glca1-6Glca1-6Glcb-Sp8	29.25	2.87228	9.81977																								150	Galb1-3GlcNAcb-Sp8	35	10.6145	30.327
198	Glcb1-4Glcb-Sp8	33	9.4163	28.5342																								423	GalNAca1-3(Fuca1-2)Galb1-3GlcNAcb1-3GalNAc-Sp14	35	4.08248	11.6642
199	Glcb1-6Glcb-Sp8	29	7.61577	26.2613																								483	Mana1-6(Mana1-3)Manb1-4GlcNAcb1-4(Fuca1-6)GlcNAcb-Sp19	35	4.69042	13.4012
200	G-ol-Sp8	37	4.16333	11.2522																								28	(3S)Galb1-3(Fuca1-4)GlcNAcb-Sp8	34.75	6.39661	18.4075
201	GlcAa-Sp8	25.75	2.5	9.70874																								468	Glca1-6Glca1-6Glca1-6Glcb-Sp10	34.75	2.75379	7.92456
202	GlcAb-Sp8	31.5	4.3589	13.8378																								48	Neu5,9Ac2a-Sp8	34.5	3.51188	10.1794
203	GlcAb1-3Galb-Sp8	26	5.88784	22.6455																								60	Fuca1-2Galb1-3(Fuca1-4)GlcNAcb-Sp8	34.5	1.91485	5.5503
204	GlcAb1-6Galb-Sp8	18	11.4018	63.3431																								224	Neu5Aca2-3Galb1-3GalNAca-Sp14	34.5	3.51188	10.1794
205	KDNa2-3Galb1-3GlcNAcb-Sp0	23.75	4.5	18.9474																								421	Fuca1-2Galb1-3GlcNAcb1-3GalNAc-Sp14	34.5	14.4799	41.9706
206	KDNa2-3Galb1-4GlcNAcb-Sp0	28.75	2.62996	9.14767																								181	GlcNAcb1-3Galb-Sp8	34.25	2.06155	6.01913
207	Mana1-2Mana1-2Mana1-3Mana-Sp9	21.5	2.38048	11.072																								293	Galb1-4GlcNAcb1-3Galb1-3GlcNAcb-Sp0	34.25	3.94757	11.5258
208	Mana1-2Mana1-6(Mana1-2Mana1-3)Mana-Sp9	27.5	1.73205	6.29837																								313	Mana1-6Manb-Sp10	34.25	2.75379	8.04025
209	Mana1-2Mana1-3Mana-Sp9	29	1.82574	6.29566																								378	GalNAcb1-4GlcNAcb1-2Mana1-6(GalNAcb1-4GlcNAcb1-2Mana1-3)Manb1-4GlcNAcb1-4GlcNAc-Sp12	34.25	3.59398	10.4934
210	Mana1-6(Mana1-2Mana1-3)Mana1-6(Mana1-2Mana1-3)Manb1-4GlcNAcb1-4GlcNAcb-Sp12	3	0.816497	27.2166																								547	Galb1-4GlcNAcb1-3Galb1-4GlcNAcb1-3Galb1-4GlcNAcb1-2Mana1-6(Galb1-4GlcNAcb1-3Galb1-4GlcNAcb1-3Galb1-4GlcNAcb1-2Mana1-3)Manb1-4GlcNAcb1-4GlcNAcb-Sp24	34.25	2.75379	8.04025
211	Mana1-2Mana1-6(Mana1-3)Mana1-6(Mana1-2Mana1-2Mana1-3)Manb1-4GlcNAcb1-4GlcNAcb-Sp12	23.5	2.38048	10.1297																								8	Rhaa-Sp8	34	9.62635	28.3128
212	Mana1-2Mana1-6(Mana1-2Mana1-3)Mana1-6(Mana1-2Mana1-2Mana1-3)Manb1-4GlcNAcb1-4GlcNAcb-Sp12	29.5	1	3.38983																								81	Fucb1-3GlcNAcb-Sp8	34	5.83095	17.1499
213	Mana1-6(Mana1-3)Mana-Sp9	27.25	1.25831	4.61764																								314	Mana1-6(Mana1-3)Mana1-6(Mana1-3)Manb-Sp10	34	4.08248	12.0073
214	Mana1-2Mana1-2Mana1-6(Mana1-3)Mana-Sp9	20.75	2.36291	11.3875																								388	Fuca1-2Galb1-3GalNAca1-3(Fuca1-2)Galb1-4Glcb-Sp0	34	8.67948	25.5279
215	Mana1-6(Mana1-3)Mana1-6(Mana1-2Mana1-3)Manb1-4GlcNAcb1-4GlcNAcb-Sp12	17.5	2.38048	13.6027																								84	(3S)Galb1-4(Fuca1-3)Glcb-Sp0	33.75	4.03113	11.9441
216	Mana1-6(Mana1-3)Mana1-6(Mana1-3)Manb1-4GlcNAcb1-4GlcNAcb-Sp12	24.75	1.70783	6.9003																								390	Galb1-3GlcNAcb1-3GalNAca-Sp14	33.75	14.4309	42.7581
217	Manb1-4GlcNAcb-Sp0	23.25	2.98608	12.8433																								72	Fuca1-2Galb1-4(Fuca1-3)GlcNAcb-Sp8	33.5	6.60808	19.7256
218	Neu5Aca2-3Galb1-4GlcNAcb1-3Galb1-4(Fuca1-3)GlcNAcb-Sp0	14.5	0.57735	3.98173																								519	Neu5Aca2-6Galb1-4GlcNAcb1-2Man-Sp0	33.5	17.0978	51.0381
219	(3S)Galb1-4(Fuca1-3)(6S)GlcNAcb-Sp8	47	13.4412	28.5984																								6	Fuca-Sp8	33.25	9.67385	29.0943
220	Fuca1-2(6S)Galb1-4GlcNAcb-Sp0	20.75	3.30404	15.9231																								323	Galb1-3GlcNAcb1-2Mana1-6(Galb1-3GlcNAcb1-2Mana1-3)Manb1-4GlcNAcb1-4GlcNAcb-Sp19	33.25	2.06155	6.20016
221	Fuca1-2Galb1-4(6S)GlcNAcb-Sp8	30	11.3431	37.8104																								369	GalNAca1-3(Fuca1-2)Galb1-4GlcNAcb1-2Mana1-6(GalNAca1-3(Fuca1-2)Galb1-4GlcNAcb1-2Mana1-3)Manb1-4GlcNAcb1-4GlcNAcb-Sp20	33.25	2.62996	7.90964
222	Fuca1-2(6S)Galb1-4(6S)Glcb-Sp0	37.5	3.10913	8.291																								582	GlcNAcb1-3Galb1-4GlcNAcb1-3Galb1-4GlcNAcb1-6(GlcNAcb1-3Galb1-4GlcNAcb1-3Galb1-4GlcNAb1-2)Mana1-6(GlcNAcb1-3Galb1-4GlcNAcb1-3Galb1-4GlcNAcb1-2Mana1-3)Manb1-4GlcNAcb1-4(Fuca1-6)GlcNAcb-Sp24	33.25	1.25831	3.78438
223	Neu5Aca2-3Galb1-3GalNAca-Sp8	798	59.234	7.42281																								16	GlcNAcb-Sp0	33	9.93311	30.1003
224	Neu5Aca2-3Galb1-3GalNAca-Sp14	34.5	3.51188	10.1794																								198	Glcb1-4Glcb-Sp8	33	9.4163	28.5342
225	GalNAcb1-4(Neu5Aca2-8Neu5Aca2-8Neu5Aca2-8Neu5Aca2-3)Galb1-4Glcb-Sp0	14.5	1	6.89655																								420	GlcNAcb1-2(GlcNAcb1-6)Mana1-6(GlcNAcb1-2Mana1-3)Manb1-4GlcNAcb1-4GlcNAcb-Sp19	33	1.82574	5.53255
226	GalNAcb1-4(Neu5Aca2-8Neu5Aca2-8Neu5Aca2-3)Galb1-4Glcb-Sp0	16.25	2.75379	16.9464																								469	Glca1-4Glca1-4Glca1-4Glcb-Sp10	33	3.26599	9.89693
227	Neu5Aca2-8Neu5Aca2-8Neu5Aca2-3Galb1-4Glcb-Sp0	15.75	1.5	9.52381																								90	GalNAca1-3(Fuca1-2)Galb-Sp18	32.5	10.6301	32.7081
228	GalNAcb1-4(Neu5Aca2-8Neu5Aca2-3)Galb1-4Glcb-Sp0	21.5	1.73205	8.05605																								153	Galb1-4(Fuca1-3)GlcNAcb1-3Galb1-4(Fuca1-3)GlcNAcb-Sp0	32.5	2.38048	7.32454
229	Neu5Aca2-8Neu5Aca2-8Neu5Aca-Sp8	19.75	2.06155	10.4382																								439	Galb1-6Galb-Sp10	32.5	1.73205	5.32939
230	Neu5Aca2-3(6S)Galb1-4(Fuca1-3)GlcNAcb-Sp8	426.75	68.3831	16.0242																								446	Galb1-4(Fuca1-3)GlcNAcb1-6GalNAc-Sp14	32.25	6.99405	21.687
231	GalNAcb1-4(Neu5Aca2-3)Galb1-4GlcNAcb-Sp0	27	2.58199	9.56292																								557	GlcNAcb1-3Galb1-4GlcNAcb1-6(GlcNAcb1-3Galb1-4GlcNAcb1-2)Mana1-6(GlcNAcb1-3Galb1-4GlcNAcb1-2Man a1-3)Manb1-4GlcNAcb1-4GlcNAc-Sp24	32.25	0.957427	2.96877
232	GalNAcb1-4(Neu5Aca2-3)Galb1-4GlcNAcb-Sp8	20.75	5.43906	26.2123																								92	GalNAca1-3Galb-Sp8	31.75	3.59398	11.3196
233	GalNAcb1-4(Neu5Aca2-3)Galb1-4Glcb-Sp0	24.25	1.25831	5.18889																								309	GlcNAcb1-3Man-Sp10	31.75	0.957427	3.01552
234	Neu5Aca2-3Galb1-3GalNAcb1-4(Neu5Aca2-3)Galb1-4Glcb-Sp0	570.5	55.5248	9.73265																								116	Gala1-3Galb1-4Glcb-Sp0	31.5	3.87298	12.2952
235	Neu5Aca2-6(Neu5Aca2-3)GalNAca-Sp8	52	24.5085	47.1317																								202	GlcAb-Sp8	31.5	4.3589	13.8378
236	Neu5Aca2-3GalNAca-Sp8	36.75	6.0208	16.3831																								416	Gala1-3(Fuca1-2)Galb1-4(Fuca1-3)GlcNAcb1-3GalNAc-Sp14	31.25	2.98608	9.55545
237	Neu5Aca2-3GalNAcb1-4GlcNAcb-Sp0	277.75	11.7296	4.22308																								53	GlcNAcb1-2Mana1-6(GlcNAcb1-2Mana1-3)Manb1-4GlcNAcb1-4GlcNAcb-Sp13	31	3.74166	12.0699
238	Neu5Aca2-3Galb1-3(6S)GlcNAc-Sp8	575.25	68.9269	11.9821																								570	Galb1-3GlcNAcb1-3Galb1-4GlcNAcb1-3Galb1-4GlcNAcb1-6(Galb1-3GlcNAcb1-3Galb1-4GlcNAcb1-3Galb1-4GlcNAb1-2)Mana1-6(Galb1-3GlcNAcb1-3Galb1-4GlcNAcb1-3Galb1-4GlcNAcb1-2Mana1-3)Manb1-4GlcNAcb1-4(Fuca1-6)GlcNAcb-Sp24	31	0.816497	2.63386
239	Neu5Aca2-3Galb1-3(Fuca1-4)GlcNAcb-Sp8	878.75	102.321	11.6439																								88	GlcNAcb1-3Galb1-3GalNAca-Sp8	30.75	3.86221	12.56
240	Neu5Aca2-3Galb1-3(Fuca1-4)GlcNAcb1-3Galb1-4(Fuca1-3)GlcNAcb-Sp0	1238.25	27.1953	2.19627																								89	GalNAca1-3(Fuca1-2)Galb-Sp8	30.75	9.74252	31.683
241	Neu5Aca2-3Galb1-4(Neu5Aca2-3Galb1-3)GlcNAcb-Sp8	238.25	277.188	116.343																								98	GalNAcb1-4GlcNAcb-Sp0	30.75	2.06155	6.70424
242	Neu5Aca2-3Galb1-3(6S)GalNAca-Sp8	350	56.9971	16.2849																								130	Fuca1-4(Galb1-3)GlcNAcb-Sp8	30.75	4.57347	14.8731
243	Neu5Aca2-6(Neu5Aca2-3Galb1-3)GalNAca-Sp8	521	132.25	25.3838																								543	Fuca1-2Galb1-4GlcNAcb1-3Galb1-4GlcNAcb1-2Mana1-6(Fuca1-2Galb1-4GlcNAcb1-3Galb1-4GlcNAcb1-2Mana1-3)Manb1-4GlcNAcb1-4GlcNAcb-Sp24	30.75	5.37742	17.4876
244	Neu5Aca2-6(Neu5Aca2-3Galb1-3)GalNAca-Sp14	484.25	68.5243	14.1506																								100	Gala1-2Galb-Sp8	30.5	0.57735	1.89295
245	Neu5Aca2-3Galb-Sp8	547.5	44.8144	8.18528																								104	Gala1-3(Fuca1-2)Galb1-4(Fuca1-3)GlcNAcb-Sp8	30.5	8.58293	28.1408
246	Neu5Aca2-3Galb1-3GalNAcb1-3Gala1-4Galb1-4Glcb-Sp0	2228.25	568.667	25.5208																								171	Galb1-4Glcb-Sp0	30.5	6.13732	20.1224
247	Neu5Aca2-3Galb1-3GlcNAcb1-3Galb1-4GlcNAcb-Sp0	836.25	130.602	15.6176																								192	GlcNAcb1-6GalNAca-Sp8	30.5	3.10913	10.1939
248	Fuca1-2(6S)Galb1-4Glcb-Sp0	28	0.816497	2.91606																								453	GalNAca1-3(Fuca1-2)Galb1-4GlcNAcb1-2Mana1-6(GalNAca1-3(Fuca1-2)Galb1-4GlcNAcb1-2Mana1-3)Manb1-4GlcNAcb1-4(Fuca1-6)GlcNAcb-Sp22	30.5	3	9.83607
249	Neu5Aca2-3Galb1-3GlcNAcb-Sp0	565.75	44.8209	7.92239																								467	Gala1-3(Fuca1-2)Galb1-3GalNAcb-Sp8	30.5	1	3.27869
250	Neu5Aca2-3Galb1-3GlcNAcb-Sp8	745.5	36.6288	4.91332																								520	Gala1-3Galb1-4GlcNAcb1-2Mana-Sp0	30.5	7.68115	25.1841
251	Neu5Aca2-3Galb1-4(6S)GlcNAcb-Sp8	353.5	50.4546	14.2729																								41	(6P)Mana-Sp8	30.25	6.84957	22.6432
252	Neu5Aca2-3Galb1-4(Fuca1-3)(6S)GlcNAcb-Sp8	371	33.8329	9.11939																								281	Neu5Gca2-3Galb1-3GlcNAcb-Sp0	30.25	16.1116	53.2615
253	Neu5Aca2-3Galb1-4(Fuca1-3)GlcNAcb1-3Galb1-4(Fuca1-3)GlcNAcb1-3Galb1-4(Fuca1-3)GlcNAcb-Sp0	1840	287.771	15.6397																								283	Neu5Gca2-3Galb1-4GlcNAcb-Sp0	30.25	4.78714	15.8252
254	Neu5Aca2-3Galb1-4(Fuca1-3)GlcNAcb-Sp0	2460.25	158.647	6.44842																								286	Neu5Gca2-6Galb1-4GlcNAcb-Sp0	30.25	1.5	4.95868
255	Neu5Aca2-3Galb1-4(Fuca1-3)GlcNAcb-Sp8	883.25	91.2081	10.3264																								335	GalNAca1-3(Fuca1-2)Galb1-4GlcNAcb1-3Galb1-4GlcNAcb1-3Galb1-4GlcNAcb-Sp0	30.25	5.18813	17.1508
256	Neu5Aca2-3Galb1-4(Fuca1-3)GlcNAcb1-3Galb-Sp8	2236	280.798	12.558																								383	Galb1-4GlcNAcb1-6(Fuca1-4(Fuca1-2Galb1-3)GlcNAcb1-3)Galb1-4Glc-Sp21	30.25	3.5	11.5702
257	Neu5Aca2-3Galb1-4(Fuca1-3)GlcNAcb1-3Galb1-4GlcNAcb-Sp8	747.5	46.2565	6.18816																								424	Gala1-3Galb1-3GlcNAcb1-3GalNAc-Sp14	30.25	2.98608	9.87133
258	Neu5Aca2-3Galb1-4GlcNAcb1-3Galb1-4GlcNAcb1-3Galb1-4GlcNAcb-Sp0	1336.75	105.263	7.87453																								517	(6P)Galb1-4GlcNAcb-SP0	30.25	11.4419	37.8244
259	Neu5Aca2-3Galb1-4GlcNAcb-Sp0	592.25	55.3737	9.34972																								536	Gala1-3(Fuca1-2)Galb1-3GalNAcb1-3Gala1-4Galb1-4Glc-Sp21	30.25	2.06155	6.81505
260	Neu5Aca2-3Galb1-4GlcNAcb-Sp8	698.5	24.7319	3.54072																								573	GlcNAcb1-3Galb1-4GlcNAcb1-2Mana1-6(GlcNAcb1-3Galb1-4GlcNAcb1-2Mana1-3)Manb1-4GlcNAcb1-4(Fuca1-6)GlcNAcb-Sp24	30.25	2.36291	7.81127
261	Neu5Aca2-3Galb1-4GlcNAcb1-3Galb1-4GlcNAcb-Sp0	387.5	331.001	85.4196																								71	Fuca1-2Galb1-4(Fuca1-3)GlcNAcb-Sp0	30	0.816497	2.72166
262	Fuca1-2Galb1-4(6S)Glcb-Sp0	45	17.6824	39.2942																								221	Fuca1-2Galb1-4(6S)GlcNAcb-Sp8	30	11.3431	37.8104
263	Neu5Aca2-3Galb1-4Glcb-Sp0	1008.75	99.0972	9.82376																								368	Galb1-4GlcNAcb1-2Mana1-6(Galb1-4GlcNAcb1-4(Galb1-4GlcNAcb1-2)Mana1-3)Manb1-4GlcNAcb1-4GlcNAc-Sp21	30	3.65148	12.1716
264	Neu5Aca2-3Galb1-4Glcb-Sp8	247	368.302	149.11																								454	Gala1-3(Fuca1-2)Galb1-3GlcNAcb1-2Mana1-6(Gala1-3(Fuca1-2)Galb1-3GlcNAcb1-2Mana1-3)Manb1-4GlcNAcb1-4(Fuca1-6)GlcNAcb-Sp22	30	2.94392	9.81307
265	Neu5Aca2-6GalNAca-Sp8	39.25	8.18026	20.8414																								96	GalNAcb1-3Gala1-4Galb1-4GlcNAcb-Sp0	29.75	1.25831	4.2296
266	Neu5Aca2-6GalNAcb1-4GlcNAcb-Sp0	365.25	69.4184	19.0057																								97	GalNAcb1-4(Fuca1-3)GlcNAcb-Sp0	29.75	16.2147	54.5032
267	Neu5Aca2-6Galb1-4(6S)GlcNAcb-Sp8	225.5	38.6997	17.1617																								112	Gala1-3GalNAcb-Sp8	29.75	3.77492	12.6888
268	Neu5Aca2-6Galb1-4GlcNAcb-Sp0	424	65.238	15.3863																								187	GlcNAcb1-6(GlcNAcb1-4)GalNAca-Sp8	29.75	4.03113	13.55
269	Neu5Aca2-6Galb1-4GlcNAcb-Sp8	642.25	55.3737	8.62183																								78	Fuca1-2Galb-Sp8	29.5	4.43471	15.0329
270	Neu5Aca2-6Galb1-4GlcNAcb1-3Galb1-4(Fuca1-3)GlcNAcb1-3Galb1-4(Fuca1-3)GlcNAcb-Sp0	616.75	105	17.0247																								176	GlcNAcb1-6(GlcNAcb1-3)GalNAca-Sp8	29.5	0.57735	1.95712
271	Neu5Aca2-6Galb1-4GlcNAcb1-3Galb1-4GlcNAcb-Sp0	944.75	26.9119	2.84857																								196	Glca1-4Glca-Sp8	29.5	7.72442	26.1845
272	Neu5Aca2-6Galb1-4Glcb-Sp0	781.75	44.7391	5.72294																								212	Mana1-2Mana1-6(Mana1-2Mana1-3)Mana1-6(Mana1-2Mana1-2Mana1-3)Manb1-4GlcNAcb1-4GlcNAcb-Sp12	29.5	1	3.38983
273	Neu5Aca2-6Galb1-4Glcb-Sp8	484	32.5372	6.72255																								326	Galb1-4(Fuca1-3)GlcNAcb1-2Mana1-6(Galb1-4(Fuca1-3)GlcNAcb1-2Mana1-3)Manb1-4GlcNAcb1-4GlcNAcb-Sp20	29.5	4.12311	13.9766
274	Neu5Aca2-6Galb-Sp8	259	26.3944	10.1909																								541	Galb1-4GlcNAcb1-3Galb1-4GlcNAcb1-2Mana1-6(Galb1-4GlcNAcb1-3Galb1-4GlcNAcb1-2Mana1-3)Manb1-4GlcNAcb1-4GlcNAcb-Sp24	29.5	2.38048	8.06941
275	Neu5Aca2-8Neu5Aca-Sp8	28.25	2.21736	7.84905																								553	Neu5Gca2-8Neu5Aca2-3Galb1-4GlcNAc-Sp0	29.5	3.41565	11.5785
276	Neu5Aca2-8Neu5Aca2-3Galb1-4Glcb-Sp0	18.5	1.91485	10.3506																								93	GalNAca1-4(Fuca1-2)Galb1-4GlcNAcb-Sp8	29.25	0.957427	3.27326
277	Galb1-3(Fuca1-4)GlcNAcb1-3Galb1-3(Fuca1-4)GlcNAcb-Sp0	27.25	0.957427	3.51349																								197	Glca1-6Glca1-6Glcb-Sp8	29.25	2.87228	9.81977
278	Neu5Acb2-6GalNAca-Sp8	22	2	9.09091																								567	Galb1-4GlcNAcb1-3Galb1-4GlcNAcb1-3Galb1-4GlcNAcb1-3Galb1-4GlcNAcb1-3Galb1-4GlcNAcb1-3Galb1-4GlcNAcb1-2Mana1-6(Galb1-4GlcNAcb1-3Galb1-4GlcNAcb1-3Galb1-4GlcNAcb1-3Galb1-4GlcNAcb1-3Galb1-4GlcNAcb1-3Galb1-4GlcNAcb1-2Mana1-3)Manb1-4GlcNAcb1-4GlcNAcb-Sp25	29.25	2.06155	7.04804
279	Neu5Acb2-6Galb1-4GlcNAcb-Sp8	20.5	7.93725	38.7183																								35	(3S)Galb1-4(6S)GlcNAcb-Sp8	29	2.94392	10.1514
280	Neu5Gca2-3Galb1-3(Fuca1-4)GlcNAcb-Sp0	39.5	11.0905	28.0773																								106	Gala1-3(Fuca1-2)Galb1-4Glcb-Sp0	29	2.94392	10.1514
281	Neu5Gca2-3Galb1-3GlcNAcb-Sp0	30.25	16.1116	53.2615																								199	Glcb1-6Glcb-Sp8	29	7.61577	26.2613
282	Neu5Gca2-3Galb1-4(Fuca1-3)GlcNAcb-Sp0	778.25	66.5902	8.5564																								209	Mana1-2Mana1-3Mana-Sp9	29	1.82574	6.29566
283	Neu5Gca2-3Galb1-4GlcNAcb-Sp0	30.25	4.78714	15.8252																								339	GlcNAca1-4Galb1-3GlcNAcb-Sp0	29	1.1547	3.98173
284	Neu5Gca2-3Galb1-4Glcb-Sp0	48.75	2.21736	4.54842																								399	Fuca1-2Galb1-4GlcNAcb1-3GalNAca-Sp14	29	4.69042	16.1738
285	Neu5Gca2-6GalNAca-Sp0	27.5	0.57735	2.09946																								583	Galb1-4GlcNAcb1-3Galb1-4GlcNAcb1-3Galb1-4GlcNAcb1-6(Galb1-4GlcNAcb1-3Galb1-4GlcNAcb1-3Galb1-4GlcNAb1-2)Mana1-6(Galb1-4GlcNAcb1-3Galb1-4GlcNAcb1-3Galb1-4GlcNAcb1-2Mana1-3)Manb1-4GlcNAcb1-4(Fuca1-6)GlcNAcb-Sp24	29	0.816497	2.81551
286	Neu5Gca2-6Galb1-4GlcNAcb-Sp0	30.25	1.5	4.95868																								586	GlcNAcb1-3Galb1-4GlcNAcb1-3Galb1-4GlcNAcb1-3Galb1-4GlcNAcb1-3Galb1-4GlcNAcb1-6(GlcNAcb1-3Galb1-4GlcNAcb1-3Galb1-4GlcNAcb1-3Galb1-4GlcNAcb1-3Galb1-4GlcNAb1-2)Mana1-6(GlcNAcb1-3Galb1-4GlcNAcb1-3Galb1-4GlcNAcb1-3Galb1-4GlcNAcb1-3Galb1-4GlcNAcb1-2Mana1-3)Manb1-4GlcNAcb1-4(Fuca1-6)GlcNAcb-Sp24	29	3.3665	11.6086
287	Neu5Gca-Sp8	45.5	12.4499	27.3624																								25	(3S)Galb1-4Glcb-Sp8	28.75	8.34166	29.0145
288	Neu5Aca2-3Galb1-4GlcNAcb1-6(Galb1-3)GalNAca-Sp14	-179	222.059	-124.055																								33	(3S)Galb1-4(Fuca1-3)GlcNAc-Sp8	28.75	1.5	5.21739
289	Galb1-3GlcNAcb1-3Galb1-3GlcNAcb-Sp0	19.5	1.73205	8.88231																								206	KDNa2-3Galb1-4GlcNAcb-Sp0	28.75	2.62996	9.14767
290	Galb1-4(Fuca1-3)(6S)GlcNAcb-Sp0	37.5	1.29099	3.44265																								362	Gala1-3Galb1-4GlcNAcb1-2Mana1-6(Gala1-3Galb1-4GlcNAcb1-2Mana1-3)Manb1-4GlcNAcb1-4GlcNAcb-Sp20	28.75	2.75379	9.57838
291	Galb1-4(Fuca1-3)(6S)Glcb-Sp0	24	18.7617	78.1736																								496	Fuca1-2(6S)Galb1-3GlcNAcb-Sp0	28.75	4.85627	16.8914
292	Galb1-4(Fuca1-3)GlcNAcb1-3Galb1-3(Fuca1-4)GlcNAcb-Sp0	52.5	8.58293	16.3484																								576	Galb1-4GlcNAcb1-3Galb1-4GlcNAcb1-3Galb1-4GlcNAcb1-2Mana1-6(Galb1-4GlcNAcb1-3Galb1-4GlcNAcb1-3Galb1-4GlcNAcb1-2Mana1-3)Manb1-4GlcNAcb1-4(Fuca1-6)GlcNAcb-Sp24	28.75	2.75379	9.57838
293	Galb1-4GlcNAcb1-3Galb1-3GlcNAcb-Sp0	34.25	3.94757	11.5258																								58	Fuca1-2Galb1-3GalNAcb1-3Gala-Sp9	28.5	2.64575	9.28334
294	Neu5Aca2-3Galb1-3GlcNAcb1-3Galb1-3GlcNAcb-Sp0	1216.5	66.2244	5.44384																								402	Gala1-4Galb1-3GlcNAcb1-2Mana1-6(Gala1-4Galb1-3GlcNAcb1-2Mana1-3)Manb1-4GlcNAcb1-4GlcNAcb-Sp19	28.5	2.88675	10.129
295	Neu5Aca2-3Galb1-4GlcNAcb1-3Galb1-3GlcNAcb-Sp0	743.75	40.4011	5.43208																								436	Galb1-4GlcNAcb1-6(Galb1-4GlcNAcb1-2)Mana1-6(GlcNAcb1-4)(Galb1-4GlcNAcb1-2Mana1-3)Manb1-4GlcNAcb1-4GlcNAc-Sp21	28.5	3.10913	10.9092
296	4S(3S)Galb1-4GlcNAcb-Sp0	22	2.16025	9.8193																								31	(3S)Galb1-3GlcNAcb-Sp8	28.25	2.21736	7.84905
297	(6S)Galb1-4(6S)GlcNAcb-Sp0	22	3.16228	14.374																								102	Gala1-3(Fuca1-2)Galb1-3GlcNAcb-Sp8	28.25	3.77492	13.3625
298	(6P)Glcb-Sp10	27	2.44949	9.07218																								123	Gala1-4GlcNAcb-Sp8	28.25	3.20156	11.333
299	Neu5Aca2-3Galb1-4(Fuca1-3)GlcNAcb1-6(Galb1-3)GalNAca-Sp14	104.25	6.99405	6.70892																								124	Gala1-6Glcb-Sp8	28.25	4.78714	16.9456
300	Galb1-3Galb1-4GlcNAcb-Sp8	20.25	2.5	12.3457																								131	Galb1-4GlcNAcb1-6GalNAca-Sp8	28.25	4.42531	15.6648
301	Neu5Aca2-6Galb1-4GlcNAcb1-2Mana1-6(Galb1-4GlcNAcb1-2Mana1-3)Manb1-4GlcNAcb1-4GlcNAcb-Sp12	45.25	5.31507	11.746																								275	Neu5Aca2-8Neu5Aca-Sp8	28.25	2.21736	7.84905
302	Galb1-4GlcNAcb1-6(Galb1-4GlcNAcb1-3)Galb1-4GlcNAc-Sp0	16	0	0																								354	(6S)GlcNAcb1-3Galb1-4GlcNAcb-Sp0	28.25	1.89297	6.70078
303	GlcNAcb1-6(Galb1-4GlcNAcb1-3)Galb1-4GlcNAc-Sp0	50.25	6.84957	13.631																								366	Neu5Aca2-6GlcNAcb1-4GlcNAcb1-4GlcNAc-Sp21	28.25	3.20156	11.333
304	Galb1-4GlcNAca1-6Galb1-4GlcNAcb-Sp0	27.25	8.4212	30.9035																								457	Galb1-4GlcNAcb1-6(Galb1-4GlcNAcb1-2)Mana1-6(Galb1-4GlcNAcb1-2Mana1-3)Manb1-4GlcNAcb1-4GlcNAcb-Sp19	28.25	2.98608	10.5702
305	Galb1-4GlcNAcb1-6Galb1-4GlcNAcb-Sp0	21.5	1.29099	6.00463																								528	Neu5Aca2-3Galb1-3GalNAcb1-4Galb1-4Glcb-Sp0	28.25	2.36291	8.36428
306	GalNAcb1-3Galb-Sp8	28	2.94392	10.514																								68	Fuca1-2Galb1-3GlcNAcb-Sp8	28	3.16228	11.2938
307	GlcAb1-3GlcNAcb-Sp8	24.75	1.25831	5.08406																								94	GalNAcb1-3GalNAca-Sp8	28	1.82574	6.52051
308	Neu5Aca2-6Galb1-4GlcNAcb1-2Mana1-6(GlcNAcb1-2Mana1-3)Manb1-4GlcNAcb1-4GlcNAcb-Sp12	120.75	11.3835	9.4273																								110	Gala1-3GalNAca-Sp8	28	1.41421	5.05076
309	GlcNAcb1-3Man-Sp10	31.75	0.957427	3.01552																								115	Gala1-3Galb1-4GlcNAcb-Sp8	28	2.44949	8.74818
310	GlcNAcb1-4GlcNAcb-Sp10	21.5	3.31662	15.4262																								118	Gala1-3Galb-Sp8	28	4.69042	16.7515
311	GlcNAcb1-4GlcNAcb-Sp12	-79.75	171.787	-215.407																								125	Galb1-2Galb-Sp8	28	5.94418	21.2292
312	MurNAcb1-4GlcNAcb-Sp10	17	2.44949	14.4088																								155	Galb1-4(6S)Glcb-Sp0	28	1.41421	5.05076
313	Mana1-6Manb-Sp10	34.25	2.75379	8.04025																								248	Fuca1-2(6S)Galb1-4Glcb-Sp0	28	0.816497	2.91606
314	Mana1-6(Mana1-3)Mana1-6(Mana1-3)Manb-Sp10	34	4.08248	12.0073																								306	GalNAcb1-3Galb-Sp8	28	2.94392	10.514
315	Mana1-2Mana1-6(Mana1-3)Mana1-6(Mana1-2Mana1-2Mana1-3)Mana-Sp9	25.75	0.957427	3.71816																								370	Gala1-3(Fuca1-2)Galb1-4GlcNAcb1-2Mana1-6(Gala1-3(Fuca1-2)Galb1-4GlcNAcb1-2Mana1-3)Manb1-4GlcNAcb1-4GlcNAcb-Sp20	28	0.816497	2.91606
316	Mana1-2Mana1-6(Mana1-2Mana1-3)Mana1-6(Mana1-2Mana1-2Mana1-3)Mana-Sp9	24.25	5.12348	21.1277																								61	Fuca1-2Galb1-3GalNAca-Sp8	27.75	10.6262	38.2927
317	Neu5Aca2-3Galb1-4GlcNAcb1-6(Neu5Aca2-3Galb1-3)GalNAca-Sp14	1103.25	186.684	16.9213																								63	Fuca1-2Galb1-3GalNAcb1-4(Neu5Aca2-3)Galb1-4Glcb-Sp0	27.75	2.87228	10.3506
318	Neu5Aca2-6Galb1-4GlcNAcb1-2Mana1-6(Neu5Aca2-3Galb1-4GlcNAcb1-2Mana1-3)Manb1-4GlcNAcb1-4GlcNAcb-Sp12	38.25	5.5	14.3791																								128	Galb1-3(Fuca1-4)GlcNAc-Sp0	27.75	8.05709	29.0346
319	Galb1-4GlcNAcb1-2Mana1-6(Neu5Aca2-6Galb1-4GlcNAcb1-2Mana1-3)Manb1-4GlcNAcb1-4GlcNAcb-Sp12	146.25	144.359	98.7072																								575	GlcNAcb1-3Galb1-4GlcNAcb1-3Galb1-4GlcNAcb1-2Mana1-6(GlcNAcb1-3Galb1-4GlcNAcb1-3Galb1-4GlcNAcb1-2Mana1-3)Manb1-4GlcNAcb1-4(Fuca1-6)GlcNAcb-Sp24	27.75	1.70783	6.15432
320	Neu5Aca2-8Neu5Acb-Sp17	36.25	3.5	9.65517																								581	Galb1-4GlcNAcb1-3Galb1-4GlcNAcb1-6(Galb1-4GlcNAcb1-3Galb1-4GlcNAb1-2)Mana1-6(Galb1-4GlcNAcb1-3Galb1-4GlcNAcb1-2Mana1-3)Manb1-4GlcNAcb1-4(Fuca1-6)GlcNAcb-Sp24	27.75	1.5	5.40541
321	Neu5Aca2-8Neu5Aca2-8Neu5Acb-Sp8	23.75	1.70783	7.19084																								107	Gala1-3(Fuca1-2)Galb-Sp8	27.5	5.25991	19.127
322	Neu5Gcb2-6Galb1-4GlcNAc-Sp8	37.25	1.25831	3.378																								208	Mana1-2Mana1-6(Mana1-2Mana1-3)Mana-Sp9	27.5	1.73205	6.29837
323	Galb1-3GlcNAcb1-2Mana1-6(Galb1-3GlcNAcb1-2Mana1-3)Manb1-4GlcNAcb1-4GlcNAcb-Sp19	33.25	2.06155	6.20016																								285	Neu5Gca2-6GalNAca-Sp0	27.5	0.57735	2.09946
324	Neu5Aca2-3Galb1-4GlcNAcb1-2Mana1-6(Neu5Aca2-3Galb1-4GlcNAcb1-2Mana1-3)Manb1-4GlcNAcb1-4GlcNAcb-Sp12	1781	343.673	19.2966																								474	GlcNAcb1-6(GlcNAcb1-2)Mana1-6(GlcNAcb1-2Mana1-3)Manb1-4GlcNAcb1-4(Fuca1-6)GlcNAcb-Sp24	27.5	2.64575	9.62091
325	Neu5Aca2-3Galb1-4GlcNAcb1-2Mana1-6(Neu5Aca2-6Galb1-4GlcNAcb1-2Mana1-3)Manb1-4GlcNAcb1-4GlcNAcb-Sp12	1411.75	274.14	19.4185																								498	Fuca1-2Galb1-4GlcNAcb1-2Mana-Sp0	27.5	8.18535	29.7649
326	Galb1-4(Fuca1-3)GlcNAcb1-2Mana1-6(Galb1-4(Fuca1-3)GlcNAcb1-2Mana1-3)Manb1-4GlcNAcb1-4GlcNAcb-Sp20	29.5	4.12311	13.9766																								578	Galb1-4GlcNAcb1-3Galb1-4GlcNAcb1-3Galb1-4GlcNAcb1-3Galb1-4GlcNAcb1-2Mana1-6(Galb1-4GlcNAcb1-3Galb1-4GlcNAcb1-3Galb1-4GlcNAcb1-3Galb1-4GlcNAcb1-2Mana1-3)Manb1-4GlcNAcb1-4(Fuca1-6)GlcNAcb-Sp24	27.5	0.57735	2.09946
327	Neu5,9Ac2a2-3Galb1-4GlcNAcb-Sp0	377	47.6585	12.6415																								585	Galb1-4GlcNAcb1-3Galb1-4GlcNAcb1-3Galb1-4GlcNAcb1-3Galb1-4GlcNAcb1-6(Galb1-4GlcNAcb1-3Galb1-4GlcNAcb1-3Galb1-4GlcNAcb1-3Galb1-4GlcNAb1-2)Mana1-6(Galb1-4GlcNAcb1-3Galb1-4GlcNAcb1-3Galb1-4GlcNAcb1-3Galb1-4GlcNAcb1-2Mana1-3)Manb1-4GlcNAcb1-4(Fuca1-6)GlcNAcb-Sp24	27.5	1.29099	4.69453
328	Neu5,9Ac2a2-3Galb1-3GlcNAcb-Sp0	436.25	16.8795	3.86922																								30	(3S)Galb1-3GlcNAcb-Sp0	27.25	8.46069	31.0484
329	Neu5Aca2-6Galb1-4GlcNAcb1-3Galb1-3GlcNAcb-Sp0	290.5	18.3757	6.32555																								145	Galb1-3GalNAcb1-4Galb1-4Glcb-Sp8	27.25	2.06155	7.56533
330	Neu5Aca2-3Galb1-3(Fuca1-4)GlcNAcb1-3Galb1-3(Fuca1-4)GlcNAcb-Sp0	1086.25	118.362	10.8964																								213	Mana1-6(Mana1-3)Mana-Sp9	27.25	1.25831	4.61764
331	Neu5Aca2-6Galb1-4GlcNAcb1-3Galb1-4GlcNAcb1-3Galb1-4GlcNAcb-Sp0	638	52.2494	8.18956																								277	Galb1-3(Fuca1-4)GlcNAcb1-3Galb1-3(Fuca1-4)GlcNAcb-Sp0	27.25	0.957427	3.51349
332	Gala1-4Galb1-4GlcNAcb1-3Galb1-4Glcb-Sp0	20.25	1.5	7.40741																								304	Galb1-4GlcNAca1-6Galb1-4GlcNAcb-Sp0	27.25	8.4212	30.9035
333	GalNAcb1-3Gala1-4Galb1-4GlcNAcb1-3Galb1-4Glcb-Sp0	13	2.70801	20.8309																								426	Gala1-3(Fuca1-2)Galb1-4GlcNAcb1-2Mana1-6(Gala1-3(Fuca1-2)Galb1-4GlcNAcb1-2Mana1-3)Manb1-4GlcNAcb1-4(Fuca1-6)GlcNAcb-Sp22	27.25	1.89297	6.94668
334	GalNAca1-3(Fuca1-2)Galb1-4GlcNAcb1-3Galb1-4GlcNAcb-Sp0	13.75	0.957427	6.96311																								550	Galb1-3GlcNAcb1-3Galb1-4GlcNAcb1-2Mana1-6(Galb1-3GlcNAcb1-3Galb1-4GlcNAcb1-2Mana1-3)Manb1-4GlcNAcb1-4GlcNAc-Sp25	27.25	2.06155	7.56533
335	GalNAca1-3(Fuca1-2)Galb1-4GlcNAcb1-3Galb1-4GlcNAcb1-3Galb1-4GlcNAcb-Sp0	30.25	5.18813	17.1508																								566	Galb1-3GlcNAcb1-6(Galb1-3)GalNAc-Sp14	27.25	0.957427	3.51349
336	Neu5Aca2-3Galb1-4(Fuca1-3)GlcNAcb1-6(Neu5Aca2-3Galb1-3)GalNAc-Sp14	153.25	31.5951	20.6167																								22	6S(3S)Galb1-4(6S)GlcNAcb-Sp0	27	3.74166	13.858
337	GlcNAca1-4Galb1-4GlcNAcb1-3Galb1-4GlcNAcb1-3Galb1-4GlcNAcb-Sp0	21.5	3.10913	14.4611																								43	(6S)Galb1-4Glcb-Sp8	27	4.76095	17.6332
338	GlcNAca1-4Galb1-4GlcNAcb-Sp0	24.5	3.51188	14.3342																								44	(6S)Galb1-4GlcNAcb-Sp8	27	6.733	24.937
339	GlcNAca1-4Galb1-3GlcNAcb-Sp0	29	1.1547	3.98173																								231	GalNAcb1-4(Neu5Aca2-3)Galb1-4GlcNAcb-Sp0	27	2.58199	9.56292
340	GlcNAca1-4Galb1-4GlcNAcb1-3Galb1-4Glcb-Sp0	22.25	7.97392	35.8378																								298	(6P)Glcb-Sp10	27	2.44949	9.07218
341	GlcNAca1-4Galb1-4GlcNAcb1-3Galb1-4(Fuca1-3)GlcNAcb1-3Galb1-4(Fuca1-3)GlcNAcb-Sp0	57.5	4.79583	8.34058																								365	Neu5Aca2-6GlcNAcb1-4GlcNAc-Sp21	27	3.4641	12.83
342	GlcNAca1-4Galb1-4GlcNAcb1-3Galb1-4GlcNAcb-Sp0	20.5	2.38048	11.6121																								77	Fuca1-2Galb1-4Glcb-Sp0	26.75	2.62996	9.83161
343	GlcNAca1-4Galb1-3GalNAc-Sp14	21.5	1.73205	8.05605																								137	Neu5Acb2-6(Galb1-3)GalNAca-Sp8	26.75	1.25831	4.70395
344	Neu5Aca2-6Galb1-4GlcNAcb1-2Mana1-6(Mana1-3)Manb1-4GlcNAcb1-4GlcNAc-Sp12	321.25	24.8512	7.73579																								167	Galb1-4GlcNAcb1-6(Galb1-3)GalNAc-Sp14	26.75	1.25831	4.70395
345	Mana1-6(Neu5Aca2-6Galb1-4GlcNAcb1-2Mana1-3)Manb1-4GlcNAcb1-4GlcNAc-Sp12	206	18.4029	8.93345																								497	Gala1-3(Fuca1-2)Galb1-4GlcNAcb1-6GalNAca-Sp14	26.75	2.06155	7.70674
346	Neu5Aca2-6Galb1-4GlcNAcb1-2Mana1-6Manb1-4GlcNAcb1-4GlcNAc-Sp12	328.25	27.7894	8.46592																								15	GalNAcb-Sp8	26.5	2.08167	7.85534
347	Neu5Aca2-6Galb1-4GlcNAcb1-2Mana1-3Manb1-4GlcNAcb1-4GlcNAc-Sp12	329	37.1932	11.3049																								194	GlcNAcb1-6Galb1-4GlcNAcb-Sp8	26.5	9.11043	34.379
348	Galb1-4GlcNAcb1-2Mana1-3Manb1-4GlcNAcb1-4GlcNAc-Sp12	26.25	3.30404	12.5868																								437	Galb1-4GlcNAcb1-6(Galb1-4GlcNAcb1-2)Mana1-6(GlcNAcb1-4)(Galb1-4GlcNAcb1-4(Galb1-4GlcNAcb1-2)Mana1-3)Manb1-4GlcNAcb1-4GlcNAc-Sp21	26.5	2.64575	9.98397
349	Galb1-4GlcNAcb1-2Mana1-6Manb1-4GlcNAcb1-4GlcNAc-Sp12	11.75	5.7373	48.8281																								499	Fuca1-2Galb1-3(6S)GlcNAcb-Sp0	26.5	5.19615	19.6081
350	Mana1-6(Galb1-4GlcNAcb1-2Mana1-3)Manb1-4GlcNAcb1-4GlcNAcb-Sp12	40.75	1.70783	4.19098																								45	(6S)Galb1-4(6S)Glcb-Sp8	26.25	2.98608	11.3755
351	GlcNAcb1-2Mana1-6(GlcNAcb1-2Mana1-3)Manb1-4GlcNAcb1-4(Fuca1-6)GlcNAcb-Sp22	24.75	1.5	6.06061																								85	GalNAca1-3(Fuca1-2)Galb1-4GlcNAcb-Sp0	26.25	3.0957	11.7931
352	Galb1-4GlcNAcb1-2Mana1-6(Galb1-4GlcNAcb1-2Mana1-3)Manb1-4GlcNAcb1-4(Fuca1-6)GlcNAcb-Sp22	21	2.70801	12.8953																								348	Galb1-4GlcNAcb1-2Mana1-3Manb1-4GlcNAcb1-4GlcNAc-Sp12	26.25	3.30404	12.5868
353	Galb1-3GlcNAcb1-2Mana1-6(Galb1-3GlcNAcb1-2Mana1-3)Manb1-4GlcNAcb1-4(Fuca1-6)GlcNAcb-Sp22	25.25	2.62996	10.4157																								408	Gala1-3(Fuca1-2)Galb1-4(Fuca1-3)Glcb-Sp21	26.25	2.36291	9.00155
354	(6S)GlcNAcb1-3Galb1-4GlcNAcb-Sp0	28.25	1.89297	6.70078																								434	Galb1-4GlcNAcb1-2Mana1-6(GlcNAcb1-4)(Galb1-4GlcNAcb1-2Mana1-3)Manb1-4GlcNAcb1-4GlcNAc-Sp21	26.25	2.98608	11.3755
355	KDNa2-3Galb1-4(Fuca1-3)GlcNAc-Sp0	26	0.816497	3.14037																								17	GlcNAcb-Sp8	26	9.48683	36.4878
356	KDNa2-6Galb1-4GlcNAc-Sp0	43.75	26.0432	59.5274																								42	(6S)Galb1-4Glcb-Sp0	26	7.95822	30.6086
357	KDNa2-3Galb1-4Glc-Sp0	23	0.816497	3.54999																								79	Fuca1-3GlcNAcb-Sp8	26	1.82574	7.02208
358	KDNa2-3Galb1-3GalNAca-Sp14	63	43.4434	68.9579																								121	Gala1-4Galb1-4GlcNAcb-Sp8	26	0.816497	3.14037
359	Fuca1-2Galb1-3GlcNAcb1-2Mana1-6(Fuca1-2Galb1-3GlcNAcb1-2Mana1-3)Manb1-4GlcNAcb1-4GlcNAcb-Sp20	40.75	2.06155	5.05903																								138	Neu5Aca2-6(Galb1-3)GlcNAcb1-4Galb1-4Glcb-Sp10	26	11.8603	45.6165
360	Fuca1-2Galb1-4GlcNAcb1-2Mana1-6(Fuca1-2Galb1-4GlcNAcb1-2Mana1-3)Manb1-4GlcNAcb1-4GlcNAcb-Sp20	42.5	7	16.4706																								149	Galb1-3GlcNAcb-Sp0	26	4.32049	16.6173
361	Fuca1-2Galb1-4(Fuca1-3)GlcNAcb1-2Mana1-6(Fuca1-2Galb1-4(Fuca1-3)GlcNAcb1-2Mana1-3)Manb1-4GlcNAcb1-4GlcNAb-Sp20	79.5	5.19615	6.53604																								203	GlcAb1-3Galb-Sp8	26	5.88784	22.6455
362	Gala1-3Galb1-4GlcNAcb1-2Mana1-6(Gala1-3Galb1-4GlcNAcb1-2Mana1-3)Manb1-4GlcNAcb1-4GlcNAcb-Sp20	28.75	2.75379	9.57838																								355	KDNa2-3Galb1-4(Fuca1-3)GlcNAc-Sp0	26	0.816497	3.14037
363	Galb1-4GlcNAcb1-2Mana1-6(Mana1-3)Manb1-4GlcNAcb1-4GlcNAcb-Sp12	18	3.16228	17.5682																								559	Gala1-3Galb1-4GlcNAcb1-2Mana1-6(Gala1-3Galb1-4GlcNAcb1-2Mana1-3)Manb1-4GlcNAcb1-4GlcNAc-Sp24	26	0.816497	3.14037
364	Fuca1-4(Galb1-3)GlcNAcb1-2Mana1-6(Fuca1-4(Galb1-3)GlcNAcb1-2Mana1-3)Manb1-4GlcNAcb1-4(Fuca1-6)GlcNAcb-Sp22	83.5	5.25991	6.29929																								23	6S(3S)Galb1-4GlcNAcb-Sp0	25.75	1.5	5.82524
365	Neu5Aca2-6GlcNAcb1-4GlcNAc-Sp21	27	3.4641	12.83																								185	GlcNAcb1-3Galb1-4Glcb-Sp0	25.75	3.59398	13.9572
366	Neu5Aca2-6GlcNAcb1-4GlcNAcb1-4GlcNAc-Sp21	28.25	3.20156	11.333																								201	GlcAa-Sp8	25.75	2.5	9.70874
367	Galb1-4(Fuca1-3)GlcNAcb1-6(Fuca1-2Galb1-4GlcNAcb1-3)Galb1-4Glc-Sp21	24	3.55903	14.8293																								315	Mana1-2Mana1-6(Mana1-3)Mana1-6(Mana1-2Mana1-2Mana1-3)Mana-Sp9	25.75	0.957427	3.71816
368	Galb1-4GlcNAcb1-2Mana1-6(Galb1-4GlcNAcb1-4(Galb1-4GlcNAcb1-2)Mana1-3)Manb1-4GlcNAcb1-4GlcNAc-Sp21	30	3.65148	12.1716																								491	(3S)Galb1-3(Fuca1-4)GlcNAcb-Sp0	25.75	2.21736	8.61109
369	GalNAca1-3(Fuca1-2)Galb1-4GlcNAcb1-2Mana1-6(GalNAca1-3(Fuca1-2)Galb1-4GlcNAcb1-2Mana1-3)Manb1-4GlcNAcb1-4GlcNAcb-Sp20	33.25	2.62996	7.90964																								521	Gala1-3(Fuca1-2)Galb1-4GlcNAcb1-2Mana-Sp0	25.75	7.67572	29.8086
370	Gala1-3(Fuca1-2)Galb1-4GlcNAcb1-2Mana1-6(Gala1-3(Fuca1-2)Galb1-4GlcNAcb1-2Mana1-3)Manb1-4GlcNAcb1-4GlcNAcb-Sp20	28	0.816497	2.91606																								537	Galb1-3GalNAcb1-3Gal-Sp21	25.75	5.37742	20.8832
371	Gala1-3Galb1-4(Fuca1-3)GlcNAcb1-2Mana1-6(Gala1-3Galb1-4(Fuca1-3)GlcNAcb1-2Mana1-3)Manb1-4GlcNAcb1-4GlcNAcb-Sp20	43.5	1.73205	3.98173																								21	GlcNAcb1-6(GlcNAcb1-4)(GlcNAcb1-3)GlcNAc-Sp8	25.5	3.87298	15.1882
372	GalNAca1-3(Fuca1-2)Galb1-3GlcNAcb1-2Mana1-6(GalNAca1-3(Fuca1-2)Galb1-3GlcNAcb1-2Mana1-3)Manb1-4GlcNAcb1-4GlcNAcb-Sp20	21.75	3.86221	17.7573																								26	(3S)Galb1-4(6S)Glcb-Sp0	25.5	3.87298	15.1882
373	Gala1-3(Fuca1-2)Galb1-3GlcNAcb1-2Mana1-6(Gala1-3(Fuca1-2)Galb1-3GlcNAcb1-2Mana1-3)Manb1-4GlcNAcb1-4GlcNAcb-Sp20	35.5	11.5614	32.5674																								82	GalNAca1-3(Fuca1-2)Galb1-3GlcNAcb-Sp0	25.5	1.29099	5.06272
374	Fuca1-4(Fuca1-2Galb1-3)GlcNAcb1-2Mana1-3(Fuca1-4(Fuca1-2Galb1-3)GlcNAcb1-2Mana1-3)Manb1-4GlcNAcb1-4GlcNAcb-Sp19	62.25	9.53502	15.3173																								132	Galb1-4GlcNAcb1-6GalNAc-Sp14	25.5	2.64575	10.3755
375	Neu5Aca2-3Galb1-4GlcNAcb1-3GalNAc-Sp14	467	32.0624	6.86562																								152	Galb1-4(Fuca1-3)GlcNAcb-Sp8	25.5	3.51188	13.7721
376	Neu5Aca2-6Galb1-4GlcNAcb1-3GalNAc-Sp14	38.5	9.25563	24.0406																								538	GlcNAcb1-3Galb1-4GlcNAcb1-2Mana1-6(GlcNAcb1-3Galb1-4GlcNAcb1-2Mana1-3)Manb1-4GlcNAcb1-4GlcNAcb-Sp12	25.5	7.93725	31.1265
377	Neu5Aca2-3Galb1-4(Fuca1-3)GlcNAcb1-3GalNAca-Sp14	112	7.43864	6.64164																								590	Galb1-4GlcNAcb1-3Galb1-4GlcNAcb1-6(Galb1-4GlcNAcb1-3Galb1-4GlcNAcb1-3)GalNAca-Sp14	25.5	3.10913	12.1927
378	GalNAcb1-4GlcNAcb1-2Mana1-6(GalNAcb1-4GlcNAcb1-2Mana1-3)Manb1-4GlcNAcb1-4GlcNAc-Sp12	34.25	3.59398	10.4934																								40	(4S)Galb1-4GlcNAcb-Sp8	25.25	3.59398	14.2336
379	Galb1-3GalNAca1-3(Fuca1-2)Galb1-4Glc-Sp0	39.5	2.64575	6.6981																								353	Galb1-3GlcNAcb1-2Mana1-6(Galb1-3GlcNAcb1-2Mana1-3)Manb1-4GlcNAcb1-4(Fuca1-6)GlcNAcb-Sp22	25.25	2.62996	10.4157
380	Galb1-3GalNAca1-3(Fuca1-2)Galb1-4GlcNAc-Sp0	14.25	1.5	10.5263																								504	Fuca1-2Galb1-3GlcNAcb1-6(Fuca1-2Galb1-3GlcNAcb1-3)GalNAca-Sp14	25.25	0.957427	3.79179
381	Galb1-3GlcNAcb1-3Galb1-4GlcNAcb1-6(Galb1-3GlcNAcb1-3)Galb1-4Glcb-Sp0	16.75	2.62996	15.7012																								508	Galb1-3GlcNAca1-3Galb1-4GlcNAcb-Sp8	25.25	9.5	37.6238
382	Galb1-4(Fuca1-3)GlcNAcb1-6(Galb1-3GlcNAcb1-3)Galb1-4Glc-Sp21	19.5	1.29099	6.62048																								19	Galb1-4GlcNAcb1-6(Galb1-4GlcNAcb1-3)GalNAca-Sp8	25	5.2915	21.166
383	Galb1-4GlcNAcb1-6(Fuca1-4(Fuca1-2Galb1-3)GlcNAcb1-3)Galb1-4Glc-Sp21	30.25	3.5	11.5702																								455	Neu5Aca2-6Galb1-4GlcNAcb1-6(Fuca1-2Galb1-3GlcNAcb1-3)Galb1-4Glc-Sp21	25	2.82843	11.3137
384	Galb1-4(Fuca1-3)GlcNAcb1-6(Fuca1-4(Fuca1-2Galb1-3)GlcNAcb1-3)Galb1-4Glc-Sp21	22	0.816497	3.71135																								47	(6S)GlcNAcb-Sp8	24.75	2.62996	10.6261
385	Galb1-3GlcNAcb1-3Galb1-4(Fuca1-3)GlcNAcb1-6(Galb1-3GlcNAcb1-3)Galb1-4Glc-Sp21	16.25	2.87228	17.6756																								151	Galb1-4(Fuca1-3)GlcNAcb-Sp0	24.75	3.30404	13.3496
386	Galb1-4GlcNAcb1-6(Galb1-4GlcNAcb1-2)Mana1-6(Galb1-4GlcNAcb1-4(Galb1-4GlcNAcb1-2)Mana1-3)Manb1-4GlcNAcb1-4GlcNAcb-Sp21	17	2.16025	12.7073																								216	Mana1-6(Mana1-3)Mana1-6(Mana1-3)Manb1-4GlcNAcb1-4GlcNAcb-Sp12	24.75	1.70783	6.9003
387	GlcNAcb1-2Mana1-6(GlcNAcb1-4(GlcNAcb1-2)Mana1-3)Manb1-4GlcNAcb1-4GlcNAc-Sp21	12.75	0.957427	7.50923																								307	GlcAb1-3GlcNAcb-Sp8	24.75	1.25831	5.08406
388	Fuca1-2Galb1-3GalNAca1-3(Fuca1-2)Galb1-4Glcb-Sp0	34	8.67948	25.5279																								351	GlcNAcb1-2Mana1-6(GlcNAcb1-2Mana1-3)Manb1-4GlcNAcb1-4(Fuca1-6)GlcNAcb-Sp22	24.75	1.5	6.06061
389	Fuca1-2Galb1-3GalNAca1-3(Fuca1-2)Galb1-4GlcNAcb-Sp0	20.25	4.03113	19.9068																								493	Fuca1-2Galb1-4GlcNAcb1-6GalNAca-Sp14	24.75	2.21736	8.95901
390	Galb1-3GlcNAcb1-3GalNAca-Sp14	33.75	14.4309	42.7581																								503	(3S)GalNAcb1-4(Fuca1-3)GlcNAcb-Sp8	24.75	2.62996	10.6261
391	GalNAcb1-4(Neu5Aca2-3)Galb1-4GlcNAcb1-3GalNAca-Sp14	16.25	2.87228	17.6756																								73	Fuca1-2Galb1-4GlcNAcb1-3Galb1-4GlcNAcb-Sp0	24.5	1.73205	7.0696
392	GalNAca1-3(Fuca1-2)Galb1-3GalNAca1-3(Fuca1-2)Galb1-4GlcNAcb-Sp0	13.5	0.57735	4.27667																								101	Gala1-3(Fuca1-2)Galb1-3GlcNAcb-Sp0	24.5	1	4.08163
393	Gala1-3Galb1-3GlcNAcb1-2Mana1-6(Gala1-3Galb1-3GlcNAcb1-2Mana1-3)Manb1-4GlcNAcb1-4GlcNAc-Sp19	68.25	8.95824	13.1256																								114	Gala1-3Galb1-3GlcNAcb-Sp0	24.5	3.10913	12.6903
394	Gala1-3Galb1-3(Fuca1-4)GlcNAcb1-2Mana1-6(Gala1-3Galb1-3(Fuca1-4)GlcNAcb1-2Mana1-3)Manb1-4GlcNAcb1-4GlcNAc-Sp19	68.75	6.89807	10.0336																								135	Neu5Aca2-6(Galb1-3)GalNAca-Sp8	24.5	3.87298	15.8081
395	Neu5Aca2-3Galb1-3GlcNAcb1-2Mana1-6(Neu5Aca2-3Galb1-3GlcNAcb1-2Mana1-3)Manb1-4GlcNAcb1-4GlcNAc-Sp19	48.75	13.048	26.7651																								338	GlcNAca1-4Galb1-4GlcNAcb-Sp0	24.5	3.51188	14.3342
396	GlcNAcb1-2Mana1-6(Galb1-4GlcNAcb1-2Mana1-3)Manb1-4GlcNAcb1-4GlcNAc-Sp12	17.25	0.5	2.89855																								513	GalNAcb1-4(6S)GlcNAc-Sp8	24.5	1.91485	7.81573
397	Galb1-4GlcNAcb1-2Mana1-6(GlcNAcb1-2Mana1-3)Manb1-4GlcNAcb1-4GlcNAc-Sp12	37.25	4.78714	12.8514																								555	Neu5Gca2-8Neu5Gca2-6Galb1-4GlcNAc-Sp0	24.5	3.41565	13.9414
398	Neu5Aca2-3Galb1-3GlcNAcb1-3GalNAca-Sp14	644	35.8143	5.56123																								574	Galb1-4GlcNAcb1-3Galb1-4GlcNAcb1-2Mana1-6(Galb1-4GlcNAcb1-3Galb1-4GlcNAcb1-2Mana1-3)Manb1-4GlcNAcb1-4(Fuca1-6)GlcNAcb-Sp24	24.5	1.91485	7.81573
399	Fuca1-2Galb1-4GlcNAcb1-3GalNAca-Sp14	29	4.69042	16.1738																								95	GalNAcb1-3(Fuca1-2)Galb-Sp8	24.25	1.89297	7.80606
400	Galb1-4(Fuca1-3)GlcNAcb1-3GalNAca-Sp14	21	5.59762	26.6553																								103	Gala1-3(Fuca1-2)Galb1-4(Fuca1-3)GlcNAcb-Sp0	24.25	3.0957	12.7658
401	GalNAca1-3GalNAcb1-3Gala1-4Galb1-4GlcNAcb-Sp0	14	2.44949	17.4964																								109	Gala1-4(Gala1-3)Galb1-4GlcNAcb-Sp8	24.25	0.957427	3.94815
402	Gala1-4Galb1-3GlcNAcb1-2Mana1-6(Gala1-4Galb1-3GlcNAcb1-2Mana1-3)Manb1-4GlcNAcb1-4GlcNAcb-Sp19	28.5	2.88675	10.129																								179	GlcNAcb1-3GalNAca-Sp8	24.25	1.70783	7.04258
403	Gala1-4Galb1-4GlcNAcb1-2Mana1-6(Gala1-4Galb1-4GlcNAcb1-2Mana1-3)Manb1-4GlcNAcb1-4GlcNAcb-Sp24	53.25	1.25831	2.36302																								233	GalNAcb1-4(Neu5Aca2-3)Galb1-4Glcb-Sp0	24.25	1.25831	5.18889
404	Gala1-3Galb1-4GlcNAcb1-3GalNAca-Sp14	22.75	8.99537	39.5401																								316	Mana1-2Mana1-6(Mana1-2Mana1-3)Mana1-6(Mana1-2Mana1-2Mana1-3)Mana-Sp9	24.25	5.12348	21.1277
405	Galb1-3GlcNAcb1-6Galb1-4GlcNAcb-Sp0	17	0.816497	4.80292																								580	Galb1-4GlcNAcb1-3Galb1-4GlcNAcb1-3Galb1-4GlcNAcb1-3Galb1-4GlcNAcb1-3Galb1-4GlcNAcb1-2Mana1-6(Galb1-4GlcNAcb1-3Galb1-4GlcNAcb1-3Galb1-4GlcNAcb1-3Galb1-4GlcNAcb1-3Galb1-4GlcNAcb1-2Mana1-3)Manb1-4GlcNAcb1-4(Fuca1-6)GlcNAcb-Sp19	24.25	1.25831	5.18889
406	Galb1-3GlcNAca1-6Galb1-4GlcNAcb-Sp0	3.5	29.0459	829.884																								120	Gala1-4Galb1-4GlcNAcb-Sp0	24	7.61577	31.7324
407	GalNAcb1-3Gala1-6Galb1-4Glcb-Sp8	22.5	2.08167	9.25185																								291	Galb1-4(Fuca1-3)(6S)Glcb-Sp0	24	18.7617	78.1736
408	Gala1-3(Fuca1-2)Galb1-4(Fuca1-3)Glcb-Sp21	26.25	2.36291	9.00155																								367	Galb1-4(Fuca1-3)GlcNAcb1-6(Fuca1-2Galb1-4GlcNAcb1-3)Galb1-4Glc-Sp21	24	3.55903	14.8293
409	Galb1-4GlcNAcb1-6(Neu5Aca2-6Galb1-3GlcNAcb1-3)Galb1-4Glc-Sp21	19.75	2.87228	14.5432																								509	Galb1-3(6S)GlcNAcb-Sp8	24	2.82843	11.7851
410	Galb1-3GalNAcb1-4(Neu5Aca2-8Neu5Aca2-3)Galb1-4Glcb-Sp0	42.75	2.87228	6.71879																								579	GlcNAcb1-3Galb1-4GlcNAcb1-3Galb1-4GlcNAcb1-3Galb1-4GlcNAcb1-3Galb1-4GlcNAcb1-2Mana1-6(GlcNAcb1-3Galb1-4GlcNAcb1-3Galb1-4GlcNAcb1-3Galb1-4GlcNAcb1-3Galb1-4GlcNAcb1-2Mana1-3)Manb1-4GlcNAcb1-4(Fuca1-6)GlcNAcb-Sp19	24	1.41421	5.89256
411	Neu5Aca2-3Galb1-3GalNAcb1-4(Neu5Aca2-8Neu5Aca2-3)Galb1-4Glcb-Sp0	363.75	38.5778	10.6056																								87	GalNAca1-3(Fuca1-2)Galb1-4Glcb-Sp0	23.75	1.25831	5.29813
412	Gala1-3(Fuca1-2)Galb1-4GlcNAcb1-3GalNAca-Sp14	15.25	10.1448	66.5232																								156	Galb1-4(6S)Glcb-Sp8	23.75	1.70783	7.19084
413	GalNAca1-3(Fuca1-2)Galb1-4GlcNAcb1-3GalNAca-Sp14	61.5	43.5622	70.8329																								184	GlcNAcb1-3Galb1-4GlcNAcb1-3Galb1-4GlcNAcb-Sp0	23.75	10.3401	43.5371
414	GalNAca1-3GalNAcb1-3Gala1-4Galb1-4Glcb-Sp0	12.75	3.68556	28.9063																								205	KDNa2-3Galb1-3GlcNAcb-Sp0	23.75	4.5	18.9474
415	Fuca1-2Galb1-4(Fuca1-3)GlcNAcb1-3GalNAca-Sp14	47.5	1.91485	4.03127																								321	Neu5Aca2-8Neu5Aca2-8Neu5Acb-Sp8	23.75	1.70783	7.19084
416	Gala1-3(Fuca1-2)Galb1-4(Fuca1-3)GlcNAcb1-3GalNAc-Sp14	31.25	2.98608	9.55545																								442	(6S)Galb1-3GlcNAcb-Sp0	23.75	0.957427	4.03127
417	GalNAca1-3(Fuca1-2)Galb1-4(Fuca1-3)GlcNAcb1-3GalNAc-Sp14	36.75	3.0957	8.42366																								75	Fuca1-2Galb1-4GlcNAcb-Sp0	23.5	6.95222	29.5839
418	Galb1-4(Fuca1-3)GlcNAcb1-2Mana1-6(Galb1-4(Fuca1-3)GlcNAcb1-2Mana1-3)Manb1-4GlcNAcb1-4(Fuca1-6)GlcNAcb-Sp22	43.5	5	11.4943																								211	Mana1-2Mana1-6(Mana1-3)Mana1-6(Mana1-2Mana1-2Mana1-3)Manb1-4GlcNAcb1-4GlcNAcb-Sp12	23.5	2.38048	10.1297
419	Fuca1-2Galb1-4GlcNAcb1-2Mana1-6(Fuca1-2Galb1-4GlcNAcb1-2Mana1-3)Manb1-4GlcNAcb1-4(Fuca1-6)GlcNAcb-Sp22	61.75	9.87843	15.9975																								10	Neu5Aca-Sp11	23.25	0.957427	4.11797
420	GlcNAcb1-2(GlcNAcb1-6)Mana1-6(GlcNAcb1-2Mana1-3)Manb1-4GlcNAcb1-4GlcNAcb-Sp19	33	1.82574	5.53255																								70	Fuca1-2Galb1-4(Fuca1-3)GlcNAcb1-3Galb1-4(Fuca1-3)GlcNAcb1-3Galb1-4(Fuca1-3)GlcNAcb-Sp0	23.25	1.70783	7.34548
421	Fuca1-2Galb1-3GlcNAcb1-3GalNAc-Sp14	34.5	14.4799	41.9706																								172	Galb1-4Glcb-Sp8	23.25	3.77492	16.2362
422	Gala1-3(Fuca1-2)Galb1-3GlcNAcb1-3GalNAc-Sp14	22.75	2.62996	11.5602																								182	GlcNAcb1-3Galb1-4GlcNAcb-Sp0	23.25	1.5	6.45161
423	GalNAca1-3(Fuca1-2)Galb1-3GlcNAcb1-3GalNAc-Sp14	35	4.08248	11.6642																								217	Manb1-4GlcNAcb-Sp0	23.25	2.98608	12.8433
424	Gala1-3Galb1-3GlcNAcb1-3GalNAc-Sp14	30.25	2.98608	9.87133																								11	Neu5Acb-Sp8	23	2.44949	10.65
425	Fuca1-2Galb1-3GlcNAcb1-2Mana1-6(Fuca1-2Galb1-3GlcNAcb1-2Mana1-3)Manb1-4GlcNAcb1-4(Fuca1-6)GlcNAcb-Sp22	52.5	0.57735	1.09971																								188	GlcNAcb1-4Galb1-4GlcNAcb-Sp8	23	4.54606	19.7655
426	Gala1-3(Fuca1-2)Galb1-4GlcNAcb1-2Mana1-6(Gala1-3(Fuca1-2)Galb1-4GlcNAcb1-2Mana1-3)Manb1-4GlcNAcb1-4(Fuca1-6)GlcNAcb-Sp22	27.25	1.89297	6.94668																								357	KDNa2-3Galb1-4Glc-Sp0	23	0.816497	3.54999
427	Galb1-3GlcNAcb1-6(Galb1-3GlcNAcb1-2)Mana1-6(Galb1-3GlcNAcb1-2Mana1-3)Manb1-4GlcNAcb1-4GlcNAcb-Sp19	38.75	2.21736	5.72221																								466	Gala1-3(Fuca1-2)Galb1-3GalNAca-Sp8	23	1.41421	6.14875
428	Galb1-4GlcNAcb1-6(Fuca1-2Galb1-3GlcNAcb1-3)Galb1-4Glc-Sp21	18.25	0.957427	5.24618																								545	GlcNAcb1-3Galb1-4GlcNAcb1-3Galb1-4GlcNAcb1-2Mana1-6(GlcNAcb1-3Galb1-4GlcNAcb1-3Galb1-4GlcNAcb1-2Mana1-3)Manb1-4GlcNAcb1-4GlcNAcb-Sp25	23	2.58199	11.226
429	Fuca1-3GlcNAcb1-6(Galb1-4GlcNAcb1-3)Galb1-4Glc-Sp21	17.75	1.70783	9.62155																								36	(3S)Galb1-4GlcNAcb-Sp0	22.75	2.62996	11.5602
430	GlcNAcb1-2Mana1-6(GlcNAcb1-4)(GlcNAcb1-2Mana1-3)Manb1-4GlcNAcb1-4GlcNAc-Sp21	18	2.82843	15.7135																								69	Fuca1-2Galb1-4(Fuca1-3)GlcNAcb1-3Galb1-4(Fuca1-3)GlcNAcb-Sp0	22.75	2.06155	9.06177
431	GlcNAcb1-2Mana1-6(GlcNAcb1-4)(GlcNAcb1-4(GlcNAcb1-2)Mana1-3)Manb1-4GlcNAcb1-4GlcNAc-Sp21	21.75	0.957427	4.40196																								168	Galb1-4GlcNAcb-Sp0	22.75	3.86221	16.9767
432	GlcNAcb1-6(GlcNAcb1-2)Mana1-6(GlcNAcb1-4)(GlcNAcb1-2Mana1-3)Manb1-4GlcNAcb1-4GlcNAc-Sp21	20.75	2.36291	11.3875																								404	Gala1-3Galb1-4GlcNAcb1-3GalNAca-Sp14	22.75	8.99537	39.5401
433	GlcNAcb1-6(GlcNAcb1-2)Mana1-6(GlcNAcb1-4)(GlcNAcb1-4(GlcNAcb1-2)Mana1-3)Manb1-4GlcNAcb1-4GlcNAc-Sp21	17	1.1547	6.79236																								422	Gala1-3(Fuca1-2)Galb1-3GlcNAcb1-3GalNAc-Sp14	22.75	2.62996	11.5602
434	Galb1-4GlcNAcb1-2Mana1-6(GlcNAcb1-4)(Galb1-4GlcNAcb1-2Mana1-3)Manb1-4GlcNAcb1-4GlcNAc-Sp21	26.25	2.98608	11.3755																								438	Galb1-4Galb-Sp10	22.75	3.30404	14.5232
435	Galb1-4GlcNAcb1-2Mana1-6(GlcNAcb1-4)(Galb1-4GlcNAcb1-4(Galb1-4GlcNAcb1-2)Mana1-3)Manb1-4GlcNAcb1-4GlcNAc-Sp21	17.25	1.70783	9.90044																								589	Galb1-4GlcNAcb1-3Galb1-4GlcNAcb1-6(Galb1-3)GalNAca-Sp14	22.75	0.957427	4.20847
436	Galb1-4GlcNAcb1-6(Galb1-4GlcNAcb1-2)Mana1-6(GlcNAcb1-4)(Galb1-4GlcNAcb1-2Mana1-3)Manb1-4GlcNAcb1-4GlcNAc-Sp21	28.5	3.10913	10.9092																								67	Fuca1-2Galb1-3GlcNAcb-Sp0	22.5	4.12311	18.3249
437	Galb1-4GlcNAcb1-6(Galb1-4GlcNAcb1-2)Mana1-6(GlcNAcb1-4)(Galb1-4GlcNAcb1-4(Galb1-4GlcNAcb1-2)Mana1-3)Manb1-4GlcNAcb1-4GlcNAc-Sp21	26.5	2.64575	9.98397																								178	GlcNAcb1-6(GlcNAcb1-3)Galb1-4GlcNAcb-Sp8	22.5	0.57735	2.566
438	Galb1-4Galb-Sp10	22.75	3.30404	14.5232																								407	GalNAcb1-3Gala1-6Galb1-4Glcb-Sp8	22.5	2.08167	9.25185
439	Galb1-6Galb-Sp10	32.5	1.73205	5.32939																								494	Gala1-3Galb1-4GlcNAcb1-6GalNAca-Sp14	22.5	23.6714	105.206
440	Neu5Aca2-3Galb1-4GlcNAcb1-3Galb-Sp8	642.75	95.6116	14.8754																								34	(3S)Galb1-4(6S)GlcNAcb-Sp0	22.25	0.5	2.24719
441	GalNAcb1-6GalNAcb-Sp8	18.5	4.79583	25.9234																								140	Galb1-3GalNAca-Sp14	22.25	5.67891	25.5232
442	(6S)Galb1-3GlcNAcb-Sp0	23.75	0.957427	4.03127																								195	Glca1-4Glcb-Sp8	22.25	2.21736	9.96564
443	(6S)Galb1-3(6S)GlcNAc-Sp0	39.5	13.3791	33.8711																								340	GlcNAca1-4Galb1-4GlcNAcb1-3Galb1-4Glcb-Sp0	22.25	7.97392	35.8378
444	Fuca1-2Galb1-4 GlcNAcb1-2Mana1-6(Fuca1-2Galb1-4GlcNAcb1-2(Fuca1-2Galb1-4GlcNAcb1-4)Mana1-3)Manb1-4GlcNAcb1-4GlcNAcb-Sp12	41.25	8.34166	20.2222																								449	Gala1-3(Fuca1-2)Galb1-4GlcNAcb1-6(Gala1-3(Fuca1-2)Galb1-4GlcNAcb1-3)GalNAc-Sp14	22.25	1.70783	7.67562
445	Fuca1-2Galb1-4(Fuca1-3)GlcNAcb1-2Mana1-6(Fuca1-2Galb1-4(Fuca1-3)GlcNAcb1-4(Fuca1-2Galb1-4(Fuca1-3)GlcNAcb1-2)Mana1-3)Manb1-4GlcNAcb1-4GlcNAcb-Sp12	39	5.41603	13.8872																								524	Gala1-3(Fuca1-2)Galb1-3GlcNAcb1-6GalNAc-Sp14	22.25	2.87228	12.9091
446	Galb1-4(Fuca1-3)GlcNAcb1-6GalNAc-Sp14	32.25	6.99405	21.687																								51	Mana1-6(Mana1-3)Manb1-4GlcNAcb1-4GlcNAcb-Sp13	22	3.55903	16.1774
447	Galb1-4GlcNAcb1-2Mana-Sp0	48.25	2.75379	5.70733																								113	Gala1-3Galb1-4(Fuca1-3)GlcNAcb-Sp8	22	1.82574	8.29883
448	Fuca1-2Galb1-4GlcNAcb1-6(Fuca1-2Galb1-4GlcNAcb1-3)GalNAc-Sp14	20.75	2.5	12.0482																								133	GlcNAcb1-6(Galb1-3)GalNAca-Sp8	22	3.55903	16.1774
449	Gala1-3(Fuca1-2)Galb1-4GlcNAcb1-6(Gala1-3(Fuca1-2)Galb1-4GlcNAcb1-3)GalNAc-Sp14	22.25	1.70783	7.67562																								159	Galb1-4GlcNAcb1-3GalNAca-Sp8	22	2.44949	11.134
450	GalNAca1-3(Fuca1-2)Galb1-4GlcNAcb1-6(GalNAca1-3(Fuca1-2)Galb1-4GlcNAcb1-3)GalNAc-Sp14	17.5	2.51661	14.3806																								180	GlcNAcb1-3GalNAca-Sp14	22	7.16473	32.5669
451	Neu5Aca2-8Neu5Aca2-3Galb1-3GalNAcb1-4(Neu5Aca2-8Neu5Aca2-3)Galb1-4Glcb-Sp0	116.75	4.64579	3.97926																								278	Neu5Acb2-6GalNAca-Sp8	22	2	9.09091
452	GalNAcb1-4Galb1-4Glcb-Sp0	50.75	8.69387	17.1308																								296	4S(3S)Galb1-4GlcNAcb-Sp0	22	2.16025	9.8193
453	GalNAca1-3(Fuca1-2)Galb1-4GlcNAcb1-2Mana1-6(GalNAca1-3(Fuca1-2)Galb1-4GlcNAcb1-2Mana1-3)Manb1-4GlcNAcb1-4(Fuca1-6)GlcNAcb-Sp22	30.5	3	9.83607																								297	(6S)Galb1-4(6S)GlcNAcb-Sp0	22	3.16228	14.374
454	Gala1-3(Fuca1-2)Galb1-3GlcNAcb1-2Mana1-6(Gala1-3(Fuca1-2)Galb1-3GlcNAcb1-2Mana1-3)Manb1-4GlcNAcb1-4(Fuca1-6)GlcNAcb-Sp22	30	2.94392	9.81307																								384	Galb1-4(Fuca1-3)GlcNAcb1-6(Fuca1-4(Fuca1-2Galb1-3)GlcNAcb1-3)Galb1-4Glc-Sp21	22	0.816497	3.71135
455	Neu5Aca2-6Galb1-4GlcNAcb1-6(Fuca1-2Galb1-3GlcNAcb1-3)Galb1-4Glc-Sp21	25	2.82843	11.3137																								522	GalNAca1-3(Fuca1-2)Galb1-4 GlcNAcb1-2Mana-Sp0	22	12.0277	54.6716
456	GalNAca1-3(Fuca1-2)Galb1-3GlcNAcb1-2Mana1-6(GalNAca1-3(Fuca1-2)Galb1-3GlcNAcb1-2Mana1-3)Manb1-4GlcNAcb1-4(Fuca1-6)GlcNAcb-Sp22	37.25	1.70783	4.58477																								551	Neu5Gca2-8Neu5Gca2-3Galb1-4GlcNAc-Sp0	22	2.16025	9.8193
457	Galb1-4GlcNAcb1-6(Galb1-4GlcNAcb1-2)Mana1-6(Galb1-4GlcNAcb1-2Mana1-3)Manb1-4GlcNAcb1-4GlcNAcb-Sp19	28.25	2.98608	10.5702																								554	Neu5Gca2-8Neu5Gca2-3Galb1-4GlcNAcb1-3Galb1-4GlcNAc-Sp0	22	6.32456	28.748
458	Neu5Aca2-3Galb1-4GlcNAcb1-2Mana1-6(GlcNAcb1-4)(Neu5Aca2-3Galb1-4GlcNAcb1-2Mana1-3)Manb1-4GlcNAcb1-4GlcNAcb-Sp21	1485.25	139.256	9.37593																								86	GalNAca1-3(Fuca1-2)Galb1-4GlcNAcb-Sp8	21.75	6.39661	29.4097
459	Neu5Aca2-3Galb1-4GlcNAcb1-4Mana1-6(GlcNAcb1-4)(Neu5Aca2-3Galb1-4GlcNAcb1-4(Neu5Aca2-3Galb1-4GlcNAcb1-2)Mana1-3)Manb1-4GlcNAcb1-4GlcNAcb-Sp21	2904	925.595	31.8731																								158	Galb1-4GalNAcb1-3(Fuca1-2)Galb1-4GlcNAcb-Sp8	21.75	2.21736	10.1947
460	Neu5Aca2-3Galb1-4GlcNAcb1-6(Neu5Aca2-3Galb1-4GlcNAcb1-2)Mana1-6(GlcNAcb1-4)(Neu5Aca2-3Galb1-4GlcNAcb1-2Mana1-3)Manb1-4GlcNAcb1-4GlcNAcb-Sp21	1093	368.983	33.7588																								175	GlcNAcb1-2Galb1-3GalNAca-Sp8	21.75	1.25831	5.78531
461	Neu5Aca2-3Galb1-4GlcNAcb1-6(Neu5Aca2-3Galb1-4GlcNAcb1-2)Mana1-6(GlcNAcb1-4)(Neu5Aca2-3Galb1-4GlcNAcb1-4(Neu5Aca2-3Galb1-4GlcNAcb1-2)Mana1-3)Manb1-4GlcNAcb1-4GlcNAcb-Sp21	3563.5	299.404	8.40198																								372	GalNAca1-3(Fuca1-2)Galb1-3GlcNAcb1-2Mana1-6(GalNAca1-3(Fuca1-2)Galb1-3GlcNAcb1-2Mana1-3)Manb1-4GlcNAcb1-4GlcNAcb-Sp20	21.75	3.86221	17.7573
462	Neu5Aca2-6Galb1-4GlcNAcb1-2Mana1-6(GlcNAcb1-4)(Neu5Aca2-6Galb1-4GlcNAcb1-2Mana1-3)Manb1-4GlcNAcb1-4GlcNAcb-Sp21	179	11.8322	6.61015																								431	GlcNAcb1-2Mana1-6(GlcNAcb1-4)(GlcNAcb1-4(GlcNAcb1-2)Mana1-3)Manb1-4GlcNAcb1-4GlcNAc-Sp21	21.75	0.957427	4.40196
463	Neu5Aca2-6Galb1-4GlcNAcb1-4Mana1-6(GlcNAcb1-4)(Neu5Aca2-6Galb1-4GlcNAcb1-4(Neu5Aca2-6Galb1-4GlcNAcb1-2)Mana1-3)Manb1-4GlcNAcb1-4GlcNAcb-Sp21	990.25	51.6745	5.21832																								479	Neu5Aca2-6Galb1-4GlcNAcb1-6GalNAca-Sp14	21.75	1.89297	8.70331
464	Neu5Aca2-6Galb1-4GlcNAcb1-6(Neu5Aca2-6Galb1-4GlcNAcb1-2)Mana1-6(GlcNAcb1-4)(Neu5Aca2-6Galb1-4GlcNAcb1-2Mana1-3)Manb1-4GlcNAcb1-4GlcNAcb-Sp21	239.5	20.2073	8.43727																								548	GlcNAcb1-3Galb1-4GlcNAcb1-3Galb1-4GlcNAcb1-3Galb1-4GlcNAcb1-2Mana1-6(GlcNAcb1-3Galb1-4GlcNAcb1-3Galb1-4GlcNAcb1-3Galb1-4GlcNAcb1-2Mana1-3)Manb1-4GlcNAcb1-4GlcNAcb-Sp25	21.75	2.75379	12.6611
465	Neu5Aca2-6Galb1-4GlcNAcb1-6(Neu5Aca2-6Galb1-4GlcNAcb1-2)Mana1-6(GlcNAcb1-4)(Neu5Aca2-6Galb1-4GlcNAcb1-4(Neu5Aca2-6Galb1-4GlcNAcb1-2)Mana1-3)Manb1-4GlcNAcb1-4GlcNAcb-Sp21	1010	99.4418	9.84572																								65	Fuca1-2Galb1-3GlcNAcb1-3Galb1-4Glcb-Sp8	21.5	2.88675	13.4268
466	Gala1-3(Fuca1-2)Galb1-3GalNAca-Sp8	23	1.41421	6.14875																								80	Fuca1-4GlcNAcb-Sp8	21.5	2.08167	9.68217
467	Gala1-3(Fuca1-2)Galb1-3GalNAcb-Sp8	30.5	1	3.27869																								105	Gala1-3(Fuca1-2)Galb1-4GlcNAc-Sp0	21.5	4.04145	18.7975
468	Glca1-6Glca1-6Glca1-6Glcb-Sp10	34.75	2.75379	7.92456																								129	Galb1-3(Fuca1-4)GlcNAc-Sp8	21.5	1.29099	6.00463
469	Glca1-4Glca1-4Glca1-4Glcb-Sp10	33	3.26599	9.89693																								207	Mana1-2Mana1-2Mana1-3Mana-Sp9	21.5	2.38048	11.072
470	Neu5Aca2-3Galb1-4GlcNAcb1-6(Neu5Aca2-3Galb1-4GlcNAcb1-3)GalNAca-Sp14	622.75	17.7459	2.8496																								228	GalNAcb1-4(Neu5Aca2-8Neu5Aca2-3)Galb1-4Glcb-Sp0	21.5	1.73205	8.05605
471	Fuca1-2Galb1-4(Fuca1-3)GlcNAcb1-2Mana1-6(Fuca1-2Galb1-4(Fuca1-3)GlcNAcb1-2Mana1-3)Manb1-4GlcNAcb1-4(Fuca1-6)GlcNAcb-Sp24	53.25	2.87228	5.39396																								305	Galb1-4GlcNAcb1-6Galb1-4GlcNAcb-Sp0	21.5	1.29099	6.00463
472	Fuca1-2Galb1-3(Fuca1-4)GlcNAcb1-2Mana1-6(Fuca1-2Galb1-3(Fuca1-4)GlcNAcb1-2Mana1-3)Manb1-4GlcNAcb1-4(Fuca1-6)GlcNAcb1-4(Fuca1-6)GlcNAcb-Sp19	52.75	0.957427	1.81503																								310	GlcNAcb1-4GlcNAcb-Sp10	21.5	3.31662	15.4262
473	Neu5Aca2-3Galb1-3GlcNAcb1-6(Neu5Aca2-3Galb1-3GlcNAcb1-2)Mana1-6(Neu5Aca2-3Galb1-3GlcNAcb1-2Mana1-3)Manb1-4GlcNAcb1-4GlcNAcb-Sp19	2443.25	412.28	16.8743																								337	GlcNAca1-4Galb1-4GlcNAcb1-3Galb1-4GlcNAcb1-3Galb1-4GlcNAcb-Sp0	21.5	3.10913	14.4611
474	GlcNAcb1-6(GlcNAcb1-2)Mana1-6(GlcNAcb1-2Mana1-3)Manb1-4GlcNAcb1-4(Fuca1-6)GlcNAcb-Sp24	27.5	2.64575	9.62091																								343	GlcNAca1-4Galb1-3GalNAc-Sp14	21.5	1.73205	8.05605
475	Galb1-3GlcNAcb1-2Mana1-6(GlcNAcb1-4)(Galb1-3GlcNAcb1-2Mana1-3)Manb1-4GlcNAcb1-4GlcNAcb-Sp21	42	3.16228	7.52923																								39	(6S)(4S)Galb1-4GlcNAcb-Sp0	21.25	2.06155	9.70143
476	Neu5Aca2-6Galb1-4GlcNAcb1-6(Galb1-3GlcNAcb1-3)Galb1-4Glcb-Sp21	66.5	8.58293	12.9067																								108	Gala1-3(Fuca1-2)Galb-Sp18	21.25	0.957427	4.50554
477	Neu5Aca2-3Galb1-4GlcNAcb1-2Mana-Sp0	38.25	2.21736	5.79701																								157	Galb1-4GalNAca1-3(Fuca1-2)Galb1-4GlcNAcb-Sp8	21.25	3.59398	16.9128
478	Neu5Aca2-3Galb1-4GlcNAcb1-6GalNAca-Sp14	793	29.1776	3.6794																								163	Galb1-4GlcNAcb1-3Galb1-4GlcNAcb-Sp0	21.25	2.06155	9.70143
479	Neu5Aca2-6Galb1-4GlcNAcb1-6GalNAca-Sp14	21.75	1.89297	8.70331																								164	Galb1-4GlcNAcb1-3Galb1-4Glcb-Sp0	21.25	3.5	16.4706
480	Neu5Aca2-6Galb1-4 GlcNAcb1-6(Neu5Aca2-6Galb1-4GlcNAcb1-3)GalNAca-Sp14	374.5	23.5584	6.29064																								352	Galb1-4GlcNAcb1-2Mana1-6(Galb1-4GlcNAcb1-2Mana1-3)Manb1-4GlcNAcb1-4(Fuca1-6)GlcNAcb-Sp22	21	2.70801	12.8953
481	Neu5Aca2-6Galb1-4GlcNAcb1-2Mana1-6(Neu5Aca2-6Galb1-4GlcNAcb1-2Mana1-3)Manb1-4GlcNAcb1-4(Fuca1-6)GlcNAcb-Sp24	217.75	104.011	47.7662																								400	Galb1-4(Fuca1-3)GlcNAcb1-3GalNAca-Sp14	21	5.59762	26.6553
482	Neu5Aca2-3Galb1-4GlcNAcb1-2Mana1-6(Neu5Aca2-3Galb1-4GlcNAcb1-2Mana1-3)Manb1-4GlcNAcb1-4(Fuca1-6)GlcNAcb-Sp24	4055	339.925	8.38285																								608	GlcNAcb1-3Fuca-Sp21	21	1.41421	6.73435
483	Mana1-6(Mana1-3)Manb1-4GlcNAcb1-4(Fuca1-6)GlcNAcb-Sp19	35	4.69042	13.4012																								183	GlcNAcb1-3Galb1-4GlcNAcb-Sp8	20.75	2.21736	10.6861
484	Galb1-4GlcNAcb1-6(Galb1-4GlcNAcb1-2)Mana1-6(Galb1-4GlcNAcb1-2Mana1-3)Manb1-4GlcNAcb1-4(Fuca1-6)GlcNAcb-Sp24	42	2.70801	6.44765																								189	GlcNAcb1-4GlcNAcb1-4GlcNAcb1-4GlcNAcb1-4GlcNAcb1-4GlcNAcb1-Sp8	20.75	2.98608	14.3907
485	Neu5Aca2-3Galb1-3GlcNAcb1-2Mana1-6(GlcNAcb1-4)(Neu5Aca2-3Galb1-3GlcNAcb1-2Mana1-3)Manb1-4GlcNAcb1-4GlcNAc-Sp21	38.5	6.55744	17.0323																								214	Mana1-2Mana1-2Mana1-6(Mana1-3)Mana-Sp9	20.75	2.36291	11.3875
486	Neu5Aca2-6Galb1-4GlcNAcb1-6(Fuca1-2Galb1-4(Fuca1-3)GlcNAcb1-3)Galb1-4Glc-Sp21	19	0.816497	4.29735																								220	Fuca1-2(6S)Galb1-4GlcNAcb-Sp0	20.75	3.30404	15.9231
487	Galb1-3GlcNAcb1-6GalNAca-Sp14	16.25	11.5866	71.3023																								232	GalNAcb1-4(Neu5Aca2-3)Galb1-4GlcNAcb-Sp8	20.75	5.43906	26.2123
488	Gala1-3Galb1-3GlcNAcb1-6GalNAca-Sp14	16	1.41421	8.83883																								432	GlcNAcb1-6(GlcNAcb1-2)Mana1-6(GlcNAcb1-4)(GlcNAcb1-2Mana1-3)Manb1-4GlcNAcb1-4GlcNAc-Sp21	20.75	2.36291	11.3875
489	Galb1-3(Fuca1-4)GlcNAcb1-6GalNAca-Sp14	39.25	7.71902	19.6663																								448	Fuca1-2Galb1-4GlcNAcb1-6(Fuca1-2Galb1-4GlcNAcb1-3)GalNAc-Sp14	20.75	2.5	12.0482
490	Neu5Aca2-3Galb1-3GlcNAcb1-6GalNAca-Sp14	353	31.5066	8.92539																								20	Galb1-4GlcNAcb1-6(Galb1-4GlcNAcb1-3)GalNAc-Sp14	20.5	1.29099	6.29753
491	(3S)Galb1-3(Fuca1-4)GlcNAcb-Sp0	25.75	2.21736	8.61109																								49	Neu5,9Ac2a2-6Galb1-4GlcNAcb-Sp8	20.5	2.38048	11.6121
492	Galb1-4(Fuca1-3)GlcNAcb1-6(Neu5Aca2-6(Neu5Aca2-3Galb1-3)GlcNAcb1-3)Galb1-4Glc-Sp21	731	38.6695	5.28995																								64	Fuca1-2Galb1-3GalNAcb1-4(Neu5Aca2-3)Galb1-4Glcb-Sp9	20.5	3.10913	15.1665
493	Fuca1-2Galb1-4GlcNAcb1-6GalNAca-Sp14	24.75	2.21736	8.95901																								144	Galb1-3GalNAcb1-4(Neu5Aca2-3)Galb1-4Glcb-Sp0	20.5	2.64575	12.9061
494	Gala1-3Galb1-4GlcNAcb1-6GalNAca-Sp14	22.5	23.6714	105.206																								174	GlcNAca1-6Galb1-4GlcNAcb-Sp8	20.5	6.55744	31.9875
495	Galb1-4(Fuca1-3)GlcNAcb1-2Mana-Sp0	48.25	2.98608	6.18876																								186	GlcNAcb1-4-MDPLys	20.5	2.51661	12.2762
496	Fuca1-2(6S)Galb1-3GlcNAcb-Sp0	28.75	4.85627	16.8914																								279	Neu5Acb2-6Galb1-4GlcNAcb-Sp8	20.5	7.93725	38.7183
497	Gala1-3(Fuca1-2)Galb1-4GlcNAcb1-6GalNAca-Sp14	26.75	2.06155	7.70674																								342	GlcNAca1-4Galb1-4GlcNAcb1-3Galb1-4GlcNAcb-Sp0	20.5	2.38048	11.6121
498	Fuca1-2Galb1-4GlcNAcb1-2Mana-Sp0	27.5	8.18535	29.7649																								563	GlcNAcb1-3Galb1-4GlcNAcb1-3Galb1-4GlcNAcb1-3Galb1-4GlcNAcb1-3Galb1-4GlcNAcb1-2Mana1-6(GlcNAcb1-3Galb1-4GlcNAcb1-3Galb1-4GlcNAcb1-3Galb1-4GlcNAcb1-3Galb1-4GlcNAcb1-2Mana1-3)Manb1-4GlcNAcb1-4GlcNAcb-Sp25	20.5	1.29099	6.29753
499	Fuca1-2Galb1-3(6S)GlcNAcb-Sp0	26.5	5.19615	19.6081																								300	Galb1-3Galb1-4GlcNAcb-Sp8	20.25	2.5	12.3457
500	Fuca1-2(6S)Galb1-3(6S)GlcNAcb-Sp0	37.25	2.98608	8.01632																								332	Gala1-4Galb1-4GlcNAcb1-3Galb1-4Glcb-Sp0	20.25	1.5	7.40741
501	Neu5Aca2-6GalNAcb1-4(6S)GlcNAcb-Sp8	220	43.2743	19.6701																								389	Fuca1-2Galb1-3GalNAca1-3(Fuca1-2)Galb1-4GlcNAcb-Sp0	20.25	4.03113	19.9068
502	GalNAcb1-4(Fuca1-3)(6S)GlcNAcb-Sp8	17.5	2.38048	13.6027																								514	(3S)GalNAcb1-4GlcNAc-Sp8	20.25	2.21736	10.9499
503	(3S)GalNAcb1-4(Fuca1-3)GlcNAcb-Sp8	24.75	2.62996	10.6261																								515	(4S)GalNAcb-Sp10	20.25	2.87228	14.1841
504	Fuca1-2Galb1-3GlcNAcb1-6(Fuca1-2Galb1-3GlcNAcb1-3)GalNAca-Sp14	25.25	0.957427	3.79179																								52	GlcNAcb1-2Mana1-6(GlcNAcb1-2Mana1-3)Manb1-4GlcNAcb1-4GlcNAcb-Sp12	20	1.41421	7.07107
505	GalNAca1-3(Fuca1-2)Galb1-3GlcNAcb1-6GalNAca-Sp14	16.75	1.5	8.95522																								59	Fuca1-2Galb1-3GalNAcb1-3Gala1-4Galb1-4Glcb-Sp9	19.75	3.30404	16.7293
506	GlcNAcb1-6(GlcNAcb1-2)Mana1-6(GlcNAcb1-4)(GlcNAcb1-4(GlcNAcb1-2)Mana1-3)Manb1-4GlcNAcb1-4(Fuca1-6)GlcNAc-Sp21	11.25	4.11299	36.5599																								139	Galb1-3GalNAca-Sp8	19.75	10.9049	55.2146
507	Galb1-4GlcNAcb1-6(Galb1-4GlcNAcb1-2)Mana1-6(GlcNAcb1-4)Galb1-4GlcNAcb1-4(Gal b1-4GlcNAcb1-2)Mana1-3)Manb1-4GlcNAcb1-4(Fuca1-6)GlcNAc-Sp21	18.25	0.5	2.73973																								177	GlcNAcb1-6(GlcNAcb1-3)GalNAca-Sp14	19.75	0.957427	4.84773
508	Galb1-3GlcNAca1-3Galb1-4GlcNAcb-Sp8	25.25	9.5	37.6238																								229	Neu5Aca2-8Neu5Aca2-8Neu5Aca-Sp8	19.75	2.06155	10.4382
509	Galb1-3(6S)GlcNAcb-Sp8	24	2.82843	11.7851																								409	Galb1-4GlcNAcb1-6(Neu5Aca2-6Galb1-3GlcNAcb1-3)Galb1-4Glc-Sp21	19.75	2.87228	14.5432
510	(6S)(4S)GalNAcb1-4GlcNAc-Sp8	19	4.24264	22.3297																								535	GalNAca1-3(Fuca1-2)Galb1-3GalNAcb1-3Gala1-4Galb1-4Glc-Sp21	19.75	2.62996	13.3162
511	(6S)GalNAcb1-4GlcNAc-Sp8	17.25	1.70783	9.90044																								598	Galb1-4GlcNAcb1-3Galb1-3GalNAca-Sp14	19.75	12.5	63.2911
512	(3S)GalNAcb1-4(3S)GlcNAc-Sp8	17.5	5.68624	32.4928																								50	Mana1-6(Mana1-3)Manb1-4GlcNAcb1-4GlcNAcb-Sp12	19.5	1.73205	8.88231
513	GalNAcb1-4(6S)GlcNAc-Sp8	24.5	1.91485	7.81573																								111	Gala1-3GalNAca-Sp16	19.5	2.38048	12.2076
514	(3S)GalNAcb1-4GlcNAc-Sp8	20.25	2.21736	10.9499																								161	Galb1-4GlcNAcb1-3Galb1-4(Fuca1-3)GlcNAcb1-3Galb1-4(Fuca1-3)GlcNAcb-Sp0	19.5	1.91485	9.81977
515	(4S)GalNAcb-Sp10	20.25	2.87228	14.1841																								190	GlcNAcb1-4GlcNAcb1-4GlcNAcb1-4GlcNAcb1-4GlcNAcb1-Sp8	19.5	1	5.12821
516	Galb1-4(6P)GlcNAcb-Sp0	9	11.6046	128.94																								289	Galb1-3GlcNAcb1-3Galb1-3GlcNAcb-Sp0	19.5	1.73205	8.88231
517	(6P)Galb1-4GlcNAcb-SP0	30.25	11.4419	37.8244																								382	Galb1-4(Fuca1-3)GlcNAcb1-6(Galb1-3GlcNAcb1-3)Galb1-4Glc-Sp21	19.5	1.29099	6.62048
518	GalNAca1-3(Fuca1-2)Galb1-4GlcNAcb1-6GalNAc-Sp14	11.75	2.62996	22.3826																								572	Neu5Aca2-8Neu5Aca2-3Galb1-3GalNAcb1-4(Neu5Aca2-3)Galb1-4Glc-Sp21	19.5	1.91485	9.81977
519	Neu5Aca2-6Galb1-4GlcNAcb1-2Man-Sp0	33.5	17.0978	51.0381																								588	Galb1-4GlcNAcb1-3Galb1-4GlcNAcb1-3GalNAca-Sp14	19.5	1.73205	8.88231
520	Gala1-3Galb1-4GlcNAcb1-2Mana-Sp0	30.5	7.68115	25.1841																								54	Galb1-4GlcNAcb1-2Mana1-6(Galb1-4GlcNAcb1-2Mana1-3)Manb1-4GlcNAcb1-4GlcNAcb-Sp12	19.25	9.28709	48.2446
521	Gala1-3(Fuca1-2)Galb1-4GlcNAcb1-2Mana-Sp0	25.75	7.67572	29.8086																								143	Galb1-3GalNAcb1-3Gala1-4Galb1-4Glcb-Sp0	19.25	0.5	2.5974
522	GalNAca1-3(Fuca1-2)Galb1-4 GlcNAcb1-2Mana-Sp0	22	12.0277	54.6716																								170	Galb1-4GlcNAcb-Sp23	19.25	1.5	7.79221
523	Galb1-3GlcNAcb1-2Mana-Sp0	37.75	2.21736	5.87379																								162	Galb1-4GlcNAcb1-3Galb1-4GlcNAcb1-3Galb1-4GlcNAcb-Sp0	19	3.74166	19.6929
524	Gala1-3(Fuca1-2)Galb1-3GlcNAcb1-6GalNAc-Sp14	22.25	2.87228	12.9091																								486	Neu5Aca2-6Galb1-4GlcNAcb1-6(Fuca1-2Galb1-4(Fuca1-3)GlcNAcb1-3)Galb1-4Glc-Sp21	19	0.816497	4.29735
525	Neu5Aca2-3Galb1-3GlcNAcb1-2Mana-Sp0	1199.75	99.1174	8.2615																								510	(6S)(4S)GalNAcb1-4GlcNAc-Sp8	19	4.24264	22.3297
526	Gala1-3Galb1-3GlcNAcb1-2Mana-Sp0	18.75	1.5	8																								531	Galb1-4GlcNAcb1-2 Mana1-6(Galb1-4GlcNAcb1-4)(Galb1-4GlcNAcb1-2Mana1-3)Manb1-4GlcNAcb1-4(Fuca1-6)GlcNAc-Sp21	19	5.03322	26.4906
527	GalNAcb1-4GlcNAcb1-2Mana-Sp0	17.25	1.5	8.69565																								526	Gala1-3Galb1-3GlcNAcb1-2Mana-Sp0	18.75	1.5	8
528	Neu5Aca2-3Galb1-3GalNAcb1-4Galb1-4Glcb-Sp0	28.25	2.36291	8.36428																								276	Neu5Aca2-8Neu5Aca2-3Galb1-4Glcb-Sp0	18.5	1.91485	10.3506
529	GlcNAcb1-2 Mana1-6(GlcNAcb1-4)(GlcNAcb1-2Mana1-3)Manb1-4GlcNAcb1-4(Fuca1-6)GlcNAc-Sp21	17.25	2.62996	15.2461																								441	GalNAcb1-6GalNAcb-Sp8	18.5	4.79583	25.9234
530	Galb1-4GlcNAcb1-2 Mana1-6(GlcNAcb1-4)(Galb1-4GlcNAcb1-2Mana1-3)Manb1-4GlcNAcb1-4(Fuca1-6)GlcNAc-Sp21	15.5	2.08167	13.4301																								561	GalNAcb1-3GlcNAcb-Sp0	18.5	2.51661	13.6033
531	Galb1-4GlcNAcb1-2 Mana1-6(Galb1-4GlcNAcb1-4)(Galb1-4GlcNAcb1-2Mana1-3)Manb1-4GlcNAcb1-4(Fuca1-6)GlcNAc-Sp21	19	5.03322	26.4906																								62	Fuca1-2Galb1-3GalNAca-Sp14	18.25	2.5	13.6986
532	Fuca1-4(Galb1-3)GlcNAcb1-2 Mana-Sp0	40.25	3.59398	8.92913																								193	GlcNAcb1-6GalNAca-Sp14	18.25	0.5	2.73973
533	Neu5Aca2-3Galb1-4(Fuca1-3)GlcNAcb1-2Mana-Sp0	2001.75	79.3405	3.96356																								428	Galb1-4GlcNAcb1-6(Fuca1-2Galb1-3GlcNAcb1-3)Galb1-4Glc-Sp21	18.25	0.957427	5.24618
534	GlcNAcb1-3Galb1-4GlcNAcb1-6(GlcNAcb1-3)Galb1-4GlcNAc-Sp0	15.25	2.06155	13.5184																								507	Galb1-4GlcNAcb1-6(Galb1-4GlcNAcb1-2)Mana1-6(GlcNAcb1-4)Galb1-4GlcNAcb1-4(Gal b1-4GlcNAcb1-2)Mana1-3)Manb1-4GlcNAcb1-4(Fuca1-6)GlcNAc-Sp21	18.25	0.5	2.73973
535	GalNAca1-3(Fuca1-2)Galb1-3GalNAcb1-3Gala1-4Galb1-4Glc-Sp21	19.75	2.62996	13.3162																								549	Galb1-4GlcNAcb1-3Galb1-4GlcNAcb1-3Galb1-4GlcNAcb1-3Galb1-4GlcNAcb1-2Mana1-6(Galb1-4GlcNAcb1-3Galb1-4GlcNAcb1-3Galb1-4GlcNAcb1-3Galb1-4GlcNAcb1-2Mana1-3)Manb1-4GlcNAcb1-4GlcNAcb-Sp25	18.25	1.5	8.21918
536	Gala1-3(Fuca1-2)Galb1-3GalNAcb1-3Gala1-4Galb1-4Glc-Sp21	30.25	2.06155	6.81505																								127	Galb1-3GlcNAcb1-3Galb1-4(Fuca1-3)GlcNAcb-Sp0	18	3.26599	18.1444
537	Galb1-3GalNAcb1-3Gal-Sp21	25.75	5.37742	20.8832																								147	Galb1-3GlcNAcb1-3Galb1-4GlcNAcb-Sp0	18	4.39697	24.4276
538	GlcNAcb1-3Galb1-4GlcNAcb1-2Mana1-6(GlcNAcb1-3Galb1-4GlcNAcb1-2Mana1-3)Manb1-4GlcNAcb1-4GlcNAcb-Sp12	25.5	7.93725	31.1265																								204	GlcAb1-6Galb-Sp8	18	11.4018	63.3431
539	GlcNAcb1-3Galb1-4GlcNAcb1-2Mana1-6(GlcNAcb1-3Galb1-4GlcNAcb1-2Mana1-3)Manb1-4GlcNAcb1-4GlcNAcb-Sp25	-164.25	177.725	-108.204																								363	Galb1-4GlcNAcb1-2Mana1-6(Mana1-3)Manb1-4GlcNAcb1-4GlcNAcb-Sp12	18	3.16228	17.5682
540	Galb1-4GlcNAcb1-3Galb1-4GlcNAcb1-2Mana1-6(Galb1-4GlcNAcb1-3Galb1-4GlcNAcb1-2Mana1-3)Manb1-4GlcNAcb1-4GlcNAcb-Sp12	59.75	6.39661	10.7056																								430	GlcNAcb1-2Mana1-6(GlcNAcb1-4)(GlcNAcb1-2Mana1-3)Manb1-4GlcNAcb1-4GlcNAc-Sp21	18	2.82843	15.7135
541	Galb1-4GlcNAcb1-3Galb1-4GlcNAcb1-2Mana1-6(Galb1-4GlcNAcb1-3Galb1-4GlcNAcb1-2Mana1-3)Manb1-4GlcNAcb1-4GlcNAcb-Sp24	29.5	2.38048	8.06941																								32	(3S)Galb1-4(Fuca1-3)GlcNAc-Sp0	17.75	4.03113	22.7106
542	Neu5Gca2-3Galb1-4GlcNAcb1-3Galb1-4GlcNAcb1-2Mana1-6(Neu5Gca2-3Galb1-4GlcNAcb1-3Galb1-4GlcNAcb1-2Mana1-3)Manb1-4GlcNAcb1-4GlcNAcb-Sp24	151	27.8209	18.4244																								429	Fuca1-3GlcNAcb1-6(Galb1-4GlcNAcb1-3)Galb1-4Glc-Sp21	17.75	1.70783	9.62155
543	Fuca1-2Galb1-4GlcNAcb1-3Galb1-4GlcNAcb1-2Mana1-6(Fuca1-2Galb1-4GlcNAcb1-3Galb1-4GlcNAcb1-2Mana1-3)Manb1-4GlcNAcb1-4GlcNAcb-Sp24	30.75	5.37742	17.4876																								594	GlcNAcb1-3Galb1-4GlcNAcb1-6(GlcNAcb1-3Galb1-4GlcNAcb1-3)GalNAca-Sp14	17.75	1.70783	9.62155
544	GlcNAcb1-3Galb1-4GlcNAcb1-3Galb1-4GlcNAcb1-2Mana1-6(GlcNAcb1-3Galb1-4GlcNAcb1-3Galb1-4GlcNAcb1-2Mana1-3)Manb1-4GlcNAcb1-4GlcNAcb-Sp12	42.5	3.31662	7.80382																								134	GlcNAcb1-6(Galb1-3)GalNAca-Sp14	17.5	3.41565	19.518
545	GlcNAcb1-3Galb1-4GlcNAcb1-3Galb1-4GlcNAcb1-2Mana1-6(GlcNAcb1-3Galb1-4GlcNAcb1-3Galb1-4GlcNAcb1-2Mana1-3)Manb1-4GlcNAcb1-4GlcNAcb-Sp25	23	2.58199	11.226																								154	Galb1-4(Fuca1-3)GlcNAcb1-3Galb1-4(Fuca1-3)GlcNAcb1-3Galb1-4(Fuca1-3)GlcNAcb-Sp0	17.5	0.57735	3.29914
546	Galb1-4GlcNAcb1-3Galb1-4GlcNAcb1-3Galb1-4GlcNAcb1-2Mana1-6(Galb1-4GlcNAcb1-3Galb1-4GlcNAcb1-3Galb1-4GlcNAcb1-2Mana1-3)Manb1-4GlcNAcb1-4GlcNAcb-Sp12	44	4.08248	9.27837																								215	Mana1-6(Mana1-3)Mana1-6(Mana1-2Mana1-3)Manb1-4GlcNAcb1-4GlcNAcb-Sp12	17.5	2.38048	13.6027
547	Galb1-4GlcNAcb1-3Galb1-4GlcNAcb1-3Galb1-4GlcNAcb1-2Mana1-6(Galb1-4GlcNAcb1-3Galb1-4GlcNAcb1-3Galb1-4GlcNAcb1-2Mana1-3)Manb1-4GlcNAcb1-4GlcNAcb-Sp24	34.25	2.75379	8.04025																								450	GalNAca1-3(Fuca1-2)Galb1-4GlcNAcb1-6(GalNAca1-3(Fuca1-2)Galb1-4GlcNAcb1-3)GalNAc-Sp14	17.5	2.51661	14.3806
548	GlcNAcb1-3Galb1-4GlcNAcb1-3Galb1-4GlcNAcb1-3Galb1-4GlcNAcb1-2Mana1-6(GlcNAcb1-3Galb1-4GlcNAcb1-3Galb1-4GlcNAcb1-3Galb1-4GlcNAcb1-2Mana1-3)Manb1-4GlcNAcb1-4GlcNAcb-Sp25	21.75	2.75379	12.6611																								502	GalNAcb1-4(Fuca1-3)(6S)GlcNAcb-Sp8	17.5	2.38048	13.6027
549	Galb1-4GlcNAcb1-3Galb1-4GlcNAcb1-3Galb1-4GlcNAcb1-3Galb1-4GlcNAcb1-2Mana1-6(Galb1-4GlcNAcb1-3Galb1-4GlcNAcb1-3Galb1-4GlcNAcb1-3Galb1-4GlcNAcb1-2Mana1-3)Manb1-4GlcNAcb1-4GlcNAcb-Sp25	18.25	1.5	8.21918																								512	(3S)GalNAcb1-4(3S)GlcNAc-Sp8	17.5	5.68624	32.4928
550	Galb1-3GlcNAcb1-3Galb1-4GlcNAcb1-2Mana1-6(Galb1-3GlcNAcb1-3Galb1-4GlcNAcb1-2Mana1-3)Manb1-4GlcNAcb1-4GlcNAc-Sp25	27.25	2.06155	7.56533																								609	Galb1-3GalNAcb1-4(Neu5Aca2-8Neu5Aca2-8Neu5Aca2-3)Galb1-4Glcb-Sp21	17.5	3.87298	22.1313
551	Neu5Gca2-8Neu5Gca2-3Galb1-4GlcNAc-Sp0	22	2.16025	9.8193																								396	GlcNAcb1-2Mana1-6(Galb1-4GlcNAcb1-2Mana1-3)Manb1-4GlcNAcb1-4GlcNAc-Sp12	17.25	0.5	2.89855
552	Neu5Aca2-8Neu5Gca2-3Galb1-4GlcNAc-Sp0	15.25	0.957427	6.27821																								435	Galb1-4GlcNAcb1-2Mana1-6(GlcNAcb1-4)(Galb1-4GlcNAcb1-4(Galb1-4GlcNAcb1-2)Mana1-3)Manb1-4GlcNAcb1-4GlcNAc-Sp21	17.25	1.70783	9.90044
553	Neu5Gca2-8Neu5Aca2-3Galb1-4GlcNAc-Sp0	29.5	3.41565	11.5785																								511	(6S)GalNAcb1-4GlcNAc-Sp8	17.25	1.70783	9.90044
554	Neu5Gca2-8Neu5Gca2-3Galb1-4GlcNAcb1-3Galb1-4GlcNAc-Sp0	22	6.32456	28.748																								527	GalNAcb1-4GlcNAcb1-2Mana-Sp0	17.25	1.5	8.69565
555	Neu5Gca2-8Neu5Gca2-6Galb1-4GlcNAc-Sp0	24.5	3.41565	13.9414																								529	GlcNAcb1-2 Mana1-6(GlcNAcb1-4)(GlcNAcb1-2Mana1-3)Manb1-4GlcNAcb1-4(Fuca1-6)GlcNAc-Sp21	17.25	2.62996	15.2461
556	Neu5Aca2-8Neu5Aca2-3Galb1-4GlcNAc-Sp0	13	4.24264	32.6357																								312	MurNAcb1-4GlcNAcb-Sp10	17	2.44949	14.4088
557	GlcNAcb1-3Galb1-4GlcNAcb1-6(GlcNAcb1-3Galb1-4GlcNAcb1-2)Mana1-6(GlcNAcb1-3Galb1-4GlcNAcb1-2Man a1-3)Manb1-4GlcNAcb1-4GlcNAc-Sp24	32.25	0.957427	2.96877																								386	Galb1-4GlcNAcb1-6(Galb1-4GlcNAcb1-2)Mana1-6(Galb1-4GlcNAcb1-4(Galb1-4GlcNAcb1-2)Mana1-3)Manb1-4GlcNAcb1-4GlcNAcb-Sp21	17	2.16025	12.7073
558	Galb1-4GlcNAcb1-3Galb1-4GlcNAcb1-6(Galb1-4GlcNAcb1-3Galb1-4GlcNAcb1-2)Mana1-6(Galb1-4GlcNAcb1-3Galb1-4GlcNAcb1-2Mana1-3)Mana1-4GlcNAcb1-4GlcNAc-Sp24	59	1.82574	3.09448																								405	Galb1-3GlcNAcb1-6Galb1-4GlcNAcb-Sp0	17	0.816497	4.80292
559	Gala1-3Galb1-4GlcNAcb1-2Mana1-6(Gala1-3Galb1-4GlcNAcb1-2Mana1-3)Manb1-4GlcNAcb1-4GlcNAc-Sp24	26	0.816497	3.14037																								433	GlcNAcb1-6(GlcNAcb1-2)Mana1-6(GlcNAcb1-4)(GlcNAcb1-4(GlcNAcb1-2)Mana1-3)Manb1-4GlcNAcb1-4GlcNAc-Sp21	17	1.1547	6.79236
560	GlcNAcb1-3Galb1-4GlcNAcb1-6(GlcNAcb1-3Galb1-3)GalNAca-Sp14	15.25	1.5	9.83607																								381	Galb1-3GlcNAcb1-3Galb1-4GlcNAcb1-6(Galb1-3GlcNAcb1-3)Galb1-4Glcb-Sp0	16.75	2.62996	15.7012
561	GalNAcb1-3GlcNAcb-Sp0	18.5	2.51661	13.6033																								505	GalNAca1-3(Fuca1-2)Galb1-3GlcNAcb1-6GalNAca-Sp14	16.75	1.5	8.95522
562	GalNAcb1-4GlcNAcb1-3GalNAcb1-4GlcNAcb-Sp0	-148.5	234.426	-157.863																								191	GlcNAcb1-4GlcNAcb1-4GlcNAcb-Sp8	16.5	1	6.06061
563	GlcNAcb1-3Galb1-4GlcNAcb1-3Galb1-4GlcNAcb1-3Galb1-4GlcNAcb1-3Galb1-4GlcNAcb1-2Mana1-6(GlcNAcb1-3Galb1-4GlcNAcb1-3Galb1-4GlcNAcb1-3Galb1-4GlcNAcb1-3Galb1-4GlcNAcb1-2Mana1-3)Manb1-4GlcNAcb1-4GlcNAcb-Sp25	20.5	1.29099	6.29753																								226	GalNAcb1-4(Neu5Aca2-8Neu5Aca2-8Neu5Aca2-3)Galb1-4Glcb-Sp0	16.25	2.75379	16.9464
564	Galb1-4GlcNAcb1-3Galb1-4GlcNAcb1-3Galb1-4GlcNAcb1-3Galb1-4GlcNAcb1-3Galb1-4GlcNAcb1-2Mana1-6(Galb1-4GlcNAcb1-3Galb1-4GlcNAcb1-3Galb1-4GlcNAcb1-3Galb1-4GlcNAcb1-3Galb1-4GlcNAcb1-2Mana1-3)Manb1-4GlcNAcb1-4GlcNAcb-Sp25	46.5	24.4472	52.5747																								385	Galb1-3GlcNAcb1-3Galb1-4(Fuca1-3)GlcNAcb1-6(Galb1-3GlcNAcb1-3)Galb1-4Glc-Sp21	16.25	2.87228	17.6756
565	GlcNAb1-3Galb1-3GalNAc-Sp14	9.25	7.932	85.7514																								391	GalNAcb1-4(Neu5Aca2-3)Galb1-4GlcNAcb1-3GalNAca-Sp14	16.25	2.87228	17.6756
566	Galb1-3GlcNAcb1-6(Galb1-3)GalNAc-Sp14	27.25	0.957427	3.51349																								487	Galb1-3GlcNAcb1-6GalNAca-Sp14	16.25	11.5866	71.3023
567	Galb1-4GlcNAcb1-3Galb1-4GlcNAcb1-3Galb1-4GlcNAcb1-3Galb1-4GlcNAcb1-3Galb1-4GlcNAcb1-3Galb1-4GlcNAcb1-2Mana1-6(Galb1-4GlcNAcb1-3Galb1-4GlcNAcb1-3Galb1-4GlcNAcb1-3Galb1-4GlcNAcb1-3Galb1-4GlcNAcb1-3Galb1-4GlcNAcb1-2Mana1-3)Manb1-4GlcNAcb1-4GlcNAcb-Sp25	29.25	2.06155	7.04804																								302	Galb1-4GlcNAcb1-6(Galb1-4GlcNAcb1-3)Galb1-4GlcNAc-Sp0	16	0	0
568	(3S)GlcAb1-3Galb1-4GlcNAcb1-3Galb1-4Glc-Sp0	15.25	2.75379	18.0576																								488	Gala1-3Galb1-3GlcNAcb1-6GalNAca-Sp14	16	1.41421	8.83883
569	(3S)GlcAb1-3Galb1-4GlcNAcb1-2Mana-Sp0	15.5	1.29099	8.329																								227	Neu5Aca2-8Neu5Aca2-8Neu5Aca2-3Galb1-4Glcb-Sp0	15.75	1.5	9.52381
570	Galb1-3GlcNAcb1-3Galb1-4GlcNAcb1-3Galb1-4GlcNAcb1-6(Galb1-3GlcNAcb1-3Galb1-4GlcNAcb1-3Galb1-4GlcNAb1-2)Mana1-6(Galb1-3GlcNAcb1-3Galb1-4GlcNAcb1-3Galb1-4GlcNAcb1-2Mana1-3)Manb1-4GlcNAcb1-4(Fuca1-6)GlcNAcb-Sp24	31	0.816497	2.63386																								119	Gala1-4(Fuca1-2)Galb1-4GlcNAcb-Sp8	15.5	19.74	127.355
571	Galb1-3GlcNAcb1-3Galb1-4GlcNAcb1-6(Galb1-3GlcNAcb1-3Galb1-4GlcNAb1-2)Mana1-6(Galb1-3GlcNAcb1-3Galb1-4GlcNAcb1-2Mana1-3)Manb1-4GlcNAcb1-4(Fuca1-6)GlcNAcb-Sp24	38.5	2.51661	6.53665																								530	Galb1-4GlcNAcb1-2 Mana1-6(GlcNAcb1-4)(Galb1-4GlcNAcb1-2Mana1-3)Manb1-4GlcNAcb1-4(Fuca1-6)GlcNAc-Sp21	15.5	2.08167	13.4301
572	Neu5Aca2-8Neu5Aca2-3Galb1-3GalNAcb1-4(Neu5Aca2-3)Galb1-4Glc-Sp21	19.5	1.91485	9.81977																								569	(3S)GlcAb1-3Galb1-4GlcNAcb1-2Mana-Sp0	15.5	1.29099	8.329
573	GlcNAcb1-3Galb1-4GlcNAcb1-2Mana1-6(GlcNAcb1-3Galb1-4GlcNAcb1-2Mana1-3)Manb1-4GlcNAcb1-4(Fuca1-6)GlcNAcb-Sp24	30.25	2.36291	7.81127																								412	Gala1-3(Fuca1-2)Galb1-4GlcNAcb1-3GalNAca-Sp14	15.25	10.1448	66.5232
574	Galb1-4GlcNAcb1-3Galb1-4GlcNAcb1-2Mana1-6(Galb1-4GlcNAcb1-3Galb1-4GlcNAcb1-2Mana1-3)Manb1-4GlcNAcb1-4(Fuca1-6)GlcNAcb-Sp24	24.5	1.91485	7.81573																								534	GlcNAcb1-3Galb1-4GlcNAcb1-6(GlcNAcb1-3)Galb1-4GlcNAc-Sp0	15.25	2.06155	13.5184
575	GlcNAcb1-3Galb1-4GlcNAcb1-3Galb1-4GlcNAcb1-2Mana1-6(GlcNAcb1-3Galb1-4GlcNAcb1-3Galb1-4GlcNAcb1-2Mana1-3)Manb1-4GlcNAcb1-4(Fuca1-6)GlcNAcb-Sp24	27.75	1.70783	6.15432																								552	Neu5Aca2-8Neu5Gca2-3Galb1-4GlcNAc-Sp0	15.25	0.957427	6.27821
576	Galb1-4GlcNAcb1-3Galb1-4GlcNAcb1-3Galb1-4GlcNAcb1-2Mana1-6(Galb1-4GlcNAcb1-3Galb1-4GlcNAcb1-3Galb1-4GlcNAcb1-2Mana1-3)Manb1-4GlcNAcb1-4(Fuca1-6)GlcNAcb-Sp24	28.75	2.75379	9.57838																								560	GlcNAcb1-3Galb1-4GlcNAcb1-6(GlcNAcb1-3Galb1-3)GalNAca-Sp14	15.25	1.5	9.83607
577	GlcNAcb1-3Galb1-4GlcNAcb1-3Galb1-4GlcNAcb1-3Galb1-4GlcNAcb1-2Mana1-6(GlcNAcb1-3Galb1-4GlcNAcb1-3Galb1-4GlcNAcb1-3Galb1-4GlcNAcb1-2Mana1-3)Manb1-4GlcNAcb1-4(Fuca1-6)GlcNAcb-Sp24	-311.25	450.503	-144.74																								568	(3S)GlcAb1-3Galb1-4GlcNAcb1-3Galb1-4Glc-Sp0	15.25	2.75379	18.0576
578	Galb1-4GlcNAcb1-3Galb1-4GlcNAcb1-3Galb1-4GlcNAcb1-3Galb1-4GlcNAcb1-2Mana1-6(Galb1-4GlcNAcb1-3Galb1-4GlcNAcb1-3Galb1-4GlcNAcb1-3Galb1-4GlcNAcb1-2Mana1-3)Manb1-4GlcNAcb1-4(Fuca1-6)GlcNAcb-Sp24	27.5	0.57735	2.09946																								592	GlcNAcb1-3Galb1-4GlcNAcb1-3GalNAca-Sp14	15.25	1.5	9.83607
579	GlcNAcb1-3Galb1-4GlcNAcb1-3Galb1-4GlcNAcb1-3Galb1-4GlcNAcb1-3Galb1-4GlcNAcb1-2Mana1-6(GlcNAcb1-3Galb1-4GlcNAcb1-3Galb1-4GlcNAcb1-3Galb1-4GlcNAcb1-3Galb1-4GlcNAcb1-2Mana1-3)Manb1-4GlcNAcb1-4(Fuca1-6)GlcNAcb-Sp19	24	1.41421	5.89256																								593	GlcNAcb1-3Galb1-4GlcNAcb1-6(Galb1-3)GalNAca-Sp14	15	1.41421	9.42809
580	Galb1-4GlcNAcb1-3Galb1-4GlcNAcb1-3Galb1-4GlcNAcb1-3Galb1-4GlcNAcb1-3Galb1-4GlcNAcb1-2Mana1-6(Galb1-4GlcNAcb1-3Galb1-4GlcNAcb1-3Galb1-4GlcNAcb1-3Galb1-4GlcNAcb1-3Galb1-4GlcNAcb1-2Mana1-3)Manb1-4GlcNAcb1-4(Fuca1-6)GlcNAcb-Sp19	24.25	1.25831	5.18889																								218	Neu5Aca2-3Galb1-4GlcNAcb1-3Galb1-4(Fuca1-3)GlcNAcb-Sp0	14.5	0.57735	3.98173
581	Galb1-4GlcNAcb1-3Galb1-4GlcNAcb1-6(Galb1-4GlcNAcb1-3Galb1-4GlcNAb1-2)Mana1-6(Galb1-4GlcNAcb1-3Galb1-4GlcNAcb1-2Mana1-3)Manb1-4GlcNAcb1-4(Fuca1-6)GlcNAcb-Sp24	27.75	1.5	5.40541																								225	GalNAcb1-4(Neu5Aca2-8Neu5Aca2-8Neu5Aca2-8Neu5Aca2-3)Galb1-4Glcb-Sp0	14.5	1	6.89655
582	GlcNAcb1-3Galb1-4GlcNAcb1-3Galb1-4GlcNAcb1-6(GlcNAcb1-3Galb1-4GlcNAcb1-3Galb1-4GlcNAb1-2)Mana1-6(GlcNAcb1-3Galb1-4GlcNAcb1-3Galb1-4GlcNAcb1-2Mana1-3)Manb1-4GlcNAcb1-4(Fuca1-6)GlcNAcb-Sp24	33.25	1.25831	3.78438																								173	GlcNAca1-3Galb1-4GlcNAcb-Sp8	14.25	3.59398	25.2209
583	Galb1-4GlcNAcb1-3Galb1-4GlcNAcb1-3Galb1-4GlcNAcb1-6(Galb1-4GlcNAcb1-3Galb1-4GlcNAcb1-3Galb1-4GlcNAb1-2)Mana1-6(Galb1-4GlcNAcb1-3Galb1-4GlcNAcb1-3Galb1-4GlcNAcb1-2Mana1-3)Manb1-4GlcNAcb1-4(Fuca1-6)GlcNAcb-Sp24	29	0.816497	2.81551																								380	Galb1-3GalNAca1-3(Fuca1-2)Galb1-4GlcNAc-Sp0	14.25	1.5	10.5263
584	GlcNAcb1-3Galb1-4GlcNAcb1-3Galb1-4GlcNAcb1-3Galb1-4GlcNAcb1-6(GlcNAcb1-3Galb1-4GlcNAcb1-3Galb1-4GlcNAcb1-3Galb1-4GlcNAb1-2)Mana1-6(GlcNAcb1-3Galb1-4GlcNAcb1-3Galb1-4GlcNAcb1-3Galb1-4GlcNAcb1-2Mana1-3)Manb1-4GlcNAcb1-4(Fuca1-6)GlcNAcb-Sp24	35.5	1.29099	3.6366																								401	GalNAca1-3GalNAcb1-3Gala1-4Galb1-4GlcNAcb-Sp0	14	2.44949	17.4964
585	Galb1-4GlcNAcb1-3Galb1-4GlcNAcb1-3Galb1-4GlcNAcb1-3Galb1-4GlcNAcb1-6(Galb1-4GlcNAcb1-3Galb1-4GlcNAcb1-3Galb1-4GlcNAcb1-3Galb1-4GlcNAb1-2)Mana1-6(Galb1-4GlcNAcb1-3Galb1-4GlcNAcb1-3Galb1-4GlcNAcb1-3Galb1-4GlcNAcb1-2Mana1-3)Manb1-4GlcNAcb1-4(Fuca1-6)GlcNAcb-Sp24	27.5	1.29099	4.69453																								334	GalNAca1-3(Fuca1-2)Galb1-4GlcNAcb1-3Galb1-4GlcNAcb-Sp0	13.75	0.957427	6.96311
586	GlcNAcb1-3Galb1-4GlcNAcb1-3Galb1-4GlcNAcb1-3Galb1-4GlcNAcb1-3Galb1-4GlcNAcb1-6(GlcNAcb1-3Galb1-4GlcNAcb1-3Galb1-4GlcNAcb1-3Galb1-4GlcNAcb1-3Galb1-4GlcNAb1-2)Mana1-6(GlcNAcb1-3Galb1-4GlcNAcb1-3Galb1-4GlcNAcb1-3Galb1-4GlcNAcb1-3Galb1-4GlcNAcb1-2Mana1-3)Manb1-4GlcNAcb1-4(Fuca1-6)GlcNAcb-Sp24	29	3.3665	11.6086																								392	GalNAca1-3(Fuca1-2)Galb1-3GalNAca1-3(Fuca1-2)Galb1-4GlcNAcb-Sp0	13.5	0.57735	4.27667
587	Galb1-4GlcNAcb1-3Galb1-4GlcNAcb1-3Galb1-4GlcNAcb1-3Galb1-4GlcNAcb1-3Galb1-4GlcNAcb1-6(Galb1-4GlcNAcb1-3Galb1-4GlcNAcb1-3Galb1-4GlcNAcb1-3Galb1-4GlcNAcb1-3Galb1-4GlcNAb1-2)Mana1-6(Galb1-4GlcNAcb1-3Galb1-4GlcNAcb1-3Galb1-4GlcNAcb1-3Galb1-4GlcNAcb1-3Galb1-4GlcNAcb1-2Mana1-3)Manb1-4GlcNAcb1-4(Fuca1-6)GlcNAcb-Sp24	37.75	0.957427	2.53623																								160	Galb1-4GlcNAcb1-3GalNAc-Sp14	13	2.16025	16.6173
588	Galb1-4GlcNAcb1-3Galb1-4GlcNAcb1-3GalNAca-Sp14	19.5	1.73205	8.88231																								333	GalNAcb1-3Gala1-4Galb1-4GlcNAcb1-3Galb1-4Glcb-Sp0	13	2.70801	20.8309
589	Galb1-4GlcNAcb1-3Galb1-4GlcNAcb1-6(Galb1-3)GalNAca-Sp14	22.75	0.957427	4.20847																								556	Neu5Aca2-8Neu5Aca2-3Galb1-4GlcNAc-Sp0	13	4.24264	32.6357
590	Galb1-4GlcNAcb1-3Galb1-4GlcNAcb1-6(Galb1-4GlcNAcb1-3Galb1-4GlcNAcb1-3)GalNAca-Sp14	25.5	3.10913	12.1927																								597	GlcNAcb1-3Galb1-4GlcNAcb1-3Galb1-4GlcNAcb1-3GalNAca-Sp14	13	0.816497	6.28074
591	Neu5Aca2-3Galb1-4GlcNAcb1-3Galb1-4GlcNAcb1-3GalNAca-Sp14	956.75	67.2725	7.03135																								387	GlcNAcb1-2Mana1-6(GlcNAcb1-4(GlcNAcb1-2)Mana1-3)Manb1-4GlcNAcb1-4GlcNAc-Sp21	12.75	0.957427	7.50923
592	GlcNAcb1-3Galb1-4GlcNAcb1-3GalNAca-Sp14	15.25	1.5	9.83607																								414	GalNAca1-3GalNAcb1-3Gala1-4Galb1-4Glcb-Sp0	12.75	3.68556	28.9063
593	GlcNAcb1-3Galb1-4GlcNAcb1-6(Galb1-3)GalNAca-Sp14	15	1.41421	9.42809																								349	Galb1-4GlcNAcb1-2Mana1-6Manb1-4GlcNAcb1-4GlcNAc-Sp12	11.75	5.7373	48.8281
594	GlcNAcb1-3Galb1-4GlcNAcb1-6(GlcNAcb1-3Galb1-4GlcNAcb1-3)GalNAca-Sp14	17.75	1.70783	9.62155																								518	GalNAca1-3(Fuca1-2)Galb1-4GlcNAcb1-6GalNAc-Sp14	11.75	2.62996	22.3826
595	Neu5Aca2-3Galb1-4GlcNAcb1-3Galb1-4GlcNAcb1-6(Neu5Aca2-3Galb1-4GlcNAcb1-3Galb1-4GlcNAcb1-3)GalNAca-Sp14	797	193.613	24.2927																								506	GlcNAcb1-6(GlcNAcb1-2)Mana1-6(GlcNAcb1-4)(GlcNAcb1-4(GlcNAcb1-2)Mana1-3)Manb1-4GlcNAcb1-4(Fuca1-6)GlcNAc-Sp21	11.25	4.11299	36.5599
596	Neu5Aca2-6Galb1-4GlcNAcb1-3Galb1-4GlcNAcb1-3GalNAca-Sp14	275	47.9236	17.4267																								565	GlcNAb1-3Galb1-3GalNAc-Sp14	9.25	7.932	85.7514
597	GlcNAcb1-3Galb1-4GlcNAcb1-3Galb1-4GlcNAcb1-3GalNAca-Sp14	13	0.816497	6.28074																								516	Galb1-4(6P)GlcNAcb-Sp0	9	11.6046	128.94
598	Galb1-4GlcNAcb1-3Galb1-3GalNAca-Sp14	19.75	12.5	63.2911																								406	Galb1-3GlcNAca1-6Galb1-4GlcNAcb-Sp0	3.5	29.0459	829.884
599	Neu5Aca2-3Galb1-4GlcNAcb1-3Galb1-4GlcNAcb1-6(Galb1-3)GalNAca-Sp14	999.25	73.7445	7.37998																								210	Mana1-6(Mana1-2Mana1-3)Mana1-6(Mana1-2Mana1-3)Manb1-4GlcNAcb1-4GlcNAcb-Sp12	3	0.816497	27.2166
600	Neu5Aca2-6Galb1-4GlcNAcb1-3Galb1-4GlcNAcb1-6(Galb1-3)GalNAca-Sp14	429	53.6967	12.5167																								37	(3S)Galb1-4GlcNAcb-Sp8	0.25	62.3398	24935.9
601	Neu5Aca2-6Galb1-4GlcNAcb1-6(Galb1-3)GalNAca-Sp14	181.25	25.4477	14.0401																								142	Galb1-3GalNAcb-Sp8	-50	91.8731	-183.746
602	Neu5Aca2-3Galb1-4GlcNAcb1-3Galb1-4GlcNAcb1-2Mana1-6(Neu5Aca2-3Galb1-4GlcNAcb1-3Galb1-4GlcNAcb1-2Mana1-3)Manb1-4GlcNAcb1-4GlcNAcb-Sp12	1196.5	126.392	10.5635																								311	GlcNAcb1-4GlcNAcb-Sp12	-79.75	171.787	-215.407
603	GlcNAcb1-6(Neu5Aca2-3Galb1-3)GalNAca-Sp14	776.25	20.0229	2.57944																								165	Galb1-4GlcNAcb1-3Galb1-4Glcb-Sp8	-133.75	218.045	-163.024
604	Neu5Aca2-6Galb1-4GlcNAcb1-3Galb1-4GlcNAcb1-6(Neu5Aca2-6Galb1-4GlcNAcb1-3Galb1-4GlcNAcb1-3)GalNAca-Sp14	431.25	27.0231	6.26623																								562	GalNAcb1-4GlcNAcb1-3GalNAcb1-4GlcNAcb-Sp0	-148.5	234.426	-157.863
605	Neu5Aca2-6Galb1-4GlcNAcb1-3Galb1-4GlcNAcb1-3Galb1-4GlcNAcb1-2Mana1-6(Neu5Aca2-6Galb1-4GlcNAcb1-3Galb1-4GlcNAcb1-3Galb1-4GlcNAcb1-2Mana1-3)Manb1-4GlcNAcb1-4GlcNAcb-Sp12	1227.75	409.709	33.3707																								122	Gala1-4Galb1-4Glcb-Sp0	-155.75	127.382	-81.7864
606	Neu5Aca2-3Galb1-4GlcNAcb1-3Galb1-4GlcNAcb1-3Galb1-4GlcNAcb1-2Mana1-6(Neu5Aca2-3Galb1-4GlcNAcb1-3Galb1-4GlcNAcb1-3Galb1-4GlcNAcb1-2Mana1-3)Manb1-4GlcNAcb1-4GlcNAcb-Sp12	1447.5	105.371	7.2795																								539	GlcNAcb1-3Galb1-4GlcNAcb1-2Mana1-6(GlcNAcb1-3Galb1-4GlcNAcb1-2Mana1-3)Manb1-4GlcNAcb1-4GlcNAcb-Sp25	-164.25	177.725	-108.204
607	Neu5Aca2-6Galb1-4GlcNAcb1-3Galb1-4GlcNAcb1-2Mana1-6(Neu5Aca2-6Galb1-4GlcNAcb1-3Galb1-4GlcNAcb1-2Mana1-3)Manb1-4GlcNAcb1-4GlcNAcb-Sp12	347	7.87401	2.26917																								288	Neu5Aca2-3Galb1-4GlcNAcb1-6(Galb1-3)GalNAca-Sp14	-179	222.059	-124.055
608	GlcNAcb1-3Fuca-Sp21	21	1.41421	6.73435																								577	GlcNAcb1-3Galb1-4GlcNAcb1-3Galb1-4GlcNAcb1-3Galb1-4GlcNAcb1-2Mana1-6(GlcNAcb1-3Galb1-4GlcNAcb1-3Galb1-4GlcNAcb1-3Galb1-4GlcNAcb1-2Mana1-3)Manb1-4GlcNAcb1-4(Fuca1-6)GlcNAcb-Sp24	-311.25	450.503	-144.74
609	Galb1-3GalNAcb1-4(Neu5Aca2-8Neu5Aca2-8Neu5Aca2-3)Galb1-4Glcb-Sp21	17.5	3.87298	22.1313																								99	GalNAcb1-4GlcNAcb-Sp8	-538	635.453	-118.114
