# Supplementary material for: Integrated Omics and Computational Glycobiology Reveal Structural Basis for Influenza A Virus Glycan Microheterogeneity and Host Interactions
Source: Mol Cell Proteomics. 2016 Mar 16;15(6):1895–912. doi: 10.1074/mcp.M116.058016 (PMC5083086; doi:10.1074/mcp.M116.058016)
Supplement: Supplemental Data [file 10.1074_M116.058016_mcp.M116.058016-4.zip]

Archive with 7 entries (6 files):
- Protein_and_peptide_sequences/
- Protein_and_peptide_sequences/phil-82-glycopeptides.fa
- Protein_and_peptide_sequences/phil-82-proteins.fa
- Protein_and_peptide_sequences/phil-bs-glycopeptides.fa
- Protein_and_peptide_sequences/phil-bs-proteins.fa
- Protein_and_peptide_sequences/pr-08-glycopeptides.fa
- Protein_and_peptide_sequences/pr-08-proteins.fa
