# Supplementary material for: Integrated Omics and Computational Glycobiology Reveal Structural Basis for Influenza A Virus Glycan Microheterogeneity and Host Interactions
Source: Mol Cell Proteomics. 2016 Mar 16;15(6):1895–912. doi: 10.1074/mcp.M116.058016 (PMC5083086; doi:10.1074/mcp.M116.058016)
Supplement: Supplemental Data [file 10.1074_M116.058016_mcp.M116.058016-4.zip › Protein_and_peptide_sequences/phil-82-glycopeptides.fa]

>sp|AFG99160|A/Philippines/2/1982_44:66+{Fuc:1; Hex:10; HexNAc:9}
(Acetyl)-IT(Phospho)NDQIEVTN(HexNAc)ATELVQSSSTGR{Fuc:1; Hex:10; HexNAc:9}

>sp|AFG99160|A/Philippines/2/1982_44:66+{Fuc:1; Hex:11; HexNAc:6}
(Acetyl)-IT(Phospho)NDQIEVTN(HexNAc)ATELVQSSSTGR{Fuc:1; Hex:11; HexNAc:6}

>sp|AFG99160|A/Philippines/2/1982_44:66+{Fuc:1; Hex:3; HexNAc:2}
(Acetyl)-IT(Phospho)NDQIEVTN(HexNAc)ATELVQSSSTGR{Fuc:1; Hex:3; HexNAc:2}

>sp|AFG99160|A/Philippines/2/1982_44:66+{Fuc:1; Hex:3; HexNAc:3; GalS(NAc):1}
(Acetyl)-IT(Phospho)NDQIEVTN(HexNAc)ATELVQSSSTGR{Fuc:1; Hex:3; HexNAc:3; GalS(NAc):1}

>sp|AFG99160|A/Philippines/2/1982_44:66+{Fuc:1; Hex:3; HexNAc:4; GalS(NAc):1}
(Acetyl)-IT(Phospho)NDQIEVTN(HexNAc)ATELVQSSSTGR{Fuc:1; Hex:3; HexNAc:4; GalS(NAc):1}

>sp|AFG99160|A/Philippines/2/1982_44:66+{Fuc:1; Hex:3; HexNAc:4; NeuNAc:1}
(Acetyl)-IT(Phospho)NDQIEVTN(HexNAc)ATELVQSSSTGR{Fuc:1; Hex:3; HexNAc:4; NeuNAc:1}

>sp|AFG99160|A/Philippines/2/1982_44:66+{Fuc:1; Hex:3; HexNAc:4}
(Acetyl)-IT(Phospho)NDQIEVTN(HexNAc)ATELVQSSSTGR{Fuc:1; Hex:3; HexNAc:4}

>sp|AFG99160|A/Philippines/2/1982_44:66+{Fuc:1; Hex:3; HexNAc:5}
(Acetyl)-IT(Phospho)NDQIEVTN(HexNAc)ATELVQSSSTGR{Fuc:1; Hex:3; HexNAc:5}

>sp|AFG99160|A/Philippines/2/1982_44:66+{Fuc:1; Hex:3; HexNAc:6; NeuNAc:1}
(Acetyl)-IT(Phospho)NDQIEVTN(HexNAc)ATELVQSSSTGR{Fuc:1; Hex:3; HexNAc:6; NeuNAc:1}

>sp|AFG99160|A/Philippines/2/1982_44:66+{Fuc:1; Hex:3; HexNAc:6}
(Acetyl)-IT(Phospho)NDQIEVTN(HexNAc)ATELVQSSSTGR{Fuc:1; Hex:3; HexNAc:6}

>sp|AFG99160|A/Philippines/2/1982_44:66+{Fuc:1; Hex:3; HexNAc:7}
(Acetyl)-IT(Phospho)NDQIEVTN(HexNAc)ATELVQSSSTGR{Fuc:1; Hex:3; HexNAc:7}

>sp|AFG99160|A/Philippines/2/1982_44:66+{Fuc:1; Hex:3; HexNAc:8}
(Acetyl)-IT(Phospho)NDQIEVTN(HexNAc)ATELVQSSSTGR{Fuc:1; Hex:3; HexNAc:8}

>sp|AFG99160|A/Philippines/2/1982_44:66+{Fuc:1; Hex:3; HexNAc:9}
(Acetyl)-IT(Phospho)NDQIEVTN(HexNAc)ATELVQSSSTGR{Fuc:1; Hex:3; HexNAc:9}

>sp|AFG99160|A/Philippines/2/1982_44:66+{Fuc:1; Hex:4; HexNAc:3; GalS(NAc):1}
(Acetyl)-IT(Phospho)NDQIEVTN(HexNAc)ATELVQSSSTGR{Fuc:1; Hex:4; HexNAc:3; GalS(NAc):1}

>sp|AFG99160|A/Philippines/2/1982_44:66+{Fuc:1; Hex:4; HexNAc:3; NeuNAc:1}
(Acetyl)-IT(Phospho)NDQIEVTN(HexNAc)ATELVQSSSTGR{Fuc:1; Hex:4; HexNAc:3; NeuNAc:1}

>sp|AFG99160|A/Philippines/2/1982_44:66+{Fuc:1; Hex:4; HexNAc:3}
(Acetyl)-IT(Phospho)NDQIEVTN(HexNAc)ATELVQSSSTGR{Fuc:1; Hex:4; HexNAc:3}

>sp|AFG99160|A/Philippines/2/1982_44:66+{Fuc:1; Hex:4; HexNAc:4; GalS(NAc):1; NeuNAc:1}
(Acetyl)-IT(Phospho)NDQIEVTN(HexNAc)ATELVQSSSTGR{Fuc:1; Hex:4; HexNAc:4; GalS(NAc):1; NeuNAc:1}

>sp|AFG99160|A/Philippines/2/1982_44:66+{Fuc:1; Hex:4; HexNAc:4; GalS:1; NeuNAc:1}
(Acetyl)-IT(Phospho)NDQIEVTN(HexNAc)ATELVQSSSTGR{Fuc:1; Hex:4; HexNAc:4; GalS:1; NeuNAc:1}

>sp|AFG99160|A/Philippines/2/1982_44:66+{Fuc:1; Hex:4; HexNAc:4; NeuNAc:1}
(Acetyl)-IT(Phospho)NDQIEVTN(HexNAc)ATELVQSSSTGR{Fuc:1; Hex:4; HexNAc:4; NeuNAc:1}

>sp|AFG99160|A/Philippines/2/1982_44:66+{Fuc:1; Hex:4; HexNAc:5; NeuNAc:1}
(Acetyl)-IT(Phospho)NDQIEVTN(HexNAc)ATELVQSSSTGR{Fuc:1; Hex:4; HexNAc:5; NeuNAc:1}

>sp|AFG99160|A/Philippines/2/1982_44:66+{Fuc:1; Hex:4; HexNAc:5}
(Acetyl)-IT(Phospho)NDQIEVTN(HexNAc)ATELVQSSSTGR{Fuc:1; Hex:4; HexNAc:5}

>sp|AFG99160|A/Philippines/2/1982_44:66+{Fuc:1; Hex:4; HexNAc:6}
(Acetyl)-IT(Phospho)NDQIEVTN(HexNAc)ATELVQSSSTGR{Fuc:1; Hex:4; HexNAc:6}

>sp|AFG99160|A/Philippines/2/1982_44:66+{Fuc:1; Hex:4; HexNAc:7}
(Acetyl)-IT(Phospho)NDQIEVTN(HexNAc)ATELVQSSSTGR{Fuc:1; Hex:4; HexNAc:7}

>sp|AFG99160|A/Philippines/2/1982_44:66+{Fuc:1; Hex:5; HexNAc:2}
(Acetyl)-IT(Phospho)NDQIEVTN(HexNAc)ATELVQSSSTGR{Fuc:1; Hex:5; HexNAc:2}

>sp|AFG99160|A/Philippines/2/1982_44:66+{Fuc:1; Hex:5; HexNAc:3; GalS(NAc):1}
(Acetyl)-IT(Phospho)NDQIEVTN(HexNAc)ATELVQSSSTGR{Fuc:1; Hex:5; HexNAc:3; GalS(NAc):1}

>sp|AFG99160|A/Philippines/2/1982_44:66+{Fuc:1; Hex:5; HexNAc:3}
(Acetyl)-IT(Phospho)NDQIEVTN(HexNAc)ATELVQSSSTGR{Fuc:1; Hex:5; HexNAc:3}

>sp|AFG99160|A/Philippines/2/1982_44:66+{Fuc:1; Hex:5; HexNAc:4; NeuNAc:1; NeuNGc:1}
(Acetyl)-IT(Phospho)NDQIEVTN(HexNAc)ATELVQSSSTGR{Fuc:1; Hex:5; HexNAc:4; NeuNAc:1; NeuNGc:1}

>sp|AFG99160|A/Philippines/2/1982_44:66+{Fuc:1; Hex:5; HexNAc:4; NeuNAc:1}
(Acetyl)-IT(Phospho)NDQIEVTN(HexNAc)ATELVQSSSTGR{Fuc:1; Hex:5; HexNAc:4; NeuNAc:1}

>sp|AFG99160|A/Philippines/2/1982_44:66+{Fuc:1; Hex:5; HexNAc:4; NeuNAc:2}
(Acetyl)-IT(Phospho)NDQIEVTN(HexNAc)ATELVQSSSTGR{Fuc:1; Hex:5; HexNAc:4; NeuNAc:2}

>sp|AFG99160|A/Philippines/2/1982_44:66+{Fuc:1; Hex:5; HexNAc:4; NeuNGc:2}
(Acetyl)-IT(Phospho)NDQIEVTN(HexNAc)ATELVQSSSTGR{Fuc:1; Hex:5; HexNAc:4; NeuNGc:2}

>sp|AFG99160|A/Philippines/2/1982_44:66+{Fuc:1; Hex:5; HexNAc:4}
(Acetyl)-IT(Phospho)NDQIEVTN(HexNAc)ATELVQSSSTGR{Fuc:1; Hex:5; HexNAc:4}

>sp|AFG99160|A/Philippines/2/1982_44:66+{Fuc:1; Hex:5; HexNAc:5; NeuNAc:1}
(Acetyl)-IT(Phospho)NDQIEVTN(HexNAc)ATELVQSSSTGR{Fuc:1; Hex:5; HexNAc:5; NeuNAc:1}

>sp|AFG99160|A/Philippines/2/1982_44:66+{Fuc:1; Hex:5; HexNAc:5; NeuNAc:2}
(Acetyl)-IT(Phospho)NDQIEVTN(HexNAc)ATELVQSSSTGR{Fuc:1; Hex:5; HexNAc:5; NeuNAc:2}

>sp|AFG99160|A/Philippines/2/1982_44:66+{Fuc:1; Hex:5; HexNAc:5}
(Acetyl)-IT(Phospho)NDQIEVTN(HexNAc)ATELVQSSSTGR{Fuc:1; Hex:5; HexNAc:5}

>sp|AFG99160|A/Philippines/2/1982_44:66+{Fuc:1; Hex:5; HexNAc:6; NeuNAc:3}
(Acetyl)-IT(Phospho)NDQIEVTN(HexNAc)ATELVQSSSTGR{Fuc:1; Hex:5; HexNAc:6; NeuNAc:3}

>sp|AFG99160|A/Philippines/2/1982_44:66+{Fuc:1; Hex:6; HexNAc:2}
(Acetyl)-IT(Phospho)NDQIEVTN(HexNAc)ATELVQSSSTGR{Fuc:1; Hex:6; HexNAc:2}

>sp|AFG99160|A/Philippines/2/1982_44:66+{Fuc:1; Hex:6; HexNAc:3; NeuNAc:1}
(Acetyl)-IT(Phospho)NDQIEVTN(HexNAc)ATELVQSSSTGR{Fuc:1; Hex:6; HexNAc:3; NeuNAc:1}

>sp|AFG99160|A/Philippines/2/1982_44:66+{Fuc:1; Hex:6; HexNAc:3}
(Acetyl)-IT(Phospho)NDQIEVTN(HexNAc)ATELVQSSSTGR{Fuc:1; Hex:6; HexNAc:3}

>sp|AFG99160|A/Philippines/2/1982_44:66+{Fuc:1; Hex:6; HexNAc:4; NeuNAc:1}
(Acetyl)-IT(Phospho)NDQIEVTN(HexNAc)ATELVQSSSTGR{Fuc:1; Hex:6; HexNAc:4; NeuNAc:1}

>sp|AFG99160|A/Philippines/2/1982_44:66+{Fuc:1; Hex:6; HexNAc:4}
(Acetyl)-IT(Phospho)NDQIEVTN(HexNAc)ATELVQSSSTGR{Fuc:1; Hex:6; HexNAc:4}

>sp|AFG99160|A/Philippines/2/1982_44:66+{Fuc:1; Hex:6; HexNAc:5; NeuNAc:1}
(Acetyl)-IT(Phospho)NDQIEVTN(HexNAc)ATELVQSSSTGR{Fuc:1; Hex:6; HexNAc:5; NeuNAc:1}

>sp|AFG99160|A/Philippines/2/1982_44:66+{Fuc:1; Hex:6; HexNAc:5; NeuNAc:3}
(Acetyl)-IT(Phospho)NDQIEVTN(HexNAc)ATELVQSSSTGR{Fuc:1; Hex:6; HexNAc:5; NeuNAc:3}

>sp|AFG99160|A/Philippines/2/1982_44:66+{Fuc:1; Hex:6; HexNAc:5}
(Acetyl)-IT(Phospho)NDQIEVTN(HexNAc)ATELVQSSSTGR{Fuc:1; Hex:6; HexNAc:5}

>sp|AFG99160|A/Philippines/2/1982_44:66+{Fuc:1; Hex:6; HexNAc:6}
(Acetyl)-IT(Phospho)NDQIEVTN(HexNAc)ATELVQSSSTGR{Fuc:1; Hex:6; HexNAc:6}

>sp|AFG99160|A/Philippines/2/1982_44:66+{Fuc:1; Hex:6; HexNAc:7}
(Acetyl)-IT(Phospho)NDQIEVTN(HexNAc)ATELVQSSSTGR{Fuc:1; Hex:6; HexNAc:7}

>sp|AFG99160|A/Philippines/2/1982_44:66+{Fuc:1; Hex:7; HexNAc:2}
(Acetyl)-IT(Phospho)NDQIEVTN(HexNAc)ATELVQSSSTGR{Fuc:1; Hex:7; HexNAc:2}

>sp|AFG99160|A/Philippines/2/1982_44:66+{Fuc:1; Hex:7; HexNAc:5; NeuNAc:2}
(Acetyl)-IT(Phospho)NDQIEVTN(HexNAc)ATELVQSSSTGR{Fuc:1; Hex:7; HexNAc:5; NeuNAc:2}

>sp|AFG99160|A/Philippines/2/1982_44:66+{Fuc:1; Hex:7; HexNAc:6; NeuNAc:1}
(Acetyl)-IT(Phospho)NDQIEVTN(HexNAc)ATELVQSSSTGR{Fuc:1; Hex:7; HexNAc:6; NeuNAc:1}

>sp|AFG99160|A/Philippines/2/1982_44:66+{Fuc:1; Hex:7; HexNAc:6; NeuNAc:3}
(Acetyl)-IT(Phospho)NDQIEVTN(HexNAc)ATELVQSSSTGR{Fuc:1; Hex:7; HexNAc:6; NeuNAc:3}

>sp|AFG99160|A/Philippines/2/1982_44:66+{Fuc:1; Hex:7; HexNAc:7; NeuNAc:4}
(Acetyl)-IT(Phospho)NDQIEVTN(HexNAc)ATELVQSSSTGR{Fuc:1; Hex:7; HexNAc:7; NeuNAc:4}

>sp|AFG99160|A/Philippines/2/1982_44:66+{Fuc:1; Hex:7; HexNAc:9; NeuNAc:4}
(Acetyl)-IT(Phospho)NDQIEVTN(HexNAc)ATELVQSSSTGR{Fuc:1; Hex:7; HexNAc:9; NeuNAc:4}

>sp|AFG99160|A/Philippines/2/1982_44:66+{Fuc:2; Hex:3; HexNAc:3}
(Acetyl)-IT(Phospho)NDQIEVTN(HexNAc)ATELVQSSSTGR{Fuc:2; Hex:3; HexNAc:3}

>sp|AFG99160|A/Philippines/2/1982_44:66+{Fuc:2; Hex:3; HexNAc:6; NeuNAc:1}
(Acetyl)-IT(Phospho)NDQIEVTN(HexNAc)ATELVQSSSTGR{Fuc:2; Hex:3; HexNAc:6; NeuNAc:1}

>sp|AFG99160|A/Philippines/2/1982_44:66+{Fuc:2; Hex:3; HexNAc:6}
(Acetyl)-IT(Phospho)NDQIEVTN(HexNAc)ATELVQSSSTGR{Fuc:2; Hex:3; HexNAc:6}

>sp|AFG99160|A/Philippines/2/1982_44:66+{Fuc:2; Hex:4; HexNAc:5}
(Acetyl)-IT(Phospho)NDQIEVTN(HexNAc)ATELVQSSSTGR{Fuc:2; Hex:4; HexNAc:5}

>sp|AFG99160|A/Philippines/2/1982_44:66+{Fuc:2; Hex:4; HexNAc:6}
(Acetyl)-IT(Phospho)NDQIEVTN(HexNAc)ATELVQSSSTGR{Fuc:2; Hex:4; HexNAc:6}

>sp|AFG99160|A/Philippines/2/1982_44:66+{Fuc:2; Hex:5; HexNAc:3}
(Acetyl)-IT(Phospho)NDQIEVTN(HexNAc)ATELVQSSSTGR{Fuc:2; Hex:5; HexNAc:3}

>sp|AFG99160|A/Philippines/2/1982_44:66+{Fuc:2; Hex:5; HexNAc:4; NeuNAc:1}
(Acetyl)-IT(Phospho)NDQIEVTN(HexNAc)ATELVQSSSTGR{Fuc:2; Hex:5; HexNAc:4; NeuNAc:1}

>sp|AFG99160|A/Philippines/2/1982_44:66+{Fuc:2; Hex:5; HexNAc:6}
(Acetyl)-IT(Phospho)NDQIEVTN(HexNAc)ATELVQSSSTGR{Fuc:2; Hex:5; HexNAc:6}

>sp|AFG99160|A/Philippines/2/1982_44:66+{Fuc:2; Hex:6; HexNAc:3}
(Acetyl)-IT(Phospho)NDQIEVTN(HexNAc)ATELVQSSSTGR{Fuc:2; Hex:6; HexNAc:3}

>sp|AFG99160|A/Philippines/2/1982_44:66+{Fuc:2; Hex:6; HexNAc:5; NeuNAc:1}
(Acetyl)-IT(Phospho)NDQIEVTN(HexNAc)ATELVQSSSTGR{Fuc:2; Hex:6; HexNAc:5; NeuNAc:1}

>sp|AFG99160|A/Philippines/2/1982_44:66+{Fuc:2; Hex:7; HexNAc:6}
(Acetyl)-IT(Phospho)NDQIEVTN(HexNAc)ATELVQSSSTGR{Fuc:2; Hex:7; HexNAc:6}

>sp|AFG99160|A/Philippines/2/1982_44:66+{Fuc:3; Hex:3; HexNAc:6}
(Acetyl)-IT(Phospho)NDQIEVTN(HexNAc)ATELVQSSSTGR{Fuc:3; Hex:3; HexNAc:6}

>sp|AFG99160|A/Philippines/2/1982_44:66+{Fuc:3; Hex:5; HexNAc:3}
(Acetyl)-IT(Phospho)NDQIEVTN(HexNAc)ATELVQSSSTGR{Fuc:3; Hex:5; HexNAc:3}

>sp|AFG99160|A/Philippines/2/1982_44:66+{Fuc:3; Hex:5; HexNAc:4}
(Acetyl)-IT(Phospho)NDQIEVTN(HexNAc)ATELVQSSSTGR{Fuc:3; Hex:5; HexNAc:4}

>sp|AFG99160|A/Philippines/2/1982_44:66+{Fuc:3; Hex:6; HexNAc:3}
(Acetyl)-IT(Phospho)NDQIEVTN(HexNAc)ATELVQSSSTGR{Fuc:3; Hex:6; HexNAc:3}

>sp|AFG99160|A/Philippines/2/1982_44:66+{Fuc:3; Hex:6; HexNAc:5; NeuNAc:1}
(Acetyl)-IT(Phospho)NDQIEVTN(HexNAc)ATELVQSSSTGR{Fuc:3; Hex:6; HexNAc:5; NeuNAc:1}

>sp|AFG99160|A/Philippines/2/1982_44:66+{Fuc:4; Hex:5; HexNAc:4}
(Acetyl)-IT(Phospho)NDQIEVTN(HexNAc)ATELVQSSSTGR{Fuc:4; Hex:5; HexNAc:4}

>sp|AFG99160|A/Philippines/2/1982_44:66+{Fuc:4; Hex:6; HexNAc:5}
(Acetyl)-IT(Phospho)NDQIEVTN(HexNAc)ATELVQSSSTGR{Fuc:4; Hex:6; HexNAc:5}

>sp|AFG99160|A/Philippines/2/1982_44:66+{Fuc:4; Hex:7; HexNAc:6; NeuNAc:1}
(Acetyl)-IT(Phospho)NDQIEVTN(HexNAc)ATELVQSSSTGR{Fuc:4; Hex:7; HexNAc:6; NeuNAc:1}

>sp|AFG99160|A/Philippines/2/1982_44:66+{Fuc:4; Hex:7; HexNAc:6}
(Acetyl)-IT(Phospho)NDQIEVTN(HexNAc)ATELVQSSSTGR{Fuc:4; Hex:7; HexNAc:6}

>sp|AFG99160|A/Philippines/2/1982_44:66+{Fuc:5; Hex:5; HexNAc:4}
(Acetyl)-IT(Phospho)NDQIEVTN(HexNAc)ATELVQSSSTGR{Fuc:5; Hex:5; HexNAc:4}

>sp|AFG99160|A/Philippines/2/1982_44:66+{Fuc:5; Hex:7; HexNAc:6}
(Acetyl)-IT(Phospho)NDQIEVTN(HexNAc)ATELVQSSSTGR{Fuc:5; Hex:7; HexNAc:6}

>sp|AFG99160|A/Philippines/2/1982_44:66+{Fuc:5; Hex:9; HexNAc:6}
(Acetyl)-IT(Phospho)NDQIEVTN(HexNAc)ATELVQSSSTGR{Fuc:5; Hex:9; HexNAc:6}

>sp|AFG99160|A/Philippines/2/1982_44:66+{Fuc:7; Hex:6; HexNAc:5}
(Acetyl)-IT(Phospho)NDQIEVTN(HexNAc)ATELVQSSSTGR{Fuc:7; Hex:6; HexNAc:5}

>sp|AFG99160|A/Philippines/2/1982_44:66+{Hex:3; HexNAc:3; GalS(NAc):1}
(Acetyl)-IT(Phospho)NDQIEVTN(HexNAc)ATELVQSSSTGR{Hex:3; HexNAc:3; GalS(NAc):1}

>sp|AFG99160|A/Philippines/2/1982_44:66+{Hex:3; HexNAc:4; GalS(NAc):2}
(Acetyl)-IT(Phospho)NDQIEVTN(HexNAc)ATELVQSSSTGR{Hex:3; HexNAc:4; GalS(NAc):2}

>sp|AFG99160|A/Philippines/2/1982_44:66+{Hex:3; HexNAc:4; NeuNAc:2}
(Acetyl)-IT(Phospho)NDQIEVTN(HexNAc)ATELVQSSSTGR{Hex:3; HexNAc:4; NeuNAc:2}

>sp|AFG99160|A/Philippines/2/1982_44:66+{Hex:3; HexNAc:7}
(Acetyl)-IT(Phospho)NDQIEVTN(HexNAc)ATELVQSSSTGR{Hex:3; HexNAc:7}

>sp|AFG99160|A/Philippines/2/1982_44:66+{Hex:3; HexNAc:9}
(Acetyl)-IT(Phospho)NDQIEVTN(HexNAc)ATELVQSSSTGR{Hex:3; HexNAc:9}

>sp|AFG99160|A/Philippines/2/1982_44:66+{Hex:4; HexNAc:3; GalS(NAc):1}
(Acetyl)-IT(Phospho)NDQIEVTN(HexNAc)ATELVQSSSTGR{Hex:4; HexNAc:3; GalS(NAc):1}

>sp|AFG99160|A/Philippines/2/1982_44:66+{Hex:4; HexNAc:3; NeuNAc:1}
(Acetyl)-IT(Phospho)NDQIEVTN(HexNAc)ATELVQSSSTGR{Hex:4; HexNAc:3; NeuNAc:1}

>sp|AFG99160|A/Philippines/2/1982_44:66+{Hex:4; HexNAc:4; GalS(NAc):1; NeuNAc:1}
(Acetyl)-IT(Phospho)NDQIEVTN(HexNAc)ATELVQSSSTGR{Hex:4; HexNAc:4; GalS(NAc):1; NeuNAc:1}

>sp|AFG99160|A/Philippines/2/1982_44:66+{Hex:4; HexNAc:4; GalS(NAc):1}
(Acetyl)-IT(Phospho)NDQIEVTN(HexNAc)ATELVQSSSTGR{Hex:4; HexNAc:4; GalS(NAc):1}

>sp|AFG99160|A/Philippines/2/1982_44:66+{Hex:4; HexNAc:4; GalS:1; NeuNAc:1}
(Acetyl)-IT(Phospho)NDQIEVTN(HexNAc)ATELVQSSSTGR{Hex:4; HexNAc:4; GalS:1; NeuNAc:1}

>sp|AFG99160|A/Philippines/2/1982_44:66+{Hex:4; HexNAc:4; NeuNAc:1}
(Acetyl)-IT(Phospho)NDQIEVTN(HexNAc)ATELVQSSSTGR{Hex:4; HexNAc:4; NeuNAc:1}

>sp|AFG99160|A/Philippines/2/1982_44:66+{Hex:4; HexNAc:5; NeuNAc:1}
(Acetyl)-IT(Phospho)NDQIEVTN(HexNAc)ATELVQSSSTGR{Hex:4; HexNAc:5; NeuNAc:1}

>sp|AFG99160|A/Philippines/2/1982_44:66+{Hex:4; HexNAc:5; NeuNAc:2}
(Acetyl)-IT(Phospho)NDQIEVTN(HexNAc)ATELVQSSSTGR{Hex:4; HexNAc:5; NeuNAc:2}

>sp|AFG99160|A/Philippines/2/1982_44:66+{Hex:4; HexNAc:5}
(Acetyl)-IT(Phospho)NDQIEVTN(HexNAc)ATELVQSSSTGR{Hex:4; HexNAc:5}

>sp|AFG99160|A/Philippines/2/1982_44:66+{Hex:4; HexNAc:6}
(Acetyl)-IT(Phospho)NDQIEVTN(HexNAc)ATELVQSSSTGR{Hex:4; HexNAc:6}

>sp|AFG99160|A/Philippines/2/1982_44:66+{Hex:4; HexNAc:7}
(Acetyl)-IT(Phospho)NDQIEVTN(HexNAc)ATELVQSSSTGR{Hex:4; HexNAc:7}

>sp|AFG99160|A/Philippines/2/1982_44:66+{Hex:4; HexNAc:9}
(Acetyl)-IT(Phospho)NDQIEVTN(HexNAc)ATELVQSSSTGR{Hex:4; HexNAc:9}

>sp|AFG99160|A/Philippines/2/1982_44:66+{Hex:5; HexNAc:3; NeuNAc:1}
(Acetyl)-IT(Phospho)NDQIEVTN(HexNAc)ATELVQSSSTGR{Hex:5; HexNAc:3; NeuNAc:1}

>sp|AFG99160|A/Philippines/2/1982_44:66+{Hex:5; HexNAc:4; NeuNAc:1}
(Acetyl)-IT(Phospho)NDQIEVTN(HexNAc)ATELVQSSSTGR{Hex:5; HexNAc:4; NeuNAc:1}

>sp|AFG99160|A/Philippines/2/1982_44:66+{Hex:5; HexNAc:4; NeuNAc:2}
(Acetyl)-IT(Phospho)NDQIEVTN(HexNAc)ATELVQSSSTGR{Hex:5; HexNAc:4; NeuNAc:2}

>sp|AFG99160|A/Philippines/2/1982_44:66+{Hex:5; HexNAc:5; GalS:1; NeuNAc:1}
(Acetyl)-IT(Phospho)NDQIEVTN(HexNAc)ATELVQSSSTGR{Hex:5; HexNAc:5; GalS:1; NeuNAc:1}

>sp|AFG99160|A/Philippines/2/1982_44:66+{Hex:5; HexNAc:5; NeuNAc:1}
(Acetyl)-IT(Phospho)NDQIEVTN(HexNAc)ATELVQSSSTGR{Hex:5; HexNAc:5; NeuNAc:1}

>sp|AFG99160|A/Philippines/2/1982_44:66+{Hex:5; HexNAc:5; NeuNAc:2}
(Acetyl)-IT(Phospho)NDQIEVTN(HexNAc)ATELVQSSSTGR{Hex:5; HexNAc:5; NeuNAc:2}

>sp|AFG99160|A/Philippines/2/1982_44:66+{Hex:5; HexNAc:6}
(Acetyl)-IT(Phospho)NDQIEVTN(HexNAc)ATELVQSSSTGR{Hex:5; HexNAc:6}

>sp|AFG99160|A/Philippines/2/1982_44:66+{Hex:6; HexNAc:10}
(Acetyl)-IT(Phospho)NDQIEVTN(HexNAc)ATELVQSSSTGR{Hex:6; HexNAc:10}

>sp|AFG99160|A/Philippines/2/1982_44:66+{Hex:6; HexNAc:2}
(Acetyl)-IT(Phospho)NDQIEVTN(HexNAc)ATELVQSSSTGR{Hex:6; HexNAc:2}

>sp|AFG99160|A/Philippines/2/1982_44:66+{Hex:6; HexNAc:3; NeuNAc:1}
(Acetyl)-IT(Phospho)NDQIEVTN(HexNAc)ATELVQSSSTGR{Hex:6; HexNAc:3; NeuNAc:1}

>sp|AFG99160|A/Philippines/2/1982_44:66+{Hex:6; HexNAc:4}
(Acetyl)-IT(Phospho)NDQIEVTN(HexNAc)ATELVQSSSTGR{Hex:6; HexNAc:4}

>sp|AFG99160|A/Philippines/2/1982_44:66+{Hex:6; HexNAc:5; NeuNAc:1}
(Acetyl)-IT(Phospho)NDQIEVTN(HexNAc)ATELVQSSSTGR{Hex:6; HexNAc:5; NeuNAc:1}

>sp|AFG99160|A/Philippines/2/1982_44:66+{Hex:6; HexNAc:5}
(Acetyl)-IT(Phospho)NDQIEVTN(HexNAc)ATELVQSSSTGR{Hex:6; HexNAc:5}

>sp|AFG99160|A/Philippines/2/1982_44:66+{Hex:6; HexNAc:6; NeuNAc:2}
(Acetyl)-IT(Phospho)NDQIEVTN(HexNAc)ATELVQSSSTGR{Hex:6; HexNAc:6; NeuNAc:2}

>sp|AFG99160|A/Philippines/2/1982_44:66+{Hex:6; HexNAc:6}
(Acetyl)-IT(Phospho)NDQIEVTN(HexNAc)ATELVQSSSTGR{Hex:6; HexNAc:6}

>sp|AFG99160|A/Philippines/2/1982_44:66+{Hex:6; HexNAc:7}
(Acetyl)-IT(Phospho)NDQIEVTN(HexNAc)ATELVQSSSTGR{Hex:6; HexNAc:7}

>sp|AFG99160|A/Philippines/2/1982_44:66+{Hex:7; HexNAc:2}
(Acetyl)-IT(Phospho)NDQIEVTN(HexNAc)ATELVQSSSTGR{Hex:7; HexNAc:2}

>sp|AFG99160|A/Philippines/2/1982_44:66+{Hex:7; HexNAc:8}
(Acetyl)-IT(Phospho)NDQIEVTN(HexNAc)ATELVQSSSTGR{Hex:7; HexNAc:8}

>sp|AFG99160|A/Philippines/2/1982_44:66+{Hex:8; HexNAc:2}
(Acetyl)-IT(Phospho)NDQIEVTN(HexNAc)ATELVQSSSTGR{Hex:8; HexNAc:2}

>sp|AFG99160|A/Philippines/2/1982_44:66+{Hex:8; HexNAc:7; NeuNAc:1}
(Acetyl)-IT(Phospho)NDQIEVTN(HexNAc)ATELVQSSSTGR{Hex:8; HexNAc:7; NeuNAc:1}

>sp|AFG99160|A/Philippines/2/1982_44:66+{Hex:8; HexNAc:7}
(Acetyl)-IT(Phospho)NDQIEVTN(HexNAc)ATELVQSSSTGR{Hex:8; HexNAc:7}

>sp|AFG99160|A/Philippines/2/1982_44:66+{Xyl:1; Hex:3; HexNAc:2}
(Acetyl)-IT(Phospho)NDQIEVTN(HexNAc)ATELVQSSSTGR{Xyl:1; Hex:3; HexNAc:2}

>sp|AFG99160|A/Philippines/2/1982_78:99+{Fuc:1; Hex:11; HexNAc:6}
(Acetyl)-N(HexNAc)C(Carbamidomethyl)T(Dehydrated)LIDALLGDPHC(Carbamidomethyl)DGFQNEK{Fuc:1; Hex:11; HexNAc:6}

>sp|AFG99160|A/Philippines/2/1982_78:99+{Fuc:1; Hex:3; HexNAc:3; GalS(NAc):1}
(Acetyl)-N(HexNAc)C(Carbamidomethyl)T(Dehydrated)LIDALLGDPHC(Carbamidomethyl)DGFQNEK{Fuc:1; Hex:3; HexNAc:3; GalS(NAc):1}

>sp|AFG99160|A/Philippines/2/1982_78:99+{Fuc:1; Hex:3; HexNAc:6; NeuNAc:2}
(Acetyl)-N(HexNAc)C(Carbamidomethyl)T(Dehydrated)LIDALLGDPHC(Carbamidomethyl)DGFQNEK{Fuc:1; Hex:3; HexNAc:6; NeuNAc:2}

>sp|AFG99160|A/Philippines/2/1982_78:99+{Fuc:1; Hex:3; HexNAc:6}
(Acetyl)-N(HexNAc)C(Carbamidomethyl)T(Dehydrated)LIDALLGDPHC(Carbamidomethyl)DGFQNEK{Fuc:1; Hex:3; HexNAc:6}

>sp|AFG99160|A/Philippines/2/1982_78:99+{Fuc:1; Hex:3; HexNAc:7}
(Acetyl)-N(HexNAc)C(Carbamidomethyl)T(Dehydrated)LIDALLGDPHC(Carbamidomethyl)DGFQNEK{Fuc:1; Hex:3; HexNAc:7}

>sp|AFG99160|A/Philippines/2/1982_78:99+{Fuc:1; Hex:3; HexNAc:8}
(Acetyl)-N(HexNAc)C(Carbamidomethyl)T(Dehydrated)LIDALLGDPHC(Carbamidomethyl)DGFQNEK{Fuc:1; Hex:3; HexNAc:8}

>sp|AFG99160|A/Philippines/2/1982_78:99+{Fuc:1; Hex:3; HexNAc:9}
(Acetyl)-N(HexNAc)C(Carbamidomethyl)T(Dehydrated)LIDALLGDPHC(Carbamidomethyl)DGFQNEK{Fuc:1; Hex:3; HexNAc:9}

>sp|AFG99160|A/Philippines/2/1982_78:99+{Fuc:1; Hex:4; HexNAc:4; GalS(NAc):1}
(Acetyl)-N(HexNAc)C(Carbamidomethyl)T(Dehydrated)LIDALLGDPHC(Carbamidomethyl)DGFQNEK{Fuc:1; Hex:4; HexNAc:4; GalS(NAc):1}

>sp|AFG99160|A/Philippines/2/1982_78:99+{Fuc:1; Hex:4; HexNAc:4; NeuNAc:1}
(Acetyl)-N(HexNAc)C(Carbamidomethyl)T(Dehydrated)LIDALLGDPHC(Carbamidomethyl)DGFQNEK{Fuc:1; Hex:4; HexNAc:4; NeuNAc:1}

>sp|AFG99160|A/Philippines/2/1982_78:99+{Fuc:1; Hex:4; HexNAc:4}
(Acetyl)-N(HexNAc)C(Carbamidomethyl)T(Dehydrated)LIDALLGDPHC(Carbamidomethyl)DGFQNEK{Fuc:1; Hex:4; HexNAc:4}

>sp|AFG99160|A/Philippines/2/1982_78:99+{Fuc:1; Hex:4; HexNAc:5; NeuNAc:1}
(Acetyl)-N(HexNAc)C(Carbamidomethyl)T(Dehydrated)LIDALLGDPHC(Carbamidomethyl)DGFQNEK{Fuc:1; Hex:4; HexNAc:5; NeuNAc:1}

>sp|AFG99160|A/Philippines/2/1982_78:99+{Fuc:1; Hex:4; HexNAc:5; NeuNAc:2}
(Acetyl)-N(HexNAc)C(Carbamidomethyl)T(Dehydrated)LIDALLGDPHC(Carbamidomethyl)DGFQNEK{Fuc:1; Hex:4; HexNAc:5; NeuNAc:2}

>sp|AFG99160|A/Philippines/2/1982_78:99+{Fuc:1; Hex:4; HexNAc:6}
(Acetyl)-N(HexNAc)C(Carbamidomethyl)T(Dehydrated)LIDALLGDPHC(Carbamidomethyl)DGFQNEK{Fuc:1; Hex:4; HexNAc:6}

>sp|AFG99160|A/Philippines/2/1982_78:99+{Fuc:1; Hex:4; HexNAc:7}
(Acetyl)-N(HexNAc)C(Carbamidomethyl)T(Dehydrated)LIDALLGDPHC(Carbamidomethyl)DGFQNEK{Fuc:1; Hex:4; HexNAc:7}

>sp|AFG99160|A/Philippines/2/1982_78:99+{Fuc:1; Hex:4; HexNAc:9}
(Acetyl)-N(HexNAc)C(Carbamidomethyl)T(Dehydrated)LIDALLGDPHC(Carbamidomethyl)DGFQNEK{Fuc:1; Hex:4; HexNAc:9}

>sp|AFG99160|A/Philippines/2/1982_78:99+{Fuc:1; Hex:5; HexNAc:2}
(Acetyl)-N(HexNAc)C(Carbamidomethyl)T(Dehydrated)LIDALLGDPHC(Carbamidomethyl)DGFQNEK{Fuc:1; Hex:5; HexNAc:2}

>sp|AFG99160|A/Philippines/2/1982_78:99+{Fuc:1; Hex:5; HexNAc:4; NeuNGc:2}
(Acetyl)-N(HexNAc)C(Carbamidomethyl)T(Dehydrated)LIDALLGDPHC(Carbamidomethyl)DGFQNEK{Fuc:1; Hex:5; HexNAc:4; NeuNGc:2}

>sp|AFG99160|A/Philippines/2/1982_78:99+{Fuc:1; Hex:5; HexNAc:4}
(Acetyl)-N(HexNAc)C(Carbamidomethyl)T(Dehydrated)LIDALLGDPHC(Carbamidomethyl)DGFQNEK{Fuc:1; Hex:5; HexNAc:4}

>sp|AFG99160|A/Philippines/2/1982_78:99+{Fuc:1; Hex:5; HexNAc:5; NeuNAc:1}
(Acetyl)-N(HexNAc)C(Carbamidomethyl)T(Dehydrated)LIDALLGDPHC(Carbamidomethyl)DGFQNEK{Fuc:1; Hex:5; HexNAc:5; NeuNAc:1}

>sp|AFG99160|A/Philippines/2/1982_78:99+{Fuc:1; Hex:5; HexNAc:5; NeuNAc:2}
(Acetyl)-N(HexNAc)C(Carbamidomethyl)T(Dehydrated)LIDALLGDPHC(Carbamidomethyl)DGFQNEK{Fuc:1; Hex:5; HexNAc:5; NeuNAc:2}

>sp|AFG99160|A/Philippines/2/1982_78:99+{Fuc:1; Hex:5; HexNAc:6}
(Acetyl)-N(HexNAc)C(Carbamidomethyl)T(Dehydrated)LIDALLGDPHC(Carbamidomethyl)DGFQNEK{Fuc:1; Hex:5; HexNAc:6}

>sp|AFG99160|A/Philippines/2/1982_78:99+{Fuc:1; Hex:5; HexNAc:8}
(Acetyl)-N(HexNAc)C(Carbamidomethyl)T(Dehydrated)LIDALLGDPHC(Carbamidomethyl)DGFQNEK{Fuc:1; Hex:5; HexNAc:8}

>sp|AFG99160|A/Philippines/2/1982_78:99+{Fuc:1; Hex:6; HexNAc:2}
(Acetyl)-N(HexNAc)C(Carbamidomethyl)T(Dehydrated)LIDALLGDPHC(Carbamidomethyl)DGFQNEK{Fuc:1; Hex:6; HexNAc:2}

>sp|AFG99160|A/Philippines/2/1982_78:99+{Fuc:1; Hex:6; HexNAc:3}
(Acetyl)-N(HexNAc)C(Carbamidomethyl)T(Dehydrated)LIDALLGDPHC(Carbamidomethyl)DGFQNEK{Fuc:1; Hex:6; HexNAc:3}

>sp|AFG99160|A/Philippines/2/1982_78:99+{Fuc:1; Hex:6; HexNAc:4}
(Acetyl)-N(HexNAc)C(Carbamidomethyl)T(Dehydrated)LIDALLGDPHC(Carbamidomethyl)DGFQNEK{Fuc:1; Hex:6; HexNAc:4}

>sp|AFG99160|A/Philippines/2/1982_78:99+{Fuc:1; Hex:6; HexNAc:5; NeuNAc:1}
(Acetyl)-N(HexNAc)C(Carbamidomethyl)T(Dehydrated)LIDALLGDPHC(Carbamidomethyl)DGFQNEK{Fuc:1; Hex:6; HexNAc:5; NeuNAc:1}

>sp|AFG99160|A/Philippines/2/1982_78:99+{Fuc:1; Hex:6; HexNAc:5; NeuNAc:2}
(Acetyl)-N(HexNAc)C(Carbamidomethyl)T(Dehydrated)LIDALLGDPHC(Carbamidomethyl)DGFQNEK{Fuc:1; Hex:6; HexNAc:5; NeuNAc:2}

>sp|AFG99160|A/Philippines/2/1982_78:99+{Fuc:1; Hex:6; HexNAc:5}
(Acetyl)-N(HexNAc)C(Carbamidomethyl)T(Dehydrated)LIDALLGDPHC(Carbamidomethyl)DGFQNEK{Fuc:1; Hex:6; HexNAc:5}

>sp|AFG99160|A/Philippines/2/1982_78:99+{Fuc:1; Hex:6; HexNAc:6}
(Acetyl)-N(HexNAc)C(Carbamidomethyl)T(Dehydrated)LIDALLGDPHC(Carbamidomethyl)DGFQNEK{Fuc:1; Hex:6; HexNAc:6}

>sp|AFG99160|A/Philippines/2/1982_78:99+{Fuc:1; Hex:6; HexNAc:7; NeuNAc:4}
(Acetyl)-N(HexNAc)C(Carbamidomethyl)T(Dehydrated)LIDALLGDPHC(Carbamidomethyl)DGFQNEK{Fuc:1; Hex:6; HexNAc:7; NeuNAc:4}

>sp|AFG99160|A/Philippines/2/1982_78:99+{Fuc:1; Hex:6; HexNAc:7}
(Acetyl)-N(HexNAc)C(Carbamidomethyl)T(Dehydrated)LIDALLGDPHC(Carbamidomethyl)DGFQNEK{Fuc:1; Hex:6; HexNAc:7}

>sp|AFG99160|A/Philippines/2/1982_78:99+{Fuc:1; Hex:7; HexNAc:10; NeuNAc:4}
(Acetyl)-N(HexNAc)C(Carbamidomethyl)T(Dehydrated)LIDALLGDPHC(Carbamidomethyl)DGFQNEK{Fuc:1; Hex:7; HexNAc:10; NeuNAc:4}

>sp|AFG99160|A/Philippines/2/1982_78:99+{Fuc:1; Hex:7; HexNAc:2}
(Acetyl)-N(HexNAc)C(Carbamidomethyl)T(Dehydrated)LIDALLGDPHC(Carbamidomethyl)DGFQNEK{Fuc:1; Hex:7; HexNAc:2}

>sp|AFG99160|A/Philippines/2/1982_78:99+{Fuc:1; Hex:7; HexNAc:4; NeuNAc:3}
(Acetyl)-N(HexNAc)C(Carbamidomethyl)T(Dehydrated)LIDALLGDPHC(Carbamidomethyl)DGFQNEK{Fuc:1; Hex:7; HexNAc:4; NeuNAc:3}

>sp|AFG99160|A/Philippines/2/1982_78:99+{Fuc:1; Hex:7; HexNAc:6; NeuNAc:1}
(Acetyl)-N(HexNAc)C(Carbamidomethyl)T(Dehydrated)LIDALLGDPHC(Carbamidomethyl)DGFQNEK{Fuc:1; Hex:7; HexNAc:6; NeuNAc:1}

>sp|AFG99160|A/Philippines/2/1982_78:99+{Fuc:1; Hex:7; HexNAc:6; NeuNGc:4}
(Acetyl)-N(HexNAc)C(Carbamidomethyl)T(Dehydrated)LIDALLGDPHC(Carbamidomethyl)DGFQNEK{Fuc:1; Hex:7; HexNAc:6; NeuNGc:4}

>sp|AFG99160|A/Philippines/2/1982_78:99+{Fuc:1; Hex:7; HexNAc:7; NeuNAc:2}
(Acetyl)-N(HexNAc)C(Carbamidomethyl)T(Dehydrated)LIDALLGDPHC(Carbamidomethyl)DGFQNEK{Fuc:1; Hex:7; HexNAc:7; NeuNAc:2}

>sp|AFG99160|A/Philippines/2/1982_78:99+{Fuc:1; Hex:7; HexNAc:7; NeuNAc:4}
(Acetyl)-N(HexNAc)C(Carbamidomethyl)T(Dehydrated)LIDALLGDPHC(Carbamidomethyl)DGFQNEK{Fuc:1; Hex:7; HexNAc:7; NeuNAc:4}

>sp|AFG99160|A/Philippines/2/1982_78:99+{Fuc:1; Hex:7; HexNAc:7}
(Acetyl)-N(HexNAc)C(Carbamidomethyl)T(Dehydrated)LIDALLGDPHC(Carbamidomethyl)DGFQNEK{Fuc:1; Hex:7; HexNAc:7}

>sp|AFG99160|A/Philippines/2/1982_78:99+{Fuc:1; Hex:8; HexNAc:7}
(Acetyl)-N(HexNAc)C(Carbamidomethyl)T(Dehydrated)LIDALLGDPHC(Carbamidomethyl)DGFQNEK{Fuc:1; Hex:8; HexNAc:7}

>sp|AFG99160|A/Philippines/2/1982_78:99+{Fuc:1; Hex:9; HexNAc:8}
(Acetyl)-N(HexNAc)C(Carbamidomethyl)T(Dehydrated)LIDALLGDPHC(Carbamidomethyl)DGFQNEK{Fuc:1; Hex:9; HexNAc:8}

>sp|AFG99160|A/Philippines/2/1982_78:99+{Fuc:2; Hex:3; HexNAc:3}
(Acetyl)-N(HexNAc)C(Carbamidomethyl)T(Dehydrated)LIDALLGDPHC(Carbamidomethyl)DGFQNEK{Fuc:2; Hex:3; HexNAc:3}

>sp|AFG99160|A/Philippines/2/1982_78:99+{Fuc:2; Hex:3; HexNAc:6}
(Acetyl)-N(HexNAc)C(Carbamidomethyl)T(Dehydrated)LIDALLGDPHC(Carbamidomethyl)DGFQNEK{Fuc:2; Hex:3; HexNAc:6}

>sp|AFG99160|A/Philippines/2/1982_78:99+{Fuc:2; Hex:4; HexNAc:5; NeuNAc:1}
(Acetyl)-N(HexNAc)C(Carbamidomethyl)T(Dehydrated)LIDALLGDPHC(Carbamidomethyl)DGFQNEK{Fuc:2; Hex:4; HexNAc:5; NeuNAc:1}

>sp|AFG99160|A/Philippines/2/1982_78:99+{Fuc:2; Hex:4; HexNAc:5}
(Acetyl)-N(HexNAc)C(Carbamidomethyl)T(Dehydrated)LIDALLGDPHC(Carbamidomethyl)DGFQNEK{Fuc:2; Hex:4; HexNAc:5}

>sp|AFG99160|A/Philippines/2/1982_78:99+{Fuc:2; Hex:4; HexNAc:6}
(Acetyl)-N(HexNAc)C(Carbamidomethyl)T(Dehydrated)LIDALLGDPHC(Carbamidomethyl)DGFQNEK{Fuc:2; Hex:4; HexNAc:6}

>sp|AFG99160|A/Philippines/2/1982_78:99+{Fuc:2; Hex:5; HexNAc:3}
(Acetyl)-N(HexNAc)C(Carbamidomethyl)T(Dehydrated)LIDALLGDPHC(Carbamidomethyl)DGFQNEK{Fuc:2; Hex:5; HexNAc:3}

>sp|AFG99160|A/Philippines/2/1982_78:99+{Fuc:2; Hex:5; HexNAc:4}
(Acetyl)-N(HexNAc)C(Carbamidomethyl)T(Dehydrated)LIDALLGDPHC(Carbamidomethyl)DGFQNEK{Fuc:2; Hex:5; HexNAc:4}

>sp|AFG99160|A/Philippines/2/1982_78:99+{Fuc:2; Hex:5; HexNAc:5}
(Acetyl)-N(HexNAc)C(Carbamidomethyl)T(Dehydrated)LIDALLGDPHC(Carbamidomethyl)DGFQNEK{Fuc:2; Hex:5; HexNAc:5}

>sp|AFG99160|A/Philippines/2/1982_78:99+{Fuc:2; Hex:6; HexNAc:3}
(Acetyl)-N(HexNAc)C(Carbamidomethyl)T(Dehydrated)LIDALLGDPHC(Carbamidomethyl)DGFQNEK{Fuc:2; Hex:6; HexNAc:3}

>sp|AFG99160|A/Philippines/2/1982_78:99+{Fuc:2; Hex:6; HexNAc:4}
(Acetyl)-N(HexNAc)C(Carbamidomethyl)T(Dehydrated)LIDALLGDPHC(Carbamidomethyl)DGFQNEK{Fuc:2; Hex:6; HexNAc:4}

>sp|AFG99160|A/Philippines/2/1982_78:99+{Fuc:2; Hex:6; HexNAc:5; NeuNAc:1}
(Acetyl)-N(HexNAc)C(Carbamidomethyl)T(Dehydrated)LIDALLGDPHC(Carbamidomethyl)DGFQNEK{Fuc:2; Hex:6; HexNAc:5; NeuNAc:1}

>sp|AFG99160|A/Philippines/2/1982_78:99+{Fuc:2; Hex:6; HexNAc:5}
(Acetyl)-N(HexNAc)C(Carbamidomethyl)T(Dehydrated)LIDALLGDPHC(Carbamidomethyl)DGFQNEK{Fuc:2; Hex:6; HexNAc:5}

>sp|AFG99160|A/Philippines/2/1982_78:99+{Fuc:2; Hex:7; HexNAc:6}
(Acetyl)-N(HexNAc)C(Carbamidomethyl)T(Dehydrated)LIDALLGDPHC(Carbamidomethyl)DGFQNEK{Fuc:2; Hex:7; HexNAc:6}

>sp|AFG99160|A/Philippines/2/1982_78:99+{Fuc:3; Hex:4; HexNAc:3}
(Acetyl)-N(HexNAc)C(Carbamidomethyl)T(Dehydrated)LIDALLGDPHC(Carbamidomethyl)DGFQNEK{Fuc:3; Hex:4; HexNAc:3}

>sp|AFG99160|A/Philippines/2/1982_78:99+{Fuc:3; Hex:5; HexNAc:4}
(Acetyl)-N(HexNAc)C(Carbamidomethyl)T(Dehydrated)LIDALLGDPHC(Carbamidomethyl)DGFQNEK{Fuc:3; Hex:5; HexNAc:4}

>sp|AFG99160|A/Philippines/2/1982_78:99+{Fuc:3; Hex:5; HexNAc:5}
(Acetyl)-N(HexNAc)C(Carbamidomethyl)T(Dehydrated)LIDALLGDPHC(Carbamidomethyl)DGFQNEK{Fuc:3; Hex:5; HexNAc:5}

>sp|AFG99160|A/Philippines/2/1982_78:99+{Fuc:3; Hex:6; HexNAc:4}
(Acetyl)-N(HexNAc)C(Carbamidomethyl)T(Dehydrated)LIDALLGDPHC(Carbamidomethyl)DGFQNEK{Fuc:3; Hex:6; HexNAc:4}

>sp|AFG99160|A/Philippines/2/1982_78:99+{Fuc:3; Hex:6; HexNAc:5}
(Acetyl)-N(HexNAc)C(Carbamidomethyl)T(Dehydrated)LIDALLGDPHC(Carbamidomethyl)DGFQNEK{Fuc:3; Hex:6; HexNAc:5}

>sp|AFG99160|A/Philippines/2/1982_78:99+{Fuc:4; Hex:5; HexNAc:4}
(Acetyl)-N(HexNAc)C(Carbamidomethyl)T(Dehydrated)LIDALLGDPHC(Carbamidomethyl)DGFQNEK{Fuc:4; Hex:5; HexNAc:4}

>sp|AFG99160|A/Philippines/2/1982_78:99+{Fuc:4; Hex:6; HexNAc:5}
(Acetyl)-N(HexNAc)C(Carbamidomethyl)T(Dehydrated)LIDALLGDPHC(Carbamidomethyl)DGFQNEK{Fuc:4; Hex:6; HexNAc:5}

>sp|AFG99160|A/Philippines/2/1982_78:99+{Fuc:4; Hex:6; HexNAc:6}
(Acetyl)-N(HexNAc)C(Carbamidomethyl)T(Dehydrated)LIDALLGDPHC(Carbamidomethyl)DGFQNEK{Fuc:4; Hex:6; HexNAc:6}

>sp|AFG99160|A/Philippines/2/1982_78:99+{Fuc:4; Hex:7; HexNAc:6}
(Acetyl)-N(HexNAc)C(Carbamidomethyl)T(Dehydrated)LIDALLGDPHC(Carbamidomethyl)DGFQNEK{Fuc:4; Hex:7; HexNAc:6}

>sp|AFG99160|A/Philippines/2/1982_78:99+{Fuc:4; Hex:8; HexNAc:5}
(Acetyl)-N(HexNAc)C(Carbamidomethyl)T(Dehydrated)LIDALLGDPHC(Carbamidomethyl)DGFQNEK{Fuc:4; Hex:8; HexNAc:5}

>sp|AFG99160|A/Philippines/2/1982_78:99+{Fuc:5; Hex:15; HexNAc:14; NeuNAc:2}
(Acetyl)-N(HexNAc)C(Carbamidomethyl)T(Dehydrated)LIDALLGDPHC(Carbamidomethyl)DGFQNEK{Fuc:5; Hex:15; HexNAc:14; NeuNAc:2}

>sp|AFG99160|A/Philippines/2/1982_78:99+{Fuc:5; Hex:5; HexNAc:4}
(Acetyl)-N(HexNAc)C(Carbamidomethyl)T(Dehydrated)LIDALLGDPHC(Carbamidomethyl)DGFQNEK{Fuc:5; Hex:5; HexNAc:4}

>sp|AFG99160|A/Philippines/2/1982_78:99+{Fuc:5; Hex:7; HexNAc:6}
(Acetyl)-N(HexNAc)C(Carbamidomethyl)T(Dehydrated)LIDALLGDPHC(Carbamidomethyl)DGFQNEK{Fuc:5; Hex:7; HexNAc:6}

>sp|AFG99160|A/Philippines/2/1982_78:99+{Fuc:7; Hex:6; HexNAc:5}
(Acetyl)-N(HexNAc)C(Carbamidomethyl)T(Dehydrated)LIDALLGDPHC(Carbamidomethyl)DGFQNEK{Fuc:7; Hex:6; HexNAc:5}

>sp|AFG99160|A/Philippines/2/1982_78:99+{Hex:11; HexNAc:11; NeuNAc:1}
(Acetyl)-N(HexNAc)C(Carbamidomethyl)T(Dehydrated)LIDALLGDPHC(Carbamidomethyl)DGFQNEK{Hex:11; HexNAc:11; NeuNAc:1}

>sp|AFG99160|A/Philippines/2/1982_78:99+{Hex:11; HexNAc:2}
(Acetyl)-N(HexNAc)C(Carbamidomethyl)T(Dehydrated)LIDALLGDPHC(Carbamidomethyl)DGFQNEK{Hex:11; HexNAc:2}

>sp|AFG99160|A/Philippines/2/1982_78:99+{Hex:3; HexNAc:4; NeuNAc:2}
(Acetyl)-N(HexNAc)C(Carbamidomethyl)T(Dehydrated)LIDALLGDPHC(Carbamidomethyl)DGFQNEK{Hex:3; HexNAc:4; NeuNAc:2}

>sp|AFG99160|A/Philippines/2/1982_78:99+{Hex:3; HexNAc:4}
(Acetyl)-N(HexNAc)C(Carbamidomethyl)T(Dehydrated)LIDALLGDPHC(Carbamidomethyl)DGFQNEK{Hex:3; HexNAc:4}

>sp|AFG99160|A/Philippines/2/1982_78:99+{Hex:3; HexNAc:6}
(Acetyl)-N(HexNAc)C(Carbamidomethyl)T(Dehydrated)LIDALLGDPHC(Carbamidomethyl)DGFQNEK{Hex:3; HexNAc:6}

>sp|AFG99160|A/Philippines/2/1982_78:99+{Hex:3; HexNAc:7}
(Acetyl)-N(HexNAc)C(Carbamidomethyl)T(Dehydrated)LIDALLGDPHC(Carbamidomethyl)DGFQNEK{Hex:3; HexNAc:7}

>sp|AFG99160|A/Philippines/2/1982_78:99+{Hex:3; HexNAc:8}
(Acetyl)-N(HexNAc)C(Carbamidomethyl)T(Dehydrated)LIDALLGDPHC(Carbamidomethyl)DGFQNEK{Hex:3; HexNAc:8}

>sp|AFG99160|A/Philippines/2/1982_78:99+{Hex:4; HexNAc:3; NeuNAc:1}
(Acetyl)-N(HexNAc)C(Carbamidomethyl)T(Dehydrated)LIDALLGDPHC(Carbamidomethyl)DGFQNEK{Hex:4; HexNAc:3; NeuNAc:1}

>sp|AFG99160|A/Philippines/2/1982_78:99+{Hex:4; HexNAc:4; GalS(NAc):1}
(Acetyl)-N(HexNAc)C(Carbamidomethyl)T(Dehydrated)LIDALLGDPHC(Carbamidomethyl)DGFQNEK{Hex:4; HexNAc:4; GalS(NAc):1}

>sp|AFG99160|A/Philippines/2/1982_78:99+{Hex:4; HexNAc:6}
(Acetyl)-N(HexNAc)C(Carbamidomethyl)T(Dehydrated)LIDALLGDPHC(Carbamidomethyl)DGFQNEK{Hex:4; HexNAc:6}

>sp|AFG99160|A/Philippines/2/1982_78:99+{Hex:4; HexNAc:7}
(Acetyl)-N(HexNAc)C(Carbamidomethyl)T(Dehydrated)LIDALLGDPHC(Carbamidomethyl)DGFQNEK{Hex:4; HexNAc:7}

>sp|AFG99160|A/Philippines/2/1982_78:99+{Hex:5; HexNAc:2}
(Acetyl)-N(HexNAc)C(Carbamidomethyl)T(Dehydrated)LIDALLGDPHC(Carbamidomethyl)DGFQNEK{Hex:5; HexNAc:2}

>sp|AFG99160|A/Philippines/2/1982_78:99+{Hex:5; HexNAc:3; NeuNAc:1}
(Acetyl)-N(HexNAc)C(Carbamidomethyl)T(Dehydrated)LIDALLGDPHC(Carbamidomethyl)DGFQNEK{Hex:5; HexNAc:3; NeuNAc:1}

>sp|AFG99160|A/Philippines/2/1982_78:99+{Hex:5; HexNAc:4; NeuNAc:2}
(Acetyl)-N(HexNAc)C(Carbamidomethyl)T(Dehydrated)LIDALLGDPHC(Carbamidomethyl)DGFQNEK{Hex:5; HexNAc:4; NeuNAc:2}

>sp|AFG99160|A/Philippines/2/1982_78:99+{Hex:5; HexNAc:5; NeuNAc:1}
(Acetyl)-N(HexNAc)C(Carbamidomethyl)T(Dehydrated)LIDALLGDPHC(Carbamidomethyl)DGFQNEK{Hex:5; HexNAc:5; NeuNAc:1}

>sp|AFG99160|A/Philippines/2/1982_78:99+{Hex:5; HexNAc:5}
(Acetyl)-N(HexNAc)C(Carbamidomethyl)T(Dehydrated)LIDALLGDPHC(Carbamidomethyl)DGFQNEK{Hex:5; HexNAc:5}

>sp|AFG99160|A/Philippines/2/1982_78:99+{Hex:5; HexNAc:6}
(Acetyl)-N(HexNAc)C(Carbamidomethyl)T(Dehydrated)LIDALLGDPHC(Carbamidomethyl)DGFQNEK{Hex:5; HexNAc:6}

>sp|AFG99160|A/Philippines/2/1982_78:99+{Hex:5; HexNAc:8}
(Acetyl)-N(HexNAc)C(Carbamidomethyl)T(Dehydrated)LIDALLGDPHC(Carbamidomethyl)DGFQNEK{Hex:5; HexNAc:8}

>sp|AFG99160|A/Philippines/2/1982_78:99+{Hex:6; HexNAc:10}
(Acetyl)-N(HexNAc)C(Carbamidomethyl)T(Dehydrated)LIDALLGDPHC(Carbamidomethyl)DGFQNEK{Hex:6; HexNAc:10}

>sp|AFG99160|A/Philippines/2/1982_78:99+{Hex:6; HexNAc:2}
(Acetyl)-N(HexNAc)C(Carbamidomethyl)T(Dehydrated)LIDALLGDPHC(Carbamidomethyl)DGFQNEK{Hex:6; HexNAc:2}

>sp|AFG99160|A/Philippines/2/1982_78:99+{Hex:6; HexNAc:4}
(Acetyl)-N(HexNAc)C(Carbamidomethyl)T(Dehydrated)LIDALLGDPHC(Carbamidomethyl)DGFQNEK{Hex:6; HexNAc:4}

>sp|AFG99160|A/Philippines/2/1982_78:99+{Hex:6; HexNAc:5; NeuNAc:1}
(Acetyl)-N(HexNAc)C(Carbamidomethyl)T(Dehydrated)LIDALLGDPHC(Carbamidomethyl)DGFQNEK{Hex:6; HexNAc:5; NeuNAc:1}

>sp|AFG99160|A/Philippines/2/1982_78:99+{Hex:6; HexNAc:5}
(Acetyl)-N(HexNAc)C(Carbamidomethyl)T(Dehydrated)LIDALLGDPHC(Carbamidomethyl)DGFQNEK{Hex:6; HexNAc:5}

>sp|AFG99160|A/Philippines/2/1982_78:99+{Hex:6; HexNAc:6}
(Acetyl)-N(HexNAc)C(Carbamidomethyl)T(Dehydrated)LIDALLGDPHC(Carbamidomethyl)DGFQNEK{Hex:6; HexNAc:6}

>sp|AFG99160|A/Philippines/2/1982_78:99+{Hex:7; HexNAc:6; NeuNAc:4}
(Acetyl)-N(HexNAc)C(Carbamidomethyl)T(Dehydrated)LIDALLGDPHC(Carbamidomethyl)DGFQNEK{Hex:7; HexNAc:6; NeuNAc:4}

>sp|AFG99160|A/Philippines/2/1982_78:99+{Hex:8; HexNAc:2}
(Acetyl)-N(HexNAc)C(Carbamidomethyl)T(Dehydrated)LIDALLGDPHC(Carbamidomethyl)DGFQNEK{Hex:8; HexNAc:2}

>sp|AFG99160|A/Philippines/2/1982_78:99+{Hex:8; HexNAc:7; NeuNAc:1}
(Acetyl)-N(HexNAc)C(Carbamidomethyl)T(Dehydrated)LIDALLGDPHC(Carbamidomethyl)DGFQNEK{Hex:8; HexNAc:7; NeuNAc:1}

>sp|AFG99160|A/Philippines/2/1982_78:99+{Hex:8; HexNAc:7}
(Acetyl)-N(HexNAc)C(Carbamidomethyl)T(Dehydrated)LIDALLGDPHC(Carbamidomethyl)DGFQNEK{Hex:8; HexNAc:7}

>sp|AFG99160|A/Philippines/2/1982_287:315+{Fuc:1; Hex:10; HexNAc:9}
(Carbamidomethyl)-APIGTC(Carbamidomethyl)SSEC(Carbamidomethyl)ITPN(HexNAc)GSIPNDKPFQNVNK{Fuc:1; Hex:10; HexNAc:9}

>sp|AFG99160|A/Philippines/2/1982_287:315+{Fuc:1; Hex:11; HexNAc:6}
(Carbamidomethyl)-APIGTC(Carbamidomethyl)SSEC(Carbamidomethyl)ITPN(HexNAc)GSIPNDKPFQNVNK{Fuc:1; Hex:11; HexNAc:6}

>sp|AFG99160|A/Philippines/2/1982_287:315+{Fuc:1; Hex:3; HexNAc:3; GalS(NAc):1}
(Carbamidomethyl)-APIGTC(Carbamidomethyl)SSEC(Carbamidomethyl)ITPN(HexNAc)GSIPNDKPFQNVNK{Fuc:1; Hex:3; HexNAc:3; GalS(NAc):1}

>sp|AFG99160|A/Philippines/2/1982_287:315+{Fuc:1; Hex:3; HexNAc:4; GalS(NAc):1}
(Carbamidomethyl)-APIGTC(Carbamidomethyl)SSEC(Carbamidomethyl)ITPN(HexNAc)GSIPNDKPFQNVNK{Fuc:1; Hex:3; HexNAc:4; GalS(NAc):1}

>sp|AFG99160|A/Philippines/2/1982_287:315+{Fuc:1; Hex:3; HexNAc:4; GalS:1; GalS(NAc):1}
(Carbamidomethyl)-APIGTC(Carbamidomethyl)SSEC(Carbamidomethyl)ITPN(HexNAc)GSIPNDKPFQNVNK{Fuc:1; Hex:3; HexNAc:4; GalS:1; GalS(NAc):1}

>sp|AFG99160|A/Philippines/2/1982_287:315+{Fuc:1; Hex:3; HexNAc:4; NeuNAc:1}
(Carbamidomethyl)-APIGTC(Carbamidomethyl)SSEC(Carbamidomethyl)ITPN(HexNAc)GSIPNDKPFQNVNK{Fuc:1; Hex:3; HexNAc:4; NeuNAc:1}

>sp|AFG99160|A/Philippines/2/1982_287:315+{Fuc:1; Hex:3; HexNAc:6; NeuNAc:2}
(Carbamidomethyl)-APIGTC(Carbamidomethyl)SSEC(Carbamidomethyl)ITPN(HexNAc)GSIPNDKPFQNVNK{Fuc:1; Hex:3; HexNAc:6; NeuNAc:2}

>sp|AFG99160|A/Philippines/2/1982_287:315+{Fuc:1; Hex:3; HexNAc:6}
(Carbamidomethyl)-APIGTC(Carbamidomethyl)SSEC(Carbamidomethyl)ITPN(HexNAc)GSIPNDKPFQNVNK{Fuc:1; Hex:3; HexNAc:6}

>sp|AFG99160|A/Philippines/2/1982_287:315+{Fuc:1; Hex:3; HexNAc:7}
(Carbamidomethyl)-APIGTC(Carbamidomethyl)SSEC(Carbamidomethyl)ITPN(HexNAc)GSIPNDKPFQNVNK{Fuc:1; Hex:3; HexNAc:7}

>sp|AFG99160|A/Philippines/2/1982_287:315+{Fuc:1; Hex:3; HexNAc:8}
(Carbamidomethyl)-APIGTC(Carbamidomethyl)SSEC(Carbamidomethyl)ITPN(HexNAc)GSIPNDKPFQNVNK{Fuc:1; Hex:3; HexNAc:8}

>sp|AFG99160|A/Philippines/2/1982_287:315+{Fuc:1; Hex:3; HexNAc:9}
(Carbamidomethyl)-APIGTC(Carbamidomethyl)SSEC(Carbamidomethyl)ITPN(HexNAc)GSIPNDKPFQNVNK{Fuc:1; Hex:3; HexNAc:9}

>sp|AFG99160|A/Philippines/2/1982_287:315+{Fuc:1; Hex:4; HexNAc:3; GalS(NAc):1}
(Carbamidomethyl)-APIGTC(Carbamidomethyl)SSEC(Carbamidomethyl)ITPN(HexNAc)GSIPNDKPFQNVNK{Fuc:1; Hex:4; HexNAc:3; GalS(NAc):1}

>sp|AFG99160|A/Philippines/2/1982_287:315+{Fuc:1; Hex:4; HexNAc:4; GalS(NAc):1; NeuNAc:1}
(Carbamidomethyl)-APIGTC(Carbamidomethyl)SSEC(Carbamidomethyl)ITPN(HexNAc)GSIPNDKPFQNVNK{Fuc:1; Hex:4; HexNAc:4; GalS(NAc):1; NeuNAc:1}

>sp|AFG99160|A/Philippines/2/1982_287:315+{Fuc:1; Hex:4; HexNAc:4; GalS(NAc):1}
(Carbamidomethyl)-APIGTC(Carbamidomethyl)SSEC(Carbamidomethyl)ITPN(HexNAc)GSIPNDKPFQNVNK{Fuc:1; Hex:4; HexNAc:4; GalS(NAc):1}

>sp|AFG99160|A/Philippines/2/1982_287:315+{Fuc:1; Hex:4; HexNAc:4; GalS:1; NeuNAc:1}
(Carbamidomethyl)-APIGTC(Carbamidomethyl)SSEC(Carbamidomethyl)ITPN(HexNAc)GSIPNDKPFQNVNK{Fuc:1; Hex:4; HexNAc:4; GalS:1; NeuNAc:1}

>sp|AFG99160|A/Philippines/2/1982_287:315+{Fuc:1; Hex:4; HexNAc:4}
(Carbamidomethyl)-APIGTC(Carbamidomethyl)SSEC(Carbamidomethyl)ITPN(HexNAc)GSIPNDKPFQNVNK{Fuc:1; Hex:4; HexNAc:4}

>sp|AFG99160|A/Philippines/2/1982_287:315+{Fuc:1; Hex:4; HexNAc:5; NeuNAc:1}
(Carbamidomethyl)-APIGTC(Carbamidomethyl)SSEC(Carbamidomethyl)ITPN(HexNAc)GSIPNDKPFQNVNK{Fuc:1; Hex:4; HexNAc:5; NeuNAc:1}

>sp|AFG99160|A/Philippines/2/1982_287:315+{Fuc:1; Hex:4; HexNAc:5; NeuNAc:2}
(Carbamidomethyl)-APIGTC(Carbamidomethyl)SSEC(Carbamidomethyl)ITPN(HexNAc)GSIPNDKPFQNVNK{Fuc:1; Hex:4; HexNAc:5; NeuNAc:2}

>sp|AFG99160|A/Philippines/2/1982_287:315+{Fuc:1; Hex:4; HexNAc:5}
(Carbamidomethyl)-APIGTC(Carbamidomethyl)SSEC(Carbamidomethyl)ITPN(HexNAc)GSIPNDKPFQNVNK{Fuc:1; Hex:4; HexNAc:5}

>sp|AFG99160|A/Philippines/2/1982_287:315+{Fuc:1; Hex:4; HexNAc:6}
(Carbamidomethyl)-APIGTC(Carbamidomethyl)SSEC(Carbamidomethyl)ITPN(HexNAc)GSIPNDKPFQNVNK{Fuc:1; Hex:4; HexNAc:6}

>sp|AFG99160|A/Philippines/2/1982_287:315+{Fuc:1; Hex:4; HexNAc:7}
(Carbamidomethyl)-APIGTC(Carbamidomethyl)SSEC(Carbamidomethyl)ITPN(HexNAc)GSIPNDKPFQNVNK{Fuc:1; Hex:4; HexNAc:7}

>sp|AFG99160|A/Philippines/2/1982_287:315+{Fuc:1; Hex:5; HexNAc:2}
(Carbamidomethyl)-APIGTC(Carbamidomethyl)SSEC(Carbamidomethyl)ITPN(HexNAc)GSIPNDKPFQNVNK{Fuc:1; Hex:5; HexNAc:2}

>sp|AFG99160|A/Philippines/2/1982_287:315+{Fuc:1; Hex:5; HexNAc:3; GalS(NAc):1}
(Carbamidomethyl)-APIGTC(Carbamidomethyl)SSEC(Carbamidomethyl)ITPN(HexNAc)GSIPNDKPFQNVNK{Fuc:1; Hex:5; HexNAc:3; GalS(NAc):1}

>sp|AFG99160|A/Philippines/2/1982_287:315+{Fuc:1; Hex:5; HexNAc:4; NeuNAc:1; NeuNGc:1}
(Carbamidomethyl)-APIGTC(Carbamidomethyl)SSEC(Carbamidomethyl)ITPN(HexNAc)GSIPNDKPFQNVNK{Fuc:1; Hex:5; HexNAc:4; NeuNAc:1; NeuNGc:1}

>sp|AFG99160|A/Philippines/2/1982_287:315+{Fuc:1; Hex:5; HexNAc:4; NeuNGc:2}
(Carbamidomethyl)-APIGTC(Carbamidomethyl)SSEC(Carbamidomethyl)ITPN(HexNAc)GSIPNDKPFQNVNK{Fuc:1; Hex:5; HexNAc:4; NeuNGc:2}

>sp|AFG99160|A/Philippines/2/1982_287:315+{Fuc:1; Hex:5; HexNAc:4}
(Carbamidomethyl)-APIGTC(Carbamidomethyl)SSEC(Carbamidomethyl)ITPN(HexNAc)GSIPNDKPFQNVNK{Fuc:1; Hex:5; HexNAc:4}

>sp|AFG99160|A/Philippines/2/1982_287:315+{Fuc:1; Hex:5; HexNAc:5; NeuNAc:2}
(Carbamidomethyl)-APIGTC(Carbamidomethyl)SSEC(Carbamidomethyl)ITPN(HexNAc)GSIPNDKPFQNVNK{Fuc:1; Hex:5; HexNAc:5; NeuNAc:2}

>sp|AFG99160|A/Philippines/2/1982_287:315+{Fuc:1; Hex:5; HexNAc:5}
(Carbamidomethyl)-APIGTC(Carbamidomethyl)SSEC(Carbamidomethyl)ITPN(HexNAc)GSIPNDKPFQNVNK{Fuc:1; Hex:5; HexNAc:5}

>sp|AFG99160|A/Philippines/2/1982_287:315+{Fuc:1; Hex:6; HexNAc:2}
(Carbamidomethyl)-APIGTC(Carbamidomethyl)SSEC(Carbamidomethyl)ITPN(HexNAc)GSIPNDKPFQNVNK{Fuc:1; Hex:6; HexNAc:2}

>sp|AFG99160|A/Philippines/2/1982_287:315+{Fuc:1; Hex:6; HexNAc:3}
(Carbamidomethyl)-APIGTC(Carbamidomethyl)SSEC(Carbamidomethyl)ITPN(HexNAc)GSIPNDKPFQNVNK{Fuc:1; Hex:6; HexNAc:3}

>sp|AFG99160|A/Philippines/2/1982_287:315+{Fuc:1; Hex:6; HexNAc:4; NeuNAc:1}
(Carbamidomethyl)-APIGTC(Carbamidomethyl)SSEC(Carbamidomethyl)ITPN(HexNAc)GSIPNDKPFQNVNK{Fuc:1; Hex:6; HexNAc:4; NeuNAc:1}

>sp|AFG99160|A/Philippines/2/1982_287:315+{Fuc:1; Hex:6; HexNAc:4}
(Carbamidomethyl)-APIGTC(Carbamidomethyl)SSEC(Carbamidomethyl)ITPN(HexNAc)GSIPNDKPFQNVNK{Fuc:1; Hex:6; HexNAc:4}

>sp|AFG99160|A/Philippines/2/1982_287:315+{Fuc:1; Hex:6; HexNAc:5; NeuNAc:1}
(Carbamidomethyl)-APIGTC(Carbamidomethyl)SSEC(Carbamidomethyl)ITPN(HexNAc)GSIPNDKPFQNVNK{Fuc:1; Hex:6; HexNAc:5; NeuNAc:1}

>sp|AFG99160|A/Philippines/2/1982_287:315+{Fuc:1; Hex:6; HexNAc:5; NeuNAc:2}
(Carbamidomethyl)-APIGTC(Carbamidomethyl)SSEC(Carbamidomethyl)ITPN(HexNAc)GSIPNDKPFQNVNK{Fuc:1; Hex:6; HexNAc:5; NeuNAc:2}

>sp|AFG99160|A/Philippines/2/1982_287:315+{Fuc:1; Hex:6; HexNAc:5}
(Carbamidomethyl)-APIGTC(Carbamidomethyl)SSEC(Carbamidomethyl)ITPN(HexNAc)GSIPNDKPFQNVNK{Fuc:1; Hex:6; HexNAc:5}

>sp|AFG99160|A/Philippines/2/1982_287:315+{Fuc:1; Hex:6; HexNAc:6; NeuNAc:2}
(Carbamidomethyl)-APIGTC(Carbamidomethyl)SSEC(Carbamidomethyl)ITPN(HexNAc)GSIPNDKPFQNVNK{Fuc:1; Hex:6; HexNAc:6; NeuNAc:2}

>sp|AFG99160|A/Philippines/2/1982_287:315+{Fuc:1; Hex:6; HexNAc:6}
(Carbamidomethyl)-APIGTC(Carbamidomethyl)SSEC(Carbamidomethyl)ITPN(HexNAc)GSIPNDKPFQNVNK{Fuc:1; Hex:6; HexNAc:6}

>sp|AFG99160|A/Philippines/2/1982_287:315+{Fuc:1; Hex:7; HexNAc:2}
(Carbamidomethyl)-APIGTC(Carbamidomethyl)SSEC(Carbamidomethyl)ITPN(HexNAc)GSIPNDKPFQNVNK{Fuc:1; Hex:7; HexNAc:2}

>sp|AFG99160|A/Philippines/2/1982_287:315+{Fuc:1; Hex:7; HexNAc:4; NeuNAc:3}
(Carbamidomethyl)-APIGTC(Carbamidomethyl)SSEC(Carbamidomethyl)ITPN(HexNAc)GSIPNDKPFQNVNK{Fuc:1; Hex:7; HexNAc:4; NeuNAc:3}

>sp|AFG99160|A/Philippines/2/1982_287:315+{Fuc:1; Hex:7; HexNAc:6; NeuNAc:3}
(Carbamidomethyl)-APIGTC(Carbamidomethyl)SSEC(Carbamidomethyl)ITPN(HexNAc)GSIPNDKPFQNVNK{Fuc:1; Hex:7; HexNAc:6; NeuNAc:3}

>sp|AFG99160|A/Philippines/2/1982_287:315+{Fuc:1; Hex:7; HexNAc:6; NeuNAc:4}
(Carbamidomethyl)-APIGTC(Carbamidomethyl)SSEC(Carbamidomethyl)ITPN(HexNAc)GSIPNDKPFQNVNK{Fuc:1; Hex:7; HexNAc:6; NeuNAc:4}

>sp|AFG99160|A/Philippines/2/1982_287:315+{Fuc:1; Hex:7; HexNAc:6; NeuNGc:4}
(Carbamidomethyl)-APIGTC(Carbamidomethyl)SSEC(Carbamidomethyl)ITPN(HexNAc)GSIPNDKPFQNVNK{Fuc:1; Hex:7; HexNAc:6; NeuNGc:4}

>sp|AFG99160|A/Philippines/2/1982_287:315+{Fuc:1; Hex:7; HexNAc:7; NeuNAc:2}
(Carbamidomethyl)-APIGTC(Carbamidomethyl)SSEC(Carbamidomethyl)ITPN(HexNAc)GSIPNDKPFQNVNK{Fuc:1; Hex:7; HexNAc:7; NeuNAc:2}

>sp|AFG99160|A/Philippines/2/1982_287:315+{Fuc:1; Hex:7; HexNAc:7; NeuNAc:4}
(Carbamidomethyl)-APIGTC(Carbamidomethyl)SSEC(Carbamidomethyl)ITPN(HexNAc)GSIPNDKPFQNVNK{Fuc:1; Hex:7; HexNAc:7; NeuNAc:4}

>sp|AFG99160|A/Philippines/2/1982_287:315+{Fuc:1; Hex:7; HexNAc:9; NeuNAc:4}
(Carbamidomethyl)-APIGTC(Carbamidomethyl)SSEC(Carbamidomethyl)ITPN(HexNAc)GSIPNDKPFQNVNK{Fuc:1; Hex:7; HexNAc:9; NeuNAc:4}

>sp|AFG99160|A/Philippines/2/1982_287:315+{Fuc:1; Hex:8; HexNAc:7}
(Carbamidomethyl)-APIGTC(Carbamidomethyl)SSEC(Carbamidomethyl)ITPN(HexNAc)GSIPNDKPFQNVNK{Fuc:1; Hex:8; HexNAc:7}

>sp|AFG99160|A/Philippines/2/1982_287:315+{Fuc:2; Hex:3; HexNAc:3}
(Carbamidomethyl)-APIGTC(Carbamidomethyl)SSEC(Carbamidomethyl)ITPN(HexNAc)GSIPNDKPFQNVNK{Fuc:2; Hex:3; HexNAc:3}

>sp|AFG99160|A/Philippines/2/1982_287:315+{Fuc:2; Hex:4; HexNAc:3}
(Carbamidomethyl)-APIGTC(Carbamidomethyl)SSEC(Carbamidomethyl)ITPN(HexNAc)GSIPNDKPFQNVNK{Fuc:2; Hex:4; HexNAc:3}

>sp|AFG99160|A/Philippines/2/1982_287:315+{Fuc:2; Hex:4; HexNAc:4}
(Carbamidomethyl)-APIGTC(Carbamidomethyl)SSEC(Carbamidomethyl)ITPN(HexNAc)GSIPNDKPFQNVNK{Fuc:2; Hex:4; HexNAc:4}

>sp|AFG99160|A/Philippines/2/1982_287:315+{Fuc:2; Hex:4; HexNAc:5; NeuNAc:1}
(Carbamidomethyl)-APIGTC(Carbamidomethyl)SSEC(Carbamidomethyl)ITPN(HexNAc)GSIPNDKPFQNVNK{Fuc:2; Hex:4; HexNAc:5; NeuNAc:1}

>sp|AFG99160|A/Philippines/2/1982_287:315+{Fuc:2; Hex:4; HexNAc:5}
(Carbamidomethyl)-APIGTC(Carbamidomethyl)SSEC(Carbamidomethyl)ITPN(HexNAc)GSIPNDKPFQNVNK{Fuc:2; Hex:4; HexNAc:5}

>sp|AFG99160|A/Philippines/2/1982_287:315+{Fuc:2; Hex:5; HexNAc:3}
(Carbamidomethyl)-APIGTC(Carbamidomethyl)SSEC(Carbamidomethyl)ITPN(HexNAc)GSIPNDKPFQNVNK{Fuc:2; Hex:5; HexNAc:3}

>sp|AFG99160|A/Philippines/2/1982_287:315+{Fuc:2; Hex:5; HexNAc:4; NeuNAc:1}
(Carbamidomethyl)-APIGTC(Carbamidomethyl)SSEC(Carbamidomethyl)ITPN(HexNAc)GSIPNDKPFQNVNK{Fuc:2; Hex:5; HexNAc:4; NeuNAc:1}

>sp|AFG99160|A/Philippines/2/1982_287:315+{Fuc:2; Hex:5; HexNAc:5}
(Carbamidomethyl)-APIGTC(Carbamidomethyl)SSEC(Carbamidomethyl)ITPN(HexNAc)GSIPNDKPFQNVNK{Fuc:2; Hex:5; HexNAc:5}

>sp|AFG99160|A/Philippines/2/1982_287:315+{Fuc:2; Hex:5; HexNAc:6}
(Carbamidomethyl)-APIGTC(Carbamidomethyl)SSEC(Carbamidomethyl)ITPN(HexNAc)GSIPNDKPFQNVNK{Fuc:2; Hex:5; HexNAc:6}

>sp|AFG99160|A/Philippines/2/1982_287:315+{Fuc:2; Hex:6; HexNAc:5; Kdn:1}
(Carbamidomethyl)-APIGTC(Carbamidomethyl)SSEC(Carbamidomethyl)ITPN(HexNAc)GSIPNDKPFQNVNK{Fuc:2; Hex:6; HexNAc:5; Kdn:1}

>sp|AFG99160|A/Philippines/2/1982_287:315+{Fuc:2; Hex:6; HexNAc:5; NeuNAc:1}
(Carbamidomethyl)-APIGTC(Carbamidomethyl)SSEC(Carbamidomethyl)ITPN(HexNAc)GSIPNDKPFQNVNK{Fuc:2; Hex:6; HexNAc:5; NeuNAc:1}

>sp|AFG99160|A/Philippines/2/1982_287:315+{Fuc:2; Hex:7; HexNAc:6}
(Carbamidomethyl)-APIGTC(Carbamidomethyl)SSEC(Carbamidomethyl)ITPN(HexNAc)GSIPNDKPFQNVNK{Fuc:2; Hex:7; HexNAc:6}

>sp|AFG99160|A/Philippines/2/1982_287:315+{Fuc:3; Hex:5; HexNAc:3}
(Carbamidomethyl)-APIGTC(Carbamidomethyl)SSEC(Carbamidomethyl)ITPN(HexNAc)GSIPNDKPFQNVNK{Fuc:3; Hex:5; HexNAc:3}

>sp|AFG99160|A/Philippines/2/1982_287:315+{Fuc:3; Hex:5; HexNAc:5}
(Carbamidomethyl)-APIGTC(Carbamidomethyl)SSEC(Carbamidomethyl)ITPN(HexNAc)GSIPNDKPFQNVNK{Fuc:3; Hex:5; HexNAc:5}

>sp|AFG99160|A/Philippines/2/1982_287:315+{Fuc:3; Hex:6; HexNAc:3}
(Carbamidomethyl)-APIGTC(Carbamidomethyl)SSEC(Carbamidomethyl)ITPN(HexNAc)GSIPNDKPFQNVNK{Fuc:3; Hex:6; HexNAc:3}

>sp|AFG99160|A/Philippines/2/1982_287:315+{Fuc:3; Hex:6; HexNAc:4}
(Carbamidomethyl)-APIGTC(Carbamidomethyl)SSEC(Carbamidomethyl)ITPN(HexNAc)GSIPNDKPFQNVNK{Fuc:3; Hex:6; HexNAc:4}

>sp|AFG99160|A/Philippines/2/1982_287:315+{Fuc:3; Hex:6; HexNAc:5}
(Carbamidomethyl)-APIGTC(Carbamidomethyl)SSEC(Carbamidomethyl)ITPN(HexNAc)GSIPNDKPFQNVNK{Fuc:3; Hex:6; HexNAc:5}

>sp|AFG99160|A/Philippines/2/1982_287:315+{Fuc:4; Hex:5; HexNAc:4}
(Carbamidomethyl)-APIGTC(Carbamidomethyl)SSEC(Carbamidomethyl)ITPN(HexNAc)GSIPNDKPFQNVNK{Fuc:4; Hex:5; HexNAc:4}

>sp|AFG99160|A/Philippines/2/1982_287:315+{Fuc:4; Hex:6; HexNAc:5}
(Carbamidomethyl)-APIGTC(Carbamidomethyl)SSEC(Carbamidomethyl)ITPN(HexNAc)GSIPNDKPFQNVNK{Fuc:4; Hex:6; HexNAc:5}

>sp|AFG99160|A/Philippines/2/1982_287:315+{Fuc:4; Hex:7; HexNAc:7}
(Carbamidomethyl)-APIGTC(Carbamidomethyl)SSEC(Carbamidomethyl)ITPN(HexNAc)GSIPNDKPFQNVNK{Fuc:4; Hex:7; HexNAc:7}

>sp|AFG99160|A/Philippines/2/1982_287:315+{Fuc:5; Hex:15; HexNAc:14; NeuNAc:2}
(Carbamidomethyl)-APIGTC(Carbamidomethyl)SSEC(Carbamidomethyl)ITPN(HexNAc)GSIPNDKPFQNVNK{Fuc:5; Hex:15; HexNAc:14; NeuNAc:2}

>sp|AFG99160|A/Philippines/2/1982_287:315+{Fuc:5; Hex:7; HexNAc:6}
(Carbamidomethyl)-APIGTC(Carbamidomethyl)SSEC(Carbamidomethyl)ITPN(HexNAc)GSIPNDKPFQNVNK{Fuc:5; Hex:7; HexNAc:6}

>sp|AFG99160|A/Philippines/2/1982_287:315+{Fuc:5; Hex:9; HexNAc:6}
(Carbamidomethyl)-APIGTC(Carbamidomethyl)SSEC(Carbamidomethyl)ITPN(HexNAc)GSIPNDKPFQNVNK{Fuc:5; Hex:9; HexNAc:6}

>sp|AFG99160|A/Philippines/2/1982_287:315+{Fuc:6; Hex:15; HexNAc:14; NeuNAc:2}
(Carbamidomethyl)-APIGTC(Carbamidomethyl)SSEC(Carbamidomethyl)ITPN(HexNAc)GSIPNDKPFQNVNK{Fuc:6; Hex:15; HexNAc:14; NeuNAc:2}

>sp|AFG99160|A/Philippines/2/1982_287:315+{Fuc:7; Hex:6; HexNAc:5}
(Carbamidomethyl)-APIGTC(Carbamidomethyl)SSEC(Carbamidomethyl)ITPN(HexNAc)GSIPNDKPFQNVNK{Fuc:7; Hex:6; HexNAc:5}

>sp|AFG99160|A/Philippines/2/1982_287:315+{Hex:10; HexNAc:2}
(Carbamidomethyl)-APIGTC(Carbamidomethyl)SSEC(Carbamidomethyl)ITPN(HexNAc)GSIPNDKPFQNVNK{Hex:10; HexNAc:2}

>sp|AFG99160|A/Philippines/2/1982_287:315+{Hex:12; HexNAc:2}
(Carbamidomethyl)-APIGTC(Carbamidomethyl)SSEC(Carbamidomethyl)ITPN(HexNAc)GSIPNDKPFQNVNK{Hex:12; HexNAc:2}

>sp|AFG99160|A/Philippines/2/1982_287:315+{Hex:3; HexNAc:3; GalS(NAc):1}
(Carbamidomethyl)-APIGTC(Carbamidomethyl)SSEC(Carbamidomethyl)ITPN(HexNAc)GSIPNDKPFQNVNK{Hex:3; HexNAc:3; GalS(NAc):1}

>sp|AFG99160|A/Philippines/2/1982_287:315+{Hex:3; HexNAc:3}
(Carbamidomethyl)-APIGTC(Carbamidomethyl)SSEC(Carbamidomethyl)ITPN(HexNAc)GSIPNDKPFQNVNK{Hex:3; HexNAc:3}

>sp|AFG99160|A/Philippines/2/1982_287:315+{Hex:3; HexNAc:4; GalS(NAc):1}
(Carbamidomethyl)-APIGTC(Carbamidomethyl)SSEC(Carbamidomethyl)ITPN(HexNAc)GSIPNDKPFQNVNK{Hex:3; HexNAc:4; GalS(NAc):1}

>sp|AFG99160|A/Philippines/2/1982_287:315+{Hex:3; HexNAc:4; NeuNAc:1}
(Carbamidomethyl)-APIGTC(Carbamidomethyl)SSEC(Carbamidomethyl)ITPN(HexNAc)GSIPNDKPFQNVNK{Hex:3; HexNAc:4; NeuNAc:1}

>sp|AFG99160|A/Philippines/2/1982_287:315+{Hex:3; HexNAc:4}
(Carbamidomethyl)-APIGTC(Carbamidomethyl)SSEC(Carbamidomethyl)ITPN(HexNAc)GSIPNDKPFQNVNK{Hex:3; HexNAc:4}

>sp|AFG99160|A/Philippines/2/1982_287:315+{Hex:3; HexNAc:6}
(Carbamidomethyl)-APIGTC(Carbamidomethyl)SSEC(Carbamidomethyl)ITPN(HexNAc)GSIPNDKPFQNVNK{Hex:3; HexNAc:6}

>sp|AFG99160|A/Philippines/2/1982_287:315+{Hex:3; HexNAc:7}
(Carbamidomethyl)-APIGTC(Carbamidomethyl)SSEC(Carbamidomethyl)ITPN(HexNAc)GSIPNDKPFQNVNK{Hex:3; HexNAc:7}

>sp|AFG99160|A/Philippines/2/1982_287:315+{Hex:3; HexNAc:8}
(Carbamidomethyl)-APIGTC(Carbamidomethyl)SSEC(Carbamidomethyl)ITPN(HexNAc)GSIPNDKPFQNVNK{Hex:3; HexNAc:8}

>sp|AFG99160|A/Philippines/2/1982_287:315+{Hex:3; HexNAc:9}
(Carbamidomethyl)-APIGTC(Carbamidomethyl)SSEC(Carbamidomethyl)ITPN(HexNAc)GSIPNDKPFQNVNK{Hex:3; HexNAc:9}

>sp|AFG99160|A/Philippines/2/1982_287:315+{Hex:4; HexNAc:2}
(Carbamidomethyl)-APIGTC(Carbamidomethyl)SSEC(Carbamidomethyl)ITPN(HexNAc)GSIPNDKPFQNVNK{Hex:4; HexNAc:2}

>sp|AFG99160|A/Philippines/2/1982_287:315+{Hex:4; HexNAc:3; GalS(NAc):1}
(Carbamidomethyl)-APIGTC(Carbamidomethyl)SSEC(Carbamidomethyl)ITPN(HexNAc)GSIPNDKPFQNVNK{Hex:4; HexNAc:3; GalS(NAc):1}

>sp|AFG99160|A/Philippines/2/1982_287:315+{Hex:4; HexNAc:3; NeuNAc:1}
(Carbamidomethyl)-APIGTC(Carbamidomethyl)SSEC(Carbamidomethyl)ITPN(HexNAc)GSIPNDKPFQNVNK{Hex:4; HexNAc:3; NeuNAc:1}

>sp|AFG99160|A/Philippines/2/1982_287:315+{Hex:4; HexNAc:4; GalS(NAc):1; NeuNAc:1}
(Carbamidomethyl)-APIGTC(Carbamidomethyl)SSEC(Carbamidomethyl)ITPN(HexNAc)GSIPNDKPFQNVNK{Hex:4; HexNAc:4; GalS(NAc):1; NeuNAc:1}

>sp|AFG99160|A/Philippines/2/1982_287:315+{Hex:4; HexNAc:4; GalS(NAc):1}
(Carbamidomethyl)-APIGTC(Carbamidomethyl)SSEC(Carbamidomethyl)ITPN(HexNAc)GSIPNDKPFQNVNK{Hex:4; HexNAc:4; GalS(NAc):1}

>sp|AFG99160|A/Philippines/2/1982_287:315+{Hex:4; HexNAc:4; GalS:1; NeuNAc:1}
(Carbamidomethyl)-APIGTC(Carbamidomethyl)SSEC(Carbamidomethyl)ITPN(HexNAc)GSIPNDKPFQNVNK{Hex:4; HexNAc:4; GalS:1; NeuNAc:1}

>sp|AFG99160|A/Philippines/2/1982_287:315+{Hex:4; HexNAc:4}
(Carbamidomethyl)-APIGTC(Carbamidomethyl)SSEC(Carbamidomethyl)ITPN(HexNAc)GSIPNDKPFQNVNK{Hex:4; HexNAc:4}

>sp|AFG99160|A/Philippines/2/1982_287:315+{Hex:4; HexNAc:5; NeuNAc:1}
(Carbamidomethyl)-APIGTC(Carbamidomethyl)SSEC(Carbamidomethyl)ITPN(HexNAc)GSIPNDKPFQNVNK{Hex:4; HexNAc:5; NeuNAc:1}

>sp|AFG99160|A/Philippines/2/1982_287:315+{Hex:4; HexNAc:5}
(Carbamidomethyl)-APIGTC(Carbamidomethyl)SSEC(Carbamidomethyl)ITPN(HexNAc)GSIPNDKPFQNVNK{Hex:4; HexNAc:5}

>sp|AFG99160|A/Philippines/2/1982_287:315+{Hex:4; HexNAc:6}
(Carbamidomethyl)-APIGTC(Carbamidomethyl)SSEC(Carbamidomethyl)ITPN(HexNAc)GSIPNDKPFQNVNK{Hex:4; HexNAc:6}

>sp|AFG99160|A/Philippines/2/1982_287:315+{Hex:4; HexNAc:7}
(Carbamidomethyl)-APIGTC(Carbamidomethyl)SSEC(Carbamidomethyl)ITPN(HexNAc)GSIPNDKPFQNVNK{Hex:4; HexNAc:7}

>sp|AFG99160|A/Philippines/2/1982_287:315+{Hex:4; HexNAc:8}
(Carbamidomethyl)-APIGTC(Carbamidomethyl)SSEC(Carbamidomethyl)ITPN(HexNAc)GSIPNDKPFQNVNK{Hex:4; HexNAc:8}

>sp|AFG99160|A/Philippines/2/1982_287:315+{Hex:5; HexNAc:3}
(Carbamidomethyl)-APIGTC(Carbamidomethyl)SSEC(Carbamidomethyl)ITPN(HexNAc)GSIPNDKPFQNVNK{Hex:5; HexNAc:3}

>sp|AFG99160|A/Philippines/2/1982_287:315+{Hex:5; HexNAc:4; NeuNAc:2}
(Carbamidomethyl)-APIGTC(Carbamidomethyl)SSEC(Carbamidomethyl)ITPN(HexNAc)GSIPNDKPFQNVNK{Hex:5; HexNAc:4; NeuNAc:2}

>sp|AFG99160|A/Philippines/2/1982_287:315+{Hex:5; HexNAc:4}
(Carbamidomethyl)-APIGTC(Carbamidomethyl)SSEC(Carbamidomethyl)ITPN(HexNAc)GSIPNDKPFQNVNK{Hex:5; HexNAc:4}

>sp|AFG99160|A/Philippines/2/1982_287:315+{Hex:5; HexNAc:5; GalS:1; NeuNAc:1}
(Carbamidomethyl)-APIGTC(Carbamidomethyl)SSEC(Carbamidomethyl)ITPN(HexNAc)GSIPNDKPFQNVNK{Hex:5; HexNAc:5; GalS:1; NeuNAc:1}

>sp|AFG99160|A/Philippines/2/1982_287:315+{Hex:5; HexNAc:5; NeuNAc:1}
(Carbamidomethyl)-APIGTC(Carbamidomethyl)SSEC(Carbamidomethyl)ITPN(HexNAc)GSIPNDKPFQNVNK{Hex:5; HexNAc:5; NeuNAc:1}

>sp|AFG99160|A/Philippines/2/1982_287:315+{Hex:5; HexNAc:5; NeuNAc:2}
(Carbamidomethyl)-APIGTC(Carbamidomethyl)SSEC(Carbamidomethyl)ITPN(HexNAc)GSIPNDKPFQNVNK{Hex:5; HexNAc:5; NeuNAc:2}

>sp|AFG99160|A/Philippines/2/1982_287:315+{Hex:5; HexNAc:5}
(Carbamidomethyl)-APIGTC(Carbamidomethyl)SSEC(Carbamidomethyl)ITPN(HexNAc)GSIPNDKPFQNVNK{Hex:5; HexNAc:5}

>sp|AFG99160|A/Philippines/2/1982_287:315+{Hex:5; HexNAc:6}
(Carbamidomethyl)-APIGTC(Carbamidomethyl)SSEC(Carbamidomethyl)ITPN(HexNAc)GSIPNDKPFQNVNK{Hex:5; HexNAc:6}

>sp|AFG99160|A/Philippines/2/1982_287:315+{Hex:5; HexNAc:8}
(Carbamidomethyl)-APIGTC(Carbamidomethyl)SSEC(Carbamidomethyl)ITPN(HexNAc)GSIPNDKPFQNVNK{Hex:5; HexNAc:8}

>sp|AFG99160|A/Philippines/2/1982_287:315+{Hex:6; HexNAc:2}
(Carbamidomethyl)-APIGTC(Carbamidomethyl)SSEC(Carbamidomethyl)ITPN(HexNAc)GSIPNDKPFQNVNK{Hex:6; HexNAc:2}

>sp|AFG99160|A/Philippines/2/1982_287:315+{Hex:6; HexNAc:3}
(Carbamidomethyl)-APIGTC(Carbamidomethyl)SSEC(Carbamidomethyl)ITPN(HexNAc)GSIPNDKPFQNVNK{Hex:6; HexNAc:3}

>sp|AFG99160|A/Philippines/2/1982_287:315+{Hex:6; HexNAc:5; NeuNAc:1}
(Carbamidomethyl)-APIGTC(Carbamidomethyl)SSEC(Carbamidomethyl)ITPN(HexNAc)GSIPNDKPFQNVNK{Hex:6; HexNAc:5; NeuNAc:1}

>sp|AFG99160|A/Philippines/2/1982_287:315+{Hex:6; HexNAc:5; NeuNAc:2}
(Carbamidomethyl)-APIGTC(Carbamidomethyl)SSEC(Carbamidomethyl)ITPN(HexNAc)GSIPNDKPFQNVNK{Hex:6; HexNAc:5; NeuNAc:2}

>sp|AFG99160|A/Philippines/2/1982_287:315+{Hex:6; HexNAc:5}
(Carbamidomethyl)-APIGTC(Carbamidomethyl)SSEC(Carbamidomethyl)ITPN(HexNAc)GSIPNDKPFQNVNK{Hex:6; HexNAc:5}

>sp|AFG99160|A/Philippines/2/1982_287:315+{Hex:6; HexNAc:6}
(Carbamidomethyl)-APIGTC(Carbamidomethyl)SSEC(Carbamidomethyl)ITPN(HexNAc)GSIPNDKPFQNVNK{Hex:6; HexNAc:6}

>sp|AFG99160|A/Philippines/2/1982_287:315+{Hex:7; HexNAc:2}
(Carbamidomethyl)-APIGTC(Carbamidomethyl)SSEC(Carbamidomethyl)ITPN(HexNAc)GSIPNDKPFQNVNK{Hex:7; HexNAc:2}

>sp|AFG99160|A/Philippines/2/1982_287:315+{Hex:7; HexNAc:6; NeuNAc:4}
(Carbamidomethyl)-APIGTC(Carbamidomethyl)SSEC(Carbamidomethyl)ITPN(HexNAc)GSIPNDKPFQNVNK{Hex:7; HexNAc:6; NeuNAc:4}

>sp|AFG99160|A/Philippines/2/1982_287:315+{Hex:8; HexNAc:2}
(Carbamidomethyl)-APIGTC(Carbamidomethyl)SSEC(Carbamidomethyl)ITPN(HexNAc)GSIPNDKPFQNVNK{Hex:8; HexNAc:2}

>sp|AFG99160|A/Philippines/2/1982_287:315+{Hex:9; HexNAc:2}
(Carbamidomethyl)-APIGTC(Carbamidomethyl)SSEC(Carbamidomethyl)ITPN(HexNAc)GSIPNDKPFQNVNK{Hex:9; HexNAc:2}

>sp|AFG99160|A/Philippines/2/1982_287:315+{Xyl:1; Hex:3; HexNAc:2}
(Carbamidomethyl)-APIGTC(Carbamidomethyl)SSEC(Carbamidomethyl)ITPN(HexNAc)GSIPNDKPFQNVNK{Xyl:1; Hex:3; HexNAc:2}

>sp|AFG99160|A/Philippines/2/1982_78:99+{Fuc:1; Hex:11; HexNAc:6}
(Carbamidomethyl)-N(HexNAc)C(Carbamidomethyl)T(Dehydrated)LIDALLGDPHC(Carbamidomethyl)DGFQNEK{Fuc:1; Hex:11; HexNAc:6}

>sp|AFG99160|A/Philippines/2/1982_78:99+{Fuc:1; Hex:3; HexNAc:3; GalS(NAc):1}
(Carbamidomethyl)-N(HexNAc)C(Carbamidomethyl)T(Dehydrated)LIDALLGDPHC(Carbamidomethyl)DGFQNEK{Fuc:1; Hex:3; HexNAc:3; GalS(NAc):1}

>sp|AFG99160|A/Philippines/2/1982_78:99+{Fuc:1; Hex:3; HexNAc:4; GalS(NAc):1}
(Carbamidomethyl)-N(HexNAc)C(Carbamidomethyl)T(Dehydrated)LIDALLGDPHC(Carbamidomethyl)DGFQNEK{Fuc:1; Hex:3; HexNAc:4; GalS(NAc):1}

>sp|AFG99160|A/Philippines/2/1982_78:99+{Fuc:1; Hex:3; HexNAc:4; GalS:1; GalS(NAc):1}
(Carbamidomethyl)-N(HexNAc)C(Carbamidomethyl)T(Dehydrated)LIDALLGDPHC(Carbamidomethyl)DGFQNEK{Fuc:1; Hex:3; HexNAc:4; GalS:1; GalS(NAc):1}

>sp|AFG99160|A/Philippines/2/1982_78:99+{Fuc:1; Hex:3; HexNAc:4; NeuNAc:1}
(Carbamidomethyl)-N(HexNAc)C(Carbamidomethyl)T(Dehydrated)LIDALLGDPHC(Carbamidomethyl)DGFQNEK{Fuc:1; Hex:3; HexNAc:4; NeuNAc:1}

>sp|AFG99160|A/Philippines/2/1982_78:99+{Fuc:1; Hex:3; HexNAc:4}
(Carbamidomethyl)-N(HexNAc)C(Carbamidomethyl)T(Dehydrated)LIDALLGDPHC(Carbamidomethyl)DGFQNEK{Fuc:1; Hex:3; HexNAc:4}

>sp|AFG99160|A/Philippines/2/1982_78:99+{Fuc:1; Hex:3; HexNAc:6; NeuNAc:2}
(Carbamidomethyl)-N(HexNAc)C(Carbamidomethyl)T(Dehydrated)LIDALLGDPHC(Carbamidomethyl)DGFQNEK{Fuc:1; Hex:3; HexNAc:6; NeuNAc:2}

>sp|AFG99160|A/Philippines/2/1982_78:99+{Fuc:1; Hex:3; HexNAc:6}
(Carbamidomethyl)-N(HexNAc)C(Carbamidomethyl)T(Dehydrated)LIDALLGDPHC(Carbamidomethyl)DGFQNEK{Fuc:1; Hex:3; HexNAc:6}

>sp|AFG99160|A/Philippines/2/1982_78:99+{Fuc:1; Hex:3; HexNAc:7}
(Carbamidomethyl)-N(HexNAc)C(Carbamidomethyl)T(Dehydrated)LIDALLGDPHC(Carbamidomethyl)DGFQNEK{Fuc:1; Hex:3; HexNAc:7}

>sp|AFG99160|A/Philippines/2/1982_78:99+{Fuc:1; Hex:4; HexNAc:3; GalS(NAc):1}
(Carbamidomethyl)-N(HexNAc)C(Carbamidomethyl)T(Dehydrated)LIDALLGDPHC(Carbamidomethyl)DGFQNEK{Fuc:1; Hex:4; HexNAc:3; GalS(NAc):1}

>sp|AFG99160|A/Philippines/2/1982_78:99+{Fuc:1; Hex:4; HexNAc:3; NeuNAc:1}
(Carbamidomethyl)-N(HexNAc)C(Carbamidomethyl)T(Dehydrated)LIDALLGDPHC(Carbamidomethyl)DGFQNEK{Fuc:1; Hex:4; HexNAc:3; NeuNAc:1}

>sp|AFG99160|A/Philippines/2/1982_78:99+{Fuc:1; Hex:4; HexNAc:4; GalS(NAc):1}
(Carbamidomethyl)-N(HexNAc)C(Carbamidomethyl)T(Dehydrated)LIDALLGDPHC(Carbamidomethyl)DGFQNEK{Fuc:1; Hex:4; HexNAc:4; GalS(NAc):1}

>sp|AFG99160|A/Philippines/2/1982_78:99+{Fuc:1; Hex:4; HexNAc:4; NeuNAc:1}
(Carbamidomethyl)-N(HexNAc)C(Carbamidomethyl)T(Dehydrated)LIDALLGDPHC(Carbamidomethyl)DGFQNEK{Fuc:1; Hex:4; HexNAc:4; NeuNAc:1}

>sp|AFG99160|A/Philippines/2/1982_78:99+{Fuc:1; Hex:4; HexNAc:4}
(Carbamidomethyl)-N(HexNAc)C(Carbamidomethyl)T(Dehydrated)LIDALLGDPHC(Carbamidomethyl)DGFQNEK{Fuc:1; Hex:4; HexNAc:4}

>sp|AFG99160|A/Philippines/2/1982_78:99+{Fuc:1; Hex:4; HexNAc:5; NeuNAc:2}
(Carbamidomethyl)-N(HexNAc)C(Carbamidomethyl)T(Dehydrated)LIDALLGDPHC(Carbamidomethyl)DGFQNEK{Fuc:1; Hex:4; HexNAc:5; NeuNAc:2}

>sp|AFG99160|A/Philippines/2/1982_78:99+{Fuc:1; Hex:4; HexNAc:5}
(Carbamidomethyl)-N(HexNAc)C(Carbamidomethyl)T(Dehydrated)LIDALLGDPHC(Carbamidomethyl)DGFQNEK{Fuc:1; Hex:4; HexNAc:5}

>sp|AFG99160|A/Philippines/2/1982_78:99+{Fuc:1; Hex:4; HexNAc:6}
(Carbamidomethyl)-N(HexNAc)C(Carbamidomethyl)T(Dehydrated)LIDALLGDPHC(Carbamidomethyl)DGFQNEK{Fuc:1; Hex:4; HexNAc:6}

>sp|AFG99160|A/Philippines/2/1982_78:99+{Fuc:1; Hex:4; HexNAc:9}
(Carbamidomethyl)-N(HexNAc)C(Carbamidomethyl)T(Dehydrated)LIDALLGDPHC(Carbamidomethyl)DGFQNEK{Fuc:1; Hex:4; HexNAc:9}

>sp|AFG99160|A/Philippines/2/1982_78:99+{Fuc:1; Hex:5; HexNAc:4; NeuNAc:1; NeuNGc:1}
(Carbamidomethyl)-N(HexNAc)C(Carbamidomethyl)T(Dehydrated)LIDALLGDPHC(Carbamidomethyl)DGFQNEK{Fuc:1; Hex:5; HexNAc:4; NeuNAc:1; NeuNGc:1}

>sp|AFG99160|A/Philippines/2/1982_78:99+{Fuc:1; Hex:5; HexNAc:4; NeuNAc:1}
(Carbamidomethyl)-N(HexNAc)C(Carbamidomethyl)T(Dehydrated)LIDALLGDPHC(Carbamidomethyl)DGFQNEK{Fuc:1; Hex:5; HexNAc:4; NeuNAc:1}

>sp|AFG99160|A/Philippines/2/1982_78:99+{Fuc:1; Hex:5; HexNAc:4; NeuNAc:2}
(Carbamidomethyl)-N(HexNAc)C(Carbamidomethyl)T(Dehydrated)LIDALLGDPHC(Carbamidomethyl)DGFQNEK{Fuc:1; Hex:5; HexNAc:4; NeuNAc:2}

>sp|AFG99160|A/Philippines/2/1982_78:99+{Fuc:1; Hex:5; HexNAc:4}
(Carbamidomethyl)-N(HexNAc)C(Carbamidomethyl)T(Dehydrated)LIDALLGDPHC(Carbamidomethyl)DGFQNEK{Fuc:1; Hex:5; HexNAc:4}

>sp|AFG99160|A/Philippines/2/1982_78:99+{Fuc:1; Hex:5; HexNAc:5; NeuNAc:1}
(Carbamidomethyl)-N(HexNAc)C(Carbamidomethyl)T(Dehydrated)LIDALLGDPHC(Carbamidomethyl)DGFQNEK{Fuc:1; Hex:5; HexNAc:5; NeuNAc:1}

>sp|AFG99160|A/Philippines/2/1982_78:99+{Fuc:1; Hex:5; HexNAc:5; NeuNAc:2}
(Carbamidomethyl)-N(HexNAc)C(Carbamidomethyl)T(Dehydrated)LIDALLGDPHC(Carbamidomethyl)DGFQNEK{Fuc:1; Hex:5; HexNAc:5; NeuNAc:2}

>sp|AFG99160|A/Philippines/2/1982_78:99+{Fuc:1; Hex:5; HexNAc:5}
(Carbamidomethyl)-N(HexNAc)C(Carbamidomethyl)T(Dehydrated)LIDALLGDPHC(Carbamidomethyl)DGFQNEK{Fuc:1; Hex:5; HexNAc:5}

>sp|AFG99160|A/Philippines/2/1982_78:99+{Fuc:1; Hex:5; HexNAc:6}
(Carbamidomethyl)-N(HexNAc)C(Carbamidomethyl)T(Dehydrated)LIDALLGDPHC(Carbamidomethyl)DGFQNEK{Fuc:1; Hex:5; HexNAc:6}

>sp|AFG99160|A/Philippines/2/1982_78:99+{Fuc:1; Hex:6; HexNAc:2}
(Carbamidomethyl)-N(HexNAc)C(Carbamidomethyl)T(Dehydrated)LIDALLGDPHC(Carbamidomethyl)DGFQNEK{Fuc:1; Hex:6; HexNAc:2}

>sp|AFG99160|A/Philippines/2/1982_78:99+{Fuc:1; Hex:6; HexNAc:3; NeuNAc:1}
(Carbamidomethyl)-N(HexNAc)C(Carbamidomethyl)T(Dehydrated)LIDALLGDPHC(Carbamidomethyl)DGFQNEK{Fuc:1; Hex:6; HexNAc:3; NeuNAc:1}

>sp|AFG99160|A/Philippines/2/1982_78:99+{Fuc:1; Hex:6; HexNAc:4; NeuNAc:1}
(Carbamidomethyl)-N(HexNAc)C(Carbamidomethyl)T(Dehydrated)LIDALLGDPHC(Carbamidomethyl)DGFQNEK{Fuc:1; Hex:6; HexNAc:4; NeuNAc:1}

>sp|AFG99160|A/Philippines/2/1982_78:99+{Fuc:1; Hex:6; HexNAc:4}
(Carbamidomethyl)-N(HexNAc)C(Carbamidomethyl)T(Dehydrated)LIDALLGDPHC(Carbamidomethyl)DGFQNEK{Fuc:1; Hex:6; HexNAc:4}

>sp|AFG99160|A/Philippines/2/1982_78:99+{Fuc:1; Hex:6; HexNAc:5; NeuNAc:3}
(Carbamidomethyl)-N(HexNAc)C(Carbamidomethyl)T(Dehydrated)LIDALLGDPHC(Carbamidomethyl)DGFQNEK{Fuc:1; Hex:6; HexNAc:5; NeuNAc:3}

>sp|AFG99160|A/Philippines/2/1982_78:99+{Fuc:1; Hex:6; HexNAc:5}
(Carbamidomethyl)-N(HexNAc)C(Carbamidomethyl)T(Dehydrated)LIDALLGDPHC(Carbamidomethyl)DGFQNEK{Fuc:1; Hex:6; HexNAc:5}

>sp|AFG99160|A/Philippines/2/1982_78:99+{Fuc:1; Hex:6; HexNAc:6; NeuNAc:3}
(Carbamidomethyl)-N(HexNAc)C(Carbamidomethyl)T(Dehydrated)LIDALLGDPHC(Carbamidomethyl)DGFQNEK{Fuc:1; Hex:6; HexNAc:6; NeuNAc:3}

>sp|AFG99160|A/Philippines/2/1982_78:99+{Fuc:1; Hex:6; HexNAc:6}
(Carbamidomethyl)-N(HexNAc)C(Carbamidomethyl)T(Dehydrated)LIDALLGDPHC(Carbamidomethyl)DGFQNEK{Fuc:1; Hex:6; HexNAc:6}

>sp|AFG99160|A/Philippines/2/1982_78:99+{Fuc:1; Hex:6; HexNAc:7}
(Carbamidomethyl)-N(HexNAc)C(Carbamidomethyl)T(Dehydrated)LIDALLGDPHC(Carbamidomethyl)DGFQNEK{Fuc:1; Hex:6; HexNAc:7}

>sp|AFG99160|A/Philippines/2/1982_78:99+{Fuc:1; Hex:7; HexNAc:2}
(Carbamidomethyl)-N(HexNAc)C(Carbamidomethyl)T(Dehydrated)LIDALLGDPHC(Carbamidomethyl)DGFQNEK{Fuc:1; Hex:7; HexNAc:2}

>sp|AFG99160|A/Philippines/2/1982_78:99+{Fuc:1; Hex:7; HexNAc:4; NeuNAc:3}
(Carbamidomethyl)-N(HexNAc)C(Carbamidomethyl)T(Dehydrated)LIDALLGDPHC(Carbamidomethyl)DGFQNEK{Fuc:1; Hex:7; HexNAc:4; NeuNAc:3}

>sp|AFG99160|A/Philippines/2/1982_78:99+{Fuc:1; Hex:7; HexNAc:6; NeuNAc:1}
(Carbamidomethyl)-N(HexNAc)C(Carbamidomethyl)T(Dehydrated)LIDALLGDPHC(Carbamidomethyl)DGFQNEK{Fuc:1; Hex:7; HexNAc:6; NeuNAc:1}

>sp|AFG99160|A/Philippines/2/1982_78:99+{Fuc:1; Hex:7; HexNAc:6; NeuNAc:3}
(Carbamidomethyl)-N(HexNAc)C(Carbamidomethyl)T(Dehydrated)LIDALLGDPHC(Carbamidomethyl)DGFQNEK{Fuc:1; Hex:7; HexNAc:6; NeuNAc:3}

>sp|AFG99160|A/Philippines/2/1982_78:99+{Fuc:1; Hex:7; HexNAc:7; NeuNAc:2}
(Carbamidomethyl)-N(HexNAc)C(Carbamidomethyl)T(Dehydrated)LIDALLGDPHC(Carbamidomethyl)DGFQNEK{Fuc:1; Hex:7; HexNAc:7; NeuNAc:2}

>sp|AFG99160|A/Philippines/2/1982_78:99+{Fuc:1; Hex:7; HexNAc:7; NeuNAc:4}
(Carbamidomethyl)-N(HexNAc)C(Carbamidomethyl)T(Dehydrated)LIDALLGDPHC(Carbamidomethyl)DGFQNEK{Fuc:1; Hex:7; HexNAc:7; NeuNAc:4}

>sp|AFG99160|A/Philippines/2/1982_78:99+{Fuc:1; Hex:7; HexNAc:7}
(Carbamidomethyl)-N(HexNAc)C(Carbamidomethyl)T(Dehydrated)LIDALLGDPHC(Carbamidomethyl)DGFQNEK{Fuc:1; Hex:7; HexNAc:7}

>sp|AFG99160|A/Philippines/2/1982_78:99+{Fuc:1; Hex:7; HexNAc:9; NeuNAc:4}
(Carbamidomethyl)-N(HexNAc)C(Carbamidomethyl)T(Dehydrated)LIDALLGDPHC(Carbamidomethyl)DGFQNEK{Fuc:1; Hex:7; HexNAc:9; NeuNAc:4}

>sp|AFG99160|A/Philippines/2/1982_78:99+{Fuc:1; Hex:8; HexNAc:7}
(Carbamidomethyl)-N(HexNAc)C(Carbamidomethyl)T(Dehydrated)LIDALLGDPHC(Carbamidomethyl)DGFQNEK{Fuc:1; Hex:8; HexNAc:7}

>sp|AFG99160|A/Philippines/2/1982_78:99+{Fuc:2; Hex:3; HexNAc:6; NeuNAc:1}
(Carbamidomethyl)-N(HexNAc)C(Carbamidomethyl)T(Dehydrated)LIDALLGDPHC(Carbamidomethyl)DGFQNEK{Fuc:2; Hex:3; HexNAc:6; NeuNAc:1}

>sp|AFG99160|A/Philippines/2/1982_78:99+{Fuc:2; Hex:4; HexNAc:4}
(Carbamidomethyl)-N(HexNAc)C(Carbamidomethyl)T(Dehydrated)LIDALLGDPHC(Carbamidomethyl)DGFQNEK{Fuc:2; Hex:4; HexNAc:4}

>sp|AFG99160|A/Philippines/2/1982_78:99+{Fuc:2; Hex:4; HexNAc:5; NeuNAc:1}
(Carbamidomethyl)-N(HexNAc)C(Carbamidomethyl)T(Dehydrated)LIDALLGDPHC(Carbamidomethyl)DGFQNEK{Fuc:2; Hex:4; HexNAc:5; NeuNAc:1}

>sp|AFG99160|A/Philippines/2/1982_78:99+{Fuc:2; Hex:4; HexNAc:5}
(Carbamidomethyl)-N(HexNAc)C(Carbamidomethyl)T(Dehydrated)LIDALLGDPHC(Carbamidomethyl)DGFQNEK{Fuc:2; Hex:4; HexNAc:5}

>sp|AFG99160|A/Philippines/2/1982_78:99+{Fuc:2; Hex:4; HexNAc:6}
(Carbamidomethyl)-N(HexNAc)C(Carbamidomethyl)T(Dehydrated)LIDALLGDPHC(Carbamidomethyl)DGFQNEK{Fuc:2; Hex:4; HexNAc:6}

>sp|AFG99160|A/Philippines/2/1982_78:99+{Fuc:2; Hex:5; HexNAc:3}
(Carbamidomethyl)-N(HexNAc)C(Carbamidomethyl)T(Dehydrated)LIDALLGDPHC(Carbamidomethyl)DGFQNEK{Fuc:2; Hex:5; HexNAc:3}

>sp|AFG99160|A/Philippines/2/1982_78:99+{Fuc:2; Hex:5; HexNAc:4; NeuNAc:1}
(Carbamidomethyl)-N(HexNAc)C(Carbamidomethyl)T(Dehydrated)LIDALLGDPHC(Carbamidomethyl)DGFQNEK{Fuc:2; Hex:5; HexNAc:4; NeuNAc:1}

>sp|AFG99160|A/Philippines/2/1982_78:99+{Fuc:2; Hex:5; HexNAc:4}
(Carbamidomethyl)-N(HexNAc)C(Carbamidomethyl)T(Dehydrated)LIDALLGDPHC(Carbamidomethyl)DGFQNEK{Fuc:2; Hex:5; HexNAc:4}

>sp|AFG99160|A/Philippines/2/1982_78:99+{Fuc:2; Hex:5; HexNAc:5}
(Carbamidomethyl)-N(HexNAc)C(Carbamidomethyl)T(Dehydrated)LIDALLGDPHC(Carbamidomethyl)DGFQNEK{Fuc:2; Hex:5; HexNAc:5}

>sp|AFG99160|A/Philippines/2/1982_78:99+{Fuc:2; Hex:6; HexNAc:3}
(Carbamidomethyl)-N(HexNAc)C(Carbamidomethyl)T(Dehydrated)LIDALLGDPHC(Carbamidomethyl)DGFQNEK{Fuc:2; Hex:6; HexNAc:3}

>sp|AFG99160|A/Philippines/2/1982_78:99+{Fuc:2; Hex:6; HexNAc:5; NeuNAc:1}
(Carbamidomethyl)-N(HexNAc)C(Carbamidomethyl)T(Dehydrated)LIDALLGDPHC(Carbamidomethyl)DGFQNEK{Fuc:2; Hex:6; HexNAc:5; NeuNAc:1}

>sp|AFG99160|A/Philippines/2/1982_78:99+{Fuc:2; Hex:7; HexNAc:6}
(Carbamidomethyl)-N(HexNAc)C(Carbamidomethyl)T(Dehydrated)LIDALLGDPHC(Carbamidomethyl)DGFQNEK{Fuc:2; Hex:7; HexNAc:6}

>sp|AFG99160|A/Philippines/2/1982_78:99+{Fuc:3; Hex:4; HexNAc:3}
(Carbamidomethyl)-N(HexNAc)C(Carbamidomethyl)T(Dehydrated)LIDALLGDPHC(Carbamidomethyl)DGFQNEK{Fuc:3; Hex:4; HexNAc:3}

>sp|AFG99160|A/Philippines/2/1982_78:99+{Fuc:3; Hex:4; HexNAc:5}
(Carbamidomethyl)-N(HexNAc)C(Carbamidomethyl)T(Dehydrated)LIDALLGDPHC(Carbamidomethyl)DGFQNEK{Fuc:3; Hex:4; HexNAc:5}

>sp|AFG99160|A/Philippines/2/1982_78:99+{Fuc:3; Hex:5; HexNAc:3}
(Carbamidomethyl)-N(HexNAc)C(Carbamidomethyl)T(Dehydrated)LIDALLGDPHC(Carbamidomethyl)DGFQNEK{Fuc:3; Hex:5; HexNAc:3}

>sp|AFG99160|A/Philippines/2/1982_78:99+{Fuc:3; Hex:5; HexNAc:5}
(Carbamidomethyl)-N(HexNAc)C(Carbamidomethyl)T(Dehydrated)LIDALLGDPHC(Carbamidomethyl)DGFQNEK{Fuc:3; Hex:5; HexNAc:5}

>sp|AFG99160|A/Philippines/2/1982_78:99+{Fuc:3; Hex:6; HexNAc:4}
(Carbamidomethyl)-N(HexNAc)C(Carbamidomethyl)T(Dehydrated)LIDALLGDPHC(Carbamidomethyl)DGFQNEK{Fuc:3; Hex:6; HexNAc:4}

>sp|AFG99160|A/Philippines/2/1982_78:99+{Fuc:3; Hex:6; HexNAc:5}
(Carbamidomethyl)-N(HexNAc)C(Carbamidomethyl)T(Dehydrated)LIDALLGDPHC(Carbamidomethyl)DGFQNEK{Fuc:3; Hex:6; HexNAc:5}

>sp|AFG99160|A/Philippines/2/1982_78:99+{Fuc:4; Hex:6; HexNAc:6}
(Carbamidomethyl)-N(HexNAc)C(Carbamidomethyl)T(Dehydrated)LIDALLGDPHC(Carbamidomethyl)DGFQNEK{Fuc:4; Hex:6; HexNAc:6}

>sp|AFG99160|A/Philippines/2/1982_78:99+{Fuc:4; Hex:7; HexNAc:6; NeuNAc:1}
(Carbamidomethyl)-N(HexNAc)C(Carbamidomethyl)T(Dehydrated)LIDALLGDPHC(Carbamidomethyl)DGFQNEK{Fuc:4; Hex:7; HexNAc:6; NeuNAc:1}

>sp|AFG99160|A/Philippines/2/1982_78:99+{Fuc:4; Hex:7; HexNAc:6}
(Carbamidomethyl)-N(HexNAc)C(Carbamidomethyl)T(Dehydrated)LIDALLGDPHC(Carbamidomethyl)DGFQNEK{Fuc:4; Hex:7; HexNAc:6}

>sp|AFG99160|A/Philippines/2/1982_78:99+{Fuc:6; Hex:15; HexNAc:14; NeuNAc:1}
(Carbamidomethyl)-N(HexNAc)C(Carbamidomethyl)T(Dehydrated)LIDALLGDPHC(Carbamidomethyl)DGFQNEK{Fuc:6; Hex:15; HexNAc:14; NeuNAc:1}

>sp|AFG99160|A/Philippines/2/1982_78:99+{Hex:10; HexNAc:2}
(Carbamidomethyl)-N(HexNAc)C(Carbamidomethyl)T(Dehydrated)LIDALLGDPHC(Carbamidomethyl)DGFQNEK{Hex:10; HexNAc:2}

>sp|AFG99160|A/Philippines/2/1982_78:99+{Hex:3; HexNAc:3; GalS(NAc):1}
(Carbamidomethyl)-N(HexNAc)C(Carbamidomethyl)T(Dehydrated)LIDALLGDPHC(Carbamidomethyl)DGFQNEK{Hex:3; HexNAc:3; GalS(NAc):1}

>sp|AFG99160|A/Philippines/2/1982_78:99+{Hex:3; HexNAc:4}
(Carbamidomethyl)-N(HexNAc)C(Carbamidomethyl)T(Dehydrated)LIDALLGDPHC(Carbamidomethyl)DGFQNEK{Hex:3; HexNAc:4}

>sp|AFG99160|A/Philippines/2/1982_78:99+{Hex:3; HexNAc:7}
(Carbamidomethyl)-N(HexNAc)C(Carbamidomethyl)T(Dehydrated)LIDALLGDPHC(Carbamidomethyl)DGFQNEK{Hex:3; HexNAc:7}

>sp|AFG99160|A/Philippines/2/1982_78:99+{Hex:4; HexNAc:3; GalS(NAc):1}
(Carbamidomethyl)-N(HexNAc)C(Carbamidomethyl)T(Dehydrated)LIDALLGDPHC(Carbamidomethyl)DGFQNEK{Hex:4; HexNAc:3; GalS(NAc):1}

>sp|AFG99160|A/Philippines/2/1982_78:99+{Hex:4; HexNAc:4; GalS:1; NeuNAc:1}
(Carbamidomethyl)-N(HexNAc)C(Carbamidomethyl)T(Dehydrated)LIDALLGDPHC(Carbamidomethyl)DGFQNEK{Hex:4; HexNAc:4; GalS:1; NeuNAc:1}

>sp|AFG99160|A/Philippines/2/1982_78:99+{Hex:4; HexNAc:4}
(Carbamidomethyl)-N(HexNAc)C(Carbamidomethyl)T(Dehydrated)LIDALLGDPHC(Carbamidomethyl)DGFQNEK{Hex:4; HexNAc:4}

>sp|AFG99160|A/Philippines/2/1982_78:99+{Hex:4; HexNAc:5; NeuNAc:1}
(Carbamidomethyl)-N(HexNAc)C(Carbamidomethyl)T(Dehydrated)LIDALLGDPHC(Carbamidomethyl)DGFQNEK{Hex:4; HexNAc:5; NeuNAc:1}

>sp|AFG99160|A/Philippines/2/1982_78:99+{Hex:4; HexNAc:5; NeuNAc:2}
(Carbamidomethyl)-N(HexNAc)C(Carbamidomethyl)T(Dehydrated)LIDALLGDPHC(Carbamidomethyl)DGFQNEK{Hex:4; HexNAc:5; NeuNAc:2}

>sp|AFG99160|A/Philippines/2/1982_78:99+{Hex:4; HexNAc:5}
(Carbamidomethyl)-N(HexNAc)C(Carbamidomethyl)T(Dehydrated)LIDALLGDPHC(Carbamidomethyl)DGFQNEK{Hex:4; HexNAc:5}

>sp|AFG99160|A/Philippines/2/1982_78:99+{Hex:5; HexNAc:2}
(Carbamidomethyl)-N(HexNAc)C(Carbamidomethyl)T(Dehydrated)LIDALLGDPHC(Carbamidomethyl)DGFQNEK{Hex:5; HexNAc:2}

>sp|AFG99160|A/Philippines/2/1982_78:99+{Hex:5; HexNAc:5; NeuNAc:2}
(Carbamidomethyl)-N(HexNAc)C(Carbamidomethyl)T(Dehydrated)LIDALLGDPHC(Carbamidomethyl)DGFQNEK{Hex:5; HexNAc:5; NeuNAc:2}

>sp|AFG99160|A/Philippines/2/1982_78:99+{Hex:5; HexNAc:5}
(Carbamidomethyl)-N(HexNAc)C(Carbamidomethyl)T(Dehydrated)LIDALLGDPHC(Carbamidomethyl)DGFQNEK{Hex:5; HexNAc:5}

>sp|AFG99160|A/Philippines/2/1982_78:99+{Hex:6; HexNAc:10}
(Carbamidomethyl)-N(HexNAc)C(Carbamidomethyl)T(Dehydrated)LIDALLGDPHC(Carbamidomethyl)DGFQNEK{Hex:6; HexNAc:10}

>sp|AFG99160|A/Philippines/2/1982_78:99+{Hex:6; HexNAc:3; NeuNAc:1}
(Carbamidomethyl)-N(HexNAc)C(Carbamidomethyl)T(Dehydrated)LIDALLGDPHC(Carbamidomethyl)DGFQNEK{Hex:6; HexNAc:3; NeuNAc:1}

>sp|AFG99160|A/Philippines/2/1982_78:99+{Hex:6; HexNAc:5; NeuNAc:1}
(Carbamidomethyl)-N(HexNAc)C(Carbamidomethyl)T(Dehydrated)LIDALLGDPHC(Carbamidomethyl)DGFQNEK{Hex:6; HexNAc:5; NeuNAc:1}

>sp|AFG99160|A/Philippines/2/1982_78:99+{Hex:6; HexNAc:5; NeuNAc:2}
(Carbamidomethyl)-N(HexNAc)C(Carbamidomethyl)T(Dehydrated)LIDALLGDPHC(Carbamidomethyl)DGFQNEK{Hex:6; HexNAc:5; NeuNAc:2}

>sp|AFG99160|A/Philippines/2/1982_78:99+{Hex:6; HexNAc:5; NeuNAc:3}
(Carbamidomethyl)-N(HexNAc)C(Carbamidomethyl)T(Dehydrated)LIDALLGDPHC(Carbamidomethyl)DGFQNEK{Hex:6; HexNAc:5; NeuNAc:3}

>sp|AFG99160|A/Philippines/2/1982_78:99+{Hex:6; HexNAc:7}
(Carbamidomethyl)-N(HexNAc)C(Carbamidomethyl)T(Dehydrated)LIDALLGDPHC(Carbamidomethyl)DGFQNEK{Hex:6; HexNAc:7}

>sp|AFG99160|A/Philippines/2/1982_78:99+{Hex:7; HexNAc:6; NeuNAc:4}
(Carbamidomethyl)-N(HexNAc)C(Carbamidomethyl)T(Dehydrated)LIDALLGDPHC(Carbamidomethyl)DGFQNEK{Hex:7; HexNAc:6; NeuNAc:4}

>sp|AFG99160|A/Philippines/2/1982_78:99+{Hex:7; HexNAc:8}
(Carbamidomethyl)-N(HexNAc)C(Carbamidomethyl)T(Dehydrated)LIDALLGDPHC(Carbamidomethyl)DGFQNEK{Hex:7; HexNAc:8}

>sp|AFG99160|A/Philippines/2/1982_78:99+{Xyl:1; Fuc:1; Hex:3; HexNAc:2}
(Carbamidomethyl)-N(HexNAc)C(Carbamidomethyl)T(Dehydrated)LIDALLGDPHC(Carbamidomethyl)DGFQNEK{Xyl:1; Fuc:1; Hex:3; HexNAc:2}

>sp|AFG99160|A/Philippines/2/1982_78:99+{Xyl:1; Hex:3; HexNAc:2}
(Carbamidomethyl)-N(HexNAc)C(Carbamidomethyl)T(Dehydrated)LIDALLGDPHC(Carbamidomethyl)DGFQNEK{Xyl:1; Hex:3; HexNAc:2}

>sp|AFG99160|A/Philippines/2/1982_78:99+{Fuc:1; Hex:11; HexNAc:6}
(Carbamidomethyl)-N(HexNAc)C(Carbamidomethyl)TLID(Dehydrated)ALLGDPHC(Carbamidomethyl)DGFQNEK{Fuc:1; Hex:11; HexNAc:6}

>sp|AFG99160|A/Philippines/2/1982_78:99+{Fuc:1; Hex:3; HexNAc:3; GalS(NAc):1}
(Carbamidomethyl)-N(HexNAc)C(Carbamidomethyl)TLID(Dehydrated)ALLGDPHC(Carbamidomethyl)DGFQNEK{Fuc:1; Hex:3; HexNAc:3; GalS(NAc):1}

>sp|AFG99160|A/Philippines/2/1982_78:99+{Fuc:1; Hex:3; HexNAc:4; GalS(NAc):1}
(Carbamidomethyl)-N(HexNAc)C(Carbamidomethyl)TLID(Dehydrated)ALLGDPHC(Carbamidomethyl)DGFQNEK{Fuc:1; Hex:3; HexNAc:4; GalS(NAc):1}

>sp|AFG99160|A/Philippines/2/1982_78:99+{Fuc:1; Hex:3; HexNAc:4; GalS:1; GalS(NAc):1}
(Carbamidomethyl)-N(HexNAc)C(Carbamidomethyl)TLID(Dehydrated)ALLGDPHC(Carbamidomethyl)DGFQNEK{Fuc:1; Hex:3; HexNAc:4; GalS:1; GalS(NAc):1}

>sp|AFG99160|A/Philippines/2/1982_78:99+{Fuc:1; Hex:3; HexNAc:4; NeuNAc:1}
(Carbamidomethyl)-N(HexNAc)C(Carbamidomethyl)TLID(Dehydrated)ALLGDPHC(Carbamidomethyl)DGFQNEK{Fuc:1; Hex:3; HexNAc:4; NeuNAc:1}

>sp|AFG99160|A/Philippines/2/1982_78:99+{Fuc:1; Hex:3; HexNAc:4}
(Carbamidomethyl)-N(HexNAc)C(Carbamidomethyl)TLID(Dehydrated)ALLGDPHC(Carbamidomethyl)DGFQNEK{Fuc:1; Hex:3; HexNAc:4}

>sp|AFG99160|A/Philippines/2/1982_78:99+{Fuc:1; Hex:3; HexNAc:6; NeuNAc:2}
(Carbamidomethyl)-N(HexNAc)C(Carbamidomethyl)TLID(Dehydrated)ALLGDPHC(Carbamidomethyl)DGFQNEK{Fuc:1; Hex:3; HexNAc:6; NeuNAc:2}

>sp|AFG99160|A/Philippines/2/1982_78:99+{Fuc:1; Hex:3; HexNAc:6}
(Carbamidomethyl)-N(HexNAc)C(Carbamidomethyl)TLID(Dehydrated)ALLGDPHC(Carbamidomethyl)DGFQNEK{Fuc:1; Hex:3; HexNAc:6}

>sp|AFG99160|A/Philippines/2/1982_78:99+{Fuc:1; Hex:3; HexNAc:7}
(Carbamidomethyl)-N(HexNAc)C(Carbamidomethyl)TLID(Dehydrated)ALLGDPHC(Carbamidomethyl)DGFQNEK{Fuc:1; Hex:3; HexNAc:7}

>sp|AFG99160|A/Philippines/2/1982_78:99+{Fuc:1; Hex:4; HexNAc:3; GalS(NAc):1}
(Carbamidomethyl)-N(HexNAc)C(Carbamidomethyl)TLID(Dehydrated)ALLGDPHC(Carbamidomethyl)DGFQNEK{Fuc:1; Hex:4; HexNAc:3; GalS(NAc):1}

>sp|AFG99160|A/Philippines/2/1982_78:99+{Fuc:1; Hex:4; HexNAc:3; NeuNAc:1}
(Carbamidomethyl)-N(HexNAc)C(Carbamidomethyl)TLID(Dehydrated)ALLGDPHC(Carbamidomethyl)DGFQNEK{Fuc:1; Hex:4; HexNAc:3; NeuNAc:1}

>sp|AFG99160|A/Philippines/2/1982_78:99+{Fuc:1; Hex:4; HexNAc:4; GalS(NAc):1}
(Carbamidomethyl)-N(HexNAc)C(Carbamidomethyl)TLID(Dehydrated)ALLGDPHC(Carbamidomethyl)DGFQNEK{Fuc:1; Hex:4; HexNAc:4; GalS(NAc):1}

>sp|AFG99160|A/Philippines/2/1982_78:99+{Fuc:1; Hex:4; HexNAc:4; NeuNAc:1}
(Carbamidomethyl)-N(HexNAc)C(Carbamidomethyl)TLID(Dehydrated)ALLGDPHC(Carbamidomethyl)DGFQNEK{Fuc:1; Hex:4; HexNAc:4; NeuNAc:1}

>sp|AFG99160|A/Philippines/2/1982_78:99+{Fuc:1; Hex:4; HexNAc:4}
(Carbamidomethyl)-N(HexNAc)C(Carbamidomethyl)TLID(Dehydrated)ALLGDPHC(Carbamidomethyl)DGFQNEK{Fuc:1; Hex:4; HexNAc:4}

>sp|AFG99160|A/Philippines/2/1982_78:99+{Fuc:1; Hex:4; HexNAc:5; NeuNAc:2}
(Carbamidomethyl)-N(HexNAc)C(Carbamidomethyl)TLID(Dehydrated)ALLGDPHC(Carbamidomethyl)DGFQNEK{Fuc:1; Hex:4; HexNAc:5; NeuNAc:2}

>sp|AFG99160|A/Philippines/2/1982_78:99+{Fuc:1; Hex:4; HexNAc:5}
(Carbamidomethyl)-N(HexNAc)C(Carbamidomethyl)TLID(Dehydrated)ALLGDPHC(Carbamidomethyl)DGFQNEK{Fuc:1; Hex:4; HexNAc:5}

>sp|AFG99160|A/Philippines/2/1982_78:99+{Fuc:1; Hex:4; HexNAc:6}
(Carbamidomethyl)-N(HexNAc)C(Carbamidomethyl)TLID(Dehydrated)ALLGDPHC(Carbamidomethyl)DGFQNEK{Fuc:1; Hex:4; HexNAc:6}

>sp|AFG99160|A/Philippines/2/1982_78:99+{Fuc:1; Hex:4; HexNAc:9}
(Carbamidomethyl)-N(HexNAc)C(Carbamidomethyl)TLID(Dehydrated)ALLGDPHC(Carbamidomethyl)DGFQNEK{Fuc:1; Hex:4; HexNAc:9}

>sp|AFG99160|A/Philippines/2/1982_78:99+{Fuc:1; Hex:5; HexNAc:4; NeuNAc:1; NeuNGc:1}
(Carbamidomethyl)-N(HexNAc)C(Carbamidomethyl)TLID(Dehydrated)ALLGDPHC(Carbamidomethyl)DGFQNEK{Fuc:1; Hex:5; HexNAc:4; NeuNAc:1; NeuNGc:1}

>sp|AFG99160|A/Philippines/2/1982_78:99+{Fuc:1; Hex:5; HexNAc:4; NeuNAc:1}
(Carbamidomethyl)-N(HexNAc)C(Carbamidomethyl)TLID(Dehydrated)ALLGDPHC(Carbamidomethyl)DGFQNEK{Fuc:1; Hex:5; HexNAc:4; NeuNAc:1}

>sp|AFG99160|A/Philippines/2/1982_78:99+{Fuc:1; Hex:5; HexNAc:4; NeuNAc:2}
(Carbamidomethyl)-N(HexNAc)C(Carbamidomethyl)TLID(Dehydrated)ALLGDPHC(Carbamidomethyl)DGFQNEK{Fuc:1; Hex:5; HexNAc:4; NeuNAc:2}

>sp|AFG99160|A/Philippines/2/1982_78:99+{Fuc:1; Hex:5; HexNAc:4}
(Carbamidomethyl)-N(HexNAc)C(Carbamidomethyl)TLID(Dehydrated)ALLGDPHC(Carbamidomethyl)DGFQNEK{Fuc:1; Hex:5; HexNAc:4}

>sp|AFG99160|A/Philippines/2/1982_78:99+{Fuc:1; Hex:5; HexNAc:5; NeuNAc:1}
(Carbamidomethyl)-N(HexNAc)C(Carbamidomethyl)TLID(Dehydrated)ALLGDPHC(Carbamidomethyl)DGFQNEK{Fuc:1; Hex:5; HexNAc:5; NeuNAc:1}

>sp|AFG99160|A/Philippines/2/1982_78:99+{Fuc:1; Hex:5; HexNAc:5; NeuNAc:2}
(Carbamidomethyl)-N(HexNAc)C(Carbamidomethyl)TLID(Dehydrated)ALLGDPHC(Carbamidomethyl)DGFQNEK{Fuc:1; Hex:5; HexNAc:5; NeuNAc:2}

>sp|AFG99160|A/Philippines/2/1982_78:99+{Fuc:1; Hex:5; HexNAc:5}
(Carbamidomethyl)-N(HexNAc)C(Carbamidomethyl)TLID(Dehydrated)ALLGDPHC(Carbamidomethyl)DGFQNEK{Fuc:1; Hex:5; HexNAc:5}

>sp|AFG99160|A/Philippines/2/1982_78:99+{Fuc:1; Hex:5; HexNAc:6}
(Carbamidomethyl)-N(HexNAc)C(Carbamidomethyl)TLID(Dehydrated)ALLGDPHC(Carbamidomethyl)DGFQNEK{Fuc:1; Hex:5; HexNAc:6}

>sp|AFG99160|A/Philippines/2/1982_78:99+{Fuc:1; Hex:6; HexNAc:2}
(Carbamidomethyl)-N(HexNAc)C(Carbamidomethyl)TLID(Dehydrated)ALLGDPHC(Carbamidomethyl)DGFQNEK{Fuc:1; Hex:6; HexNAc:2}

>sp|AFG99160|A/Philippines/2/1982_78:99+{Fuc:1; Hex:6; HexNAc:3; NeuNAc:1}
(Carbamidomethyl)-N(HexNAc)C(Carbamidomethyl)TLID(Dehydrated)ALLGDPHC(Carbamidomethyl)DGFQNEK{Fuc:1; Hex:6; HexNAc:3; NeuNAc:1}

>sp|AFG99160|A/Philippines/2/1982_78:99+{Fuc:1; Hex:6; HexNAc:4; NeuNAc:1}
(Carbamidomethyl)-N(HexNAc)C(Carbamidomethyl)TLID(Dehydrated)ALLGDPHC(Carbamidomethyl)DGFQNEK{Fuc:1; Hex:6; HexNAc:4; NeuNAc:1}

>sp|AFG99160|A/Philippines/2/1982_78:99+{Fuc:1; Hex:6; HexNAc:4}
(Carbamidomethyl)-N(HexNAc)C(Carbamidomethyl)TLID(Dehydrated)ALLGDPHC(Carbamidomethyl)DGFQNEK{Fuc:1; Hex:6; HexNAc:4}

>sp|AFG99160|A/Philippines/2/1982_78:99+{Fuc:1; Hex:6; HexNAc:5; NeuNAc:3}
(Carbamidomethyl)-N(HexNAc)C(Carbamidomethyl)TLID(Dehydrated)ALLGDPHC(Carbamidomethyl)DGFQNEK{Fuc:1; Hex:6; HexNAc:5; NeuNAc:3}

>sp|AFG99160|A/Philippines/2/1982_78:99+{Fuc:1; Hex:6; HexNAc:5}
(Carbamidomethyl)-N(HexNAc)C(Carbamidomethyl)TLID(Dehydrated)ALLGDPHC(Carbamidomethyl)DGFQNEK{Fuc:1; Hex:6; HexNAc:5}

>sp|AFG99160|A/Philippines/2/1982_78:99+{Fuc:1; Hex:6; HexNAc:6; NeuNAc:3}
(Carbamidomethyl)-N(HexNAc)C(Carbamidomethyl)TLID(Dehydrated)ALLGDPHC(Carbamidomethyl)DGFQNEK{Fuc:1; Hex:6; HexNAc:6; NeuNAc:3}

>sp|AFG99160|A/Philippines/2/1982_78:99+{Fuc:1; Hex:6; HexNAc:6}
(Carbamidomethyl)-N(HexNAc)C(Carbamidomethyl)TLID(Dehydrated)ALLGDPHC(Carbamidomethyl)DGFQNEK{Fuc:1; Hex:6; HexNAc:6}

>sp|AFG99160|A/Philippines/2/1982_78:99+{Fuc:1; Hex:6; HexNAc:7}
(Carbamidomethyl)-N(HexNAc)C(Carbamidomethyl)TLID(Dehydrated)ALLGDPHC(Carbamidomethyl)DGFQNEK{Fuc:1; Hex:6; HexNAc:7}

>sp|AFG99160|A/Philippines/2/1982_78:99+{Fuc:1; Hex:7; HexNAc:2}
(Carbamidomethyl)-N(HexNAc)C(Carbamidomethyl)TLID(Dehydrated)ALLGDPHC(Carbamidomethyl)DGFQNEK{Fuc:1; Hex:7; HexNAc:2}

>sp|AFG99160|A/Philippines/2/1982_78:99+{Fuc:1; Hex:7; HexNAc:4; NeuNAc:3}
(Carbamidomethyl)-N(HexNAc)C(Carbamidomethyl)TLID(Dehydrated)ALLGDPHC(Carbamidomethyl)DGFQNEK{Fuc:1; Hex:7; HexNAc:4; NeuNAc:3}

>sp|AFG99160|A/Philippines/2/1982_78:99+{Fuc:1; Hex:7; HexNAc:6; NeuNAc:1}
(Carbamidomethyl)-N(HexNAc)C(Carbamidomethyl)TLID(Dehydrated)ALLGDPHC(Carbamidomethyl)DGFQNEK{Fuc:1; Hex:7; HexNAc:6; NeuNAc:1}

>sp|AFG99160|A/Philippines/2/1982_78:99+{Fuc:1; Hex:7; HexNAc:6; NeuNAc:3}
(Carbamidomethyl)-N(HexNAc)C(Carbamidomethyl)TLID(Dehydrated)ALLGDPHC(Carbamidomethyl)DGFQNEK{Fuc:1; Hex:7; HexNAc:6; NeuNAc:3}

>sp|AFG99160|A/Philippines/2/1982_78:99+{Fuc:1; Hex:7; HexNAc:7; NeuNAc:2}
(Carbamidomethyl)-N(HexNAc)C(Carbamidomethyl)TLID(Dehydrated)ALLGDPHC(Carbamidomethyl)DGFQNEK{Fuc:1; Hex:7; HexNAc:7; NeuNAc:2}

>sp|AFG99160|A/Philippines/2/1982_78:99+{Fuc:1; Hex:7; HexNAc:7; NeuNAc:4}
(Carbamidomethyl)-N(HexNAc)C(Carbamidomethyl)TLID(Dehydrated)ALLGDPHC(Carbamidomethyl)DGFQNEK{Fuc:1; Hex:7; HexNAc:7; NeuNAc:4}

>sp|AFG99160|A/Philippines/2/1982_78:99+{Fuc:1; Hex:7; HexNAc:7}
(Carbamidomethyl)-N(HexNAc)C(Carbamidomethyl)TLID(Dehydrated)ALLGDPHC(Carbamidomethyl)DGFQNEK{Fuc:1; Hex:7; HexNAc:7}

>sp|AFG99160|A/Philippines/2/1982_78:99+{Fuc:1; Hex:7; HexNAc:9; NeuNAc:4}
(Carbamidomethyl)-N(HexNAc)C(Carbamidomethyl)TLID(Dehydrated)ALLGDPHC(Carbamidomethyl)DGFQNEK{Fuc:1; Hex:7; HexNAc:9; NeuNAc:4}

>sp|AFG99160|A/Philippines/2/1982_78:99+{Fuc:1; Hex:8; HexNAc:7}
(Carbamidomethyl)-N(HexNAc)C(Carbamidomethyl)TLID(Dehydrated)ALLGDPHC(Carbamidomethyl)DGFQNEK{Fuc:1; Hex:8; HexNAc:7}

>sp|AFG99160|A/Philippines/2/1982_78:99+{Fuc:2; Hex:3; HexNAc:6; NeuNAc:1}
(Carbamidomethyl)-N(HexNAc)C(Carbamidomethyl)TLID(Dehydrated)ALLGDPHC(Carbamidomethyl)DGFQNEK{Fuc:2; Hex:3; HexNAc:6; NeuNAc:1}

>sp|AFG99160|A/Philippines/2/1982_78:99+{Fuc:2; Hex:4; HexNAc:4}
(Carbamidomethyl)-N(HexNAc)C(Carbamidomethyl)TLID(Dehydrated)ALLGDPHC(Carbamidomethyl)DGFQNEK{Fuc:2; Hex:4; HexNAc:4}

>sp|AFG99160|A/Philippines/2/1982_78:99+{Fuc:2; Hex:4; HexNAc:5; NeuNAc:1}
(Carbamidomethyl)-N(HexNAc)C(Carbamidomethyl)TLID(Dehydrated)ALLGDPHC(Carbamidomethyl)DGFQNEK{Fuc:2; Hex:4; HexNAc:5; NeuNAc:1}

>sp|AFG99160|A/Philippines/2/1982_78:99+{Fuc:2; Hex:4; HexNAc:5}
(Carbamidomethyl)-N(HexNAc)C(Carbamidomethyl)TLID(Dehydrated)ALLGDPHC(Carbamidomethyl)DGFQNEK{Fuc:2; Hex:4; HexNAc:5}

>sp|AFG99160|A/Philippines/2/1982_78:99+{Fuc:2; Hex:4; HexNAc:6}
(Carbamidomethyl)-N(HexNAc)C(Carbamidomethyl)TLID(Dehydrated)ALLGDPHC(Carbamidomethyl)DGFQNEK{Fuc:2; Hex:4; HexNAc:6}

>sp|AFG99160|A/Philippines/2/1982_78:99+{Fuc:2; Hex:5; HexNAc:3}
(Carbamidomethyl)-N(HexNAc)C(Carbamidomethyl)TLID(Dehydrated)ALLGDPHC(Carbamidomethyl)DGFQNEK{Fuc:2; Hex:5; HexNAc:3}

>sp|AFG99160|A/Philippines/2/1982_78:99+{Fuc:2; Hex:5; HexNAc:4; NeuNAc:1}
(Carbamidomethyl)-N(HexNAc)C(Carbamidomethyl)TLID(Dehydrated)ALLGDPHC(Carbamidomethyl)DGFQNEK{Fuc:2; Hex:5; HexNAc:4; NeuNAc:1}

>sp|AFG99160|A/Philippines/2/1982_78:99+{Fuc:2; Hex:5; HexNAc:4}
(Carbamidomethyl)-N(HexNAc)C(Carbamidomethyl)TLID(Dehydrated)ALLGDPHC(Carbamidomethyl)DGFQNEK{Fuc:2; Hex:5; HexNAc:4}

>sp|AFG99160|A/Philippines/2/1982_78:99+{Fuc:2; Hex:5; HexNAc:5}
(Carbamidomethyl)-N(HexNAc)C(Carbamidomethyl)TLID(Dehydrated)ALLGDPHC(Carbamidomethyl)DGFQNEK{Fuc:2; Hex:5; HexNAc:5}

>sp|AFG99160|A/Philippines/2/1982_78:99+{Fuc:2; Hex:6; HexNAc:3}
(Carbamidomethyl)-N(HexNAc)C(Carbamidomethyl)TLID(Dehydrated)ALLGDPHC(Carbamidomethyl)DGFQNEK{Fuc:2; Hex:6; HexNAc:3}

>sp|AFG99160|A/Philippines/2/1982_78:99+{Fuc:2; Hex:6; HexNAc:5; NeuNAc:1}
(Carbamidomethyl)-N(HexNAc)C(Carbamidomethyl)TLID(Dehydrated)ALLGDPHC(Carbamidomethyl)DGFQNEK{Fuc:2; Hex:6; HexNAc:5; NeuNAc:1}

>sp|AFG99160|A/Philippines/2/1982_78:99+{Fuc:2; Hex:7; HexNAc:6}
(Carbamidomethyl)-N(HexNAc)C(Carbamidomethyl)TLID(Dehydrated)ALLGDPHC(Carbamidomethyl)DGFQNEK{Fuc:2; Hex:7; HexNAc:6}

>sp|AFG99160|A/Philippines/2/1982_78:99+{Fuc:3; Hex:4; HexNAc:3}
(Carbamidomethyl)-N(HexNAc)C(Carbamidomethyl)TLID(Dehydrated)ALLGDPHC(Carbamidomethyl)DGFQNEK{Fuc:3; Hex:4; HexNAc:3}

>sp|AFG99160|A/Philippines/2/1982_78:99+{Fuc:3; Hex:4; HexNAc:5}
(Carbamidomethyl)-N(HexNAc)C(Carbamidomethyl)TLID(Dehydrated)ALLGDPHC(Carbamidomethyl)DGFQNEK{Fuc:3; Hex:4; HexNAc:5}

>sp|AFG99160|A/Philippines/2/1982_78:99+{Fuc:3; Hex:5; HexNAc:3}
(Carbamidomethyl)-N(HexNAc)C(Carbamidomethyl)TLID(Dehydrated)ALLGDPHC(Carbamidomethyl)DGFQNEK{Fuc:3; Hex:5; HexNAc:3}

>sp|AFG99160|A/Philippines/2/1982_78:99+{Fuc:3; Hex:5; HexNAc:5}
(Carbamidomethyl)-N(HexNAc)C(Carbamidomethyl)TLID(Dehydrated)ALLGDPHC(Carbamidomethyl)DGFQNEK{Fuc:3; Hex:5; HexNAc:5}

>sp|AFG99160|A/Philippines/2/1982_78:99+{Fuc:3; Hex:6; HexNAc:4}
(Carbamidomethyl)-N(HexNAc)C(Carbamidomethyl)TLID(Dehydrated)ALLGDPHC(Carbamidomethyl)DGFQNEK{Fuc:3; Hex:6; HexNAc:4}

>sp|AFG99160|A/Philippines/2/1982_78:99+{Fuc:3; Hex:6; HexNAc:5}
(Carbamidomethyl)-N(HexNAc)C(Carbamidomethyl)TLID(Dehydrated)ALLGDPHC(Carbamidomethyl)DGFQNEK{Fuc:3; Hex:6; HexNAc:5}

>sp|AFG99160|A/Philippines/2/1982_78:99+{Fuc:4; Hex:6; HexNAc:6}
(Carbamidomethyl)-N(HexNAc)C(Carbamidomethyl)TLID(Dehydrated)ALLGDPHC(Carbamidomethyl)DGFQNEK{Fuc:4; Hex:6; HexNAc:6}

>sp|AFG99160|A/Philippines/2/1982_78:99+{Fuc:4; Hex:7; HexNAc:6; NeuNAc:1}
(Carbamidomethyl)-N(HexNAc)C(Carbamidomethyl)TLID(Dehydrated)ALLGDPHC(Carbamidomethyl)DGFQNEK{Fuc:4; Hex:7; HexNAc:6; NeuNAc:1}

>sp|AFG99160|A/Philippines/2/1982_78:99+{Fuc:4; Hex:7; HexNAc:6}
(Carbamidomethyl)-N(HexNAc)C(Carbamidomethyl)TLID(Dehydrated)ALLGDPHC(Carbamidomethyl)DGFQNEK{Fuc:4; Hex:7; HexNAc:6}

>sp|AFG99160|A/Philippines/2/1982_78:99+{Fuc:6; Hex:15; HexNAc:14; NeuNAc:1}
(Carbamidomethyl)-N(HexNAc)C(Carbamidomethyl)TLID(Dehydrated)ALLGDPHC(Carbamidomethyl)DGFQNEK{Fuc:6; Hex:15; HexNAc:14; NeuNAc:1}

>sp|AFG99160|A/Philippines/2/1982_78:99+{Hex:10; HexNAc:2}
(Carbamidomethyl)-N(HexNAc)C(Carbamidomethyl)TLID(Dehydrated)ALLGDPHC(Carbamidomethyl)DGFQNEK{Hex:10; HexNAc:2}

>sp|AFG99160|A/Philippines/2/1982_78:99+{Hex:3; HexNAc:3; GalS(NAc):1}
(Carbamidomethyl)-N(HexNAc)C(Carbamidomethyl)TLID(Dehydrated)ALLGDPHC(Carbamidomethyl)DGFQNEK{Hex:3; HexNAc:3; GalS(NAc):1}

>sp|AFG99160|A/Philippines/2/1982_78:99+{Hex:3; HexNAc:4}
(Carbamidomethyl)-N(HexNAc)C(Carbamidomethyl)TLID(Dehydrated)ALLGDPHC(Carbamidomethyl)DGFQNEK{Hex:3; HexNAc:4}

>sp|AFG99160|A/Philippines/2/1982_78:99+{Hex:3; HexNAc:7}
(Carbamidomethyl)-N(HexNAc)C(Carbamidomethyl)TLID(Dehydrated)ALLGDPHC(Carbamidomethyl)DGFQNEK{Hex:3; HexNAc:7}

>sp|AFG99160|A/Philippines/2/1982_78:99+{Hex:4; HexNAc:3; GalS(NAc):1}
(Carbamidomethyl)-N(HexNAc)C(Carbamidomethyl)TLID(Dehydrated)ALLGDPHC(Carbamidomethyl)DGFQNEK{Hex:4; HexNAc:3; GalS(NAc):1}

>sp|AFG99160|A/Philippines/2/1982_78:99+{Hex:4; HexNAc:4; GalS:1; NeuNAc:1}
(Carbamidomethyl)-N(HexNAc)C(Carbamidomethyl)TLID(Dehydrated)ALLGDPHC(Carbamidomethyl)DGFQNEK{Hex:4; HexNAc:4; GalS:1; NeuNAc:1}

>sp|AFG99160|A/Philippines/2/1982_78:99+{Hex:4; HexNAc:4}
(Carbamidomethyl)-N(HexNAc)C(Carbamidomethyl)TLID(Dehydrated)ALLGDPHC(Carbamidomethyl)DGFQNEK{Hex:4; HexNAc:4}

>sp|AFG99160|A/Philippines/2/1982_78:99+{Hex:4; HexNAc:5; NeuNAc:1}
(Carbamidomethyl)-N(HexNAc)C(Carbamidomethyl)TLID(Dehydrated)ALLGDPHC(Carbamidomethyl)DGFQNEK{Hex:4; HexNAc:5; NeuNAc:1}

>sp|AFG99160|A/Philippines/2/1982_78:99+{Hex:4; HexNAc:5; NeuNAc:2}
(Carbamidomethyl)-N(HexNAc)C(Carbamidomethyl)TLID(Dehydrated)ALLGDPHC(Carbamidomethyl)DGFQNEK{Hex:4; HexNAc:5; NeuNAc:2}

>sp|AFG99160|A/Philippines/2/1982_78:99+{Hex:4; HexNAc:5}
(Carbamidomethyl)-N(HexNAc)C(Carbamidomethyl)TLID(Dehydrated)ALLGDPHC(Carbamidomethyl)DGFQNEK{Hex:4; HexNAc:5}

>sp|AFG99160|A/Philippines/2/1982_78:99+{Hex:5; HexNAc:2}
(Carbamidomethyl)-N(HexNAc)C(Carbamidomethyl)TLID(Dehydrated)ALLGDPHC(Carbamidomethyl)DGFQNEK{Hex:5; HexNAc:2}

>sp|AFG99160|A/Philippines/2/1982_78:99+{Hex:5; HexNAc:5; NeuNAc:2}
(Carbamidomethyl)-N(HexNAc)C(Carbamidomethyl)TLID(Dehydrated)ALLGDPHC(Carbamidomethyl)DGFQNEK{Hex:5; HexNAc:5; NeuNAc:2}

>sp|AFG99160|A/Philippines/2/1982_78:99+{Hex:5; HexNAc:5}
(Carbamidomethyl)-N(HexNAc)C(Carbamidomethyl)TLID(Dehydrated)ALLGDPHC(Carbamidomethyl)DGFQNEK{Hex:5; HexNAc:5}

>sp|AFG99160|A/Philippines/2/1982_78:99+{Hex:6; HexNAc:10}
(Carbamidomethyl)-N(HexNAc)C(Carbamidomethyl)TLID(Dehydrated)ALLGDPHC(Carbamidomethyl)DGFQNEK{Hex:6; HexNAc:10}

>sp|AFG99160|A/Philippines/2/1982_78:99+{Hex:6; HexNAc:3; NeuNAc:1}
(Carbamidomethyl)-N(HexNAc)C(Carbamidomethyl)TLID(Dehydrated)ALLGDPHC(Carbamidomethyl)DGFQNEK{Hex:6; HexNAc:3; NeuNAc:1}

>sp|AFG99160|A/Philippines/2/1982_78:99+{Hex:6; HexNAc:5; NeuNAc:1}
(Carbamidomethyl)-N(HexNAc)C(Carbamidomethyl)TLID(Dehydrated)ALLGDPHC(Carbamidomethyl)DGFQNEK{Hex:6; HexNAc:5; NeuNAc:1}

>sp|AFG99160|A/Philippines/2/1982_78:99+{Hex:6; HexNAc:5; NeuNAc:2}
(Carbamidomethyl)-N(HexNAc)C(Carbamidomethyl)TLID(Dehydrated)ALLGDPHC(Carbamidomethyl)DGFQNEK{Hex:6; HexNAc:5; NeuNAc:2}

>sp|AFG99160|A/Philippines/2/1982_78:99+{Hex:6; HexNAc:5; NeuNAc:3}
(Carbamidomethyl)-N(HexNAc)C(Carbamidomethyl)TLID(Dehydrated)ALLGDPHC(Carbamidomethyl)DGFQNEK{Hex:6; HexNAc:5; NeuNAc:3}

>sp|AFG99160|A/Philippines/2/1982_78:99+{Hex:6; HexNAc:7}
(Carbamidomethyl)-N(HexNAc)C(Carbamidomethyl)TLID(Dehydrated)ALLGDPHC(Carbamidomethyl)DGFQNEK{Hex:6; HexNAc:7}

>sp|AFG99160|A/Philippines/2/1982_78:99+{Hex:7; HexNAc:6; NeuNAc:4}
(Carbamidomethyl)-N(HexNAc)C(Carbamidomethyl)TLID(Dehydrated)ALLGDPHC(Carbamidomethyl)DGFQNEK{Hex:7; HexNAc:6; NeuNAc:4}

>sp|AFG99160|A/Philippines/2/1982_78:99+{Hex:7; HexNAc:8}
(Carbamidomethyl)-N(HexNAc)C(Carbamidomethyl)TLID(Dehydrated)ALLGDPHC(Carbamidomethyl)DGFQNEK{Hex:7; HexNAc:8}

>sp|AFG99160|A/Philippines/2/1982_78:99+{Xyl:1; Fuc:1; Hex:3; HexNAc:2}
(Carbamidomethyl)-N(HexNAc)C(Carbamidomethyl)TLID(Dehydrated)ALLGDPHC(Carbamidomethyl)DGFQNEK{Xyl:1; Fuc:1; Hex:3; HexNAc:2}

>sp|AFG99160|A/Philippines/2/1982_78:99+{Xyl:1; Hex:3; HexNAc:2}
(Carbamidomethyl)-N(HexNAc)C(Carbamidomethyl)TLID(Dehydrated)ALLGDPHC(Carbamidomethyl)DGFQNEK{Xyl:1; Hex:3; HexNAc:2}

>sp|AFG99160|A/Philippines/2/1982_78:99+{Fuc:1; Hex:3; HexNAc:2}
(Carbamidomethyl)-N(HexNAc)C(Carbamidomethyl)TLIDALLGDPH(Carbamidomethyl)C(Carbamidomethyl)DGFQNEK{Fuc:1; Hex:3; HexNAc:2}

>sp|AFG99160|A/Philippines/2/1982_78:99+{Fuc:1; Hex:3; HexNAc:3; GalS(NAc):1}
(Carbamidomethyl)-N(HexNAc)C(Carbamidomethyl)TLIDALLGDPH(Carbamidomethyl)C(Carbamidomethyl)DGFQNEK{Fuc:1; Hex:3; HexNAc:3; GalS(NAc):1}

>sp|AFG99160|A/Philippines/2/1982_78:99+{Fuc:1; Hex:3; HexNAc:4; GalS(NAc):1}
(Carbamidomethyl)-N(HexNAc)C(Carbamidomethyl)TLIDALLGDPH(Carbamidomethyl)C(Carbamidomethyl)DGFQNEK{Fuc:1; Hex:3; HexNAc:4; GalS(NAc):1}

>sp|AFG99160|A/Philippines/2/1982_78:99+{Fuc:1; Hex:3; HexNAc:4; NeuNAc:1}
(Carbamidomethyl)-N(HexNAc)C(Carbamidomethyl)TLIDALLGDPH(Carbamidomethyl)C(Carbamidomethyl)DGFQNEK{Fuc:1; Hex:3; HexNAc:4; NeuNAc:1}

>sp|AFG99160|A/Philippines/2/1982_78:99+{Fuc:1; Hex:3; HexNAc:4}
(Carbamidomethyl)-N(HexNAc)C(Carbamidomethyl)TLIDALLGDPH(Carbamidomethyl)C(Carbamidomethyl)DGFQNEK{Fuc:1; Hex:3; HexNAc:4}

>sp|AFG99160|A/Philippines/2/1982_78:99+{Fuc:1; Hex:3; HexNAc:5}
(Carbamidomethyl)-N(HexNAc)C(Carbamidomethyl)TLIDALLGDPH(Carbamidomethyl)C(Carbamidomethyl)DGFQNEK{Fuc:1; Hex:3; HexNAc:5}

>sp|AFG99160|A/Philippines/2/1982_78:99+{Fuc:1; Hex:3; HexNAc:6}
(Carbamidomethyl)-N(HexNAc)C(Carbamidomethyl)TLIDALLGDPH(Carbamidomethyl)C(Carbamidomethyl)DGFQNEK{Fuc:1; Hex:3; HexNAc:6}

>sp|AFG99160|A/Philippines/2/1982_78:99+{Fuc:1; Hex:3; HexNAc:7}
(Carbamidomethyl)-N(HexNAc)C(Carbamidomethyl)TLIDALLGDPH(Carbamidomethyl)C(Carbamidomethyl)DGFQNEK{Fuc:1; Hex:3; HexNAc:7}

>sp|AFG99160|A/Philippines/2/1982_78:99+{Fuc:1; Hex:3; HexNAc:8}
(Carbamidomethyl)-N(HexNAc)C(Carbamidomethyl)TLIDALLGDPH(Carbamidomethyl)C(Carbamidomethyl)DGFQNEK{Fuc:1; Hex:3; HexNAc:8}

>sp|AFG99160|A/Philippines/2/1982_78:99+{Fuc:1; Hex:3; HexNAc:9}
(Carbamidomethyl)-N(HexNAc)C(Carbamidomethyl)TLIDALLGDPH(Carbamidomethyl)C(Carbamidomethyl)DGFQNEK{Fuc:1; Hex:3; HexNAc:9}

>sp|AFG99160|A/Philippines/2/1982_78:99+{Fuc:1; Hex:4; HexNAc:3; NeuNAc:1}
(Carbamidomethyl)-N(HexNAc)C(Carbamidomethyl)TLIDALLGDPH(Carbamidomethyl)C(Carbamidomethyl)DGFQNEK{Fuc:1; Hex:4; HexNAc:3; NeuNAc:1}

>sp|AFG99160|A/Philippines/2/1982_78:99+{Fuc:1; Hex:4; HexNAc:4; NeuNAc:1}
(Carbamidomethyl)-N(HexNAc)C(Carbamidomethyl)TLIDALLGDPH(Carbamidomethyl)C(Carbamidomethyl)DGFQNEK{Fuc:1; Hex:4; HexNAc:4; NeuNAc:1}

>sp|AFG99160|A/Philippines/2/1982_78:99+{Fuc:1; Hex:4; HexNAc:5; NeuNAc:1}
(Carbamidomethyl)-N(HexNAc)C(Carbamidomethyl)TLIDALLGDPH(Carbamidomethyl)C(Carbamidomethyl)DGFQNEK{Fuc:1; Hex:4; HexNAc:5; NeuNAc:1}

>sp|AFG99160|A/Philippines/2/1982_78:99+{Fuc:1; Hex:4; HexNAc:5}
(Carbamidomethyl)-N(HexNAc)C(Carbamidomethyl)TLIDALLGDPH(Carbamidomethyl)C(Carbamidomethyl)DGFQNEK{Fuc:1; Hex:4; HexNAc:5}

>sp|AFG99160|A/Philippines/2/1982_78:99+{Fuc:1; Hex:4; HexNAc:6}
(Carbamidomethyl)-N(HexNAc)C(Carbamidomethyl)TLIDALLGDPH(Carbamidomethyl)C(Carbamidomethyl)DGFQNEK{Fuc:1; Hex:4; HexNAc:6}

>sp|AFG99160|A/Philippines/2/1982_78:99+{Fuc:1; Hex:4; HexNAc:7}
(Carbamidomethyl)-N(HexNAc)C(Carbamidomethyl)TLIDALLGDPH(Carbamidomethyl)C(Carbamidomethyl)DGFQNEK{Fuc:1; Hex:4; HexNAc:7}

>sp|AFG99160|A/Philippines/2/1982_78:99+{Fuc:1; Hex:4; HexNAc:9}
(Carbamidomethyl)-N(HexNAc)C(Carbamidomethyl)TLIDALLGDPH(Carbamidomethyl)C(Carbamidomethyl)DGFQNEK{Fuc:1; Hex:4; HexNAc:9}

>sp|AFG99160|A/Philippines/2/1982_78:99+{Fuc:1; Hex:5; HexNAc:2}
(Carbamidomethyl)-N(HexNAc)C(Carbamidomethyl)TLIDALLGDPH(Carbamidomethyl)C(Carbamidomethyl)DGFQNEK{Fuc:1; Hex:5; HexNAc:2}

>sp|AFG99160|A/Philippines/2/1982_78:99+{Fuc:1; Hex:5; HexNAc:3}
(Carbamidomethyl)-N(HexNAc)C(Carbamidomethyl)TLIDALLGDPH(Carbamidomethyl)C(Carbamidomethyl)DGFQNEK{Fuc:1; Hex:5; HexNAc:3}

>sp|AFG99160|A/Philippines/2/1982_78:99+{Fuc:1; Hex:5; HexNAc:4; NeuNAc:1}
(Carbamidomethyl)-N(HexNAc)C(Carbamidomethyl)TLIDALLGDPH(Carbamidomethyl)C(Carbamidomethyl)DGFQNEK{Fuc:1; Hex:5; HexNAc:4; NeuNAc:1}

>sp|AFG99160|A/Philippines/2/1982_78:99+{Fuc:1; Hex:5; HexNAc:4; NeuNGc:2}
(Carbamidomethyl)-N(HexNAc)C(Carbamidomethyl)TLIDALLGDPH(Carbamidomethyl)C(Carbamidomethyl)DGFQNEK{Fuc:1; Hex:5; HexNAc:4; NeuNGc:2}

>sp|AFG99160|A/Philippines/2/1982_78:99+{Fuc:1; Hex:5; HexNAc:5; NeuNAc:1}
(Carbamidomethyl)-N(HexNAc)C(Carbamidomethyl)TLIDALLGDPH(Carbamidomethyl)C(Carbamidomethyl)DGFQNEK{Fuc:1; Hex:5; HexNAc:5; NeuNAc:1}

>sp|AFG99160|A/Philippines/2/1982_78:99+{Fuc:1; Hex:5; HexNAc:5; NeuNAc:2}
(Carbamidomethyl)-N(HexNAc)C(Carbamidomethyl)TLIDALLGDPH(Carbamidomethyl)C(Carbamidomethyl)DGFQNEK{Fuc:1; Hex:5; HexNAc:5; NeuNAc:2}

>sp|AFG99160|A/Philippines/2/1982_78:99+{Fuc:1; Hex:5; HexNAc:5}
(Carbamidomethyl)-N(HexNAc)C(Carbamidomethyl)TLIDALLGDPH(Carbamidomethyl)C(Carbamidomethyl)DGFQNEK{Fuc:1; Hex:5; HexNAc:5}

>sp|AFG99160|A/Philippines/2/1982_78:99+{Fuc:1; Hex:5; HexNAc:6}
(Carbamidomethyl)-N(HexNAc)C(Carbamidomethyl)TLIDALLGDPH(Carbamidomethyl)C(Carbamidomethyl)DGFQNEK{Fuc:1; Hex:5; HexNAc:6}

>sp|AFG99160|A/Philippines/2/1982_78:99+{Fuc:1; Hex:5; HexNAc:8}
(Carbamidomethyl)-N(HexNAc)C(Carbamidomethyl)TLIDALLGDPH(Carbamidomethyl)C(Carbamidomethyl)DGFQNEK{Fuc:1; Hex:5; HexNAc:8}

>sp|AFG99160|A/Philippines/2/1982_78:99+{Fuc:1; Hex:6; HexNAc:3}
(Carbamidomethyl)-N(HexNAc)C(Carbamidomethyl)TLIDALLGDPH(Carbamidomethyl)C(Carbamidomethyl)DGFQNEK{Fuc:1; Hex:6; HexNAc:3}

>sp|AFG99160|A/Philippines/2/1982_78:99+{Fuc:1; Hex:6; HexNAc:4}
(Carbamidomethyl)-N(HexNAc)C(Carbamidomethyl)TLIDALLGDPH(Carbamidomethyl)C(Carbamidomethyl)DGFQNEK{Fuc:1; Hex:6; HexNAc:4}

>sp|AFG99160|A/Philippines/2/1982_78:99+{Fuc:1; Hex:6; HexNAc:5; NeuNAc:2}
(Carbamidomethyl)-N(HexNAc)C(Carbamidomethyl)TLIDALLGDPH(Carbamidomethyl)C(Carbamidomethyl)DGFQNEK{Fuc:1; Hex:6; HexNAc:5; NeuNAc:2}

>sp|AFG99160|A/Philippines/2/1982_78:99+{Fuc:1; Hex:6; HexNAc:5; NeuNAc:3}
(Carbamidomethyl)-N(HexNAc)C(Carbamidomethyl)TLIDALLGDPH(Carbamidomethyl)C(Carbamidomethyl)DGFQNEK{Fuc:1; Hex:6; HexNAc:5; NeuNAc:3}

>sp|AFG99160|A/Philippines/2/1982_78:99+{Fuc:1; Hex:6; HexNAc:5}
(Carbamidomethyl)-N(HexNAc)C(Carbamidomethyl)TLIDALLGDPH(Carbamidomethyl)C(Carbamidomethyl)DGFQNEK{Fuc:1; Hex:6; HexNAc:5}

>sp|AFG99160|A/Philippines/2/1982_78:99+{Fuc:1; Hex:6; HexNAc:6; NeuNAc:3}
(Carbamidomethyl)-N(HexNAc)C(Carbamidomethyl)TLIDALLGDPH(Carbamidomethyl)C(Carbamidomethyl)DGFQNEK{Fuc:1; Hex:6; HexNAc:6; NeuNAc:3}

>sp|AFG99160|A/Philippines/2/1982_78:99+{Fuc:1; Hex:6; HexNAc:6}
(Carbamidomethyl)-N(HexNAc)C(Carbamidomethyl)TLIDALLGDPH(Carbamidomethyl)C(Carbamidomethyl)DGFQNEK{Fuc:1; Hex:6; HexNAc:6}

>sp|AFG99160|A/Philippines/2/1982_78:99+{Fuc:1; Hex:6; HexNAc:7}
(Carbamidomethyl)-N(HexNAc)C(Carbamidomethyl)TLIDALLGDPH(Carbamidomethyl)C(Carbamidomethyl)DGFQNEK{Fuc:1; Hex:6; HexNAc:7}

>sp|AFG99160|A/Philippines/2/1982_78:99+{Fuc:1; Hex:7; HexNAc:4; NeuNAc:3}
(Carbamidomethyl)-N(HexNAc)C(Carbamidomethyl)TLIDALLGDPH(Carbamidomethyl)C(Carbamidomethyl)DGFQNEK{Fuc:1; Hex:7; HexNAc:4; NeuNAc:3}

>sp|AFG99160|A/Philippines/2/1982_78:99+{Fuc:1; Hex:7; HexNAc:6; NeuNAc:1}
(Carbamidomethyl)-N(HexNAc)C(Carbamidomethyl)TLIDALLGDPH(Carbamidomethyl)C(Carbamidomethyl)DGFQNEK{Fuc:1; Hex:7; HexNAc:6; NeuNAc:1}

>sp|AFG99160|A/Philippines/2/1982_78:99+{Fuc:1; Hex:7; HexNAc:6}
(Carbamidomethyl)-N(HexNAc)C(Carbamidomethyl)TLIDALLGDPH(Carbamidomethyl)C(Carbamidomethyl)DGFQNEK{Fuc:1; Hex:7; HexNAc:6}

>sp|AFG99160|A/Philippines/2/1982_78:99+{Fuc:1; Hex:7; HexNAc:7; NeuNAc:4}
(Carbamidomethyl)-N(HexNAc)C(Carbamidomethyl)TLIDALLGDPH(Carbamidomethyl)C(Carbamidomethyl)DGFQNEK{Fuc:1; Hex:7; HexNAc:7; NeuNAc:4}

>sp|AFG99160|A/Philippines/2/1982_78:99+{Fuc:1; Hex:9; HexNAc:8; NeuNAc:4}
(Carbamidomethyl)-N(HexNAc)C(Carbamidomethyl)TLIDALLGDPH(Carbamidomethyl)C(Carbamidomethyl)DGFQNEK{Fuc:1; Hex:9; HexNAc:8; NeuNAc:4}

>sp|AFG99160|A/Philippines/2/1982_78:99+{Fuc:2; Hex:3; HexNAc:3}
(Carbamidomethyl)-N(HexNAc)C(Carbamidomethyl)TLIDALLGDPH(Carbamidomethyl)C(Carbamidomethyl)DGFQNEK{Fuc:2; Hex:3; HexNAc:3}

>sp|AFG99160|A/Philippines/2/1982_78:99+{Fuc:2; Hex:3; HexNAc:6; NeuNAc:1}
(Carbamidomethyl)-N(HexNAc)C(Carbamidomethyl)TLIDALLGDPH(Carbamidomethyl)C(Carbamidomethyl)DGFQNEK{Fuc:2; Hex:3; HexNAc:6; NeuNAc:1}

>sp|AFG99160|A/Philippines/2/1982_78:99+{Fuc:2; Hex:4; HexNAc:3}
(Carbamidomethyl)-N(HexNAc)C(Carbamidomethyl)TLIDALLGDPH(Carbamidomethyl)C(Carbamidomethyl)DGFQNEK{Fuc:2; Hex:4; HexNAc:3}

>sp|AFG99160|A/Philippines/2/1982_78:99+{Fuc:2; Hex:4; HexNAc:4; NeuNAc:1}
(Carbamidomethyl)-N(HexNAc)C(Carbamidomethyl)TLIDALLGDPH(Carbamidomethyl)C(Carbamidomethyl)DGFQNEK{Fuc:2; Hex:4; HexNAc:4; NeuNAc:1}

>sp|AFG99160|A/Philippines/2/1982_78:99+{Fuc:2; Hex:4; HexNAc:4}
(Carbamidomethyl)-N(HexNAc)C(Carbamidomethyl)TLIDALLGDPH(Carbamidomethyl)C(Carbamidomethyl)DGFQNEK{Fuc:2; Hex:4; HexNAc:4}

>sp|AFG99160|A/Philippines/2/1982_78:99+{Fuc:2; Hex:4; HexNAc:5}
(Carbamidomethyl)-N(HexNAc)C(Carbamidomethyl)TLIDALLGDPH(Carbamidomethyl)C(Carbamidomethyl)DGFQNEK{Fuc:2; Hex:4; HexNAc:5}

>sp|AFG99160|A/Philippines/2/1982_78:99+{Fuc:2; Hex:4; HexNAc:6}
(Carbamidomethyl)-N(HexNAc)C(Carbamidomethyl)TLIDALLGDPH(Carbamidomethyl)C(Carbamidomethyl)DGFQNEK{Fuc:2; Hex:4; HexNAc:6}

>sp|AFG99160|A/Philippines/2/1982_78:99+{Fuc:2; Hex:5; HexNAc:3}
(Carbamidomethyl)-N(HexNAc)C(Carbamidomethyl)TLIDALLGDPH(Carbamidomethyl)C(Carbamidomethyl)DGFQNEK{Fuc:2; Hex:5; HexNAc:3}

>sp|AFG99160|A/Philippines/2/1982_78:99+{Fuc:2; Hex:5; HexNAc:5}
(Carbamidomethyl)-N(HexNAc)C(Carbamidomethyl)TLIDALLGDPH(Carbamidomethyl)C(Carbamidomethyl)DGFQNEK{Fuc:2; Hex:5; HexNAc:5}

>sp|AFG99160|A/Philippines/2/1982_78:99+{Fuc:2; Hex:5; HexNAc:6}
(Carbamidomethyl)-N(HexNAc)C(Carbamidomethyl)TLIDALLGDPH(Carbamidomethyl)C(Carbamidomethyl)DGFQNEK{Fuc:2; Hex:5; HexNAc:6}

>sp|AFG99160|A/Philippines/2/1982_78:99+{Fuc:2; Hex:6; HexNAc:3}
(Carbamidomethyl)-N(HexNAc)C(Carbamidomethyl)TLIDALLGDPH(Carbamidomethyl)C(Carbamidomethyl)DGFQNEK{Fuc:2; Hex:6; HexNAc:3}

>sp|AFG99160|A/Philippines/2/1982_78:99+{Fuc:2; Hex:6; HexNAc:5; NeuNAc:1}
(Carbamidomethyl)-N(HexNAc)C(Carbamidomethyl)TLIDALLGDPH(Carbamidomethyl)C(Carbamidomethyl)DGFQNEK{Fuc:2; Hex:6; HexNAc:5; NeuNAc:1}

>sp|AFG99160|A/Philippines/2/1982_78:99+{Fuc:2; Hex:7; HexNAc:6}
(Carbamidomethyl)-N(HexNAc)C(Carbamidomethyl)TLIDALLGDPH(Carbamidomethyl)C(Carbamidomethyl)DGFQNEK{Fuc:2; Hex:7; HexNAc:6}

>sp|AFG99160|A/Philippines/2/1982_78:99+{Fuc:3; Hex:4; HexNAc:3}
(Carbamidomethyl)-N(HexNAc)C(Carbamidomethyl)TLIDALLGDPH(Carbamidomethyl)C(Carbamidomethyl)DGFQNEK{Fuc:3; Hex:4; HexNAc:3}

>sp|AFG99160|A/Philippines/2/1982_78:99+{Fuc:3; Hex:4; HexNAc:5}
(Carbamidomethyl)-N(HexNAc)C(Carbamidomethyl)TLIDALLGDPH(Carbamidomethyl)C(Carbamidomethyl)DGFQNEK{Fuc:3; Hex:4; HexNAc:5}

>sp|AFG99160|A/Philippines/2/1982_78:99+{Fuc:3; Hex:5; HexNAc:3}
(Carbamidomethyl)-N(HexNAc)C(Carbamidomethyl)TLIDALLGDPH(Carbamidomethyl)C(Carbamidomethyl)DGFQNEK{Fuc:3; Hex:5; HexNAc:3}

>sp|AFG99160|A/Philippines/2/1982_78:99+{Fuc:3; Hex:5; HexNAc:4}
(Carbamidomethyl)-N(HexNAc)C(Carbamidomethyl)TLIDALLGDPH(Carbamidomethyl)C(Carbamidomethyl)DGFQNEK{Fuc:3; Hex:5; HexNAc:4}

>sp|AFG99160|A/Philippines/2/1982_78:99+{Fuc:3; Hex:5; HexNAc:5}
(Carbamidomethyl)-N(HexNAc)C(Carbamidomethyl)TLIDALLGDPH(Carbamidomethyl)C(Carbamidomethyl)DGFQNEK{Fuc:3; Hex:5; HexNAc:5}

>sp|AFG99160|A/Philippines/2/1982_78:99+{Fuc:3; Hex:6; HexNAc:5; NeuNAc:1}
(Carbamidomethyl)-N(HexNAc)C(Carbamidomethyl)TLIDALLGDPH(Carbamidomethyl)C(Carbamidomethyl)DGFQNEK{Fuc:3; Hex:6; HexNAc:5; NeuNAc:1}

>sp|AFG99160|A/Philippines/2/1982_78:99+{Fuc:3; Hex:6; HexNAc:5}
(Carbamidomethyl)-N(HexNAc)C(Carbamidomethyl)TLIDALLGDPH(Carbamidomethyl)C(Carbamidomethyl)DGFQNEK{Fuc:3; Hex:6; HexNAc:5}

>sp|AFG99160|A/Philippines/2/1982_78:99+{Fuc:4; Hex:5; HexNAc:4}
(Carbamidomethyl)-N(HexNAc)C(Carbamidomethyl)TLIDALLGDPH(Carbamidomethyl)C(Carbamidomethyl)DGFQNEK{Fuc:4; Hex:5; HexNAc:4}

>sp|AFG99160|A/Philippines/2/1982_78:99+{Fuc:4; Hex:6; HexNAc:5}
(Carbamidomethyl)-N(HexNAc)C(Carbamidomethyl)TLIDALLGDPH(Carbamidomethyl)C(Carbamidomethyl)DGFQNEK{Fuc:4; Hex:6; HexNAc:5}

>sp|AFG99160|A/Philippines/2/1982_78:99+{Fuc:4; Hex:6; HexNAc:6}
(Carbamidomethyl)-N(HexNAc)C(Carbamidomethyl)TLIDALLGDPH(Carbamidomethyl)C(Carbamidomethyl)DGFQNEK{Fuc:4; Hex:6; HexNAc:6}

>sp|AFG99160|A/Philippines/2/1982_78:99+{Fuc:4; Hex:7; HexNAc:6; NeuNAc:1}
(Carbamidomethyl)-N(HexNAc)C(Carbamidomethyl)TLIDALLGDPH(Carbamidomethyl)C(Carbamidomethyl)DGFQNEK{Fuc:4; Hex:7; HexNAc:6; NeuNAc:1}

>sp|AFG99160|A/Philippines/2/1982_78:99+{Fuc:4; Hex:7; HexNAc:6}
(Carbamidomethyl)-N(HexNAc)C(Carbamidomethyl)TLIDALLGDPH(Carbamidomethyl)C(Carbamidomethyl)DGFQNEK{Fuc:4; Hex:7; HexNAc:6}

>sp|AFG99160|A/Philippines/2/1982_78:99+{Fuc:5; Hex:5; HexNAc:4}
(Carbamidomethyl)-N(HexNAc)C(Carbamidomethyl)TLIDALLGDPH(Carbamidomethyl)C(Carbamidomethyl)DGFQNEK{Fuc:5; Hex:5; HexNAc:4}

>sp|AFG99160|A/Philippines/2/1982_78:99+{Fuc:5; Hex:7; HexNAc:6}
(Carbamidomethyl)-N(HexNAc)C(Carbamidomethyl)TLIDALLGDPH(Carbamidomethyl)C(Carbamidomethyl)DGFQNEK{Fuc:5; Hex:7; HexNAc:6}

>sp|AFG99160|A/Philippines/2/1982_78:99+{Fuc:5; Hex:9; HexNAc:6}
(Carbamidomethyl)-N(HexNAc)C(Carbamidomethyl)TLIDALLGDPH(Carbamidomethyl)C(Carbamidomethyl)DGFQNEK{Fuc:5; Hex:9; HexNAc:6}

>sp|AFG99160|A/Philippines/2/1982_78:99+{Fuc:6; Hex:15; HexNAc:14; NeuNAc:1}
(Carbamidomethyl)-N(HexNAc)C(Carbamidomethyl)TLIDALLGDPH(Carbamidomethyl)C(Carbamidomethyl)DGFQNEK{Fuc:6; Hex:15; HexNAc:14; NeuNAc:1}

>sp|AFG99160|A/Philippines/2/1982_78:99+{Fuc:6; Hex:15; HexNAc:14; NeuNAc:2}
(Carbamidomethyl)-N(HexNAc)C(Carbamidomethyl)TLIDALLGDPH(Carbamidomethyl)C(Carbamidomethyl)DGFQNEK{Fuc:6; Hex:15; HexNAc:14; NeuNAc:2}

>sp|AFG99160|A/Philippines/2/1982_78:99+{Hex:10; HexNAc:2}
(Carbamidomethyl)-N(HexNAc)C(Carbamidomethyl)TLIDALLGDPH(Carbamidomethyl)C(Carbamidomethyl)DGFQNEK{Hex:10; HexNAc:2}

>sp|AFG99160|A/Philippines/2/1982_78:99+{Hex:11; HexNAc:2}
(Carbamidomethyl)-N(HexNAc)C(Carbamidomethyl)TLIDALLGDPH(Carbamidomethyl)C(Carbamidomethyl)DGFQNEK{Hex:11; HexNAc:2}

>sp|AFG99160|A/Philippines/2/1982_78:99+{Hex:12; HexNAc:2}
(Carbamidomethyl)-N(HexNAc)C(Carbamidomethyl)TLIDALLGDPH(Carbamidomethyl)C(Carbamidomethyl)DGFQNEK{Hex:12; HexNAc:2}

>sp|AFG99160|A/Philippines/2/1982_78:99+{Hex:3; HexNAc:2}
(Carbamidomethyl)-N(HexNAc)C(Carbamidomethyl)TLIDALLGDPH(Carbamidomethyl)C(Carbamidomethyl)DGFQNEK{Hex:3; HexNAc:2}

>sp|AFG99160|A/Philippines/2/1982_78:99+{Hex:3; HexNAc:3; GalS(NAc):1}
(Carbamidomethyl)-N(HexNAc)C(Carbamidomethyl)TLIDALLGDPH(Carbamidomethyl)C(Carbamidomethyl)DGFQNEK{Hex:3; HexNAc:3; GalS(NAc):1}

>sp|AFG99160|A/Philippines/2/1982_78:99+{Hex:3; HexNAc:3}
(Carbamidomethyl)-N(HexNAc)C(Carbamidomethyl)TLIDALLGDPH(Carbamidomethyl)C(Carbamidomethyl)DGFQNEK{Hex:3; HexNAc:3}

>sp|AFG99160|A/Philippines/2/1982_78:99+{Hex:3; HexNAc:4; NeuNAc:1}
(Carbamidomethyl)-N(HexNAc)C(Carbamidomethyl)TLIDALLGDPH(Carbamidomethyl)C(Carbamidomethyl)DGFQNEK{Hex:3; HexNAc:4; NeuNAc:1}

>sp|AFG99160|A/Philippines/2/1982_78:99+{Hex:3; HexNAc:4; NeuNAc:2}
(Carbamidomethyl)-N(HexNAc)C(Carbamidomethyl)TLIDALLGDPH(Carbamidomethyl)C(Carbamidomethyl)DGFQNEK{Hex:3; HexNAc:4; NeuNAc:2}

>sp|AFG99160|A/Philippines/2/1982_78:99+{Hex:3; HexNAc:4}
(Carbamidomethyl)-N(HexNAc)C(Carbamidomethyl)TLIDALLGDPH(Carbamidomethyl)C(Carbamidomethyl)DGFQNEK{Hex:3; HexNAc:4}

>sp|AFG99160|A/Philippines/2/1982_78:99+{Hex:3; HexNAc:5}
(Carbamidomethyl)-N(HexNAc)C(Carbamidomethyl)TLIDALLGDPH(Carbamidomethyl)C(Carbamidomethyl)DGFQNEK{Hex:3; HexNAc:5}

>sp|AFG99160|A/Philippines/2/1982_78:99+{Hex:3; HexNAc:6}
(Carbamidomethyl)-N(HexNAc)C(Carbamidomethyl)TLIDALLGDPH(Carbamidomethyl)C(Carbamidomethyl)DGFQNEK{Hex:3; HexNAc:6}

>sp|AFG99160|A/Philippines/2/1982_78:99+{Hex:3; HexNAc:7}
(Carbamidomethyl)-N(HexNAc)C(Carbamidomethyl)TLIDALLGDPH(Carbamidomethyl)C(Carbamidomethyl)DGFQNEK{Hex:3; HexNAc:7}

>sp|AFG99160|A/Philippines/2/1982_78:99+{Hex:3; HexNAc:8}
(Carbamidomethyl)-N(HexNAc)C(Carbamidomethyl)TLIDALLGDPH(Carbamidomethyl)C(Carbamidomethyl)DGFQNEK{Hex:3; HexNAc:8}

>sp|AFG99160|A/Philippines/2/1982_78:99+{Hex:3; HexNAc:9}
(Carbamidomethyl)-N(HexNAc)C(Carbamidomethyl)TLIDALLGDPH(Carbamidomethyl)C(Carbamidomethyl)DGFQNEK{Hex:3; HexNAc:9}

>sp|AFG99160|A/Philippines/2/1982_78:99+{Hex:4; HexNAc:2}
(Carbamidomethyl)-N(HexNAc)C(Carbamidomethyl)TLIDALLGDPH(Carbamidomethyl)C(Carbamidomethyl)DGFQNEK{Hex:4; HexNAc:2}

>sp|AFG99160|A/Philippines/2/1982_78:99+{Hex:4; HexNAc:3}
(Carbamidomethyl)-N(HexNAc)C(Carbamidomethyl)TLIDALLGDPH(Carbamidomethyl)C(Carbamidomethyl)DGFQNEK{Hex:4; HexNAc:3}

>sp|AFG99160|A/Philippines/2/1982_78:99+{Hex:4; HexNAc:4; NeuNAc:1}
(Carbamidomethyl)-N(HexNAc)C(Carbamidomethyl)TLIDALLGDPH(Carbamidomethyl)C(Carbamidomethyl)DGFQNEK{Hex:4; HexNAc:4; NeuNAc:1}

>sp|AFG99160|A/Philippines/2/1982_78:99+{Hex:4; HexNAc:4}
(Carbamidomethyl)-N(HexNAc)C(Carbamidomethyl)TLIDALLGDPH(Carbamidomethyl)C(Carbamidomethyl)DGFQNEK{Hex:4; HexNAc:4}

>sp|AFG99160|A/Philippines/2/1982_78:99+{Hex:4; HexNAc:5}
(Carbamidomethyl)-N(HexNAc)C(Carbamidomethyl)TLIDALLGDPH(Carbamidomethyl)C(Carbamidomethyl)DGFQNEK{Hex:4; HexNAc:5}

>sp|AFG99160|A/Philippines/2/1982_78:99+{Hex:4; HexNAc:6}
(Carbamidomethyl)-N(HexNAc)C(Carbamidomethyl)TLIDALLGDPH(Carbamidomethyl)C(Carbamidomethyl)DGFQNEK{Hex:4; HexNAc:6}

>sp|AFG99160|A/Philippines/2/1982_78:99+{Hex:4; HexNAc:7}
(Carbamidomethyl)-N(HexNAc)C(Carbamidomethyl)TLIDALLGDPH(Carbamidomethyl)C(Carbamidomethyl)DGFQNEK{Hex:4; HexNAc:7}

>sp|AFG99160|A/Philippines/2/1982_78:99+{Hex:4; HexNAc:8}
(Carbamidomethyl)-N(HexNAc)C(Carbamidomethyl)TLIDALLGDPH(Carbamidomethyl)C(Carbamidomethyl)DGFQNEK{Hex:4; HexNAc:8}

>sp|AFG99160|A/Philippines/2/1982_78:99+{Hex:4; HexNAc:9}
(Carbamidomethyl)-N(HexNAc)C(Carbamidomethyl)TLIDALLGDPH(Carbamidomethyl)C(Carbamidomethyl)DGFQNEK{Hex:4; HexNAc:9}

>sp|AFG99160|A/Philippines/2/1982_78:99+{Hex:5; HexNAc:3}
(Carbamidomethyl)-N(HexNAc)C(Carbamidomethyl)TLIDALLGDPH(Carbamidomethyl)C(Carbamidomethyl)DGFQNEK{Hex:5; HexNAc:3}

>sp|AFG99160|A/Philippines/2/1982_78:99+{Hex:5; HexNAc:4; NeuNAc:2}
(Carbamidomethyl)-N(HexNAc)C(Carbamidomethyl)TLIDALLGDPH(Carbamidomethyl)C(Carbamidomethyl)DGFQNEK{Hex:5; HexNAc:4; NeuNAc:2}

>sp|AFG99160|A/Philippines/2/1982_78:99+{Hex:5; HexNAc:4}
(Carbamidomethyl)-N(HexNAc)C(Carbamidomethyl)TLIDALLGDPH(Carbamidomethyl)C(Carbamidomethyl)DGFQNEK{Hex:5; HexNAc:4}

>sp|AFG99160|A/Philippines/2/1982_78:99+{Hex:5; HexNAc:5; GalS:1; NeuNAc:1}
(Carbamidomethyl)-N(HexNAc)C(Carbamidomethyl)TLIDALLGDPH(Carbamidomethyl)C(Carbamidomethyl)DGFQNEK{Hex:5; HexNAc:5; GalS:1; NeuNAc:1}

>sp|AFG99160|A/Philippines/2/1982_78:99+{Hex:5; HexNAc:5}
(Carbamidomethyl)-N(HexNAc)C(Carbamidomethyl)TLIDALLGDPH(Carbamidomethyl)C(Carbamidomethyl)DGFQNEK{Hex:5; HexNAc:5}

>sp|AFG99160|A/Philippines/2/1982_78:99+{Hex:5; HexNAc:6}
(Carbamidomethyl)-N(HexNAc)C(Carbamidomethyl)TLIDALLGDPH(Carbamidomethyl)C(Carbamidomethyl)DGFQNEK{Hex:5; HexNAc:6}

>sp|AFG99160|A/Philippines/2/1982_78:99+{Hex:5; HexNAc:8}
(Carbamidomethyl)-N(HexNAc)C(Carbamidomethyl)TLIDALLGDPH(Carbamidomethyl)C(Carbamidomethyl)DGFQNEK{Hex:5; HexNAc:8}

>sp|AFG99160|A/Philippines/2/1982_78:99+{Hex:6; HexNAc:10}
(Carbamidomethyl)-N(HexNAc)C(Carbamidomethyl)TLIDALLGDPH(Carbamidomethyl)C(Carbamidomethyl)DGFQNEK{Hex:6; HexNAc:10}

>sp|AFG99160|A/Philippines/2/1982_78:99+{Hex:6; HexNAc:2}
(Carbamidomethyl)-N(HexNAc)C(Carbamidomethyl)TLIDALLGDPH(Carbamidomethyl)C(Carbamidomethyl)DGFQNEK{Hex:6; HexNAc:2}

>sp|AFG99160|A/Philippines/2/1982_78:99+{Hex:6; HexNAc:3; NeuNAc:1}
(Carbamidomethyl)-N(HexNAc)C(Carbamidomethyl)TLIDALLGDPH(Carbamidomethyl)C(Carbamidomethyl)DGFQNEK{Hex:6; HexNAc:3; NeuNAc:1}

>sp|AFG99160|A/Philippines/2/1982_78:99+{Hex:6; HexNAc:3}
(Carbamidomethyl)-N(HexNAc)C(Carbamidomethyl)TLIDALLGDPH(Carbamidomethyl)C(Carbamidomethyl)DGFQNEK{Hex:6; HexNAc:3}

>sp|AFG99160|A/Philippines/2/1982_78:99+{Hex:6; HexNAc:4}
(Carbamidomethyl)-N(HexNAc)C(Carbamidomethyl)TLIDALLGDPH(Carbamidomethyl)C(Carbamidomethyl)DGFQNEK{Hex:6; HexNAc:4}

>sp|AFG99160|A/Philippines/2/1982_78:99+{Hex:6; HexNAc:5; NeuNAc:2}
(Carbamidomethyl)-N(HexNAc)C(Carbamidomethyl)TLIDALLGDPH(Carbamidomethyl)C(Carbamidomethyl)DGFQNEK{Hex:6; HexNAc:5; NeuNAc:2}

>sp|AFG99160|A/Philippines/2/1982_78:99+{Hex:6; HexNAc:5; NeuNAc:3}
(Carbamidomethyl)-N(HexNAc)C(Carbamidomethyl)TLIDALLGDPH(Carbamidomethyl)C(Carbamidomethyl)DGFQNEK{Hex:6; HexNAc:5; NeuNAc:3}

>sp|AFG99160|A/Philippines/2/1982_78:99+{Hex:6; HexNAc:5}
(Carbamidomethyl)-N(HexNAc)C(Carbamidomethyl)TLIDALLGDPH(Carbamidomethyl)C(Carbamidomethyl)DGFQNEK{Hex:6; HexNAc:5}

>sp|AFG99160|A/Philippines/2/1982_78:99+{Hex:6; HexNAc:6}
(Carbamidomethyl)-N(HexNAc)C(Carbamidomethyl)TLIDALLGDPH(Carbamidomethyl)C(Carbamidomethyl)DGFQNEK{Hex:6; HexNAc:6}

>sp|AFG99160|A/Philippines/2/1982_78:99+{Hex:6; HexNAc:7}
(Carbamidomethyl)-N(HexNAc)C(Carbamidomethyl)TLIDALLGDPH(Carbamidomethyl)C(Carbamidomethyl)DGFQNEK{Hex:6; HexNAc:7}

>sp|AFG99160|A/Philippines/2/1982_78:99+{Hex:7; HexNAc:6; NeuNAc:4}
(Carbamidomethyl)-N(HexNAc)C(Carbamidomethyl)TLIDALLGDPH(Carbamidomethyl)C(Carbamidomethyl)DGFQNEK{Hex:7; HexNAc:6; NeuNAc:4}

>sp|AFG99160|A/Philippines/2/1982_78:99+{Hex:7; HexNAc:6}
(Carbamidomethyl)-N(HexNAc)C(Carbamidomethyl)TLIDALLGDPH(Carbamidomethyl)C(Carbamidomethyl)DGFQNEK{Hex:7; HexNAc:6}

>sp|AFG99160|A/Philippines/2/1982_78:99+{Hex:7; HexNAc:8}
(Carbamidomethyl)-N(HexNAc)C(Carbamidomethyl)TLIDALLGDPH(Carbamidomethyl)C(Carbamidomethyl)DGFQNEK{Hex:7; HexNAc:8}

>sp|AFG99160|A/Philippines/2/1982_78:99+{Hex:8; HexNAc:7}
(Carbamidomethyl)-N(HexNAc)C(Carbamidomethyl)TLIDALLGDPH(Carbamidomethyl)C(Carbamidomethyl)DGFQNEK{Hex:8; HexNAc:7}

>sp|AFG99160|A/Philippines/2/1982_78:99+{Hex:9; HexNAc:2}
(Carbamidomethyl)-N(HexNAc)C(Carbamidomethyl)TLIDALLGDPH(Carbamidomethyl)C(Carbamidomethyl)DGFQNEK{Hex:9; HexNAc:2}

>sp|AFG99160|A/Philippines/2/1982_78:99+{Xyl:1; Hex:3; HexNAc:2}
(Carbamidomethyl)-N(HexNAc)C(Carbamidomethyl)TLIDALLGDPH(Carbamidomethyl)C(Carbamidomethyl)DGFQNEK{Xyl:1; Hex:3; HexNAc:2}

>sp|AFG99160|A/Philippines/2/1982_78:99+{Fuc:1; Hex:10; HexNAc:9}
(Carbamidomethyl)-N(HexNAc)C(Carbamidomethyl)TLIDALLGDPHC(Carbamidomethyl)DGFQN(Deamidation)EK{Fuc:1; Hex:10; HexNAc:9}

>sp|AFG99160|A/Philippines/2/1982_78:99+{Fuc:1; Hex:3; HexNAc:2}
(Carbamidomethyl)-N(HexNAc)C(Carbamidomethyl)TLIDALLGDPHC(Carbamidomethyl)DGFQN(Deamidation)EK{Fuc:1; Hex:3; HexNAc:2}

>sp|AFG99160|A/Philippines/2/1982_78:99+{Fuc:1; Hex:3; HexNAc:3}
(Carbamidomethyl)-N(HexNAc)C(Carbamidomethyl)TLIDALLGDPHC(Carbamidomethyl)DGFQN(Deamidation)EK{Fuc:1; Hex:3; HexNAc:3}

>sp|AFG99160|A/Philippines/2/1982_78:99+{Fuc:1; Hex:3; HexNAc:4; NeuNAc:1}
(Carbamidomethyl)-N(HexNAc)C(Carbamidomethyl)TLIDALLGDPHC(Carbamidomethyl)DGFQN(Deamidation)EK{Fuc:1; Hex:3; HexNAc:4; NeuNAc:1}

>sp|AFG99160|A/Philippines/2/1982_78:99+{Fuc:1; Hex:3; HexNAc:4}
(Carbamidomethyl)-N(HexNAc)C(Carbamidomethyl)TLIDALLGDPHC(Carbamidomethyl)DGFQN(Deamidation)EK{Fuc:1; Hex:3; HexNAc:4}

>sp|AFG99160|A/Philippines/2/1982_78:99+{Fuc:1; Hex:3; HexNAc:5}
(Carbamidomethyl)-N(HexNAc)C(Carbamidomethyl)TLIDALLGDPHC(Carbamidomethyl)DGFQN(Deamidation)EK{Fuc:1; Hex:3; HexNAc:5}

>sp|AFG99160|A/Philippines/2/1982_78:99+{Fuc:1; Hex:3; HexNAc:6; NeuNAc:1}
(Carbamidomethyl)-N(HexNAc)C(Carbamidomethyl)TLIDALLGDPHC(Carbamidomethyl)DGFQN(Deamidation)EK{Fuc:1; Hex:3; HexNAc:6; NeuNAc:1}

>sp|AFG99160|A/Philippines/2/1982_78:99+{Fuc:1; Hex:3; HexNAc:6; NeuNAc:2}
(Carbamidomethyl)-N(HexNAc)C(Carbamidomethyl)TLIDALLGDPHC(Carbamidomethyl)DGFQN(Deamidation)EK{Fuc:1; Hex:3; HexNAc:6; NeuNAc:2}

>sp|AFG99160|A/Philippines/2/1982_78:99+{Fuc:1; Hex:3; HexNAc:6}
(Carbamidomethyl)-N(HexNAc)C(Carbamidomethyl)TLIDALLGDPHC(Carbamidomethyl)DGFQN(Deamidation)EK{Fuc:1; Hex:3; HexNAc:6}

>sp|AFG99160|A/Philippines/2/1982_78:99+{Fuc:1; Hex:3; HexNAc:7}
(Carbamidomethyl)-N(HexNAc)C(Carbamidomethyl)TLIDALLGDPHC(Carbamidomethyl)DGFQN(Deamidation)EK{Fuc:1; Hex:3; HexNAc:7}

>sp|AFG99160|A/Philippines/2/1982_78:99+{Fuc:1; Hex:4; HexNAc:3; GalS(NAc):1}
(Carbamidomethyl)-N(HexNAc)C(Carbamidomethyl)TLIDALLGDPHC(Carbamidomethyl)DGFQN(Deamidation)EK{Fuc:1; Hex:4; HexNAc:3; GalS(NAc):1}

>sp|AFG99160|A/Philippines/2/1982_78:99+{Fuc:1; Hex:4; HexNAc:3; NeuNAc:1}
(Carbamidomethyl)-N(HexNAc)C(Carbamidomethyl)TLIDALLGDPHC(Carbamidomethyl)DGFQN(Deamidation)EK{Fuc:1; Hex:4; HexNAc:3; NeuNAc:1}

>sp|AFG99160|A/Philippines/2/1982_78:99+{Fuc:1; Hex:4; HexNAc:3}
(Carbamidomethyl)-N(HexNAc)C(Carbamidomethyl)TLIDALLGDPHC(Carbamidomethyl)DGFQN(Deamidation)EK{Fuc:1; Hex:4; HexNAc:3}

>sp|AFG99160|A/Philippines/2/1982_78:99+{Fuc:1; Hex:4; HexNAc:4; GalS(NAc):1; NeuNAc:1}
(Carbamidomethyl)-N(HexNAc)C(Carbamidomethyl)TLIDALLGDPHC(Carbamidomethyl)DGFQN(Deamidation)EK{Fuc:1; Hex:4; HexNAc:4; GalS(NAc):1; NeuNAc:1}

>sp|AFG99160|A/Philippines/2/1982_78:99+{Fuc:1; Hex:4; HexNAc:4; NeuNAc:1}
(Carbamidomethyl)-N(HexNAc)C(Carbamidomethyl)TLIDALLGDPHC(Carbamidomethyl)DGFQN(Deamidation)EK{Fuc:1; Hex:4; HexNAc:4; NeuNAc:1}

>sp|AFG99160|A/Philippines/2/1982_78:99+{Fuc:1; Hex:4; HexNAc:4}
(Carbamidomethyl)-N(HexNAc)C(Carbamidomethyl)TLIDALLGDPHC(Carbamidomethyl)DGFQN(Deamidation)EK{Fuc:1; Hex:4; HexNAc:4}

>sp|AFG99160|A/Philippines/2/1982_78:99+{Fuc:1; Hex:4; HexNAc:5; NeuNAc:1}
(Carbamidomethyl)-N(HexNAc)C(Carbamidomethyl)TLIDALLGDPHC(Carbamidomethyl)DGFQN(Deamidation)EK{Fuc:1; Hex:4; HexNAc:5; NeuNAc:1}

>sp|AFG99160|A/Philippines/2/1982_78:99+{Fuc:1; Hex:4; HexNAc:5; NeuNAc:2}
(Carbamidomethyl)-N(HexNAc)C(Carbamidomethyl)TLIDALLGDPHC(Carbamidomethyl)DGFQN(Deamidation)EK{Fuc:1; Hex:4; HexNAc:5; NeuNAc:2}

>sp|AFG99160|A/Philippines/2/1982_78:99+{Fuc:1; Hex:4; HexNAc:5}
(Carbamidomethyl)-N(HexNAc)C(Carbamidomethyl)TLIDALLGDPHC(Carbamidomethyl)DGFQN(Deamidation)EK{Fuc:1; Hex:4; HexNAc:5}

>sp|AFG99160|A/Philippines/2/1982_78:99+{Fuc:1; Hex:4; HexNAc:7}
(Carbamidomethyl)-N(HexNAc)C(Carbamidomethyl)TLIDALLGDPHC(Carbamidomethyl)DGFQN(Deamidation)EK{Fuc:1; Hex:4; HexNAc:7}

>sp|AFG99160|A/Philippines/2/1982_78:99+{Fuc:1; Hex:5; HexNAc:2}
(Carbamidomethyl)-N(HexNAc)C(Carbamidomethyl)TLIDALLGDPHC(Carbamidomethyl)DGFQN(Deamidation)EK{Fuc:1; Hex:5; HexNAc:2}

>sp|AFG99160|A/Philippines/2/1982_78:99+{Fuc:1; Hex:5; HexNAc:3; GalS(NAc):1}
(Carbamidomethyl)-N(HexNAc)C(Carbamidomethyl)TLIDALLGDPHC(Carbamidomethyl)DGFQN(Deamidation)EK{Fuc:1; Hex:5; HexNAc:3; GalS(NAc):1}

>sp|AFG99160|A/Philippines/2/1982_78:99+{Fuc:1; Hex:5; HexNAc:3}
(Carbamidomethyl)-N(HexNAc)C(Carbamidomethyl)TLIDALLGDPHC(Carbamidomethyl)DGFQN(Deamidation)EK{Fuc:1; Hex:5; HexNAc:3}

>sp|AFG99160|A/Philippines/2/1982_78:99+{Fuc:1; Hex:5; HexNAc:4; NeuNAc:1}
(Carbamidomethyl)-N(HexNAc)C(Carbamidomethyl)TLIDALLGDPHC(Carbamidomethyl)DGFQN(Deamidation)EK{Fuc:1; Hex:5; HexNAc:4; NeuNAc:1}

>sp|AFG99160|A/Philippines/2/1982_78:99+{Fuc:1; Hex:5; HexNAc:4; NeuNAc:2}
(Carbamidomethyl)-N(HexNAc)C(Carbamidomethyl)TLIDALLGDPHC(Carbamidomethyl)DGFQN(Deamidation)EK{Fuc:1; Hex:5; HexNAc:4; NeuNAc:2}

>sp|AFG99160|A/Philippines/2/1982_78:99+{Fuc:1; Hex:5; HexNAc:4}
(Carbamidomethyl)-N(HexNAc)C(Carbamidomethyl)TLIDALLGDPHC(Carbamidomethyl)DGFQN(Deamidation)EK{Fuc:1; Hex:5; HexNAc:4}

>sp|AFG99160|A/Philippines/2/1982_78:99+{Fuc:1; Hex:5; HexNAc:5; NeuNAc:1}
(Carbamidomethyl)-N(HexNAc)C(Carbamidomethyl)TLIDALLGDPHC(Carbamidomethyl)DGFQN(Deamidation)EK{Fuc:1; Hex:5; HexNAc:5; NeuNAc:1}

>sp|AFG99160|A/Philippines/2/1982_78:99+{Fuc:1; Hex:6; HexNAc:2}
(Carbamidomethyl)-N(HexNAc)C(Carbamidomethyl)TLIDALLGDPHC(Carbamidomethyl)DGFQN(Deamidation)EK{Fuc:1; Hex:6; HexNAc:2}

>sp|AFG99160|A/Philippines/2/1982_78:99+{Fuc:1; Hex:6; HexNAc:3; NeuNAc:1}
(Carbamidomethyl)-N(HexNAc)C(Carbamidomethyl)TLIDALLGDPHC(Carbamidomethyl)DGFQN(Deamidation)EK{Fuc:1; Hex:6; HexNAc:3; NeuNAc:1}

>sp|AFG99160|A/Philippines/2/1982_78:99+{Fuc:1; Hex:6; HexNAc:3}
(Carbamidomethyl)-N(HexNAc)C(Carbamidomethyl)TLIDALLGDPHC(Carbamidomethyl)DGFQN(Deamidation)EK{Fuc:1; Hex:6; HexNAc:3}

>sp|AFG99160|A/Philippines/2/1982_78:99+{Fuc:1; Hex:6; HexNAc:4; NeuNAc:1}
(Carbamidomethyl)-N(HexNAc)C(Carbamidomethyl)TLIDALLGDPHC(Carbamidomethyl)DGFQN(Deamidation)EK{Fuc:1; Hex:6; HexNAc:4; NeuNAc:1}

>sp|AFG99160|A/Philippines/2/1982_78:99+{Fuc:1; Hex:6; HexNAc:4}
(Carbamidomethyl)-N(HexNAc)C(Carbamidomethyl)TLIDALLGDPHC(Carbamidomethyl)DGFQN(Deamidation)EK{Fuc:1; Hex:6; HexNAc:4}

>sp|AFG99160|A/Philippines/2/1982_78:99+{Fuc:1; Hex:6; HexNAc:5; NeuNAc:1}
(Carbamidomethyl)-N(HexNAc)C(Carbamidomethyl)TLIDALLGDPHC(Carbamidomethyl)DGFQN(Deamidation)EK{Fuc:1; Hex:6; HexNAc:5; NeuNAc:1}

>sp|AFG99160|A/Philippines/2/1982_78:99+{Fuc:1; Hex:6; HexNAc:5; NeuNAc:3}
(Carbamidomethyl)-N(HexNAc)C(Carbamidomethyl)TLIDALLGDPHC(Carbamidomethyl)DGFQN(Deamidation)EK{Fuc:1; Hex:6; HexNAc:5; NeuNAc:3}

>sp|AFG99160|A/Philippines/2/1982_78:99+{Fuc:1; Hex:6; HexNAc:5}
(Carbamidomethyl)-N(HexNAc)C(Carbamidomethyl)TLIDALLGDPHC(Carbamidomethyl)DGFQN(Deamidation)EK{Fuc:1; Hex:6; HexNAc:5}

>sp|AFG99160|A/Philippines/2/1982_78:99+{Fuc:1; Hex:6; HexNAc:6; NeuNAc:2}
(Carbamidomethyl)-N(HexNAc)C(Carbamidomethyl)TLIDALLGDPHC(Carbamidomethyl)DGFQN(Deamidation)EK{Fuc:1; Hex:6; HexNAc:6; NeuNAc:2}

>sp|AFG99160|A/Philippines/2/1982_78:99+{Fuc:1; Hex:6; HexNAc:6}
(Carbamidomethyl)-N(HexNAc)C(Carbamidomethyl)TLIDALLGDPHC(Carbamidomethyl)DGFQN(Deamidation)EK{Fuc:1; Hex:6; HexNAc:6}

>sp|AFG99160|A/Philippines/2/1982_78:99+{Fuc:1; Hex:6; HexNAc:7; NeuNAc:4}
(Carbamidomethyl)-N(HexNAc)C(Carbamidomethyl)TLIDALLGDPHC(Carbamidomethyl)DGFQN(Deamidation)EK{Fuc:1; Hex:6; HexNAc:7; NeuNAc:4}

>sp|AFG99160|A/Philippines/2/1982_78:99+{Fuc:1; Hex:6; HexNAc:7}
(Carbamidomethyl)-N(HexNAc)C(Carbamidomethyl)TLIDALLGDPHC(Carbamidomethyl)DGFQN(Deamidation)EK{Fuc:1; Hex:6; HexNAc:7}

>sp|AFG99160|A/Philippines/2/1982_78:99+{Fuc:1; Hex:7; HexNAc:10; NeuNAc:4}
(Carbamidomethyl)-N(HexNAc)C(Carbamidomethyl)TLIDALLGDPHC(Carbamidomethyl)DGFQN(Deamidation)EK{Fuc:1; Hex:7; HexNAc:10; NeuNAc:4}

>sp|AFG99160|A/Philippines/2/1982_78:99+{Fuc:1; Hex:7; HexNAc:2}
(Carbamidomethyl)-N(HexNAc)C(Carbamidomethyl)TLIDALLGDPHC(Carbamidomethyl)DGFQN(Deamidation)EK{Fuc:1; Hex:7; HexNAc:2}

>sp|AFG99160|A/Philippines/2/1982_78:99+{Fuc:1; Hex:7; HexNAc:4; NeuNAc:3}
(Carbamidomethyl)-N(HexNAc)C(Carbamidomethyl)TLIDALLGDPHC(Carbamidomethyl)DGFQN(Deamidation)EK{Fuc:1; Hex:7; HexNAc:4; NeuNAc:3}

>sp|AFG99160|A/Philippines/2/1982_78:99+{Fuc:1; Hex:7; HexNAc:6; NeuNAc:1}
(Carbamidomethyl)-N(HexNAc)C(Carbamidomethyl)TLIDALLGDPHC(Carbamidomethyl)DGFQN(Deamidation)EK{Fuc:1; Hex:7; HexNAc:6; NeuNAc:1}

>sp|AFG99160|A/Philippines/2/1982_78:99+{Fuc:1; Hex:7; HexNAc:6; NeuNGc:4}
(Carbamidomethyl)-N(HexNAc)C(Carbamidomethyl)TLIDALLGDPHC(Carbamidomethyl)DGFQN(Deamidation)EK{Fuc:1; Hex:7; HexNAc:6; NeuNGc:4}

>sp|AFG99160|A/Philippines/2/1982_78:99+{Fuc:1; Hex:7; HexNAc:7; NeuNAc:4}
(Carbamidomethyl)-N(HexNAc)C(Carbamidomethyl)TLIDALLGDPHC(Carbamidomethyl)DGFQN(Deamidation)EK{Fuc:1; Hex:7; HexNAc:7; NeuNAc:4}

>sp|AFG99160|A/Philippines/2/1982_78:99+{Fuc:1; Hex:7; HexNAc:9; NeuNAc:4}
(Carbamidomethyl)-N(HexNAc)C(Carbamidomethyl)TLIDALLGDPHC(Carbamidomethyl)DGFQN(Deamidation)EK{Fuc:1; Hex:7; HexNAc:9; NeuNAc:4}

>sp|AFG99160|A/Philippines/2/1982_78:99+{Fuc:2; Hex:3; HexNAc:3}
(Carbamidomethyl)-N(HexNAc)C(Carbamidomethyl)TLIDALLGDPHC(Carbamidomethyl)DGFQN(Deamidation)EK{Fuc:2; Hex:3; HexNAc:3}

>sp|AFG99160|A/Philippines/2/1982_78:99+{Fuc:2; Hex:3; HexNAc:6; NeuNAc:1}
(Carbamidomethyl)-N(HexNAc)C(Carbamidomethyl)TLIDALLGDPHC(Carbamidomethyl)DGFQN(Deamidation)EK{Fuc:2; Hex:3; HexNAc:6; NeuNAc:1}

>sp|AFG99160|A/Philippines/2/1982_78:99+{Fuc:2; Hex:4; HexNAc:3}
(Carbamidomethyl)-N(HexNAc)C(Carbamidomethyl)TLIDALLGDPHC(Carbamidomethyl)DGFQN(Deamidation)EK{Fuc:2; Hex:4; HexNAc:3}

>sp|AFG99160|A/Philippines/2/1982_78:99+{Fuc:2; Hex:4; HexNAc:4; NeuNAc:1}
(Carbamidomethyl)-N(HexNAc)C(Carbamidomethyl)TLIDALLGDPHC(Carbamidomethyl)DGFQN(Deamidation)EK{Fuc:2; Hex:4; HexNAc:4; NeuNAc:1}

>sp|AFG99160|A/Philippines/2/1982_78:99+{Fuc:2; Hex:4; HexNAc:4}
(Carbamidomethyl)-N(HexNAc)C(Carbamidomethyl)TLIDALLGDPHC(Carbamidomethyl)DGFQN(Deamidation)EK{Fuc:2; Hex:4; HexNAc:4}

>sp|AFG99160|A/Philippines/2/1982_78:99+{Fuc:2; Hex:4; HexNAc:5; NeuNAc:1}
(Carbamidomethyl)-N(HexNAc)C(Carbamidomethyl)TLIDALLGDPHC(Carbamidomethyl)DGFQN(Deamidation)EK{Fuc:2; Hex:4; HexNAc:5; NeuNAc:1}

>sp|AFG99160|A/Philippines/2/1982_78:99+{Fuc:2; Hex:4; HexNAc:6}
(Carbamidomethyl)-N(HexNAc)C(Carbamidomethyl)TLIDALLGDPHC(Carbamidomethyl)DGFQN(Deamidation)EK{Fuc:2; Hex:4; HexNAc:6}

>sp|AFG99160|A/Philippines/2/1982_78:99+{Fuc:2; Hex:5; HexNAc:3}
(Carbamidomethyl)-N(HexNAc)C(Carbamidomethyl)TLIDALLGDPHC(Carbamidomethyl)DGFQN(Deamidation)EK{Fuc:2; Hex:5; HexNAc:3}

>sp|AFG99160|A/Philippines/2/1982_78:99+{Fuc:2; Hex:5; HexNAc:4; NeuNAc:1}
(Carbamidomethyl)-N(HexNAc)C(Carbamidomethyl)TLIDALLGDPHC(Carbamidomethyl)DGFQN(Deamidation)EK{Fuc:2; Hex:5; HexNAc:4; NeuNAc:1}

>sp|AFG99160|A/Philippines/2/1982_78:99+{Fuc:2; Hex:5; HexNAc:4}
(Carbamidomethyl)-N(HexNAc)C(Carbamidomethyl)TLIDALLGDPHC(Carbamidomethyl)DGFQN(Deamidation)EK{Fuc:2; Hex:5; HexNAc:4}

>sp|AFG99160|A/Philippines/2/1982_78:99+{Fuc:2; Hex:5; HexNAc:6}
(Carbamidomethyl)-N(HexNAc)C(Carbamidomethyl)TLIDALLGDPHC(Carbamidomethyl)DGFQN(Deamidation)EK{Fuc:2; Hex:5; HexNAc:6}

>sp|AFG99160|A/Philippines/2/1982_78:99+{Fuc:2; Hex:6; HexNAc:3}
(Carbamidomethyl)-N(HexNAc)C(Carbamidomethyl)TLIDALLGDPHC(Carbamidomethyl)DGFQN(Deamidation)EK{Fuc:2; Hex:6; HexNAc:3}

>sp|AFG99160|A/Philippines/2/1982_78:99+{Fuc:2; Hex:6; HexNAc:4}
(Carbamidomethyl)-N(HexNAc)C(Carbamidomethyl)TLIDALLGDPHC(Carbamidomethyl)DGFQN(Deamidation)EK{Fuc:2; Hex:6; HexNAc:4}

>sp|AFG99160|A/Philippines/2/1982_78:99+{Fuc:2; Hex:6; HexNAc:5; Kdn:1}
(Carbamidomethyl)-N(HexNAc)C(Carbamidomethyl)TLIDALLGDPHC(Carbamidomethyl)DGFQN(Deamidation)EK{Fuc:2; Hex:6; HexNAc:5; Kdn:1}

>sp|AFG99160|A/Philippines/2/1982_78:99+{Fuc:2; Hex:6; HexNAc:5; NeuNAc:1}
(Carbamidomethyl)-N(HexNAc)C(Carbamidomethyl)TLIDALLGDPHC(Carbamidomethyl)DGFQN(Deamidation)EK{Fuc:2; Hex:6; HexNAc:5; NeuNAc:1}

>sp|AFG99160|A/Philippines/2/1982_78:99+{Fuc:2; Hex:7; HexNAc:6}
(Carbamidomethyl)-N(HexNAc)C(Carbamidomethyl)TLIDALLGDPHC(Carbamidomethyl)DGFQN(Deamidation)EK{Fuc:2; Hex:7; HexNAc:6}

>sp|AFG99160|A/Philippines/2/1982_78:99+{Fuc:3; Hex:3; HexNAc:6}
(Carbamidomethyl)-N(HexNAc)C(Carbamidomethyl)TLIDALLGDPHC(Carbamidomethyl)DGFQN(Deamidation)EK{Fuc:3; Hex:3; HexNAc:6}

>sp|AFG99160|A/Philippines/2/1982_78:99+{Fuc:3; Hex:4; HexNAc:3}
(Carbamidomethyl)-N(HexNAc)C(Carbamidomethyl)TLIDALLGDPHC(Carbamidomethyl)DGFQN(Deamidation)EK{Fuc:3; Hex:4; HexNAc:3}

>sp|AFG99160|A/Philippines/2/1982_78:99+{Fuc:3; Hex:5; HexNAc:3}
(Carbamidomethyl)-N(HexNAc)C(Carbamidomethyl)TLIDALLGDPHC(Carbamidomethyl)DGFQN(Deamidation)EK{Fuc:3; Hex:5; HexNAc:3}

>sp|AFG99160|A/Philippines/2/1982_78:99+{Fuc:3; Hex:5; HexNAc:4}
(Carbamidomethyl)-N(HexNAc)C(Carbamidomethyl)TLIDALLGDPHC(Carbamidomethyl)DGFQN(Deamidation)EK{Fuc:3; Hex:5; HexNAc:4}

>sp|AFG99160|A/Philippines/2/1982_78:99+{Fuc:3; Hex:6; HexNAc:3}
(Carbamidomethyl)-N(HexNAc)C(Carbamidomethyl)TLIDALLGDPHC(Carbamidomethyl)DGFQN(Deamidation)EK{Fuc:3; Hex:6; HexNAc:3}

>sp|AFG99160|A/Philippines/2/1982_78:99+{Fuc:3; Hex:6; HexNAc:4}
(Carbamidomethyl)-N(HexNAc)C(Carbamidomethyl)TLIDALLGDPHC(Carbamidomethyl)DGFQN(Deamidation)EK{Fuc:3; Hex:6; HexNAc:4}

>sp|AFG99160|A/Philippines/2/1982_78:99+{Fuc:4; Hex:5; HexNAc:4}
(Carbamidomethyl)-N(HexNAc)C(Carbamidomethyl)TLIDALLGDPHC(Carbamidomethyl)DGFQN(Deamidation)EK{Fuc:4; Hex:5; HexNAc:4}

>sp|AFG99160|A/Philippines/2/1982_78:99+{Fuc:4; Hex:6; HexNAc:5}
(Carbamidomethyl)-N(HexNAc)C(Carbamidomethyl)TLIDALLGDPHC(Carbamidomethyl)DGFQN(Deamidation)EK{Fuc:4; Hex:6; HexNAc:5}

>sp|AFG99160|A/Philippines/2/1982_78:99+{Fuc:4; Hex:7; HexNAc:6; NeuNAc:1}
(Carbamidomethyl)-N(HexNAc)C(Carbamidomethyl)TLIDALLGDPHC(Carbamidomethyl)DGFQN(Deamidation)EK{Fuc:4; Hex:7; HexNAc:6; NeuNAc:1}

>sp|AFG99160|A/Philippines/2/1982_78:99+{Fuc:4; Hex:7; HexNAc:7}
(Carbamidomethyl)-N(HexNAc)C(Carbamidomethyl)TLIDALLGDPHC(Carbamidomethyl)DGFQN(Deamidation)EK{Fuc:4; Hex:7; HexNAc:7}

>sp|AFG99160|A/Philippines/2/1982_78:99+{Fuc:5; Hex:15; HexNAc:14; NeuNAc:2}
(Carbamidomethyl)-N(HexNAc)C(Carbamidomethyl)TLIDALLGDPHC(Carbamidomethyl)DGFQN(Deamidation)EK{Fuc:5; Hex:15; HexNAc:14; NeuNAc:2}

>sp|AFG99160|A/Philippines/2/1982_78:99+{Fuc:5; Hex:5; HexNAc:4}
(Carbamidomethyl)-N(HexNAc)C(Carbamidomethyl)TLIDALLGDPHC(Carbamidomethyl)DGFQN(Deamidation)EK{Fuc:5; Hex:5; HexNAc:4}

>sp|AFG99160|A/Philippines/2/1982_78:99+{Hex:3; HexNAc:6}
(Carbamidomethyl)-N(HexNAc)C(Carbamidomethyl)TLIDALLGDPHC(Carbamidomethyl)DGFQN(Deamidation)EK{Hex:3; HexNAc:6}

>sp|AFG99160|A/Philippines/2/1982_78:99+{Hex:3; HexNAc:7}
(Carbamidomethyl)-N(HexNAc)C(Carbamidomethyl)TLIDALLGDPHC(Carbamidomethyl)DGFQN(Deamidation)EK{Hex:3; HexNAc:7}

>sp|AFG99160|A/Philippines/2/1982_78:99+{Hex:3; HexNAc:8}
(Carbamidomethyl)-N(HexNAc)C(Carbamidomethyl)TLIDALLGDPHC(Carbamidomethyl)DGFQN(Deamidation)EK{Hex:3; HexNAc:8}

>sp|AFG99160|A/Philippines/2/1982_78:99+{Hex:4; HexNAc:2}
(Carbamidomethyl)-N(HexNAc)C(Carbamidomethyl)TLIDALLGDPHC(Carbamidomethyl)DGFQN(Deamidation)EK{Hex:4; HexNAc:2}

>sp|AFG99160|A/Philippines/2/1982_78:99+{Hex:4; HexNAc:3; GalS(NAc):1}
(Carbamidomethyl)-N(HexNAc)C(Carbamidomethyl)TLIDALLGDPHC(Carbamidomethyl)DGFQN(Deamidation)EK{Hex:4; HexNAc:3; GalS(NAc):1}

>sp|AFG99160|A/Philippines/2/1982_78:99+{Hex:4; HexNAc:4; GalS(NAc):1; NeuNAc:1}
(Carbamidomethyl)-N(HexNAc)C(Carbamidomethyl)TLIDALLGDPHC(Carbamidomethyl)DGFQN(Deamidation)EK{Hex:4; HexNAc:4; GalS(NAc):1; NeuNAc:1}

>sp|AFG99160|A/Philippines/2/1982_78:99+{Hex:4; HexNAc:4; NeuNAc:1}
(Carbamidomethyl)-N(HexNAc)C(Carbamidomethyl)TLIDALLGDPHC(Carbamidomethyl)DGFQN(Deamidation)EK{Hex:4; HexNAc:4; NeuNAc:1}

>sp|AFG99160|A/Philippines/2/1982_78:99+{Hex:4; HexNAc:4}
(Carbamidomethyl)-N(HexNAc)C(Carbamidomethyl)TLIDALLGDPHC(Carbamidomethyl)DGFQN(Deamidation)EK{Hex:4; HexNAc:4}

>sp|AFG99160|A/Philippines/2/1982_78:99+{Hex:4; HexNAc:5; NeuNAc:1}
(Carbamidomethyl)-N(HexNAc)C(Carbamidomethyl)TLIDALLGDPHC(Carbamidomethyl)DGFQN(Deamidation)EK{Hex:4; HexNAc:5; NeuNAc:1}

>sp|AFG99160|A/Philippines/2/1982_78:99+{Hex:4; HexNAc:5; NeuNAc:2}
(Carbamidomethyl)-N(HexNAc)C(Carbamidomethyl)TLIDALLGDPHC(Carbamidomethyl)DGFQN(Deamidation)EK{Hex:4; HexNAc:5; NeuNAc:2}

>sp|AFG99160|A/Philippines/2/1982_78:99+{Hex:4; HexNAc:5}
(Carbamidomethyl)-N(HexNAc)C(Carbamidomethyl)TLIDALLGDPHC(Carbamidomethyl)DGFQN(Deamidation)EK{Hex:4; HexNAc:5}

>sp|AFG99160|A/Philippines/2/1982_78:99+{Hex:4; HexNAc:6}
(Carbamidomethyl)-N(HexNAc)C(Carbamidomethyl)TLIDALLGDPHC(Carbamidomethyl)DGFQN(Deamidation)EK{Hex:4; HexNAc:6}

>sp|AFG99160|A/Philippines/2/1982_78:99+{Hex:4; HexNAc:7}
(Carbamidomethyl)-N(HexNAc)C(Carbamidomethyl)TLIDALLGDPHC(Carbamidomethyl)DGFQN(Deamidation)EK{Hex:4; HexNAc:7}

>sp|AFG99160|A/Philippines/2/1982_78:99+{Hex:4; HexNAc:8}
(Carbamidomethyl)-N(HexNAc)C(Carbamidomethyl)TLIDALLGDPHC(Carbamidomethyl)DGFQN(Deamidation)EK{Hex:4; HexNAc:8}

>sp|AFG99160|A/Philippines/2/1982_78:99+{Hex:5; HexNAc:2}
(Carbamidomethyl)-N(HexNAc)C(Carbamidomethyl)TLIDALLGDPHC(Carbamidomethyl)DGFQN(Deamidation)EK{Hex:5; HexNAc:2}

>sp|AFG99160|A/Philippines/2/1982_78:99+{Hex:5; HexNAc:3; NeuNAc:1}
(Carbamidomethyl)-N(HexNAc)C(Carbamidomethyl)TLIDALLGDPHC(Carbamidomethyl)DGFQN(Deamidation)EK{Hex:5; HexNAc:3; NeuNAc:1}

>sp|AFG99160|A/Philippines/2/1982_78:99+{Hex:5; HexNAc:3}
(Carbamidomethyl)-N(HexNAc)C(Carbamidomethyl)TLIDALLGDPHC(Carbamidomethyl)DGFQN(Deamidation)EK{Hex:5; HexNAc:3}

>sp|AFG99160|A/Philippines/2/1982_78:99+{Hex:5; HexNAc:4; NeuNAc:1}
(Carbamidomethyl)-N(HexNAc)C(Carbamidomethyl)TLIDALLGDPHC(Carbamidomethyl)DGFQN(Deamidation)EK{Hex:5; HexNAc:4; NeuNAc:1}

>sp|AFG99160|A/Philippines/2/1982_78:99+{Hex:5; HexNAc:4}
(Carbamidomethyl)-N(HexNAc)C(Carbamidomethyl)TLIDALLGDPHC(Carbamidomethyl)DGFQN(Deamidation)EK{Hex:5; HexNAc:4}

>sp|AFG99160|A/Philippines/2/1982_78:99+{Hex:5; HexNAc:5; NeuNAc:1}
(Carbamidomethyl)-N(HexNAc)C(Carbamidomethyl)TLIDALLGDPHC(Carbamidomethyl)DGFQN(Deamidation)EK{Hex:5; HexNAc:5; NeuNAc:1}

>sp|AFG99160|A/Philippines/2/1982_78:99+{Hex:5; HexNAc:5}
(Carbamidomethyl)-N(HexNAc)C(Carbamidomethyl)TLIDALLGDPHC(Carbamidomethyl)DGFQN(Deamidation)EK{Hex:5; HexNAc:5}

>sp|AFG99160|A/Philippines/2/1982_78:99+{Hex:6; HexNAc:10}
(Carbamidomethyl)-N(HexNAc)C(Carbamidomethyl)TLIDALLGDPHC(Carbamidomethyl)DGFQN(Deamidation)EK{Hex:6; HexNAc:10}

>sp|AFG99160|A/Philippines/2/1982_78:99+{Hex:6; HexNAc:3; NeuNAc:1}
(Carbamidomethyl)-N(HexNAc)C(Carbamidomethyl)TLIDALLGDPHC(Carbamidomethyl)DGFQN(Deamidation)EK{Hex:6; HexNAc:3; NeuNAc:1}

>sp|AFG99160|A/Philippines/2/1982_78:99+{Hex:6; HexNAc:5; NeuNAc:1}
(Carbamidomethyl)-N(HexNAc)C(Carbamidomethyl)TLIDALLGDPHC(Carbamidomethyl)DGFQN(Deamidation)EK{Hex:6; HexNAc:5; NeuNAc:1}

>sp|AFG99160|A/Philippines/2/1982_78:99+{Hex:6; HexNAc:5; NeuNAc:2}
(Carbamidomethyl)-N(HexNAc)C(Carbamidomethyl)TLIDALLGDPHC(Carbamidomethyl)DGFQN(Deamidation)EK{Hex:6; HexNAc:5; NeuNAc:2}

>sp|AFG99160|A/Philippines/2/1982_78:99+{Hex:6; HexNAc:6; NeuNAc:2}
(Carbamidomethyl)-N(HexNAc)C(Carbamidomethyl)TLIDALLGDPHC(Carbamidomethyl)DGFQN(Deamidation)EK{Hex:6; HexNAc:6; NeuNAc:2}

>sp|AFG99160|A/Philippines/2/1982_78:99+{Hex:6; HexNAc:7}
(Carbamidomethyl)-N(HexNAc)C(Carbamidomethyl)TLIDALLGDPHC(Carbamidomethyl)DGFQN(Deamidation)EK{Hex:6; HexNAc:7}

>sp|AFG99160|A/Philippines/2/1982_78:99+{Hex:7; HexNAc:2}
(Carbamidomethyl)-N(HexNAc)C(Carbamidomethyl)TLIDALLGDPHC(Carbamidomethyl)DGFQN(Deamidation)EK{Hex:7; HexNAc:2}

>sp|AFG99160|A/Philippines/2/1982_78:99+{Hex:7; HexNAc:6}
(Carbamidomethyl)-N(HexNAc)C(Carbamidomethyl)TLIDALLGDPHC(Carbamidomethyl)DGFQN(Deamidation)EK{Hex:7; HexNAc:6}

>sp|AFG99160|A/Philippines/2/1982_78:99+{Hex:8; HexNAc:2}
(Carbamidomethyl)-N(HexNAc)C(Carbamidomethyl)TLIDALLGDPHC(Carbamidomethyl)DGFQN(Deamidation)EK{Hex:8; HexNAc:2}

>sp|AFG99160|A/Philippines/2/1982_78:99+{Xyl:1; Hex:3; HexNAc:2}
(Carbamidomethyl)-N(HexNAc)C(Carbamidomethyl)TLIDALLGDPHC(Carbamidomethyl)DGFQN(Deamidation)EK{Xyl:1; Hex:3; HexNAc:2}

>sp|AFG99160|A/Philippines/2/1982_78:99+{Fuc:1; Hex:3; HexNAc:2}
(Carbamidomethyl)-N(HexNAc)C(Carbamidomethyl)TLIDALLGDPHC(Carbamidomethyl)DGFQNEK{Fuc:1; Hex:3; HexNAc:2}

>sp|AFG99160|A/Philippines/2/1982_78:99+{Fuc:1; Hex:3; HexNAc:3}
(Carbamidomethyl)-N(HexNAc)C(Carbamidomethyl)TLIDALLGDPHC(Carbamidomethyl)DGFQNEK{Fuc:1; Hex:3; HexNAc:3}

>sp|AFG99160|A/Philippines/2/1982_78:99+{Fuc:1; Hex:3; HexNAc:4; NeuNAc:1}
(Carbamidomethyl)-N(HexNAc)C(Carbamidomethyl)TLIDALLGDPHC(Carbamidomethyl)DGFQNEK{Fuc:1; Hex:3; HexNAc:4; NeuNAc:1}

>sp|AFG99160|A/Philippines/2/1982_78:99+{Fuc:1; Hex:3; HexNAc:4}
(Carbamidomethyl)-N(HexNAc)C(Carbamidomethyl)TLIDALLGDPHC(Carbamidomethyl)DGFQNEK{Fuc:1; Hex:3; HexNAc:4}

>sp|AFG99160|A/Philippines/2/1982_78:99+{Fuc:1; Hex:3; HexNAc:6; NeuNAc:1}
(Carbamidomethyl)-N(HexNAc)C(Carbamidomethyl)TLIDALLGDPHC(Carbamidomethyl)DGFQNEK{Fuc:1; Hex:3; HexNAc:6; NeuNAc:1}

>sp|AFG99160|A/Philippines/2/1982_78:99+{Fuc:1; Hex:3; HexNAc:6; NeuNAc:2}
(Carbamidomethyl)-N(HexNAc)C(Carbamidomethyl)TLIDALLGDPHC(Carbamidomethyl)DGFQNEK{Fuc:1; Hex:3; HexNAc:6; NeuNAc:2}

>sp|AFG99160|A/Philippines/2/1982_78:99+{Fuc:1; Hex:3; HexNAc:6}
(Carbamidomethyl)-N(HexNAc)C(Carbamidomethyl)TLIDALLGDPHC(Carbamidomethyl)DGFQNEK{Fuc:1; Hex:3; HexNAc:6}

>sp|AFG99160|A/Philippines/2/1982_78:99+{Fuc:1; Hex:3; HexNAc:9}
(Carbamidomethyl)-N(HexNAc)C(Carbamidomethyl)TLIDALLGDPHC(Carbamidomethyl)DGFQNEK{Fuc:1; Hex:3; HexNAc:9}

>sp|AFG99160|A/Philippines/2/1982_78:99+{Fuc:1; Hex:4; HexNAc:3; NeuNAc:1}
(Carbamidomethyl)-N(HexNAc)C(Carbamidomethyl)TLIDALLGDPHC(Carbamidomethyl)DGFQNEK{Fuc:1; Hex:4; HexNAc:3; NeuNAc:1}

>sp|AFG99160|A/Philippines/2/1982_78:99+{Fuc:1; Hex:4; HexNAc:4; GalS(NAc):1; NeuNAc:1}
(Carbamidomethyl)-N(HexNAc)C(Carbamidomethyl)TLIDALLGDPHC(Carbamidomethyl)DGFQNEK{Fuc:1; Hex:4; HexNAc:4; GalS(NAc):1; NeuNAc:1}

>sp|AFG99160|A/Philippines/2/1982_78:99+{Fuc:1; Hex:4; HexNAc:4; NeuNAc:1}
(Carbamidomethyl)-N(HexNAc)C(Carbamidomethyl)TLIDALLGDPHC(Carbamidomethyl)DGFQNEK{Fuc:1; Hex:4; HexNAc:4; NeuNAc:1}

>sp|AFG99160|A/Philippines/2/1982_78:99+{Fuc:1; Hex:4; HexNAc:4}
(Carbamidomethyl)-N(HexNAc)C(Carbamidomethyl)TLIDALLGDPHC(Carbamidomethyl)DGFQNEK{Fuc:1; Hex:4; HexNAc:4}

>sp|AFG99160|A/Philippines/2/1982_78:99+{Fuc:1; Hex:4; HexNAc:5; NeuNAc:1}
(Carbamidomethyl)-N(HexNAc)C(Carbamidomethyl)TLIDALLGDPHC(Carbamidomethyl)DGFQNEK{Fuc:1; Hex:4; HexNAc:5; NeuNAc:1}

>sp|AFG99160|A/Philippines/2/1982_78:99+{Fuc:1; Hex:4; HexNAc:5; NeuNAc:2}
(Carbamidomethyl)-N(HexNAc)C(Carbamidomethyl)TLIDALLGDPHC(Carbamidomethyl)DGFQNEK{Fuc:1; Hex:4; HexNAc:5; NeuNAc:2}

>sp|AFG99160|A/Philippines/2/1982_78:99+{Fuc:1; Hex:4; HexNAc:5}
(Carbamidomethyl)-N(HexNAc)C(Carbamidomethyl)TLIDALLGDPHC(Carbamidomethyl)DGFQNEK{Fuc:1; Hex:4; HexNAc:5}

>sp|AFG99160|A/Philippines/2/1982_78:99+{Fuc:1; Hex:4; HexNAc:6}
(Carbamidomethyl)-N(HexNAc)C(Carbamidomethyl)TLIDALLGDPHC(Carbamidomethyl)DGFQNEK{Fuc:1; Hex:4; HexNAc:6}

>sp|AFG99160|A/Philippines/2/1982_78:99+{Fuc:1; Hex:4; HexNAc:7}
(Carbamidomethyl)-N(HexNAc)C(Carbamidomethyl)TLIDALLGDPHC(Carbamidomethyl)DGFQNEK{Fuc:1; Hex:4; HexNAc:7}

>sp|AFG99160|A/Philippines/2/1982_78:99+{Fuc:1; Hex:4; HexNAc:9}
(Carbamidomethyl)-N(HexNAc)C(Carbamidomethyl)TLIDALLGDPHC(Carbamidomethyl)DGFQNEK{Fuc:1; Hex:4; HexNAc:9}

>sp|AFG99160|A/Philippines/2/1982_78:99+{Fuc:1; Hex:5; HexNAc:2}
(Carbamidomethyl)-N(HexNAc)C(Carbamidomethyl)TLIDALLGDPHC(Carbamidomethyl)DGFQNEK{Fuc:1; Hex:5; HexNAc:2}

>sp|AFG99160|A/Philippines/2/1982_78:99+{Fuc:1; Hex:5; HexNAc:3}
(Carbamidomethyl)-N(HexNAc)C(Carbamidomethyl)TLIDALLGDPHC(Carbamidomethyl)DGFQNEK{Fuc:1; Hex:5; HexNAc:3}

>sp|AFG99160|A/Philippines/2/1982_78:99+{Fuc:1; Hex:5; HexNAc:4; NeuNAc:1; NeuNGc:1}
(Carbamidomethyl)-N(HexNAc)C(Carbamidomethyl)TLIDALLGDPHC(Carbamidomethyl)DGFQNEK{Fuc:1; Hex:5; HexNAc:4; NeuNAc:1; NeuNGc:1}

>sp|AFG99160|A/Philippines/2/1982_78:99+{Fuc:1; Hex:5; HexNAc:4; NeuNAc:2}
(Carbamidomethyl)-N(HexNAc)C(Carbamidomethyl)TLIDALLGDPHC(Carbamidomethyl)DGFQNEK{Fuc:1; Hex:5; HexNAc:4; NeuNAc:2}

>sp|AFG99160|A/Philippines/2/1982_78:99+{Fuc:1; Hex:5; HexNAc:4}
(Carbamidomethyl)-N(HexNAc)C(Carbamidomethyl)TLIDALLGDPHC(Carbamidomethyl)DGFQNEK{Fuc:1; Hex:5; HexNAc:4}

>sp|AFG99160|A/Philippines/2/1982_78:99+{Fuc:1; Hex:5; HexNAc:5; NeuNAc:2}
(Carbamidomethyl)-N(HexNAc)C(Carbamidomethyl)TLIDALLGDPHC(Carbamidomethyl)DGFQNEK{Fuc:1; Hex:5; HexNAc:5; NeuNAc:2}

>sp|AFG99160|A/Philippines/2/1982_78:99+{Fuc:1; Hex:5; HexNAc:6}
(Carbamidomethyl)-N(HexNAc)C(Carbamidomethyl)TLIDALLGDPHC(Carbamidomethyl)DGFQNEK{Fuc:1; Hex:5; HexNAc:6}

>sp|AFG99160|A/Philippines/2/1982_78:99+{Fuc:1; Hex:5; HexNAc:8}
(Carbamidomethyl)-N(HexNAc)C(Carbamidomethyl)TLIDALLGDPHC(Carbamidomethyl)DGFQNEK{Fuc:1; Hex:5; HexNAc:8}

>sp|AFG99160|A/Philippines/2/1982_78:99+{Fuc:1; Hex:6; HexNAc:3; NeuNAc:1}
(Carbamidomethyl)-N(HexNAc)C(Carbamidomethyl)TLIDALLGDPHC(Carbamidomethyl)DGFQNEK{Fuc:1; Hex:6; HexNAc:3; NeuNAc:1}

>sp|AFG99160|A/Philippines/2/1982_78:99+{Fuc:1; Hex:6; HexNAc:3}
(Carbamidomethyl)-N(HexNAc)C(Carbamidomethyl)TLIDALLGDPHC(Carbamidomethyl)DGFQNEK{Fuc:1; Hex:6; HexNAc:3}

>sp|AFG99160|A/Philippines/2/1982_78:99+{Fuc:1; Hex:6; HexNAc:4; NeuNAc:1}
(Carbamidomethyl)-N(HexNAc)C(Carbamidomethyl)TLIDALLGDPHC(Carbamidomethyl)DGFQNEK{Fuc:1; Hex:6; HexNAc:4; NeuNAc:1}

>sp|AFG99160|A/Philippines/2/1982_78:99+{Fuc:1; Hex:6; HexNAc:4}
(Carbamidomethyl)-N(HexNAc)C(Carbamidomethyl)TLIDALLGDPHC(Carbamidomethyl)DGFQNEK{Fuc:1; Hex:6; HexNAc:4}

>sp|AFG99160|A/Philippines/2/1982_78:99+{Fuc:1; Hex:6; HexNAc:5; NeuNAc:3}
(Carbamidomethyl)-N(HexNAc)C(Carbamidomethyl)TLIDALLGDPHC(Carbamidomethyl)DGFQNEK{Fuc:1; Hex:6; HexNAc:5; NeuNAc:3}

>sp|AFG99160|A/Philippines/2/1982_78:99+{Fuc:1; Hex:6; HexNAc:6; NeuNAc:3}
(Carbamidomethyl)-N(HexNAc)C(Carbamidomethyl)TLIDALLGDPHC(Carbamidomethyl)DGFQNEK{Fuc:1; Hex:6; HexNAc:6; NeuNAc:3}

>sp|AFG99160|A/Philippines/2/1982_78:99+{Fuc:1; Hex:6; HexNAc:7}
(Carbamidomethyl)-N(HexNAc)C(Carbamidomethyl)TLIDALLGDPHC(Carbamidomethyl)DGFQNEK{Fuc:1; Hex:6; HexNAc:7}

>sp|AFG99160|A/Philippines/2/1982_78:99+{Fuc:1; Hex:7; HexNAc:4; NeuNAc:3}
(Carbamidomethyl)-N(HexNAc)C(Carbamidomethyl)TLIDALLGDPHC(Carbamidomethyl)DGFQNEK{Fuc:1; Hex:7; HexNAc:4; NeuNAc:3}

>sp|AFG99160|A/Philippines/2/1982_78:99+{Fuc:1; Hex:7; HexNAc:6; NeuNAc:1}
(Carbamidomethyl)-N(HexNAc)C(Carbamidomethyl)TLIDALLGDPHC(Carbamidomethyl)DGFQNEK{Fuc:1; Hex:7; HexNAc:6; NeuNAc:1}

>sp|AFG99160|A/Philippines/2/1982_78:99+{Fuc:1; Hex:7; HexNAc:6; NeuNAc:3}
(Carbamidomethyl)-N(HexNAc)C(Carbamidomethyl)TLIDALLGDPHC(Carbamidomethyl)DGFQNEK{Fuc:1; Hex:7; HexNAc:6; NeuNAc:3}

>sp|AFG99160|A/Philippines/2/1982_78:99+{Fuc:1; Hex:7; HexNAc:6}
(Carbamidomethyl)-N(HexNAc)C(Carbamidomethyl)TLIDALLGDPHC(Carbamidomethyl)DGFQNEK{Fuc:1; Hex:7; HexNAc:6}

>sp|AFG99160|A/Philippines/2/1982_78:99+{Fuc:1; Hex:7; HexNAc:7; NeuNAc:4}
(Carbamidomethyl)-N(HexNAc)C(Carbamidomethyl)TLIDALLGDPHC(Carbamidomethyl)DGFQNEK{Fuc:1; Hex:7; HexNAc:7; NeuNAc:4}

>sp|AFG99160|A/Philippines/2/1982_78:99+{Fuc:1; Hex:7; HexNAc:7}
(Carbamidomethyl)-N(HexNAc)C(Carbamidomethyl)TLIDALLGDPHC(Carbamidomethyl)DGFQNEK{Fuc:1; Hex:7; HexNAc:7}

>sp|AFG99160|A/Philippines/2/1982_78:99+{Fuc:1; Hex:7; HexNAc:9; NeuNAc:4}
(Carbamidomethyl)-N(HexNAc)C(Carbamidomethyl)TLIDALLGDPHC(Carbamidomethyl)DGFQNEK{Fuc:1; Hex:7; HexNAc:9; NeuNAc:4}

>sp|AFG99160|A/Philippines/2/1982_78:99+{Fuc:1; Hex:8; HexNAc:7; NeuNAc:4}
(Carbamidomethyl)-N(HexNAc)C(Carbamidomethyl)TLIDALLGDPHC(Carbamidomethyl)DGFQNEK{Fuc:1; Hex:8; HexNAc:7; NeuNAc:4}

>sp|AFG99160|A/Philippines/2/1982_78:99+{Fuc:1; Hex:8; HexNAc:7}
(Carbamidomethyl)-N(HexNAc)C(Carbamidomethyl)TLIDALLGDPHC(Carbamidomethyl)DGFQNEK{Fuc:1; Hex:8; HexNAc:7}

>sp|AFG99160|A/Philippines/2/1982_78:99+{Fuc:2; Hex:3; HexNAc:3}
(Carbamidomethyl)-N(HexNAc)C(Carbamidomethyl)TLIDALLGDPHC(Carbamidomethyl)DGFQNEK{Fuc:2; Hex:3; HexNAc:3}

>sp|AFG99160|A/Philippines/2/1982_78:99+{Fuc:2; Hex:4; HexNAc:3}
(Carbamidomethyl)-N(HexNAc)C(Carbamidomethyl)TLIDALLGDPHC(Carbamidomethyl)DGFQNEK{Fuc:2; Hex:4; HexNAc:3}

>sp|AFG99160|A/Philippines/2/1982_78:99+{Fuc:2; Hex:4; HexNAc:4}
(Carbamidomethyl)-N(HexNAc)C(Carbamidomethyl)TLIDALLGDPHC(Carbamidomethyl)DGFQNEK{Fuc:2; Hex:4; HexNAc:4}

>sp|AFG99160|A/Philippines/2/1982_78:99+{Fuc:2; Hex:4; HexNAc:5; NeuNAc:1}
(Carbamidomethyl)-N(HexNAc)C(Carbamidomethyl)TLIDALLGDPHC(Carbamidomethyl)DGFQNEK{Fuc:2; Hex:4; HexNAc:5; NeuNAc:1}

>sp|AFG99160|A/Philippines/2/1982_78:99+{Fuc:2; Hex:4; HexNAc:5}
(Carbamidomethyl)-N(HexNAc)C(Carbamidomethyl)TLIDALLGDPHC(Carbamidomethyl)DGFQNEK{Fuc:2; Hex:4; HexNAc:5}

>sp|AFG99160|A/Philippines/2/1982_78:99+{Fuc:2; Hex:4; HexNAc:6}
(Carbamidomethyl)-N(HexNAc)C(Carbamidomethyl)TLIDALLGDPHC(Carbamidomethyl)DGFQNEK{Fuc:2; Hex:4; HexNAc:6}

>sp|AFG99160|A/Philippines/2/1982_78:99+{Fuc:2; Hex:5; HexNAc:3}
(Carbamidomethyl)-N(HexNAc)C(Carbamidomethyl)TLIDALLGDPHC(Carbamidomethyl)DGFQNEK{Fuc:2; Hex:5; HexNAc:3}

>sp|AFG99160|A/Philippines/2/1982_78:99+{Fuc:2; Hex:5; HexNAc:4; NeuNAc:1}
(Carbamidomethyl)-N(HexNAc)C(Carbamidomethyl)TLIDALLGDPHC(Carbamidomethyl)DGFQNEK{Fuc:2; Hex:5; HexNAc:4; NeuNAc:1}

>sp|AFG99160|A/Philippines/2/1982_78:99+{Fuc:2; Hex:5; HexNAc:4}
(Carbamidomethyl)-N(HexNAc)C(Carbamidomethyl)TLIDALLGDPHC(Carbamidomethyl)DGFQNEK{Fuc:2; Hex:5; HexNAc:4}

>sp|AFG99160|A/Philippines/2/1982_78:99+{Fuc:2; Hex:5; HexNAc:5}
(Carbamidomethyl)-N(HexNAc)C(Carbamidomethyl)TLIDALLGDPHC(Carbamidomethyl)DGFQNEK{Fuc:2; Hex:5; HexNAc:5}

>sp|AFG99160|A/Philippines/2/1982_78:99+{Fuc:2; Hex:5; HexNAc:6}
(Carbamidomethyl)-N(HexNAc)C(Carbamidomethyl)TLIDALLGDPHC(Carbamidomethyl)DGFQNEK{Fuc:2; Hex:5; HexNAc:6}

>sp|AFG99160|A/Philippines/2/1982_78:99+{Fuc:2; Hex:6; HexNAc:3}
(Carbamidomethyl)-N(HexNAc)C(Carbamidomethyl)TLIDALLGDPHC(Carbamidomethyl)DGFQNEK{Fuc:2; Hex:6; HexNAc:3}

>sp|AFG99160|A/Philippines/2/1982_78:99+{Fuc:2; Hex:6; HexNAc:5; Kdn:1}
(Carbamidomethyl)-N(HexNAc)C(Carbamidomethyl)TLIDALLGDPHC(Carbamidomethyl)DGFQNEK{Fuc:2; Hex:6; HexNAc:5; Kdn:1}

>sp|AFG99160|A/Philippines/2/1982_78:99+{Fuc:2; Hex:6; HexNAc:5; NeuNAc:1}
(Carbamidomethyl)-N(HexNAc)C(Carbamidomethyl)TLIDALLGDPHC(Carbamidomethyl)DGFQNEK{Fuc:2; Hex:6; HexNAc:5; NeuNAc:1}

>sp|AFG99160|A/Philippines/2/1982_78:99+{Fuc:2; Hex:7; HexNAc:6}
(Carbamidomethyl)-N(HexNAc)C(Carbamidomethyl)TLIDALLGDPHC(Carbamidomethyl)DGFQNEK{Fuc:2; Hex:7; HexNAc:6}

>sp|AFG99160|A/Philippines/2/1982_78:99+{Fuc:3; Hex:3; HexNAc:6}
(Carbamidomethyl)-N(HexNAc)C(Carbamidomethyl)TLIDALLGDPHC(Carbamidomethyl)DGFQNEK{Fuc:3; Hex:3; HexNAc:6}

>sp|AFG99160|A/Philippines/2/1982_78:99+{Fuc:3; Hex:4; HexNAc:3}
(Carbamidomethyl)-N(HexNAc)C(Carbamidomethyl)TLIDALLGDPHC(Carbamidomethyl)DGFQNEK{Fuc:3; Hex:4; HexNAc:3}

>sp|AFG99160|A/Philippines/2/1982_78:99+{Fuc:3; Hex:4; HexNAc:5}
(Carbamidomethyl)-N(HexNAc)C(Carbamidomethyl)TLIDALLGDPHC(Carbamidomethyl)DGFQNEK{Fuc:3; Hex:4; HexNAc:5}

>sp|AFG99160|A/Philippines/2/1982_78:99+{Fuc:3; Hex:5; HexNAc:3}
(Carbamidomethyl)-N(HexNAc)C(Carbamidomethyl)TLIDALLGDPHC(Carbamidomethyl)DGFQNEK{Fuc:3; Hex:5; HexNAc:3}

>sp|AFG99160|A/Philippines/2/1982_78:99+{Fuc:3; Hex:5; HexNAc:4}
(Carbamidomethyl)-N(HexNAc)C(Carbamidomethyl)TLIDALLGDPHC(Carbamidomethyl)DGFQNEK{Fuc:3; Hex:5; HexNAc:4}

>sp|AFG99160|A/Philippines/2/1982_78:99+{Fuc:3; Hex:5; HexNAc:5}
(Carbamidomethyl)-N(HexNAc)C(Carbamidomethyl)TLIDALLGDPHC(Carbamidomethyl)DGFQNEK{Fuc:3; Hex:5; HexNAc:5}

>sp|AFG99160|A/Philippines/2/1982_78:99+{Fuc:3; Hex:6; HexNAc:3}
(Carbamidomethyl)-N(HexNAc)C(Carbamidomethyl)TLIDALLGDPHC(Carbamidomethyl)DGFQNEK{Fuc:3; Hex:6; HexNAc:3}

>sp|AFG99160|A/Philippines/2/1982_78:99+{Fuc:3; Hex:6; HexNAc:4}
(Carbamidomethyl)-N(HexNAc)C(Carbamidomethyl)TLIDALLGDPHC(Carbamidomethyl)DGFQNEK{Fuc:3; Hex:6; HexNAc:4}

>sp|AFG99160|A/Philippines/2/1982_78:99+{Fuc:3; Hex:6; HexNAc:5}
(Carbamidomethyl)-N(HexNAc)C(Carbamidomethyl)TLIDALLGDPHC(Carbamidomethyl)DGFQNEK{Fuc:3; Hex:6; HexNAc:5}

>sp|AFG99160|A/Philippines/2/1982_78:99+{Fuc:4; Hex:5; HexNAc:4}
(Carbamidomethyl)-N(HexNAc)C(Carbamidomethyl)TLIDALLGDPHC(Carbamidomethyl)DGFQNEK{Fuc:4; Hex:5; HexNAc:4}

>sp|AFG99160|A/Philippines/2/1982_78:99+{Fuc:4; Hex:6; HexNAc:5}
(Carbamidomethyl)-N(HexNAc)C(Carbamidomethyl)TLIDALLGDPHC(Carbamidomethyl)DGFQNEK{Fuc:4; Hex:6; HexNAc:5}

>sp|AFG99160|A/Philippines/2/1982_78:99+{Fuc:4; Hex:6; HexNAc:6}
(Carbamidomethyl)-N(HexNAc)C(Carbamidomethyl)TLIDALLGDPHC(Carbamidomethyl)DGFQNEK{Fuc:4; Hex:6; HexNAc:6}

>sp|AFG99160|A/Philippines/2/1982_78:99+{Fuc:4; Hex:7; HexNAc:6}
(Carbamidomethyl)-N(HexNAc)C(Carbamidomethyl)TLIDALLGDPHC(Carbamidomethyl)DGFQNEK{Fuc:4; Hex:7; HexNAc:6}

>sp|AFG99160|A/Philippines/2/1982_78:99+{Fuc:4; Hex:7; HexNAc:7}
(Carbamidomethyl)-N(HexNAc)C(Carbamidomethyl)TLIDALLGDPHC(Carbamidomethyl)DGFQNEK{Fuc:4; Hex:7; HexNAc:7}

>sp|AFG99160|A/Philippines/2/1982_78:99+{Fuc:4; Hex:8; HexNAc:5}
(Carbamidomethyl)-N(HexNAc)C(Carbamidomethyl)TLIDALLGDPHC(Carbamidomethyl)DGFQNEK{Fuc:4; Hex:8; HexNAc:5}

>sp|AFG99160|A/Philippines/2/1982_78:99+{Fuc:5; Hex:5; HexNAc:4}
(Carbamidomethyl)-N(HexNAc)C(Carbamidomethyl)TLIDALLGDPHC(Carbamidomethyl)DGFQNEK{Fuc:5; Hex:5; HexNAc:4}

>sp|AFG99160|A/Philippines/2/1982_78:99+{Fuc:5; Hex:7; HexNAc:6}
(Carbamidomethyl)-N(HexNAc)C(Carbamidomethyl)TLIDALLGDPHC(Carbamidomethyl)DGFQNEK{Fuc:5; Hex:7; HexNAc:6}

>sp|AFG99160|A/Philippines/2/1982_78:99+{Fuc:5; Hex:9; HexNAc:6}
(Carbamidomethyl)-N(HexNAc)C(Carbamidomethyl)TLIDALLGDPHC(Carbamidomethyl)DGFQNEK{Fuc:5; Hex:9; HexNAc:6}

>sp|AFG99160|A/Philippines/2/1982_78:99+{Fuc:6; Hex:15; HexNAc:14; NeuNAc:1}
(Carbamidomethyl)-N(HexNAc)C(Carbamidomethyl)TLIDALLGDPHC(Carbamidomethyl)DGFQNEK{Fuc:6; Hex:15; HexNAc:14; NeuNAc:1}

>sp|AFG99160|A/Philippines/2/1982_78:99+{Fuc:6; Hex:15; HexNAc:14; NeuNAc:2}
(Carbamidomethyl)-N(HexNAc)C(Carbamidomethyl)TLIDALLGDPHC(Carbamidomethyl)DGFQNEK{Fuc:6; Hex:15; HexNAc:14; NeuNAc:2}

>sp|AFG99160|A/Philippines/2/1982_78:99+{Hex:11; HexNAc:11; NeuNAc:1}
(Carbamidomethyl)-N(HexNAc)C(Carbamidomethyl)TLIDALLGDPHC(Carbamidomethyl)DGFQNEK{Hex:11; HexNAc:11; NeuNAc:1}

>sp|AFG99160|A/Philippines/2/1982_78:99+{Hex:3; HexNAc:3}
(Carbamidomethyl)-N(HexNAc)C(Carbamidomethyl)TLIDALLGDPHC(Carbamidomethyl)DGFQNEK{Hex:3; HexNAc:3}

>sp|AFG99160|A/Philippines/2/1982_78:99+{Hex:3; HexNAc:4; GalS(NAc):1}
(Carbamidomethyl)-N(HexNAc)C(Carbamidomethyl)TLIDALLGDPHC(Carbamidomethyl)DGFQNEK{Hex:3; HexNAc:4; GalS(NAc):1}

>sp|AFG99160|A/Philippines/2/1982_78:99+{Hex:3; HexNAc:4; NeuNAc:1}
(Carbamidomethyl)-N(HexNAc)C(Carbamidomethyl)TLIDALLGDPHC(Carbamidomethyl)DGFQNEK{Hex:3; HexNAc:4; NeuNAc:1}

>sp|AFG99160|A/Philippines/2/1982_78:99+{Hex:3; HexNAc:4; NeuNAc:2}
(Carbamidomethyl)-N(HexNAc)C(Carbamidomethyl)TLIDALLGDPHC(Carbamidomethyl)DGFQNEK{Hex:3; HexNAc:4; NeuNAc:2}

>sp|AFG99160|A/Philippines/2/1982_78:99+{Hex:3; HexNAc:5}
(Carbamidomethyl)-N(HexNAc)C(Carbamidomethyl)TLIDALLGDPHC(Carbamidomethyl)DGFQNEK{Hex:3; HexNAc:5}

>sp|AFG99160|A/Philippines/2/1982_78:99+{Hex:3; HexNAc:6}
(Carbamidomethyl)-N(HexNAc)C(Carbamidomethyl)TLIDALLGDPHC(Carbamidomethyl)DGFQNEK{Hex:3; HexNAc:6}

>sp|AFG99160|A/Philippines/2/1982_78:99+{Hex:3; HexNAc:7}
(Carbamidomethyl)-N(HexNAc)C(Carbamidomethyl)TLIDALLGDPHC(Carbamidomethyl)DGFQNEK{Hex:3; HexNAc:7}

>sp|AFG99160|A/Philippines/2/1982_78:99+{Hex:3; HexNAc:8}
(Carbamidomethyl)-N(HexNAc)C(Carbamidomethyl)TLIDALLGDPHC(Carbamidomethyl)DGFQNEK{Hex:3; HexNAc:8}

>sp|AFG99160|A/Philippines/2/1982_78:99+{Hex:3; HexNAc:9}
(Carbamidomethyl)-N(HexNAc)C(Carbamidomethyl)TLIDALLGDPHC(Carbamidomethyl)DGFQNEK{Hex:3; HexNAc:9}

>sp|AFG99160|A/Philippines/2/1982_78:99+{Hex:4; HexNAc:2}
(Carbamidomethyl)-N(HexNAc)C(Carbamidomethyl)TLIDALLGDPHC(Carbamidomethyl)DGFQNEK{Hex:4; HexNAc:2}

>sp|AFG99160|A/Philippines/2/1982_78:99+{Hex:4; HexNAc:3}
(Carbamidomethyl)-N(HexNAc)C(Carbamidomethyl)TLIDALLGDPHC(Carbamidomethyl)DGFQNEK{Hex:4; HexNAc:3}

>sp|AFG99160|A/Philippines/2/1982_78:99+{Hex:4; HexNAc:4; GalS(NAc):1; NeuNAc:1}
(Carbamidomethyl)-N(HexNAc)C(Carbamidomethyl)TLIDALLGDPHC(Carbamidomethyl)DGFQNEK{Hex:4; HexNAc:4; GalS(NAc):1; NeuNAc:1}

>sp|AFG99160|A/Philippines/2/1982_78:99+{Hex:4; HexNAc:4; NeuNAc:1}
(Carbamidomethyl)-N(HexNAc)C(Carbamidomethyl)TLIDALLGDPHC(Carbamidomethyl)DGFQNEK{Hex:4; HexNAc:4; NeuNAc:1}

>sp|AFG99160|A/Philippines/2/1982_78:99+{Hex:4; HexNAc:5; NeuNAc:1}
(Carbamidomethyl)-N(HexNAc)C(Carbamidomethyl)TLIDALLGDPHC(Carbamidomethyl)DGFQNEK{Hex:4; HexNAc:5; NeuNAc:1}

>sp|AFG99160|A/Philippines/2/1982_78:99+{Hex:4; HexNAc:5; NeuNAc:2}
(Carbamidomethyl)-N(HexNAc)C(Carbamidomethyl)TLIDALLGDPHC(Carbamidomethyl)DGFQNEK{Hex:4; HexNAc:5; NeuNAc:2}

>sp|AFG99160|A/Philippines/2/1982_78:99+{Hex:4; HexNAc:6}
(Carbamidomethyl)-N(HexNAc)C(Carbamidomethyl)TLIDALLGDPHC(Carbamidomethyl)DGFQNEK{Hex:4; HexNAc:6}

>sp|AFG99160|A/Philippines/2/1982_78:99+{Hex:4; HexNAc:7}
(Carbamidomethyl)-N(HexNAc)C(Carbamidomethyl)TLIDALLGDPHC(Carbamidomethyl)DGFQNEK{Hex:4; HexNAc:7}

>sp|AFG99160|A/Philippines/2/1982_78:99+{Hex:4; HexNAc:8}
(Carbamidomethyl)-N(HexNAc)C(Carbamidomethyl)TLIDALLGDPHC(Carbamidomethyl)DGFQNEK{Hex:4; HexNAc:8}

>sp|AFG99160|A/Philippines/2/1982_78:99+{Hex:4; HexNAc:9}
(Carbamidomethyl)-N(HexNAc)C(Carbamidomethyl)TLIDALLGDPHC(Carbamidomethyl)DGFQNEK{Hex:4; HexNAc:9}

>sp|AFG99160|A/Philippines/2/1982_78:99+{Hex:5; HexNAc:3}
(Carbamidomethyl)-N(HexNAc)C(Carbamidomethyl)TLIDALLGDPHC(Carbamidomethyl)DGFQNEK{Hex:5; HexNAc:3}

>sp|AFG99160|A/Philippines/2/1982_78:99+{Hex:5; HexNAc:4; NeuNAc:1}
(Carbamidomethyl)-N(HexNAc)C(Carbamidomethyl)TLIDALLGDPHC(Carbamidomethyl)DGFQNEK{Hex:5; HexNAc:4; NeuNAc:1}

>sp|AFG99160|A/Philippines/2/1982_78:99+{Hex:5; HexNAc:4; NeuNAc:2}
(Carbamidomethyl)-N(HexNAc)C(Carbamidomethyl)TLIDALLGDPHC(Carbamidomethyl)DGFQNEK{Hex:5; HexNAc:4; NeuNAc:2}

>sp|AFG99160|A/Philippines/2/1982_78:99+{Hex:5; HexNAc:4}
(Carbamidomethyl)-N(HexNAc)C(Carbamidomethyl)TLIDALLGDPHC(Carbamidomethyl)DGFQNEK{Hex:5; HexNAc:4}

>sp|AFG99160|A/Philippines/2/1982_78:99+{Hex:5; HexNAc:5; NeuNAc:1}
(Carbamidomethyl)-N(HexNAc)C(Carbamidomethyl)TLIDALLGDPHC(Carbamidomethyl)DGFQNEK{Hex:5; HexNAc:5; NeuNAc:1}

>sp|AFG99160|A/Philippines/2/1982_78:99+{Hex:5; HexNAc:6}
(Carbamidomethyl)-N(HexNAc)C(Carbamidomethyl)TLIDALLGDPHC(Carbamidomethyl)DGFQNEK{Hex:5; HexNAc:6}

>sp|AFG99160|A/Philippines/2/1982_78:99+{Hex:6; HexNAc:10}
(Carbamidomethyl)-N(HexNAc)C(Carbamidomethyl)TLIDALLGDPHC(Carbamidomethyl)DGFQNEK{Hex:6; HexNAc:10}

>sp|AFG99160|A/Philippines/2/1982_78:99+{Hex:6; HexNAc:3; NeuNAc:1}
(Carbamidomethyl)-N(HexNAc)C(Carbamidomethyl)TLIDALLGDPHC(Carbamidomethyl)DGFQNEK{Hex:6; HexNAc:3; NeuNAc:1}

>sp|AFG99160|A/Philippines/2/1982_78:99+{Hex:6; HexNAc:4}
(Carbamidomethyl)-N(HexNAc)C(Carbamidomethyl)TLIDALLGDPHC(Carbamidomethyl)DGFQNEK{Hex:6; HexNAc:4}

>sp|AFG99160|A/Philippines/2/1982_78:99+{Hex:6; HexNAc:5; NeuNAc:2}
(Carbamidomethyl)-N(HexNAc)C(Carbamidomethyl)TLIDALLGDPHC(Carbamidomethyl)DGFQNEK{Hex:6; HexNAc:5; NeuNAc:2}

>sp|AFG99160|A/Philippines/2/1982_78:99+{Hex:6; HexNAc:5; NeuNAc:3}
(Carbamidomethyl)-N(HexNAc)C(Carbamidomethyl)TLIDALLGDPHC(Carbamidomethyl)DGFQNEK{Hex:6; HexNAc:5; NeuNAc:3}

>sp|AFG99160|A/Philippines/2/1982_78:99+{Hex:6; HexNAc:5}
(Carbamidomethyl)-N(HexNAc)C(Carbamidomethyl)TLIDALLGDPHC(Carbamidomethyl)DGFQNEK{Hex:6; HexNAc:5}

>sp|AFG99160|A/Philippines/2/1982_78:99+{Hex:6; HexNAc:6; NeuNAc:2}
(Carbamidomethyl)-N(HexNAc)C(Carbamidomethyl)TLIDALLGDPHC(Carbamidomethyl)DGFQNEK{Hex:6; HexNAc:6; NeuNAc:2}

>sp|AFG99160|A/Philippines/2/1982_78:99+{Hex:6; HexNAc:6}
(Carbamidomethyl)-N(HexNAc)C(Carbamidomethyl)TLIDALLGDPHC(Carbamidomethyl)DGFQNEK{Hex:6; HexNAc:6}

>sp|AFG99160|A/Philippines/2/1982_78:99+{Hex:6; HexNAc:7}
(Carbamidomethyl)-N(HexNAc)C(Carbamidomethyl)TLIDALLGDPHC(Carbamidomethyl)DGFQNEK{Hex:6; HexNAc:7}

>sp|AFG99160|A/Philippines/2/1982_78:99+{Hex:7; HexNAc:6}
(Carbamidomethyl)-N(HexNAc)C(Carbamidomethyl)TLIDALLGDPHC(Carbamidomethyl)DGFQNEK{Hex:7; HexNAc:6}

>sp|AFG99160|A/Philippines/2/1982_78:99+{Xyl:1; Fuc:1; Hex:3; HexNAc:2}
(Carbamidomethyl)-N(HexNAc)C(Carbamidomethyl)TLIDALLGDPHC(Carbamidomethyl)DGFQNEK{Xyl:1; Fuc:1; Hex:3; HexNAc:2}

>sp|AFG99160|A/Philippines/2/1982_78:99+{Xyl:1; Hex:3; HexNAc:2}
(Carbamidomethyl)-N(HexNAc)C(Carbamidomethyl)TLIDALLGDPHC(Carbamidomethyl)DGFQNEK{Xyl:1; Hex:3; HexNAc:2}

>sp|AFG99160|A/Philippines/2/1982_498:508+{Fuc:1; Hex:3; HexNAc:2}
(Carbamidomethyl)-N(HexNAc)GTYDHDVYR{Fuc:1; Hex:3; HexNAc:2}

>sp|AFG99160|A/Philippines/2/1982_498:508+{Fuc:1; Hex:3; HexNAc:3; GalS(NAc):1}
(Carbamidomethyl)-N(HexNAc)GTYDHDVYR{Fuc:1; Hex:3; HexNAc:3; GalS(NAc):1}

>sp|AFG99160|A/Philippines/2/1982_498:508+{Fuc:1; Hex:3; HexNAc:4; GalS(NAc):2}
(Carbamidomethyl)-N(HexNAc)GTYDHDVYR{Fuc:1; Hex:3; HexNAc:4; GalS(NAc):2}

>sp|AFG99160|A/Philippines/2/1982_498:508+{Fuc:1; Hex:3; HexNAc:4; GalS:1; GalS(NAc):1}
(Carbamidomethyl)-N(HexNAc)GTYDHDVYR{Fuc:1; Hex:3; HexNAc:4; GalS:1; GalS(NAc):1}

>sp|AFG99160|A/Philippines/2/1982_498:508+{Fuc:1; Hex:3; HexNAc:4; NeuNAc:1}
(Carbamidomethyl)-N(HexNAc)GTYDHDVYR{Fuc:1; Hex:3; HexNAc:4; NeuNAc:1}

>sp|AFG99160|A/Philippines/2/1982_498:508+{Fuc:1; Hex:3; HexNAc:6; NeuNAc:2}
(Carbamidomethyl)-N(HexNAc)GTYDHDVYR{Fuc:1; Hex:3; HexNAc:6; NeuNAc:2}

>sp|AFG99160|A/Philippines/2/1982_498:508+{Fuc:1; Hex:3; HexNAc:6}
(Carbamidomethyl)-N(HexNAc)GTYDHDVYR{Fuc:1; Hex:3; HexNAc:6}

>sp|AFG99160|A/Philippines/2/1982_498:508+{Fuc:1; Hex:3; HexNAc:7}
(Carbamidomethyl)-N(HexNAc)GTYDHDVYR{Fuc:1; Hex:3; HexNAc:7}

>sp|AFG99160|A/Philippines/2/1982_498:508+{Fuc:1; Hex:3; HexNAc:8}
(Carbamidomethyl)-N(HexNAc)GTYDHDVYR{Fuc:1; Hex:3; HexNAc:8}

>sp|AFG99160|A/Philippines/2/1982_498:508+{Fuc:1; Hex:3; HexNAc:9}
(Carbamidomethyl)-N(HexNAc)GTYDHDVYR{Fuc:1; Hex:3; HexNAc:9}

>sp|AFG99160|A/Philippines/2/1982_498:508+{Fuc:1; Hex:4; HexNAc:3; GalS(NAc):1}
(Carbamidomethyl)-N(HexNAc)GTYDHDVYR{Fuc:1; Hex:4; HexNAc:3; GalS(NAc):1}

>sp|AFG99160|A/Philippines/2/1982_498:508+{Fuc:1; Hex:4; HexNAc:3}
(Carbamidomethyl)-N(HexNAc)GTYDHDVYR{Fuc:1; Hex:4; HexNAc:3}

>sp|AFG99160|A/Philippines/2/1982_498:508+{Fuc:1; Hex:4; HexNAc:4; GalS:1; NeuNAc:1}
(Carbamidomethyl)-N(HexNAc)GTYDHDVYR{Fuc:1; Hex:4; HexNAc:4; GalS:1; NeuNAc:1}

>sp|AFG99160|A/Philippines/2/1982_498:508+{Fuc:1; Hex:4; HexNAc:4}
(Carbamidomethyl)-N(HexNAc)GTYDHDVYR{Fuc:1; Hex:4; HexNAc:4}

>sp|AFG99160|A/Philippines/2/1982_498:508+{Fuc:1; Hex:5; HexNAc:4; NeuNAc:1}
(Carbamidomethyl)-N(HexNAc)GTYDHDVYR{Fuc:1; Hex:5; HexNAc:4; NeuNAc:1}

>sp|AFG99160|A/Philippines/2/1982_498:508+{Fuc:1; Hex:5; HexNAc:4; NeuNAc:2}
(Carbamidomethyl)-N(HexNAc)GTYDHDVYR{Fuc:1; Hex:5; HexNAc:4; NeuNAc:2}

>sp|AFG99160|A/Philippines/2/1982_498:508+{Fuc:1; Hex:5; HexNAc:8}
(Carbamidomethyl)-N(HexNAc)GTYDHDVYR{Fuc:1; Hex:5; HexNAc:8}

>sp|AFG99160|A/Philippines/2/1982_498:508+{Fuc:1; Hex:6; HexNAc:3}
(Carbamidomethyl)-N(HexNAc)GTYDHDVYR{Fuc:1; Hex:6; HexNAc:3}

>sp|AFG99160|A/Philippines/2/1982_498:508+{Fuc:1; Hex:6; HexNAc:4; NeuNAc:1}
(Carbamidomethyl)-N(HexNAc)GTYDHDVYR{Fuc:1; Hex:6; HexNAc:4; NeuNAc:1}

>sp|AFG99160|A/Philippines/2/1982_498:508+{Fuc:1; Hex:6; HexNAc:5; NeuNAc:2}
(Carbamidomethyl)-N(HexNAc)GTYDHDVYR{Fuc:1; Hex:6; HexNAc:5; NeuNAc:2}

>sp|AFG99160|A/Philippines/2/1982_498:508+{Fuc:1; Hex:6; HexNAc:5}
(Carbamidomethyl)-N(HexNAc)GTYDHDVYR{Fuc:1; Hex:6; HexNAc:5}

>sp|AFG99160|A/Philippines/2/1982_498:508+{Fuc:1; Hex:6; HexNAc:6; NeuNAc:3}
(Carbamidomethyl)-N(HexNAc)GTYDHDVYR{Fuc:1; Hex:6; HexNAc:6; NeuNAc:3}

>sp|AFG99160|A/Philippines/2/1982_498:508+{Fuc:1; Hex:6; HexNAc:6}
(Carbamidomethyl)-N(HexNAc)GTYDHDVYR{Fuc:1; Hex:6; HexNAc:6}

>sp|AFG99160|A/Philippines/2/1982_498:508+{Fuc:1; Hex:7; HexNAc:10; NeuNAc:4}
(Carbamidomethyl)-N(HexNAc)GTYDHDVYR{Fuc:1; Hex:7; HexNAc:10; NeuNAc:4}

>sp|AFG99160|A/Philippines/2/1982_498:508+{Fuc:1; Hex:7; HexNAc:2}
(Carbamidomethyl)-N(HexNAc)GTYDHDVYR{Fuc:1; Hex:7; HexNAc:2}

>sp|AFG99160|A/Philippines/2/1982_498:508+{Fuc:1; Hex:7; HexNAc:4; NeuNAc:3}
(Carbamidomethyl)-N(HexNAc)GTYDHDVYR{Fuc:1; Hex:7; HexNAc:4; NeuNAc:3}

>sp|AFG99160|A/Philippines/2/1982_498:508+{Fuc:1; Hex:7; HexNAc:6}
(Carbamidomethyl)-N(HexNAc)GTYDHDVYR{Fuc:1; Hex:7; HexNAc:6}

>sp|AFG99160|A/Philippines/2/1982_498:508+{Fuc:1; Hex:9; HexNAc:6; NeuNAc:2}
(Carbamidomethyl)-N(HexNAc)GTYDHDVYR{Fuc:1; Hex:9; HexNAc:6; NeuNAc:2}

>sp|AFG99160|A/Philippines/2/1982_498:508+{Fuc:2; Hex:3; HexNAc:6; NeuNAc:1}
(Carbamidomethyl)-N(HexNAc)GTYDHDVYR{Fuc:2; Hex:3; HexNAc:6; NeuNAc:1}

>sp|AFG99160|A/Philippines/2/1982_498:508+{Fuc:2; Hex:4; HexNAc:3}
(Carbamidomethyl)-N(HexNAc)GTYDHDVYR{Fuc:2; Hex:4; HexNAc:3}

>sp|AFG99160|A/Philippines/2/1982_498:508+{Fuc:2; Hex:5; HexNAc:4}
(Carbamidomethyl)-N(HexNAc)GTYDHDVYR{Fuc:2; Hex:5; HexNAc:4}

>sp|AFG99160|A/Philippines/2/1982_498:508+{Fuc:2; Hex:6; HexNAc:4}
(Carbamidomethyl)-N(HexNAc)GTYDHDVYR{Fuc:2; Hex:6; HexNAc:4}

>sp|AFG99160|A/Philippines/2/1982_498:508+{Fuc:2; Hex:7; HexNAc:6}
(Carbamidomethyl)-N(HexNAc)GTYDHDVYR{Fuc:2; Hex:7; HexNAc:6}

>sp|AFG99160|A/Philippines/2/1982_498:508+{Fuc:3; Hex:5; HexNAc:3}
(Carbamidomethyl)-N(HexNAc)GTYDHDVYR{Fuc:3; Hex:5; HexNAc:3}

>sp|AFG99160|A/Philippines/2/1982_498:508+{Fuc:3; Hex:6; HexNAc:5; NeuNAc:1}
(Carbamidomethyl)-N(HexNAc)GTYDHDVYR{Fuc:3; Hex:6; HexNAc:5; NeuNAc:1}

>sp|AFG99160|A/Philippines/2/1982_498:508+{Hex:3; HexNAc:4; NeuNAc:2}
(Carbamidomethyl)-N(HexNAc)GTYDHDVYR{Hex:3; HexNAc:4; NeuNAc:2}

>sp|AFG99160|A/Philippines/2/1982_498:508+{Hex:3; HexNAc:5}
(Carbamidomethyl)-N(HexNAc)GTYDHDVYR{Hex:3; HexNAc:5}

>sp|AFG99160|A/Philippines/2/1982_498:508+{Hex:3; HexNAc:7}
(Carbamidomethyl)-N(HexNAc)GTYDHDVYR{Hex:3; HexNAc:7}

>sp|AFG99160|A/Philippines/2/1982_498:508+{Hex:3; HexNAc:8}
(Carbamidomethyl)-N(HexNAc)GTYDHDVYR{Hex:3; HexNAc:8}

>sp|AFG99160|A/Philippines/2/1982_498:508+{Hex:3; HexNAc:9}
(Carbamidomethyl)-N(HexNAc)GTYDHDVYR{Hex:3; HexNAc:9}

>sp|AFG99160|A/Philippines/2/1982_498:508+{Hex:4; HexNAc:5}
(Carbamidomethyl)-N(HexNAc)GTYDHDVYR{Hex:4; HexNAc:5}

>sp|AFG99160|A/Philippines/2/1982_498:508+{Hex:4; HexNAc:6}
(Carbamidomethyl)-N(HexNAc)GTYDHDVYR{Hex:4; HexNAc:6}

>sp|AFG99160|A/Philippines/2/1982_498:508+{Hex:4; HexNAc:7}
(Carbamidomethyl)-N(HexNAc)GTYDHDVYR{Hex:4; HexNAc:7}

>sp|AFG99160|A/Philippines/2/1982_498:508+{Hex:4; HexNAc:9}
(Carbamidomethyl)-N(HexNAc)GTYDHDVYR{Hex:4; HexNAc:9}

>sp|AFG99160|A/Philippines/2/1982_498:508+{Hex:5; HexNAc:2}
(Carbamidomethyl)-N(HexNAc)GTYDHDVYR{Hex:5; HexNAc:2}

>sp|AFG99160|A/Philippines/2/1982_498:508+{Hex:5; HexNAc:3}
(Carbamidomethyl)-N(HexNAc)GTYDHDVYR{Hex:5; HexNAc:3}

>sp|AFG99160|A/Philippines/2/1982_498:508+{Hex:5; HexNAc:4; NeuNAc:1}
(Carbamidomethyl)-N(HexNAc)GTYDHDVYR{Hex:5; HexNAc:4; NeuNAc:1}

>sp|AFG99160|A/Philippines/2/1982_498:508+{Hex:5; HexNAc:4}
(Carbamidomethyl)-N(HexNAc)GTYDHDVYR{Hex:5; HexNAc:4}

>sp|AFG99160|A/Philippines/2/1982_498:508+{Hex:5; HexNAc:5; NeuNAc:1}
(Carbamidomethyl)-N(HexNAc)GTYDHDVYR{Hex:5; HexNAc:5; NeuNAc:1}

>sp|AFG99160|A/Philippines/2/1982_498:508+{Hex:5; HexNAc:5}
(Carbamidomethyl)-N(HexNAc)GTYDHDVYR{Hex:5; HexNAc:5}

>sp|AFG99160|A/Philippines/2/1982_498:508+{Hex:5; HexNAc:8}
(Carbamidomethyl)-N(HexNAc)GTYDHDVYR{Hex:5; HexNAc:8}

>sp|AFG99160|A/Philippines/2/1982_498:508+{Hex:6; HexNAc:5; NeuNAc:1}
(Carbamidomethyl)-N(HexNAc)GTYDHDVYR{Hex:6; HexNAc:5; NeuNAc:1}

>sp|AFG99160|A/Philippines/2/1982_498:508+{Hex:6; HexNAc:5; NeuNAc:2}
(Carbamidomethyl)-N(HexNAc)GTYDHDVYR{Hex:6; HexNAc:5; NeuNAc:2}

>sp|AFG99160|A/Philippines/2/1982_498:508+{Hex:6; HexNAc:5}
(Carbamidomethyl)-N(HexNAc)GTYDHDVYR{Hex:6; HexNAc:5}

>sp|AFG99160|A/Philippines/2/1982_498:508+{Hex:6; HexNAc:6; NeuNAc:2}
(Carbamidomethyl)-N(HexNAc)GTYDHDVYR{Hex:6; HexNAc:6; NeuNAc:2}

>sp|AFG99160|A/Philippines/2/1982_498:508+{Hex:6; HexNAc:7}
(Carbamidomethyl)-N(HexNAc)GTYDHDVYR{Hex:6; HexNAc:7}

>sp|AFG99160|A/Philippines/2/1982_498:508+{Hex:7; HexNAc:8}
(Carbamidomethyl)-N(HexNAc)GTYDHDVYR{Hex:7; HexNAc:8}

>sp|AFG99160|A/Philippines/2/1982_498:508+{Hex:8; HexNAc:2}
(Carbamidomethyl)-N(HexNAc)GTYDHDVYR{Hex:8; HexNAc:2}

>sp|AFG99160|A/Philippines/2/1982_498:508+{Xyl:1; Fuc:1; Hex:3; HexNAc:2}
(Carbamidomethyl)-N(HexNAc)GTYDHDVYR{Xyl:1; Fuc:1; Hex:3; HexNAc:2}

>sp|AFG99160|A/Philippines/2/1982_254:271+{Fuc:1; Hex:10; HexNAc:9}
(Carbamidomethyl)-PGDILLIN(HexNAc)STGN(Deamidation)LIAPR{Fuc:1; Hex:10; HexNAc:9}

>sp|AFG99160|A/Philippines/2/1982_254:271+{Fuc:1; Hex:11; HexNAc:6}
(Carbamidomethyl)-PGDILLIN(HexNAc)STGN(Deamidation)LIAPR{Fuc:1; Hex:11; HexNAc:6}

>sp|AFG99160|A/Philippines/2/1982_254:271+{Fuc:1; Hex:3; HexNAc:3; GalS(NAc):1}
(Carbamidomethyl)-PGDILLIN(HexNAc)STGN(Deamidation)LIAPR{Fuc:1; Hex:3; HexNAc:3; GalS(NAc):1}

>sp|AFG99160|A/Philippines/2/1982_254:271+{Fuc:1; Hex:3; HexNAc:3}
(Carbamidomethyl)-PGDILLIN(HexNAc)STGN(Deamidation)LIAPR{Fuc:1; Hex:3; HexNAc:3}

>sp|AFG99160|A/Philippines/2/1982_254:271+{Fuc:1; Hex:3; HexNAc:4; GalS(NAc):2}
(Carbamidomethyl)-PGDILLIN(HexNAc)STGN(Deamidation)LIAPR{Fuc:1; Hex:3; HexNAc:4; GalS(NAc):2}

>sp|AFG99160|A/Philippines/2/1982_254:271+{Fuc:1; Hex:3; HexNAc:4}
(Carbamidomethyl)-PGDILLIN(HexNAc)STGN(Deamidation)LIAPR{Fuc:1; Hex:3; HexNAc:4}

>sp|AFG99160|A/Philippines/2/1982_254:271+{Fuc:1; Hex:3; HexNAc:5}
(Carbamidomethyl)-PGDILLIN(HexNAc)STGN(Deamidation)LIAPR{Fuc:1; Hex:3; HexNAc:5}

>sp|AFG99160|A/Philippines/2/1982_254:271+{Fuc:1; Hex:4; HexNAc:3; GalS(NAc):1}
(Carbamidomethyl)-PGDILLIN(HexNAc)STGN(Deamidation)LIAPR{Fuc:1; Hex:4; HexNAc:3; GalS(NAc):1}

>sp|AFG99160|A/Philippines/2/1982_254:271+{Fuc:1; Hex:4; HexNAc:3; NeuNAc:1}
(Carbamidomethyl)-PGDILLIN(HexNAc)STGN(Deamidation)LIAPR{Fuc:1; Hex:4; HexNAc:3; NeuNAc:1}

>sp|AFG99160|A/Philippines/2/1982_254:271+{Fuc:1; Hex:4; HexNAc:4; NeuNAc:1}
(Carbamidomethyl)-PGDILLIN(HexNAc)STGN(Deamidation)LIAPR{Fuc:1; Hex:4; HexNAc:4; NeuNAc:1}

>sp|AFG99160|A/Philippines/2/1982_254:271+{Fuc:1; Hex:4; HexNAc:4}
(Carbamidomethyl)-PGDILLIN(HexNAc)STGN(Deamidation)LIAPR{Fuc:1; Hex:4; HexNAc:4}

>sp|AFG99160|A/Philippines/2/1982_254:271+{Fuc:1; Hex:4; HexNAc:5; NeuNAc:1}
(Carbamidomethyl)-PGDILLIN(HexNAc)STGN(Deamidation)LIAPR{Fuc:1; Hex:4; HexNAc:5; NeuNAc:1}

>sp|AFG99160|A/Philippines/2/1982_254:271+{Fuc:1; Hex:4; HexNAc:5}
(Carbamidomethyl)-PGDILLIN(HexNAc)STGN(Deamidation)LIAPR{Fuc:1; Hex:4; HexNAc:5}

>sp|AFG99160|A/Philippines/2/1982_254:271+{Fuc:1; Hex:4; HexNAc:7}
(Carbamidomethyl)-PGDILLIN(HexNAc)STGN(Deamidation)LIAPR{Fuc:1; Hex:4; HexNAc:7}

>sp|AFG99160|A/Philippines/2/1982_254:271+{Fuc:1; Hex:5; HexNAc:2}
(Carbamidomethyl)-PGDILLIN(HexNAc)STGN(Deamidation)LIAPR{Fuc:1; Hex:5; HexNAc:2}

>sp|AFG99160|A/Philippines/2/1982_254:271+{Fuc:1; Hex:5; HexNAc:3; GalS(NAc):1}
(Carbamidomethyl)-PGDILLIN(HexNAc)STGN(Deamidation)LIAPR{Fuc:1; Hex:5; HexNAc:3; GalS(NAc):1}

>sp|AFG99160|A/Philippines/2/1982_254:271+{Fuc:1; Hex:6; HexNAc:3; NeuNAc:1}
(Carbamidomethyl)-PGDILLIN(HexNAc)STGN(Deamidation)LIAPR{Fuc:1; Hex:6; HexNAc:3; NeuNAc:1}

>sp|AFG99160|A/Philippines/2/1982_254:271+{Fuc:1; Hex:6; HexNAc:4; NeuNAc:1}
(Carbamidomethyl)-PGDILLIN(HexNAc)STGN(Deamidation)LIAPR{Fuc:1; Hex:6; HexNAc:4; NeuNAc:1}

>sp|AFG99160|A/Philippines/2/1982_254:271+{Fuc:1; Hex:6; HexNAc:4}
(Carbamidomethyl)-PGDILLIN(HexNAc)STGN(Deamidation)LIAPR{Fuc:1; Hex:6; HexNAc:4}

>sp|AFG99160|A/Philippines/2/1982_254:271+{Fuc:1; Hex:6; HexNAc:5; NeuNAc:1}
(Carbamidomethyl)-PGDILLIN(HexNAc)STGN(Deamidation)LIAPR{Fuc:1; Hex:6; HexNAc:5; NeuNAc:1}

>sp|AFG99160|A/Philippines/2/1982_254:271+{Fuc:1; Hex:6; HexNAc:5; NeuNAc:3}
(Carbamidomethyl)-PGDILLIN(HexNAc)STGN(Deamidation)LIAPR{Fuc:1; Hex:6; HexNAc:5; NeuNAc:3}

>sp|AFG99160|A/Philippines/2/1982_254:271+{Fuc:1; Hex:6; HexNAc:5}
(Carbamidomethyl)-PGDILLIN(HexNAc)STGN(Deamidation)LIAPR{Fuc:1; Hex:6; HexNAc:5}

>sp|AFG99160|A/Philippines/2/1982_254:271+{Fuc:1; Hex:6; HexNAc:6; NeuNAc:2}
(Carbamidomethyl)-PGDILLIN(HexNAc)STGN(Deamidation)LIAPR{Fuc:1; Hex:6; HexNAc:6; NeuNAc:2}

>sp|AFG99160|A/Philippines/2/1982_254:271+{Fuc:1; Hex:7; HexNAc:2}
(Carbamidomethyl)-PGDILLIN(HexNAc)STGN(Deamidation)LIAPR{Fuc:1; Hex:7; HexNAc:2}

>sp|AFG99160|A/Philippines/2/1982_254:271+{Fuc:1; Hex:7; HexNAc:4; NeuNAc:3}
(Carbamidomethyl)-PGDILLIN(HexNAc)STGN(Deamidation)LIAPR{Fuc:1; Hex:7; HexNAc:4; NeuNAc:3}

>sp|AFG99160|A/Philippines/2/1982_254:271+{Fuc:1; Hex:7; HexNAc:6; NeuNAc:1}
(Carbamidomethyl)-PGDILLIN(HexNAc)STGN(Deamidation)LIAPR{Fuc:1; Hex:7; HexNAc:6; NeuNAc:1}

>sp|AFG99160|A/Philippines/2/1982_254:271+{Fuc:1; Hex:7; HexNAc:6; NeuNAc:3}
(Carbamidomethyl)-PGDILLIN(HexNAc)STGN(Deamidation)LIAPR{Fuc:1; Hex:7; HexNAc:6; NeuNAc:3}

>sp|AFG99160|A/Philippines/2/1982_254:271+{Fuc:1; Hex:7; HexNAc:6; NeuNAc:4}
(Carbamidomethyl)-PGDILLIN(HexNAc)STGN(Deamidation)LIAPR{Fuc:1; Hex:7; HexNAc:6; NeuNAc:4}

>sp|AFG99160|A/Philippines/2/1982_254:271+{Fuc:1; Hex:7; HexNAc:6}
(Carbamidomethyl)-PGDILLIN(HexNAc)STGN(Deamidation)LIAPR{Fuc:1; Hex:7; HexNAc:6}

>sp|AFG99160|A/Philippines/2/1982_254:271+{Fuc:1; Hex:7; HexNAc:7; NeuNAc:2}
(Carbamidomethyl)-PGDILLIN(HexNAc)STGN(Deamidation)LIAPR{Fuc:1; Hex:7; HexNAc:7; NeuNAc:2}

>sp|AFG99160|A/Philippines/2/1982_254:271+{Fuc:1; Hex:7; HexNAc:7; NeuNAc:4}
(Carbamidomethyl)-PGDILLIN(HexNAc)STGN(Deamidation)LIAPR{Fuc:1; Hex:7; HexNAc:7; NeuNAc:4}

>sp|AFG99160|A/Philippines/2/1982_254:271+{Fuc:1; Hex:7; HexNAc:7}
(Carbamidomethyl)-PGDILLIN(HexNAc)STGN(Deamidation)LIAPR{Fuc:1; Hex:7; HexNAc:7}

>sp|AFG99160|A/Philippines/2/1982_254:271+{Fuc:1; Hex:7; HexNAc:9; NeuNAc:4}
(Carbamidomethyl)-PGDILLIN(HexNAc)STGN(Deamidation)LIAPR{Fuc:1; Hex:7; HexNAc:9; NeuNAc:4}

>sp|AFG99160|A/Philippines/2/1982_254:271+{Fuc:1; Hex:8; HexNAc:7; NeuNAc:4}
(Carbamidomethyl)-PGDILLIN(HexNAc)STGN(Deamidation)LIAPR{Fuc:1; Hex:8; HexNAc:7; NeuNAc:4}

>sp|AFG99160|A/Philippines/2/1982_254:271+{Fuc:1; Hex:9; HexNAc:6; NeuNAc:2}
(Carbamidomethyl)-PGDILLIN(HexNAc)STGN(Deamidation)LIAPR{Fuc:1; Hex:9; HexNAc:6; NeuNAc:2}

>sp|AFG99160|A/Philippines/2/1982_254:271+{Fuc:1; Hex:9; HexNAc:8}
(Carbamidomethyl)-PGDILLIN(HexNAc)STGN(Deamidation)LIAPR{Fuc:1; Hex:9; HexNAc:8}

>sp|AFG99160|A/Philippines/2/1982_254:271+{Fuc:2; Hex:3; HexNAc:3}
(Carbamidomethyl)-PGDILLIN(HexNAc)STGN(Deamidation)LIAPR{Fuc:2; Hex:3; HexNAc:3}

>sp|AFG99160|A/Philippines/2/1982_254:271+{Fuc:2; Hex:3; HexNAc:6; NeuNAc:1}
(Carbamidomethyl)-PGDILLIN(HexNAc)STGN(Deamidation)LIAPR{Fuc:2; Hex:3; HexNAc:6; NeuNAc:1}

>sp|AFG99160|A/Philippines/2/1982_254:271+{Fuc:2; Hex:4; HexNAc:4; NeuNAc:1}
(Carbamidomethyl)-PGDILLIN(HexNAc)STGN(Deamidation)LIAPR{Fuc:2; Hex:4; HexNAc:4; NeuNAc:1}

>sp|AFG99160|A/Philippines/2/1982_254:271+{Fuc:2; Hex:4; HexNAc:5; NeuNAc:1}
(Carbamidomethyl)-PGDILLIN(HexNAc)STGN(Deamidation)LIAPR{Fuc:2; Hex:4; HexNAc:5; NeuNAc:1}

>sp|AFG99160|A/Philippines/2/1982_254:271+{Fuc:2; Hex:5; HexNAc:3}
(Carbamidomethyl)-PGDILLIN(HexNAc)STGN(Deamidation)LIAPR{Fuc:2; Hex:5; HexNAc:3}

>sp|AFG99160|A/Philippines/2/1982_254:271+{Fuc:2; Hex:5; HexNAc:5}
(Carbamidomethyl)-PGDILLIN(HexNAc)STGN(Deamidation)LIAPR{Fuc:2; Hex:5; HexNAc:5}

>sp|AFG99160|A/Philippines/2/1982_254:271+{Fuc:2; Hex:6; HexNAc:5}
(Carbamidomethyl)-PGDILLIN(HexNAc)STGN(Deamidation)LIAPR{Fuc:2; Hex:6; HexNAc:5}

>sp|AFG99160|A/Philippines/2/1982_254:271+{Fuc:2; Hex:7; HexNAc:6}
(Carbamidomethyl)-PGDILLIN(HexNAc)STGN(Deamidation)LIAPR{Fuc:2; Hex:7; HexNAc:6}

>sp|AFG99160|A/Philippines/2/1982_254:271+{Fuc:3; Hex:4; HexNAc:3}
(Carbamidomethyl)-PGDILLIN(HexNAc)STGN(Deamidation)LIAPR{Fuc:3; Hex:4; HexNAc:3}

>sp|AFG99160|A/Philippines/2/1982_254:271+{Fuc:3; Hex:5; HexNAc:3}
(Carbamidomethyl)-PGDILLIN(HexNAc)STGN(Deamidation)LIAPR{Fuc:3; Hex:5; HexNAc:3}

>sp|AFG99160|A/Philippines/2/1982_254:271+{Fuc:3; Hex:6; HexNAc:4}
(Carbamidomethyl)-PGDILLIN(HexNAc)STGN(Deamidation)LIAPR{Fuc:3; Hex:6; HexNAc:4}

>sp|AFG99160|A/Philippines/2/1982_254:271+{Fuc:3; Hex:6; HexNAc:5}
(Carbamidomethyl)-PGDILLIN(HexNAc)STGN(Deamidation)LIAPR{Fuc:3; Hex:6; HexNAc:5}

>sp|AFG99160|A/Philippines/2/1982_254:271+{Fuc:4; Hex:5; HexNAc:4}
(Carbamidomethyl)-PGDILLIN(HexNAc)STGN(Deamidation)LIAPR{Fuc:4; Hex:5; HexNAc:4}

>sp|AFG99160|A/Philippines/2/1982_254:271+{Fuc:4; Hex:7; HexNAc:6; NeuNAc:1}
(Carbamidomethyl)-PGDILLIN(HexNAc)STGN(Deamidation)LIAPR{Fuc:4; Hex:7; HexNAc:6; NeuNAc:1}

>sp|AFG99160|A/Philippines/2/1982_254:271+{Fuc:4; Hex:7; HexNAc:6}
(Carbamidomethyl)-PGDILLIN(HexNAc)STGN(Deamidation)LIAPR{Fuc:4; Hex:7; HexNAc:6}

>sp|AFG99160|A/Philippines/2/1982_254:271+{Fuc:4; Hex:7; HexNAc:7}
(Carbamidomethyl)-PGDILLIN(HexNAc)STGN(Deamidation)LIAPR{Fuc:4; Hex:7; HexNAc:7}

>sp|AFG99160|A/Philippines/2/1982_254:271+{Fuc:4; Hex:8; HexNAc:5}
(Carbamidomethyl)-PGDILLIN(HexNAc)STGN(Deamidation)LIAPR{Fuc:4; Hex:8; HexNAc:5}

>sp|AFG99160|A/Philippines/2/1982_254:271+{Fuc:5; Hex:15; HexNAc:14; NeuNAc:2}
(Carbamidomethyl)-PGDILLIN(HexNAc)STGN(Deamidation)LIAPR{Fuc:5; Hex:15; HexNAc:14; NeuNAc:2}

>sp|AFG99160|A/Philippines/2/1982_254:271+{Fuc:5; Hex:5; HexNAc:4}
(Carbamidomethyl)-PGDILLIN(HexNAc)STGN(Deamidation)LIAPR{Fuc:5; Hex:5; HexNAc:4}

>sp|AFG99160|A/Philippines/2/1982_254:271+{Fuc:5; Hex:9; HexNAc:6}
(Carbamidomethyl)-PGDILLIN(HexNAc)STGN(Deamidation)LIAPR{Fuc:5; Hex:9; HexNAc:6}

>sp|AFG99160|A/Philippines/2/1982_254:271+{Hex:10; HexNAc:2}
(Carbamidomethyl)-PGDILLIN(HexNAc)STGN(Deamidation)LIAPR{Hex:10; HexNAc:2}

>sp|AFG99160|A/Philippines/2/1982_254:271+{Hex:11; HexNAc:11; NeuNAc:1}
(Carbamidomethyl)-PGDILLIN(HexNAc)STGN(Deamidation)LIAPR{Hex:11; HexNAc:11; NeuNAc:1}

>sp|AFG99160|A/Philippines/2/1982_254:271+{Hex:3; HexNAc:4; GalS(NAc):2}
(Carbamidomethyl)-PGDILLIN(HexNAc)STGN(Deamidation)LIAPR{Hex:3; HexNAc:4; GalS(NAc):2}

>sp|AFG99160|A/Philippines/2/1982_254:271+{Hex:3; HexNAc:5}
(Carbamidomethyl)-PGDILLIN(HexNAc)STGN(Deamidation)LIAPR{Hex:3; HexNAc:5}

>sp|AFG99160|A/Philippines/2/1982_254:271+{Hex:3; HexNAc:8}
(Carbamidomethyl)-PGDILLIN(HexNAc)STGN(Deamidation)LIAPR{Hex:3; HexNAc:8}

>sp|AFG99160|A/Philippines/2/1982_254:271+{Hex:4; HexNAc:2}
(Carbamidomethyl)-PGDILLIN(HexNAc)STGN(Deamidation)LIAPR{Hex:4; HexNAc:2}

>sp|AFG99160|A/Philippines/2/1982_254:271+{Hex:4; HexNAc:3; GalS(NAc):1}
(Carbamidomethyl)-PGDILLIN(HexNAc)STGN(Deamidation)LIAPR{Hex:4; HexNAc:3; GalS(NAc):1}

>sp|AFG99160|A/Philippines/2/1982_254:271+{Hex:4; HexNAc:3; NeuNAc:1}
(Carbamidomethyl)-PGDILLIN(HexNAc)STGN(Deamidation)LIAPR{Hex:4; HexNAc:3; NeuNAc:1}

>sp|AFG99160|A/Philippines/2/1982_254:271+{Hex:4; HexNAc:4; GalS:1; NeuNAc:1}
(Carbamidomethyl)-PGDILLIN(HexNAc)STGN(Deamidation)LIAPR{Hex:4; HexNAc:4; GalS:1; NeuNAc:1}

>sp|AFG99160|A/Philippines/2/1982_254:271+{Hex:4; HexNAc:5; NeuNAc:2}
(Carbamidomethyl)-PGDILLIN(HexNAc)STGN(Deamidation)LIAPR{Hex:4; HexNAc:5; NeuNAc:2}

>sp|AFG99160|A/Philippines/2/1982_254:271+{Hex:4; HexNAc:8}
(Carbamidomethyl)-PGDILLIN(HexNAc)STGN(Deamidation)LIAPR{Hex:4; HexNAc:8}

>sp|AFG99160|A/Philippines/2/1982_254:271+{Hex:5; HexNAc:3; NeuNAc:1}
(Carbamidomethyl)-PGDILLIN(HexNAc)STGN(Deamidation)LIAPR{Hex:5; HexNAc:3; NeuNAc:1}

>sp|AFG99160|A/Philippines/2/1982_254:271+{Hex:6; HexNAc:10}
(Carbamidomethyl)-PGDILLIN(HexNAc)STGN(Deamidation)LIAPR{Hex:6; HexNAc:10}

>sp|AFG99160|A/Philippines/2/1982_254:271+{Hex:6; HexNAc:7}
(Carbamidomethyl)-PGDILLIN(HexNAc)STGN(Deamidation)LIAPR{Hex:6; HexNAc:7}

>sp|AFG99160|A/Philippines/2/1982_254:271+{Hex:7; HexNAc:6; NeuNAc:4}
(Carbamidomethyl)-PGDILLIN(HexNAc)STGN(Deamidation)LIAPR{Hex:7; HexNAc:6; NeuNAc:4}

>sp|AFG99160|A/Philippines/2/1982_254:271+{Hex:7; HexNAc:6}
(Carbamidomethyl)-PGDILLIN(HexNAc)STGN(Deamidation)LIAPR{Hex:7; HexNAc:6}

>sp|AFG99160|A/Philippines/2/1982_254:271+{Hex:7; HexNAc:8}
(Carbamidomethyl)-PGDILLIN(HexNAc)STGN(Deamidation)LIAPR{Hex:7; HexNAc:8}

>sp|AFG99160|A/Philippines/2/1982_254:271+{Fuc:1; Hex:10; HexNAc:9}
(Carbamidomethyl)-PGDILLIN(HexNAc)STGNLIAPR{Fuc:1; Hex:10; HexNAc:9}

>sp|AFG99160|A/Philippines/2/1982_254:271+{Fuc:1; Hex:11; HexNAc:6}
(Carbamidomethyl)-PGDILLIN(HexNAc)STGNLIAPR{Fuc:1; Hex:11; HexNAc:6}

>sp|AFG99160|A/Philippines/2/1982_254:271+{Fuc:1; Hex:3; HexNAc:4; GalS(NAc):2}
(Carbamidomethyl)-PGDILLIN(HexNAc)STGNLIAPR{Fuc:1; Hex:3; HexNAc:4; GalS(NAc):2}

>sp|AFG99160|A/Philippines/2/1982_254:271+{Fuc:1; Hex:3; HexNAc:6; NeuNAc:1}
(Carbamidomethyl)-PGDILLIN(HexNAc)STGNLIAPR{Fuc:1; Hex:3; HexNAc:6; NeuNAc:1}

>sp|AFG99160|A/Philippines/2/1982_254:271+{Fuc:1; Hex:3; HexNAc:7}
(Carbamidomethyl)-PGDILLIN(HexNAc)STGNLIAPR{Fuc:1; Hex:3; HexNAc:7}

>sp|AFG99160|A/Philippines/2/1982_254:271+{Fuc:1; Hex:4; HexNAc:5; NeuNAc:2}
(Carbamidomethyl)-PGDILLIN(HexNAc)STGNLIAPR{Fuc:1; Hex:4; HexNAc:5; NeuNAc:2}

>sp|AFG99160|A/Philippines/2/1982_254:271+{Fuc:1; Hex:4; HexNAc:7}
(Carbamidomethyl)-PGDILLIN(HexNAc)STGNLIAPR{Fuc:1; Hex:4; HexNAc:7}

>sp|AFG99160|A/Philippines/2/1982_254:271+{Fuc:1; Hex:5; HexNAc:3; GalS(NAc):1}
(Carbamidomethyl)-PGDILLIN(HexNAc)STGNLIAPR{Fuc:1; Hex:5; HexNAc:3; GalS(NAc):1}

>sp|AFG99160|A/Philippines/2/1982_254:271+{Fuc:1; Hex:5; HexNAc:5}
(Carbamidomethyl)-PGDILLIN(HexNAc)STGNLIAPR{Fuc:1; Hex:5; HexNAc:5}

>sp|AFG99160|A/Philippines/2/1982_254:271+{Fuc:1; Hex:6; HexNAc:3}
(Carbamidomethyl)-PGDILLIN(HexNAc)STGNLIAPR{Fuc:1; Hex:6; HexNAc:3}

>sp|AFG99160|A/Philippines/2/1982_254:271+{Fuc:1; Hex:7; HexNAc:10; NeuNAc:4}
(Carbamidomethyl)-PGDILLIN(HexNAc)STGNLIAPR{Fuc:1; Hex:7; HexNAc:10; NeuNAc:4}

>sp|AFG99160|A/Philippines/2/1982_254:271+{Fuc:1; Hex:7; HexNAc:6; NeuNGc:4}
(Carbamidomethyl)-PGDILLIN(HexNAc)STGNLIAPR{Fuc:1; Hex:7; HexNAc:6; NeuNGc:4}

>sp|AFG99160|A/Philippines/2/1982_254:271+{Fuc:1; Hex:7; HexNAc:6}
(Carbamidomethyl)-PGDILLIN(HexNAc)STGNLIAPR{Fuc:1; Hex:7; HexNAc:6}

>sp|AFG99160|A/Philippines/2/1982_254:271+{Fuc:1; Hex:7; HexNAc:7; NeuNAc:4}
(Carbamidomethyl)-PGDILLIN(HexNAc)STGNLIAPR{Fuc:1; Hex:7; HexNAc:7; NeuNAc:4}

>sp|AFG99160|A/Philippines/2/1982_254:271+{Fuc:1; Hex:7; HexNAc:7}
(Carbamidomethyl)-PGDILLIN(HexNAc)STGNLIAPR{Fuc:1; Hex:7; HexNAc:7}

>sp|AFG99160|A/Philippines/2/1982_254:271+{Fuc:1; Hex:9; HexNAc:6; NeuNAc:2}
(Carbamidomethyl)-PGDILLIN(HexNAc)STGNLIAPR{Fuc:1; Hex:9; HexNAc:6; NeuNAc:2}

>sp|AFG99160|A/Philippines/2/1982_254:271+{Fuc:1; Hex:9; HexNAc:8; NeuNAc:4}
(Carbamidomethyl)-PGDILLIN(HexNAc)STGNLIAPR{Fuc:1; Hex:9; HexNAc:8; NeuNAc:4}

>sp|AFG99160|A/Philippines/2/1982_254:271+{Fuc:2; Hex:3; HexNAc:6; NeuNAc:1}
(Carbamidomethyl)-PGDILLIN(HexNAc)STGNLIAPR{Fuc:2; Hex:3; HexNAc:6; NeuNAc:1}

>sp|AFG99160|A/Philippines/2/1982_254:271+{Fuc:2; Hex:4; HexNAc:4; NeuNAc:1}
(Carbamidomethyl)-PGDILLIN(HexNAc)STGNLIAPR{Fuc:2; Hex:4; HexNAc:4; NeuNAc:1}

>sp|AFG99160|A/Philippines/2/1982_254:271+{Fuc:2; Hex:4; HexNAc:5; NeuNAc:1}
(Carbamidomethyl)-PGDILLIN(HexNAc)STGNLIAPR{Fuc:2; Hex:4; HexNAc:5; NeuNAc:1}

>sp|AFG99160|A/Philippines/2/1982_254:271+{Fuc:2; Hex:4; HexNAc:6}
(Carbamidomethyl)-PGDILLIN(HexNAc)STGNLIAPR{Fuc:2; Hex:4; HexNAc:6}

>sp|AFG99160|A/Philippines/2/1982_254:271+{Fuc:3; Hex:4; HexNAc:3}
(Carbamidomethyl)-PGDILLIN(HexNAc)STGNLIAPR{Fuc:3; Hex:4; HexNAc:3}

>sp|AFG99160|A/Philippines/2/1982_254:271+{Fuc:3; Hex:5; HexNAc:3}
(Carbamidomethyl)-PGDILLIN(HexNAc)STGNLIAPR{Fuc:3; Hex:5; HexNAc:3}

>sp|AFG99160|A/Philippines/2/1982_254:271+{Fuc:4; Hex:6; HexNAc:6}
(Carbamidomethyl)-PGDILLIN(HexNAc)STGNLIAPR{Fuc:4; Hex:6; HexNAc:6}

>sp|AFG99160|A/Philippines/2/1982_254:271+{Fuc:4; Hex:7; HexNAc:7}
(Carbamidomethyl)-PGDILLIN(HexNAc)STGNLIAPR{Fuc:4; Hex:7; HexNAc:7}

>sp|AFG99160|A/Philippines/2/1982_254:271+{Fuc:5; Hex:7; HexNAc:6}
(Carbamidomethyl)-PGDILLIN(HexNAc)STGNLIAPR{Fuc:5; Hex:7; HexNAc:6}

>sp|AFG99160|A/Philippines/2/1982_254:271+{Fuc:6; Hex:15; HexNAc:14; NeuNAc:2}
(Carbamidomethyl)-PGDILLIN(HexNAc)STGNLIAPR{Fuc:6; Hex:15; HexNAc:14; NeuNAc:2}

>sp|AFG99160|A/Philippines/2/1982_254:271+{Hex:10; HexNAc:2}
(Carbamidomethyl)-PGDILLIN(HexNAc)STGNLIAPR{Hex:10; HexNAc:2}

>sp|AFG99160|A/Philippines/2/1982_254:271+{Hex:11; HexNAc:2}
(Carbamidomethyl)-PGDILLIN(HexNAc)STGNLIAPR{Hex:11; HexNAc:2}

>sp|AFG99160|A/Philippines/2/1982_254:271+{Hex:3; HexNAc:2}
(Carbamidomethyl)-PGDILLIN(HexNAc)STGNLIAPR{Hex:3; HexNAc:2}

>sp|AFG99160|A/Philippines/2/1982_254:271+{Hex:3; HexNAc:3; GalS(NAc):1}
(Carbamidomethyl)-PGDILLIN(HexNAc)STGNLIAPR{Hex:3; HexNAc:3; GalS(NAc):1}

>sp|AFG99160|A/Philippines/2/1982_254:271+{Hex:3; HexNAc:4; GalS(NAc):2}
(Carbamidomethyl)-PGDILLIN(HexNAc)STGNLIAPR{Hex:3; HexNAc:4; GalS(NAc):2}

>sp|AFG99160|A/Philippines/2/1982_254:271+{Hex:3; HexNAc:4; NeuNAc:2}
(Carbamidomethyl)-PGDILLIN(HexNAc)STGNLIAPR{Hex:3; HexNAc:4; NeuNAc:2}

>sp|AFG99160|A/Philippines/2/1982_254:271+{Hex:4; HexNAc:3; GalS(NAc):1}
(Carbamidomethyl)-PGDILLIN(HexNAc)STGNLIAPR{Hex:4; HexNAc:3; GalS(NAc):1}

>sp|AFG99160|A/Philippines/2/1982_254:271+{Hex:4; HexNAc:4; GalS:1; NeuNAc:1}
(Carbamidomethyl)-PGDILLIN(HexNAc)STGNLIAPR{Hex:4; HexNAc:4; GalS:1; NeuNAc:1}

>sp|AFG99160|A/Philippines/2/1982_254:271+{Hex:4; HexNAc:4; NeuNAc:1}
(Carbamidomethyl)-PGDILLIN(HexNAc)STGNLIAPR{Hex:4; HexNAc:4; NeuNAc:1}

>sp|AFG99160|A/Philippines/2/1982_254:271+{Hex:4; HexNAc:7}
(Carbamidomethyl)-PGDILLIN(HexNAc)STGNLIAPR{Hex:4; HexNAc:7}

>sp|AFG99160|A/Philippines/2/1982_254:271+{Hex:5; HexNAc:3; NeuNAc:1}
(Carbamidomethyl)-PGDILLIN(HexNAc)STGNLIAPR{Hex:5; HexNAc:3; NeuNAc:1}

>sp|AFG99160|A/Philippines/2/1982_254:271+{Hex:5; HexNAc:5; GalS:1; NeuNAc:1}
(Carbamidomethyl)-PGDILLIN(HexNAc)STGNLIAPR{Hex:5; HexNAc:5; GalS:1; NeuNAc:1}

>sp|AFG99160|A/Philippines/2/1982_254:271+{Hex:5; HexNAc:5}
(Carbamidomethyl)-PGDILLIN(HexNAc)STGNLIAPR{Hex:5; HexNAc:5}

>sp|AFG99160|A/Philippines/2/1982_254:271+{Hex:5; HexNAc:8}
(Carbamidomethyl)-PGDILLIN(HexNAc)STGNLIAPR{Hex:5; HexNAc:8}

>sp|AFG99160|A/Philippines/2/1982_254:271+{Hex:6; HexNAc:4}
(Carbamidomethyl)-PGDILLIN(HexNAc)STGNLIAPR{Hex:6; HexNAc:4}

>sp|AFG99160|A/Philippines/2/1982_285:315+{Fuc:1; Hex:10; HexNAc:9}
(Carbamidomethyl)-SDAPIGTC(Carbamidomethyl)SSEC(Carbamidomethyl)ITPN(HexNAc)GSIPN(Deamidation)DKPFQNVNK{Fuc:1; Hex:10; HexNAc:9}

>sp|AFG99160|A/Philippines/2/1982_285:315+{Fuc:1; Hex:3; HexNAc:3; GalS(NAc):1}
(Carbamidomethyl)-SDAPIGTC(Carbamidomethyl)SSEC(Carbamidomethyl)ITPN(HexNAc)GSIPN(Deamidation)DKPFQNVNK{Fuc:1; Hex:3; HexNAc:3; GalS(NAc):1}

>sp|AFG99160|A/Philippines/2/1982_285:315+{Fuc:1; Hex:3; HexNAc:4; GalS:1; GalS(NAc):1}
(Carbamidomethyl)-SDAPIGTC(Carbamidomethyl)SSEC(Carbamidomethyl)ITPN(HexNAc)GSIPN(Deamidation)DKPFQNVNK{Fuc:1; Hex:3; HexNAc:4; GalS:1; GalS(NAc):1}

>sp|AFG99160|A/Philippines/2/1982_285:315+{Fuc:1; Hex:3; HexNAc:4; NeuNAc:1}
(Carbamidomethyl)-SDAPIGTC(Carbamidomethyl)SSEC(Carbamidomethyl)ITPN(HexNAc)GSIPN(Deamidation)DKPFQNVNK{Fuc:1; Hex:3; HexNAc:4; NeuNAc:1}

>sp|AFG99160|A/Philippines/2/1982_285:315+{Fuc:1; Hex:3; HexNAc:5}
(Carbamidomethyl)-SDAPIGTC(Carbamidomethyl)SSEC(Carbamidomethyl)ITPN(HexNAc)GSIPN(Deamidation)DKPFQNVNK{Fuc:1; Hex:3; HexNAc:5}

>sp|AFG99160|A/Philippines/2/1982_285:315+{Fuc:1; Hex:3; HexNAc:6; NeuNAc:1}
(Carbamidomethyl)-SDAPIGTC(Carbamidomethyl)SSEC(Carbamidomethyl)ITPN(HexNAc)GSIPN(Deamidation)DKPFQNVNK{Fuc:1; Hex:3; HexNAc:6; NeuNAc:1}

>sp|AFG99160|A/Philippines/2/1982_285:315+{Fuc:1; Hex:3; HexNAc:6; NeuNAc:2}
(Carbamidomethyl)-SDAPIGTC(Carbamidomethyl)SSEC(Carbamidomethyl)ITPN(HexNAc)GSIPN(Deamidation)DKPFQNVNK{Fuc:1; Hex:3; HexNAc:6; NeuNAc:2}

>sp|AFG99160|A/Philippines/2/1982_285:315+{Fuc:1; Hex:3; HexNAc:6}
(Carbamidomethyl)-SDAPIGTC(Carbamidomethyl)SSEC(Carbamidomethyl)ITPN(HexNAc)GSIPN(Deamidation)DKPFQNVNK{Fuc:1; Hex:3; HexNAc:6}

>sp|AFG99160|A/Philippines/2/1982_285:315+{Fuc:1; Hex:3; HexNAc:7}
(Carbamidomethyl)-SDAPIGTC(Carbamidomethyl)SSEC(Carbamidomethyl)ITPN(HexNAc)GSIPN(Deamidation)DKPFQNVNK{Fuc:1; Hex:3; HexNAc:7}

>sp|AFG99160|A/Philippines/2/1982_285:315+{Fuc:1; Hex:3; HexNAc:8}
(Carbamidomethyl)-SDAPIGTC(Carbamidomethyl)SSEC(Carbamidomethyl)ITPN(HexNAc)GSIPN(Deamidation)DKPFQNVNK{Fuc:1; Hex:3; HexNAc:8}

>sp|AFG99160|A/Philippines/2/1982_285:315+{Fuc:1; Hex:4; HexNAc:3; GalS(NAc):1}
(Carbamidomethyl)-SDAPIGTC(Carbamidomethyl)SSEC(Carbamidomethyl)ITPN(HexNAc)GSIPN(Deamidation)DKPFQNVNK{Fuc:1; Hex:4; HexNAc:3; GalS(NAc):1}

>sp|AFG99160|A/Philippines/2/1982_285:315+{Fuc:1; Hex:4; HexNAc:4; GalS(NAc):1; NeuNAc:1}
(Carbamidomethyl)-SDAPIGTC(Carbamidomethyl)SSEC(Carbamidomethyl)ITPN(HexNAc)GSIPN(Deamidation)DKPFQNVNK{Fuc:1; Hex:4; HexNAc:4; GalS(NAc):1; NeuNAc:1}

>sp|AFG99160|A/Philippines/2/1982_285:315+{Fuc:1; Hex:4; HexNAc:4; GalS(NAc):1}
(Carbamidomethyl)-SDAPIGTC(Carbamidomethyl)SSEC(Carbamidomethyl)ITPN(HexNAc)GSIPN(Deamidation)DKPFQNVNK{Fuc:1; Hex:4; HexNAc:4; GalS(NAc):1}

>sp|AFG99160|A/Philippines/2/1982_285:315+{Fuc:1; Hex:4; HexNAc:4; GalS:1; NeuNAc:1}
(Carbamidomethyl)-SDAPIGTC(Carbamidomethyl)SSEC(Carbamidomethyl)ITPN(HexNAc)GSIPN(Deamidation)DKPFQNVNK{Fuc:1; Hex:4; HexNAc:4; GalS:1; NeuNAc:1}

>sp|AFG99160|A/Philippines/2/1982_285:315+{Fuc:1; Hex:4; HexNAc:4; NeuNAc:1}
(Carbamidomethyl)-SDAPIGTC(Carbamidomethyl)SSEC(Carbamidomethyl)ITPN(HexNAc)GSIPN(Deamidation)DKPFQNVNK{Fuc:1; Hex:4; HexNAc:4; NeuNAc:1}

>sp|AFG99160|A/Philippines/2/1982_285:315+{Fuc:1; Hex:4; HexNAc:5; NeuNAc:1}
(Carbamidomethyl)-SDAPIGTC(Carbamidomethyl)SSEC(Carbamidomethyl)ITPN(HexNAc)GSIPN(Deamidation)DKPFQNVNK{Fuc:1; Hex:4; HexNAc:5; NeuNAc:1}

>sp|AFG99160|A/Philippines/2/1982_285:315+{Fuc:1; Hex:4; HexNAc:5; NeuNAc:2}
(Carbamidomethyl)-SDAPIGTC(Carbamidomethyl)SSEC(Carbamidomethyl)ITPN(HexNAc)GSIPN(Deamidation)DKPFQNVNK{Fuc:1; Hex:4; HexNAc:5; NeuNAc:2}

>sp|AFG99160|A/Philippines/2/1982_285:315+{Fuc:1; Hex:4; HexNAc:5}
(Carbamidomethyl)-SDAPIGTC(Carbamidomethyl)SSEC(Carbamidomethyl)ITPN(HexNAc)GSIPN(Deamidation)DKPFQNVNK{Fuc:1; Hex:4; HexNAc:5}

>sp|AFG99160|A/Philippines/2/1982_285:315+{Fuc:1; Hex:4; HexNAc:6}
(Carbamidomethyl)-SDAPIGTC(Carbamidomethyl)SSEC(Carbamidomethyl)ITPN(HexNAc)GSIPN(Deamidation)DKPFQNVNK{Fuc:1; Hex:4; HexNAc:6}

>sp|AFG99160|A/Philippines/2/1982_285:315+{Fuc:1; Hex:4; HexNAc:7}
(Carbamidomethyl)-SDAPIGTC(Carbamidomethyl)SSEC(Carbamidomethyl)ITPN(HexNAc)GSIPN(Deamidation)DKPFQNVNK{Fuc:1; Hex:4; HexNAc:7}

>sp|AFG99160|A/Philippines/2/1982_285:315+{Fuc:1; Hex:4; HexNAc:9}
(Carbamidomethyl)-SDAPIGTC(Carbamidomethyl)SSEC(Carbamidomethyl)ITPN(HexNAc)GSIPN(Deamidation)DKPFQNVNK{Fuc:1; Hex:4; HexNAc:9}

>sp|AFG99160|A/Philippines/2/1982_285:315+{Fuc:1; Hex:5; HexNAc:2}
(Carbamidomethyl)-SDAPIGTC(Carbamidomethyl)SSEC(Carbamidomethyl)ITPN(HexNAc)GSIPN(Deamidation)DKPFQNVNK{Fuc:1; Hex:5; HexNAc:2}

>sp|AFG99160|A/Philippines/2/1982_285:315+{Fuc:1; Hex:5; HexNAc:4; NeuNAc:1}
(Carbamidomethyl)-SDAPIGTC(Carbamidomethyl)SSEC(Carbamidomethyl)ITPN(HexNAc)GSIPN(Deamidation)DKPFQNVNK{Fuc:1; Hex:5; HexNAc:4; NeuNAc:1}

>sp|AFG99160|A/Philippines/2/1982_285:315+{Fuc:1; Hex:5; HexNAc:4; NeuNAc:2}
(Carbamidomethyl)-SDAPIGTC(Carbamidomethyl)SSEC(Carbamidomethyl)ITPN(HexNAc)GSIPN(Deamidation)DKPFQNVNK{Fuc:1; Hex:5; HexNAc:4; NeuNAc:2}

>sp|AFG99160|A/Philippines/2/1982_285:315+{Fuc:1; Hex:5; HexNAc:4; NeuNGc:2}
(Carbamidomethyl)-SDAPIGTC(Carbamidomethyl)SSEC(Carbamidomethyl)ITPN(HexNAc)GSIPN(Deamidation)DKPFQNVNK{Fuc:1; Hex:5; HexNAc:4; NeuNGc:2}

>sp|AFG99160|A/Philippines/2/1982_285:315+{Fuc:1; Hex:5; HexNAc:4}
(Carbamidomethyl)-SDAPIGTC(Carbamidomethyl)SSEC(Carbamidomethyl)ITPN(HexNAc)GSIPN(Deamidation)DKPFQNVNK{Fuc:1; Hex:5; HexNAc:4}

>sp|AFG99160|A/Philippines/2/1982_285:315+{Fuc:1; Hex:5; HexNAc:6}
(Carbamidomethyl)-SDAPIGTC(Carbamidomethyl)SSEC(Carbamidomethyl)ITPN(HexNAc)GSIPN(Deamidation)DKPFQNVNK{Fuc:1; Hex:5; HexNAc:6}

>sp|AFG99160|A/Philippines/2/1982_285:315+{Fuc:1; Hex:6; HexNAc:2}
(Carbamidomethyl)-SDAPIGTC(Carbamidomethyl)SSEC(Carbamidomethyl)ITPN(HexNAc)GSIPN(Deamidation)DKPFQNVNK{Fuc:1; Hex:6; HexNAc:2}

>sp|AFG99160|A/Philippines/2/1982_285:315+{Fuc:1; Hex:6; HexNAc:3; NeuNAc:1}
(Carbamidomethyl)-SDAPIGTC(Carbamidomethyl)SSEC(Carbamidomethyl)ITPN(HexNAc)GSIPN(Deamidation)DKPFQNVNK{Fuc:1; Hex:6; HexNAc:3; NeuNAc:1}

>sp|AFG99160|A/Philippines/2/1982_285:315+{Fuc:1; Hex:6; HexNAc:3}
(Carbamidomethyl)-SDAPIGTC(Carbamidomethyl)SSEC(Carbamidomethyl)ITPN(HexNAc)GSIPN(Deamidation)DKPFQNVNK{Fuc:1; Hex:6; HexNAc:3}

>sp|AFG99160|A/Philippines/2/1982_285:315+{Fuc:1; Hex:6; HexNAc:4; NeuNAc:1}
(Carbamidomethyl)-SDAPIGTC(Carbamidomethyl)SSEC(Carbamidomethyl)ITPN(HexNAc)GSIPN(Deamidation)DKPFQNVNK{Fuc:1; Hex:6; HexNAc:4; NeuNAc:1}

>sp|AFG99160|A/Philippines/2/1982_285:315+{Fuc:1; Hex:6; HexNAc:5; NeuNAc:1}
(Carbamidomethyl)-SDAPIGTC(Carbamidomethyl)SSEC(Carbamidomethyl)ITPN(HexNAc)GSIPN(Deamidation)DKPFQNVNK{Fuc:1; Hex:6; HexNAc:5; NeuNAc:1}

>sp|AFG99160|A/Philippines/2/1982_285:315+{Fuc:1; Hex:6; HexNAc:5; NeuNAc:2}
(Carbamidomethyl)-SDAPIGTC(Carbamidomethyl)SSEC(Carbamidomethyl)ITPN(HexNAc)GSIPN(Deamidation)DKPFQNVNK{Fuc:1; Hex:6; HexNAc:5; NeuNAc:2}

>sp|AFG99160|A/Philippines/2/1982_285:315+{Fuc:1; Hex:6; HexNAc:5; NeuNAc:3}
(Carbamidomethyl)-SDAPIGTC(Carbamidomethyl)SSEC(Carbamidomethyl)ITPN(HexNAc)GSIPN(Deamidation)DKPFQNVNK{Fuc:1; Hex:6; HexNAc:5; NeuNAc:3}

>sp|AFG99160|A/Philippines/2/1982_285:315+{Fuc:1; Hex:6; HexNAc:6; NeuNAc:2}
(Carbamidomethyl)-SDAPIGTC(Carbamidomethyl)SSEC(Carbamidomethyl)ITPN(HexNAc)GSIPN(Deamidation)DKPFQNVNK{Fuc:1; Hex:6; HexNAc:6; NeuNAc:2}

>sp|AFG99160|A/Philippines/2/1982_285:315+{Fuc:1; Hex:6; HexNAc:7; NeuNAc:4}
(Carbamidomethyl)-SDAPIGTC(Carbamidomethyl)SSEC(Carbamidomethyl)ITPN(HexNAc)GSIPN(Deamidation)DKPFQNVNK{Fuc:1; Hex:6; HexNAc:7; NeuNAc:4}

>sp|AFG99160|A/Philippines/2/1982_285:315+{Fuc:1; Hex:6; HexNAc:7}
(Carbamidomethyl)-SDAPIGTC(Carbamidomethyl)SSEC(Carbamidomethyl)ITPN(HexNAc)GSIPN(Deamidation)DKPFQNVNK{Fuc:1; Hex:6; HexNAc:7}

>sp|AFG99160|A/Philippines/2/1982_285:315+{Fuc:1; Hex:7; HexNAc:10; NeuNAc:4}
(Carbamidomethyl)-SDAPIGTC(Carbamidomethyl)SSEC(Carbamidomethyl)ITPN(HexNAc)GSIPN(Deamidation)DKPFQNVNK{Fuc:1; Hex:7; HexNAc:10; NeuNAc:4}

>sp|AFG99160|A/Philippines/2/1982_285:315+{Fuc:1; Hex:7; HexNAc:2}
(Carbamidomethyl)-SDAPIGTC(Carbamidomethyl)SSEC(Carbamidomethyl)ITPN(HexNAc)GSIPN(Deamidation)DKPFQNVNK{Fuc:1; Hex:7; HexNAc:2}

>sp|AFG99160|A/Philippines/2/1982_285:315+{Fuc:1; Hex:7; HexNAc:6; NeuNAc:3}
(Carbamidomethyl)-SDAPIGTC(Carbamidomethyl)SSEC(Carbamidomethyl)ITPN(HexNAc)GSIPN(Deamidation)DKPFQNVNK{Fuc:1; Hex:7; HexNAc:6; NeuNAc:3}

>sp|AFG99160|A/Philippines/2/1982_285:315+{Fuc:1; Hex:7; HexNAc:7; NeuNAc:2}
(Carbamidomethyl)-SDAPIGTC(Carbamidomethyl)SSEC(Carbamidomethyl)ITPN(HexNAc)GSIPN(Deamidation)DKPFQNVNK{Fuc:1; Hex:7; HexNAc:7; NeuNAc:2}

>sp|AFG99160|A/Philippines/2/1982_285:315+{Fuc:1; Hex:7; HexNAc:9; NeuNAc:4}
(Carbamidomethyl)-SDAPIGTC(Carbamidomethyl)SSEC(Carbamidomethyl)ITPN(HexNAc)GSIPN(Deamidation)DKPFQNVNK{Fuc:1; Hex:7; HexNAc:9; NeuNAc:4}

>sp|AFG99160|A/Philippines/2/1982_285:315+{Fuc:1; Hex:8; HexNAc:7; NeuNAc:4}
(Carbamidomethyl)-SDAPIGTC(Carbamidomethyl)SSEC(Carbamidomethyl)ITPN(HexNAc)GSIPN(Deamidation)DKPFQNVNK{Fuc:1; Hex:8; HexNAc:7; NeuNAc:4}

>sp|AFG99160|A/Philippines/2/1982_285:315+{Fuc:1; Hex:8; HexNAc:7}
(Carbamidomethyl)-SDAPIGTC(Carbamidomethyl)SSEC(Carbamidomethyl)ITPN(HexNAc)GSIPN(Deamidation)DKPFQNVNK{Fuc:1; Hex:8; HexNAc:7}

>sp|AFG99160|A/Philippines/2/1982_285:315+{Fuc:1; Hex:9; HexNAc:8}
(Carbamidomethyl)-SDAPIGTC(Carbamidomethyl)SSEC(Carbamidomethyl)ITPN(HexNAc)GSIPN(Deamidation)DKPFQNVNK{Fuc:1; Hex:9; HexNAc:8}

>sp|AFG99160|A/Philippines/2/1982_285:315+{Fuc:2; Hex:3; HexNAc:3}
(Carbamidomethyl)-SDAPIGTC(Carbamidomethyl)SSEC(Carbamidomethyl)ITPN(HexNAc)GSIPN(Deamidation)DKPFQNVNK{Fuc:2; Hex:3; HexNAc:3}

>sp|AFG99160|A/Philippines/2/1982_285:315+{Fuc:2; Hex:3; HexNAc:6; NeuNAc:1}
(Carbamidomethyl)-SDAPIGTC(Carbamidomethyl)SSEC(Carbamidomethyl)ITPN(HexNAc)GSIPN(Deamidation)DKPFQNVNK{Fuc:2; Hex:3; HexNAc:6; NeuNAc:1}

>sp|AFG99160|A/Philippines/2/1982_285:315+{Fuc:2; Hex:4; HexNAc:3}
(Carbamidomethyl)-SDAPIGTC(Carbamidomethyl)SSEC(Carbamidomethyl)ITPN(HexNAc)GSIPN(Deamidation)DKPFQNVNK{Fuc:2; Hex:4; HexNAc:3}

>sp|AFG99160|A/Philippines/2/1982_285:315+{Fuc:2; Hex:4; HexNAc:4; NeuNAc:1}
(Carbamidomethyl)-SDAPIGTC(Carbamidomethyl)SSEC(Carbamidomethyl)ITPN(HexNAc)GSIPN(Deamidation)DKPFQNVNK{Fuc:2; Hex:4; HexNAc:4; NeuNAc:1}

>sp|AFG99160|A/Philippines/2/1982_285:315+{Fuc:2; Hex:4; HexNAc:4}
(Carbamidomethyl)-SDAPIGTC(Carbamidomethyl)SSEC(Carbamidomethyl)ITPN(HexNAc)GSIPN(Deamidation)DKPFQNVNK{Fuc:2; Hex:4; HexNAc:4}

>sp|AFG99160|A/Philippines/2/1982_285:315+{Fuc:2; Hex:5; HexNAc:4; NeuNAc:1}
(Carbamidomethyl)-SDAPIGTC(Carbamidomethyl)SSEC(Carbamidomethyl)ITPN(HexNAc)GSIPN(Deamidation)DKPFQNVNK{Fuc:2; Hex:5; HexNAc:4; NeuNAc:1}

>sp|AFG99160|A/Philippines/2/1982_285:315+{Fuc:2; Hex:5; HexNAc:6}
(Carbamidomethyl)-SDAPIGTC(Carbamidomethyl)SSEC(Carbamidomethyl)ITPN(HexNAc)GSIPN(Deamidation)DKPFQNVNK{Fuc:2; Hex:5; HexNAc:6}

>sp|AFG99160|A/Philippines/2/1982_285:315+{Fuc:2; Hex:6; HexNAc:3}
(Carbamidomethyl)-SDAPIGTC(Carbamidomethyl)SSEC(Carbamidomethyl)ITPN(HexNAc)GSIPN(Deamidation)DKPFQNVNK{Fuc:2; Hex:6; HexNAc:3}

>sp|AFG99160|A/Philippines/2/1982_285:315+{Fuc:2; Hex:6; HexNAc:5}
(Carbamidomethyl)-SDAPIGTC(Carbamidomethyl)SSEC(Carbamidomethyl)ITPN(HexNAc)GSIPN(Deamidation)DKPFQNVNK{Fuc:2; Hex:6; HexNAc:5}

>sp|AFG99160|A/Philippines/2/1982_285:315+{Fuc:2; Hex:7; HexNAc:6}
(Carbamidomethyl)-SDAPIGTC(Carbamidomethyl)SSEC(Carbamidomethyl)ITPN(HexNAc)GSIPN(Deamidation)DKPFQNVNK{Fuc:2; Hex:7; HexNAc:6}

>sp|AFG99160|A/Philippines/2/1982_285:315+{Fuc:3; Hex:3; HexNAc:6}
(Carbamidomethyl)-SDAPIGTC(Carbamidomethyl)SSEC(Carbamidomethyl)ITPN(HexNAc)GSIPN(Deamidation)DKPFQNVNK{Fuc:3; Hex:3; HexNAc:6}

>sp|AFG99160|A/Philippines/2/1982_285:315+{Fuc:3; Hex:4; HexNAc:3}
(Carbamidomethyl)-SDAPIGTC(Carbamidomethyl)SSEC(Carbamidomethyl)ITPN(HexNAc)GSIPN(Deamidation)DKPFQNVNK{Fuc:3; Hex:4; HexNAc:3}

>sp|AFG99160|A/Philippines/2/1982_285:315+{Fuc:3; Hex:5; HexNAc:4}
(Carbamidomethyl)-SDAPIGTC(Carbamidomethyl)SSEC(Carbamidomethyl)ITPN(HexNAc)GSIPN(Deamidation)DKPFQNVNK{Fuc:3; Hex:5; HexNAc:4}

>sp|AFG99160|A/Philippines/2/1982_285:315+{Fuc:3; Hex:6; HexNAc:3}
(Carbamidomethyl)-SDAPIGTC(Carbamidomethyl)SSEC(Carbamidomethyl)ITPN(HexNAc)GSIPN(Deamidation)DKPFQNVNK{Fuc:3; Hex:6; HexNAc:3}

>sp|AFG99160|A/Philippines/2/1982_285:315+{Fuc:3; Hex:6; HexNAc:4}
(Carbamidomethyl)-SDAPIGTC(Carbamidomethyl)SSEC(Carbamidomethyl)ITPN(HexNAc)GSIPN(Deamidation)DKPFQNVNK{Fuc:3; Hex:6; HexNAc:4}

>sp|AFG99160|A/Philippines/2/1982_285:315+{Fuc:3; Hex:6; HexNAc:5}
(Carbamidomethyl)-SDAPIGTC(Carbamidomethyl)SSEC(Carbamidomethyl)ITPN(HexNAc)GSIPN(Deamidation)DKPFQNVNK{Fuc:3; Hex:6; HexNAc:5}

>sp|AFG99160|A/Philippines/2/1982_285:315+{Fuc:4; Hex:6; HexNAc:6}
(Carbamidomethyl)-SDAPIGTC(Carbamidomethyl)SSEC(Carbamidomethyl)ITPN(HexNAc)GSIPN(Deamidation)DKPFQNVNK{Fuc:4; Hex:6; HexNAc:6}

>sp|AFG99160|A/Philippines/2/1982_285:315+{Fuc:4; Hex:7; HexNAc:6; NeuNAc:1}
(Carbamidomethyl)-SDAPIGTC(Carbamidomethyl)SSEC(Carbamidomethyl)ITPN(HexNAc)GSIPN(Deamidation)DKPFQNVNK{Fuc:4; Hex:7; HexNAc:6; NeuNAc:1}

>sp|AFG99160|A/Philippines/2/1982_285:315+{Fuc:4; Hex:7; HexNAc:7}
(Carbamidomethyl)-SDAPIGTC(Carbamidomethyl)SSEC(Carbamidomethyl)ITPN(HexNAc)GSIPN(Deamidation)DKPFQNVNK{Fuc:4; Hex:7; HexNAc:7}

>sp|AFG99160|A/Philippines/2/1982_285:315+{Fuc:4; Hex:8; HexNAc:5}
(Carbamidomethyl)-SDAPIGTC(Carbamidomethyl)SSEC(Carbamidomethyl)ITPN(HexNAc)GSIPN(Deamidation)DKPFQNVNK{Fuc:4; Hex:8; HexNAc:5}

>sp|AFG99160|A/Philippines/2/1982_285:315+{Fuc:5; Hex:15; HexNAc:14; NeuNAc:2}
(Carbamidomethyl)-SDAPIGTC(Carbamidomethyl)SSEC(Carbamidomethyl)ITPN(HexNAc)GSIPN(Deamidation)DKPFQNVNK{Fuc:5; Hex:15; HexNAc:14; NeuNAc:2}

>sp|AFG99160|A/Philippines/2/1982_285:315+{Fuc:5; Hex:5; HexNAc:4}
(Carbamidomethyl)-SDAPIGTC(Carbamidomethyl)SSEC(Carbamidomethyl)ITPN(HexNAc)GSIPN(Deamidation)DKPFQNVNK{Fuc:5; Hex:5; HexNAc:4}

>sp|AFG99160|A/Philippines/2/1982_285:315+{Fuc:5; Hex:7; HexNAc:6}
(Carbamidomethyl)-SDAPIGTC(Carbamidomethyl)SSEC(Carbamidomethyl)ITPN(HexNAc)GSIPN(Deamidation)DKPFQNVNK{Fuc:5; Hex:7; HexNAc:6}

>sp|AFG99160|A/Philippines/2/1982_285:315+{Fuc:5; Hex:9; HexNAc:6}
(Carbamidomethyl)-SDAPIGTC(Carbamidomethyl)SSEC(Carbamidomethyl)ITPN(HexNAc)GSIPN(Deamidation)DKPFQNVNK{Fuc:5; Hex:9; HexNAc:6}

>sp|AFG99160|A/Philippines/2/1982_285:315+{Fuc:6; Hex:15; HexNAc:14; NeuNAc:2}
(Carbamidomethyl)-SDAPIGTC(Carbamidomethyl)SSEC(Carbamidomethyl)ITPN(HexNAc)GSIPN(Deamidation)DKPFQNVNK{Fuc:6; Hex:15; HexNAc:14; NeuNAc:2}

>sp|AFG99160|A/Philippines/2/1982_285:315+{Fuc:7; Hex:6; HexNAc:5}
(Carbamidomethyl)-SDAPIGTC(Carbamidomethyl)SSEC(Carbamidomethyl)ITPN(HexNAc)GSIPN(Deamidation)DKPFQNVNK{Fuc:7; Hex:6; HexNAc:5}

>sp|AFG99160|A/Philippines/2/1982_285:315+{Hex:10; HexNAc:2}
(Carbamidomethyl)-SDAPIGTC(Carbamidomethyl)SSEC(Carbamidomethyl)ITPN(HexNAc)GSIPN(Deamidation)DKPFQNVNK{Hex:10; HexNAc:2}

>sp|AFG99160|A/Philippines/2/1982_285:315+{Hex:11; HexNAc:11; NeuNAc:1}
(Carbamidomethyl)-SDAPIGTC(Carbamidomethyl)SSEC(Carbamidomethyl)ITPN(HexNAc)GSIPN(Deamidation)DKPFQNVNK{Hex:11; HexNAc:11; NeuNAc:1}

>sp|AFG99160|A/Philippines/2/1982_285:315+{Hex:11; HexNAc:2}
(Carbamidomethyl)-SDAPIGTC(Carbamidomethyl)SSEC(Carbamidomethyl)ITPN(HexNAc)GSIPN(Deamidation)DKPFQNVNK{Hex:11; HexNAc:2}

>sp|AFG99160|A/Philippines/2/1982_285:315+{Hex:3; HexNAc:3; GalS(NAc):1}
(Carbamidomethyl)-SDAPIGTC(Carbamidomethyl)SSEC(Carbamidomethyl)ITPN(HexNAc)GSIPN(Deamidation)DKPFQNVNK{Hex:3; HexNAc:3; GalS(NAc):1}

>sp|AFG99160|A/Philippines/2/1982_285:315+{Hex:3; HexNAc:3}
(Carbamidomethyl)-SDAPIGTC(Carbamidomethyl)SSEC(Carbamidomethyl)ITPN(HexNAc)GSIPN(Deamidation)DKPFQNVNK{Hex:3; HexNAc:3}

>sp|AFG99160|A/Philippines/2/1982_285:315+{Hex:3; HexNAc:4; NeuNAc:1}
(Carbamidomethyl)-SDAPIGTC(Carbamidomethyl)SSEC(Carbamidomethyl)ITPN(HexNAc)GSIPN(Deamidation)DKPFQNVNK{Hex:3; HexNAc:4; NeuNAc:1}

>sp|AFG99160|A/Philippines/2/1982_285:315+{Hex:3; HexNAc:4}
(Carbamidomethyl)-SDAPIGTC(Carbamidomethyl)SSEC(Carbamidomethyl)ITPN(HexNAc)GSIPN(Deamidation)DKPFQNVNK{Hex:3; HexNAc:4}

>sp|AFG99160|A/Philippines/2/1982_285:315+{Hex:3; HexNAc:5}
(Carbamidomethyl)-SDAPIGTC(Carbamidomethyl)SSEC(Carbamidomethyl)ITPN(HexNAc)GSIPN(Deamidation)DKPFQNVNK{Hex:3; HexNAc:5}

>sp|AFG99160|A/Philippines/2/1982_285:315+{Hex:3; HexNAc:6}
(Carbamidomethyl)-SDAPIGTC(Carbamidomethyl)SSEC(Carbamidomethyl)ITPN(HexNAc)GSIPN(Deamidation)DKPFQNVNK{Hex:3; HexNAc:6}

>sp|AFG99160|A/Philippines/2/1982_285:315+{Hex:3; HexNAc:7}
(Carbamidomethyl)-SDAPIGTC(Carbamidomethyl)SSEC(Carbamidomethyl)ITPN(HexNAc)GSIPN(Deamidation)DKPFQNVNK{Hex:3; HexNAc:7}

>sp|AFG99160|A/Philippines/2/1982_285:315+{Hex:4; HexNAc:3; GalS(NAc):1}
(Carbamidomethyl)-SDAPIGTC(Carbamidomethyl)SSEC(Carbamidomethyl)ITPN(HexNAc)GSIPN(Deamidation)DKPFQNVNK{Hex:4; HexNAc:3; GalS(NAc):1}

>sp|AFG99160|A/Philippines/2/1982_285:315+{Hex:4; HexNAc:3; NeuNAc:1}
(Carbamidomethyl)-SDAPIGTC(Carbamidomethyl)SSEC(Carbamidomethyl)ITPN(HexNAc)GSIPN(Deamidation)DKPFQNVNK{Hex:4; HexNAc:3; NeuNAc:1}

>sp|AFG99160|A/Philippines/2/1982_285:315+{Hex:4; HexNAc:3}
(Carbamidomethyl)-SDAPIGTC(Carbamidomethyl)SSEC(Carbamidomethyl)ITPN(HexNAc)GSIPN(Deamidation)DKPFQNVNK{Hex:4; HexNAc:3}

>sp|AFG99160|A/Philippines/2/1982_285:315+{Hex:4; HexNAc:4; GalS(NAc):1; NeuNAc:1}
(Carbamidomethyl)-SDAPIGTC(Carbamidomethyl)SSEC(Carbamidomethyl)ITPN(HexNAc)GSIPN(Deamidation)DKPFQNVNK{Hex:4; HexNAc:4; GalS(NAc):1; NeuNAc:1}

>sp|AFG99160|A/Philippines/2/1982_285:315+{Hex:4; HexNAc:4; GalS(NAc):1}
(Carbamidomethyl)-SDAPIGTC(Carbamidomethyl)SSEC(Carbamidomethyl)ITPN(HexNAc)GSIPN(Deamidation)DKPFQNVNK{Hex:4; HexNAc:4; GalS(NAc):1}

>sp|AFG99160|A/Philippines/2/1982_285:315+{Hex:4; HexNAc:4; GalS:1; NeuNAc:1}
(Carbamidomethyl)-SDAPIGTC(Carbamidomethyl)SSEC(Carbamidomethyl)ITPN(HexNAc)GSIPN(Deamidation)DKPFQNVNK{Hex:4; HexNAc:4; GalS:1; NeuNAc:1}

>sp|AFG99160|A/Philippines/2/1982_285:315+{Hex:4; HexNAc:4; NeuNAc:1}
(Carbamidomethyl)-SDAPIGTC(Carbamidomethyl)SSEC(Carbamidomethyl)ITPN(HexNAc)GSIPN(Deamidation)DKPFQNVNK{Hex:4; HexNAc:4; NeuNAc:1}

>sp|AFG99160|A/Philippines/2/1982_285:315+{Hex:4; HexNAc:4}
(Carbamidomethyl)-SDAPIGTC(Carbamidomethyl)SSEC(Carbamidomethyl)ITPN(HexNAc)GSIPN(Deamidation)DKPFQNVNK{Hex:4; HexNAc:4}

>sp|AFG99160|A/Philippines/2/1982_285:315+{Hex:4; HexNAc:5}
(Carbamidomethyl)-SDAPIGTC(Carbamidomethyl)SSEC(Carbamidomethyl)ITPN(HexNAc)GSIPN(Deamidation)DKPFQNVNK{Hex:4; HexNAc:5}

>sp|AFG99160|A/Philippines/2/1982_285:315+{Hex:4; HexNAc:6}
(Carbamidomethyl)-SDAPIGTC(Carbamidomethyl)SSEC(Carbamidomethyl)ITPN(HexNAc)GSIPN(Deamidation)DKPFQNVNK{Hex:4; HexNAc:6}

>sp|AFG99160|A/Philippines/2/1982_285:315+{Hex:4; HexNAc:7}
(Carbamidomethyl)-SDAPIGTC(Carbamidomethyl)SSEC(Carbamidomethyl)ITPN(HexNAc)GSIPN(Deamidation)DKPFQNVNK{Hex:4; HexNAc:7}

>sp|AFG99160|A/Philippines/2/1982_285:315+{Hex:5; HexNAc:2}
(Carbamidomethyl)-SDAPIGTC(Carbamidomethyl)SSEC(Carbamidomethyl)ITPN(HexNAc)GSIPN(Deamidation)DKPFQNVNK{Hex:5; HexNAc:2}

>sp|AFG99160|A/Philippines/2/1982_285:315+{Hex:5; HexNAc:3; NeuNAc:1}
(Carbamidomethyl)-SDAPIGTC(Carbamidomethyl)SSEC(Carbamidomethyl)ITPN(HexNAc)GSIPN(Deamidation)DKPFQNVNK{Hex:5; HexNAc:3; NeuNAc:1}

>sp|AFG99160|A/Philippines/2/1982_285:315+{Hex:5; HexNAc:3}
(Carbamidomethyl)-SDAPIGTC(Carbamidomethyl)SSEC(Carbamidomethyl)ITPN(HexNAc)GSIPN(Deamidation)DKPFQNVNK{Hex:5; HexNAc:3}

>sp|AFG99160|A/Philippines/2/1982_285:315+{Hex:5; HexNAc:4; NeuNAc:1}
(Carbamidomethyl)-SDAPIGTC(Carbamidomethyl)SSEC(Carbamidomethyl)ITPN(HexNAc)GSIPN(Deamidation)DKPFQNVNK{Hex:5; HexNAc:4; NeuNAc:1}

>sp|AFG99160|A/Philippines/2/1982_285:315+{Hex:5; HexNAc:4; NeuNAc:2}
(Carbamidomethyl)-SDAPIGTC(Carbamidomethyl)SSEC(Carbamidomethyl)ITPN(HexNAc)GSIPN(Deamidation)DKPFQNVNK{Hex:5; HexNAc:4; NeuNAc:2}

>sp|AFG99160|A/Philippines/2/1982_285:315+{Hex:5; HexNAc:4}
(Carbamidomethyl)-SDAPIGTC(Carbamidomethyl)SSEC(Carbamidomethyl)ITPN(HexNAc)GSIPN(Deamidation)DKPFQNVNK{Hex:5; HexNAc:4}

>sp|AFG99160|A/Philippines/2/1982_285:315+{Hex:5; HexNAc:5; GalS:1; NeuNAc:1}
(Carbamidomethyl)-SDAPIGTC(Carbamidomethyl)SSEC(Carbamidomethyl)ITPN(HexNAc)GSIPN(Deamidation)DKPFQNVNK{Hex:5; HexNAc:5; GalS:1; NeuNAc:1}

>sp|AFG99160|A/Philippines/2/1982_285:315+{Hex:5; HexNAc:5; NeuNAc:1}
(Carbamidomethyl)-SDAPIGTC(Carbamidomethyl)SSEC(Carbamidomethyl)ITPN(HexNAc)GSIPN(Deamidation)DKPFQNVNK{Hex:5; HexNAc:5; NeuNAc:1}

>sp|AFG99160|A/Philippines/2/1982_285:315+{Hex:5; HexNAc:5; NeuNAc:2}
(Carbamidomethyl)-SDAPIGTC(Carbamidomethyl)SSEC(Carbamidomethyl)ITPN(HexNAc)GSIPN(Deamidation)DKPFQNVNK{Hex:5; HexNAc:5; NeuNAc:2}

>sp|AFG99160|A/Philippines/2/1982_285:315+{Hex:6; HexNAc:2}
(Carbamidomethyl)-SDAPIGTC(Carbamidomethyl)SSEC(Carbamidomethyl)ITPN(HexNAc)GSIPN(Deamidation)DKPFQNVNK{Hex:6; HexNAc:2}

>sp|AFG99160|A/Philippines/2/1982_285:315+{Hex:6; HexNAc:3; NeuNAc:1}
(Carbamidomethyl)-SDAPIGTC(Carbamidomethyl)SSEC(Carbamidomethyl)ITPN(HexNAc)GSIPN(Deamidation)DKPFQNVNK{Hex:6; HexNAc:3; NeuNAc:1}

>sp|AFG99160|A/Philippines/2/1982_285:315+{Hex:6; HexNAc:4}
(Carbamidomethyl)-SDAPIGTC(Carbamidomethyl)SSEC(Carbamidomethyl)ITPN(HexNAc)GSIPN(Deamidation)DKPFQNVNK{Hex:6; HexNAc:4}

>sp|AFG99160|A/Philippines/2/1982_285:315+{Hex:6; HexNAc:6; NeuNAc:2}
(Carbamidomethyl)-SDAPIGTC(Carbamidomethyl)SSEC(Carbamidomethyl)ITPN(HexNAc)GSIPN(Deamidation)DKPFQNVNK{Hex:6; HexNAc:6; NeuNAc:2}

>sp|AFG99160|A/Philippines/2/1982_285:315+{Hex:7; HexNAc:2}
(Carbamidomethyl)-SDAPIGTC(Carbamidomethyl)SSEC(Carbamidomethyl)ITPN(HexNAc)GSIPN(Deamidation)DKPFQNVNK{Hex:7; HexNAc:2}

>sp|AFG99160|A/Philippines/2/1982_285:315+{Hex:7; HexNAc:6}
(Carbamidomethyl)-SDAPIGTC(Carbamidomethyl)SSEC(Carbamidomethyl)ITPN(HexNAc)GSIPN(Deamidation)DKPFQNVNK{Hex:7; HexNAc:6}

>sp|AFG99160|A/Philippines/2/1982_285:315+{Hex:7; HexNAc:8}
(Carbamidomethyl)-SDAPIGTC(Carbamidomethyl)SSEC(Carbamidomethyl)ITPN(HexNAc)GSIPN(Deamidation)DKPFQNVNK{Hex:7; HexNAc:8}

>sp|AFG99160|A/Philippines/2/1982_285:315+{Hex:8; HexNAc:2}
(Carbamidomethyl)-SDAPIGTC(Carbamidomethyl)SSEC(Carbamidomethyl)ITPN(HexNAc)GSIPN(Deamidation)DKPFQNVNK{Hex:8; HexNAc:2}

>sp|AFG99160|A/Philippines/2/1982_285:315+{Hex:8; HexNAc:7}
(Carbamidomethyl)-SDAPIGTC(Carbamidomethyl)SSEC(Carbamidomethyl)ITPN(HexNAc)GSIPN(Deamidation)DKPFQNVNK{Hex:8; HexNAc:7}

>sp|AFG99160|A/Philippines/2/1982_285:315+{Xyl:1; Fuc:1; Hex:3; HexNAc:2}
(Carbamidomethyl)-SDAPIGTC(Carbamidomethyl)SSEC(Carbamidomethyl)ITPN(HexNAc)GSIPN(Deamidation)DKPFQNVNK{Xyl:1; Fuc:1; Hex:3; HexNAc:2}

>sp|AFG99160|A/Philippines/2/1982_285:315+{Fuc:1; Hex:10; HexNAc:9}
(Carbamidomethyl)-SDAPIGTC(Carbamidomethyl)SSEC(Carbamidomethyl)ITPN(HexNAc)GSIPNDKPFQNVNK{Fuc:1; Hex:10; HexNAc:9}

>sp|AFG99160|A/Philippines/2/1982_285:315+{Fuc:1; Hex:3; HexNAc:3; GalS(NAc):1}
(Carbamidomethyl)-SDAPIGTC(Carbamidomethyl)SSEC(Carbamidomethyl)ITPN(HexNAc)GSIPNDKPFQNVNK{Fuc:1; Hex:3; HexNAc:3; GalS(NAc):1}

>sp|AFG99160|A/Philippines/2/1982_285:315+{Fuc:1; Hex:3; HexNAc:4; GalS(NAc):1}
(Carbamidomethyl)-SDAPIGTC(Carbamidomethyl)SSEC(Carbamidomethyl)ITPN(HexNAc)GSIPNDKPFQNVNK{Fuc:1; Hex:3; HexNAc:4; GalS(NAc):1}

>sp|AFG99160|A/Philippines/2/1982_285:315+{Fuc:1; Hex:3; HexNAc:4; GalS(NAc):2}
(Carbamidomethyl)-SDAPIGTC(Carbamidomethyl)SSEC(Carbamidomethyl)ITPN(HexNAc)GSIPNDKPFQNVNK{Fuc:1; Hex:3; HexNAc:4; GalS(NAc):2}

>sp|AFG99160|A/Philippines/2/1982_285:315+{Fuc:1; Hex:3; HexNAc:4; NeuNAc:1}
(Carbamidomethyl)-SDAPIGTC(Carbamidomethyl)SSEC(Carbamidomethyl)ITPN(HexNAc)GSIPNDKPFQNVNK{Fuc:1; Hex:3; HexNAc:4; NeuNAc:1}

>sp|AFG99160|A/Philippines/2/1982_285:315+{Fuc:1; Hex:3; HexNAc:6; NeuNAc:1}
(Carbamidomethyl)-SDAPIGTC(Carbamidomethyl)SSEC(Carbamidomethyl)ITPN(HexNAc)GSIPNDKPFQNVNK{Fuc:1; Hex:3; HexNAc:6; NeuNAc:1}

>sp|AFG99160|A/Philippines/2/1982_285:315+{Fuc:1; Hex:3; HexNAc:6; NeuNAc:2}
(Carbamidomethyl)-SDAPIGTC(Carbamidomethyl)SSEC(Carbamidomethyl)ITPN(HexNAc)GSIPNDKPFQNVNK{Fuc:1; Hex:3; HexNAc:6; NeuNAc:2}

>sp|AFG99160|A/Philippines/2/1982_285:315+{Fuc:1; Hex:3; HexNAc:6}
(Carbamidomethyl)-SDAPIGTC(Carbamidomethyl)SSEC(Carbamidomethyl)ITPN(HexNAc)GSIPNDKPFQNVNK{Fuc:1; Hex:3; HexNAc:6}

>sp|AFG99160|A/Philippines/2/1982_285:315+{Fuc:1; Hex:3; HexNAc:7}
(Carbamidomethyl)-SDAPIGTC(Carbamidomethyl)SSEC(Carbamidomethyl)ITPN(HexNAc)GSIPNDKPFQNVNK{Fuc:1; Hex:3; HexNAc:7}

>sp|AFG99160|A/Philippines/2/1982_285:315+{Fuc:1; Hex:3; HexNAc:8}
(Carbamidomethyl)-SDAPIGTC(Carbamidomethyl)SSEC(Carbamidomethyl)ITPN(HexNAc)GSIPNDKPFQNVNK{Fuc:1; Hex:3; HexNAc:8}

>sp|AFG99160|A/Philippines/2/1982_285:315+{Fuc:1; Hex:4; HexNAc:3; GalS(NAc):1}
(Carbamidomethyl)-SDAPIGTC(Carbamidomethyl)SSEC(Carbamidomethyl)ITPN(HexNAc)GSIPNDKPFQNVNK{Fuc:1; Hex:4; HexNAc:3; GalS(NAc):1}

>sp|AFG99160|A/Philippines/2/1982_285:315+{Fuc:1; Hex:4; HexNAc:3; NeuNAc:1}
(Carbamidomethyl)-SDAPIGTC(Carbamidomethyl)SSEC(Carbamidomethyl)ITPN(HexNAc)GSIPNDKPFQNVNK{Fuc:1; Hex:4; HexNAc:3; NeuNAc:1}

>sp|AFG99160|A/Philippines/2/1982_285:315+{Fuc:1; Hex:4; HexNAc:4; GalS(NAc):1}
(Carbamidomethyl)-SDAPIGTC(Carbamidomethyl)SSEC(Carbamidomethyl)ITPN(HexNAc)GSIPNDKPFQNVNK{Fuc:1; Hex:4; HexNAc:4; GalS(NAc):1}

>sp|AFG99160|A/Philippines/2/1982_285:315+{Fuc:1; Hex:4; HexNAc:4; GalS:1; NeuNAc:1}
(Carbamidomethyl)-SDAPIGTC(Carbamidomethyl)SSEC(Carbamidomethyl)ITPN(HexNAc)GSIPNDKPFQNVNK{Fuc:1; Hex:4; HexNAc:4; GalS:1; NeuNAc:1}

>sp|AFG99160|A/Philippines/2/1982_285:315+{Fuc:1; Hex:4; HexNAc:5; NeuNAc:1}
(Carbamidomethyl)-SDAPIGTC(Carbamidomethyl)SSEC(Carbamidomethyl)ITPN(HexNAc)GSIPNDKPFQNVNK{Fuc:1; Hex:4; HexNAc:5; NeuNAc:1}

>sp|AFG99160|A/Philippines/2/1982_285:315+{Fuc:1; Hex:4; HexNAc:5; NeuNAc:2}
(Carbamidomethyl)-SDAPIGTC(Carbamidomethyl)SSEC(Carbamidomethyl)ITPN(HexNAc)GSIPNDKPFQNVNK{Fuc:1; Hex:4; HexNAc:5; NeuNAc:2}

>sp|AFG99160|A/Philippines/2/1982_285:315+{Fuc:1; Hex:4; HexNAc:9}
(Carbamidomethyl)-SDAPIGTC(Carbamidomethyl)SSEC(Carbamidomethyl)ITPN(HexNAc)GSIPNDKPFQNVNK{Fuc:1; Hex:4; HexNAc:9}

>sp|AFG99160|A/Philippines/2/1982_285:315+{Fuc:1; Hex:5; HexNAc:2}
(Carbamidomethyl)-SDAPIGTC(Carbamidomethyl)SSEC(Carbamidomethyl)ITPN(HexNAc)GSIPNDKPFQNVNK{Fuc:1; Hex:5; HexNAc:2}

>sp|AFG99160|A/Philippines/2/1982_285:315+{Fuc:1; Hex:5; HexNAc:3; GalS(NAc):1}
(Carbamidomethyl)-SDAPIGTC(Carbamidomethyl)SSEC(Carbamidomethyl)ITPN(HexNAc)GSIPNDKPFQNVNK{Fuc:1; Hex:5; HexNAc:3; GalS(NAc):1}

>sp|AFG99160|A/Philippines/2/1982_285:315+{Fuc:1; Hex:5; HexNAc:3}
(Carbamidomethyl)-SDAPIGTC(Carbamidomethyl)SSEC(Carbamidomethyl)ITPN(HexNAc)GSIPNDKPFQNVNK{Fuc:1; Hex:5; HexNAc:3}

>sp|AFG99160|A/Philippines/2/1982_285:315+{Fuc:1; Hex:5; HexNAc:4; NeuNAc:1; NeuNGc:1}
(Carbamidomethyl)-SDAPIGTC(Carbamidomethyl)SSEC(Carbamidomethyl)ITPN(HexNAc)GSIPNDKPFQNVNK{Fuc:1; Hex:5; HexNAc:4; NeuNAc:1; NeuNGc:1}

>sp|AFG99160|A/Philippines/2/1982_285:315+{Fuc:1; Hex:5; HexNAc:4; NeuNAc:1}
(Carbamidomethyl)-SDAPIGTC(Carbamidomethyl)SSEC(Carbamidomethyl)ITPN(HexNAc)GSIPNDKPFQNVNK{Fuc:1; Hex:5; HexNAc:4; NeuNAc:1}

>sp|AFG99160|A/Philippines/2/1982_285:315+{Fuc:1; Hex:5; HexNAc:4; NeuNGc:2}
(Carbamidomethyl)-SDAPIGTC(Carbamidomethyl)SSEC(Carbamidomethyl)ITPN(HexNAc)GSIPNDKPFQNVNK{Fuc:1; Hex:5; HexNAc:4; NeuNGc:2}

>sp|AFG99160|A/Philippines/2/1982_285:315+{Fuc:1; Hex:5; HexNAc:4}
(Carbamidomethyl)-SDAPIGTC(Carbamidomethyl)SSEC(Carbamidomethyl)ITPN(HexNAc)GSIPNDKPFQNVNK{Fuc:1; Hex:5; HexNAc:4}

>sp|AFG99160|A/Philippines/2/1982_285:315+{Fuc:1; Hex:5; HexNAc:5; NeuNAc:2}
(Carbamidomethyl)-SDAPIGTC(Carbamidomethyl)SSEC(Carbamidomethyl)ITPN(HexNAc)GSIPNDKPFQNVNK{Fuc:1; Hex:5; HexNAc:5; NeuNAc:2}

>sp|AFG99160|A/Philippines/2/1982_285:315+{Fuc:1; Hex:5; HexNAc:6; NeuNAc:3}
(Carbamidomethyl)-SDAPIGTC(Carbamidomethyl)SSEC(Carbamidomethyl)ITPN(HexNAc)GSIPNDKPFQNVNK{Fuc:1; Hex:5; HexNAc:6; NeuNAc:3}

>sp|AFG99160|A/Philippines/2/1982_285:315+{Fuc:1; Hex:5; HexNAc:6}
(Carbamidomethyl)-SDAPIGTC(Carbamidomethyl)SSEC(Carbamidomethyl)ITPN(HexNAc)GSIPNDKPFQNVNK{Fuc:1; Hex:5; HexNAc:6}

>sp|AFG99160|A/Philippines/2/1982_285:315+{Fuc:1; Hex:6; HexNAc:3; NeuNAc:1}
(Carbamidomethyl)-SDAPIGTC(Carbamidomethyl)SSEC(Carbamidomethyl)ITPN(HexNAc)GSIPNDKPFQNVNK{Fuc:1; Hex:6; HexNAc:3; NeuNAc:1}

>sp|AFG99160|A/Philippines/2/1982_285:315+{Fuc:1; Hex:6; HexNAc:3}
(Carbamidomethyl)-SDAPIGTC(Carbamidomethyl)SSEC(Carbamidomethyl)ITPN(HexNAc)GSIPNDKPFQNVNK{Fuc:1; Hex:6; HexNAc:3}

>sp|AFG99160|A/Philippines/2/1982_285:315+{Fuc:1; Hex:6; HexNAc:4}
(Carbamidomethyl)-SDAPIGTC(Carbamidomethyl)SSEC(Carbamidomethyl)ITPN(HexNAc)GSIPNDKPFQNVNK{Fuc:1; Hex:6; HexNAc:4}

>sp|AFG99160|A/Philippines/2/1982_285:315+{Fuc:1; Hex:6; HexNAc:5}
(Carbamidomethyl)-SDAPIGTC(Carbamidomethyl)SSEC(Carbamidomethyl)ITPN(HexNAc)GSIPNDKPFQNVNK{Fuc:1; Hex:6; HexNAc:5}

>sp|AFG99160|A/Philippines/2/1982_285:315+{Fuc:1; Hex:6; HexNAc:6; NeuNAc:2}
(Carbamidomethyl)-SDAPIGTC(Carbamidomethyl)SSEC(Carbamidomethyl)ITPN(HexNAc)GSIPNDKPFQNVNK{Fuc:1; Hex:6; HexNAc:6; NeuNAc:2}

>sp|AFG99160|A/Philippines/2/1982_285:315+{Fuc:1; Hex:6; HexNAc:6; NeuNAc:3}
(Carbamidomethyl)-SDAPIGTC(Carbamidomethyl)SSEC(Carbamidomethyl)ITPN(HexNAc)GSIPNDKPFQNVNK{Fuc:1; Hex:6; HexNAc:6; NeuNAc:3}

>sp|AFG99160|A/Philippines/2/1982_285:315+{Fuc:1; Hex:6; HexNAc:6}
(Carbamidomethyl)-SDAPIGTC(Carbamidomethyl)SSEC(Carbamidomethyl)ITPN(HexNAc)GSIPNDKPFQNVNK{Fuc:1; Hex:6; HexNAc:6}

>sp|AFG99160|A/Philippines/2/1982_285:315+{Fuc:1; Hex:6; HexNAc:7}
(Carbamidomethyl)-SDAPIGTC(Carbamidomethyl)SSEC(Carbamidomethyl)ITPN(HexNAc)GSIPNDKPFQNVNK{Fuc:1; Hex:6; HexNAc:7}

>sp|AFG99160|A/Philippines/2/1982_285:315+{Fuc:1; Hex:7; HexNAc:10; NeuNAc:4}
(Carbamidomethyl)-SDAPIGTC(Carbamidomethyl)SSEC(Carbamidomethyl)ITPN(HexNAc)GSIPNDKPFQNVNK{Fuc:1; Hex:7; HexNAc:10; NeuNAc:4}

>sp|AFG99160|A/Philippines/2/1982_285:315+{Fuc:1; Hex:7; HexNAc:2}
(Carbamidomethyl)-SDAPIGTC(Carbamidomethyl)SSEC(Carbamidomethyl)ITPN(HexNAc)GSIPNDKPFQNVNK{Fuc:1; Hex:7; HexNAc:2}

>sp|AFG99160|A/Philippines/2/1982_285:315+{Fuc:1; Hex:7; HexNAc:5; NeuNAc:2}
(Carbamidomethyl)-SDAPIGTC(Carbamidomethyl)SSEC(Carbamidomethyl)ITPN(HexNAc)GSIPNDKPFQNVNK{Fuc:1; Hex:7; HexNAc:5; NeuNAc:2}

>sp|AFG99160|A/Philippines/2/1982_285:315+{Fuc:1; Hex:7; HexNAc:6; NeuNAc:3}
(Carbamidomethyl)-SDAPIGTC(Carbamidomethyl)SSEC(Carbamidomethyl)ITPN(HexNAc)GSIPNDKPFQNVNK{Fuc:1; Hex:7; HexNAc:6; NeuNAc:3}

>sp|AFG99160|A/Philippines/2/1982_285:315+{Fuc:1; Hex:7; HexNAc:6; NeuNGc:4}
(Carbamidomethyl)-SDAPIGTC(Carbamidomethyl)SSEC(Carbamidomethyl)ITPN(HexNAc)GSIPNDKPFQNVNK{Fuc:1; Hex:7; HexNAc:6; NeuNGc:4}

>sp|AFG99160|A/Philippines/2/1982_285:315+{Fuc:1; Hex:7; HexNAc:6}
(Carbamidomethyl)-SDAPIGTC(Carbamidomethyl)SSEC(Carbamidomethyl)ITPN(HexNAc)GSIPNDKPFQNVNK{Fuc:1; Hex:7; HexNAc:6}

>sp|AFG99160|A/Philippines/2/1982_285:315+{Fuc:1; Hex:7; HexNAc:7; NeuNAc:2}
(Carbamidomethyl)-SDAPIGTC(Carbamidomethyl)SSEC(Carbamidomethyl)ITPN(HexNAc)GSIPNDKPFQNVNK{Fuc:1; Hex:7; HexNAc:7; NeuNAc:2}

>sp|AFG99160|A/Philippines/2/1982_285:315+{Fuc:1; Hex:7; HexNAc:7}
(Carbamidomethyl)-SDAPIGTC(Carbamidomethyl)SSEC(Carbamidomethyl)ITPN(HexNAc)GSIPNDKPFQNVNK{Fuc:1; Hex:7; HexNAc:7}

>sp|AFG99160|A/Philippines/2/1982_285:315+{Fuc:1; Hex:7; HexNAc:9; NeuNAc:4}
(Carbamidomethyl)-SDAPIGTC(Carbamidomethyl)SSEC(Carbamidomethyl)ITPN(HexNAc)GSIPNDKPFQNVNK{Fuc:1; Hex:7; HexNAc:9; NeuNAc:4}

>sp|AFG99160|A/Philippines/2/1982_285:315+{Fuc:1; Hex:8; HexNAc:7; NeuNAc:4}
(Carbamidomethyl)-SDAPIGTC(Carbamidomethyl)SSEC(Carbamidomethyl)ITPN(HexNAc)GSIPNDKPFQNVNK{Fuc:1; Hex:8; HexNAc:7; NeuNAc:4}

>sp|AFG99160|A/Philippines/2/1982_285:315+{Fuc:1; Hex:8; HexNAc:7}
(Carbamidomethyl)-SDAPIGTC(Carbamidomethyl)SSEC(Carbamidomethyl)ITPN(HexNAc)GSIPNDKPFQNVNK{Fuc:1; Hex:8; HexNAc:7}

>sp|AFG99160|A/Philippines/2/1982_285:315+{Fuc:1; Hex:9; HexNAc:8}
(Carbamidomethyl)-SDAPIGTC(Carbamidomethyl)SSEC(Carbamidomethyl)ITPN(HexNAc)GSIPNDKPFQNVNK{Fuc:1; Hex:9; HexNAc:8}

>sp|AFG99160|A/Philippines/2/1982_285:315+{Fuc:2; Hex:3; HexNAc:3}
(Carbamidomethyl)-SDAPIGTC(Carbamidomethyl)SSEC(Carbamidomethyl)ITPN(HexNAc)GSIPNDKPFQNVNK{Fuc:2; Hex:3; HexNAc:3}

>sp|AFG99160|A/Philippines/2/1982_285:315+{Fuc:2; Hex:3; HexNAc:6; NeuNAc:1}
(Carbamidomethyl)-SDAPIGTC(Carbamidomethyl)SSEC(Carbamidomethyl)ITPN(HexNAc)GSIPNDKPFQNVNK{Fuc:2; Hex:3; HexNAc:6; NeuNAc:1}

>sp|AFG99160|A/Philippines/2/1982_285:315+{Fuc:2; Hex:3; HexNAc:6}
(Carbamidomethyl)-SDAPIGTC(Carbamidomethyl)SSEC(Carbamidomethyl)ITPN(HexNAc)GSIPNDKPFQNVNK{Fuc:2; Hex:3; HexNAc:6}

>sp|AFG99160|A/Philippines/2/1982_285:315+{Fuc:2; Hex:4; HexNAc:3}
(Carbamidomethyl)-SDAPIGTC(Carbamidomethyl)SSEC(Carbamidomethyl)ITPN(HexNAc)GSIPNDKPFQNVNK{Fuc:2; Hex:4; HexNAc:3}

>sp|AFG99160|A/Philippines/2/1982_285:315+{Fuc:2; Hex:4; HexNAc:4}
(Carbamidomethyl)-SDAPIGTC(Carbamidomethyl)SSEC(Carbamidomethyl)ITPN(HexNAc)GSIPNDKPFQNVNK{Fuc:2; Hex:4; HexNAc:4}

>sp|AFG99160|A/Philippines/2/1982_285:315+{Fuc:2; Hex:4; HexNAc:5; NeuNAc:1}
(Carbamidomethyl)-SDAPIGTC(Carbamidomethyl)SSEC(Carbamidomethyl)ITPN(HexNAc)GSIPNDKPFQNVNK{Fuc:2; Hex:4; HexNAc:5; NeuNAc:1}

>sp|AFG99160|A/Philippines/2/1982_285:315+{Fuc:2; Hex:5; HexNAc:3}
(Carbamidomethyl)-SDAPIGTC(Carbamidomethyl)SSEC(Carbamidomethyl)ITPN(HexNAc)GSIPNDKPFQNVNK{Fuc:2; Hex:5; HexNAc:3}

>sp|AFG99160|A/Philippines/2/1982_285:315+{Fuc:2; Hex:5; HexNAc:4}
(Carbamidomethyl)-SDAPIGTC(Carbamidomethyl)SSEC(Carbamidomethyl)ITPN(HexNAc)GSIPNDKPFQNVNK{Fuc:2; Hex:5; HexNAc:4}

>sp|AFG99160|A/Philippines/2/1982_285:315+{Fuc:2; Hex:5; HexNAc:5}
(Carbamidomethyl)-SDAPIGTC(Carbamidomethyl)SSEC(Carbamidomethyl)ITPN(HexNAc)GSIPNDKPFQNVNK{Fuc:2; Hex:5; HexNAc:5}

>sp|AFG99160|A/Philippines/2/1982_285:315+{Fuc:2; Hex:6; HexNAc:3}
(Carbamidomethyl)-SDAPIGTC(Carbamidomethyl)SSEC(Carbamidomethyl)ITPN(HexNAc)GSIPNDKPFQNVNK{Fuc:2; Hex:6; HexNAc:3}

>sp|AFG99160|A/Philippines/2/1982_285:315+{Fuc:2; Hex:6; HexNAc:4}
(Carbamidomethyl)-SDAPIGTC(Carbamidomethyl)SSEC(Carbamidomethyl)ITPN(HexNAc)GSIPNDKPFQNVNK{Fuc:2; Hex:6; HexNAc:4}

>sp|AFG99160|A/Philippines/2/1982_285:315+{Fuc:3; Hex:3; HexNAc:6}
(Carbamidomethyl)-SDAPIGTC(Carbamidomethyl)SSEC(Carbamidomethyl)ITPN(HexNAc)GSIPNDKPFQNVNK{Fuc:3; Hex:3; HexNAc:6}

>sp|AFG99160|A/Philippines/2/1982_285:315+{Fuc:3; Hex:4; HexNAc:5}
(Carbamidomethyl)-SDAPIGTC(Carbamidomethyl)SSEC(Carbamidomethyl)ITPN(HexNAc)GSIPNDKPFQNVNK{Fuc:3; Hex:4; HexNAc:5}

>sp|AFG99160|A/Philippines/2/1982_285:315+{Fuc:3; Hex:5; HexNAc:3}
(Carbamidomethyl)-SDAPIGTC(Carbamidomethyl)SSEC(Carbamidomethyl)ITPN(HexNAc)GSIPNDKPFQNVNK{Fuc:3; Hex:5; HexNAc:3}

>sp|AFG99160|A/Philippines/2/1982_285:315+{Fuc:3; Hex:5; HexNAc:5}
(Carbamidomethyl)-SDAPIGTC(Carbamidomethyl)SSEC(Carbamidomethyl)ITPN(HexNAc)GSIPNDKPFQNVNK{Fuc:3; Hex:5; HexNAc:5}

>sp|AFG99160|A/Philippines/2/1982_285:315+{Fuc:3; Hex:6; HexNAc:3}
(Carbamidomethyl)-SDAPIGTC(Carbamidomethyl)SSEC(Carbamidomethyl)ITPN(HexNAc)GSIPNDKPFQNVNK{Fuc:3; Hex:6; HexNAc:3}

>sp|AFG99160|A/Philippines/2/1982_285:315+{Fuc:3; Hex:6; HexNAc:4}
(Carbamidomethyl)-SDAPIGTC(Carbamidomethyl)SSEC(Carbamidomethyl)ITPN(HexNAc)GSIPNDKPFQNVNK{Fuc:3; Hex:6; HexNAc:4}

>sp|AFG99160|A/Philippines/2/1982_285:315+{Fuc:3; Hex:6; HexNAc:5}
(Carbamidomethyl)-SDAPIGTC(Carbamidomethyl)SSEC(Carbamidomethyl)ITPN(HexNAc)GSIPNDKPFQNVNK{Fuc:3; Hex:6; HexNAc:5}

>sp|AFG99160|A/Philippines/2/1982_285:315+{Fuc:4; Hex:5; HexNAc:4}
(Carbamidomethyl)-SDAPIGTC(Carbamidomethyl)SSEC(Carbamidomethyl)ITPN(HexNAc)GSIPNDKPFQNVNK{Fuc:4; Hex:5; HexNAc:4}

>sp|AFG99160|A/Philippines/2/1982_285:315+{Fuc:4; Hex:6; HexNAc:6}
(Carbamidomethyl)-SDAPIGTC(Carbamidomethyl)SSEC(Carbamidomethyl)ITPN(HexNAc)GSIPNDKPFQNVNK{Fuc:4; Hex:6; HexNAc:6}

>sp|AFG99160|A/Philippines/2/1982_285:315+{Fuc:4; Hex:7; HexNAc:6; NeuNAc:1}
(Carbamidomethyl)-SDAPIGTC(Carbamidomethyl)SSEC(Carbamidomethyl)ITPN(HexNAc)GSIPNDKPFQNVNK{Fuc:4; Hex:7; HexNAc:6; NeuNAc:1}

>sp|AFG99160|A/Philippines/2/1982_285:315+{Fuc:4; Hex:7; HexNAc:6}
(Carbamidomethyl)-SDAPIGTC(Carbamidomethyl)SSEC(Carbamidomethyl)ITPN(HexNAc)GSIPNDKPFQNVNK{Fuc:4; Hex:7; HexNAc:6}

>sp|AFG99160|A/Philippines/2/1982_285:315+{Fuc:5; Hex:15; HexNAc:14; NeuNAc:2}
(Carbamidomethyl)-SDAPIGTC(Carbamidomethyl)SSEC(Carbamidomethyl)ITPN(HexNAc)GSIPNDKPFQNVNK{Fuc:5; Hex:15; HexNAc:14; NeuNAc:2}

>sp|AFG99160|A/Philippines/2/1982_285:315+{Fuc:5; Hex:5; HexNAc:4}
(Carbamidomethyl)-SDAPIGTC(Carbamidomethyl)SSEC(Carbamidomethyl)ITPN(HexNAc)GSIPNDKPFQNVNK{Fuc:5; Hex:5; HexNAc:4}

>sp|AFG99160|A/Philippines/2/1982_285:315+{Fuc:5; Hex:7; HexNAc:6}
(Carbamidomethyl)-SDAPIGTC(Carbamidomethyl)SSEC(Carbamidomethyl)ITPN(HexNAc)GSIPNDKPFQNVNK{Fuc:5; Hex:7; HexNAc:6}

>sp|AFG99160|A/Philippines/2/1982_285:315+{Fuc:5; Hex:9; HexNAc:6}
(Carbamidomethyl)-SDAPIGTC(Carbamidomethyl)SSEC(Carbamidomethyl)ITPN(HexNAc)GSIPNDKPFQNVNK{Fuc:5; Hex:9; HexNAc:6}

>sp|AFG99160|A/Philippines/2/1982_285:315+{Fuc:6; Hex:15; HexNAc:14; NeuNAc:1}
(Carbamidomethyl)-SDAPIGTC(Carbamidomethyl)SSEC(Carbamidomethyl)ITPN(HexNAc)GSIPNDKPFQNVNK{Fuc:6; Hex:15; HexNAc:14; NeuNAc:1}

>sp|AFG99160|A/Philippines/2/1982_285:315+{Fuc:7; Hex:6; HexNAc:5}
(Carbamidomethyl)-SDAPIGTC(Carbamidomethyl)SSEC(Carbamidomethyl)ITPN(HexNAc)GSIPNDKPFQNVNK{Fuc:7; Hex:6; HexNAc:5}

>sp|AFG99160|A/Philippines/2/1982_285:315+{Hex:11; HexNAc:11; NeuNAc:1}
(Carbamidomethyl)-SDAPIGTC(Carbamidomethyl)SSEC(Carbamidomethyl)ITPN(HexNAc)GSIPNDKPFQNVNK{Hex:11; HexNAc:11; NeuNAc:1}

>sp|AFG99160|A/Philippines/2/1982_285:315+{Hex:11; HexNAc:2}
(Carbamidomethyl)-SDAPIGTC(Carbamidomethyl)SSEC(Carbamidomethyl)ITPN(HexNAc)GSIPNDKPFQNVNK{Hex:11; HexNAc:2}

>sp|AFG99160|A/Philippines/2/1982_285:315+{Hex:3; HexNAc:2}
(Carbamidomethyl)-SDAPIGTC(Carbamidomethyl)SSEC(Carbamidomethyl)ITPN(HexNAc)GSIPNDKPFQNVNK{Hex:3; HexNAc:2}

>sp|AFG99160|A/Philippines/2/1982_285:315+{Hex:3; HexNAc:3; GalS(NAc):1}
(Carbamidomethyl)-SDAPIGTC(Carbamidomethyl)SSEC(Carbamidomethyl)ITPN(HexNAc)GSIPNDKPFQNVNK{Hex:3; HexNAc:3; GalS(NAc):1}

>sp|AFG99160|A/Philippines/2/1982_285:315+{Hex:3; HexNAc:3}
(Carbamidomethyl)-SDAPIGTC(Carbamidomethyl)SSEC(Carbamidomethyl)ITPN(HexNAc)GSIPNDKPFQNVNK{Hex:3; HexNAc:3}

>sp|AFG99160|A/Philippines/2/1982_285:315+{Hex:3; HexNAc:4; GalS(NAc):1}
(Carbamidomethyl)-SDAPIGTC(Carbamidomethyl)SSEC(Carbamidomethyl)ITPN(HexNAc)GSIPNDKPFQNVNK{Hex:3; HexNAc:4; GalS(NAc):1}

>sp|AFG99160|A/Philippines/2/1982_285:315+{Hex:3; HexNAc:4; GalS(NAc):2}
(Carbamidomethyl)-SDAPIGTC(Carbamidomethyl)SSEC(Carbamidomethyl)ITPN(HexNAc)GSIPNDKPFQNVNK{Hex:3; HexNAc:4; GalS(NAc):2}

>sp|AFG99160|A/Philippines/2/1982_285:315+{Hex:3; HexNAc:4; NeuNAc:1}
(Carbamidomethyl)-SDAPIGTC(Carbamidomethyl)SSEC(Carbamidomethyl)ITPN(HexNAc)GSIPNDKPFQNVNK{Hex:3; HexNAc:4; NeuNAc:1}

>sp|AFG99160|A/Philippines/2/1982_285:315+{Hex:3; HexNAc:4; NeuNAc:2}
(Carbamidomethyl)-SDAPIGTC(Carbamidomethyl)SSEC(Carbamidomethyl)ITPN(HexNAc)GSIPNDKPFQNVNK{Hex:3; HexNAc:4; NeuNAc:2}

>sp|AFG99160|A/Philippines/2/1982_285:315+{Hex:3; HexNAc:4}
(Carbamidomethyl)-SDAPIGTC(Carbamidomethyl)SSEC(Carbamidomethyl)ITPN(HexNAc)GSIPNDKPFQNVNK{Hex:3; HexNAc:4}

>sp|AFG99160|A/Philippines/2/1982_285:315+{Hex:3; HexNAc:5}
(Carbamidomethyl)-SDAPIGTC(Carbamidomethyl)SSEC(Carbamidomethyl)ITPN(HexNAc)GSIPNDKPFQNVNK{Hex:3; HexNAc:5}

>sp|AFG99160|A/Philippines/2/1982_285:315+{Hex:3; HexNAc:6}
(Carbamidomethyl)-SDAPIGTC(Carbamidomethyl)SSEC(Carbamidomethyl)ITPN(HexNAc)GSIPNDKPFQNVNK{Hex:3; HexNAc:6}

>sp|AFG99160|A/Philippines/2/1982_285:315+{Hex:3; HexNAc:7}
(Carbamidomethyl)-SDAPIGTC(Carbamidomethyl)SSEC(Carbamidomethyl)ITPN(HexNAc)GSIPNDKPFQNVNK{Hex:3; HexNAc:7}

>sp|AFG99160|A/Philippines/2/1982_285:315+{Hex:3; HexNAc:8}
(Carbamidomethyl)-SDAPIGTC(Carbamidomethyl)SSEC(Carbamidomethyl)ITPN(HexNAc)GSIPNDKPFQNVNK{Hex:3; HexNAc:8}

>sp|AFG99160|A/Philippines/2/1982_285:315+{Hex:3; HexNAc:9}
(Carbamidomethyl)-SDAPIGTC(Carbamidomethyl)SSEC(Carbamidomethyl)ITPN(HexNAc)GSIPNDKPFQNVNK{Hex:3; HexNAc:9}

>sp|AFG99160|A/Philippines/2/1982_285:315+{Hex:4; HexNAc:3; GalS(NAc):1}
(Carbamidomethyl)-SDAPIGTC(Carbamidomethyl)SSEC(Carbamidomethyl)ITPN(HexNAc)GSIPNDKPFQNVNK{Hex:4; HexNAc:3; GalS(NAc):1}

>sp|AFG99160|A/Philippines/2/1982_285:315+{Hex:4; HexNAc:3; NeuNAc:1}
(Carbamidomethyl)-SDAPIGTC(Carbamidomethyl)SSEC(Carbamidomethyl)ITPN(HexNAc)GSIPNDKPFQNVNK{Hex:4; HexNAc:3; NeuNAc:1}

>sp|AFG99160|A/Philippines/2/1982_285:315+{Hex:4; HexNAc:3}
(Carbamidomethyl)-SDAPIGTC(Carbamidomethyl)SSEC(Carbamidomethyl)ITPN(HexNAc)GSIPNDKPFQNVNK{Hex:4; HexNAc:3}

>sp|AFG99160|A/Philippines/2/1982_285:315+{Hex:4; HexNAc:4; GalS(NAc):1}
(Carbamidomethyl)-SDAPIGTC(Carbamidomethyl)SSEC(Carbamidomethyl)ITPN(HexNAc)GSIPNDKPFQNVNK{Hex:4; HexNAc:4; GalS(NAc):1}

>sp|AFG99160|A/Philippines/2/1982_285:315+{Hex:4; HexNAc:4; NeuNAc:1}
(Carbamidomethyl)-SDAPIGTC(Carbamidomethyl)SSEC(Carbamidomethyl)ITPN(HexNAc)GSIPNDKPFQNVNK{Hex:4; HexNAc:4; NeuNAc:1}

>sp|AFG99160|A/Philippines/2/1982_285:315+{Hex:4; HexNAc:5; NeuNAc:1}
(Carbamidomethyl)-SDAPIGTC(Carbamidomethyl)SSEC(Carbamidomethyl)ITPN(HexNAc)GSIPNDKPFQNVNK{Hex:4; HexNAc:5; NeuNAc:1}

>sp|AFG99160|A/Philippines/2/1982_285:315+{Hex:4; HexNAc:5; NeuNAc:2}
(Carbamidomethyl)-SDAPIGTC(Carbamidomethyl)SSEC(Carbamidomethyl)ITPN(HexNAc)GSIPNDKPFQNVNK{Hex:4; HexNAc:5; NeuNAc:2}

>sp|AFG99160|A/Philippines/2/1982_285:315+{Hex:4; HexNAc:5}
(Carbamidomethyl)-SDAPIGTC(Carbamidomethyl)SSEC(Carbamidomethyl)ITPN(HexNAc)GSIPNDKPFQNVNK{Hex:4; HexNAc:5}

>sp|AFG99160|A/Philippines/2/1982_285:315+{Hex:4; HexNAc:6}
(Carbamidomethyl)-SDAPIGTC(Carbamidomethyl)SSEC(Carbamidomethyl)ITPN(HexNAc)GSIPNDKPFQNVNK{Hex:4; HexNAc:6}

>sp|AFG99160|A/Philippines/2/1982_285:315+{Hex:4; HexNAc:7}
(Carbamidomethyl)-SDAPIGTC(Carbamidomethyl)SSEC(Carbamidomethyl)ITPN(HexNAc)GSIPNDKPFQNVNK{Hex:4; HexNAc:7}

>sp|AFG99160|A/Philippines/2/1982_285:315+{Hex:4; HexNAc:9}
(Carbamidomethyl)-SDAPIGTC(Carbamidomethyl)SSEC(Carbamidomethyl)ITPN(HexNAc)GSIPNDKPFQNVNK{Hex:4; HexNAc:9}

>sp|AFG99160|A/Philippines/2/1982_285:315+{Hex:5; HexNAc:3; NeuNAc:1}
(Carbamidomethyl)-SDAPIGTC(Carbamidomethyl)SSEC(Carbamidomethyl)ITPN(HexNAc)GSIPNDKPFQNVNK{Hex:5; HexNAc:3; NeuNAc:1}

>sp|AFG99160|A/Philippines/2/1982_285:315+{Hex:5; HexNAc:3}
(Carbamidomethyl)-SDAPIGTC(Carbamidomethyl)SSEC(Carbamidomethyl)ITPN(HexNAc)GSIPNDKPFQNVNK{Hex:5; HexNAc:3}

>sp|AFG99160|A/Philippines/2/1982_285:315+{Hex:5; HexNAc:5; GalS:1; NeuNAc:1}
(Carbamidomethyl)-SDAPIGTC(Carbamidomethyl)SSEC(Carbamidomethyl)ITPN(HexNAc)GSIPNDKPFQNVNK{Hex:5; HexNAc:5; GalS:1; NeuNAc:1}

>sp|AFG99160|A/Philippines/2/1982_285:315+{Hex:5; HexNAc:5; NeuNAc:2}
(Carbamidomethyl)-SDAPIGTC(Carbamidomethyl)SSEC(Carbamidomethyl)ITPN(HexNAc)GSIPNDKPFQNVNK{Hex:5; HexNAc:5; NeuNAc:2}

>sp|AFG99160|A/Philippines/2/1982_285:315+{Hex:5; HexNAc:6}
(Carbamidomethyl)-SDAPIGTC(Carbamidomethyl)SSEC(Carbamidomethyl)ITPN(HexNAc)GSIPNDKPFQNVNK{Hex:5; HexNAc:6}

>sp|AFG99160|A/Philippines/2/1982_285:315+{Hex:6; HexNAc:10}
(Carbamidomethyl)-SDAPIGTC(Carbamidomethyl)SSEC(Carbamidomethyl)ITPN(HexNAc)GSIPNDKPFQNVNK{Hex:6; HexNAc:10}

>sp|AFG99160|A/Philippines/2/1982_285:315+{Hex:6; HexNAc:2}
(Carbamidomethyl)-SDAPIGTC(Carbamidomethyl)SSEC(Carbamidomethyl)ITPN(HexNAc)GSIPNDKPFQNVNK{Hex:6; HexNAc:2}

>sp|AFG99160|A/Philippines/2/1982_285:315+{Hex:6; HexNAc:3}
(Carbamidomethyl)-SDAPIGTC(Carbamidomethyl)SSEC(Carbamidomethyl)ITPN(HexNAc)GSIPNDKPFQNVNK{Hex:6; HexNAc:3}

>sp|AFG99160|A/Philippines/2/1982_285:315+{Hex:6; HexNAc:5; NeuNAc:3}
(Carbamidomethyl)-SDAPIGTC(Carbamidomethyl)SSEC(Carbamidomethyl)ITPN(HexNAc)GSIPNDKPFQNVNK{Hex:6; HexNAc:5; NeuNAc:3}

>sp|AFG99160|A/Philippines/2/1982_285:315+{Hex:7; HexNAc:2}
(Carbamidomethyl)-SDAPIGTC(Carbamidomethyl)SSEC(Carbamidomethyl)ITPN(HexNAc)GSIPNDKPFQNVNK{Hex:7; HexNAc:2}

>sp|AFG99160|A/Philippines/2/1982_285:315+{Hex:7; HexNAc:6}
(Carbamidomethyl)-SDAPIGTC(Carbamidomethyl)SSEC(Carbamidomethyl)ITPN(HexNAc)GSIPNDKPFQNVNK{Hex:7; HexNAc:6}

>sp|AFG99160|A/Philippines/2/1982_285:315+{Hex:8; HexNAc:7}
(Carbamidomethyl)-SDAPIGTC(Carbamidomethyl)SSEC(Carbamidomethyl)ITPN(HexNAc)GSIPNDKPFQNVNK{Hex:8; HexNAc:7}

>sp|AFG99160|A/Philippines/2/1982_285:315+{Xyl:1; Fuc:1; Hex:3; HexNAc:2}
(Carbamidomethyl)-SDAPIGTC(Carbamidomethyl)SSEC(Carbamidomethyl)ITPN(HexNAc)GSIPNDKPFQNVNK{Xyl:1; Fuc:1; Hex:3; HexNAc:2}

>sp|AFG99160|A/Philippines/2/1982_130:156+{Fuc:1; Hex:3; HexNAc:3; GalS(NAc):1}
(Carbamidomethyl)-SGTLEFINEGFN(HexNAc)WTGVTQSGGSSTC(Carbamidomethyl)K{Fuc:1; Hex:3; HexNAc:3; GalS(NAc):1}

>sp|AFG99160|A/Philippines/2/1982_130:156+{Fuc:1; Hex:3; HexNAc:5}
(Carbamidomethyl)-SGTLEFINEGFN(HexNAc)WTGVTQSGGSSTC(Carbamidomethyl)K{Fuc:1; Hex:3; HexNAc:5}

>sp|AFG99160|A/Philippines/2/1982_130:156+{Fuc:1; Hex:3; HexNAc:6}
(Carbamidomethyl)-SGTLEFINEGFN(HexNAc)WTGVTQSGGSSTC(Carbamidomethyl)K{Fuc:1; Hex:3; HexNAc:6}

>sp|AFG99160|A/Philippines/2/1982_130:156+{Fuc:1; Hex:3; HexNAc:7}
(Carbamidomethyl)-SGTLEFINEGFN(HexNAc)WTGVTQSGGSSTC(Carbamidomethyl)K{Fuc:1; Hex:3; HexNAc:7}

>sp|AFG99160|A/Philippines/2/1982_130:156+{Fuc:1; Hex:3; HexNAc:8}
(Carbamidomethyl)-SGTLEFINEGFN(HexNAc)WTGVTQSGGSSTC(Carbamidomethyl)K{Fuc:1; Hex:3; HexNAc:8}

>sp|AFG99160|A/Philippines/2/1982_130:156+{Fuc:1; Hex:3; HexNAc:9}
(Carbamidomethyl)-SGTLEFINEGFN(HexNAc)WTGVTQSGGSSTC(Carbamidomethyl)K{Fuc:1; Hex:3; HexNAc:9}

>sp|AFG99160|A/Philippines/2/1982_130:156+{Fuc:1; Hex:4; HexNAc:3; GalS(NAc):1}
(Carbamidomethyl)-SGTLEFINEGFN(HexNAc)WTGVTQSGGSSTC(Carbamidomethyl)K{Fuc:1; Hex:4; HexNAc:3; GalS(NAc):1}

>sp|AFG99160|A/Philippines/2/1982_130:156+{Fuc:1; Hex:4; HexNAc:3}
(Carbamidomethyl)-SGTLEFINEGFN(HexNAc)WTGVTQSGGSSTC(Carbamidomethyl)K{Fuc:1; Hex:4; HexNAc:3}

>sp|AFG99160|A/Philippines/2/1982_130:156+{Fuc:1; Hex:4; HexNAc:4; GalS(NAc):1}
(Carbamidomethyl)-SGTLEFINEGFN(HexNAc)WTGVTQSGGSSTC(Carbamidomethyl)K{Fuc:1; Hex:4; HexNAc:4; GalS(NAc):1}

>sp|AFG99160|A/Philippines/2/1982_130:156+{Fuc:1; Hex:4; HexNAc:4; NeuNAc:1}
(Carbamidomethyl)-SGTLEFINEGFN(HexNAc)WTGVTQSGGSSTC(Carbamidomethyl)K{Fuc:1; Hex:4; HexNAc:4; NeuNAc:1}

>sp|AFG99160|A/Philippines/2/1982_130:156+{Fuc:1; Hex:4; HexNAc:4}
(Carbamidomethyl)-SGTLEFINEGFN(HexNAc)WTGVTQSGGSSTC(Carbamidomethyl)K{Fuc:1; Hex:4; HexNAc:4}

>sp|AFG99160|A/Philippines/2/1982_130:156+{Fuc:1; Hex:4; HexNAc:5; NeuNAc:2}
(Carbamidomethyl)-SGTLEFINEGFN(HexNAc)WTGVTQSGGSSTC(Carbamidomethyl)K{Fuc:1; Hex:4; HexNAc:5; NeuNAc:2}

>sp|AFG99160|A/Philippines/2/1982_130:156+{Fuc:1; Hex:4; HexNAc:5}
(Carbamidomethyl)-SGTLEFINEGFN(HexNAc)WTGVTQSGGSSTC(Carbamidomethyl)K{Fuc:1; Hex:4; HexNAc:5}

>sp|AFG99160|A/Philippines/2/1982_130:156+{Fuc:1; Hex:4; HexNAc:6}
(Carbamidomethyl)-SGTLEFINEGFN(HexNAc)WTGVTQSGGSSTC(Carbamidomethyl)K{Fuc:1; Hex:4; HexNAc:6}

>sp|AFG99160|A/Philippines/2/1982_130:156+{Fuc:1; Hex:4; HexNAc:7}
(Carbamidomethyl)-SGTLEFINEGFN(HexNAc)WTGVTQSGGSSTC(Carbamidomethyl)K{Fuc:1; Hex:4; HexNAc:7}

>sp|AFG99160|A/Philippines/2/1982_130:156+{Fuc:1; Hex:5; HexNAc:3; GalS(NAc):1}
(Carbamidomethyl)-SGTLEFINEGFN(HexNAc)WTGVTQSGGSSTC(Carbamidomethyl)K{Fuc:1; Hex:5; HexNAc:3; GalS(NAc):1}

>sp|AFG99160|A/Philippines/2/1982_130:156+{Fuc:1; Hex:5; HexNAc:4; NeuNAc:1; NeuNGc:1}
(Carbamidomethyl)-SGTLEFINEGFN(HexNAc)WTGVTQSGGSSTC(Carbamidomethyl)K{Fuc:1; Hex:5; HexNAc:4; NeuNAc:1; NeuNGc:1}

>sp|AFG99160|A/Philippines/2/1982_130:156+{Fuc:1; Hex:5; HexNAc:4; NeuNAc:1}
(Carbamidomethyl)-SGTLEFINEGFN(HexNAc)WTGVTQSGGSSTC(Carbamidomethyl)K{Fuc:1; Hex:5; HexNAc:4; NeuNAc:1}

>sp|AFG99160|A/Philippines/2/1982_130:156+{Fuc:1; Hex:5; HexNAc:4; NeuNGc:2}
(Carbamidomethyl)-SGTLEFINEGFN(HexNAc)WTGVTQSGGSSTC(Carbamidomethyl)K{Fuc:1; Hex:5; HexNAc:4; NeuNGc:2}

>sp|AFG99160|A/Philippines/2/1982_130:156+{Fuc:1; Hex:5; HexNAc:4}
(Carbamidomethyl)-SGTLEFINEGFN(HexNAc)WTGVTQSGGSSTC(Carbamidomethyl)K{Fuc:1; Hex:5; HexNAc:4}

>sp|AFG99160|A/Philippines/2/1982_130:156+{Fuc:1; Hex:5; HexNAc:5}
(Carbamidomethyl)-SGTLEFINEGFN(HexNAc)WTGVTQSGGSSTC(Carbamidomethyl)K{Fuc:1; Hex:5; HexNAc:5}

>sp|AFG99160|A/Philippines/2/1982_130:156+{Fuc:1; Hex:5; HexNAc:6; NeuNAc:3}
(Carbamidomethyl)-SGTLEFINEGFN(HexNAc)WTGVTQSGGSSTC(Carbamidomethyl)K{Fuc:1; Hex:5; HexNAc:6; NeuNAc:3}

>sp|AFG99160|A/Philippines/2/1982_130:156+{Fuc:1; Hex:5; HexNAc:6}
(Carbamidomethyl)-SGTLEFINEGFN(HexNAc)WTGVTQSGGSSTC(Carbamidomethyl)K{Fuc:1; Hex:5; HexNAc:6}

>sp|AFG99160|A/Philippines/2/1982_130:156+{Fuc:1; Hex:6; HexNAc:2}
(Carbamidomethyl)-SGTLEFINEGFN(HexNAc)WTGVTQSGGSSTC(Carbamidomethyl)K{Fuc:1; Hex:6; HexNAc:2}

>sp|AFG99160|A/Philippines/2/1982_130:156+{Fuc:1; Hex:6; HexNAc:4; NeuNAc:1}
(Carbamidomethyl)-SGTLEFINEGFN(HexNAc)WTGVTQSGGSSTC(Carbamidomethyl)K{Fuc:1; Hex:6; HexNAc:4; NeuNAc:1}

>sp|AFG99160|A/Philippines/2/1982_130:156+{Fuc:1; Hex:6; HexNAc:5; NeuNAc:1}
(Carbamidomethyl)-SGTLEFINEGFN(HexNAc)WTGVTQSGGSSTC(Carbamidomethyl)K{Fuc:1; Hex:6; HexNAc:5; NeuNAc:1}

>sp|AFG99160|A/Philippines/2/1982_130:156+{Fuc:1; Hex:6; HexNAc:5; NeuNAc:2}
(Carbamidomethyl)-SGTLEFINEGFN(HexNAc)WTGVTQSGGSSTC(Carbamidomethyl)K{Fuc:1; Hex:6; HexNAc:5; NeuNAc:2}

>sp|AFG99160|A/Philippines/2/1982_130:156+{Fuc:1; Hex:6; HexNAc:5; NeuNAc:3}
(Carbamidomethyl)-SGTLEFINEGFN(HexNAc)WTGVTQSGGSSTC(Carbamidomethyl)K{Fuc:1; Hex:6; HexNAc:5; NeuNAc:3}

>sp|AFG99160|A/Philippines/2/1982_130:156+{Fuc:1; Hex:6; HexNAc:6; NeuNAc:2}
(Carbamidomethyl)-SGTLEFINEGFN(HexNAc)WTGVTQSGGSSTC(Carbamidomethyl)K{Fuc:1; Hex:6; HexNAc:6; NeuNAc:2}

>sp|AFG99160|A/Philippines/2/1982_130:156+{Fuc:1; Hex:6; HexNAc:6}
(Carbamidomethyl)-SGTLEFINEGFN(HexNAc)WTGVTQSGGSSTC(Carbamidomethyl)K{Fuc:1; Hex:6; HexNAc:6}

>sp|AFG99160|A/Philippines/2/1982_130:156+{Fuc:1; Hex:6; HexNAc:7; NeuNAc:4}
(Carbamidomethyl)-SGTLEFINEGFN(HexNAc)WTGVTQSGGSSTC(Carbamidomethyl)K{Fuc:1; Hex:6; HexNAc:7; NeuNAc:4}

>sp|AFG99160|A/Philippines/2/1982_130:156+{Fuc:1; Hex:6; HexNAc:7}
(Carbamidomethyl)-SGTLEFINEGFN(HexNAc)WTGVTQSGGSSTC(Carbamidomethyl)K{Fuc:1; Hex:6; HexNAc:7}

>sp|AFG99160|A/Philippines/2/1982_130:156+{Fuc:1; Hex:7; HexNAc:10; NeuNAc:4}
(Carbamidomethyl)-SGTLEFINEGFN(HexNAc)WTGVTQSGGSSTC(Carbamidomethyl)K{Fuc:1; Hex:7; HexNAc:10; NeuNAc:4}

>sp|AFG99160|A/Philippines/2/1982_130:156+{Fuc:1; Hex:7; HexNAc:4; NeuNAc:3}
(Carbamidomethyl)-SGTLEFINEGFN(HexNAc)WTGVTQSGGSSTC(Carbamidomethyl)K{Fuc:1; Hex:7; HexNAc:4; NeuNAc:3}

>sp|AFG99160|A/Philippines/2/1982_130:156+{Fuc:1; Hex:7; HexNAc:5; NeuNAc:2}
(Carbamidomethyl)-SGTLEFINEGFN(HexNAc)WTGVTQSGGSSTC(Carbamidomethyl)K{Fuc:1; Hex:7; HexNAc:5; NeuNAc:2}

>sp|AFG99160|A/Philippines/2/1982_130:156+{Fuc:1; Hex:7; HexNAc:6; NeuNAc:1}
(Carbamidomethyl)-SGTLEFINEGFN(HexNAc)WTGVTQSGGSSTC(Carbamidomethyl)K{Fuc:1; Hex:7; HexNAc:6; NeuNAc:1}

>sp|AFG99160|A/Philippines/2/1982_130:156+{Fuc:1; Hex:7; HexNAc:7}
(Carbamidomethyl)-SGTLEFINEGFN(HexNAc)WTGVTQSGGSSTC(Carbamidomethyl)K{Fuc:1; Hex:7; HexNAc:7}

>sp|AFG99160|A/Philippines/2/1982_130:156+{Fuc:1; Hex:9; HexNAc:6; NeuNAc:2}
(Carbamidomethyl)-SGTLEFINEGFN(HexNAc)WTGVTQSGGSSTC(Carbamidomethyl)K{Fuc:1; Hex:9; HexNAc:6; NeuNAc:2}

>sp|AFG99160|A/Philippines/2/1982_130:156+{Fuc:2; Hex:3; HexNAc:3}
(Carbamidomethyl)-SGTLEFINEGFN(HexNAc)WTGVTQSGGSSTC(Carbamidomethyl)K{Fuc:2; Hex:3; HexNAc:3}

>sp|AFG99160|A/Philippines/2/1982_130:156+{Fuc:2; Hex:3; HexNAc:6}
(Carbamidomethyl)-SGTLEFINEGFN(HexNAc)WTGVTQSGGSSTC(Carbamidomethyl)K{Fuc:2; Hex:3; HexNAc:6}

>sp|AFG99160|A/Philippines/2/1982_130:156+{Fuc:2; Hex:4; HexNAc:3}
(Carbamidomethyl)-SGTLEFINEGFN(HexNAc)WTGVTQSGGSSTC(Carbamidomethyl)K{Fuc:2; Hex:4; HexNAc:3}

>sp|AFG99160|A/Philippines/2/1982_130:156+{Fuc:2; Hex:4; HexNAc:4; NeuNAc:1}
(Carbamidomethyl)-SGTLEFINEGFN(HexNAc)WTGVTQSGGSSTC(Carbamidomethyl)K{Fuc:2; Hex:4; HexNAc:4; NeuNAc:1}

>sp|AFG99160|A/Philippines/2/1982_130:156+{Fuc:2; Hex:4; HexNAc:4}
(Carbamidomethyl)-SGTLEFINEGFN(HexNAc)WTGVTQSGGSSTC(Carbamidomethyl)K{Fuc:2; Hex:4; HexNAc:4}

>sp|AFG99160|A/Philippines/2/1982_130:156+{Fuc:2; Hex:4; HexNAc:5; NeuNAc:1}
(Carbamidomethyl)-SGTLEFINEGFN(HexNAc)WTGVTQSGGSSTC(Carbamidomethyl)K{Fuc:2; Hex:4; HexNAc:5; NeuNAc:1}

>sp|AFG99160|A/Philippines/2/1982_130:156+{Fuc:2; Hex:4; HexNAc:5}
(Carbamidomethyl)-SGTLEFINEGFN(HexNAc)WTGVTQSGGSSTC(Carbamidomethyl)K{Fuc:2; Hex:4; HexNAc:5}

>sp|AFG99160|A/Philippines/2/1982_130:156+{Fuc:2; Hex:4; HexNAc:6}
(Carbamidomethyl)-SGTLEFINEGFN(HexNAc)WTGVTQSGGSSTC(Carbamidomethyl)K{Fuc:2; Hex:4; HexNAc:6}

>sp|AFG99160|A/Philippines/2/1982_130:156+{Fuc:2; Hex:5; HexNAc:3}
(Carbamidomethyl)-SGTLEFINEGFN(HexNAc)WTGVTQSGGSSTC(Carbamidomethyl)K{Fuc:2; Hex:5; HexNAc:3}

>sp|AFG99160|A/Philippines/2/1982_130:156+{Fuc:2; Hex:5; HexNAc:4; NeuNAc:1}
(Carbamidomethyl)-SGTLEFINEGFN(HexNAc)WTGVTQSGGSSTC(Carbamidomethyl)K{Fuc:2; Hex:5; HexNAc:4; NeuNAc:1}

>sp|AFG99160|A/Philippines/2/1982_130:156+{Fuc:2; Hex:5; HexNAc:5}
(Carbamidomethyl)-SGTLEFINEGFN(HexNAc)WTGVTQSGGSSTC(Carbamidomethyl)K{Fuc:2; Hex:5; HexNAc:5}

>sp|AFG99160|A/Philippines/2/1982_130:156+{Fuc:2; Hex:5; HexNAc:6}
(Carbamidomethyl)-SGTLEFINEGFN(HexNAc)WTGVTQSGGSSTC(Carbamidomethyl)K{Fuc:2; Hex:5; HexNAc:6}

>sp|AFG99160|A/Philippines/2/1982_130:156+{Fuc:2; Hex:6; HexNAc:3}
(Carbamidomethyl)-SGTLEFINEGFN(HexNAc)WTGVTQSGGSSTC(Carbamidomethyl)K{Fuc:2; Hex:6; HexNAc:3}

>sp|AFG99160|A/Philippines/2/1982_130:156+{Fuc:2; Hex:6; HexNAc:4}
(Carbamidomethyl)-SGTLEFINEGFN(HexNAc)WTGVTQSGGSSTC(Carbamidomethyl)K{Fuc:2; Hex:6; HexNAc:4}

>sp|AFG99160|A/Philippines/2/1982_130:156+{Fuc:3; Hex:5; HexNAc:3}
(Carbamidomethyl)-SGTLEFINEGFN(HexNAc)WTGVTQSGGSSTC(Carbamidomethyl)K{Fuc:3; Hex:5; HexNAc:3}

>sp|AFG99160|A/Philippines/2/1982_130:156+{Fuc:3; Hex:5; HexNAc:4}
(Carbamidomethyl)-SGTLEFINEGFN(HexNAc)WTGVTQSGGSSTC(Carbamidomethyl)K{Fuc:3; Hex:5; HexNAc:4}

>sp|AFG99160|A/Philippines/2/1982_130:156+{Fuc:3; Hex:6; HexNAc:4}
(Carbamidomethyl)-SGTLEFINEGFN(HexNAc)WTGVTQSGGSSTC(Carbamidomethyl)K{Fuc:3; Hex:6; HexNAc:4}

>sp|AFG99160|A/Philippines/2/1982_130:156+{Fuc:3; Hex:6; HexNAc:5}
(Carbamidomethyl)-SGTLEFINEGFN(HexNAc)WTGVTQSGGSSTC(Carbamidomethyl)K{Fuc:3; Hex:6; HexNAc:5}

>sp|AFG99160|A/Philippines/2/1982_130:156+{Fuc:4; Hex:5; HexNAc:4}
(Carbamidomethyl)-SGTLEFINEGFN(HexNAc)WTGVTQSGGSSTC(Carbamidomethyl)K{Fuc:4; Hex:5; HexNAc:4}

>sp|AFG99160|A/Philippines/2/1982_130:156+{Fuc:4; Hex:6; HexNAc:5}
(Carbamidomethyl)-SGTLEFINEGFN(HexNAc)WTGVTQSGGSSTC(Carbamidomethyl)K{Fuc:4; Hex:6; HexNAc:5}

>sp|AFG99160|A/Philippines/2/1982_130:156+{Fuc:4; Hex:7; HexNAc:6; NeuNAc:1}
(Carbamidomethyl)-SGTLEFINEGFN(HexNAc)WTGVTQSGGSSTC(Carbamidomethyl)K{Fuc:4; Hex:7; HexNAc:6; NeuNAc:1}

>sp|AFG99160|A/Philippines/2/1982_130:156+{Fuc:4; Hex:7; HexNAc:6}
(Carbamidomethyl)-SGTLEFINEGFN(HexNAc)WTGVTQSGGSSTC(Carbamidomethyl)K{Fuc:4; Hex:7; HexNAc:6}

>sp|AFG99160|A/Philippines/2/1982_130:156+{Fuc:4; Hex:8; HexNAc:5}
(Carbamidomethyl)-SGTLEFINEGFN(HexNAc)WTGVTQSGGSSTC(Carbamidomethyl)K{Fuc:4; Hex:8; HexNAc:5}

>sp|AFG99160|A/Philippines/2/1982_130:156+{Fuc:5; Hex:7; HexNAc:6}
(Carbamidomethyl)-SGTLEFINEGFN(HexNAc)WTGVTQSGGSSTC(Carbamidomethyl)K{Fuc:5; Hex:7; HexNAc:6}

>sp|AFG99160|A/Philippines/2/1982_130:156+{Fuc:6; Hex:15; HexNAc:14; NeuNAc:1}
(Carbamidomethyl)-SGTLEFINEGFN(HexNAc)WTGVTQSGGSSTC(Carbamidomethyl)K{Fuc:6; Hex:15; HexNAc:14; NeuNAc:1}

>sp|AFG99160|A/Philippines/2/1982_130:156+{Hex:10; HexNAc:2}
(Carbamidomethyl)-SGTLEFINEGFN(HexNAc)WTGVTQSGGSSTC(Carbamidomethyl)K{Hex:10; HexNAc:2}

>sp|AFG99160|A/Philippines/2/1982_130:156+{Hex:3; HexNAc:4; GalS(NAc):1}
(Carbamidomethyl)-SGTLEFINEGFN(HexNAc)WTGVTQSGGSSTC(Carbamidomethyl)K{Hex:3; HexNAc:4; GalS(NAc):1}

>sp|AFG99160|A/Philippines/2/1982_130:156+{Hex:3; HexNAc:4; GalS(NAc):2}
(Carbamidomethyl)-SGTLEFINEGFN(HexNAc)WTGVTQSGGSSTC(Carbamidomethyl)K{Hex:3; HexNAc:4; GalS(NAc):2}

>sp|AFG99160|A/Philippines/2/1982_130:156+{Hex:3; HexNAc:5}
(Carbamidomethyl)-SGTLEFINEGFN(HexNAc)WTGVTQSGGSSTC(Carbamidomethyl)K{Hex:3; HexNAc:5}

>sp|AFG99160|A/Philippines/2/1982_130:156+{Hex:3; HexNAc:6}
(Carbamidomethyl)-SGTLEFINEGFN(HexNAc)WTGVTQSGGSSTC(Carbamidomethyl)K{Hex:3; HexNAc:6}

>sp|AFG99160|A/Philippines/2/1982_130:156+{Hex:3; HexNAc:7}
(Carbamidomethyl)-SGTLEFINEGFN(HexNAc)WTGVTQSGGSSTC(Carbamidomethyl)K{Hex:3; HexNAc:7}

>sp|AFG99160|A/Philippines/2/1982_130:156+{Hex:3; HexNAc:9}
(Carbamidomethyl)-SGTLEFINEGFN(HexNAc)WTGVTQSGGSSTC(Carbamidomethyl)K{Hex:3; HexNAc:9}

>sp|AFG99160|A/Philippines/2/1982_130:156+{Hex:4; HexNAc:4}
(Carbamidomethyl)-SGTLEFINEGFN(HexNAc)WTGVTQSGGSSTC(Carbamidomethyl)K{Hex:4; HexNAc:4}

>sp|AFG99160|A/Philippines/2/1982_130:156+{Hex:4; HexNAc:5}
(Carbamidomethyl)-SGTLEFINEGFN(HexNAc)WTGVTQSGGSSTC(Carbamidomethyl)K{Hex:4; HexNAc:5}

>sp|AFG99160|A/Philippines/2/1982_130:156+{Hex:4; HexNAc:6}
(Carbamidomethyl)-SGTLEFINEGFN(HexNAc)WTGVTQSGGSSTC(Carbamidomethyl)K{Hex:4; HexNAc:6}

>sp|AFG99160|A/Philippines/2/1982_130:156+{Hex:4; HexNAc:7}
(Carbamidomethyl)-SGTLEFINEGFN(HexNAc)WTGVTQSGGSSTC(Carbamidomethyl)K{Hex:4; HexNAc:7}

>sp|AFG99160|A/Philippines/2/1982_130:156+{Hex:4; HexNAc:8}
(Carbamidomethyl)-SGTLEFINEGFN(HexNAc)WTGVTQSGGSSTC(Carbamidomethyl)K{Hex:4; HexNAc:8}

>sp|AFG99160|A/Philippines/2/1982_130:156+{Hex:5; HexNAc:4; NeuNAc:1}
(Carbamidomethyl)-SGTLEFINEGFN(HexNAc)WTGVTQSGGSSTC(Carbamidomethyl)K{Hex:5; HexNAc:4; NeuNAc:1}

>sp|AFG99160|A/Philippines/2/1982_130:156+{Hex:5; HexNAc:5; GalS:1; NeuNAc:1}
(Carbamidomethyl)-SGTLEFINEGFN(HexNAc)WTGVTQSGGSSTC(Carbamidomethyl)K{Hex:5; HexNAc:5; GalS:1; NeuNAc:1}

>sp|AFG99160|A/Philippines/2/1982_130:156+{Hex:5; HexNAc:5; NeuNAc:1}
(Carbamidomethyl)-SGTLEFINEGFN(HexNAc)WTGVTQSGGSSTC(Carbamidomethyl)K{Hex:5; HexNAc:5; NeuNAc:1}

>sp|AFG99160|A/Philippines/2/1982_130:156+{Hex:5; HexNAc:5}
(Carbamidomethyl)-SGTLEFINEGFN(HexNAc)WTGVTQSGGSSTC(Carbamidomethyl)K{Hex:5; HexNAc:5}

>sp|AFG99160|A/Philippines/2/1982_130:156+{Hex:5; HexNAc:6}
(Carbamidomethyl)-SGTLEFINEGFN(HexNAc)WTGVTQSGGSSTC(Carbamidomethyl)K{Hex:5; HexNAc:6}

>sp|AFG99160|A/Philippines/2/1982_130:156+{Hex:5; HexNAc:8}
(Carbamidomethyl)-SGTLEFINEGFN(HexNAc)WTGVTQSGGSSTC(Carbamidomethyl)K{Hex:5; HexNAc:8}

>sp|AFG99160|A/Philippines/2/1982_130:156+{Hex:6; HexNAc:2}
(Carbamidomethyl)-SGTLEFINEGFN(HexNAc)WTGVTQSGGSSTC(Carbamidomethyl)K{Hex:6; HexNAc:2}

>sp|AFG99160|A/Philippines/2/1982_130:156+{Hex:6; HexNAc:3; NeuNAc:1}
(Carbamidomethyl)-SGTLEFINEGFN(HexNAc)WTGVTQSGGSSTC(Carbamidomethyl)K{Hex:6; HexNAc:3; NeuNAc:1}

>sp|AFG99160|A/Philippines/2/1982_130:156+{Hex:6; HexNAc:3}
(Carbamidomethyl)-SGTLEFINEGFN(HexNAc)WTGVTQSGGSSTC(Carbamidomethyl)K{Hex:6; HexNAc:3}

>sp|AFG99160|A/Philippines/2/1982_130:156+{Hex:6; HexNAc:4}
(Carbamidomethyl)-SGTLEFINEGFN(HexNAc)WTGVTQSGGSSTC(Carbamidomethyl)K{Hex:6; HexNAc:4}

>sp|AFG99160|A/Philippines/2/1982_130:156+{Hex:6; HexNAc:5; NeuNAc:1}
(Carbamidomethyl)-SGTLEFINEGFN(HexNAc)WTGVTQSGGSSTC(Carbamidomethyl)K{Hex:6; HexNAc:5; NeuNAc:1}

>sp|AFG99160|A/Philippines/2/1982_130:156+{Hex:6; HexNAc:5; NeuNAc:2}
(Carbamidomethyl)-SGTLEFINEGFN(HexNAc)WTGVTQSGGSSTC(Carbamidomethyl)K{Hex:6; HexNAc:5; NeuNAc:2}

>sp|AFG99160|A/Philippines/2/1982_130:156+{Hex:6; HexNAc:5; NeuNAc:3}
(Carbamidomethyl)-SGTLEFINEGFN(HexNAc)WTGVTQSGGSSTC(Carbamidomethyl)K{Hex:6; HexNAc:5; NeuNAc:3}

>sp|AFG99160|A/Philippines/2/1982_130:156+{Hex:6; HexNAc:6}
(Carbamidomethyl)-SGTLEFINEGFN(HexNAc)WTGVTQSGGSSTC(Carbamidomethyl)K{Hex:6; HexNAc:6}

>sp|AFG99160|A/Philippines/2/1982_130:156+{Hex:6; HexNAc:7}
(Carbamidomethyl)-SGTLEFINEGFN(HexNAc)WTGVTQSGGSSTC(Carbamidomethyl)K{Hex:6; HexNAc:7}

>sp|AFG99160|A/Philippines/2/1982_130:156+{Hex:7; HexNAc:2}
(Carbamidomethyl)-SGTLEFINEGFN(HexNAc)WTGVTQSGGSSTC(Carbamidomethyl)K{Hex:7; HexNAc:2}

>sp|AFG99160|A/Philippines/2/1982_130:156+{Hex:7; HexNAc:6; NeuNAc:4}
(Carbamidomethyl)-SGTLEFINEGFN(HexNAc)WTGVTQSGGSSTC(Carbamidomethyl)K{Hex:7; HexNAc:6; NeuNAc:4}

>sp|AFG99160|A/Philippines/2/1982_130:156+{Hex:7; HexNAc:8}
(Carbamidomethyl)-SGTLEFINEGFN(HexNAc)WTGVTQSGGSSTC(Carbamidomethyl)K{Hex:7; HexNAc:8}

>sp|AFG99160|A/Philippines/2/1982_130:156+{Hex:9; HexNAc:2}
(Carbamidomethyl)-SGTLEFINEGFN(HexNAc)WTGVTQSGGSSTC(Carbamidomethyl)K{Hex:9; HexNAc:2}

>sp|AFG99160|A/Philippines/2/1982_130:156+{Xyl:1; Hex:3; HexNAc:2}
(Carbamidomethyl)-SGTLEFINEGFN(HexNAc)WTGVTQSGGSSTC(Carbamidomethyl)K{Xyl:1; Hex:3; HexNAc:2}

>sp|AFG99160|A/Philippines/2/1982_125:156+{Fuc:1; Hex:10; HexNAc:9}
(Carbamidomethyl)-SLVAS(Phospho)SGTLE(Carbamidomethyl)FINEGFN(HexNAc)WTGVTQSGGSSTC(Carbamidomethyl)K{Fuc:1; Hex:10; HexNAc:9}

>sp|AFG99160|A/Philippines/2/1982_125:156+{Fuc:1; Hex:11; HexNAc:6}
(Carbamidomethyl)-SLVAS(Phospho)SGTLE(Carbamidomethyl)FINEGFN(HexNAc)WTGVTQSGGSSTC(Carbamidomethyl)K{Fuc:1; Hex:11; HexNAc:6}

>sp|AFG99160|A/Philippines/2/1982_125:156+{Fuc:1; Hex:3; HexNAc:2}
(Carbamidomethyl)-SLVAS(Phospho)SGTLE(Carbamidomethyl)FINEGFN(HexNAc)WTGVTQSGGSSTC(Carbamidomethyl)K{Fuc:1; Hex:3; HexNAc:2}

>sp|AFG99160|A/Philippines/2/1982_125:156+{Fuc:1; Hex:3; HexNAc:4; GalS(NAc):1}
(Carbamidomethyl)-SLVAS(Phospho)SGTLE(Carbamidomethyl)FINEGFN(HexNAc)WTGVTQSGGSSTC(Carbamidomethyl)K{Fuc:1; Hex:3; HexNAc:4; GalS(NAc):1}

>sp|AFG99160|A/Philippines/2/1982_125:156+{Fuc:1; Hex:3; HexNAc:4; NeuNAc:1}
(Carbamidomethyl)-SLVAS(Phospho)SGTLE(Carbamidomethyl)FINEGFN(HexNAc)WTGVTQSGGSSTC(Carbamidomethyl)K{Fuc:1; Hex:3; HexNAc:4; NeuNAc:1}

>sp|AFG99160|A/Philippines/2/1982_125:156+{Fuc:1; Hex:3; HexNAc:4}
(Carbamidomethyl)-SLVAS(Phospho)SGTLE(Carbamidomethyl)FINEGFN(HexNAc)WTGVTQSGGSSTC(Carbamidomethyl)K{Fuc:1; Hex:3; HexNAc:4}

>sp|AFG99160|A/Philippines/2/1982_125:156+{Fuc:1; Hex:3; HexNAc:5}
(Carbamidomethyl)-SLVAS(Phospho)SGTLE(Carbamidomethyl)FINEGFN(HexNAc)WTGVTQSGGSSTC(Carbamidomethyl)K{Fuc:1; Hex:3; HexNAc:5}

>sp|AFG99160|A/Philippines/2/1982_125:156+{Fuc:1; Hex:3; HexNAc:6; NeuNAc:1}
(Carbamidomethyl)-SLVAS(Phospho)SGTLE(Carbamidomethyl)FINEGFN(HexNAc)WTGVTQSGGSSTC(Carbamidomethyl)K{Fuc:1; Hex:3; HexNAc:6; NeuNAc:1}

>sp|AFG99160|A/Philippines/2/1982_125:156+{Fuc:1; Hex:3; HexNAc:6; NeuNAc:2}
(Carbamidomethyl)-SLVAS(Phospho)SGTLE(Carbamidomethyl)FINEGFN(HexNAc)WTGVTQSGGSSTC(Carbamidomethyl)K{Fuc:1; Hex:3; HexNAc:6; NeuNAc:2}

>sp|AFG99160|A/Philippines/2/1982_125:156+{Fuc:1; Hex:3; HexNAc:6}
(Carbamidomethyl)-SLVAS(Phospho)SGTLE(Carbamidomethyl)FINEGFN(HexNAc)WTGVTQSGGSSTC(Carbamidomethyl)K{Fuc:1; Hex:3; HexNAc:6}

>sp|AFG99160|A/Philippines/2/1982_125:156+{Fuc:1; Hex:3; HexNAc:7}
(Carbamidomethyl)-SLVAS(Phospho)SGTLE(Carbamidomethyl)FINEGFN(HexNAc)WTGVTQSGGSSTC(Carbamidomethyl)K{Fuc:1; Hex:3; HexNAc:7}

>sp|AFG99160|A/Philippines/2/1982_125:156+{Fuc:1; Hex:3; HexNAc:8}
(Carbamidomethyl)-SLVAS(Phospho)SGTLE(Carbamidomethyl)FINEGFN(HexNAc)WTGVTQSGGSSTC(Carbamidomethyl)K{Fuc:1; Hex:3; HexNAc:8}

>sp|AFG99160|A/Philippines/2/1982_125:156+{Fuc:1; Hex:4; HexNAc:3; GalS(NAc):1}
(Carbamidomethyl)-SLVAS(Phospho)SGTLE(Carbamidomethyl)FINEGFN(HexNAc)WTGVTQSGGSSTC(Carbamidomethyl)K{Fuc:1; Hex:4; HexNAc:3; GalS(NAc):1}

>sp|AFG99160|A/Philippines/2/1982_125:156+{Fuc:1; Hex:4; HexNAc:3; NeuNAc:1}
(Carbamidomethyl)-SLVAS(Phospho)SGTLE(Carbamidomethyl)FINEGFN(HexNAc)WTGVTQSGGSSTC(Carbamidomethyl)K{Fuc:1; Hex:4; HexNAc:3; NeuNAc:1}

>sp|AFG99160|A/Philippines/2/1982_125:156+{Fuc:1; Hex:4; HexNAc:4; GalS(NAc):1; NeuNAc:1}
(Carbamidomethyl)-SLVAS(Phospho)SGTLE(Carbamidomethyl)FINEGFN(HexNAc)WTGVTQSGGSSTC(Carbamidomethyl)K{Fuc:1; Hex:4; HexNAc:4; GalS(NAc):1; NeuNAc:1}

>sp|AFG99160|A/Philippines/2/1982_125:156+{Fuc:1; Hex:4; HexNAc:4; GalS(NAc):1}
(Carbamidomethyl)-SLVAS(Phospho)SGTLE(Carbamidomethyl)FINEGFN(HexNAc)WTGVTQSGGSSTC(Carbamidomethyl)K{Fuc:1; Hex:4; HexNAc:4; GalS(NAc):1}

>sp|AFG99160|A/Philippines/2/1982_125:156+{Fuc:1; Hex:4; HexNAc:4; GalS:1; NeuNAc:1}
(Carbamidomethyl)-SLVAS(Phospho)SGTLE(Carbamidomethyl)FINEGFN(HexNAc)WTGVTQSGGSSTC(Carbamidomethyl)K{Fuc:1; Hex:4; HexNAc:4; GalS:1; NeuNAc:1}

>sp|AFG99160|A/Philippines/2/1982_125:156+{Fuc:1; Hex:4; HexNAc:4; NeuNAc:1}
(Carbamidomethyl)-SLVAS(Phospho)SGTLE(Carbamidomethyl)FINEGFN(HexNAc)WTGVTQSGGSSTC(Carbamidomethyl)K{Fuc:1; Hex:4; HexNAc:4; NeuNAc:1}

>sp|AFG99160|A/Philippines/2/1982_125:156+{Fuc:1; Hex:4; HexNAc:4}
(Carbamidomethyl)-SLVAS(Phospho)SGTLE(Carbamidomethyl)FINEGFN(HexNAc)WTGVTQSGGSSTC(Carbamidomethyl)K{Fuc:1; Hex:4; HexNAc:4}

>sp|AFG99160|A/Philippines/2/1982_125:156+{Fuc:1; Hex:4; HexNAc:5; NeuNAc:1}
(Carbamidomethyl)-SLVAS(Phospho)SGTLE(Carbamidomethyl)FINEGFN(HexNAc)WTGVTQSGGSSTC(Carbamidomethyl)K{Fuc:1; Hex:4; HexNAc:5; NeuNAc:1}

>sp|AFG99160|A/Philippines/2/1982_125:156+{Fuc:1; Hex:4; HexNAc:5}
(Carbamidomethyl)-SLVAS(Phospho)SGTLE(Carbamidomethyl)FINEGFN(HexNAc)WTGVTQSGGSSTC(Carbamidomethyl)K{Fuc:1; Hex:4; HexNAc:5}

>sp|AFG99160|A/Philippines/2/1982_125:156+{Fuc:1; Hex:4; HexNAc:6}
(Carbamidomethyl)-SLVAS(Phospho)SGTLE(Carbamidomethyl)FINEGFN(HexNAc)WTGVTQSGGSSTC(Carbamidomethyl)K{Fuc:1; Hex:4; HexNAc:6}

>sp|AFG99160|A/Philippines/2/1982_125:156+{Fuc:1; Hex:4; HexNAc:7}
(Carbamidomethyl)-SLVAS(Phospho)SGTLE(Carbamidomethyl)FINEGFN(HexNAc)WTGVTQSGGSSTC(Carbamidomethyl)K{Fuc:1; Hex:4; HexNAc:7}

>sp|AFG99160|A/Philippines/2/1982_125:156+{Fuc:1; Hex:4; HexNAc:9}
(Carbamidomethyl)-SLVAS(Phospho)SGTLE(Carbamidomethyl)FINEGFN(HexNAc)WTGVTQSGGSSTC(Carbamidomethyl)K{Fuc:1; Hex:4; HexNAc:9}

>sp|AFG99160|A/Philippines/2/1982_125:156+{Fuc:1; Hex:5; HexNAc:2}
(Carbamidomethyl)-SLVAS(Phospho)SGTLE(Carbamidomethyl)FINEGFN(HexNAc)WTGVTQSGGSSTC(Carbamidomethyl)K{Fuc:1; Hex:5; HexNAc:2}

>sp|AFG99160|A/Philippines/2/1982_125:156+{Fuc:1; Hex:5; HexNAc:3; GalS(NAc):1}
(Carbamidomethyl)-SLVAS(Phospho)SGTLE(Carbamidomethyl)FINEGFN(HexNAc)WTGVTQSGGSSTC(Carbamidomethyl)K{Fuc:1; Hex:5; HexNAc:3; GalS(NAc):1}

>sp|AFG99160|A/Philippines/2/1982_125:156+{Fuc:1; Hex:5; HexNAc:3}
(Carbamidomethyl)-SLVAS(Phospho)SGTLE(Carbamidomethyl)FINEGFN(HexNAc)WTGVTQSGGSSTC(Carbamidomethyl)K{Fuc:1; Hex:5; HexNAc:3}

>sp|AFG99160|A/Philippines/2/1982_125:156+{Fuc:1; Hex:5; HexNAc:4; NeuNGc:2}
(Carbamidomethyl)-SLVAS(Phospho)SGTLE(Carbamidomethyl)FINEGFN(HexNAc)WTGVTQSGGSSTC(Carbamidomethyl)K{Fuc:1; Hex:5; HexNAc:4; NeuNGc:2}

>sp|AFG99160|A/Philippines/2/1982_125:156+{Fuc:1; Hex:5; HexNAc:5; NeuNAc:2}
(Carbamidomethyl)-SLVAS(Phospho)SGTLE(Carbamidomethyl)FINEGFN(HexNAc)WTGVTQSGGSSTC(Carbamidomethyl)K{Fuc:1; Hex:5; HexNAc:5; NeuNAc:2}

>sp|AFG99160|A/Philippines/2/1982_125:156+{Fuc:1; Hex:5; HexNAc:5}
(Carbamidomethyl)-SLVAS(Phospho)SGTLE(Carbamidomethyl)FINEGFN(HexNAc)WTGVTQSGGSSTC(Carbamidomethyl)K{Fuc:1; Hex:5; HexNAc:5}

>sp|AFG99160|A/Philippines/2/1982_125:156+{Fuc:1; Hex:5; HexNAc:6; NeuNAc:3}
(Carbamidomethyl)-SLVAS(Phospho)SGTLE(Carbamidomethyl)FINEGFN(HexNAc)WTGVTQSGGSSTC(Carbamidomethyl)K{Fuc:1; Hex:5; HexNAc:6; NeuNAc:3}

>sp|AFG99160|A/Philippines/2/1982_125:156+{Fuc:1; Hex:5; HexNAc:6}
(Carbamidomethyl)-SLVAS(Phospho)SGTLE(Carbamidomethyl)FINEGFN(HexNAc)WTGVTQSGGSSTC(Carbamidomethyl)K{Fuc:1; Hex:5; HexNAc:6}

>sp|AFG99160|A/Philippines/2/1982_125:156+{Fuc:1; Hex:6; HexNAc:3}
(Carbamidomethyl)-SLVAS(Phospho)SGTLE(Carbamidomethyl)FINEGFN(HexNAc)WTGVTQSGGSSTC(Carbamidomethyl)K{Fuc:1; Hex:6; HexNAc:3}

>sp|AFG99160|A/Philippines/2/1982_125:156+{Fuc:1; Hex:6; HexNAc:5; NeuNAc:1}
(Carbamidomethyl)-SLVAS(Phospho)SGTLE(Carbamidomethyl)FINEGFN(HexNAc)WTGVTQSGGSSTC(Carbamidomethyl)K{Fuc:1; Hex:6; HexNAc:5; NeuNAc:1}

>sp|AFG99160|A/Philippines/2/1982_125:156+{Fuc:1; Hex:6; HexNAc:5; NeuNAc:2}
(Carbamidomethyl)-SLVAS(Phospho)SGTLE(Carbamidomethyl)FINEGFN(HexNAc)WTGVTQSGGSSTC(Carbamidomethyl)K{Fuc:1; Hex:6; HexNAc:5; NeuNAc:2}

>sp|AFG99160|A/Philippines/2/1982_125:156+{Fuc:1; Hex:6; HexNAc:5; NeuNAc:3}
(Carbamidomethyl)-SLVAS(Phospho)SGTLE(Carbamidomethyl)FINEGFN(HexNAc)WTGVTQSGGSSTC(Carbamidomethyl)K{Fuc:1; Hex:6; HexNAc:5; NeuNAc:3}

>sp|AFG99160|A/Philippines/2/1982_125:156+{Fuc:1; Hex:6; HexNAc:6; NeuNAc:2}
(Carbamidomethyl)-SLVAS(Phospho)SGTLE(Carbamidomethyl)FINEGFN(HexNAc)WTGVTQSGGSSTC(Carbamidomethyl)K{Fuc:1; Hex:6; HexNAc:6; NeuNAc:2}

>sp|AFG99160|A/Philippines/2/1982_125:156+{Fuc:1; Hex:6; HexNAc:6; NeuNAc:3}
(Carbamidomethyl)-SLVAS(Phospho)SGTLE(Carbamidomethyl)FINEGFN(HexNAc)WTGVTQSGGSSTC(Carbamidomethyl)K{Fuc:1; Hex:6; HexNAc:6; NeuNAc:3}

>sp|AFG99160|A/Philippines/2/1982_125:156+{Fuc:1; Hex:6; HexNAc:6}
(Carbamidomethyl)-SLVAS(Phospho)SGTLE(Carbamidomethyl)FINEGFN(HexNAc)WTGVTQSGGSSTC(Carbamidomethyl)K{Fuc:1; Hex:6; HexNAc:6}

>sp|AFG99160|A/Philippines/2/1982_125:156+{Fuc:1; Hex:6; HexNAc:7; NeuNAc:4}
(Carbamidomethyl)-SLVAS(Phospho)SGTLE(Carbamidomethyl)FINEGFN(HexNAc)WTGVTQSGGSSTC(Carbamidomethyl)K{Fuc:1; Hex:6; HexNAc:7; NeuNAc:4}

>sp|AFG99160|A/Philippines/2/1982_125:156+{Fuc:1; Hex:6; HexNAc:7}
(Carbamidomethyl)-SLVAS(Phospho)SGTLE(Carbamidomethyl)FINEGFN(HexNAc)WTGVTQSGGSSTC(Carbamidomethyl)K{Fuc:1; Hex:6; HexNAc:7}

>sp|AFG99160|A/Philippines/2/1982_125:156+{Fuc:1; Hex:7; HexNAc:2}
(Carbamidomethyl)-SLVAS(Phospho)SGTLE(Carbamidomethyl)FINEGFN(HexNAc)WTGVTQSGGSSTC(Carbamidomethyl)K{Fuc:1; Hex:7; HexNAc:2}

>sp|AFG99160|A/Philippines/2/1982_125:156+{Fuc:1; Hex:7; HexNAc:4; NeuNAc:3}
(Carbamidomethyl)-SLVAS(Phospho)SGTLE(Carbamidomethyl)FINEGFN(HexNAc)WTGVTQSGGSSTC(Carbamidomethyl)K{Fuc:1; Hex:7; HexNAc:4; NeuNAc:3}

>sp|AFG99160|A/Philippines/2/1982_125:156+{Fuc:1; Hex:7; HexNAc:6; NeuNAc:3}
(Carbamidomethyl)-SLVAS(Phospho)SGTLE(Carbamidomethyl)FINEGFN(HexNAc)WTGVTQSGGSSTC(Carbamidomethyl)K{Fuc:1; Hex:7; HexNAc:6; NeuNAc:3}

>sp|AFG99160|A/Philippines/2/1982_125:156+{Fuc:1; Hex:7; HexNAc:6; NeuNAc:4}
(Carbamidomethyl)-SLVAS(Phospho)SGTLE(Carbamidomethyl)FINEGFN(HexNAc)WTGVTQSGGSSTC(Carbamidomethyl)K{Fuc:1; Hex:7; HexNAc:6; NeuNAc:4}

>sp|AFG99160|A/Philippines/2/1982_125:156+{Fuc:1; Hex:7; HexNAc:7; NeuNAc:2}
(Carbamidomethyl)-SLVAS(Phospho)SGTLE(Carbamidomethyl)FINEGFN(HexNAc)WTGVTQSGGSSTC(Carbamidomethyl)K{Fuc:1; Hex:7; HexNAc:7; NeuNAc:2}

>sp|AFG99160|A/Philippines/2/1982_125:156+{Fuc:1; Hex:8; HexNAc:7; NeuNAc:4}
(Carbamidomethyl)-SLVAS(Phospho)SGTLE(Carbamidomethyl)FINEGFN(HexNAc)WTGVTQSGGSSTC(Carbamidomethyl)K{Fuc:1; Hex:8; HexNAc:7; NeuNAc:4}

>sp|AFG99160|A/Philippines/2/1982_125:156+{Fuc:1; Hex:9; HexNAc:8; NeuNAc:4}
(Carbamidomethyl)-SLVAS(Phospho)SGTLE(Carbamidomethyl)FINEGFN(HexNAc)WTGVTQSGGSSTC(Carbamidomethyl)K{Fuc:1; Hex:9; HexNAc:8; NeuNAc:4}

>sp|AFG99160|A/Philippines/2/1982_125:156+{Fuc:2; Hex:3; HexNAc:3}
(Carbamidomethyl)-SLVAS(Phospho)SGTLE(Carbamidomethyl)FINEGFN(HexNAc)WTGVTQSGGSSTC(Carbamidomethyl)K{Fuc:2; Hex:3; HexNAc:3}

>sp|AFG99160|A/Philippines/2/1982_125:156+{Fuc:2; Hex:3; HexNAc:6}
(Carbamidomethyl)-SLVAS(Phospho)SGTLE(Carbamidomethyl)FINEGFN(HexNAc)WTGVTQSGGSSTC(Carbamidomethyl)K{Fuc:2; Hex:3; HexNAc:6}

>sp|AFG99160|A/Philippines/2/1982_125:156+{Fuc:2; Hex:4; HexNAc:3}
(Carbamidomethyl)-SLVAS(Phospho)SGTLE(Carbamidomethyl)FINEGFN(HexNAc)WTGVTQSGGSSTC(Carbamidomethyl)K{Fuc:2; Hex:4; HexNAc:3}

>sp|AFG99160|A/Philippines/2/1982_125:156+{Fuc:2; Hex:4; HexNAc:4; NeuNAc:1}
(Carbamidomethyl)-SLVAS(Phospho)SGTLE(Carbamidomethyl)FINEGFN(HexNAc)WTGVTQSGGSSTC(Carbamidomethyl)K{Fuc:2; Hex:4; HexNAc:4; NeuNAc:1}

>sp|AFG99160|A/Philippines/2/1982_125:156+{Fuc:2; Hex:4; HexNAc:5}
(Carbamidomethyl)-SLVAS(Phospho)SGTLE(Carbamidomethyl)FINEGFN(HexNAc)WTGVTQSGGSSTC(Carbamidomethyl)K{Fuc:2; Hex:4; HexNAc:5}

>sp|AFG99160|A/Philippines/2/1982_125:156+{Fuc:2; Hex:5; HexNAc:3}
(Carbamidomethyl)-SLVAS(Phospho)SGTLE(Carbamidomethyl)FINEGFN(HexNAc)WTGVTQSGGSSTC(Carbamidomethyl)K{Fuc:2; Hex:5; HexNAc:3}

>sp|AFG99160|A/Philippines/2/1982_125:156+{Fuc:2; Hex:5; HexNAc:6}
(Carbamidomethyl)-SLVAS(Phospho)SGTLE(Carbamidomethyl)FINEGFN(HexNAc)WTGVTQSGGSSTC(Carbamidomethyl)K{Fuc:2; Hex:5; HexNAc:6}

>sp|AFG99160|A/Philippines/2/1982_125:156+{Fuc:2; Hex:6; HexNAc:4}
(Carbamidomethyl)-SLVAS(Phospho)SGTLE(Carbamidomethyl)FINEGFN(HexNAc)WTGVTQSGGSSTC(Carbamidomethyl)K{Fuc:2; Hex:6; HexNAc:4}

>sp|AFG99160|A/Philippines/2/1982_125:156+{Fuc:2; Hex:6; HexNAc:5; Kdn:1}
(Carbamidomethyl)-SLVAS(Phospho)SGTLE(Carbamidomethyl)FINEGFN(HexNAc)WTGVTQSGGSSTC(Carbamidomethyl)K{Fuc:2; Hex:6; HexNAc:5; Kdn:1}

>sp|AFG99160|A/Philippines/2/1982_125:156+{Fuc:2; Hex:6; HexNAc:5}
(Carbamidomethyl)-SLVAS(Phospho)SGTLE(Carbamidomethyl)FINEGFN(HexNAc)WTGVTQSGGSSTC(Carbamidomethyl)K{Fuc:2; Hex:6; HexNAc:5}

>sp|AFG99160|A/Philippines/2/1982_125:156+{Fuc:3; Hex:3; HexNAc:6}
(Carbamidomethyl)-SLVAS(Phospho)SGTLE(Carbamidomethyl)FINEGFN(HexNAc)WTGVTQSGGSSTC(Carbamidomethyl)K{Fuc:3; Hex:3; HexNAc:6}

>sp|AFG99160|A/Philippines/2/1982_125:156+{Fuc:3; Hex:4; HexNAc:3}
(Carbamidomethyl)-SLVAS(Phospho)SGTLE(Carbamidomethyl)FINEGFN(HexNAc)WTGVTQSGGSSTC(Carbamidomethyl)K{Fuc:3; Hex:4; HexNAc:3}

>sp|AFG99160|A/Philippines/2/1982_125:156+{Fuc:3; Hex:5; HexNAc:3}
(Carbamidomethyl)-SLVAS(Phospho)SGTLE(Carbamidomethyl)FINEGFN(HexNAc)WTGVTQSGGSSTC(Carbamidomethyl)K{Fuc:3; Hex:5; HexNAc:3}

>sp|AFG99160|A/Philippines/2/1982_125:156+{Fuc:3; Hex:5; HexNAc:4}
(Carbamidomethyl)-SLVAS(Phospho)SGTLE(Carbamidomethyl)FINEGFN(HexNAc)WTGVTQSGGSSTC(Carbamidomethyl)K{Fuc:3; Hex:5; HexNAc:4}

>sp|AFG99160|A/Philippines/2/1982_125:156+{Fuc:3; Hex:6; HexNAc:4}
(Carbamidomethyl)-SLVAS(Phospho)SGTLE(Carbamidomethyl)FINEGFN(HexNAc)WTGVTQSGGSSTC(Carbamidomethyl)K{Fuc:3; Hex:6; HexNAc:4}

>sp|AFG99160|A/Philippines/2/1982_125:156+{Fuc:3; Hex:6; HexNAc:5; NeuNAc:1}
(Carbamidomethyl)-SLVAS(Phospho)SGTLE(Carbamidomethyl)FINEGFN(HexNAc)WTGVTQSGGSSTC(Carbamidomethyl)K{Fuc:3; Hex:6; HexNAc:5; NeuNAc:1}

>sp|AFG99160|A/Philippines/2/1982_125:156+{Fuc:4; Hex:5; HexNAc:4}
(Carbamidomethyl)-SLVAS(Phospho)SGTLE(Carbamidomethyl)FINEGFN(HexNAc)WTGVTQSGGSSTC(Carbamidomethyl)K{Fuc:4; Hex:5; HexNAc:4}

>sp|AFG99160|A/Philippines/2/1982_125:156+{Fuc:5; Hex:15; HexNAc:14; NeuNAc:2}
(Carbamidomethyl)-SLVAS(Phospho)SGTLE(Carbamidomethyl)FINEGFN(HexNAc)WTGVTQSGGSSTC(Carbamidomethyl)K{Fuc:5; Hex:15; HexNAc:14; NeuNAc:2}

>sp|AFG99160|A/Philippines/2/1982_125:156+{Fuc:5; Hex:7; HexNAc:6}
(Carbamidomethyl)-SLVAS(Phospho)SGTLE(Carbamidomethyl)FINEGFN(HexNAc)WTGVTQSGGSSTC(Carbamidomethyl)K{Fuc:5; Hex:7; HexNAc:6}

>sp|AFG99160|A/Philippines/2/1982_125:156+{Hex:3; HexNAc:3; GalS(NAc):1}
(Carbamidomethyl)-SLVAS(Phospho)SGTLE(Carbamidomethyl)FINEGFN(HexNAc)WTGVTQSGGSSTC(Carbamidomethyl)K{Hex:3; HexNAc:3; GalS(NAc):1}

>sp|AFG99160|A/Philippines/2/1982_125:156+{Hex:3; HexNAc:5}
(Carbamidomethyl)-SLVAS(Phospho)SGTLE(Carbamidomethyl)FINEGFN(HexNAc)WTGVTQSGGSSTC(Carbamidomethyl)K{Hex:3; HexNAc:5}

>sp|AFG99160|A/Philippines/2/1982_125:156+{Hex:3; HexNAc:7}
(Carbamidomethyl)-SLVAS(Phospho)SGTLE(Carbamidomethyl)FINEGFN(HexNAc)WTGVTQSGGSSTC(Carbamidomethyl)K{Hex:3; HexNAc:7}

>sp|AFG99160|A/Philippines/2/1982_125:156+{Hex:3; HexNAc:8}
(Carbamidomethyl)-SLVAS(Phospho)SGTLE(Carbamidomethyl)FINEGFN(HexNAc)WTGVTQSGGSSTC(Carbamidomethyl)K{Hex:3; HexNAc:8}

>sp|AFG99160|A/Philippines/2/1982_125:156+{Hex:3; HexNAc:9}
(Carbamidomethyl)-SLVAS(Phospho)SGTLE(Carbamidomethyl)FINEGFN(HexNAc)WTGVTQSGGSSTC(Carbamidomethyl)K{Hex:3; HexNAc:9}

>sp|AFG99160|A/Philippines/2/1982_125:156+{Hex:4; HexNAc:2}
(Carbamidomethyl)-SLVAS(Phospho)SGTLE(Carbamidomethyl)FINEGFN(HexNAc)WTGVTQSGGSSTC(Carbamidomethyl)K{Hex:4; HexNAc:2}

>sp|AFG99160|A/Philippines/2/1982_125:156+{Hex:4; HexNAc:3; NeuNAc:1}
(Carbamidomethyl)-SLVAS(Phospho)SGTLE(Carbamidomethyl)FINEGFN(HexNAc)WTGVTQSGGSSTC(Carbamidomethyl)K{Hex:4; HexNAc:3; NeuNAc:1}

>sp|AFG99160|A/Philippines/2/1982_125:156+{Hex:4; HexNAc:3}
(Carbamidomethyl)-SLVAS(Phospho)SGTLE(Carbamidomethyl)FINEGFN(HexNAc)WTGVTQSGGSSTC(Carbamidomethyl)K{Hex:4; HexNAc:3}

>sp|AFG99160|A/Philippines/2/1982_125:156+{Hex:4; HexNAc:4; GalS(NAc):1; NeuNAc:1}
(Carbamidomethyl)-SLVAS(Phospho)SGTLE(Carbamidomethyl)FINEGFN(HexNAc)WTGVTQSGGSSTC(Carbamidomethyl)K{Hex:4; HexNAc:4; GalS(NAc):1; NeuNAc:1}

>sp|AFG99160|A/Philippines/2/1982_125:156+{Hex:4; HexNAc:4; GalS(NAc):1}
(Carbamidomethyl)-SLVAS(Phospho)SGTLE(Carbamidomethyl)FINEGFN(HexNAc)WTGVTQSGGSSTC(Carbamidomethyl)K{Hex:4; HexNAc:4; GalS(NAc):1}

>sp|AFG99160|A/Philippines/2/1982_125:156+{Hex:4; HexNAc:4; GalS:1; NeuNAc:1}
(Carbamidomethyl)-SLVAS(Phospho)SGTLE(Carbamidomethyl)FINEGFN(HexNAc)WTGVTQSGGSSTC(Carbamidomethyl)K{Hex:4; HexNAc:4; GalS:1; NeuNAc:1}

>sp|AFG99160|A/Philippines/2/1982_125:156+{Hex:4; HexNAc:4}
(Carbamidomethyl)-SLVAS(Phospho)SGTLE(Carbamidomethyl)FINEGFN(HexNAc)WTGVTQSGGSSTC(Carbamidomethyl)K{Hex:4; HexNAc:4}

>sp|AFG99160|A/Philippines/2/1982_125:156+{Hex:4; HexNAc:5; NeuNAc:1}
(Carbamidomethyl)-SLVAS(Phospho)SGTLE(Carbamidomethyl)FINEGFN(HexNAc)WTGVTQSGGSSTC(Carbamidomethyl)K{Hex:4; HexNAc:5; NeuNAc:1}

>sp|AFG99160|A/Philippines/2/1982_125:156+{Hex:4; HexNAc:5}
(Carbamidomethyl)-SLVAS(Phospho)SGTLE(Carbamidomethyl)FINEGFN(HexNAc)WTGVTQSGGSSTC(Carbamidomethyl)K{Hex:4; HexNAc:5}

>sp|AFG99160|A/Philippines/2/1982_125:156+{Hex:4; HexNAc:6}
(Carbamidomethyl)-SLVAS(Phospho)SGTLE(Carbamidomethyl)FINEGFN(HexNAc)WTGVTQSGGSSTC(Carbamidomethyl)K{Hex:4; HexNAc:6}

>sp|AFG99160|A/Philippines/2/1982_125:156+{Hex:4; HexNAc:7}
(Carbamidomethyl)-SLVAS(Phospho)SGTLE(Carbamidomethyl)FINEGFN(HexNAc)WTGVTQSGGSSTC(Carbamidomethyl)K{Hex:4; HexNAc:7}

>sp|AFG99160|A/Philippines/2/1982_125:156+{Hex:4; HexNAc:9}
(Carbamidomethyl)-SLVAS(Phospho)SGTLE(Carbamidomethyl)FINEGFN(HexNAc)WTGVTQSGGSSTC(Carbamidomethyl)K{Hex:4; HexNAc:9}

>sp|AFG99160|A/Philippines/2/1982_125:156+{Hex:5; HexNAc:2}
(Carbamidomethyl)-SLVAS(Phospho)SGTLE(Carbamidomethyl)FINEGFN(HexNAc)WTGVTQSGGSSTC(Carbamidomethyl)K{Hex:5; HexNAc:2}

>sp|AFG99160|A/Philippines/2/1982_125:156+{Hex:5; HexNAc:3; NeuNAc:1}
(Carbamidomethyl)-SLVAS(Phospho)SGTLE(Carbamidomethyl)FINEGFN(HexNAc)WTGVTQSGGSSTC(Carbamidomethyl)K{Hex:5; HexNAc:3; NeuNAc:1}

>sp|AFG99160|A/Philippines/2/1982_125:156+{Hex:5; HexNAc:3}
(Carbamidomethyl)-SLVAS(Phospho)SGTLE(Carbamidomethyl)FINEGFN(HexNAc)WTGVTQSGGSSTC(Carbamidomethyl)K{Hex:5; HexNAc:3}

>sp|AFG99160|A/Philippines/2/1982_125:156+{Hex:5; HexNAc:4; NeuNAc:1}
(Carbamidomethyl)-SLVAS(Phospho)SGTLE(Carbamidomethyl)FINEGFN(HexNAc)WTGVTQSGGSSTC(Carbamidomethyl)K{Hex:5; HexNAc:4; NeuNAc:1}

>sp|AFG99160|A/Philippines/2/1982_125:156+{Hex:5; HexNAc:4}
(Carbamidomethyl)-SLVAS(Phospho)SGTLE(Carbamidomethyl)FINEGFN(HexNAc)WTGVTQSGGSSTC(Carbamidomethyl)K{Hex:5; HexNAc:4}

>sp|AFG99160|A/Philippines/2/1982_125:156+{Hex:5; HexNAc:5; GalS:1; NeuNAc:1}
(Carbamidomethyl)-SLVAS(Phospho)SGTLE(Carbamidomethyl)FINEGFN(HexNAc)WTGVTQSGGSSTC(Carbamidomethyl)K{Hex:5; HexNAc:5; GalS:1; NeuNAc:1}

>sp|AFG99160|A/Philippines/2/1982_125:156+{Hex:5; HexNAc:5; NeuNAc:1}
(Carbamidomethyl)-SLVAS(Phospho)SGTLE(Carbamidomethyl)FINEGFN(HexNAc)WTGVTQSGGSSTC(Carbamidomethyl)K{Hex:5; HexNAc:5; NeuNAc:1}

>sp|AFG99160|A/Philippines/2/1982_125:156+{Hex:5; HexNAc:5; NeuNAc:2}
(Carbamidomethyl)-SLVAS(Phospho)SGTLE(Carbamidomethyl)FINEGFN(HexNAc)WTGVTQSGGSSTC(Carbamidomethyl)K{Hex:5; HexNAc:5; NeuNAc:2}

>sp|AFG99160|A/Philippines/2/1982_125:156+{Hex:5; HexNAc:5}
(Carbamidomethyl)-SLVAS(Phospho)SGTLE(Carbamidomethyl)FINEGFN(HexNAc)WTGVTQSGGSSTC(Carbamidomethyl)K{Hex:5; HexNAc:5}

>sp|AFG99160|A/Philippines/2/1982_125:156+{Hex:5; HexNAc:6}
(Carbamidomethyl)-SLVAS(Phospho)SGTLE(Carbamidomethyl)FINEGFN(HexNAc)WTGVTQSGGSSTC(Carbamidomethyl)K{Hex:5; HexNAc:6}

>sp|AFG99160|A/Philippines/2/1982_125:156+{Hex:6; HexNAc:2}
(Carbamidomethyl)-SLVAS(Phospho)SGTLE(Carbamidomethyl)FINEGFN(HexNAc)WTGVTQSGGSSTC(Carbamidomethyl)K{Hex:6; HexNAc:2}

>sp|AFG99160|A/Philippines/2/1982_125:156+{Hex:6; HexNAc:3}
(Carbamidomethyl)-SLVAS(Phospho)SGTLE(Carbamidomethyl)FINEGFN(HexNAc)WTGVTQSGGSSTC(Carbamidomethyl)K{Hex:6; HexNAc:3}

>sp|AFG99160|A/Philippines/2/1982_125:156+{Hex:6; HexNAc:5}
(Carbamidomethyl)-SLVAS(Phospho)SGTLE(Carbamidomethyl)FINEGFN(HexNAc)WTGVTQSGGSSTC(Carbamidomethyl)K{Hex:6; HexNAc:5}

>sp|AFG99160|A/Philippines/2/1982_125:156+{Hex:7; HexNAc:2}
(Carbamidomethyl)-SLVAS(Phospho)SGTLE(Carbamidomethyl)FINEGFN(HexNAc)WTGVTQSGGSSTC(Carbamidomethyl)K{Hex:7; HexNAc:2}

>sp|AFG99160|A/Philippines/2/1982_125:156+{Hex:8; HexNAc:2}
(Carbamidomethyl)-SLVAS(Phospho)SGTLE(Carbamidomethyl)FINEGFN(HexNAc)WTGVTQSGGSSTC(Carbamidomethyl)K{Hex:8; HexNAc:2}

>sp|AFG99160|A/Philippines/2/1982_125:156+{Hex:8; HexNAc:7; NeuNAc:1}
(Carbamidomethyl)-SLVAS(Phospho)SGTLE(Carbamidomethyl)FINEGFN(HexNAc)WTGVTQSGGSSTC(Carbamidomethyl)K{Hex:8; HexNAc:7; NeuNAc:1}

>sp|AFG99160|A/Philippines/2/1982_125:156+{Hex:8; HexNAc:7}
(Carbamidomethyl)-SLVAS(Phospho)SGTLE(Carbamidomethyl)FINEGFN(HexNAc)WTGVTQSGGSSTC(Carbamidomethyl)K{Hex:8; HexNAc:7}

>sp|AFG99160|A/Philippines/2/1982_125:156+{Xyl:1; Hex:3; HexNAc:2}
(Carbamidomethyl)-SLVAS(Phospho)SGTLE(Carbamidomethyl)FINEGFN(HexNAc)WTGVTQSGGSSTC(Carbamidomethyl)K{Xyl:1; Hex:3; HexNAc:2}

>sp|AFG99160|A/Philippines/2/1982_125:156+{Fuc:1; Hex:11; HexNAc:6}
(Carbamidomethyl)-SLVASSGTLEFIN(Deamidation)EGFN(HexNAc)WTGVTQSGGSSTC(Carbamidomethyl)K{Fuc:1; Hex:11; HexNAc:6}

>sp|AFG99160|A/Philippines/2/1982_125:156+{Fuc:1; Hex:3; HexNAc:3; GalS(NAc):1}
(Carbamidomethyl)-SLVASSGTLEFIN(Deamidation)EGFN(HexNAc)WTGVTQSGGSSTC(Carbamidomethyl)K{Fuc:1; Hex:3; HexNAc:3; GalS(NAc):1}

>sp|AFG99160|A/Philippines/2/1982_125:156+{Fuc:1; Hex:3; HexNAc:4; GalS(NAc):1}
(Carbamidomethyl)-SLVASSGTLEFIN(Deamidation)EGFN(HexNAc)WTGVTQSGGSSTC(Carbamidomethyl)K{Fuc:1; Hex:3; HexNAc:4; GalS(NAc):1}

>sp|AFG99160|A/Philippines/2/1982_125:156+{Fuc:1; Hex:3; HexNAc:4; GalS(NAc):2}
(Carbamidomethyl)-SLVASSGTLEFIN(Deamidation)EGFN(HexNAc)WTGVTQSGGSSTC(Carbamidomethyl)K{Fuc:1; Hex:3; HexNAc:4; GalS(NAc):2}

>sp|AFG99160|A/Philippines/2/1982_125:156+{Fuc:1; Hex:3; HexNAc:4; GalS:1; GalS(NAc):1}
(Carbamidomethyl)-SLVASSGTLEFIN(Deamidation)EGFN(HexNAc)WTGVTQSGGSSTC(Carbamidomethyl)K{Fuc:1; Hex:3; HexNAc:4; GalS:1; GalS(NAc):1}

>sp|AFG99160|A/Philippines/2/1982_125:156+{Fuc:1; Hex:3; HexNAc:4; NeuNAc:1}
(Carbamidomethyl)-SLVASSGTLEFIN(Deamidation)EGFN(HexNAc)WTGVTQSGGSSTC(Carbamidomethyl)K{Fuc:1; Hex:3; HexNAc:4; NeuNAc:1}

>sp|AFG99160|A/Philippines/2/1982_125:156+{Fuc:1; Hex:3; HexNAc:4}
(Carbamidomethyl)-SLVASSGTLEFIN(Deamidation)EGFN(HexNAc)WTGVTQSGGSSTC(Carbamidomethyl)K{Fuc:1; Hex:3; HexNAc:4}

>sp|AFG99160|A/Philippines/2/1982_125:156+{Fuc:1; Hex:3; HexNAc:7}
(Carbamidomethyl)-SLVASSGTLEFIN(Deamidation)EGFN(HexNAc)WTGVTQSGGSSTC(Carbamidomethyl)K{Fuc:1; Hex:3; HexNAc:7}

>sp|AFG99160|A/Philippines/2/1982_125:156+{Fuc:1; Hex:3; HexNAc:8}
(Carbamidomethyl)-SLVASSGTLEFIN(Deamidation)EGFN(HexNAc)WTGVTQSGGSSTC(Carbamidomethyl)K{Fuc:1; Hex:3; HexNAc:8}

>sp|AFG99160|A/Philippines/2/1982_125:156+{Fuc:1; Hex:4; HexNAc:3; GalS(NAc):1}
(Carbamidomethyl)-SLVASSGTLEFIN(Deamidation)EGFN(HexNAc)WTGVTQSGGSSTC(Carbamidomethyl)K{Fuc:1; Hex:4; HexNAc:3; GalS(NAc):1}

>sp|AFG99160|A/Philippines/2/1982_125:156+{Fuc:1; Hex:4; HexNAc:3; NeuNAc:1}
(Carbamidomethyl)-SLVASSGTLEFIN(Deamidation)EGFN(HexNAc)WTGVTQSGGSSTC(Carbamidomethyl)K{Fuc:1; Hex:4; HexNAc:3; NeuNAc:1}

>sp|AFG99160|A/Philippines/2/1982_125:156+{Fuc:1; Hex:4; HexNAc:4; GalS(NAc):1}
(Carbamidomethyl)-SLVASSGTLEFIN(Deamidation)EGFN(HexNAc)WTGVTQSGGSSTC(Carbamidomethyl)K{Fuc:1; Hex:4; HexNAc:4; GalS(NAc):1}

>sp|AFG99160|A/Philippines/2/1982_125:156+{Fuc:1; Hex:4; HexNAc:4; NeuNAc:1}
(Carbamidomethyl)-SLVASSGTLEFIN(Deamidation)EGFN(HexNAc)WTGVTQSGGSSTC(Carbamidomethyl)K{Fuc:1; Hex:4; HexNAc:4; NeuNAc:1}

>sp|AFG99160|A/Philippines/2/1982_125:156+{Fuc:1; Hex:4; HexNAc:4}
(Carbamidomethyl)-SLVASSGTLEFIN(Deamidation)EGFN(HexNAc)WTGVTQSGGSSTC(Carbamidomethyl)K{Fuc:1; Hex:4; HexNAc:4}

>sp|AFG99160|A/Philippines/2/1982_125:156+{Fuc:1; Hex:4; HexNAc:5; NeuNAc:1}
(Carbamidomethyl)-SLVASSGTLEFIN(Deamidation)EGFN(HexNAc)WTGVTQSGGSSTC(Carbamidomethyl)K{Fuc:1; Hex:4; HexNAc:5; NeuNAc:1}

>sp|AFG99160|A/Philippines/2/1982_125:156+{Fuc:1; Hex:4; HexNAc:5; NeuNAc:2}
(Carbamidomethyl)-SLVASSGTLEFIN(Deamidation)EGFN(HexNAc)WTGVTQSGGSSTC(Carbamidomethyl)K{Fuc:1; Hex:4; HexNAc:5; NeuNAc:2}

>sp|AFG99160|A/Philippines/2/1982_125:156+{Fuc:1; Hex:4; HexNAc:6}
(Carbamidomethyl)-SLVASSGTLEFIN(Deamidation)EGFN(HexNAc)WTGVTQSGGSSTC(Carbamidomethyl)K{Fuc:1; Hex:4; HexNAc:6}

>sp|AFG99160|A/Philippines/2/1982_125:156+{Fuc:1; Hex:4; HexNAc:9}
(Carbamidomethyl)-SLVASSGTLEFIN(Deamidation)EGFN(HexNAc)WTGVTQSGGSSTC(Carbamidomethyl)K{Fuc:1; Hex:4; HexNAc:9}

>sp|AFG99160|A/Philippines/2/1982_125:156+{Fuc:1; Hex:5; HexNAc:2}
(Carbamidomethyl)-SLVASSGTLEFIN(Deamidation)EGFN(HexNAc)WTGVTQSGGSSTC(Carbamidomethyl)K{Fuc:1; Hex:5; HexNAc:2}

>sp|AFG99160|A/Philippines/2/1982_125:156+{Fuc:1; Hex:5; HexNAc:3; GalS(NAc):1}
(Carbamidomethyl)-SLVASSGTLEFIN(Deamidation)EGFN(HexNAc)WTGVTQSGGSSTC(Carbamidomethyl)K{Fuc:1; Hex:5; HexNAc:3; GalS(NAc):1}

>sp|AFG99160|A/Philippines/2/1982_125:156+{Fuc:1; Hex:5; HexNAc:4; NeuNAc:1; NeuNGc:1}
(Carbamidomethyl)-SLVASSGTLEFIN(Deamidation)EGFN(HexNAc)WTGVTQSGGSSTC(Carbamidomethyl)K{Fuc:1; Hex:5; HexNAc:4; NeuNAc:1; NeuNGc:1}

>sp|AFG99160|A/Philippines/2/1982_125:156+{Fuc:1; Hex:5; HexNAc:4; NeuNAc:2}
(Carbamidomethyl)-SLVASSGTLEFIN(Deamidation)EGFN(HexNAc)WTGVTQSGGSSTC(Carbamidomethyl)K{Fuc:1; Hex:5; HexNAc:4; NeuNAc:2}

>sp|AFG99160|A/Philippines/2/1982_125:156+{Fuc:1; Hex:5; HexNAc:4; NeuNGc:2}
(Carbamidomethyl)-SLVASSGTLEFIN(Deamidation)EGFN(HexNAc)WTGVTQSGGSSTC(Carbamidomethyl)K{Fuc:1; Hex:5; HexNAc:4; NeuNGc:2}

>sp|AFG99160|A/Philippines/2/1982_125:156+{Fuc:1; Hex:5; HexNAc:5; NeuNAc:1}
(Carbamidomethyl)-SLVASSGTLEFIN(Deamidation)EGFN(HexNAc)WTGVTQSGGSSTC(Carbamidomethyl)K{Fuc:1; Hex:5; HexNAc:5; NeuNAc:1}

>sp|AFG99160|A/Philippines/2/1982_125:156+{Fuc:1; Hex:5; HexNAc:6; NeuNAc:3}
(Carbamidomethyl)-SLVASSGTLEFIN(Deamidation)EGFN(HexNAc)WTGVTQSGGSSTC(Carbamidomethyl)K{Fuc:1; Hex:5; HexNAc:6; NeuNAc:3}

>sp|AFG99160|A/Philippines/2/1982_125:156+{Fuc:1; Hex:5; HexNAc:6}
(Carbamidomethyl)-SLVASSGTLEFIN(Deamidation)EGFN(HexNAc)WTGVTQSGGSSTC(Carbamidomethyl)K{Fuc:1; Hex:5; HexNAc:6}

>sp|AFG99160|A/Philippines/2/1982_125:156+{Fuc:1; Hex:6; HexNAc:4}
(Carbamidomethyl)-SLVASSGTLEFIN(Deamidation)EGFN(HexNAc)WTGVTQSGGSSTC(Carbamidomethyl)K{Fuc:1; Hex:6; HexNAc:4}

>sp|AFG99160|A/Philippines/2/1982_125:156+{Fuc:1; Hex:6; HexNAc:5; NeuNAc:2}
(Carbamidomethyl)-SLVASSGTLEFIN(Deamidation)EGFN(HexNAc)WTGVTQSGGSSTC(Carbamidomethyl)K{Fuc:1; Hex:6; HexNAc:5; NeuNAc:2}

>sp|AFG99160|A/Philippines/2/1982_125:156+{Fuc:1; Hex:6; HexNAc:5}
(Carbamidomethyl)-SLVASSGTLEFIN(Deamidation)EGFN(HexNAc)WTGVTQSGGSSTC(Carbamidomethyl)K{Fuc:1; Hex:6; HexNAc:5}

>sp|AFG99160|A/Philippines/2/1982_125:156+{Fuc:1; Hex:6; HexNAc:6; NeuNAc:2}
(Carbamidomethyl)-SLVASSGTLEFIN(Deamidation)EGFN(HexNAc)WTGVTQSGGSSTC(Carbamidomethyl)K{Fuc:1; Hex:6; HexNAc:6; NeuNAc:2}

>sp|AFG99160|A/Philippines/2/1982_125:156+{Fuc:1; Hex:6; HexNAc:6; NeuNAc:3}
(Carbamidomethyl)-SLVASSGTLEFIN(Deamidation)EGFN(HexNAc)WTGVTQSGGSSTC(Carbamidomethyl)K{Fuc:1; Hex:6; HexNAc:6; NeuNAc:3}

>sp|AFG99160|A/Philippines/2/1982_125:156+{Fuc:1; Hex:6; HexNAc:6}
(Carbamidomethyl)-SLVASSGTLEFIN(Deamidation)EGFN(HexNAc)WTGVTQSGGSSTC(Carbamidomethyl)K{Fuc:1; Hex:6; HexNAc:6}

>sp|AFG99160|A/Philippines/2/1982_125:156+{Fuc:1; Hex:6; HexNAc:7}
(Carbamidomethyl)-SLVASSGTLEFIN(Deamidation)EGFN(HexNAc)WTGVTQSGGSSTC(Carbamidomethyl)K{Fuc:1; Hex:6; HexNAc:7}

>sp|AFG99160|A/Philippines/2/1982_125:156+{Fuc:1; Hex:7; HexNAc:10; NeuNAc:4}
(Carbamidomethyl)-SLVASSGTLEFIN(Deamidation)EGFN(HexNAc)WTGVTQSGGSSTC(Carbamidomethyl)K{Fuc:1; Hex:7; HexNAc:10; NeuNAc:4}

>sp|AFG99160|A/Philippines/2/1982_125:156+{Fuc:1; Hex:7; HexNAc:6; NeuNAc:1}
(Carbamidomethyl)-SLVASSGTLEFIN(Deamidation)EGFN(HexNAc)WTGVTQSGGSSTC(Carbamidomethyl)K{Fuc:1; Hex:7; HexNAc:6; NeuNAc:1}

>sp|AFG99160|A/Philippines/2/1982_125:156+{Fuc:1; Hex:7; HexNAc:6; NeuNAc:3}
(Carbamidomethyl)-SLVASSGTLEFIN(Deamidation)EGFN(HexNAc)WTGVTQSGGSSTC(Carbamidomethyl)K{Fuc:1; Hex:7; HexNAc:6; NeuNAc:3}

>sp|AFG99160|A/Philippines/2/1982_125:156+{Fuc:1; Hex:7; HexNAc:6; NeuNAc:4}
(Carbamidomethyl)-SLVASSGTLEFIN(Deamidation)EGFN(HexNAc)WTGVTQSGGSSTC(Carbamidomethyl)K{Fuc:1; Hex:7; HexNAc:6; NeuNAc:4}

>sp|AFG99160|A/Philippines/2/1982_125:156+{Fuc:1; Hex:7; HexNAc:7}
(Carbamidomethyl)-SLVASSGTLEFIN(Deamidation)EGFN(HexNAc)WTGVTQSGGSSTC(Carbamidomethyl)K{Fuc:1; Hex:7; HexNAc:7}

>sp|AFG99160|A/Philippines/2/1982_125:156+{Fuc:1; Hex:7; HexNAc:9; NeuNAc:4}
(Carbamidomethyl)-SLVASSGTLEFIN(Deamidation)EGFN(HexNAc)WTGVTQSGGSSTC(Carbamidomethyl)K{Fuc:1; Hex:7; HexNAc:9; NeuNAc:4}

>sp|AFG99160|A/Philippines/2/1982_125:156+{Fuc:1; Hex:9; HexNAc:8; NeuNAc:4}
(Carbamidomethyl)-SLVASSGTLEFIN(Deamidation)EGFN(HexNAc)WTGVTQSGGSSTC(Carbamidomethyl)K{Fuc:1; Hex:9; HexNAc:8; NeuNAc:4}

>sp|AFG99160|A/Philippines/2/1982_125:156+{Fuc:2; Hex:3; HexNAc:3}
(Carbamidomethyl)-SLVASSGTLEFIN(Deamidation)EGFN(HexNAc)WTGVTQSGGSSTC(Carbamidomethyl)K{Fuc:2; Hex:3; HexNAc:3}

>sp|AFG99160|A/Philippines/2/1982_125:156+{Fuc:2; Hex:4; HexNAc:5; NeuNAc:1}
(Carbamidomethyl)-SLVASSGTLEFIN(Deamidation)EGFN(HexNAc)WTGVTQSGGSSTC(Carbamidomethyl)K{Fuc:2; Hex:4; HexNAc:5; NeuNAc:1}

>sp|AFG99160|A/Philippines/2/1982_125:156+{Fuc:2; Hex:4; HexNAc:5}
(Carbamidomethyl)-SLVASSGTLEFIN(Deamidation)EGFN(HexNAc)WTGVTQSGGSSTC(Carbamidomethyl)K{Fuc:2; Hex:4; HexNAc:5}

>sp|AFG99160|A/Philippines/2/1982_125:156+{Fuc:2; Hex:4; HexNAc:6}
(Carbamidomethyl)-SLVASSGTLEFIN(Deamidation)EGFN(HexNAc)WTGVTQSGGSSTC(Carbamidomethyl)K{Fuc:2; Hex:4; HexNAc:6}

>sp|AFG99160|A/Philippines/2/1982_125:156+{Fuc:2; Hex:5; HexNAc:4; NeuNAc:1}
(Carbamidomethyl)-SLVASSGTLEFIN(Deamidation)EGFN(HexNAc)WTGVTQSGGSSTC(Carbamidomethyl)K{Fuc:2; Hex:5; HexNAc:4; NeuNAc:1}

>sp|AFG99160|A/Philippines/2/1982_125:156+{Fuc:2; Hex:5; HexNAc:5}
(Carbamidomethyl)-SLVASSGTLEFIN(Deamidation)EGFN(HexNAc)WTGVTQSGGSSTC(Carbamidomethyl)K{Fuc:2; Hex:5; HexNAc:5}

>sp|AFG99160|A/Philippines/2/1982_125:156+{Fuc:2; Hex:6; HexNAc:4}
(Carbamidomethyl)-SLVASSGTLEFIN(Deamidation)EGFN(HexNAc)WTGVTQSGGSSTC(Carbamidomethyl)K{Fuc:2; Hex:6; HexNAc:4}

>sp|AFG99160|A/Philippines/2/1982_125:156+{Fuc:2; Hex:6; HexNAc:5; NeuNAc:1}
(Carbamidomethyl)-SLVASSGTLEFIN(Deamidation)EGFN(HexNAc)WTGVTQSGGSSTC(Carbamidomethyl)K{Fuc:2; Hex:6; HexNAc:5; NeuNAc:1}

>sp|AFG99160|A/Philippines/2/1982_125:156+{Fuc:2; Hex:6; HexNAc:5}
(Carbamidomethyl)-SLVASSGTLEFIN(Deamidation)EGFN(HexNAc)WTGVTQSGGSSTC(Carbamidomethyl)K{Fuc:2; Hex:6; HexNAc:5}

>sp|AFG99160|A/Philippines/2/1982_125:156+{Fuc:3; Hex:3; HexNAc:6}
(Carbamidomethyl)-SLVASSGTLEFIN(Deamidation)EGFN(HexNAc)WTGVTQSGGSSTC(Carbamidomethyl)K{Fuc:3; Hex:3; HexNAc:6}

>sp|AFG99160|A/Philippines/2/1982_125:156+{Fuc:3; Hex:4; HexNAc:5}
(Carbamidomethyl)-SLVASSGTLEFIN(Deamidation)EGFN(HexNAc)WTGVTQSGGSSTC(Carbamidomethyl)K{Fuc:3; Hex:4; HexNAc:5}

>sp|AFG99160|A/Philippines/2/1982_125:156+{Fuc:3; Hex:5; HexNAc:3}
(Carbamidomethyl)-SLVASSGTLEFIN(Deamidation)EGFN(HexNAc)WTGVTQSGGSSTC(Carbamidomethyl)K{Fuc:3; Hex:5; HexNAc:3}

>sp|AFG99160|A/Philippines/2/1982_125:156+{Fuc:3; Hex:5; HexNAc:4}
(Carbamidomethyl)-SLVASSGTLEFIN(Deamidation)EGFN(HexNAc)WTGVTQSGGSSTC(Carbamidomethyl)K{Fuc:3; Hex:5; HexNAc:4}

>sp|AFG99160|A/Philippines/2/1982_125:156+{Fuc:3; Hex:5; HexNAc:5}
(Carbamidomethyl)-SLVASSGTLEFIN(Deamidation)EGFN(HexNAc)WTGVTQSGGSSTC(Carbamidomethyl)K{Fuc:3; Hex:5; HexNAc:5}

>sp|AFG99160|A/Philippines/2/1982_125:156+{Fuc:3; Hex:6; HexNAc:4}
(Carbamidomethyl)-SLVASSGTLEFIN(Deamidation)EGFN(HexNAc)WTGVTQSGGSSTC(Carbamidomethyl)K{Fuc:3; Hex:6; HexNAc:4}

>sp|AFG99160|A/Philippines/2/1982_125:156+{Fuc:4; Hex:5; HexNAc:4}
(Carbamidomethyl)-SLVASSGTLEFIN(Deamidation)EGFN(HexNAc)WTGVTQSGGSSTC(Carbamidomethyl)K{Fuc:4; Hex:5; HexNAc:4}

>sp|AFG99160|A/Philippines/2/1982_125:156+{Fuc:5; Hex:5; HexNAc:4}
(Carbamidomethyl)-SLVASSGTLEFIN(Deamidation)EGFN(HexNAc)WTGVTQSGGSSTC(Carbamidomethyl)K{Fuc:5; Hex:5; HexNAc:4}

>sp|AFG99160|A/Philippines/2/1982_125:156+{Fuc:5; Hex:7; HexNAc:6}
(Carbamidomethyl)-SLVASSGTLEFIN(Deamidation)EGFN(HexNAc)WTGVTQSGGSSTC(Carbamidomethyl)K{Fuc:5; Hex:7; HexNAc:6}

>sp|AFG99160|A/Philippines/2/1982_125:156+{Fuc:6; Hex:15; HexNAc:14; NeuNAc:2}
(Carbamidomethyl)-SLVASSGTLEFIN(Deamidation)EGFN(HexNAc)WTGVTQSGGSSTC(Carbamidomethyl)K{Fuc:6; Hex:15; HexNAc:14; NeuNAc:2}

>sp|AFG99160|A/Philippines/2/1982_125:156+{Hex:11; HexNAc:2}
(Carbamidomethyl)-SLVASSGTLEFIN(Deamidation)EGFN(HexNAc)WTGVTQSGGSSTC(Carbamidomethyl)K{Hex:11; HexNAc:2}

>sp|AFG99160|A/Philippines/2/1982_125:156+{Hex:3; HexNAc:3; GalS(NAc):1}
(Carbamidomethyl)-SLVASSGTLEFIN(Deamidation)EGFN(HexNAc)WTGVTQSGGSSTC(Carbamidomethyl)K{Hex:3; HexNAc:3; GalS(NAc):1}

>sp|AFG99160|A/Philippines/2/1982_125:156+{Hex:3; HexNAc:4; GalS(NAc):1}
(Carbamidomethyl)-SLVASSGTLEFIN(Deamidation)EGFN(HexNAc)WTGVTQSGGSSTC(Carbamidomethyl)K{Hex:3; HexNAc:4; GalS(NAc):1}

>sp|AFG99160|A/Philippines/2/1982_125:156+{Hex:3; HexNAc:4; GalS(NAc):2}
(Carbamidomethyl)-SLVASSGTLEFIN(Deamidation)EGFN(HexNAc)WTGVTQSGGSSTC(Carbamidomethyl)K{Hex:3; HexNAc:4; GalS(NAc):2}

>sp|AFG99160|A/Philippines/2/1982_125:156+{Hex:3; HexNAc:4}
(Carbamidomethyl)-SLVASSGTLEFIN(Deamidation)EGFN(HexNAc)WTGVTQSGGSSTC(Carbamidomethyl)K{Hex:3; HexNAc:4}

>sp|AFG99160|A/Philippines/2/1982_125:156+{Hex:3; HexNAc:5}
(Carbamidomethyl)-SLVASSGTLEFIN(Deamidation)EGFN(HexNAc)WTGVTQSGGSSTC(Carbamidomethyl)K{Hex:3; HexNAc:5}

>sp|AFG99160|A/Philippines/2/1982_125:156+{Hex:3; HexNAc:6}
(Carbamidomethyl)-SLVASSGTLEFIN(Deamidation)EGFN(HexNAc)WTGVTQSGGSSTC(Carbamidomethyl)K{Hex:3; HexNAc:6}

>sp|AFG99160|A/Philippines/2/1982_125:156+{Hex:3; HexNAc:9}
(Carbamidomethyl)-SLVASSGTLEFIN(Deamidation)EGFN(HexNAc)WTGVTQSGGSSTC(Carbamidomethyl)K{Hex:3; HexNAc:9}

>sp|AFG99160|A/Philippines/2/1982_125:156+{Hex:4; HexNAc:4; GalS(NAc):1; NeuNAc:1}
(Carbamidomethyl)-SLVASSGTLEFIN(Deamidation)EGFN(HexNAc)WTGVTQSGGSSTC(Carbamidomethyl)K{Hex:4; HexNAc:4; GalS(NAc):1; NeuNAc:1}

>sp|AFG99160|A/Philippines/2/1982_125:156+{Hex:4; HexNAc:4; GalS(NAc):1}
(Carbamidomethyl)-SLVASSGTLEFIN(Deamidation)EGFN(HexNAc)WTGVTQSGGSSTC(Carbamidomethyl)K{Hex:4; HexNAc:4; GalS(NAc):1}

>sp|AFG99160|A/Philippines/2/1982_125:156+{Hex:4; HexNAc:4; GalS:1; NeuNAc:1}
(Carbamidomethyl)-SLVASSGTLEFIN(Deamidation)EGFN(HexNAc)WTGVTQSGGSSTC(Carbamidomethyl)K{Hex:4; HexNAc:4; GalS:1; NeuNAc:1}

>sp|AFG99160|A/Philippines/2/1982_125:156+{Hex:4; HexNAc:4}
(Carbamidomethyl)-SLVASSGTLEFIN(Deamidation)EGFN(HexNAc)WTGVTQSGGSSTC(Carbamidomethyl)K{Hex:4; HexNAc:4}

>sp|AFG99160|A/Philippines/2/1982_125:156+{Hex:4; HexNAc:6}
(Carbamidomethyl)-SLVASSGTLEFIN(Deamidation)EGFN(HexNAc)WTGVTQSGGSSTC(Carbamidomethyl)K{Hex:4; HexNAc:6}

>sp|AFG99160|A/Philippines/2/1982_125:156+{Hex:4; HexNAc:7}
(Carbamidomethyl)-SLVASSGTLEFIN(Deamidation)EGFN(HexNAc)WTGVTQSGGSSTC(Carbamidomethyl)K{Hex:4; HexNAc:7}

>sp|AFG99160|A/Philippines/2/1982_125:156+{Hex:4; HexNAc:8}
(Carbamidomethyl)-SLVASSGTLEFIN(Deamidation)EGFN(HexNAc)WTGVTQSGGSSTC(Carbamidomethyl)K{Hex:4; HexNAc:8}

>sp|AFG99160|A/Philippines/2/1982_125:156+{Hex:4; HexNAc:9}
(Carbamidomethyl)-SLVASSGTLEFIN(Deamidation)EGFN(HexNAc)WTGVTQSGGSSTC(Carbamidomethyl)K{Hex:4; HexNAc:9}

>sp|AFG99160|A/Philippines/2/1982_125:156+{Hex:5; HexNAc:4; NeuNAc:1}
(Carbamidomethyl)-SLVASSGTLEFIN(Deamidation)EGFN(HexNAc)WTGVTQSGGSSTC(Carbamidomethyl)K{Hex:5; HexNAc:4; NeuNAc:1}

>sp|AFG99160|A/Philippines/2/1982_125:156+{Hex:5; HexNAc:4; NeuNAc:2}
(Carbamidomethyl)-SLVASSGTLEFIN(Deamidation)EGFN(HexNAc)WTGVTQSGGSSTC(Carbamidomethyl)K{Hex:5; HexNAc:4; NeuNAc:2}

>sp|AFG99160|A/Philippines/2/1982_125:156+{Hex:5; HexNAc:4}
(Carbamidomethyl)-SLVASSGTLEFIN(Deamidation)EGFN(HexNAc)WTGVTQSGGSSTC(Carbamidomethyl)K{Hex:5; HexNAc:4}

>sp|AFG99160|A/Philippines/2/1982_125:156+{Hex:5; HexNAc:5; GalS:1; NeuNAc:1}
(Carbamidomethyl)-SLVASSGTLEFIN(Deamidation)EGFN(HexNAc)WTGVTQSGGSSTC(Carbamidomethyl)K{Hex:5; HexNAc:5; GalS:1; NeuNAc:1}

>sp|AFG99160|A/Philippines/2/1982_125:156+{Hex:5; HexNAc:5; NeuNAc:2}
(Carbamidomethyl)-SLVASSGTLEFIN(Deamidation)EGFN(HexNAc)WTGVTQSGGSSTC(Carbamidomethyl)K{Hex:5; HexNAc:5; NeuNAc:2}

>sp|AFG99160|A/Philippines/2/1982_125:156+{Hex:5; HexNAc:5}
(Carbamidomethyl)-SLVASSGTLEFIN(Deamidation)EGFN(HexNAc)WTGVTQSGGSSTC(Carbamidomethyl)K{Hex:5; HexNAc:5}

>sp|AFG99160|A/Philippines/2/1982_125:156+{Hex:5; HexNAc:6}
(Carbamidomethyl)-SLVASSGTLEFIN(Deamidation)EGFN(HexNAc)WTGVTQSGGSSTC(Carbamidomethyl)K{Hex:5; HexNAc:6}

>sp|AFG99160|A/Philippines/2/1982_125:156+{Hex:5; HexNAc:8}
(Carbamidomethyl)-SLVASSGTLEFIN(Deamidation)EGFN(HexNAc)WTGVTQSGGSSTC(Carbamidomethyl)K{Hex:5; HexNAc:8}

>sp|AFG99160|A/Philippines/2/1982_125:156+{Hex:6; HexNAc:10}
(Carbamidomethyl)-SLVASSGTLEFIN(Deamidation)EGFN(HexNAc)WTGVTQSGGSSTC(Carbamidomethyl)K{Hex:6; HexNAc:10}

>sp|AFG99160|A/Philippines/2/1982_125:156+{Hex:6; HexNAc:3}
(Carbamidomethyl)-SLVASSGTLEFIN(Deamidation)EGFN(HexNAc)WTGVTQSGGSSTC(Carbamidomethyl)K{Hex:6; HexNAc:3}

>sp|AFG99160|A/Philippines/2/1982_125:156+{Hex:6; HexNAc:4}
(Carbamidomethyl)-SLVASSGTLEFIN(Deamidation)EGFN(HexNAc)WTGVTQSGGSSTC(Carbamidomethyl)K{Hex:6; HexNAc:4}

>sp|AFG99160|A/Philippines/2/1982_125:156+{Hex:6; HexNAc:5; NeuNAc:1}
(Carbamidomethyl)-SLVASSGTLEFIN(Deamidation)EGFN(HexNAc)WTGVTQSGGSSTC(Carbamidomethyl)K{Hex:6; HexNAc:5; NeuNAc:1}

>sp|AFG99160|A/Philippines/2/1982_125:156+{Hex:6; HexNAc:5; NeuNAc:2}
(Carbamidomethyl)-SLVASSGTLEFIN(Deamidation)EGFN(HexNAc)WTGVTQSGGSSTC(Carbamidomethyl)K{Hex:6; HexNAc:5; NeuNAc:2}

>sp|AFG99160|A/Philippines/2/1982_125:156+{Hex:6; HexNAc:5; NeuNAc:3}
(Carbamidomethyl)-SLVASSGTLEFIN(Deamidation)EGFN(HexNAc)WTGVTQSGGSSTC(Carbamidomethyl)K{Hex:6; HexNAc:5; NeuNAc:3}

>sp|AFG99160|A/Philippines/2/1982_125:156+{Hex:6; HexNAc:5}
(Carbamidomethyl)-SLVASSGTLEFIN(Deamidation)EGFN(HexNAc)WTGVTQSGGSSTC(Carbamidomethyl)K{Hex:6; HexNAc:5}

>sp|AFG99160|A/Philippines/2/1982_125:156+{Hex:6; HexNAc:6}
(Carbamidomethyl)-SLVASSGTLEFIN(Deamidation)EGFN(HexNAc)WTGVTQSGGSSTC(Carbamidomethyl)K{Hex:6; HexNAc:6}

>sp|AFG99160|A/Philippines/2/1982_125:156+{Hex:7; HexNAc:6; NeuNAc:4}
(Carbamidomethyl)-SLVASSGTLEFIN(Deamidation)EGFN(HexNAc)WTGVTQSGGSSTC(Carbamidomethyl)K{Hex:7; HexNAc:6; NeuNAc:4}

>sp|AFG99160|A/Philippines/2/1982_125:156+{Hex:7; HexNAc:6}
(Carbamidomethyl)-SLVASSGTLEFIN(Deamidation)EGFN(HexNAc)WTGVTQSGGSSTC(Carbamidomethyl)K{Hex:7; HexNAc:6}

>sp|AFG99160|A/Philippines/2/1982_125:156+{Hex:7; HexNAc:8}
(Carbamidomethyl)-SLVASSGTLEFIN(Deamidation)EGFN(HexNAc)WTGVTQSGGSSTC(Carbamidomethyl)K{Hex:7; HexNAc:8}

>sp|AFG99160|A/Philippines/2/1982_125:156+{Hex:8; HexNAc:2}
(Carbamidomethyl)-SLVASSGTLEFIN(Deamidation)EGFN(HexNAc)WTGVTQSGGSSTC(Carbamidomethyl)K{Hex:8; HexNAc:2}

>sp|AFG99160|A/Philippines/2/1982_125:156+{Hex:8; HexNAc:7}
(Carbamidomethyl)-SLVASSGTLEFIN(Deamidation)EGFN(HexNAc)WTGVTQSGGSSTC(Carbamidomethyl)K{Hex:8; HexNAc:7}

>sp|AFG99160|A/Philippines/2/1982_125:156+{Xyl:1; Hex:3; HexNAc:2}
(Carbamidomethyl)-SLVASSGTLEFIN(Deamidation)EGFN(HexNAc)WTGVTQSGGSSTC(Carbamidomethyl)K{Xyl:1; Hex:3; HexNAc:2}

>sp|AFG99160|A/Philippines/2/1982_125:156+{Fuc:1; Hex:10; HexNAc:9}
(Carbamidomethyl)-SLVASSGTLEFINEGFN(HexNAc)WTGVTQSGGSSTC(Carbamidomethyl)K{Fuc:1; Hex:10; HexNAc:9}

>sp|AFG99160|A/Philippines/2/1982_125:156+{Fuc:1; Hex:3; HexNAc:2}
(Carbamidomethyl)-SLVASSGTLEFINEGFN(HexNAc)WTGVTQSGGSSTC(Carbamidomethyl)K{Fuc:1; Hex:3; HexNAc:2}

>sp|AFG99160|A/Philippines/2/1982_125:156+{Fuc:1; Hex:3; HexNAc:4; GalS(NAc):2}
(Carbamidomethyl)-SLVASSGTLEFINEGFN(HexNAc)WTGVTQSGGSSTC(Carbamidomethyl)K{Fuc:1; Hex:3; HexNAc:4; GalS(NAc):2}

>sp|AFG99160|A/Philippines/2/1982_125:156+{Fuc:1; Hex:3; HexNAc:4; GalS:1; GalS(NAc):1}
(Carbamidomethyl)-SLVASSGTLEFINEGFN(HexNAc)WTGVTQSGGSSTC(Carbamidomethyl)K{Fuc:1; Hex:3; HexNAc:4; GalS:1; GalS(NAc):1}

>sp|AFG99160|A/Philippines/2/1982_125:156+{Fuc:1; Hex:3; HexNAc:5}
(Carbamidomethyl)-SLVASSGTLEFINEGFN(HexNAc)WTGVTQSGGSSTC(Carbamidomethyl)K{Fuc:1; Hex:3; HexNAc:5}

>sp|AFG99160|A/Philippines/2/1982_125:156+{Fuc:1; Hex:3; HexNAc:6}
(Carbamidomethyl)-SLVASSGTLEFINEGFN(HexNAc)WTGVTQSGGSSTC(Carbamidomethyl)K{Fuc:1; Hex:3; HexNAc:6}

>sp|AFG99160|A/Philippines/2/1982_125:156+{Fuc:1; Hex:3; HexNAc:7}
(Carbamidomethyl)-SLVASSGTLEFINEGFN(HexNAc)WTGVTQSGGSSTC(Carbamidomethyl)K{Fuc:1; Hex:3; HexNAc:7}

>sp|AFG99160|A/Philippines/2/1982_125:156+{Fuc:1; Hex:3; HexNAc:9}
(Carbamidomethyl)-SLVASSGTLEFINEGFN(HexNAc)WTGVTQSGGSSTC(Carbamidomethyl)K{Fuc:1; Hex:3; HexNAc:9}

>sp|AFG99160|A/Philippines/2/1982_125:156+{Fuc:1; Hex:4; HexNAc:3; GalS(NAc):1}
(Carbamidomethyl)-SLVASSGTLEFINEGFN(HexNAc)WTGVTQSGGSSTC(Carbamidomethyl)K{Fuc:1; Hex:4; HexNAc:3; GalS(NAc):1}

>sp|AFG99160|A/Philippines/2/1982_125:156+{Fuc:1; Hex:4; HexNAc:4; GalS(NAc):1; NeuNAc:1}
(Carbamidomethyl)-SLVASSGTLEFINEGFN(HexNAc)WTGVTQSGGSSTC(Carbamidomethyl)K{Fuc:1; Hex:4; HexNAc:4; GalS(NAc):1; NeuNAc:1}

>sp|AFG99160|A/Philippines/2/1982_125:156+{Fuc:1; Hex:4; HexNAc:4; GalS:1; NeuNAc:1}
(Carbamidomethyl)-SLVASSGTLEFINEGFN(HexNAc)WTGVTQSGGSSTC(Carbamidomethyl)K{Fuc:1; Hex:4; HexNAc:4; GalS:1; NeuNAc:1}

>sp|AFG99160|A/Philippines/2/1982_125:156+{Fuc:1; Hex:4; HexNAc:5; NeuNAc:1}
(Carbamidomethyl)-SLVASSGTLEFINEGFN(HexNAc)WTGVTQSGGSSTC(Carbamidomethyl)K{Fuc:1; Hex:4; HexNAc:5; NeuNAc:1}

>sp|AFG99160|A/Philippines/2/1982_125:156+{Fuc:1; Hex:4; HexNAc:6}
(Carbamidomethyl)-SLVASSGTLEFINEGFN(HexNAc)WTGVTQSGGSSTC(Carbamidomethyl)K{Fuc:1; Hex:4; HexNAc:6}

>sp|AFG99160|A/Philippines/2/1982_125:156+{Fuc:1; Hex:4; HexNAc:7}
(Carbamidomethyl)-SLVASSGTLEFINEGFN(HexNAc)WTGVTQSGGSSTC(Carbamidomethyl)K{Fuc:1; Hex:4; HexNAc:7}

>sp|AFG99160|A/Philippines/2/1982_125:156+{Fuc:1; Hex:5; HexNAc:2}
(Carbamidomethyl)-SLVASSGTLEFINEGFN(HexNAc)WTGVTQSGGSSTC(Carbamidomethyl)K{Fuc:1; Hex:5; HexNAc:2}

>sp|AFG99160|A/Philippines/2/1982_125:156+{Fuc:1; Hex:5; HexNAc:3; GalS(NAc):1}
(Carbamidomethyl)-SLVASSGTLEFINEGFN(HexNAc)WTGVTQSGGSSTC(Carbamidomethyl)K{Fuc:1; Hex:5; HexNAc:3; GalS(NAc):1}

>sp|AFG99160|A/Philippines/2/1982_125:156+{Fuc:1; Hex:5; HexNAc:4; NeuNAc:1; NeuNGc:1}
(Carbamidomethyl)-SLVASSGTLEFINEGFN(HexNAc)WTGVTQSGGSSTC(Carbamidomethyl)K{Fuc:1; Hex:5; HexNAc:4; NeuNAc:1; NeuNGc:1}

>sp|AFG99160|A/Philippines/2/1982_125:156+{Fuc:1; Hex:5; HexNAc:4; NeuNGc:2}
(Carbamidomethyl)-SLVASSGTLEFINEGFN(HexNAc)WTGVTQSGGSSTC(Carbamidomethyl)K{Fuc:1; Hex:5; HexNAc:4; NeuNGc:2}

>sp|AFG99160|A/Philippines/2/1982_125:156+{Fuc:1; Hex:5; HexNAc:5}
(Carbamidomethyl)-SLVASSGTLEFINEGFN(HexNAc)WTGVTQSGGSSTC(Carbamidomethyl)K{Fuc:1; Hex:5; HexNAc:5}

>sp|AFG99160|A/Philippines/2/1982_125:156+{Fuc:1; Hex:5; HexNAc:6}
(Carbamidomethyl)-SLVASSGTLEFINEGFN(HexNAc)WTGVTQSGGSSTC(Carbamidomethyl)K{Fuc:1; Hex:5; HexNAc:6}

>sp|AFG99160|A/Philippines/2/1982_125:156+{Fuc:1; Hex:6; HexNAc:2}
(Carbamidomethyl)-SLVASSGTLEFINEGFN(HexNAc)WTGVTQSGGSSTC(Carbamidomethyl)K{Fuc:1; Hex:6; HexNAc:2}

>sp|AFG99160|A/Philippines/2/1982_125:156+{Fuc:1; Hex:6; HexNAc:4}
(Carbamidomethyl)-SLVASSGTLEFINEGFN(HexNAc)WTGVTQSGGSSTC(Carbamidomethyl)K{Fuc:1; Hex:6; HexNAc:4}

>sp|AFG99160|A/Philippines/2/1982_125:156+{Fuc:1; Hex:6; HexNAc:5; NeuNAc:2}
(Carbamidomethyl)-SLVASSGTLEFINEGFN(HexNAc)WTGVTQSGGSSTC(Carbamidomethyl)K{Fuc:1; Hex:6; HexNAc:5; NeuNAc:2}

>sp|AFG99160|A/Philippines/2/1982_125:156+{Fuc:1; Hex:6; HexNAc:5; NeuNAc:3}
(Carbamidomethyl)-SLVASSGTLEFINEGFN(HexNAc)WTGVTQSGGSSTC(Carbamidomethyl)K{Fuc:1; Hex:6; HexNAc:5; NeuNAc:3}

>sp|AFG99160|A/Philippines/2/1982_125:156+{Fuc:1; Hex:6; HexNAc:5}
(Carbamidomethyl)-SLVASSGTLEFINEGFN(HexNAc)WTGVTQSGGSSTC(Carbamidomethyl)K{Fuc:1; Hex:6; HexNAc:5}

>sp|AFG99160|A/Philippines/2/1982_125:156+{Fuc:1; Hex:6; HexNAc:6; NeuNAc:3}
(Carbamidomethyl)-SLVASSGTLEFINEGFN(HexNAc)WTGVTQSGGSSTC(Carbamidomethyl)K{Fuc:1; Hex:6; HexNAc:6; NeuNAc:3}

>sp|AFG99160|A/Philippines/2/1982_125:156+{Fuc:1; Hex:7; HexNAc:2}
(Carbamidomethyl)-SLVASSGTLEFINEGFN(HexNAc)WTGVTQSGGSSTC(Carbamidomethyl)K{Fuc:1; Hex:7; HexNAc:2}

>sp|AFG99160|A/Philippines/2/1982_125:156+{Fuc:1; Hex:7; HexNAc:4; NeuNAc:3}
(Carbamidomethyl)-SLVASSGTLEFINEGFN(HexNAc)WTGVTQSGGSSTC(Carbamidomethyl)K{Fuc:1; Hex:7; HexNAc:4; NeuNAc:3}

>sp|AFG99160|A/Philippines/2/1982_125:156+{Fuc:1; Hex:7; HexNAc:6; NeuNAc:3}
(Carbamidomethyl)-SLVASSGTLEFINEGFN(HexNAc)WTGVTQSGGSSTC(Carbamidomethyl)K{Fuc:1; Hex:7; HexNAc:6; NeuNAc:3}

>sp|AFG99160|A/Philippines/2/1982_125:156+{Fuc:1; Hex:7; HexNAc:9; NeuNAc:4}
(Carbamidomethyl)-SLVASSGTLEFINEGFN(HexNAc)WTGVTQSGGSSTC(Carbamidomethyl)K{Fuc:1; Hex:7; HexNAc:9; NeuNAc:4}

>sp|AFG99160|A/Philippines/2/1982_125:156+{Fuc:2; Hex:3; HexNAc:6}
(Carbamidomethyl)-SLVASSGTLEFINEGFN(HexNAc)WTGVTQSGGSSTC(Carbamidomethyl)K{Fuc:2; Hex:3; HexNAc:6}

>sp|AFG99160|A/Philippines/2/1982_125:156+{Fuc:2; Hex:4; HexNAc:5; NeuNAc:1}
(Carbamidomethyl)-SLVASSGTLEFINEGFN(HexNAc)WTGVTQSGGSSTC(Carbamidomethyl)K{Fuc:2; Hex:4; HexNAc:5; NeuNAc:1}

>sp|AFG99160|A/Philippines/2/1982_125:156+{Fuc:2; Hex:4; HexNAc:5}
(Carbamidomethyl)-SLVASSGTLEFINEGFN(HexNAc)WTGVTQSGGSSTC(Carbamidomethyl)K{Fuc:2; Hex:4; HexNAc:5}

>sp|AFG99160|A/Philippines/2/1982_125:156+{Fuc:2; Hex:5; HexNAc:4}
(Carbamidomethyl)-SLVASSGTLEFINEGFN(HexNAc)WTGVTQSGGSSTC(Carbamidomethyl)K{Fuc:2; Hex:5; HexNAc:4}

>sp|AFG99160|A/Philippines/2/1982_125:156+{Fuc:2; Hex:5; HexNAc:5}
(Carbamidomethyl)-SLVASSGTLEFINEGFN(HexNAc)WTGVTQSGGSSTC(Carbamidomethyl)K{Fuc:2; Hex:5; HexNAc:5}

>sp|AFG99160|A/Philippines/2/1982_125:156+{Fuc:2; Hex:5; HexNAc:6}
(Carbamidomethyl)-SLVASSGTLEFINEGFN(HexNAc)WTGVTQSGGSSTC(Carbamidomethyl)K{Fuc:2; Hex:5; HexNAc:6}

>sp|AFG99160|A/Philippines/2/1982_125:156+{Fuc:2; Hex:6; HexNAc:3}
(Carbamidomethyl)-SLVASSGTLEFINEGFN(HexNAc)WTGVTQSGGSSTC(Carbamidomethyl)K{Fuc:2; Hex:6; HexNAc:3}

>sp|AFG99160|A/Philippines/2/1982_125:156+{Fuc:2; Hex:6; HexNAc:4}
(Carbamidomethyl)-SLVASSGTLEFINEGFN(HexNAc)WTGVTQSGGSSTC(Carbamidomethyl)K{Fuc:2; Hex:6; HexNAc:4}

>sp|AFG99160|A/Philippines/2/1982_125:156+{Fuc:2; Hex:6; HexNAc:5; NeuNAc:1}
(Carbamidomethyl)-SLVASSGTLEFINEGFN(HexNAc)WTGVTQSGGSSTC(Carbamidomethyl)K{Fuc:2; Hex:6; HexNAc:5; NeuNAc:1}

>sp|AFG99160|A/Philippines/2/1982_125:156+{Fuc:2; Hex:6; HexNAc:5}
(Carbamidomethyl)-SLVASSGTLEFINEGFN(HexNAc)WTGVTQSGGSSTC(Carbamidomethyl)K{Fuc:2; Hex:6; HexNAc:5}

>sp|AFG99160|A/Philippines/2/1982_125:156+{Fuc:2; Hex:7; HexNAc:6}
(Carbamidomethyl)-SLVASSGTLEFINEGFN(HexNAc)WTGVTQSGGSSTC(Carbamidomethyl)K{Fuc:2; Hex:7; HexNAc:6}

>sp|AFG99160|A/Philippines/2/1982_125:156+{Fuc:3; Hex:3; HexNAc:6}
(Carbamidomethyl)-SLVASSGTLEFINEGFN(HexNAc)WTGVTQSGGSSTC(Carbamidomethyl)K{Fuc:3; Hex:3; HexNAc:6}

>sp|AFG99160|A/Philippines/2/1982_125:156+{Fuc:3; Hex:4; HexNAc:5}
(Carbamidomethyl)-SLVASSGTLEFINEGFN(HexNAc)WTGVTQSGGSSTC(Carbamidomethyl)K{Fuc:3; Hex:4; HexNAc:5}

>sp|AFG99160|A/Philippines/2/1982_125:156+{Fuc:3; Hex:5; HexNAc:4}
(Carbamidomethyl)-SLVASSGTLEFINEGFN(HexNAc)WTGVTQSGGSSTC(Carbamidomethyl)K{Fuc:3; Hex:5; HexNAc:4}

>sp|AFG99160|A/Philippines/2/1982_125:156+{Fuc:3; Hex:6; HexNAc:3}
(Carbamidomethyl)-SLVASSGTLEFINEGFN(HexNAc)WTGVTQSGGSSTC(Carbamidomethyl)K{Fuc:3; Hex:6; HexNAc:3}

>sp|AFG99160|A/Philippines/2/1982_125:156+{Fuc:3; Hex:6; HexNAc:4}
(Carbamidomethyl)-SLVASSGTLEFINEGFN(HexNAc)WTGVTQSGGSSTC(Carbamidomethyl)K{Fuc:3; Hex:6; HexNAc:4}

>sp|AFG99160|A/Philippines/2/1982_125:156+{Fuc:4; Hex:5; HexNAc:4}
(Carbamidomethyl)-SLVASSGTLEFINEGFN(HexNAc)WTGVTQSGGSSTC(Carbamidomethyl)K{Fuc:4; Hex:5; HexNAc:4}

>sp|AFG99160|A/Philippines/2/1982_125:156+{Fuc:4; Hex:6; HexNAc:5}
(Carbamidomethyl)-SLVASSGTLEFINEGFN(HexNAc)WTGVTQSGGSSTC(Carbamidomethyl)K{Fuc:4; Hex:6; HexNAc:5}

>sp|AFG99160|A/Philippines/2/1982_125:156+{Fuc:4; Hex:8; HexNAc:5}
(Carbamidomethyl)-SLVASSGTLEFINEGFN(HexNAc)WTGVTQSGGSSTC(Carbamidomethyl)K{Fuc:4; Hex:8; HexNAc:5}

>sp|AFG99160|A/Philippines/2/1982_125:156+{Fuc:6; Hex:15; HexNAc:14; NeuNAc:1}
(Carbamidomethyl)-SLVASSGTLEFINEGFN(HexNAc)WTGVTQSGGSSTC(Carbamidomethyl)K{Fuc:6; Hex:15; HexNAc:14; NeuNAc:1}

>sp|AFG99160|A/Philippines/2/1982_125:156+{Fuc:6; Hex:15; HexNAc:14; NeuNAc:2}
(Carbamidomethyl)-SLVASSGTLEFINEGFN(HexNAc)WTGVTQSGGSSTC(Carbamidomethyl)K{Fuc:6; Hex:15; HexNAc:14; NeuNAc:2}

>sp|AFG99160|A/Philippines/2/1982_125:156+{Fuc:7; Hex:6; HexNAc:5}
(Carbamidomethyl)-SLVASSGTLEFINEGFN(HexNAc)WTGVTQSGGSSTC(Carbamidomethyl)K{Fuc:7; Hex:6; HexNAc:5}

>sp|AFG99160|A/Philippines/2/1982_125:156+{Hex:10; HexNAc:2}
(Carbamidomethyl)-SLVASSGTLEFINEGFN(HexNAc)WTGVTQSGGSSTC(Carbamidomethyl)K{Hex:10; HexNAc:2}

>sp|AFG99160|A/Philippines/2/1982_125:156+{Hex:12; HexNAc:2}
(Carbamidomethyl)-SLVASSGTLEFINEGFN(HexNAc)WTGVTQSGGSSTC(Carbamidomethyl)K{Hex:12; HexNAc:2}

>sp|AFG99160|A/Philippines/2/1982_125:156+{Hex:3; HexNAc:3}
(Carbamidomethyl)-SLVASSGTLEFINEGFN(HexNAc)WTGVTQSGGSSTC(Carbamidomethyl)K{Hex:3; HexNAc:3}

>sp|AFG99160|A/Philippines/2/1982_125:156+{Hex:3; HexNAc:4; GalS(NAc):1}
(Carbamidomethyl)-SLVASSGTLEFINEGFN(HexNAc)WTGVTQSGGSSTC(Carbamidomethyl)K{Hex:3; HexNAc:4; GalS(NAc):1}

>sp|AFG99160|A/Philippines/2/1982_125:156+{Hex:3; HexNAc:4; GalS(NAc):2}
(Carbamidomethyl)-SLVASSGTLEFINEGFN(HexNAc)WTGVTQSGGSSTC(Carbamidomethyl)K{Hex:3; HexNAc:4; GalS(NAc):2}

>sp|AFG99160|A/Philippines/2/1982_125:156+{Hex:3; HexNAc:4}
(Carbamidomethyl)-SLVASSGTLEFINEGFN(HexNAc)WTGVTQSGGSSTC(Carbamidomethyl)K{Hex:3; HexNAc:4}

>sp|AFG99160|A/Philippines/2/1982_125:156+{Hex:3; HexNAc:9}
(Carbamidomethyl)-SLVASSGTLEFINEGFN(HexNAc)WTGVTQSGGSSTC(Carbamidomethyl)K{Hex:3; HexNAc:9}

>sp|AFG99160|A/Philippines/2/1982_125:156+{Hex:4; HexNAc:3; NeuNAc:1}
(Carbamidomethyl)-SLVASSGTLEFINEGFN(HexNAc)WTGVTQSGGSSTC(Carbamidomethyl)K{Hex:4; HexNAc:3; NeuNAc:1}

>sp|AFG99160|A/Philippines/2/1982_125:156+{Hex:4; HexNAc:4; GalS(NAc):1; NeuNAc:1}
(Carbamidomethyl)-SLVASSGTLEFINEGFN(HexNAc)WTGVTQSGGSSTC(Carbamidomethyl)K{Hex:4; HexNAc:4; GalS(NAc):1; NeuNAc:1}

>sp|AFG99160|A/Philippines/2/1982_125:156+{Hex:4; HexNAc:4; GalS(NAc):1}
(Carbamidomethyl)-SLVASSGTLEFINEGFN(HexNAc)WTGVTQSGGSSTC(Carbamidomethyl)K{Hex:4; HexNAc:4; GalS(NAc):1}

>sp|AFG99160|A/Philippines/2/1982_125:156+{Hex:4; HexNAc:4; GalS:1; NeuNAc:1}
(Carbamidomethyl)-SLVASSGTLEFINEGFN(HexNAc)WTGVTQSGGSSTC(Carbamidomethyl)K{Hex:4; HexNAc:4; GalS:1; NeuNAc:1}

>sp|AFG99160|A/Philippines/2/1982_125:156+{Hex:4; HexNAc:4}
(Carbamidomethyl)-SLVASSGTLEFINEGFN(HexNAc)WTGVTQSGGSSTC(Carbamidomethyl)K{Hex:4; HexNAc:4}

>sp|AFG99160|A/Philippines/2/1982_125:156+{Hex:4; HexNAc:5}
(Carbamidomethyl)-SLVASSGTLEFINEGFN(HexNAc)WTGVTQSGGSSTC(Carbamidomethyl)K{Hex:4; HexNAc:5}

>sp|AFG99160|A/Philippines/2/1982_125:156+{Hex:4; HexNAc:7}
(Carbamidomethyl)-SLVASSGTLEFINEGFN(HexNAc)WTGVTQSGGSSTC(Carbamidomethyl)K{Hex:4; HexNAc:7}

>sp|AFG99160|A/Philippines/2/1982_125:156+{Hex:5; HexNAc:2}
(Carbamidomethyl)-SLVASSGTLEFINEGFN(HexNAc)WTGVTQSGGSSTC(Carbamidomethyl)K{Hex:5; HexNAc:2}

>sp|AFG99160|A/Philippines/2/1982_125:156+{Hex:5; HexNAc:4; NeuNAc:1}
(Carbamidomethyl)-SLVASSGTLEFINEGFN(HexNAc)WTGVTQSGGSSTC(Carbamidomethyl)K{Hex:5; HexNAc:4; NeuNAc:1}

>sp|AFG99160|A/Philippines/2/1982_125:156+{Hex:5; HexNAc:4; NeuNAc:2}
(Carbamidomethyl)-SLVASSGTLEFINEGFN(HexNAc)WTGVTQSGGSSTC(Carbamidomethyl)K{Hex:5; HexNAc:4; NeuNAc:2}

>sp|AFG99160|A/Philippines/2/1982_125:156+{Hex:5; HexNAc:4}
(Carbamidomethyl)-SLVASSGTLEFINEGFN(HexNAc)WTGVTQSGGSSTC(Carbamidomethyl)K{Hex:5; HexNAc:4}

>sp|AFG99160|A/Philippines/2/1982_125:156+{Hex:5; HexNAc:5; NeuNAc:2}
(Carbamidomethyl)-SLVASSGTLEFINEGFN(HexNAc)WTGVTQSGGSSTC(Carbamidomethyl)K{Hex:5; HexNAc:5; NeuNAc:2}

>sp|AFG99160|A/Philippines/2/1982_125:156+{Hex:5; HexNAc:5}
(Carbamidomethyl)-SLVASSGTLEFINEGFN(HexNAc)WTGVTQSGGSSTC(Carbamidomethyl)K{Hex:5; HexNAc:5}

>sp|AFG99160|A/Philippines/2/1982_125:156+{Hex:5; HexNAc:6}
(Carbamidomethyl)-SLVASSGTLEFINEGFN(HexNAc)WTGVTQSGGSSTC(Carbamidomethyl)K{Hex:5; HexNAc:6}

>sp|AFG99160|A/Philippines/2/1982_125:156+{Hex:5; HexNAc:8}
(Carbamidomethyl)-SLVASSGTLEFINEGFN(HexNAc)WTGVTQSGGSSTC(Carbamidomethyl)K{Hex:5; HexNAc:8}

>sp|AFG99160|A/Philippines/2/1982_125:156+{Hex:6; HexNAc:10}
(Carbamidomethyl)-SLVASSGTLEFINEGFN(HexNAc)WTGVTQSGGSSTC(Carbamidomethyl)K{Hex:6; HexNAc:10}

>sp|AFG99160|A/Philippines/2/1982_125:156+{Hex:6; HexNAc:3; NeuNAc:1}
(Carbamidomethyl)-SLVASSGTLEFINEGFN(HexNAc)WTGVTQSGGSSTC(Carbamidomethyl)K{Hex:6; HexNAc:3; NeuNAc:1}

>sp|AFG99160|A/Philippines/2/1982_125:156+{Hex:6; HexNAc:3}
(Carbamidomethyl)-SLVASSGTLEFINEGFN(HexNAc)WTGVTQSGGSSTC(Carbamidomethyl)K{Hex:6; HexNAc:3}

>sp|AFG99160|A/Philippines/2/1982_125:156+{Hex:6; HexNAc:4}
(Carbamidomethyl)-SLVASSGTLEFINEGFN(HexNAc)WTGVTQSGGSSTC(Carbamidomethyl)K{Hex:6; HexNAc:4}

>sp|AFG99160|A/Philippines/2/1982_125:156+{Hex:6; HexNAc:5; NeuNAc:1}
(Carbamidomethyl)-SLVASSGTLEFINEGFN(HexNAc)WTGVTQSGGSSTC(Carbamidomethyl)K{Hex:6; HexNAc:5; NeuNAc:1}

>sp|AFG99160|A/Philippines/2/1982_125:156+{Hex:6; HexNAc:5; NeuNAc:2}
(Carbamidomethyl)-SLVASSGTLEFINEGFN(HexNAc)WTGVTQSGGSSTC(Carbamidomethyl)K{Hex:6; HexNAc:5; NeuNAc:2}

>sp|AFG99160|A/Philippines/2/1982_125:156+{Hex:6; HexNAc:5; NeuNAc:3}
(Carbamidomethyl)-SLVASSGTLEFINEGFN(HexNAc)WTGVTQSGGSSTC(Carbamidomethyl)K{Hex:6; HexNAc:5; NeuNAc:3}

>sp|AFG99160|A/Philippines/2/1982_125:156+{Hex:6; HexNAc:5}
(Carbamidomethyl)-SLVASSGTLEFINEGFN(HexNAc)WTGVTQSGGSSTC(Carbamidomethyl)K{Hex:6; HexNAc:5}

>sp|AFG99160|A/Philippines/2/1982_125:156+{Hex:6; HexNAc:6}
(Carbamidomethyl)-SLVASSGTLEFINEGFN(HexNAc)WTGVTQSGGSSTC(Carbamidomethyl)K{Hex:6; HexNAc:6}

>sp|AFG99160|A/Philippines/2/1982_125:156+{Hex:6; HexNAc:7}
(Carbamidomethyl)-SLVASSGTLEFINEGFN(HexNAc)WTGVTQSGGSSTC(Carbamidomethyl)K{Hex:6; HexNAc:7}

>sp|AFG99160|A/Philippines/2/1982_125:156+{Hex:7; HexNAc:8}
(Carbamidomethyl)-SLVASSGTLEFINEGFN(HexNAc)WTGVTQSGGSSTC(Carbamidomethyl)K{Hex:7; HexNAc:8}

>sp|AFG99160|A/Philippines/2/1982_125:156+{Hex:8; HexNAc:2}
(Carbamidomethyl)-SLVASSGTLEFINEGFN(HexNAc)WTGVTQSGGSSTC(Carbamidomethyl)K{Hex:8; HexNAc:2}

>sp|AFG99160|A/Philippines/2/1982_125:156+{Hex:9; HexNAc:2}
(Carbamidomethyl)-SLVASSGTLEFINEGFN(HexNAc)WTGVTQSGGSSTC(Carbamidomethyl)K{Hex:9; HexNAc:2}

>sp|AFG99160|A/Philippines/2/1982_125:156+{Xyl:1; Hex:3; HexNAc:2}
(Carbamidomethyl)-SLVASSGTLEFINEGFN(HexNAc)WTGVTQSGGSSTC(Carbamidomethyl)K{Xyl:1; Hex:3; HexNAc:2}

>sp|AFG99160|A/Philippines/2/1982_293:315+{Fuc:1; Hex:10; HexNAc:9}
(Carbamidomethyl)-SSEC(Carbamidomethyl)ITPN(HexNAc)GSIPNDKPFQNVNK{Fuc:1; Hex:10; HexNAc:9}

>sp|AFG99160|A/Philippines/2/1982_293:315+{Fuc:1; Hex:3; HexNAc:3; GalS(NAc):1}
(Carbamidomethyl)-SSEC(Carbamidomethyl)ITPN(HexNAc)GSIPNDKPFQNVNK{Fuc:1; Hex:3; HexNAc:3; GalS(NAc):1}

>sp|AFG99160|A/Philippines/2/1982_293:315+{Fuc:1; Hex:3; HexNAc:4; GalS(NAc):1}
(Carbamidomethyl)-SSEC(Carbamidomethyl)ITPN(HexNAc)GSIPNDKPFQNVNK{Fuc:1; Hex:3; HexNAc:4; GalS(NAc):1}

>sp|AFG99160|A/Philippines/2/1982_293:315+{Fuc:1; Hex:3; HexNAc:4; NeuNAc:1}
(Carbamidomethyl)-SSEC(Carbamidomethyl)ITPN(HexNAc)GSIPNDKPFQNVNK{Fuc:1; Hex:3; HexNAc:4; NeuNAc:1}

>sp|AFG99160|A/Philippines/2/1982_293:315+{Fuc:1; Hex:3; HexNAc:4}
(Carbamidomethyl)-SSEC(Carbamidomethyl)ITPN(HexNAc)GSIPNDKPFQNVNK{Fuc:1; Hex:3; HexNAc:4}

>sp|AFG99160|A/Philippines/2/1982_293:315+{Fuc:1; Hex:3; HexNAc:6; NeuNAc:1}
(Carbamidomethyl)-SSEC(Carbamidomethyl)ITPN(HexNAc)GSIPNDKPFQNVNK{Fuc:1; Hex:3; HexNAc:6; NeuNAc:1}

>sp|AFG99160|A/Philippines/2/1982_293:315+{Fuc:1; Hex:3; HexNAc:6}
(Carbamidomethyl)-SSEC(Carbamidomethyl)ITPN(HexNAc)GSIPNDKPFQNVNK{Fuc:1; Hex:3; HexNAc:6}

>sp|AFG99160|A/Philippines/2/1982_293:315+{Fuc:1; Hex:3; HexNAc:8}
(Carbamidomethyl)-SSEC(Carbamidomethyl)ITPN(HexNAc)GSIPNDKPFQNVNK{Fuc:1; Hex:3; HexNAc:8}

>sp|AFG99160|A/Philippines/2/1982_293:315+{Fuc:1; Hex:3; HexNAc:9}
(Carbamidomethyl)-SSEC(Carbamidomethyl)ITPN(HexNAc)GSIPNDKPFQNVNK{Fuc:1; Hex:3; HexNAc:9}

>sp|AFG99160|A/Philippines/2/1982_293:315+{Fuc:1; Hex:4; HexNAc:3; GalS(NAc):1}
(Carbamidomethyl)-SSEC(Carbamidomethyl)ITPN(HexNAc)GSIPNDKPFQNVNK{Fuc:1; Hex:4; HexNAc:3; GalS(NAc):1}

>sp|AFG99160|A/Philippines/2/1982_293:315+{Fuc:1; Hex:4; HexNAc:3; NeuNAc:1}
(Carbamidomethyl)-SSEC(Carbamidomethyl)ITPN(HexNAc)GSIPNDKPFQNVNK{Fuc:1; Hex:4; HexNAc:3; NeuNAc:1}

>sp|AFG99160|A/Philippines/2/1982_293:315+{Fuc:1; Hex:4; HexNAc:3}
(Carbamidomethyl)-SSEC(Carbamidomethyl)ITPN(HexNAc)GSIPNDKPFQNVNK{Fuc:1; Hex:4; HexNAc:3}

>sp|AFG99160|A/Philippines/2/1982_293:315+{Fuc:1; Hex:4; HexNAc:4; GalS(NAc):1; NeuNAc:1}
(Carbamidomethyl)-SSEC(Carbamidomethyl)ITPN(HexNAc)GSIPNDKPFQNVNK{Fuc:1; Hex:4; HexNAc:4; GalS(NAc):1; NeuNAc:1}

>sp|AFG99160|A/Philippines/2/1982_293:315+{Fuc:1; Hex:4; HexNAc:4; GalS(NAc):1}
(Carbamidomethyl)-SSEC(Carbamidomethyl)ITPN(HexNAc)GSIPNDKPFQNVNK{Fuc:1; Hex:4; HexNAc:4; GalS(NAc):1}

>sp|AFG99160|A/Philippines/2/1982_293:315+{Fuc:1; Hex:4; HexNAc:4; GalS:1; NeuNAc:1}
(Carbamidomethyl)-SSEC(Carbamidomethyl)ITPN(HexNAc)GSIPNDKPFQNVNK{Fuc:1; Hex:4; HexNAc:4; GalS:1; NeuNAc:1}

>sp|AFG99160|A/Philippines/2/1982_293:315+{Fuc:1; Hex:4; HexNAc:4; NeuNAc:1}
(Carbamidomethyl)-SSEC(Carbamidomethyl)ITPN(HexNAc)GSIPNDKPFQNVNK{Fuc:1; Hex:4; HexNAc:4; NeuNAc:1}

>sp|AFG99160|A/Philippines/2/1982_293:315+{Fuc:1; Hex:4; HexNAc:4}
(Carbamidomethyl)-SSEC(Carbamidomethyl)ITPN(HexNAc)GSIPNDKPFQNVNK{Fuc:1; Hex:4; HexNAc:4}

>sp|AFG99160|A/Philippines/2/1982_293:315+{Fuc:1; Hex:4; HexNAc:5; NeuNAc:1}
(Carbamidomethyl)-SSEC(Carbamidomethyl)ITPN(HexNAc)GSIPNDKPFQNVNK{Fuc:1; Hex:4; HexNAc:5; NeuNAc:1}

>sp|AFG99160|A/Philippines/2/1982_293:315+{Fuc:1; Hex:4; HexNAc:5; NeuNAc:2}
(Carbamidomethyl)-SSEC(Carbamidomethyl)ITPN(HexNAc)GSIPNDKPFQNVNK{Fuc:1; Hex:4; HexNAc:5; NeuNAc:2}

>sp|AFG99160|A/Philippines/2/1982_293:315+{Fuc:1; Hex:4; HexNAc:5}
(Carbamidomethyl)-SSEC(Carbamidomethyl)ITPN(HexNAc)GSIPNDKPFQNVNK{Fuc:1; Hex:4; HexNAc:5}

>sp|AFG99160|A/Philippines/2/1982_293:315+{Fuc:1; Hex:4; HexNAc:9}
(Carbamidomethyl)-SSEC(Carbamidomethyl)ITPN(HexNAc)GSIPNDKPFQNVNK{Fuc:1; Hex:4; HexNAc:9}

>sp|AFG99160|A/Philippines/2/1982_293:315+{Fuc:1; Hex:5; HexNAc:3; GalS(NAc):1}
(Carbamidomethyl)-SSEC(Carbamidomethyl)ITPN(HexNAc)GSIPNDKPFQNVNK{Fuc:1; Hex:5; HexNAc:3; GalS(NAc):1}

>sp|AFG99160|A/Philippines/2/1982_293:315+{Fuc:1; Hex:5; HexNAc:3}
(Carbamidomethyl)-SSEC(Carbamidomethyl)ITPN(HexNAc)GSIPNDKPFQNVNK{Fuc:1; Hex:5; HexNAc:3}

>sp|AFG99160|A/Philippines/2/1982_293:315+{Fuc:1; Hex:5; HexNAc:4; NeuNAc:1}
(Carbamidomethyl)-SSEC(Carbamidomethyl)ITPN(HexNAc)GSIPNDKPFQNVNK{Fuc:1; Hex:5; HexNAc:4; NeuNAc:1}

>sp|AFG99160|A/Philippines/2/1982_293:315+{Fuc:1; Hex:5; HexNAc:4; NeuNAc:2}
(Carbamidomethyl)-SSEC(Carbamidomethyl)ITPN(HexNAc)GSIPNDKPFQNVNK{Fuc:1; Hex:5; HexNAc:4; NeuNAc:2}

>sp|AFG99160|A/Philippines/2/1982_293:315+{Fuc:1; Hex:5; HexNAc:4}
(Carbamidomethyl)-SSEC(Carbamidomethyl)ITPN(HexNAc)GSIPNDKPFQNVNK{Fuc:1; Hex:5; HexNAc:4}

>sp|AFG99160|A/Philippines/2/1982_293:315+{Fuc:1; Hex:5; HexNAc:5; NeuNAc:2}
(Carbamidomethyl)-SSEC(Carbamidomethyl)ITPN(HexNAc)GSIPNDKPFQNVNK{Fuc:1; Hex:5; HexNAc:5; NeuNAc:2}

>sp|AFG99160|A/Philippines/2/1982_293:315+{Fuc:1; Hex:5; HexNAc:5}
(Carbamidomethyl)-SSEC(Carbamidomethyl)ITPN(HexNAc)GSIPNDKPFQNVNK{Fuc:1; Hex:5; HexNAc:5}

>sp|AFG99160|A/Philippines/2/1982_293:315+{Fuc:1; Hex:5; HexNAc:6; NeuNAc:3}
(Carbamidomethyl)-SSEC(Carbamidomethyl)ITPN(HexNAc)GSIPNDKPFQNVNK{Fuc:1; Hex:5; HexNAc:6; NeuNAc:3}

>sp|AFG99160|A/Philippines/2/1982_293:315+{Fuc:1; Hex:5; HexNAc:6}
(Carbamidomethyl)-SSEC(Carbamidomethyl)ITPN(HexNAc)GSIPNDKPFQNVNK{Fuc:1; Hex:5; HexNAc:6}

>sp|AFG99160|A/Philippines/2/1982_293:315+{Fuc:1; Hex:5; HexNAc:8}
(Carbamidomethyl)-SSEC(Carbamidomethyl)ITPN(HexNAc)GSIPNDKPFQNVNK{Fuc:1; Hex:5; HexNAc:8}

>sp|AFG99160|A/Philippines/2/1982_293:315+{Fuc:1; Hex:6; HexNAc:2}
(Carbamidomethyl)-SSEC(Carbamidomethyl)ITPN(HexNAc)GSIPNDKPFQNVNK{Fuc:1; Hex:6; HexNAc:2}

>sp|AFG99160|A/Philippines/2/1982_293:315+{Fuc:1; Hex:6; HexNAc:4; NeuNAc:1}
(Carbamidomethyl)-SSEC(Carbamidomethyl)ITPN(HexNAc)GSIPNDKPFQNVNK{Fuc:1; Hex:6; HexNAc:4; NeuNAc:1}

>sp|AFG99160|A/Philippines/2/1982_293:315+{Fuc:1; Hex:6; HexNAc:4}
(Carbamidomethyl)-SSEC(Carbamidomethyl)ITPN(HexNAc)GSIPNDKPFQNVNK{Fuc:1; Hex:6; HexNAc:4}

>sp|AFG99160|A/Philippines/2/1982_293:315+{Fuc:1; Hex:6; HexNAc:5}
(Carbamidomethyl)-SSEC(Carbamidomethyl)ITPN(HexNAc)GSIPNDKPFQNVNK{Fuc:1; Hex:6; HexNAc:5}

>sp|AFG99160|A/Philippines/2/1982_293:315+{Fuc:1; Hex:6; HexNAc:6; NeuNAc:2}
(Carbamidomethyl)-SSEC(Carbamidomethyl)ITPN(HexNAc)GSIPNDKPFQNVNK{Fuc:1; Hex:6; HexNAc:6; NeuNAc:2}

>sp|AFG99160|A/Philippines/2/1982_293:315+{Fuc:1; Hex:6; HexNAc:6; NeuNAc:3}
(Carbamidomethyl)-SSEC(Carbamidomethyl)ITPN(HexNAc)GSIPNDKPFQNVNK{Fuc:1; Hex:6; HexNAc:6; NeuNAc:3}

>sp|AFG99160|A/Philippines/2/1982_293:315+{Fuc:1; Hex:6; HexNAc:6}
(Carbamidomethyl)-SSEC(Carbamidomethyl)ITPN(HexNAc)GSIPNDKPFQNVNK{Fuc:1; Hex:6; HexNAc:6}

>sp|AFG99160|A/Philippines/2/1982_293:315+{Fuc:1; Hex:7; HexNAc:2}
(Carbamidomethyl)-SSEC(Carbamidomethyl)ITPN(HexNAc)GSIPNDKPFQNVNK{Fuc:1; Hex:7; HexNAc:2}

>sp|AFG99160|A/Philippines/2/1982_293:315+{Fuc:1; Hex:7; HexNAc:4; NeuNAc:3}
(Carbamidomethyl)-SSEC(Carbamidomethyl)ITPN(HexNAc)GSIPNDKPFQNVNK{Fuc:1; Hex:7; HexNAc:4; NeuNAc:3}

>sp|AFG99160|A/Philippines/2/1982_293:315+{Fuc:1; Hex:7; HexNAc:5; NeuNAc:2}
(Carbamidomethyl)-SSEC(Carbamidomethyl)ITPN(HexNAc)GSIPNDKPFQNVNK{Fuc:1; Hex:7; HexNAc:5; NeuNAc:2}

>sp|AFG99160|A/Philippines/2/1982_293:315+{Fuc:1; Hex:7; HexNAc:6; NeuNAc:4}
(Carbamidomethyl)-SSEC(Carbamidomethyl)ITPN(HexNAc)GSIPNDKPFQNVNK{Fuc:1; Hex:7; HexNAc:6; NeuNAc:4}

>sp|AFG99160|A/Philippines/2/1982_293:315+{Fuc:1; Hex:7; HexNAc:6; NeuNGc:4}
(Carbamidomethyl)-SSEC(Carbamidomethyl)ITPN(HexNAc)GSIPNDKPFQNVNK{Fuc:1; Hex:7; HexNAc:6; NeuNGc:4}

>sp|AFG99160|A/Philippines/2/1982_293:315+{Fuc:1; Hex:7; HexNAc:6}
(Carbamidomethyl)-SSEC(Carbamidomethyl)ITPN(HexNAc)GSIPNDKPFQNVNK{Fuc:1; Hex:7; HexNAc:6}

>sp|AFG99160|A/Philippines/2/1982_293:315+{Fuc:1; Hex:7; HexNAc:7; NeuNAc:2}
(Carbamidomethyl)-SSEC(Carbamidomethyl)ITPN(HexNAc)GSIPNDKPFQNVNK{Fuc:1; Hex:7; HexNAc:7; NeuNAc:2}

>sp|AFG99160|A/Philippines/2/1982_293:315+{Fuc:1; Hex:7; HexNAc:7; NeuNAc:4}
(Carbamidomethyl)-SSEC(Carbamidomethyl)ITPN(HexNAc)GSIPNDKPFQNVNK{Fuc:1; Hex:7; HexNAc:7; NeuNAc:4}

>sp|AFG99160|A/Philippines/2/1982_293:315+{Fuc:1; Hex:7; HexNAc:9; NeuNAc:4}
(Carbamidomethyl)-SSEC(Carbamidomethyl)ITPN(HexNAc)GSIPNDKPFQNVNK{Fuc:1; Hex:7; HexNAc:9; NeuNAc:4}

>sp|AFG99160|A/Philippines/2/1982_293:315+{Fuc:1; Hex:8; HexNAc:7; NeuNAc:4}
(Carbamidomethyl)-SSEC(Carbamidomethyl)ITPN(HexNAc)GSIPNDKPFQNVNK{Fuc:1; Hex:8; HexNAc:7; NeuNAc:4}

>sp|AFG99160|A/Philippines/2/1982_293:315+{Fuc:1; Hex:8; HexNAc:7}
(Carbamidomethyl)-SSEC(Carbamidomethyl)ITPN(HexNAc)GSIPNDKPFQNVNK{Fuc:1; Hex:8; HexNAc:7}

>sp|AFG99160|A/Philippines/2/1982_293:315+{Fuc:1; Hex:9; HexNAc:8}
(Carbamidomethyl)-SSEC(Carbamidomethyl)ITPN(HexNAc)GSIPNDKPFQNVNK{Fuc:1; Hex:9; HexNAc:8}

>sp|AFG99160|A/Philippines/2/1982_293:315+{Fuc:2; Hex:3; HexNAc:6; NeuNAc:1}
(Carbamidomethyl)-SSEC(Carbamidomethyl)ITPN(HexNAc)GSIPNDKPFQNVNK{Fuc:2; Hex:3; HexNAc:6; NeuNAc:1}

>sp|AFG99160|A/Philippines/2/1982_293:315+{Fuc:2; Hex:3; HexNAc:6}
(Carbamidomethyl)-SSEC(Carbamidomethyl)ITPN(HexNAc)GSIPNDKPFQNVNK{Fuc:2; Hex:3; HexNAc:6}

>sp|AFG99160|A/Philippines/2/1982_293:315+{Fuc:2; Hex:4; HexNAc:5}
(Carbamidomethyl)-SSEC(Carbamidomethyl)ITPN(HexNAc)GSIPNDKPFQNVNK{Fuc:2; Hex:4; HexNAc:5}

>sp|AFG99160|A/Philippines/2/1982_293:315+{Fuc:2; Hex:4; HexNAc:6}
(Carbamidomethyl)-SSEC(Carbamidomethyl)ITPN(HexNAc)GSIPNDKPFQNVNK{Fuc:2; Hex:4; HexNAc:6}

>sp|AFG99160|A/Philippines/2/1982_293:315+{Fuc:2; Hex:5; HexNAc:4}
(Carbamidomethyl)-SSEC(Carbamidomethyl)ITPN(HexNAc)GSIPNDKPFQNVNK{Fuc:2; Hex:5; HexNAc:4}

>sp|AFG99160|A/Philippines/2/1982_293:315+{Fuc:2; Hex:5; HexNAc:5}
(Carbamidomethyl)-SSEC(Carbamidomethyl)ITPN(HexNAc)GSIPNDKPFQNVNK{Fuc:2; Hex:5; HexNAc:5}

>sp|AFG99160|A/Philippines/2/1982_293:315+{Fuc:2; Hex:5; HexNAc:6}
(Carbamidomethyl)-SSEC(Carbamidomethyl)ITPN(HexNAc)GSIPNDKPFQNVNK{Fuc:2; Hex:5; HexNAc:6}

>sp|AFG99160|A/Philippines/2/1982_293:315+{Fuc:2; Hex:6; HexNAc:3}
(Carbamidomethyl)-SSEC(Carbamidomethyl)ITPN(HexNAc)GSIPNDKPFQNVNK{Fuc:2; Hex:6; HexNAc:3}

>sp|AFG99160|A/Philippines/2/1982_293:315+{Fuc:2; Hex:6; HexNAc:4}
(Carbamidomethyl)-SSEC(Carbamidomethyl)ITPN(HexNAc)GSIPNDKPFQNVNK{Fuc:2; Hex:6; HexNAc:4}

>sp|AFG99160|A/Philippines/2/1982_293:315+{Fuc:2; Hex:6; HexNAc:5; NeuNAc:1}
(Carbamidomethyl)-SSEC(Carbamidomethyl)ITPN(HexNAc)GSIPNDKPFQNVNK{Fuc:2; Hex:6; HexNAc:5; NeuNAc:1}

>sp|AFG99160|A/Philippines/2/1982_293:315+{Fuc:2; Hex:6; HexNAc:5}
(Carbamidomethyl)-SSEC(Carbamidomethyl)ITPN(HexNAc)GSIPNDKPFQNVNK{Fuc:2; Hex:6; HexNAc:5}

>sp|AFG99160|A/Philippines/2/1982_293:315+{Fuc:2; Hex:7; HexNAc:6}
(Carbamidomethyl)-SSEC(Carbamidomethyl)ITPN(HexNAc)GSIPNDKPFQNVNK{Fuc:2; Hex:7; HexNAc:6}

>sp|AFG99160|A/Philippines/2/1982_293:315+{Fuc:3; Hex:3; HexNAc:6}
(Carbamidomethyl)-SSEC(Carbamidomethyl)ITPN(HexNAc)GSIPNDKPFQNVNK{Fuc:3; Hex:3; HexNAc:6}

>sp|AFG99160|A/Philippines/2/1982_293:315+{Fuc:3; Hex:4; HexNAc:3}
(Carbamidomethyl)-SSEC(Carbamidomethyl)ITPN(HexNAc)GSIPNDKPFQNVNK{Fuc:3; Hex:4; HexNAc:3}

>sp|AFG99160|A/Philippines/2/1982_293:315+{Fuc:3; Hex:4; HexNAc:5}
(Carbamidomethyl)-SSEC(Carbamidomethyl)ITPN(HexNAc)GSIPNDKPFQNVNK{Fuc:3; Hex:4; HexNAc:5}

>sp|AFG99160|A/Philippines/2/1982_293:315+{Fuc:3; Hex:5; HexNAc:3}
(Carbamidomethyl)-SSEC(Carbamidomethyl)ITPN(HexNAc)GSIPNDKPFQNVNK{Fuc:3; Hex:5; HexNAc:3}

>sp|AFG99160|A/Philippines/2/1982_293:315+{Fuc:3; Hex:5; HexNAc:4}
(Carbamidomethyl)-SSEC(Carbamidomethyl)ITPN(HexNAc)GSIPNDKPFQNVNK{Fuc:3; Hex:5; HexNAc:4}

>sp|AFG99160|A/Philippines/2/1982_293:315+{Fuc:3; Hex:5; HexNAc:5}
(Carbamidomethyl)-SSEC(Carbamidomethyl)ITPN(HexNAc)GSIPNDKPFQNVNK{Fuc:3; Hex:5; HexNAc:5}

>sp|AFG99160|A/Philippines/2/1982_293:315+{Fuc:3; Hex:6; HexNAc:3}
(Carbamidomethyl)-SSEC(Carbamidomethyl)ITPN(HexNAc)GSIPNDKPFQNVNK{Fuc:3; Hex:6; HexNAc:3}

>sp|AFG99160|A/Philippines/2/1982_293:315+{Fuc:3; Hex:6; HexNAc:4}
(Carbamidomethyl)-SSEC(Carbamidomethyl)ITPN(HexNAc)GSIPNDKPFQNVNK{Fuc:3; Hex:6; HexNAc:4}

>sp|AFG99160|A/Philippines/2/1982_293:315+{Fuc:3; Hex:6; HexNAc:5; NeuNAc:1}
(Carbamidomethyl)-SSEC(Carbamidomethyl)ITPN(HexNAc)GSIPNDKPFQNVNK{Fuc:3; Hex:6; HexNAc:5; NeuNAc:1}

>sp|AFG99160|A/Philippines/2/1982_293:315+{Fuc:3; Hex:6; HexNAc:5}
(Carbamidomethyl)-SSEC(Carbamidomethyl)ITPN(HexNAc)GSIPNDKPFQNVNK{Fuc:3; Hex:6; HexNAc:5}

>sp|AFG99160|A/Philippines/2/1982_293:315+{Fuc:4; Hex:6; HexNAc:5}
(Carbamidomethyl)-SSEC(Carbamidomethyl)ITPN(HexNAc)GSIPNDKPFQNVNK{Fuc:4; Hex:6; HexNAc:5}

>sp|AFG99160|A/Philippines/2/1982_293:315+{Fuc:4; Hex:6; HexNAc:6}
(Carbamidomethyl)-SSEC(Carbamidomethyl)ITPN(HexNAc)GSIPNDKPFQNVNK{Fuc:4; Hex:6; HexNAc:6}

>sp|AFG99160|A/Philippines/2/1982_293:315+{Fuc:4; Hex:7; HexNAc:6; NeuNAc:1}
(Carbamidomethyl)-SSEC(Carbamidomethyl)ITPN(HexNAc)GSIPNDKPFQNVNK{Fuc:4; Hex:7; HexNAc:6; NeuNAc:1}

>sp|AFG99160|A/Philippines/2/1982_293:315+{Fuc:4; Hex:7; HexNAc:7}
(Carbamidomethyl)-SSEC(Carbamidomethyl)ITPN(HexNAc)GSIPNDKPFQNVNK{Fuc:4; Hex:7; HexNAc:7}

>sp|AFG99160|A/Philippines/2/1982_293:315+{Fuc:5; Hex:5; HexNAc:4}
(Carbamidomethyl)-SSEC(Carbamidomethyl)ITPN(HexNAc)GSIPNDKPFQNVNK{Fuc:5; Hex:5; HexNAc:4}

>sp|AFG99160|A/Philippines/2/1982_293:315+{Fuc:5; Hex:9; HexNAc:6}
(Carbamidomethyl)-SSEC(Carbamidomethyl)ITPN(HexNAc)GSIPNDKPFQNVNK{Fuc:5; Hex:9; HexNAc:6}

>sp|AFG99160|A/Philippines/2/1982_293:315+{Fuc:7; Hex:6; HexNAc:5}
(Carbamidomethyl)-SSEC(Carbamidomethyl)ITPN(HexNAc)GSIPNDKPFQNVNK{Fuc:7; Hex:6; HexNAc:5}

>sp|AFG99160|A/Philippines/2/1982_293:315+{Hex:10; HexNAc:2}
(Carbamidomethyl)-SSEC(Carbamidomethyl)ITPN(HexNAc)GSIPNDKPFQNVNK{Hex:10; HexNAc:2}

>sp|AFG99160|A/Philippines/2/1982_293:315+{Hex:11; HexNAc:11; NeuNAc:1}
(Carbamidomethyl)-SSEC(Carbamidomethyl)ITPN(HexNAc)GSIPNDKPFQNVNK{Hex:11; HexNAc:11; NeuNAc:1}

>sp|AFG99160|A/Philippines/2/1982_293:315+{Hex:11; HexNAc:2}
(Carbamidomethyl)-SSEC(Carbamidomethyl)ITPN(HexNAc)GSIPNDKPFQNVNK{Hex:11; HexNAc:2}

>sp|AFG99160|A/Philippines/2/1982_293:315+{Hex:3; HexNAc:3; GalS(NAc):1}
(Carbamidomethyl)-SSEC(Carbamidomethyl)ITPN(HexNAc)GSIPNDKPFQNVNK{Hex:3; HexNAc:3; GalS(NAc):1}

>sp|AFG99160|A/Philippines/2/1982_293:315+{Hex:3; HexNAc:4; GalS(NAc):1}
(Carbamidomethyl)-SSEC(Carbamidomethyl)ITPN(HexNAc)GSIPNDKPFQNVNK{Hex:3; HexNAc:4; GalS(NAc):1}

>sp|AFG99160|A/Philippines/2/1982_293:315+{Hex:3; HexNAc:4; GalS(NAc):2}
(Carbamidomethyl)-SSEC(Carbamidomethyl)ITPN(HexNAc)GSIPNDKPFQNVNK{Hex:3; HexNAc:4; GalS(NAc):2}

>sp|AFG99160|A/Philippines/2/1982_293:315+{Hex:3; HexNAc:4; NeuNAc:2}
(Carbamidomethyl)-SSEC(Carbamidomethyl)ITPN(HexNAc)GSIPNDKPFQNVNK{Hex:3; HexNAc:4; NeuNAc:2}

>sp|AFG99160|A/Philippines/2/1982_293:315+{Hex:3; HexNAc:4}
(Carbamidomethyl)-SSEC(Carbamidomethyl)ITPN(HexNAc)GSIPNDKPFQNVNK{Hex:3; HexNAc:4}

>sp|AFG99160|A/Philippines/2/1982_293:315+{Hex:3; HexNAc:6}
(Carbamidomethyl)-SSEC(Carbamidomethyl)ITPN(HexNAc)GSIPNDKPFQNVNK{Hex:3; HexNAc:6}

>sp|AFG99160|A/Philippines/2/1982_293:315+{Hex:3; HexNAc:7}
(Carbamidomethyl)-SSEC(Carbamidomethyl)ITPN(HexNAc)GSIPNDKPFQNVNK{Hex:3; HexNAc:7}

>sp|AFG99160|A/Philippines/2/1982_293:315+{Hex:3; HexNAc:8}
(Carbamidomethyl)-SSEC(Carbamidomethyl)ITPN(HexNAc)GSIPNDKPFQNVNK{Hex:3; HexNAc:8}

>sp|AFG99160|A/Philippines/2/1982_293:315+{Hex:4; HexNAc:3; GalS(NAc):1}
(Carbamidomethyl)-SSEC(Carbamidomethyl)ITPN(HexNAc)GSIPNDKPFQNVNK{Hex:4; HexNAc:3; GalS(NAc):1}

>sp|AFG99160|A/Philippines/2/1982_293:315+{Hex:4; HexNAc:3; NeuNAc:1}
(Carbamidomethyl)-SSEC(Carbamidomethyl)ITPN(HexNAc)GSIPNDKPFQNVNK{Hex:4; HexNAc:3; NeuNAc:1}

>sp|AFG99160|A/Philippines/2/1982_293:315+{Hex:4; HexNAc:4; GalS(NAc):1; NeuNAc:1}
(Carbamidomethyl)-SSEC(Carbamidomethyl)ITPN(HexNAc)GSIPNDKPFQNVNK{Hex:4; HexNAc:4; GalS(NAc):1; NeuNAc:1}

>sp|AFG99160|A/Philippines/2/1982_293:315+{Hex:4; HexNAc:4; GalS(NAc):1}
(Carbamidomethyl)-SSEC(Carbamidomethyl)ITPN(HexNAc)GSIPNDKPFQNVNK{Hex:4; HexNAc:4; GalS(NAc):1}

>sp|AFG99160|A/Philippines/2/1982_293:315+{Hex:4; HexNAc:5; NeuNAc:2}
(Carbamidomethyl)-SSEC(Carbamidomethyl)ITPN(HexNAc)GSIPNDKPFQNVNK{Hex:4; HexNAc:5; NeuNAc:2}

>sp|AFG99160|A/Philippines/2/1982_293:315+{Hex:4; HexNAc:6}
(Carbamidomethyl)-SSEC(Carbamidomethyl)ITPN(HexNAc)GSIPNDKPFQNVNK{Hex:4; HexNAc:6}

>sp|AFG99160|A/Philippines/2/1982_293:315+{Hex:4; HexNAc:8}
(Carbamidomethyl)-SSEC(Carbamidomethyl)ITPN(HexNAc)GSIPNDKPFQNVNK{Hex:4; HexNAc:8}

>sp|AFG99160|A/Philippines/2/1982_293:315+{Hex:4; HexNAc:9}
(Carbamidomethyl)-SSEC(Carbamidomethyl)ITPN(HexNAc)GSIPNDKPFQNVNK{Hex:4; HexNAc:9}

>sp|AFG99160|A/Philippines/2/1982_293:315+{Hex:5; HexNAc:3; NeuNAc:1}
(Carbamidomethyl)-SSEC(Carbamidomethyl)ITPN(HexNAc)GSIPNDKPFQNVNK{Hex:5; HexNAc:3; NeuNAc:1}

>sp|AFG99160|A/Philippines/2/1982_293:315+{Hex:5; HexNAc:3}
(Carbamidomethyl)-SSEC(Carbamidomethyl)ITPN(HexNAc)GSIPNDKPFQNVNK{Hex:5; HexNAc:3}

>sp|AFG99160|A/Philippines/2/1982_293:315+{Hex:5; HexNAc:4; NeuNAc:1}
(Carbamidomethyl)-SSEC(Carbamidomethyl)ITPN(HexNAc)GSIPNDKPFQNVNK{Hex:5; HexNAc:4; NeuNAc:1}

>sp|AFG99160|A/Philippines/2/1982_293:315+{Hex:5; HexNAc:4; NeuNAc:2}
(Carbamidomethyl)-SSEC(Carbamidomethyl)ITPN(HexNAc)GSIPNDKPFQNVNK{Hex:5; HexNAc:4; NeuNAc:2}

>sp|AFG99160|A/Philippines/2/1982_293:315+{Hex:5; HexNAc:4}
(Carbamidomethyl)-SSEC(Carbamidomethyl)ITPN(HexNAc)GSIPNDKPFQNVNK{Hex:5; HexNAc:4}

>sp|AFG99160|A/Philippines/2/1982_293:315+{Hex:5; HexNAc:5; GalS:1; NeuNAc:1}
(Carbamidomethyl)-SSEC(Carbamidomethyl)ITPN(HexNAc)GSIPNDKPFQNVNK{Hex:5; HexNAc:5; GalS:1; NeuNAc:1}

>sp|AFG99160|A/Philippines/2/1982_293:315+{Hex:5; HexNAc:5; NeuNAc:1}
(Carbamidomethyl)-SSEC(Carbamidomethyl)ITPN(HexNAc)GSIPNDKPFQNVNK{Hex:5; HexNAc:5; NeuNAc:1}

>sp|AFG99160|A/Philippines/2/1982_293:315+{Hex:5; HexNAc:5; NeuNAc:2}
(Carbamidomethyl)-SSEC(Carbamidomethyl)ITPN(HexNAc)GSIPNDKPFQNVNK{Hex:5; HexNAc:5; NeuNAc:2}

>sp|AFG99160|A/Philippines/2/1982_293:315+{Hex:5; HexNAc:5}
(Carbamidomethyl)-SSEC(Carbamidomethyl)ITPN(HexNAc)GSIPNDKPFQNVNK{Hex:5; HexNAc:5}

>sp|AFG99160|A/Philippines/2/1982_293:315+{Hex:5; HexNAc:6}
(Carbamidomethyl)-SSEC(Carbamidomethyl)ITPN(HexNAc)GSIPNDKPFQNVNK{Hex:5; HexNAc:6}

>sp|AFG99160|A/Philippines/2/1982_293:315+{Hex:5; HexNAc:8}
(Carbamidomethyl)-SSEC(Carbamidomethyl)ITPN(HexNAc)GSIPNDKPFQNVNK{Hex:5; HexNAc:8}

>sp|AFG99160|A/Philippines/2/1982_293:315+{Hex:6; HexNAc:2}
(Carbamidomethyl)-SSEC(Carbamidomethyl)ITPN(HexNAc)GSIPNDKPFQNVNK{Hex:6; HexNAc:2}

>sp|AFG99160|A/Philippines/2/1982_293:315+{Hex:6; HexNAc:3; NeuNAc:1}
(Carbamidomethyl)-SSEC(Carbamidomethyl)ITPN(HexNAc)GSIPNDKPFQNVNK{Hex:6; HexNAc:3; NeuNAc:1}

>sp|AFG99160|A/Philippines/2/1982_293:315+{Hex:6; HexNAc:3}
(Carbamidomethyl)-SSEC(Carbamidomethyl)ITPN(HexNAc)GSIPNDKPFQNVNK{Hex:6; HexNAc:3}

>sp|AFG99160|A/Philippines/2/1982_293:315+{Hex:6; HexNAc:4}
(Carbamidomethyl)-SSEC(Carbamidomethyl)ITPN(HexNAc)GSIPNDKPFQNVNK{Hex:6; HexNAc:4}

>sp|AFG99160|A/Philippines/2/1982_293:315+{Hex:6; HexNAc:5; NeuNAc:2}
(Carbamidomethyl)-SSEC(Carbamidomethyl)ITPN(HexNAc)GSIPNDKPFQNVNK{Hex:6; HexNAc:5; NeuNAc:2}

>sp|AFG99160|A/Philippines/2/1982_293:315+{Hex:6; HexNAc:5; NeuNAc:3}
(Carbamidomethyl)-SSEC(Carbamidomethyl)ITPN(HexNAc)GSIPNDKPFQNVNK{Hex:6; HexNAc:5; NeuNAc:3}

>sp|AFG99160|A/Philippines/2/1982_293:315+{Hex:6; HexNAc:5}
(Carbamidomethyl)-SSEC(Carbamidomethyl)ITPN(HexNAc)GSIPNDKPFQNVNK{Hex:6; HexNAc:5}

>sp|AFG99160|A/Philippines/2/1982_293:315+{Hex:6; HexNAc:6; NeuNAc:2}
(Carbamidomethyl)-SSEC(Carbamidomethyl)ITPN(HexNAc)GSIPNDKPFQNVNK{Hex:6; HexNAc:6; NeuNAc:2}

>sp|AFG99160|A/Philippines/2/1982_293:315+{Hex:6; HexNAc:6}
(Carbamidomethyl)-SSEC(Carbamidomethyl)ITPN(HexNAc)GSIPNDKPFQNVNK{Hex:6; HexNAc:6}

>sp|AFG99160|A/Philippines/2/1982_293:315+{Hex:6; HexNAc:7}
(Carbamidomethyl)-SSEC(Carbamidomethyl)ITPN(HexNAc)GSIPNDKPFQNVNK{Hex:6; HexNAc:7}

>sp|AFG99160|A/Philippines/2/1982_293:315+{Hex:7; HexNAc:2}
(Carbamidomethyl)-SSEC(Carbamidomethyl)ITPN(HexNAc)GSIPNDKPFQNVNK{Hex:7; HexNAc:2}

>sp|AFG99160|A/Philippines/2/1982_293:315+{Hex:7; HexNAc:6}
(Carbamidomethyl)-SSEC(Carbamidomethyl)ITPN(HexNAc)GSIPNDKPFQNVNK{Hex:7; HexNAc:6}

>sp|AFG99160|A/Philippines/2/1982_293:315+{Hex:8; HexNAc:2}
(Carbamidomethyl)-SSEC(Carbamidomethyl)ITPN(HexNAc)GSIPNDKPFQNVNK{Hex:8; HexNAc:2}

>sp|AFG99160|A/Philippines/2/1982_293:315+{Hex:8; HexNAc:7; NeuNAc:1}
(Carbamidomethyl)-SSEC(Carbamidomethyl)ITPN(HexNAc)GSIPNDKPFQNVNK{Hex:8; HexNAc:7; NeuNAc:1}

>sp|AFG99160|A/Philippines/2/1982_293:315+{Hex:8; HexNAc:7}
(Carbamidomethyl)-SSEC(Carbamidomethyl)ITPN(HexNAc)GSIPNDKPFQNVNK{Hex:8; HexNAc:7}

>sp|AFG99160|A/Philippines/2/1982_293:315+{Hex:9; HexNAc:2}
(Carbamidomethyl)-SSEC(Carbamidomethyl)ITPN(HexNAc)GSIPNDKPFQNVNK{Hex:9; HexNAc:2}

>sp|AFG99160|A/Philippines/2/1982_24:43+{Fuc:1; Hex:11; HexNAc:6}
(Carbamidomethyl)-STATLC(Carbamidomethyl)LGHHAVPN(HexNAc)GTLVK{Fuc:1; Hex:11; HexNAc:6}

>sp|AFG99160|A/Philippines/2/1982_24:43+{Fuc:1; Hex:3; HexNAc:4; GalS(NAc):2}
(Carbamidomethyl)-STATLC(Carbamidomethyl)LGHHAVPN(HexNAc)GTLVK{Fuc:1; Hex:3; HexNAc:4; GalS(NAc):2}

>sp|AFG99160|A/Philippines/2/1982_24:43+{Fuc:1; Hex:3; HexNAc:4; GalS:1; GalS(NAc):1}
(Carbamidomethyl)-STATLC(Carbamidomethyl)LGHHAVPN(HexNAc)GTLVK{Fuc:1; Hex:3; HexNAc:4; GalS:1; GalS(NAc):1}

>sp|AFG99160|A/Philippines/2/1982_24:43+{Fuc:1; Hex:4; HexNAc:3}
(Carbamidomethyl)-STATLC(Carbamidomethyl)LGHHAVPN(HexNAc)GTLVK{Fuc:1; Hex:4; HexNAc:3}

>sp|AFG99160|A/Philippines/2/1982_24:43+{Fuc:1; Hex:4; HexNAc:4; GalS(NAc):1; NeuNAc:1}
(Carbamidomethyl)-STATLC(Carbamidomethyl)LGHHAVPN(HexNAc)GTLVK{Fuc:1; Hex:4; HexNAc:4; GalS(NAc):1; NeuNAc:1}

>sp|AFG99160|A/Philippines/2/1982_24:43+{Fuc:1; Hex:4; HexNAc:4; GalS(NAc):1}
(Carbamidomethyl)-STATLC(Carbamidomethyl)LGHHAVPN(HexNAc)GTLVK{Fuc:1; Hex:4; HexNAc:4; GalS(NAc):1}

>sp|AFG99160|A/Philippines/2/1982_24:43+{Fuc:1; Hex:4; HexNAc:5; NeuNAc:2}
(Carbamidomethyl)-STATLC(Carbamidomethyl)LGHHAVPN(HexNAc)GTLVK{Fuc:1; Hex:4; HexNAc:5; NeuNAc:2}

>sp|AFG99160|A/Philippines/2/1982_24:43+{Fuc:1; Hex:5; HexNAc:3; GalS(NAc):1}
(Carbamidomethyl)-STATLC(Carbamidomethyl)LGHHAVPN(HexNAc)GTLVK{Fuc:1; Hex:5; HexNAc:3; GalS(NAc):1}

>sp|AFG99160|A/Philippines/2/1982_24:43+{Fuc:1; Hex:5; HexNAc:4; NeuNAc:1; NeuNGc:1}
(Carbamidomethyl)-STATLC(Carbamidomethyl)LGHHAVPN(HexNAc)GTLVK{Fuc:1; Hex:5; HexNAc:4; NeuNAc:1; NeuNGc:1}

>sp|AFG99160|A/Philippines/2/1982_24:43+{Fuc:1; Hex:5; HexNAc:4; NeuNGc:2}
(Carbamidomethyl)-STATLC(Carbamidomethyl)LGHHAVPN(HexNAc)GTLVK{Fuc:1; Hex:5; HexNAc:4; NeuNGc:2}

>sp|AFG99160|A/Philippines/2/1982_24:43+{Fuc:1; Hex:5; HexNAc:5; NeuNAc:1}
(Carbamidomethyl)-STATLC(Carbamidomethyl)LGHHAVPN(HexNAc)GTLVK{Fuc:1; Hex:5; HexNAc:5; NeuNAc:1}

>sp|AFG99160|A/Philippines/2/1982_24:43+{Fuc:1; Hex:5; HexNAc:5; NeuNAc:2}
(Carbamidomethyl)-STATLC(Carbamidomethyl)LGHHAVPN(HexNAc)GTLVK{Fuc:1; Hex:5; HexNAc:5; NeuNAc:2}

>sp|AFG99160|A/Philippines/2/1982_24:43+{Fuc:1; Hex:5; HexNAc:6; NeuNAc:3}
(Carbamidomethyl)-STATLC(Carbamidomethyl)LGHHAVPN(HexNAc)GTLVK{Fuc:1; Hex:5; HexNAc:6; NeuNAc:3}

>sp|AFG99160|A/Philippines/2/1982_24:43+{Fuc:1; Hex:5; HexNAc:6}
(Carbamidomethyl)-STATLC(Carbamidomethyl)LGHHAVPN(HexNAc)GTLVK{Fuc:1; Hex:5; HexNAc:6}

>sp|AFG99160|A/Philippines/2/1982_24:43+{Fuc:1; Hex:6; HexNAc:5; NeuNAc:2}
(Carbamidomethyl)-STATLC(Carbamidomethyl)LGHHAVPN(HexNAc)GTLVK{Fuc:1; Hex:6; HexNAc:5; NeuNAc:2}

>sp|AFG99160|A/Philippines/2/1982_24:43+{Fuc:1; Hex:6; HexNAc:5; NeuNAc:3}
(Carbamidomethyl)-STATLC(Carbamidomethyl)LGHHAVPN(HexNAc)GTLVK{Fuc:1; Hex:6; HexNAc:5; NeuNAc:3}

>sp|AFG99160|A/Philippines/2/1982_24:43+{Fuc:1; Hex:6; HexNAc:6; NeuNAc:3}
(Carbamidomethyl)-STATLC(Carbamidomethyl)LGHHAVPN(HexNAc)GTLVK{Fuc:1; Hex:6; HexNAc:6; NeuNAc:3}

>sp|AFG99160|A/Philippines/2/1982_24:43+{Fuc:1; Hex:6; HexNAc:6}
(Carbamidomethyl)-STATLC(Carbamidomethyl)LGHHAVPN(HexNAc)GTLVK{Fuc:1; Hex:6; HexNAc:6}

>sp|AFG99160|A/Philippines/2/1982_24:43+{Fuc:1; Hex:7; HexNAc:4; NeuNAc:3}
(Carbamidomethyl)-STATLC(Carbamidomethyl)LGHHAVPN(HexNAc)GTLVK{Fuc:1; Hex:7; HexNAc:4; NeuNAc:3}

>sp|AFG99160|A/Philippines/2/1982_24:43+{Fuc:1; Hex:7; HexNAc:5; NeuNAc:2}
(Carbamidomethyl)-STATLC(Carbamidomethyl)LGHHAVPN(HexNAc)GTLVK{Fuc:1; Hex:7; HexNAc:5; NeuNAc:2}

>sp|AFG99160|A/Philippines/2/1982_24:43+{Fuc:1; Hex:7; HexNAc:6; NeuNAc:1}
(Carbamidomethyl)-STATLC(Carbamidomethyl)LGHHAVPN(HexNAc)GTLVK{Fuc:1; Hex:7; HexNAc:6; NeuNAc:1}

>sp|AFG99160|A/Philippines/2/1982_24:43+{Fuc:1; Hex:7; HexNAc:6; NeuNAc:3}
(Carbamidomethyl)-STATLC(Carbamidomethyl)LGHHAVPN(HexNAc)GTLVK{Fuc:1; Hex:7; HexNAc:6; NeuNAc:3}

>sp|AFG99160|A/Philippines/2/1982_24:43+{Fuc:1; Hex:7; HexNAc:6}
(Carbamidomethyl)-STATLC(Carbamidomethyl)LGHHAVPN(HexNAc)GTLVK{Fuc:1; Hex:7; HexNAc:6}

>sp|AFG99160|A/Philippines/2/1982_24:43+{Fuc:1; Hex:7; HexNAc:7; NeuNAc:2}
(Carbamidomethyl)-STATLC(Carbamidomethyl)LGHHAVPN(HexNAc)GTLVK{Fuc:1; Hex:7; HexNAc:7; NeuNAc:2}

>sp|AFG99160|A/Philippines/2/1982_24:43+{Fuc:1; Hex:7; HexNAc:7; NeuNAc:4}
(Carbamidomethyl)-STATLC(Carbamidomethyl)LGHHAVPN(HexNAc)GTLVK{Fuc:1; Hex:7; HexNAc:7; NeuNAc:4}

>sp|AFG99160|A/Philippines/2/1982_24:43+{Fuc:1; Hex:7; HexNAc:7}
(Carbamidomethyl)-STATLC(Carbamidomethyl)LGHHAVPN(HexNAc)GTLVK{Fuc:1; Hex:7; HexNAc:7}

>sp|AFG99160|A/Philippines/2/1982_24:43+{Fuc:1; Hex:7; HexNAc:9; NeuNAc:4}
(Carbamidomethyl)-STATLC(Carbamidomethyl)LGHHAVPN(HexNAc)GTLVK{Fuc:1; Hex:7; HexNAc:9; NeuNAc:4}

>sp|AFG99160|A/Philippines/2/1982_24:43+{Fuc:1; Hex:8; HexNAc:7}
(Carbamidomethyl)-STATLC(Carbamidomethyl)LGHHAVPN(HexNAc)GTLVK{Fuc:1; Hex:8; HexNAc:7}

>sp|AFG99160|A/Philippines/2/1982_24:43+{Fuc:2; Hex:3; HexNAc:6; NeuNAc:1}
(Carbamidomethyl)-STATLC(Carbamidomethyl)LGHHAVPN(HexNAc)GTLVK{Fuc:2; Hex:3; HexNAc:6; NeuNAc:1}

>sp|AFG99160|A/Philippines/2/1982_24:43+{Fuc:2; Hex:3; HexNAc:6}
(Carbamidomethyl)-STATLC(Carbamidomethyl)LGHHAVPN(HexNAc)GTLVK{Fuc:2; Hex:3; HexNAc:6}

>sp|AFG99160|A/Philippines/2/1982_24:43+{Fuc:2; Hex:4; HexNAc:4; NeuNAc:1}
(Carbamidomethyl)-STATLC(Carbamidomethyl)LGHHAVPN(HexNAc)GTLVK{Fuc:2; Hex:4; HexNAc:4; NeuNAc:1}

>sp|AFG99160|A/Philippines/2/1982_24:43+{Fuc:2; Hex:4; HexNAc:5; NeuNAc:1}
(Carbamidomethyl)-STATLC(Carbamidomethyl)LGHHAVPN(HexNAc)GTLVK{Fuc:2; Hex:4; HexNAc:5; NeuNAc:1}

>sp|AFG99160|A/Philippines/2/1982_24:43+{Fuc:2; Hex:4; HexNAc:6}
(Carbamidomethyl)-STATLC(Carbamidomethyl)LGHHAVPN(HexNAc)GTLVK{Fuc:2; Hex:4; HexNAc:6}

>sp|AFG99160|A/Philippines/2/1982_24:43+{Fuc:2; Hex:5; HexNAc:4; NeuNAc:1}
(Carbamidomethyl)-STATLC(Carbamidomethyl)LGHHAVPN(HexNAc)GTLVK{Fuc:2; Hex:5; HexNAc:4; NeuNAc:1}

>sp|AFG99160|A/Philippines/2/1982_24:43+{Fuc:2; Hex:5; HexNAc:6}
(Carbamidomethyl)-STATLC(Carbamidomethyl)LGHHAVPN(HexNAc)GTLVK{Fuc:2; Hex:5; HexNAc:6}

>sp|AFG99160|A/Philippines/2/1982_24:43+{Fuc:2; Hex:6; HexNAc:4}
(Carbamidomethyl)-STATLC(Carbamidomethyl)LGHHAVPN(HexNAc)GTLVK{Fuc:2; Hex:6; HexNAc:4}

>sp|AFG99160|A/Philippines/2/1982_24:43+{Fuc:2; Hex:6; HexNAc:5; Kdn:1}
(Carbamidomethyl)-STATLC(Carbamidomethyl)LGHHAVPN(HexNAc)GTLVK{Fuc:2; Hex:6; HexNAc:5; Kdn:1}

>sp|AFG99160|A/Philippines/2/1982_24:43+{Fuc:2; Hex:6; HexNAc:5; NeuNAc:1}
(Carbamidomethyl)-STATLC(Carbamidomethyl)LGHHAVPN(HexNAc)GTLVK{Fuc:2; Hex:6; HexNAc:5; NeuNAc:1}

>sp|AFG99160|A/Philippines/2/1982_24:43+{Fuc:3; Hex:3; HexNAc:6}
(Carbamidomethyl)-STATLC(Carbamidomethyl)LGHHAVPN(HexNAc)GTLVK{Fuc:3; Hex:3; HexNAc:6}

>sp|AFG99160|A/Philippines/2/1982_24:43+{Fuc:3; Hex:6; HexNAc:4}
(Carbamidomethyl)-STATLC(Carbamidomethyl)LGHHAVPN(HexNAc)GTLVK{Fuc:3; Hex:6; HexNAc:4}

>sp|AFG99160|A/Philippines/2/1982_24:43+{Fuc:3; Hex:6; HexNAc:5}
(Carbamidomethyl)-STATLC(Carbamidomethyl)LGHHAVPN(HexNAc)GTLVK{Fuc:3; Hex:6; HexNAc:5}

>sp|AFG99160|A/Philippines/2/1982_24:43+{Fuc:4; Hex:6; HexNAc:6}
(Carbamidomethyl)-STATLC(Carbamidomethyl)LGHHAVPN(HexNAc)GTLVK{Fuc:4; Hex:6; HexNAc:6}

>sp|AFG99160|A/Philippines/2/1982_24:43+{Fuc:4; Hex:7; HexNAc:7}
(Carbamidomethyl)-STATLC(Carbamidomethyl)LGHHAVPN(HexNAc)GTLVK{Fuc:4; Hex:7; HexNAc:7}

>sp|AFG99160|A/Philippines/2/1982_24:43+{Fuc:4; Hex:8; HexNAc:5}
(Carbamidomethyl)-STATLC(Carbamidomethyl)LGHHAVPN(HexNAc)GTLVK{Fuc:4; Hex:8; HexNAc:5}

>sp|AFG99160|A/Philippines/2/1982_24:43+{Fuc:5; Hex:7; HexNAc:6}
(Carbamidomethyl)-STATLC(Carbamidomethyl)LGHHAVPN(HexNAc)GTLVK{Fuc:5; Hex:7; HexNAc:6}

>sp|AFG99160|A/Philippines/2/1982_24:43+{Fuc:6; Hex:15; HexNAc:14; NeuNAc:1}
(Carbamidomethyl)-STATLC(Carbamidomethyl)LGHHAVPN(HexNAc)GTLVK{Fuc:6; Hex:15; HexNAc:14; NeuNAc:1}

>sp|AFG99160|A/Philippines/2/1982_24:43+{Hex:10; HexNAc:2}
(Carbamidomethyl)-STATLC(Carbamidomethyl)LGHHAVPN(HexNAc)GTLVK{Hex:10; HexNAc:2}

>sp|AFG99160|A/Philippines/2/1982_24:43+{Hex:11; HexNAc:11; NeuNAc:1}
(Carbamidomethyl)-STATLC(Carbamidomethyl)LGHHAVPN(HexNAc)GTLVK{Hex:11; HexNAc:11; NeuNAc:1}

>sp|AFG99160|A/Philippines/2/1982_24:43+{Hex:12; HexNAc:2}
(Carbamidomethyl)-STATLC(Carbamidomethyl)LGHHAVPN(HexNAc)GTLVK{Hex:12; HexNAc:2}

>sp|AFG99160|A/Philippines/2/1982_24:43+{Hex:3; HexNAc:4; GalS(NAc):2}
(Carbamidomethyl)-STATLC(Carbamidomethyl)LGHHAVPN(HexNAc)GTLVK{Hex:3; HexNAc:4; GalS(NAc):2}

>sp|AFG99160|A/Philippines/2/1982_24:43+{Hex:3; HexNAc:4; NeuNAc:2}
(Carbamidomethyl)-STATLC(Carbamidomethyl)LGHHAVPN(HexNAc)GTLVK{Hex:3; HexNAc:4; NeuNAc:2}

>sp|AFG99160|A/Philippines/2/1982_24:43+{Hex:3; HexNAc:5}
(Carbamidomethyl)-STATLC(Carbamidomethyl)LGHHAVPN(HexNAc)GTLVK{Hex:3; HexNAc:5}

>sp|AFG99160|A/Philippines/2/1982_24:43+{Hex:4; HexNAc:3; GalS(NAc):1}
(Carbamidomethyl)-STATLC(Carbamidomethyl)LGHHAVPN(HexNAc)GTLVK{Hex:4; HexNAc:3; GalS(NAc):1}

>sp|AFG99160|A/Philippines/2/1982_24:43+{Hex:4; HexNAc:4; GalS(NAc):1}
(Carbamidomethyl)-STATLC(Carbamidomethyl)LGHHAVPN(HexNAc)GTLVK{Hex:4; HexNAc:4; GalS(NAc):1}

>sp|AFG99160|A/Philippines/2/1982_24:43+{Hex:4; HexNAc:4}
(Carbamidomethyl)-STATLC(Carbamidomethyl)LGHHAVPN(HexNAc)GTLVK{Hex:4; HexNAc:4}

>sp|AFG99160|A/Philippines/2/1982_24:43+{Hex:4; HexNAc:5}
(Carbamidomethyl)-STATLC(Carbamidomethyl)LGHHAVPN(HexNAc)GTLVK{Hex:4; HexNAc:5}

>sp|AFG99160|A/Philippines/2/1982_24:43+{Hex:5; HexNAc:2}
(Carbamidomethyl)-STATLC(Carbamidomethyl)LGHHAVPN(HexNAc)GTLVK{Hex:5; HexNAc:2}

>sp|AFG99160|A/Philippines/2/1982_24:43+{Hex:5; HexNAc:3}
(Carbamidomethyl)-STATLC(Carbamidomethyl)LGHHAVPN(HexNAc)GTLVK{Hex:5; HexNAc:3}

>sp|AFG99160|A/Philippines/2/1982_24:43+{Hex:5; HexNAc:4; NeuNAc:2}
(Carbamidomethyl)-STATLC(Carbamidomethyl)LGHHAVPN(HexNAc)GTLVK{Hex:5; HexNAc:4; NeuNAc:2}

>sp|AFG99160|A/Philippines/2/1982_24:43+{Hex:5; HexNAc:4}
(Carbamidomethyl)-STATLC(Carbamidomethyl)LGHHAVPN(HexNAc)GTLVK{Hex:5; HexNAc:4}

>sp|AFG99160|A/Philippines/2/1982_24:43+{Hex:5; HexNAc:5; GalS:1; NeuNAc:1}
(Carbamidomethyl)-STATLC(Carbamidomethyl)LGHHAVPN(HexNAc)GTLVK{Hex:5; HexNAc:5; GalS:1; NeuNAc:1}

>sp|AFG99160|A/Philippines/2/1982_24:43+{Hex:5; HexNAc:8}
(Carbamidomethyl)-STATLC(Carbamidomethyl)LGHHAVPN(HexNAc)GTLVK{Hex:5; HexNAc:8}

>sp|AFG99160|A/Philippines/2/1982_24:43+{Hex:6; HexNAc:10}
(Carbamidomethyl)-STATLC(Carbamidomethyl)LGHHAVPN(HexNAc)GTLVK{Hex:6; HexNAc:10}

>sp|AFG99160|A/Philippines/2/1982_24:43+{Hex:6; HexNAc:3}
(Carbamidomethyl)-STATLC(Carbamidomethyl)LGHHAVPN(HexNAc)GTLVK{Hex:6; HexNAc:3}

>sp|AFG99160|A/Philippines/2/1982_24:43+{Hex:6; HexNAc:4}
(Carbamidomethyl)-STATLC(Carbamidomethyl)LGHHAVPN(HexNAc)GTLVK{Hex:6; HexNAc:4}

>sp|AFG99160|A/Philippines/2/1982_24:43+{Hex:6; HexNAc:5; NeuNAc:1}
(Carbamidomethyl)-STATLC(Carbamidomethyl)LGHHAVPN(HexNAc)GTLVK{Hex:6; HexNAc:5; NeuNAc:1}

>sp|AFG99160|A/Philippines/2/1982_24:43+{Hex:6; HexNAc:5; NeuNAc:3}
(Carbamidomethyl)-STATLC(Carbamidomethyl)LGHHAVPN(HexNAc)GTLVK{Hex:6; HexNAc:5; NeuNAc:3}

>sp|AFG99160|A/Philippines/2/1982_24:43+{Hex:7; HexNAc:8}
(Carbamidomethyl)-STATLC(Carbamidomethyl)LGHHAVPN(HexNAc)GTLVK{Hex:7; HexNAc:8}

>sp|AFG99160|A/Philippines/2/1982_43:66+{Fuc:1; Hex:11; HexNAc:6}
(Carbamidomethyl)-TITN(Deamidation)DQIEVTN(HexNAc)ATELVQSSSTGR{Fuc:1; Hex:11; HexNAc:6}

>sp|AFG99160|A/Philippines/2/1982_43:66+{Fuc:1; Hex:3; HexNAc:4; GalS:1; GalS(NAc):1}
(Carbamidomethyl)-TITN(Deamidation)DQIEVTN(HexNAc)ATELVQSSSTGR{Fuc:1; Hex:3; HexNAc:4; GalS:1; GalS(NAc):1}

>sp|AFG99160|A/Philippines/2/1982_43:66+{Fuc:1; Hex:3; HexNAc:6; NeuNAc:1}
(Carbamidomethyl)-TITN(Deamidation)DQIEVTN(HexNAc)ATELVQSSSTGR{Fuc:1; Hex:3; HexNAc:6; NeuNAc:1}

>sp|AFG99160|A/Philippines/2/1982_43:66+{Fuc:1; Hex:3; HexNAc:6; NeuNAc:2}
(Carbamidomethyl)-TITN(Deamidation)DQIEVTN(HexNAc)ATELVQSSSTGR{Fuc:1; Hex:3; HexNAc:6; NeuNAc:2}

>sp|AFG99160|A/Philippines/2/1982_43:66+{Fuc:1; Hex:3; HexNAc:7}
(Carbamidomethyl)-TITN(Deamidation)DQIEVTN(HexNAc)ATELVQSSSTGR{Fuc:1; Hex:3; HexNAc:7}

>sp|AFG99160|A/Philippines/2/1982_43:66+{Fuc:1; Hex:3; HexNAc:8}
(Carbamidomethyl)-TITN(Deamidation)DQIEVTN(HexNAc)ATELVQSSSTGR{Fuc:1; Hex:3; HexNAc:8}

>sp|AFG99160|A/Philippines/2/1982_43:66+{Fuc:1; Hex:3; HexNAc:9}
(Carbamidomethyl)-TITN(Deamidation)DQIEVTN(HexNAc)ATELVQSSSTGR{Fuc:1; Hex:3; HexNAc:9}

>sp|AFG99160|A/Philippines/2/1982_43:66+{Fuc:1; Hex:4; HexNAc:3; GalS(NAc):1}
(Carbamidomethyl)-TITN(Deamidation)DQIEVTN(HexNAc)ATELVQSSSTGR{Fuc:1; Hex:4; HexNAc:3; GalS(NAc):1}

>sp|AFG99160|A/Philippines/2/1982_43:66+{Fuc:1; Hex:4; HexNAc:4; GalS(NAc):1; NeuNAc:1}
(Carbamidomethyl)-TITN(Deamidation)DQIEVTN(HexNAc)ATELVQSSSTGR{Fuc:1; Hex:4; HexNAc:4; GalS(NAc):1; NeuNAc:1}

>sp|AFG99160|A/Philippines/2/1982_43:66+{Fuc:1; Hex:4; HexNAc:4; GalS(NAc):1}
(Carbamidomethyl)-TITN(Deamidation)DQIEVTN(HexNAc)ATELVQSSSTGR{Fuc:1; Hex:4; HexNAc:4; GalS(NAc):1}

>sp|AFG99160|A/Philippines/2/1982_43:66+{Fuc:1; Hex:4; HexNAc:4; GalS:1; NeuNAc:1}
(Carbamidomethyl)-TITN(Deamidation)DQIEVTN(HexNAc)ATELVQSSSTGR{Fuc:1; Hex:4; HexNAc:4; GalS:1; NeuNAc:1}

>sp|AFG99160|A/Philippines/2/1982_43:66+{Fuc:1; Hex:4; HexNAc:4; NeuNAc:1}
(Carbamidomethyl)-TITN(Deamidation)DQIEVTN(HexNAc)ATELVQSSSTGR{Fuc:1; Hex:4; HexNAc:4; NeuNAc:1}

>sp|AFG99160|A/Philippines/2/1982_43:66+{Fuc:1; Hex:4; HexNAc:5; NeuNAc:1}
(Carbamidomethyl)-TITN(Deamidation)DQIEVTN(HexNAc)ATELVQSSSTGR{Fuc:1; Hex:4; HexNAc:5; NeuNAc:1}

>sp|AFG99160|A/Philippines/2/1982_43:66+{Fuc:1; Hex:4; HexNAc:5; NeuNAc:2}
(Carbamidomethyl)-TITN(Deamidation)DQIEVTN(HexNAc)ATELVQSSSTGR{Fuc:1; Hex:4; HexNAc:5; NeuNAc:2}

>sp|AFG99160|A/Philippines/2/1982_43:66+{Fuc:1; Hex:4; HexNAc:7}
(Carbamidomethyl)-TITN(Deamidation)DQIEVTN(HexNAc)ATELVQSSSTGR{Fuc:1; Hex:4; HexNAc:7}

>sp|AFG99160|A/Philippines/2/1982_43:66+{Fuc:1; Hex:5; HexNAc:2}
(Carbamidomethyl)-TITN(Deamidation)DQIEVTN(HexNAc)ATELVQSSSTGR{Fuc:1; Hex:5; HexNAc:2}

>sp|AFG99160|A/Philippines/2/1982_43:66+{Fuc:1; Hex:5; HexNAc:3; GalS(NAc):1}
(Carbamidomethyl)-TITN(Deamidation)DQIEVTN(HexNAc)ATELVQSSSTGR{Fuc:1; Hex:5; HexNAc:3; GalS(NAc):1}

>sp|AFG99160|A/Philippines/2/1982_43:66+{Fuc:1; Hex:5; HexNAc:3}
(Carbamidomethyl)-TITN(Deamidation)DQIEVTN(HexNAc)ATELVQSSSTGR{Fuc:1; Hex:5; HexNAc:3}

>sp|AFG99160|A/Philippines/2/1982_43:66+{Fuc:1; Hex:5; HexNAc:4; NeuNAc:1}
(Carbamidomethyl)-TITN(Deamidation)DQIEVTN(HexNAc)ATELVQSSSTGR{Fuc:1; Hex:5; HexNAc:4; NeuNAc:1}

>sp|AFG99160|A/Philippines/2/1982_43:66+{Fuc:1; Hex:5; HexNAc:4; NeuNAc:2}
(Carbamidomethyl)-TITN(Deamidation)DQIEVTN(HexNAc)ATELVQSSSTGR{Fuc:1; Hex:5; HexNAc:4; NeuNAc:2}

>sp|AFG99160|A/Philippines/2/1982_43:66+{Fuc:1; Hex:5; HexNAc:4; NeuNGc:2}
(Carbamidomethyl)-TITN(Deamidation)DQIEVTN(HexNAc)ATELVQSSSTGR{Fuc:1; Hex:5; HexNAc:4; NeuNGc:2}

>sp|AFG99160|A/Philippines/2/1982_43:66+{Fuc:1; Hex:5; HexNAc:4}
(Carbamidomethyl)-TITN(Deamidation)DQIEVTN(HexNAc)ATELVQSSSTGR{Fuc:1; Hex:5; HexNAc:4}

>sp|AFG99160|A/Philippines/2/1982_43:66+{Fuc:1; Hex:5; HexNAc:5; NeuNAc:1}
(Carbamidomethyl)-TITN(Deamidation)DQIEVTN(HexNAc)ATELVQSSSTGR{Fuc:1; Hex:5; HexNAc:5; NeuNAc:1}

>sp|AFG99160|A/Philippines/2/1982_43:66+{Fuc:1; Hex:5; HexNAc:5; NeuNAc:2}
(Carbamidomethyl)-TITN(Deamidation)DQIEVTN(HexNAc)ATELVQSSSTGR{Fuc:1; Hex:5; HexNAc:5; NeuNAc:2}

>sp|AFG99160|A/Philippines/2/1982_43:66+{Fuc:1; Hex:6; HexNAc:2}
(Carbamidomethyl)-TITN(Deamidation)DQIEVTN(HexNAc)ATELVQSSSTGR{Fuc:1; Hex:6; HexNAc:2}

>sp|AFG99160|A/Philippines/2/1982_43:66+{Fuc:1; Hex:6; HexNAc:3; NeuNAc:1}
(Carbamidomethyl)-TITN(Deamidation)DQIEVTN(HexNAc)ATELVQSSSTGR{Fuc:1; Hex:6; HexNAc:3; NeuNAc:1}

>sp|AFG99160|A/Philippines/2/1982_43:66+{Fuc:1; Hex:6; HexNAc:3}
(Carbamidomethyl)-TITN(Deamidation)DQIEVTN(HexNAc)ATELVQSSSTGR{Fuc:1; Hex:6; HexNAc:3}

>sp|AFG99160|A/Philippines/2/1982_43:66+{Fuc:1; Hex:6; HexNAc:4; NeuNAc:1}
(Carbamidomethyl)-TITN(Deamidation)DQIEVTN(HexNAc)ATELVQSSSTGR{Fuc:1; Hex:6; HexNAc:4; NeuNAc:1}

>sp|AFG99160|A/Philippines/2/1982_43:66+{Fuc:1; Hex:6; HexNAc:4}
(Carbamidomethyl)-TITN(Deamidation)DQIEVTN(HexNAc)ATELVQSSSTGR{Fuc:1; Hex:6; HexNAc:4}

>sp|AFG99160|A/Philippines/2/1982_43:66+{Fuc:1; Hex:6; HexNAc:5; NeuNAc:1}
(Carbamidomethyl)-TITN(Deamidation)DQIEVTN(HexNAc)ATELVQSSSTGR{Fuc:1; Hex:6; HexNAc:5; NeuNAc:1}

>sp|AFG99160|A/Philippines/2/1982_43:66+{Fuc:1; Hex:6; HexNAc:5; NeuNAc:3}
(Carbamidomethyl)-TITN(Deamidation)DQIEVTN(HexNAc)ATELVQSSSTGR{Fuc:1; Hex:6; HexNAc:5; NeuNAc:3}

>sp|AFG99160|A/Philippines/2/1982_43:66+{Fuc:1; Hex:6; HexNAc:6; NeuNAc:3}
(Carbamidomethyl)-TITN(Deamidation)DQIEVTN(HexNAc)ATELVQSSSTGR{Fuc:1; Hex:6; HexNAc:6; NeuNAc:3}

>sp|AFG99160|A/Philippines/2/1982_43:66+{Fuc:1; Hex:6; HexNAc:6}
(Carbamidomethyl)-TITN(Deamidation)DQIEVTN(HexNAc)ATELVQSSSTGR{Fuc:1; Hex:6; HexNAc:6}

>sp|AFG99160|A/Philippines/2/1982_43:66+{Fuc:1; Hex:6; HexNAc:7; NeuNAc:4}
(Carbamidomethyl)-TITN(Deamidation)DQIEVTN(HexNAc)ATELVQSSSTGR{Fuc:1; Hex:6; HexNAc:7; NeuNAc:4}

>sp|AFG99160|A/Philippines/2/1982_43:66+{Fuc:1; Hex:6; HexNAc:7}
(Carbamidomethyl)-TITN(Deamidation)DQIEVTN(HexNAc)ATELVQSSSTGR{Fuc:1; Hex:6; HexNAc:7}

>sp|AFG99160|A/Philippines/2/1982_43:66+{Fuc:1; Hex:7; HexNAc:2}
(Carbamidomethyl)-TITN(Deamidation)DQIEVTN(HexNAc)ATELVQSSSTGR{Fuc:1; Hex:7; HexNAc:2}

>sp|AFG99160|A/Philippines/2/1982_43:66+{Fuc:1; Hex:7; HexNAc:4; NeuNAc:3}
(Carbamidomethyl)-TITN(Deamidation)DQIEVTN(HexNAc)ATELVQSSSTGR{Fuc:1; Hex:7; HexNAc:4; NeuNAc:3}

>sp|AFG99160|A/Philippines/2/1982_43:66+{Fuc:1; Hex:7; HexNAc:5; NeuNAc:2}
(Carbamidomethyl)-TITN(Deamidation)DQIEVTN(HexNAc)ATELVQSSSTGR{Fuc:1; Hex:7; HexNAc:5; NeuNAc:2}

>sp|AFG99160|A/Philippines/2/1982_43:66+{Fuc:1; Hex:7; HexNAc:6; NeuNAc:1}
(Carbamidomethyl)-TITN(Deamidation)DQIEVTN(HexNAc)ATELVQSSSTGR{Fuc:1; Hex:7; HexNAc:6; NeuNAc:1}

>sp|AFG99160|A/Philippines/2/1982_43:66+{Fuc:1; Hex:7; HexNAc:7; NeuNAc:4}
(Carbamidomethyl)-TITN(Deamidation)DQIEVTN(HexNAc)ATELVQSSSTGR{Fuc:1; Hex:7; HexNAc:7; NeuNAc:4}

>sp|AFG99160|A/Philippines/2/1982_43:66+{Fuc:1; Hex:7; HexNAc:7}
(Carbamidomethyl)-TITN(Deamidation)DQIEVTN(HexNAc)ATELVQSSSTGR{Fuc:1; Hex:7; HexNAc:7}

>sp|AFG99160|A/Philippines/2/1982_43:66+{Fuc:1; Hex:7; HexNAc:9; NeuNAc:4}
(Carbamidomethyl)-TITN(Deamidation)DQIEVTN(HexNAc)ATELVQSSSTGR{Fuc:1; Hex:7; HexNAc:9; NeuNAc:4}

>sp|AFG99160|A/Philippines/2/1982_43:66+{Fuc:1; Hex:8; HexNAc:7}
(Carbamidomethyl)-TITN(Deamidation)DQIEVTN(HexNAc)ATELVQSSSTGR{Fuc:1; Hex:8; HexNAc:7}

>sp|AFG99160|A/Philippines/2/1982_43:66+{Fuc:1; Hex:9; HexNAc:6; NeuNAc:2}
(Carbamidomethyl)-TITN(Deamidation)DQIEVTN(HexNAc)ATELVQSSSTGR{Fuc:1; Hex:9; HexNAc:6; NeuNAc:2}

>sp|AFG99160|A/Philippines/2/1982_43:66+{Fuc:1; Hex:9; HexNAc:8; NeuNAc:4}
(Carbamidomethyl)-TITN(Deamidation)DQIEVTN(HexNAc)ATELVQSSSTGR{Fuc:1; Hex:9; HexNAc:8; NeuNAc:4}

>sp|AFG99160|A/Philippines/2/1982_43:66+{Fuc:2; Hex:3; HexNAc:6; NeuNAc:1}
(Carbamidomethyl)-TITN(Deamidation)DQIEVTN(HexNAc)ATELVQSSSTGR{Fuc:2; Hex:3; HexNAc:6; NeuNAc:1}

>sp|AFG99160|A/Philippines/2/1982_43:66+{Fuc:2; Hex:4; HexNAc:3}
(Carbamidomethyl)-TITN(Deamidation)DQIEVTN(HexNAc)ATELVQSSSTGR{Fuc:2; Hex:4; HexNAc:3}

>sp|AFG99160|A/Philippines/2/1982_43:66+{Fuc:2; Hex:4; HexNAc:4; NeuNAc:1}
(Carbamidomethyl)-TITN(Deamidation)DQIEVTN(HexNAc)ATELVQSSSTGR{Fuc:2; Hex:4; HexNAc:4; NeuNAc:1}

>sp|AFG99160|A/Philippines/2/1982_43:66+{Fuc:2; Hex:4; HexNAc:4}
(Carbamidomethyl)-TITN(Deamidation)DQIEVTN(HexNAc)ATELVQSSSTGR{Fuc:2; Hex:4; HexNAc:4}

>sp|AFG99160|A/Philippines/2/1982_43:66+{Fuc:2; Hex:4; HexNAc:5; NeuNAc:1}
(Carbamidomethyl)-TITN(Deamidation)DQIEVTN(HexNAc)ATELVQSSSTGR{Fuc:2; Hex:4; HexNAc:5; NeuNAc:1}

>sp|AFG99160|A/Philippines/2/1982_43:66+{Fuc:2; Hex:5; HexNAc:3}
(Carbamidomethyl)-TITN(Deamidation)DQIEVTN(HexNAc)ATELVQSSSTGR{Fuc:2; Hex:5; HexNAc:3}

>sp|AFG99160|A/Philippines/2/1982_43:66+{Fuc:2; Hex:5; HexNAc:4; NeuNAc:1}
(Carbamidomethyl)-TITN(Deamidation)DQIEVTN(HexNAc)ATELVQSSSTGR{Fuc:2; Hex:5; HexNAc:4; NeuNAc:1}

>sp|AFG99160|A/Philippines/2/1982_43:66+{Fuc:2; Hex:5; HexNAc:4}
(Carbamidomethyl)-TITN(Deamidation)DQIEVTN(HexNAc)ATELVQSSSTGR{Fuc:2; Hex:5; HexNAc:4}

>sp|AFG99160|A/Philippines/2/1982_43:66+{Fuc:2; Hex:5; HexNAc:5}
(Carbamidomethyl)-TITN(Deamidation)DQIEVTN(HexNAc)ATELVQSSSTGR{Fuc:2; Hex:5; HexNAc:5}

>sp|AFG99160|A/Philippines/2/1982_43:66+{Fuc:2; Hex:6; HexNAc:4}
(Carbamidomethyl)-TITN(Deamidation)DQIEVTN(HexNAc)ATELVQSSSTGR{Fuc:2; Hex:6; HexNAc:4}

>sp|AFG99160|A/Philippines/2/1982_43:66+{Fuc:2; Hex:6; HexNAc:5; Kdn:1}
(Carbamidomethyl)-TITN(Deamidation)DQIEVTN(HexNAc)ATELVQSSSTGR{Fuc:2; Hex:6; HexNAc:5; Kdn:1}

>sp|AFG99160|A/Philippines/2/1982_43:66+{Fuc:2; Hex:6; HexNAc:5; NeuNAc:1}
(Carbamidomethyl)-TITN(Deamidation)DQIEVTN(HexNAc)ATELVQSSSTGR{Fuc:2; Hex:6; HexNAc:5; NeuNAc:1}

>sp|AFG99160|A/Philippines/2/1982_43:66+{Fuc:2; Hex:6; HexNAc:5}
(Carbamidomethyl)-TITN(Deamidation)DQIEVTN(HexNAc)ATELVQSSSTGR{Fuc:2; Hex:6; HexNAc:5}

>sp|AFG99160|A/Philippines/2/1982_43:66+{Fuc:3; Hex:3; HexNAc:6}
(Carbamidomethyl)-TITN(Deamidation)DQIEVTN(HexNAc)ATELVQSSSTGR{Fuc:3; Hex:3; HexNAc:6}

>sp|AFG99160|A/Philippines/2/1982_43:66+{Fuc:3; Hex:4; HexNAc:3}
(Carbamidomethyl)-TITN(Deamidation)DQIEVTN(HexNAc)ATELVQSSSTGR{Fuc:3; Hex:4; HexNAc:3}

>sp|AFG99160|A/Philippines/2/1982_43:66+{Fuc:3; Hex:5; HexNAc:3}
(Carbamidomethyl)-TITN(Deamidation)DQIEVTN(HexNAc)ATELVQSSSTGR{Fuc:3; Hex:5; HexNAc:3}

>sp|AFG99160|A/Philippines/2/1982_43:66+{Fuc:3; Hex:5; HexNAc:4}
(Carbamidomethyl)-TITN(Deamidation)DQIEVTN(HexNAc)ATELVQSSSTGR{Fuc:3; Hex:5; HexNAc:4}

>sp|AFG99160|A/Philippines/2/1982_43:66+{Fuc:3; Hex:6; HexNAc:3}
(Carbamidomethyl)-TITN(Deamidation)DQIEVTN(HexNAc)ATELVQSSSTGR{Fuc:3; Hex:6; HexNAc:3}

>sp|AFG99160|A/Philippines/2/1982_43:66+{Fuc:3; Hex:6; HexNAc:4}
(Carbamidomethyl)-TITN(Deamidation)DQIEVTN(HexNAc)ATELVQSSSTGR{Fuc:3; Hex:6; HexNAc:4}

>sp|AFG99160|A/Philippines/2/1982_43:66+{Fuc:3; Hex:6; HexNAc:5; NeuNAc:1}
(Carbamidomethyl)-TITN(Deamidation)DQIEVTN(HexNAc)ATELVQSSSTGR{Fuc:3; Hex:6; HexNAc:5; NeuNAc:1}

>sp|AFG99160|A/Philippines/2/1982_43:66+{Fuc:4; Hex:5; HexNAc:4}
(Carbamidomethyl)-TITN(Deamidation)DQIEVTN(HexNAc)ATELVQSSSTGR{Fuc:4; Hex:5; HexNAc:4}

>sp|AFG99160|A/Philippines/2/1982_43:66+{Fuc:4; Hex:6; HexNAc:5}
(Carbamidomethyl)-TITN(Deamidation)DQIEVTN(HexNAc)ATELVQSSSTGR{Fuc:4; Hex:6; HexNAc:5}

>sp|AFG99160|A/Philippines/2/1982_43:66+{Fuc:4; Hex:7; HexNAc:7}
(Carbamidomethyl)-TITN(Deamidation)DQIEVTN(HexNAc)ATELVQSSSTGR{Fuc:4; Hex:7; HexNAc:7}

>sp|AFG99160|A/Philippines/2/1982_43:66+{Fuc:4; Hex:8; HexNAc:5}
(Carbamidomethyl)-TITN(Deamidation)DQIEVTN(HexNAc)ATELVQSSSTGR{Fuc:4; Hex:8; HexNAc:5}

>sp|AFG99160|A/Philippines/2/1982_43:66+{Fuc:5; Hex:5; HexNAc:4}
(Carbamidomethyl)-TITN(Deamidation)DQIEVTN(HexNAc)ATELVQSSSTGR{Fuc:5; Hex:5; HexNAc:4}

>sp|AFG99160|A/Philippines/2/1982_43:66+{Fuc:5; Hex:9; HexNAc:6}
(Carbamidomethyl)-TITN(Deamidation)DQIEVTN(HexNAc)ATELVQSSSTGR{Fuc:5; Hex:9; HexNAc:6}

>sp|AFG99160|A/Philippines/2/1982_43:66+{Fuc:6; Hex:15; HexNAc:14; NeuNAc:2}
(Carbamidomethyl)-TITN(Deamidation)DQIEVTN(HexNAc)ATELVQSSSTGR{Fuc:6; Hex:15; HexNAc:14; NeuNAc:2}

>sp|AFG99160|A/Philippines/2/1982_43:66+{Fuc:7; Hex:6; HexNAc:5}
(Carbamidomethyl)-TITN(Deamidation)DQIEVTN(HexNAc)ATELVQSSSTGR{Fuc:7; Hex:6; HexNAc:5}

>sp|AFG99160|A/Philippines/2/1982_43:66+{Hex:11; HexNAc:2}
(Carbamidomethyl)-TITN(Deamidation)DQIEVTN(HexNAc)ATELVQSSSTGR{Hex:11; HexNAc:2}

>sp|AFG99160|A/Philippines/2/1982_43:66+{Hex:3; HexNAc:3; GalS(NAc):1}
(Carbamidomethyl)-TITN(Deamidation)DQIEVTN(HexNAc)ATELVQSSSTGR{Hex:3; HexNAc:3; GalS(NAc):1}

>sp|AFG99160|A/Philippines/2/1982_43:66+{Hex:3; HexNAc:4; GalS(NAc):1}
(Carbamidomethyl)-TITN(Deamidation)DQIEVTN(HexNAc)ATELVQSSSTGR{Hex:3; HexNAc:4; GalS(NAc):1}

>sp|AFG99160|A/Philippines/2/1982_43:66+{Hex:3; HexNAc:4; GalS(NAc):2}
(Carbamidomethyl)-TITN(Deamidation)DQIEVTN(HexNAc)ATELVQSSSTGR{Hex:3; HexNAc:4; GalS(NAc):2}

>sp|AFG99160|A/Philippines/2/1982_43:66+{Hex:3; HexNAc:4; NeuNAc:2}
(Carbamidomethyl)-TITN(Deamidation)DQIEVTN(HexNAc)ATELVQSSSTGR{Hex:3; HexNAc:4; NeuNAc:2}

>sp|AFG99160|A/Philippines/2/1982_43:66+{Hex:3; HexNAc:7}
(Carbamidomethyl)-TITN(Deamidation)DQIEVTN(HexNAc)ATELVQSSSTGR{Hex:3; HexNAc:7}

>sp|AFG99160|A/Philippines/2/1982_43:66+{Hex:4; HexNAc:3; GalS(NAc):1}
(Carbamidomethyl)-TITN(Deamidation)DQIEVTN(HexNAc)ATELVQSSSTGR{Hex:4; HexNAc:3; GalS(NAc):1}

>sp|AFG99160|A/Philippines/2/1982_43:66+{Hex:4; HexNAc:3; NeuNAc:1}
(Carbamidomethyl)-TITN(Deamidation)DQIEVTN(HexNAc)ATELVQSSSTGR{Hex:4; HexNAc:3; NeuNAc:1}

>sp|AFG99160|A/Philippines/2/1982_43:66+{Hex:4; HexNAc:4; GalS(NAc):1}
(Carbamidomethyl)-TITN(Deamidation)DQIEVTN(HexNAc)ATELVQSSSTGR{Hex:4; HexNAc:4; GalS(NAc):1}

>sp|AFG99160|A/Philippines/2/1982_43:66+{Hex:4; HexNAc:4; GalS:1; NeuNAc:1}
(Carbamidomethyl)-TITN(Deamidation)DQIEVTN(HexNAc)ATELVQSSSTGR{Hex:4; HexNAc:4; GalS:1; NeuNAc:1}

>sp|AFG99160|A/Philippines/2/1982_43:66+{Hex:4; HexNAc:5; NeuNAc:1}
(Carbamidomethyl)-TITN(Deamidation)DQIEVTN(HexNAc)ATELVQSSSTGR{Hex:4; HexNAc:5; NeuNAc:1}

>sp|AFG99160|A/Philippines/2/1982_43:66+{Hex:4; HexNAc:5; NeuNAc:2}
(Carbamidomethyl)-TITN(Deamidation)DQIEVTN(HexNAc)ATELVQSSSTGR{Hex:4; HexNAc:5; NeuNAc:2}

>sp|AFG99160|A/Philippines/2/1982_43:66+{Hex:4; HexNAc:7}
(Carbamidomethyl)-TITN(Deamidation)DQIEVTN(HexNAc)ATELVQSSSTGR{Hex:4; HexNAc:7}

>sp|AFG99160|A/Philippines/2/1982_43:66+{Hex:4; HexNAc:8}
(Carbamidomethyl)-TITN(Deamidation)DQIEVTN(HexNAc)ATELVQSSSTGR{Hex:4; HexNAc:8}

>sp|AFG99160|A/Philippines/2/1982_43:66+{Hex:4; HexNAc:9}
(Carbamidomethyl)-TITN(Deamidation)DQIEVTN(HexNAc)ATELVQSSSTGR{Hex:4; HexNAc:9}

>sp|AFG99160|A/Philippines/2/1982_43:66+{Hex:5; HexNAc:4; NeuNAc:1}
(Carbamidomethyl)-TITN(Deamidation)DQIEVTN(HexNAc)ATELVQSSSTGR{Hex:5; HexNAc:4; NeuNAc:1}

>sp|AFG99160|A/Philippines/2/1982_43:66+{Hex:5; HexNAc:4; NeuNAc:2}
(Carbamidomethyl)-TITN(Deamidation)DQIEVTN(HexNAc)ATELVQSSSTGR{Hex:5; HexNAc:4; NeuNAc:2}

>sp|AFG99160|A/Philippines/2/1982_43:66+{Hex:5; HexNAc:5; NeuNAc:1}
(Carbamidomethyl)-TITN(Deamidation)DQIEVTN(HexNAc)ATELVQSSSTGR{Hex:5; HexNAc:5; NeuNAc:1}

>sp|AFG99160|A/Philippines/2/1982_43:66+{Hex:5; HexNAc:5; NeuNAc:2}
(Carbamidomethyl)-TITN(Deamidation)DQIEVTN(HexNAc)ATELVQSSSTGR{Hex:5; HexNAc:5; NeuNAc:2}

>sp|AFG99160|A/Philippines/2/1982_43:66+{Hex:5; HexNAc:5}
(Carbamidomethyl)-TITN(Deamidation)DQIEVTN(HexNAc)ATELVQSSSTGR{Hex:5; HexNAc:5}

>sp|AFG99160|A/Philippines/2/1982_43:66+{Hex:5; HexNAc:6}
(Carbamidomethyl)-TITN(Deamidation)DQIEVTN(HexNAc)ATELVQSSSTGR{Hex:5; HexNAc:6}

>sp|AFG99160|A/Philippines/2/1982_43:66+{Hex:5; HexNAc:8}
(Carbamidomethyl)-TITN(Deamidation)DQIEVTN(HexNAc)ATELVQSSSTGR{Hex:5; HexNAc:8}

>sp|AFG99160|A/Philippines/2/1982_43:66+{Hex:6; HexNAc:10}
(Carbamidomethyl)-TITN(Deamidation)DQIEVTN(HexNAc)ATELVQSSSTGR{Hex:6; HexNAc:10}

>sp|AFG99160|A/Philippines/2/1982_43:66+{Hex:6; HexNAc:3; NeuNAc:1}
(Carbamidomethyl)-TITN(Deamidation)DQIEVTN(HexNAc)ATELVQSSSTGR{Hex:6; HexNAc:3; NeuNAc:1}

>sp|AFG99160|A/Philippines/2/1982_43:66+{Hex:6; HexNAc:3}
(Carbamidomethyl)-TITN(Deamidation)DQIEVTN(HexNAc)ATELVQSSSTGR{Hex:6; HexNAc:3}

>sp|AFG99160|A/Philippines/2/1982_43:66+{Hex:6; HexNAc:5; NeuNAc:2}
(Carbamidomethyl)-TITN(Deamidation)DQIEVTN(HexNAc)ATELVQSSSTGR{Hex:6; HexNAc:5; NeuNAc:2}

>sp|AFG99160|A/Philippines/2/1982_43:66+{Hex:6; HexNAc:5}
(Carbamidomethyl)-TITN(Deamidation)DQIEVTN(HexNAc)ATELVQSSSTGR{Hex:6; HexNAc:5}

>sp|AFG99160|A/Philippines/2/1982_43:66+{Hex:6; HexNAc:6}
(Carbamidomethyl)-TITN(Deamidation)DQIEVTN(HexNAc)ATELVQSSSTGR{Hex:6; HexNAc:6}

>sp|AFG99160|A/Philippines/2/1982_43:66+{Hex:6; HexNAc:7}
(Carbamidomethyl)-TITN(Deamidation)DQIEVTN(HexNAc)ATELVQSSSTGR{Hex:6; HexNAc:7}

>sp|AFG99160|A/Philippines/2/1982_43:66+{Hex:7; HexNAc:6}
(Carbamidomethyl)-TITN(Deamidation)DQIEVTN(HexNAc)ATELVQSSSTGR{Hex:7; HexNAc:6}

>sp|AFG99160|A/Philippines/2/1982_43:66+{Hex:7; HexNAc:8}
(Carbamidomethyl)-TITN(Deamidation)DQIEVTN(HexNAc)ATELVQSSSTGR{Hex:7; HexNAc:8}

>sp|AFG99160|A/Philippines/2/1982_43:66+{Hex:8; HexNAc:2}
(Carbamidomethyl)-TITN(Deamidation)DQIEVTN(HexNAc)ATELVQSSSTGR{Hex:8; HexNAc:2}

>sp|AFG99160|A/Philippines/2/1982_43:66+{Hex:8; HexNAc:7; NeuNAc:1}
(Carbamidomethyl)-TITN(Deamidation)DQIEVTN(HexNAc)ATELVQSSSTGR{Hex:8; HexNAc:7; NeuNAc:1}

>sp|AFG99160|A/Philippines/2/1982_43:66+{Hex:8; HexNAc:7}
(Carbamidomethyl)-TITN(Deamidation)DQIEVTN(HexNAc)ATELVQSSSTGR{Hex:8; HexNAc:7}

>sp|AFG99160|A/Philippines/2/1982_43:66+{Fuc:1; Hex:11; HexNAc:6}
(Carbamidomethyl)-TITNDQ(Deamidation)IEVTN(HexNAc)ATELVQSSSTGR{Fuc:1; Hex:11; HexNAc:6}

>sp|AFG99160|A/Philippines/2/1982_43:66+{Fuc:1; Hex:3; HexNAc:4; GalS:1; GalS(NAc):1}
(Carbamidomethyl)-TITNDQ(Deamidation)IEVTN(HexNAc)ATELVQSSSTGR{Fuc:1; Hex:3; HexNAc:4; GalS:1; GalS(NAc):1}

>sp|AFG99160|A/Philippines/2/1982_43:66+{Fuc:1; Hex:3; HexNAc:6; NeuNAc:1}
(Carbamidomethyl)-TITNDQ(Deamidation)IEVTN(HexNAc)ATELVQSSSTGR{Fuc:1; Hex:3; HexNAc:6; NeuNAc:1}

>sp|AFG99160|A/Philippines/2/1982_43:66+{Fuc:1; Hex:3; HexNAc:6; NeuNAc:2}
(Carbamidomethyl)-TITNDQ(Deamidation)IEVTN(HexNAc)ATELVQSSSTGR{Fuc:1; Hex:3; HexNAc:6; NeuNAc:2}

>sp|AFG99160|A/Philippines/2/1982_43:66+{Fuc:1; Hex:3; HexNAc:7}
(Carbamidomethyl)-TITNDQ(Deamidation)IEVTN(HexNAc)ATELVQSSSTGR{Fuc:1; Hex:3; HexNAc:7}

>sp|AFG99160|A/Philippines/2/1982_43:66+{Fuc:1; Hex:3; HexNAc:8}
(Carbamidomethyl)-TITNDQ(Deamidation)IEVTN(HexNAc)ATELVQSSSTGR{Fuc:1; Hex:3; HexNAc:8}

>sp|AFG99160|A/Philippines/2/1982_43:66+{Fuc:1; Hex:3; HexNAc:9}
(Carbamidomethyl)-TITNDQ(Deamidation)IEVTN(HexNAc)ATELVQSSSTGR{Fuc:1; Hex:3; HexNAc:9}

>sp|AFG99160|A/Philippines/2/1982_43:66+{Fuc:1; Hex:4; HexNAc:3; GalS(NAc):1}
(Carbamidomethyl)-TITNDQ(Deamidation)IEVTN(HexNAc)ATELVQSSSTGR{Fuc:1; Hex:4; HexNAc:3; GalS(NAc):1}

>sp|AFG99160|A/Philippines/2/1982_43:66+{Fuc:1; Hex:4; HexNAc:4; GalS(NAc):1; NeuNAc:1}
(Carbamidomethyl)-TITNDQ(Deamidation)IEVTN(HexNAc)ATELVQSSSTGR{Fuc:1; Hex:4; HexNAc:4; GalS(NAc):1; NeuNAc:1}

>sp|AFG99160|A/Philippines/2/1982_43:66+{Fuc:1; Hex:4; HexNAc:4; GalS(NAc):1}
(Carbamidomethyl)-TITNDQ(Deamidation)IEVTN(HexNAc)ATELVQSSSTGR{Fuc:1; Hex:4; HexNAc:4; GalS(NAc):1}

>sp|AFG99160|A/Philippines/2/1982_43:66+{Fuc:1; Hex:4; HexNAc:4; GalS:1; NeuNAc:1}
(Carbamidomethyl)-TITNDQ(Deamidation)IEVTN(HexNAc)ATELVQSSSTGR{Fuc:1; Hex:4; HexNAc:4; GalS:1; NeuNAc:1}

>sp|AFG99160|A/Philippines/2/1982_43:66+{Fuc:1; Hex:4; HexNAc:4; NeuNAc:1}
(Carbamidomethyl)-TITNDQ(Deamidation)IEVTN(HexNAc)ATELVQSSSTGR{Fuc:1; Hex:4; HexNAc:4; NeuNAc:1}

>sp|AFG99160|A/Philippines/2/1982_43:66+{Fuc:1; Hex:4; HexNAc:5; NeuNAc:1}
(Carbamidomethyl)-TITNDQ(Deamidation)IEVTN(HexNAc)ATELVQSSSTGR{Fuc:1; Hex:4; HexNAc:5; NeuNAc:1}

>sp|AFG99160|A/Philippines/2/1982_43:66+{Fuc:1; Hex:4; HexNAc:5; NeuNAc:2}
(Carbamidomethyl)-TITNDQ(Deamidation)IEVTN(HexNAc)ATELVQSSSTGR{Fuc:1; Hex:4; HexNAc:5; NeuNAc:2}

>sp|AFG99160|A/Philippines/2/1982_43:66+{Fuc:1; Hex:4; HexNAc:7}
(Carbamidomethyl)-TITNDQ(Deamidation)IEVTN(HexNAc)ATELVQSSSTGR{Fuc:1; Hex:4; HexNAc:7}

>sp|AFG99160|A/Philippines/2/1982_43:66+{Fuc:1; Hex:5; HexNAc:2}
(Carbamidomethyl)-TITNDQ(Deamidation)IEVTN(HexNAc)ATELVQSSSTGR{Fuc:1; Hex:5; HexNAc:2}

>sp|AFG99160|A/Philippines/2/1982_43:66+{Fuc:1; Hex:5; HexNAc:3; GalS(NAc):1}
(Carbamidomethyl)-TITNDQ(Deamidation)IEVTN(HexNAc)ATELVQSSSTGR{Fuc:1; Hex:5; HexNAc:3; GalS(NAc):1}

>sp|AFG99160|A/Philippines/2/1982_43:66+{Fuc:1; Hex:5; HexNAc:3}
(Carbamidomethyl)-TITNDQ(Deamidation)IEVTN(HexNAc)ATELVQSSSTGR{Fuc:1; Hex:5; HexNAc:3}

>sp|AFG99160|A/Philippines/2/1982_43:66+{Fuc:1; Hex:5; HexNAc:4; NeuNAc:1}
(Carbamidomethyl)-TITNDQ(Deamidation)IEVTN(HexNAc)ATELVQSSSTGR{Fuc:1; Hex:5; HexNAc:4; NeuNAc:1}

>sp|AFG99160|A/Philippines/2/1982_43:66+{Fuc:1; Hex:5; HexNAc:4; NeuNAc:2}
(Carbamidomethyl)-TITNDQ(Deamidation)IEVTN(HexNAc)ATELVQSSSTGR{Fuc:1; Hex:5; HexNAc:4; NeuNAc:2}

>sp|AFG99160|A/Philippines/2/1982_43:66+{Fuc:1; Hex:5; HexNAc:4; NeuNGc:2}
(Carbamidomethyl)-TITNDQ(Deamidation)IEVTN(HexNAc)ATELVQSSSTGR{Fuc:1; Hex:5; HexNAc:4; NeuNGc:2}

>sp|AFG99160|A/Philippines/2/1982_43:66+{Fuc:1; Hex:5; HexNAc:4}
(Carbamidomethyl)-TITNDQ(Deamidation)IEVTN(HexNAc)ATELVQSSSTGR{Fuc:1; Hex:5; HexNAc:4}

>sp|AFG99160|A/Philippines/2/1982_43:66+{Fuc:1; Hex:5; HexNAc:5; NeuNAc:1}
(Carbamidomethyl)-TITNDQ(Deamidation)IEVTN(HexNAc)ATELVQSSSTGR{Fuc:1; Hex:5; HexNAc:5; NeuNAc:1}

>sp|AFG99160|A/Philippines/2/1982_43:66+{Fuc:1; Hex:5; HexNAc:5; NeuNAc:2}
(Carbamidomethyl)-TITNDQ(Deamidation)IEVTN(HexNAc)ATELVQSSSTGR{Fuc:1; Hex:5; HexNAc:5; NeuNAc:2}

>sp|AFG99160|A/Philippines/2/1982_43:66+{Fuc:1; Hex:6; HexNAc:2}
(Carbamidomethyl)-TITNDQ(Deamidation)IEVTN(HexNAc)ATELVQSSSTGR{Fuc:1; Hex:6; HexNAc:2}

>sp|AFG99160|A/Philippines/2/1982_43:66+{Fuc:1; Hex:6; HexNAc:3; NeuNAc:1}
(Carbamidomethyl)-TITNDQ(Deamidation)IEVTN(HexNAc)ATELVQSSSTGR{Fuc:1; Hex:6; HexNAc:3; NeuNAc:1}

>sp|AFG99160|A/Philippines/2/1982_43:66+{Fuc:1; Hex:6; HexNAc:3}
(Carbamidomethyl)-TITNDQ(Deamidation)IEVTN(HexNAc)ATELVQSSSTGR{Fuc:1; Hex:6; HexNAc:3}

>sp|AFG99160|A/Philippines/2/1982_43:66+{Fuc:1; Hex:6; HexNAc:4; NeuNAc:1}
(Carbamidomethyl)-TITNDQ(Deamidation)IEVTN(HexNAc)ATELVQSSSTGR{Fuc:1; Hex:6; HexNAc:4; NeuNAc:1}

>sp|AFG99160|A/Philippines/2/1982_43:66+{Fuc:1; Hex:6; HexNAc:4}
(Carbamidomethyl)-TITNDQ(Deamidation)IEVTN(HexNAc)ATELVQSSSTGR{Fuc:1; Hex:6; HexNAc:4}

>sp|AFG99160|A/Philippines/2/1982_43:66+{Fuc:1; Hex:6; HexNAc:5; NeuNAc:1}
(Carbamidomethyl)-TITNDQ(Deamidation)IEVTN(HexNAc)ATELVQSSSTGR{Fuc:1; Hex:6; HexNAc:5; NeuNAc:1}

>sp|AFG99160|A/Philippines/2/1982_43:66+{Fuc:1; Hex:6; HexNAc:5; NeuNAc:3}
(Carbamidomethyl)-TITNDQ(Deamidation)IEVTN(HexNAc)ATELVQSSSTGR{Fuc:1; Hex:6; HexNAc:5; NeuNAc:3}

>sp|AFG99160|A/Philippines/2/1982_43:66+{Fuc:1; Hex:6; HexNAc:6; NeuNAc:3}
(Carbamidomethyl)-TITNDQ(Deamidation)IEVTN(HexNAc)ATELVQSSSTGR{Fuc:1; Hex:6; HexNAc:6; NeuNAc:3}

>sp|AFG99160|A/Philippines/2/1982_43:66+{Fuc:1; Hex:6; HexNAc:6}
(Carbamidomethyl)-TITNDQ(Deamidation)IEVTN(HexNAc)ATELVQSSSTGR{Fuc:1; Hex:6; HexNAc:6}

>sp|AFG99160|A/Philippines/2/1982_43:66+{Fuc:1; Hex:6; HexNAc:7; NeuNAc:4}
(Carbamidomethyl)-TITNDQ(Deamidation)IEVTN(HexNAc)ATELVQSSSTGR{Fuc:1; Hex:6; HexNAc:7; NeuNAc:4}

>sp|AFG99160|A/Philippines/2/1982_43:66+{Fuc:1; Hex:6; HexNAc:7}
(Carbamidomethyl)-TITNDQ(Deamidation)IEVTN(HexNAc)ATELVQSSSTGR{Fuc:1; Hex:6; HexNAc:7}

>sp|AFG99160|A/Philippines/2/1982_43:66+{Fuc:1; Hex:7; HexNAc:2}
(Carbamidomethyl)-TITNDQ(Deamidation)IEVTN(HexNAc)ATELVQSSSTGR{Fuc:1; Hex:7; HexNAc:2}

>sp|AFG99160|A/Philippines/2/1982_43:66+{Fuc:1; Hex:7; HexNAc:4; NeuNAc:3}
(Carbamidomethyl)-TITNDQ(Deamidation)IEVTN(HexNAc)ATELVQSSSTGR{Fuc:1; Hex:7; HexNAc:4; NeuNAc:3}

>sp|AFG99160|A/Philippines/2/1982_43:66+{Fuc:1; Hex:7; HexNAc:5; NeuNAc:2}
(Carbamidomethyl)-TITNDQ(Deamidation)IEVTN(HexNAc)ATELVQSSSTGR{Fuc:1; Hex:7; HexNAc:5; NeuNAc:2}

>sp|AFG99160|A/Philippines/2/1982_43:66+{Fuc:1; Hex:7; HexNAc:6; NeuNAc:1}
(Carbamidomethyl)-TITNDQ(Deamidation)IEVTN(HexNAc)ATELVQSSSTGR{Fuc:1; Hex:7; HexNAc:6; NeuNAc:1}

>sp|AFG99160|A/Philippines/2/1982_43:66+{Fuc:1; Hex:7; HexNAc:7; NeuNAc:4}
(Carbamidomethyl)-TITNDQ(Deamidation)IEVTN(HexNAc)ATELVQSSSTGR{Fuc:1; Hex:7; HexNAc:7; NeuNAc:4}

>sp|AFG99160|A/Philippines/2/1982_43:66+{Fuc:1; Hex:7; HexNAc:7}
(Carbamidomethyl)-TITNDQ(Deamidation)IEVTN(HexNAc)ATELVQSSSTGR{Fuc:1; Hex:7; HexNAc:7}

>sp|AFG99160|A/Philippines/2/1982_43:66+{Fuc:1; Hex:7; HexNAc:9; NeuNAc:4}
(Carbamidomethyl)-TITNDQ(Deamidation)IEVTN(HexNAc)ATELVQSSSTGR{Fuc:1; Hex:7; HexNAc:9; NeuNAc:4}

>sp|AFG99160|A/Philippines/2/1982_43:66+{Fuc:1; Hex:8; HexNAc:7}
(Carbamidomethyl)-TITNDQ(Deamidation)IEVTN(HexNAc)ATELVQSSSTGR{Fuc:1; Hex:8; HexNAc:7}

>sp|AFG99160|A/Philippines/2/1982_43:66+{Fuc:1; Hex:9; HexNAc:6; NeuNAc:2}
(Carbamidomethyl)-TITNDQ(Deamidation)IEVTN(HexNAc)ATELVQSSSTGR{Fuc:1; Hex:9; HexNAc:6; NeuNAc:2}

>sp|AFG99160|A/Philippines/2/1982_43:66+{Fuc:1; Hex:9; HexNAc:8; NeuNAc:4}
(Carbamidomethyl)-TITNDQ(Deamidation)IEVTN(HexNAc)ATELVQSSSTGR{Fuc:1; Hex:9; HexNAc:8; NeuNAc:4}

>sp|AFG99160|A/Philippines/2/1982_43:66+{Fuc:2; Hex:3; HexNAc:6; NeuNAc:1}
(Carbamidomethyl)-TITNDQ(Deamidation)IEVTN(HexNAc)ATELVQSSSTGR{Fuc:2; Hex:3; HexNAc:6; NeuNAc:1}

>sp|AFG99160|A/Philippines/2/1982_43:66+{Fuc:2; Hex:4; HexNAc:3}
(Carbamidomethyl)-TITNDQ(Deamidation)IEVTN(HexNAc)ATELVQSSSTGR{Fuc:2; Hex:4; HexNAc:3}

>sp|AFG99160|A/Philippines/2/1982_43:66+{Fuc:2; Hex:4; HexNAc:4; NeuNAc:1}
(Carbamidomethyl)-TITNDQ(Deamidation)IEVTN(HexNAc)ATELVQSSSTGR{Fuc:2; Hex:4; HexNAc:4; NeuNAc:1}

>sp|AFG99160|A/Philippines/2/1982_43:66+{Fuc:2; Hex:4; HexNAc:4}
(Carbamidomethyl)-TITNDQ(Deamidation)IEVTN(HexNAc)ATELVQSSSTGR{Fuc:2; Hex:4; HexNAc:4}

>sp|AFG99160|A/Philippines/2/1982_43:66+{Fuc:2; Hex:4; HexNAc:5; NeuNAc:1}
(Carbamidomethyl)-TITNDQ(Deamidation)IEVTN(HexNAc)ATELVQSSSTGR{Fuc:2; Hex:4; HexNAc:5; NeuNAc:1}

>sp|AFG99160|A/Philippines/2/1982_43:66+{Fuc:2; Hex:5; HexNAc:3}
(Carbamidomethyl)-TITNDQ(Deamidation)IEVTN(HexNAc)ATELVQSSSTGR{Fuc:2; Hex:5; HexNAc:3}

>sp|AFG99160|A/Philippines/2/1982_43:66+{Fuc:2; Hex:5; HexNAc:4; NeuNAc:1}
(Carbamidomethyl)-TITNDQ(Deamidation)IEVTN(HexNAc)ATELVQSSSTGR{Fuc:2; Hex:5; HexNAc:4; NeuNAc:1}

>sp|AFG99160|A/Philippines/2/1982_43:66+{Fuc:2; Hex:5; HexNAc:4}
(Carbamidomethyl)-TITNDQ(Deamidation)IEVTN(HexNAc)ATELVQSSSTGR{Fuc:2; Hex:5; HexNAc:4}

>sp|AFG99160|A/Philippines/2/1982_43:66+{Fuc:2; Hex:5; HexNAc:5}
(Carbamidomethyl)-TITNDQ(Deamidation)IEVTN(HexNAc)ATELVQSSSTGR{Fuc:2; Hex:5; HexNAc:5}

>sp|AFG99160|A/Philippines/2/1982_43:66+{Fuc:2; Hex:6; HexNAc:4}
(Carbamidomethyl)-TITNDQ(Deamidation)IEVTN(HexNAc)ATELVQSSSTGR{Fuc:2; Hex:6; HexNAc:4}

>sp|AFG99160|A/Philippines/2/1982_43:66+{Fuc:2; Hex:6; HexNAc:5; Kdn:1}
(Carbamidomethyl)-TITNDQ(Deamidation)IEVTN(HexNAc)ATELVQSSSTGR{Fuc:2; Hex:6; HexNAc:5; Kdn:1}

>sp|AFG99160|A/Philippines/2/1982_43:66+{Fuc:2; Hex:6; HexNAc:5; NeuNAc:1}
(Carbamidomethyl)-TITNDQ(Deamidation)IEVTN(HexNAc)ATELVQSSSTGR{Fuc:2; Hex:6; HexNAc:5; NeuNAc:1}

>sp|AFG99160|A/Philippines/2/1982_43:66+{Fuc:2; Hex:6; HexNAc:5}
(Carbamidomethyl)-TITNDQ(Deamidation)IEVTN(HexNAc)ATELVQSSSTGR{Fuc:2; Hex:6; HexNAc:5}

>sp|AFG99160|A/Philippines/2/1982_43:66+{Fuc:3; Hex:3; HexNAc:6}
(Carbamidomethyl)-TITNDQ(Deamidation)IEVTN(HexNAc)ATELVQSSSTGR{Fuc:3; Hex:3; HexNAc:6}

>sp|AFG99160|A/Philippines/2/1982_43:66+{Fuc:3; Hex:4; HexNAc:3}
(Carbamidomethyl)-TITNDQ(Deamidation)IEVTN(HexNAc)ATELVQSSSTGR{Fuc:3; Hex:4; HexNAc:3}

>sp|AFG99160|A/Philippines/2/1982_43:66+{Fuc:3; Hex:5; HexNAc:3}
(Carbamidomethyl)-TITNDQ(Deamidation)IEVTN(HexNAc)ATELVQSSSTGR{Fuc:3; Hex:5; HexNAc:3}

>sp|AFG99160|A/Philippines/2/1982_43:66+{Fuc:3; Hex:5; HexNAc:4}
(Carbamidomethyl)-TITNDQ(Deamidation)IEVTN(HexNAc)ATELVQSSSTGR{Fuc:3; Hex:5; HexNAc:4}

>sp|AFG99160|A/Philippines/2/1982_43:66+{Fuc:3; Hex:6; HexNAc:3}
(Carbamidomethyl)-TITNDQ(Deamidation)IEVTN(HexNAc)ATELVQSSSTGR{Fuc:3; Hex:6; HexNAc:3}

>sp|AFG99160|A/Philippines/2/1982_43:66+{Fuc:3; Hex:6; HexNAc:4}
(Carbamidomethyl)-TITNDQ(Deamidation)IEVTN(HexNAc)ATELVQSSSTGR{Fuc:3; Hex:6; HexNAc:4}

>sp|AFG99160|A/Philippines/2/1982_43:66+{Fuc:3; Hex:6; HexNAc:5; NeuNAc:1}
(Carbamidomethyl)-TITNDQ(Deamidation)IEVTN(HexNAc)ATELVQSSSTGR{Fuc:3; Hex:6; HexNAc:5; NeuNAc:1}

>sp|AFG99160|A/Philippines/2/1982_43:66+{Fuc:4; Hex:5; HexNAc:4}
(Carbamidomethyl)-TITNDQ(Deamidation)IEVTN(HexNAc)ATELVQSSSTGR{Fuc:4; Hex:5; HexNAc:4}

>sp|AFG99160|A/Philippines/2/1982_43:66+{Fuc:4; Hex:6; HexNAc:5}
(Carbamidomethyl)-TITNDQ(Deamidation)IEVTN(HexNAc)ATELVQSSSTGR{Fuc:4; Hex:6; HexNAc:5}

>sp|AFG99160|A/Philippines/2/1982_43:66+{Fuc:4; Hex:7; HexNAc:7}
(Carbamidomethyl)-TITNDQ(Deamidation)IEVTN(HexNAc)ATELVQSSSTGR{Fuc:4; Hex:7; HexNAc:7}

>sp|AFG99160|A/Philippines/2/1982_43:66+{Fuc:4; Hex:8; HexNAc:5}
(Carbamidomethyl)-TITNDQ(Deamidation)IEVTN(HexNAc)ATELVQSSSTGR{Fuc:4; Hex:8; HexNAc:5}

>sp|AFG99160|A/Philippines/2/1982_43:66+{Fuc:5; Hex:5; HexNAc:4}
(Carbamidomethyl)-TITNDQ(Deamidation)IEVTN(HexNAc)ATELVQSSSTGR{Fuc:5; Hex:5; HexNAc:4}

>sp|AFG99160|A/Philippines/2/1982_43:66+{Fuc:5; Hex:9; HexNAc:6}
(Carbamidomethyl)-TITNDQ(Deamidation)IEVTN(HexNAc)ATELVQSSSTGR{Fuc:5; Hex:9; HexNAc:6}

>sp|AFG99160|A/Philippines/2/1982_43:66+{Fuc:6; Hex:15; HexNAc:14; NeuNAc:2}
(Carbamidomethyl)-TITNDQ(Deamidation)IEVTN(HexNAc)ATELVQSSSTGR{Fuc:6; Hex:15; HexNAc:14; NeuNAc:2}

>sp|AFG99160|A/Philippines/2/1982_43:66+{Fuc:7; Hex:6; HexNAc:5}
(Carbamidomethyl)-TITNDQ(Deamidation)IEVTN(HexNAc)ATELVQSSSTGR{Fuc:7; Hex:6; HexNAc:5}

>sp|AFG99160|A/Philippines/2/1982_43:66+{Hex:11; HexNAc:2}
(Carbamidomethyl)-TITNDQ(Deamidation)IEVTN(HexNAc)ATELVQSSSTGR{Hex:11; HexNAc:2}

>sp|AFG99160|A/Philippines/2/1982_43:66+{Hex:3; HexNAc:3; GalS(NAc):1}
(Carbamidomethyl)-TITNDQ(Deamidation)IEVTN(HexNAc)ATELVQSSSTGR{Hex:3; HexNAc:3; GalS(NAc):1}

>sp|AFG99160|A/Philippines/2/1982_43:66+{Hex:3; HexNAc:4; GalS(NAc):1}
(Carbamidomethyl)-TITNDQ(Deamidation)IEVTN(HexNAc)ATELVQSSSTGR{Hex:3; HexNAc:4; GalS(NAc):1}

>sp|AFG99160|A/Philippines/2/1982_43:66+{Hex:3; HexNAc:4; GalS(NAc):2}
(Carbamidomethyl)-TITNDQ(Deamidation)IEVTN(HexNAc)ATELVQSSSTGR{Hex:3; HexNAc:4; GalS(NAc):2}

>sp|AFG99160|A/Philippines/2/1982_43:66+{Hex:3; HexNAc:4; NeuNAc:2}
(Carbamidomethyl)-TITNDQ(Deamidation)IEVTN(HexNAc)ATELVQSSSTGR{Hex:3; HexNAc:4; NeuNAc:2}

>sp|AFG99160|A/Philippines/2/1982_43:66+{Hex:3; HexNAc:7}
(Carbamidomethyl)-TITNDQ(Deamidation)IEVTN(HexNAc)ATELVQSSSTGR{Hex:3; HexNAc:7}

>sp|AFG99160|A/Philippines/2/1982_43:66+{Hex:4; HexNAc:3; GalS(NAc):1}
(Carbamidomethyl)-TITNDQ(Deamidation)IEVTN(HexNAc)ATELVQSSSTGR{Hex:4; HexNAc:3; GalS(NAc):1}

>sp|AFG99160|A/Philippines/2/1982_43:66+{Hex:4; HexNAc:3; NeuNAc:1}
(Carbamidomethyl)-TITNDQ(Deamidation)IEVTN(HexNAc)ATELVQSSSTGR{Hex:4; HexNAc:3; NeuNAc:1}

>sp|AFG99160|A/Philippines/2/1982_43:66+{Hex:4; HexNAc:4; GalS(NAc):1}
(Carbamidomethyl)-TITNDQ(Deamidation)IEVTN(HexNAc)ATELVQSSSTGR{Hex:4; HexNAc:4; GalS(NAc):1}

>sp|AFG99160|A/Philippines/2/1982_43:66+{Hex:4; HexNAc:4; GalS:1; NeuNAc:1}
(Carbamidomethyl)-TITNDQ(Deamidation)IEVTN(HexNAc)ATELVQSSSTGR{Hex:4; HexNAc:4; GalS:1; NeuNAc:1}

>sp|AFG99160|A/Philippines/2/1982_43:66+{Hex:4; HexNAc:5; NeuNAc:1}
(Carbamidomethyl)-TITNDQ(Deamidation)IEVTN(HexNAc)ATELVQSSSTGR{Hex:4; HexNAc:5; NeuNAc:1}

>sp|AFG99160|A/Philippines/2/1982_43:66+{Hex:4; HexNAc:5; NeuNAc:2}
(Carbamidomethyl)-TITNDQ(Deamidation)IEVTN(HexNAc)ATELVQSSSTGR{Hex:4; HexNAc:5; NeuNAc:2}

>sp|AFG99160|A/Philippines/2/1982_43:66+{Hex:4; HexNAc:7}
(Carbamidomethyl)-TITNDQ(Deamidation)IEVTN(HexNAc)ATELVQSSSTGR{Hex:4; HexNAc:7}

>sp|AFG99160|A/Philippines/2/1982_43:66+{Hex:4; HexNAc:8}
(Carbamidomethyl)-TITNDQ(Deamidation)IEVTN(HexNAc)ATELVQSSSTGR{Hex:4; HexNAc:8}

>sp|AFG99160|A/Philippines/2/1982_43:66+{Hex:4; HexNAc:9}
(Carbamidomethyl)-TITNDQ(Deamidation)IEVTN(HexNAc)ATELVQSSSTGR{Hex:4; HexNAc:9}

>sp|AFG99160|A/Philippines/2/1982_43:66+{Hex:5; HexNAc:4; NeuNAc:1}
(Carbamidomethyl)-TITNDQ(Deamidation)IEVTN(HexNAc)ATELVQSSSTGR{Hex:5; HexNAc:4; NeuNAc:1}

>sp|AFG99160|A/Philippines/2/1982_43:66+{Hex:5; HexNAc:4; NeuNAc:2}
(Carbamidomethyl)-TITNDQ(Deamidation)IEVTN(HexNAc)ATELVQSSSTGR{Hex:5; HexNAc:4; NeuNAc:2}

>sp|AFG99160|A/Philippines/2/1982_43:66+{Hex:5; HexNAc:5; NeuNAc:1}
(Carbamidomethyl)-TITNDQ(Deamidation)IEVTN(HexNAc)ATELVQSSSTGR{Hex:5; HexNAc:5; NeuNAc:1}

>sp|AFG99160|A/Philippines/2/1982_43:66+{Hex:5; HexNAc:5; NeuNAc:2}
(Carbamidomethyl)-TITNDQ(Deamidation)IEVTN(HexNAc)ATELVQSSSTGR{Hex:5; HexNAc:5; NeuNAc:2}

>sp|AFG99160|A/Philippines/2/1982_43:66+{Hex:5; HexNAc:5}
(Carbamidomethyl)-TITNDQ(Deamidation)IEVTN(HexNAc)ATELVQSSSTGR{Hex:5; HexNAc:5}

>sp|AFG99160|A/Philippines/2/1982_43:66+{Hex:5; HexNAc:6}
(Carbamidomethyl)-TITNDQ(Deamidation)IEVTN(HexNAc)ATELVQSSSTGR{Hex:5; HexNAc:6}

>sp|AFG99160|A/Philippines/2/1982_43:66+{Hex:5; HexNAc:8}
(Carbamidomethyl)-TITNDQ(Deamidation)IEVTN(HexNAc)ATELVQSSSTGR{Hex:5; HexNAc:8}

>sp|AFG99160|A/Philippines/2/1982_43:66+{Hex:6; HexNAc:10}
(Carbamidomethyl)-TITNDQ(Deamidation)IEVTN(HexNAc)ATELVQSSSTGR{Hex:6; HexNAc:10}

>sp|AFG99160|A/Philippines/2/1982_43:66+{Hex:6; HexNAc:3; NeuNAc:1}
(Carbamidomethyl)-TITNDQ(Deamidation)IEVTN(HexNAc)ATELVQSSSTGR{Hex:6; HexNAc:3; NeuNAc:1}

>sp|AFG99160|A/Philippines/2/1982_43:66+{Hex:6; HexNAc:3}
(Carbamidomethyl)-TITNDQ(Deamidation)IEVTN(HexNAc)ATELVQSSSTGR{Hex:6; HexNAc:3}

>sp|AFG99160|A/Philippines/2/1982_43:66+{Hex:6; HexNAc:5; NeuNAc:2}
(Carbamidomethyl)-TITNDQ(Deamidation)IEVTN(HexNAc)ATELVQSSSTGR{Hex:6; HexNAc:5; NeuNAc:2}

>sp|AFG99160|A/Philippines/2/1982_43:66+{Hex:6; HexNAc:5}
(Carbamidomethyl)-TITNDQ(Deamidation)IEVTN(HexNAc)ATELVQSSSTGR{Hex:6; HexNAc:5}

>sp|AFG99160|A/Philippines/2/1982_43:66+{Hex:6; HexNAc:6}
(Carbamidomethyl)-TITNDQ(Deamidation)IEVTN(HexNAc)ATELVQSSSTGR{Hex:6; HexNAc:6}

>sp|AFG99160|A/Philippines/2/1982_43:66+{Hex:6; HexNAc:7}
(Carbamidomethyl)-TITNDQ(Deamidation)IEVTN(HexNAc)ATELVQSSSTGR{Hex:6; HexNAc:7}

>sp|AFG99160|A/Philippines/2/1982_43:66+{Hex:7; HexNAc:6}
(Carbamidomethyl)-TITNDQ(Deamidation)IEVTN(HexNAc)ATELVQSSSTGR{Hex:7; HexNAc:6}

>sp|AFG99160|A/Philippines/2/1982_43:66+{Hex:7; HexNAc:8}
(Carbamidomethyl)-TITNDQ(Deamidation)IEVTN(HexNAc)ATELVQSSSTGR{Hex:7; HexNAc:8}

>sp|AFG99160|A/Philippines/2/1982_43:66+{Hex:8; HexNAc:2}
(Carbamidomethyl)-TITNDQ(Deamidation)IEVTN(HexNAc)ATELVQSSSTGR{Hex:8; HexNAc:2}

>sp|AFG99160|A/Philippines/2/1982_43:66+{Hex:8; HexNAc:7; NeuNAc:1}
(Carbamidomethyl)-TITNDQ(Deamidation)IEVTN(HexNAc)ATELVQSSSTGR{Hex:8; HexNAc:7; NeuNAc:1}

>sp|AFG99160|A/Philippines/2/1982_43:66+{Hex:8; HexNAc:7}
(Carbamidomethyl)-TITNDQ(Deamidation)IEVTN(HexNAc)ATELVQSSSTGR{Hex:8; HexNAc:7}

>sp|AFG99160|A/Philippines/2/1982_43:66+{Fuc:1; Hex:3; HexNAc:4; GalS:1; GalS(NAc):1}
(Carbamidomethyl)-TITNDQIEVTN(HexNAc)ATELVQSSSTGR{Fuc:1; Hex:3; HexNAc:4; GalS:1; GalS(NAc):1}

>sp|AFG99160|A/Philippines/2/1982_43:66+{Fuc:1; Hex:3; HexNAc:4; NeuNAc:1}
(Carbamidomethyl)-TITNDQIEVTN(HexNAc)ATELVQSSSTGR{Fuc:1; Hex:3; HexNAc:4; NeuNAc:1}

>sp|AFG99160|A/Philippines/2/1982_43:66+{Fuc:1; Hex:3; HexNAc:6; NeuNAc:1}
(Carbamidomethyl)-TITNDQIEVTN(HexNAc)ATELVQSSSTGR{Fuc:1; Hex:3; HexNAc:6; NeuNAc:1}

>sp|AFG99160|A/Philippines/2/1982_43:66+{Fuc:1; Hex:4; HexNAc:3; GalS(NAc):1}
(Carbamidomethyl)-TITNDQIEVTN(HexNAc)ATELVQSSSTGR{Fuc:1; Hex:4; HexNAc:3; GalS(NAc):1}

>sp|AFG99160|A/Philippines/2/1982_43:66+{Fuc:1; Hex:4; HexNAc:4; GalS(NAc):1; NeuNAc:1}
(Carbamidomethyl)-TITNDQIEVTN(HexNAc)ATELVQSSSTGR{Fuc:1; Hex:4; HexNAc:4; GalS(NAc):1; NeuNAc:1}

>sp|AFG99160|A/Philippines/2/1982_43:66+{Fuc:1; Hex:4; HexNAc:4; GalS(NAc):1}
(Carbamidomethyl)-TITNDQIEVTN(HexNAc)ATELVQSSSTGR{Fuc:1; Hex:4; HexNAc:4; GalS(NAc):1}

>sp|AFG99160|A/Philippines/2/1982_43:66+{Fuc:1; Hex:4; HexNAc:4; NeuNAc:1}
(Carbamidomethyl)-TITNDQIEVTN(HexNAc)ATELVQSSSTGR{Fuc:1; Hex:4; HexNAc:4; NeuNAc:1}

>sp|AFG99160|A/Philippines/2/1982_43:66+{Fuc:1; Hex:4; HexNAc:5; NeuNAc:1}
(Carbamidomethyl)-TITNDQIEVTN(HexNAc)ATELVQSSSTGR{Fuc:1; Hex:4; HexNAc:5; NeuNAc:1}

>sp|AFG99160|A/Philippines/2/1982_43:66+{Fuc:1; Hex:4; HexNAc:9}
(Carbamidomethyl)-TITNDQIEVTN(HexNAc)ATELVQSSSTGR{Fuc:1; Hex:4; HexNAc:9}

>sp|AFG99160|A/Philippines/2/1982_43:66+{Fuc:1; Hex:5; HexNAc:4; NeuNAc:1; NeuNGc:1}
(Carbamidomethyl)-TITNDQIEVTN(HexNAc)ATELVQSSSTGR{Fuc:1; Hex:5; HexNAc:4; NeuNAc:1; NeuNGc:1}

>sp|AFG99160|A/Philippines/2/1982_43:66+{Fuc:1; Hex:5; HexNAc:4; NeuNAc:1}
(Carbamidomethyl)-TITNDQIEVTN(HexNAc)ATELVQSSSTGR{Fuc:1; Hex:5; HexNAc:4; NeuNAc:1}

>sp|AFG99160|A/Philippines/2/1982_43:66+{Fuc:1; Hex:5; HexNAc:4; NeuNAc:2}
(Carbamidomethyl)-TITNDQIEVTN(HexNAc)ATELVQSSSTGR{Fuc:1; Hex:5; HexNAc:4; NeuNAc:2}

>sp|AFG99160|A/Philippines/2/1982_43:66+{Fuc:1; Hex:5; HexNAc:4; NeuNGc:2}
(Carbamidomethyl)-TITNDQIEVTN(HexNAc)ATELVQSSSTGR{Fuc:1; Hex:5; HexNAc:4; NeuNGc:2}

>sp|AFG99160|A/Philippines/2/1982_43:66+{Fuc:1; Hex:5; HexNAc:5; NeuNAc:1}
(Carbamidomethyl)-TITNDQIEVTN(HexNAc)ATELVQSSSTGR{Fuc:1; Hex:5; HexNAc:5; NeuNAc:1}

>sp|AFG99160|A/Philippines/2/1982_43:66+{Fuc:1; Hex:5; HexNAc:5; NeuNAc:2}
(Carbamidomethyl)-TITNDQIEVTN(HexNAc)ATELVQSSSTGR{Fuc:1; Hex:5; HexNAc:5; NeuNAc:2}

>sp|AFG99160|A/Philippines/2/1982_43:66+{Fuc:1; Hex:6; HexNAc:3; NeuNAc:1}
(Carbamidomethyl)-TITNDQIEVTN(HexNAc)ATELVQSSSTGR{Fuc:1; Hex:6; HexNAc:3; NeuNAc:1}

>sp|AFG99160|A/Philippines/2/1982_43:66+{Fuc:1; Hex:6; HexNAc:4; NeuNAc:1}
(Carbamidomethyl)-TITNDQIEVTN(HexNAc)ATELVQSSSTGR{Fuc:1; Hex:6; HexNAc:4; NeuNAc:1}

>sp|AFG99160|A/Philippines/2/1982_43:66+{Fuc:1; Hex:6; HexNAc:4}
(Carbamidomethyl)-TITNDQIEVTN(HexNAc)ATELVQSSSTGR{Fuc:1; Hex:6; HexNAc:4}

>sp|AFG99160|A/Philippines/2/1982_43:66+{Fuc:1; Hex:6; HexNAc:5; NeuNAc:1}
(Carbamidomethyl)-TITNDQIEVTN(HexNAc)ATELVQSSSTGR{Fuc:1; Hex:6; HexNAc:5; NeuNAc:1}

>sp|AFG99160|A/Philippines/2/1982_43:66+{Fuc:1; Hex:6; HexNAc:5; NeuNAc:2}
(Carbamidomethyl)-TITNDQIEVTN(HexNAc)ATELVQSSSTGR{Fuc:1; Hex:6; HexNAc:5; NeuNAc:2}

>sp|AFG99160|A/Philippines/2/1982_43:66+{Fuc:1; Hex:6; HexNAc:5; NeuNAc:3}
(Carbamidomethyl)-TITNDQIEVTN(HexNAc)ATELVQSSSTGR{Fuc:1; Hex:6; HexNAc:5; NeuNAc:3}

>sp|AFG99160|A/Philippines/2/1982_43:66+{Fuc:1; Hex:6; HexNAc:6; NeuNAc:2}
(Carbamidomethyl)-TITNDQIEVTN(HexNAc)ATELVQSSSTGR{Fuc:1; Hex:6; HexNAc:6; NeuNAc:2}

>sp|AFG99160|A/Philippines/2/1982_43:66+{Fuc:1; Hex:6; HexNAc:7}
(Carbamidomethyl)-TITNDQIEVTN(HexNAc)ATELVQSSSTGR{Fuc:1; Hex:6; HexNAc:7}

>sp|AFG99160|A/Philippines/2/1982_43:66+{Fuc:1; Hex:7; HexNAc:2}
(Carbamidomethyl)-TITNDQIEVTN(HexNAc)ATELVQSSSTGR{Fuc:1; Hex:7; HexNAc:2}

>sp|AFG99160|A/Philippines/2/1982_43:66+{Fuc:1; Hex:7; HexNAc:4; NeuNAc:3}
(Carbamidomethyl)-TITNDQIEVTN(HexNAc)ATELVQSSSTGR{Fuc:1; Hex:7; HexNAc:4; NeuNAc:3}

>sp|AFG99160|A/Philippines/2/1982_43:66+{Fuc:1; Hex:7; HexNAc:5; NeuNAc:2}
(Carbamidomethyl)-TITNDQIEVTN(HexNAc)ATELVQSSSTGR{Fuc:1; Hex:7; HexNAc:5; NeuNAc:2}

>sp|AFG99160|A/Philippines/2/1982_43:66+{Fuc:1; Hex:7; HexNAc:6; NeuNAc:1}
(Carbamidomethyl)-TITNDQIEVTN(HexNAc)ATELVQSSSTGR{Fuc:1; Hex:7; HexNAc:6; NeuNAc:1}

>sp|AFG99160|A/Philippines/2/1982_43:66+{Fuc:1; Hex:7; HexNAc:6; NeuNAc:4}
(Carbamidomethyl)-TITNDQIEVTN(HexNAc)ATELVQSSSTGR{Fuc:1; Hex:7; HexNAc:6; NeuNAc:4}

>sp|AFG99160|A/Philippines/2/1982_43:66+{Fuc:1; Hex:7; HexNAc:9; NeuNAc:4}
(Carbamidomethyl)-TITNDQIEVTN(HexNAc)ATELVQSSSTGR{Fuc:1; Hex:7; HexNAc:9; NeuNAc:4}

>sp|AFG99160|A/Philippines/2/1982_43:66+{Fuc:1; Hex:8; HexNAc:7; NeuNAc:4}
(Carbamidomethyl)-TITNDQIEVTN(HexNAc)ATELVQSSSTGR{Fuc:1; Hex:8; HexNAc:7; NeuNAc:4}

>sp|AFG99160|A/Philippines/2/1982_43:66+{Fuc:1; Hex:8; HexNAc:7}
(Carbamidomethyl)-TITNDQIEVTN(HexNAc)ATELVQSSSTGR{Fuc:1; Hex:8; HexNAc:7}

>sp|AFG99160|A/Philippines/2/1982_43:66+{Fuc:1; Hex:9; HexNAc:8; NeuNAc:4}
(Carbamidomethyl)-TITNDQIEVTN(HexNAc)ATELVQSSSTGR{Fuc:1; Hex:9; HexNAc:8; NeuNAc:4}

>sp|AFG99160|A/Philippines/2/1982_43:66+{Fuc:2; Hex:4; HexNAc:5; NeuNAc:1}
(Carbamidomethyl)-TITNDQIEVTN(HexNAc)ATELVQSSSTGR{Fuc:2; Hex:4; HexNAc:5; NeuNAc:1}

>sp|AFG99160|A/Philippines/2/1982_43:66+{Fuc:2; Hex:5; HexNAc:4}
(Carbamidomethyl)-TITNDQIEVTN(HexNAc)ATELVQSSSTGR{Fuc:2; Hex:5; HexNAc:4}

>sp|AFG99160|A/Philippines/2/1982_43:66+{Fuc:2; Hex:6; HexNAc:3}
(Carbamidomethyl)-TITNDQIEVTN(HexNAc)ATELVQSSSTGR{Fuc:2; Hex:6; HexNAc:3}

>sp|AFG99160|A/Philippines/2/1982_43:66+{Fuc:2; Hex:6; HexNAc:4}
(Carbamidomethyl)-TITNDQIEVTN(HexNAc)ATELVQSSSTGR{Fuc:2; Hex:6; HexNAc:4}

>sp|AFG99160|A/Philippines/2/1982_43:66+{Fuc:2; Hex:6; HexNAc:5; Kdn:1}
(Carbamidomethyl)-TITNDQIEVTN(HexNAc)ATELVQSSSTGR{Fuc:2; Hex:6; HexNAc:5; Kdn:1}

>sp|AFG99160|A/Philippines/2/1982_43:66+{Fuc:2; Hex:6; HexNAc:5; NeuNAc:1}
(Carbamidomethyl)-TITNDQIEVTN(HexNAc)ATELVQSSSTGR{Fuc:2; Hex:6; HexNAc:5; NeuNAc:1}

>sp|AFG99160|A/Philippines/2/1982_43:66+{Fuc:2; Hex:6; HexNAc:5}
(Carbamidomethyl)-TITNDQIEVTN(HexNAc)ATELVQSSSTGR{Fuc:2; Hex:6; HexNAc:5}

>sp|AFG99160|A/Philippines/2/1982_43:66+{Fuc:3; Hex:4; HexNAc:3}
(Carbamidomethyl)-TITNDQIEVTN(HexNAc)ATELVQSSSTGR{Fuc:3; Hex:4; HexNAc:3}

>sp|AFG99160|A/Philippines/2/1982_43:66+{Fuc:3; Hex:4; HexNAc:5}
(Carbamidomethyl)-TITNDQIEVTN(HexNAc)ATELVQSSSTGR{Fuc:3; Hex:4; HexNAc:5}

>sp|AFG99160|A/Philippines/2/1982_43:66+{Fuc:3; Hex:5; HexNAc:3}
(Carbamidomethyl)-TITNDQIEVTN(HexNAc)ATELVQSSSTGR{Fuc:3; Hex:5; HexNAc:3}

>sp|AFG99160|A/Philippines/2/1982_43:66+{Fuc:3; Hex:5; HexNAc:4}
(Carbamidomethyl)-TITNDQIEVTN(HexNAc)ATELVQSSSTGR{Fuc:3; Hex:5; HexNAc:4}

>sp|AFG99160|A/Philippines/2/1982_43:66+{Fuc:3; Hex:5; HexNAc:5}
(Carbamidomethyl)-TITNDQIEVTN(HexNAc)ATELVQSSSTGR{Fuc:3; Hex:5; HexNAc:5}

>sp|AFG99160|A/Philippines/2/1982_43:66+{Fuc:3; Hex:6; HexNAc:3}
(Carbamidomethyl)-TITNDQIEVTN(HexNAc)ATELVQSSSTGR{Fuc:3; Hex:6; HexNAc:3}

>sp|AFG99160|A/Philippines/2/1982_43:66+{Fuc:3; Hex:6; HexNAc:4}
(Carbamidomethyl)-TITNDQIEVTN(HexNAc)ATELVQSSSTGR{Fuc:3; Hex:6; HexNAc:4}

>sp|AFG99160|A/Philippines/2/1982_43:66+{Fuc:3; Hex:6; HexNAc:5; NeuNAc:1}
(Carbamidomethyl)-TITNDQIEVTN(HexNAc)ATELVQSSSTGR{Fuc:3; Hex:6; HexNAc:5; NeuNAc:1}

>sp|AFG99160|A/Philippines/2/1982_43:66+{Fuc:3; Hex:6; HexNAc:5}
(Carbamidomethyl)-TITNDQIEVTN(HexNAc)ATELVQSSSTGR{Fuc:3; Hex:6; HexNAc:5}

>sp|AFG99160|A/Philippines/2/1982_43:66+{Fuc:4; Hex:5; HexNAc:4}
(Carbamidomethyl)-TITNDQIEVTN(HexNAc)ATELVQSSSTGR{Fuc:4; Hex:5; HexNAc:4}

>sp|AFG99160|A/Philippines/2/1982_43:66+{Fuc:4; Hex:7; HexNAc:6; NeuNAc:1}
(Carbamidomethyl)-TITNDQIEVTN(HexNAc)ATELVQSSSTGR{Fuc:4; Hex:7; HexNAc:6; NeuNAc:1}

>sp|AFG99160|A/Philippines/2/1982_43:66+{Fuc:4; Hex:7; HexNAc:6}
(Carbamidomethyl)-TITNDQIEVTN(HexNAc)ATELVQSSSTGR{Fuc:4; Hex:7; HexNAc:6}

>sp|AFG99160|A/Philippines/2/1982_43:66+{Fuc:4; Hex:8; HexNAc:5}
(Carbamidomethyl)-TITNDQIEVTN(HexNAc)ATELVQSSSTGR{Fuc:4; Hex:8; HexNAc:5}

>sp|AFG99160|A/Philippines/2/1982_43:66+{Fuc:5; Hex:15; HexNAc:14; NeuNAc:2}
(Carbamidomethyl)-TITNDQIEVTN(HexNAc)ATELVQSSSTGR{Fuc:5; Hex:15; HexNAc:14; NeuNAc:2}

>sp|AFG99160|A/Philippines/2/1982_43:66+{Fuc:5; Hex:5; HexNAc:4}
(Carbamidomethyl)-TITNDQIEVTN(HexNAc)ATELVQSSSTGR{Fuc:5; Hex:5; HexNAc:4}

>sp|AFG99160|A/Philippines/2/1982_43:66+{Fuc:5; Hex:9; HexNAc:6}
(Carbamidomethyl)-TITNDQIEVTN(HexNAc)ATELVQSSSTGR{Fuc:5; Hex:9; HexNAc:6}

>sp|AFG99160|A/Philippines/2/1982_43:66+{Hex:10; HexNAc:2}
(Carbamidomethyl)-TITNDQIEVTN(HexNAc)ATELVQSSSTGR{Hex:10; HexNAc:2}

>sp|AFG99160|A/Philippines/2/1982_43:66+{Hex:11; HexNAc:11; NeuNAc:1}
(Carbamidomethyl)-TITNDQIEVTN(HexNAc)ATELVQSSSTGR{Hex:11; HexNAc:11; NeuNAc:1}

>sp|AFG99160|A/Philippines/2/1982_43:66+{Hex:11; HexNAc:2}
(Carbamidomethyl)-TITNDQIEVTN(HexNAc)ATELVQSSSTGR{Hex:11; HexNAc:2}

>sp|AFG99160|A/Philippines/2/1982_43:66+{Hex:12; HexNAc:2}
(Carbamidomethyl)-TITNDQIEVTN(HexNAc)ATELVQSSSTGR{Hex:12; HexNAc:2}

>sp|AFG99160|A/Philippines/2/1982_43:66+{Hex:3; HexNAc:4; GalS(NAc):1}
(Carbamidomethyl)-TITNDQIEVTN(HexNAc)ATELVQSSSTGR{Hex:3; HexNAc:4; GalS(NAc):1}

>sp|AFG99160|A/Philippines/2/1982_43:66+{Hex:3; HexNAc:4; GalS(NAc):2}
(Carbamidomethyl)-TITNDQIEVTN(HexNAc)ATELVQSSSTGR{Hex:3; HexNAc:4; GalS(NAc):2}

>sp|AFG99160|A/Philippines/2/1982_43:66+{Hex:3; HexNAc:4; NeuNAc:2}
(Carbamidomethyl)-TITNDQIEVTN(HexNAc)ATELVQSSSTGR{Hex:3; HexNAc:4; NeuNAc:2}

>sp|AFG99160|A/Philippines/2/1982_43:66+{Hex:3; HexNAc:5}
(Carbamidomethyl)-TITNDQIEVTN(HexNAc)ATELVQSSSTGR{Hex:3; HexNAc:5}

>sp|AFG99160|A/Philippines/2/1982_43:66+{Hex:3; HexNAc:7}
(Carbamidomethyl)-TITNDQIEVTN(HexNAc)ATELVQSSSTGR{Hex:3; HexNAc:7}

>sp|AFG99160|A/Philippines/2/1982_43:66+{Hex:4; HexNAc:3}
(Carbamidomethyl)-TITNDQIEVTN(HexNAc)ATELVQSSSTGR{Hex:4; HexNAc:3}

>sp|AFG99160|A/Philippines/2/1982_43:66+{Hex:4; HexNAc:4; GalS(NAc):1; NeuNAc:1}
(Carbamidomethyl)-TITNDQIEVTN(HexNAc)ATELVQSSSTGR{Hex:4; HexNAc:4; GalS(NAc):1; NeuNAc:1}

>sp|AFG99160|A/Philippines/2/1982_43:66+{Hex:4; HexNAc:4; GalS(NAc):1}
(Carbamidomethyl)-TITNDQIEVTN(HexNAc)ATELVQSSSTGR{Hex:4; HexNAc:4; GalS(NAc):1}

>sp|AFG99160|A/Philippines/2/1982_43:66+{Hex:4; HexNAc:4; GalS:1; NeuNAc:1}
(Carbamidomethyl)-TITNDQIEVTN(HexNAc)ATELVQSSSTGR{Hex:4; HexNAc:4; GalS:1; NeuNAc:1}

>sp|AFG99160|A/Philippines/2/1982_43:66+{Hex:4; HexNAc:5; NeuNAc:1}
(Carbamidomethyl)-TITNDQIEVTN(HexNAc)ATELVQSSSTGR{Hex:4; HexNAc:5; NeuNAc:1}

>sp|AFG99160|A/Philippines/2/1982_43:66+{Hex:4; HexNAc:8}
(Carbamidomethyl)-TITNDQIEVTN(HexNAc)ATELVQSSSTGR{Hex:4; HexNAc:8}

>sp|AFG99160|A/Philippines/2/1982_43:66+{Hex:5; HexNAc:4; NeuNAc:2}
(Carbamidomethyl)-TITNDQIEVTN(HexNAc)ATELVQSSSTGR{Hex:5; HexNAc:4; NeuNAc:2}

>sp|AFG99160|A/Philippines/2/1982_43:66+{Hex:5; HexNAc:5; GalS:1; NeuNAc:1}
(Carbamidomethyl)-TITNDQIEVTN(HexNAc)ATELVQSSSTGR{Hex:5; HexNAc:5; GalS:1; NeuNAc:1}

>sp|AFG99160|A/Philippines/2/1982_43:66+{Hex:5; HexNAc:5; NeuNAc:1}
(Carbamidomethyl)-TITNDQIEVTN(HexNAc)ATELVQSSSTGR{Hex:5; HexNAc:5; NeuNAc:1}

>sp|AFG99160|A/Philippines/2/1982_43:66+{Hex:5; HexNAc:8}
(Carbamidomethyl)-TITNDQIEVTN(HexNAc)ATELVQSSSTGR{Hex:5; HexNAc:8}

>sp|AFG99160|A/Philippines/2/1982_43:66+{Hex:6; HexNAc:10}
(Carbamidomethyl)-TITNDQIEVTN(HexNAc)ATELVQSSSTGR{Hex:6; HexNAc:10}

>sp|AFG99160|A/Philippines/2/1982_43:66+{Hex:6; HexNAc:4}
(Carbamidomethyl)-TITNDQIEVTN(HexNAc)ATELVQSSSTGR{Hex:6; HexNAc:4}

>sp|AFG99160|A/Philippines/2/1982_43:66+{Hex:6; HexNAc:5; NeuNAc:3}
(Carbamidomethyl)-TITNDQIEVTN(HexNAc)ATELVQSSSTGR{Hex:6; HexNAc:5; NeuNAc:3}

>sp|AFG99160|A/Philippines/2/1982_43:66+{Hex:6; HexNAc:6; NeuNAc:2}
(Carbamidomethyl)-TITNDQIEVTN(HexNAc)ATELVQSSSTGR{Hex:6; HexNAc:6; NeuNAc:2}

>sp|AFG99160|A/Philippines/2/1982_43:66+{Hex:6; HexNAc:6}
(Carbamidomethyl)-TITNDQIEVTN(HexNAc)ATELVQSSSTGR{Hex:6; HexNAc:6}

>sp|AFG99160|A/Philippines/2/1982_43:66+{Hex:7; HexNAc:6}
(Carbamidomethyl)-TITNDQIEVTN(HexNAc)ATELVQSSSTGR{Hex:7; HexNAc:6}

>sp|AFG99160|A/Philippines/2/1982_43:66+{Hex:7; HexNAc:8}
(Carbamidomethyl)-TITNDQIEVTN(HexNAc)ATELVQSSSTGR{Hex:7; HexNAc:8}

>sp|AFG99160|A/Philippines/2/1982_43:66+{Hex:8; HexNAc:7; NeuNAc:1}
(Carbamidomethyl)-TITNDQIEVTN(HexNAc)ATELVQSSSTGR{Hex:8; HexNAc:7; NeuNAc:1}

>sp|AFG99160|A/Philippines/2/1982_43:66+{Xyl:1; Hex:3; HexNAc:2}
(Carbamidomethyl)-TITNDQIEVTN(HexNAc)ATELVQSSSTGR{Xyl:1; Hex:3; HexNAc:2}

>sp|AFG99160|A/Philippines/2/1982_176:189+{Fuc:1; Hex:10; HexNAc:9}
(Carbamidomethyl)-YPVLN(HexNAc)VTMPNN(Deamidation)GK{Fuc:1; Hex:10; HexNAc:9}

>sp|AFG99160|A/Philippines/2/1982_176:189+{Fuc:1; Hex:3; HexNAc:4; GalS(NAc):2}
(Carbamidomethyl)-YPVLN(HexNAc)VTMPNN(Deamidation)GK{Fuc:1; Hex:3; HexNAc:4; GalS(NAc):2}

>sp|AFG99160|A/Philippines/2/1982_176:189+{Fuc:1; Hex:3; HexNAc:6}
(Carbamidomethyl)-YPVLN(HexNAc)VTMPNN(Deamidation)GK{Fuc:1; Hex:3; HexNAc:6}

>sp|AFG99160|A/Philippines/2/1982_176:189+{Fuc:1; Hex:3; HexNAc:7}
(Carbamidomethyl)-YPVLN(HexNAc)VTMPNN(Deamidation)GK{Fuc:1; Hex:3; HexNAc:7}

>sp|AFG99160|A/Philippines/2/1982_176:189+{Fuc:1; Hex:3; HexNAc:8}
(Carbamidomethyl)-YPVLN(HexNAc)VTMPNN(Deamidation)GK{Fuc:1; Hex:3; HexNAc:8}

>sp|AFG99160|A/Philippines/2/1982_176:189+{Fuc:1; Hex:3; HexNAc:9}
(Carbamidomethyl)-YPVLN(HexNAc)VTMPNN(Deamidation)GK{Fuc:1; Hex:3; HexNAc:9}

>sp|AFG99160|A/Philippines/2/1982_176:189+{Fuc:1; Hex:4; HexNAc:3; GalS(NAc):1}
(Carbamidomethyl)-YPVLN(HexNAc)VTMPNN(Deamidation)GK{Fuc:1; Hex:4; HexNAc:3; GalS(NAc):1}

>sp|AFG99160|A/Philippines/2/1982_176:189+{Fuc:1; Hex:4; HexNAc:3}
(Carbamidomethyl)-YPVLN(HexNAc)VTMPNN(Deamidation)GK{Fuc:1; Hex:4; HexNAc:3}

>sp|AFG99160|A/Philippines/2/1982_176:189+{Fuc:1; Hex:4; HexNAc:5; NeuNAc:1}
(Carbamidomethyl)-YPVLN(HexNAc)VTMPNN(Deamidation)GK{Fuc:1; Hex:4; HexNAc:5; NeuNAc:1}

>sp|AFG99160|A/Philippines/2/1982_176:189+{Fuc:1; Hex:4; HexNAc:7}
(Carbamidomethyl)-YPVLN(HexNAc)VTMPNN(Deamidation)GK{Fuc:1; Hex:4; HexNAc:7}

>sp|AFG99160|A/Philippines/2/1982_176:189+{Fuc:1; Hex:4; HexNAc:9}
(Carbamidomethyl)-YPVLN(HexNAc)VTMPNN(Deamidation)GK{Fuc:1; Hex:4; HexNAc:9}

>sp|AFG99160|A/Philippines/2/1982_176:189+{Fuc:1; Hex:5; HexNAc:3; GalS(NAc):1}
(Carbamidomethyl)-YPVLN(HexNAc)VTMPNN(Deamidation)GK{Fuc:1; Hex:5; HexNAc:3; GalS(NAc):1}

>sp|AFG99160|A/Philippines/2/1982_176:189+{Fuc:1; Hex:5; HexNAc:4; NeuNAc:1}
(Carbamidomethyl)-YPVLN(HexNAc)VTMPNN(Deamidation)GK{Fuc:1; Hex:5; HexNAc:4; NeuNAc:1}

>sp|AFG99160|A/Philippines/2/1982_176:189+{Fuc:1; Hex:5; HexNAc:5; NeuNAc:2}
(Carbamidomethyl)-YPVLN(HexNAc)VTMPNN(Deamidation)GK{Fuc:1; Hex:5; HexNAc:5; NeuNAc:2}

>sp|AFG99160|A/Philippines/2/1982_176:189+{Fuc:1; Hex:5; HexNAc:5}
(Carbamidomethyl)-YPVLN(HexNAc)VTMPNN(Deamidation)GK{Fuc:1; Hex:5; HexNAc:5}

>sp|AFG99160|A/Philippines/2/1982_176:189+{Fuc:1; Hex:5; HexNAc:6; NeuNAc:3}
(Carbamidomethyl)-YPVLN(HexNAc)VTMPNN(Deamidation)GK{Fuc:1; Hex:5; HexNAc:6; NeuNAc:3}

>sp|AFG99160|A/Philippines/2/1982_176:189+{Fuc:1; Hex:5; HexNAc:6}
(Carbamidomethyl)-YPVLN(HexNAc)VTMPNN(Deamidation)GK{Fuc:1; Hex:5; HexNAc:6}

>sp|AFG99160|A/Philippines/2/1982_176:189+{Fuc:1; Hex:5; HexNAc:8}
(Carbamidomethyl)-YPVLN(HexNAc)VTMPNN(Deamidation)GK{Fuc:1; Hex:5; HexNAc:8}

>sp|AFG99160|A/Philippines/2/1982_176:189+{Fuc:1; Hex:6; HexNAc:3; NeuNAc:1}
(Carbamidomethyl)-YPVLN(HexNAc)VTMPNN(Deamidation)GK{Fuc:1; Hex:6; HexNAc:3; NeuNAc:1}

>sp|AFG99160|A/Philippines/2/1982_176:189+{Fuc:1; Hex:6; HexNAc:3}
(Carbamidomethyl)-YPVLN(HexNAc)VTMPNN(Deamidation)GK{Fuc:1; Hex:6; HexNAc:3}

>sp|AFG99160|A/Philippines/2/1982_176:189+{Fuc:1; Hex:6; HexNAc:5; NeuNAc:2}
(Carbamidomethyl)-YPVLN(HexNAc)VTMPNN(Deamidation)GK{Fuc:1; Hex:6; HexNAc:5; NeuNAc:2}

>sp|AFG99160|A/Philippines/2/1982_176:189+{Fuc:1; Hex:6; HexNAc:5; NeuNAc:3}
(Carbamidomethyl)-YPVLN(HexNAc)VTMPNN(Deamidation)GK{Fuc:1; Hex:6; HexNAc:5; NeuNAc:3}

>sp|AFG99160|A/Philippines/2/1982_176:189+{Fuc:1; Hex:6; HexNAc:5}
(Carbamidomethyl)-YPVLN(HexNAc)VTMPNN(Deamidation)GK{Fuc:1; Hex:6; HexNAc:5}

>sp|AFG99160|A/Philippines/2/1982_176:189+{Fuc:1; Hex:6; HexNAc:6; NeuNAc:3}
(Carbamidomethyl)-YPVLN(HexNAc)VTMPNN(Deamidation)GK{Fuc:1; Hex:6; HexNAc:6; NeuNAc:3}

>sp|AFG99160|A/Philippines/2/1982_176:189+{Fuc:1; Hex:6; HexNAc:6}
(Carbamidomethyl)-YPVLN(HexNAc)VTMPNN(Deamidation)GK{Fuc:1; Hex:6; HexNAc:6}

>sp|AFG99160|A/Philippines/2/1982_176:189+{Fuc:1; Hex:6; HexNAc:7; NeuNAc:4}
(Carbamidomethyl)-YPVLN(HexNAc)VTMPNN(Deamidation)GK{Fuc:1; Hex:6; HexNAc:7; NeuNAc:4}

>sp|AFG99160|A/Philippines/2/1982_176:189+{Fuc:1; Hex:7; HexNAc:10; NeuNAc:4}
(Carbamidomethyl)-YPVLN(HexNAc)VTMPNN(Deamidation)GK{Fuc:1; Hex:7; HexNAc:10; NeuNAc:4}

>sp|AFG99160|A/Philippines/2/1982_176:189+{Fuc:1; Hex:7; HexNAc:5; NeuNAc:2}
(Carbamidomethyl)-YPVLN(HexNAc)VTMPNN(Deamidation)GK{Fuc:1; Hex:7; HexNAc:5; NeuNAc:2}

>sp|AFG99160|A/Philippines/2/1982_176:189+{Fuc:1; Hex:7; HexNAc:6; NeuNAc:1}
(Carbamidomethyl)-YPVLN(HexNAc)VTMPNN(Deamidation)GK{Fuc:1; Hex:7; HexNAc:6; NeuNAc:1}

>sp|AFG99160|A/Philippines/2/1982_176:189+{Fuc:1; Hex:7; HexNAc:6; NeuNAc:4}
(Carbamidomethyl)-YPVLN(HexNAc)VTMPNN(Deamidation)GK{Fuc:1; Hex:7; HexNAc:6; NeuNAc:4}

>sp|AFG99160|A/Philippines/2/1982_176:189+{Fuc:1; Hex:7; HexNAc:6; NeuNGc:4}
(Carbamidomethyl)-YPVLN(HexNAc)VTMPNN(Deamidation)GK{Fuc:1; Hex:7; HexNAc:6; NeuNGc:4}

>sp|AFG99160|A/Philippines/2/1982_176:189+{Fuc:1; Hex:7; HexNAc:6}
(Carbamidomethyl)-YPVLN(HexNAc)VTMPNN(Deamidation)GK{Fuc:1; Hex:7; HexNAc:6}

>sp|AFG99160|A/Philippines/2/1982_176:189+{Fuc:1; Hex:7; HexNAc:7; NeuNAc:4}
(Carbamidomethyl)-YPVLN(HexNAc)VTMPNN(Deamidation)GK{Fuc:1; Hex:7; HexNAc:7; NeuNAc:4}

>sp|AFG99160|A/Philippines/2/1982_176:189+{Fuc:1; Hex:7; HexNAc:9; NeuNAc:4}
(Carbamidomethyl)-YPVLN(HexNAc)VTMPNN(Deamidation)GK{Fuc:1; Hex:7; HexNAc:9; NeuNAc:4}

>sp|AFG99160|A/Philippines/2/1982_176:189+{Fuc:1; Hex:9; HexNAc:6; NeuNAc:2}
(Carbamidomethyl)-YPVLN(HexNAc)VTMPNN(Deamidation)GK{Fuc:1; Hex:9; HexNAc:6; NeuNAc:2}

>sp|AFG99160|A/Philippines/2/1982_176:189+{Fuc:1; Hex:9; HexNAc:8}
(Carbamidomethyl)-YPVLN(HexNAc)VTMPNN(Deamidation)GK{Fuc:1; Hex:9; HexNAc:8}

>sp|AFG99160|A/Philippines/2/1982_176:189+{Fuc:2; Hex:3; HexNAc:3}
(Carbamidomethyl)-YPVLN(HexNAc)VTMPNN(Deamidation)GK{Fuc:2; Hex:3; HexNAc:3}

>sp|AFG99160|A/Philippines/2/1982_176:189+{Fuc:2; Hex:3; HexNAc:6}
(Carbamidomethyl)-YPVLN(HexNAc)VTMPNN(Deamidation)GK{Fuc:2; Hex:3; HexNAc:6}

>sp|AFG99160|A/Philippines/2/1982_176:189+{Fuc:2; Hex:4; HexNAc:4; NeuNAc:1}
(Carbamidomethyl)-YPVLN(HexNAc)VTMPNN(Deamidation)GK{Fuc:2; Hex:4; HexNAc:4; NeuNAc:1}

>sp|AFG99160|A/Philippines/2/1982_176:189+{Fuc:2; Hex:4; HexNAc:4}
(Carbamidomethyl)-YPVLN(HexNAc)VTMPNN(Deamidation)GK{Fuc:2; Hex:4; HexNAc:4}

>sp|AFG99160|A/Philippines/2/1982_176:189+{Fuc:2; Hex:4; HexNAc:5}
(Carbamidomethyl)-YPVLN(HexNAc)VTMPNN(Deamidation)GK{Fuc:2; Hex:4; HexNAc:5}

>sp|AFG99160|A/Philippines/2/1982_176:189+{Fuc:2; Hex:5; HexNAc:4; NeuNAc:1}
(Carbamidomethyl)-YPVLN(HexNAc)VTMPNN(Deamidation)GK{Fuc:2; Hex:5; HexNAc:4; NeuNAc:1}

>sp|AFG99160|A/Philippines/2/1982_176:189+{Fuc:2; Hex:5; HexNAc:5}
(Carbamidomethyl)-YPVLN(HexNAc)VTMPNN(Deamidation)GK{Fuc:2; Hex:5; HexNAc:5}

>sp|AFG99160|A/Philippines/2/1982_176:189+{Fuc:2; Hex:5; HexNAc:6}
(Carbamidomethyl)-YPVLN(HexNAc)VTMPNN(Deamidation)GK{Fuc:2; Hex:5; HexNAc:6}

>sp|AFG99160|A/Philippines/2/1982_176:189+{Fuc:2; Hex:6; HexNAc:3}
(Carbamidomethyl)-YPVLN(HexNAc)VTMPNN(Deamidation)GK{Fuc:2; Hex:6; HexNAc:3}

>sp|AFG99160|A/Philippines/2/1982_176:189+{Fuc:2; Hex:6; HexNAc:5; Kdn:1}
(Carbamidomethyl)-YPVLN(HexNAc)VTMPNN(Deamidation)GK{Fuc:2; Hex:6; HexNAc:5; Kdn:1}

>sp|AFG99160|A/Philippines/2/1982_176:189+{Fuc:2; Hex:7; HexNAc:6}
(Carbamidomethyl)-YPVLN(HexNAc)VTMPNN(Deamidation)GK{Fuc:2; Hex:7; HexNAc:6}

>sp|AFG99160|A/Philippines/2/1982_176:189+{Fuc:3; Hex:3; HexNAc:6}
(Carbamidomethyl)-YPVLN(HexNAc)VTMPNN(Deamidation)GK{Fuc:3; Hex:3; HexNAc:6}

>sp|AFG99160|A/Philippines/2/1982_176:189+{Fuc:3; Hex:4; HexNAc:3}
(Carbamidomethyl)-YPVLN(HexNAc)VTMPNN(Deamidation)GK{Fuc:3; Hex:4; HexNAc:3}

>sp|AFG99160|A/Philippines/2/1982_176:189+{Fuc:3; Hex:4; HexNAc:5}
(Carbamidomethyl)-YPVLN(HexNAc)VTMPNN(Deamidation)GK{Fuc:3; Hex:4; HexNAc:5}

>sp|AFG99160|A/Philippines/2/1982_176:189+{Fuc:3; Hex:5; HexNAc:3}
(Carbamidomethyl)-YPVLN(HexNAc)VTMPNN(Deamidation)GK{Fuc:3; Hex:5; HexNAc:3}

>sp|AFG99160|A/Philippines/2/1982_176:189+{Fuc:3; Hex:5; HexNAc:5}
(Carbamidomethyl)-YPVLN(HexNAc)VTMPNN(Deamidation)GK{Fuc:3; Hex:5; HexNAc:5}

>sp|AFG99160|A/Philippines/2/1982_176:189+{Fuc:3; Hex:6; HexNAc:3}
(Carbamidomethyl)-YPVLN(HexNAc)VTMPNN(Deamidation)GK{Fuc:3; Hex:6; HexNAc:3}

>sp|AFG99160|A/Philippines/2/1982_176:189+{Fuc:3; Hex:6; HexNAc:4}
(Carbamidomethyl)-YPVLN(HexNAc)VTMPNN(Deamidation)GK{Fuc:3; Hex:6; HexNAc:4}

>sp|AFG99160|A/Philippines/2/1982_176:189+{Fuc:3; Hex:6; HexNAc:5}
(Carbamidomethyl)-YPVLN(HexNAc)VTMPNN(Deamidation)GK{Fuc:3; Hex:6; HexNAc:5}

>sp|AFG99160|A/Philippines/2/1982_176:189+{Fuc:4; Hex:5; HexNAc:4}
(Carbamidomethyl)-YPVLN(HexNAc)VTMPNN(Deamidation)GK{Fuc:4; Hex:5; HexNAc:4}

>sp|AFG99160|A/Philippines/2/1982_176:189+{Fuc:4; Hex:6; HexNAc:5}
(Carbamidomethyl)-YPVLN(HexNAc)VTMPNN(Deamidation)GK{Fuc:4; Hex:6; HexNAc:5}

>sp|AFG99160|A/Philippines/2/1982_176:189+{Fuc:4; Hex:7; HexNAc:6}
(Carbamidomethyl)-YPVLN(HexNAc)VTMPNN(Deamidation)GK{Fuc:4; Hex:7; HexNAc:6}

>sp|AFG99160|A/Philippines/2/1982_176:189+{Fuc:4; Hex:7; HexNAc:7}
(Carbamidomethyl)-YPVLN(HexNAc)VTMPNN(Deamidation)GK{Fuc:4; Hex:7; HexNAc:7}

>sp|AFG99160|A/Philippines/2/1982_176:189+{Fuc:5; Hex:5; HexNAc:4}
(Carbamidomethyl)-YPVLN(HexNAc)VTMPNN(Deamidation)GK{Fuc:5; Hex:5; HexNAc:4}

>sp|AFG99160|A/Philippines/2/1982_176:189+{Fuc:5; Hex:9; HexNAc:6}
(Carbamidomethyl)-YPVLN(HexNAc)VTMPNN(Deamidation)GK{Fuc:5; Hex:9; HexNAc:6}

>sp|AFG99160|A/Philippines/2/1982_176:189+{Fuc:7; Hex:6; HexNAc:5}
(Carbamidomethyl)-YPVLN(HexNAc)VTMPNN(Deamidation)GK{Fuc:7; Hex:6; HexNAc:5}

>sp|AFG99160|A/Philippines/2/1982_176:189+{Hex:11; HexNAc:2}
(Carbamidomethyl)-YPVLN(HexNAc)VTMPNN(Deamidation)GK{Hex:11; HexNAc:2}

>sp|AFG99160|A/Philippines/2/1982_176:189+{Hex:12; HexNAc:2}
(Carbamidomethyl)-YPVLN(HexNAc)VTMPNN(Deamidation)GK{Hex:12; HexNAc:2}

>sp|AFG99160|A/Philippines/2/1982_176:189+{Hex:3; HexNAc:2}
(Carbamidomethyl)-YPVLN(HexNAc)VTMPNN(Deamidation)GK{Hex:3; HexNAc:2}

>sp|AFG99160|A/Philippines/2/1982_176:189+{Hex:3; HexNAc:4; GalS(NAc):2}
(Carbamidomethyl)-YPVLN(HexNAc)VTMPNN(Deamidation)GK{Hex:3; HexNAc:4; GalS(NAc):2}

>sp|AFG99160|A/Philippines/2/1982_176:189+{Hex:3; HexNAc:4; NeuNAc:1}
(Carbamidomethyl)-YPVLN(HexNAc)VTMPNN(Deamidation)GK{Hex:3; HexNAc:4; NeuNAc:1}

>sp|AFG99160|A/Philippines/2/1982_176:189+{Hex:3; HexNAc:8}
(Carbamidomethyl)-YPVLN(HexNAc)VTMPNN(Deamidation)GK{Hex:3; HexNAc:8}

>sp|AFG99160|A/Philippines/2/1982_176:189+{Hex:4; HexNAc:3; NeuNAc:1}
(Carbamidomethyl)-YPVLN(HexNAc)VTMPNN(Deamidation)GK{Hex:4; HexNAc:3; NeuNAc:1}

>sp|AFG99160|A/Philippines/2/1982_176:189+{Hex:4; HexNAc:3}
(Carbamidomethyl)-YPVLN(HexNAc)VTMPNN(Deamidation)GK{Hex:4; HexNAc:3}

>sp|AFG99160|A/Philippines/2/1982_176:189+{Hex:4; HexNAc:4; GalS(NAc):1; NeuNAc:1}
(Carbamidomethyl)-YPVLN(HexNAc)VTMPNN(Deamidation)GK{Hex:4; HexNAc:4; GalS(NAc):1; NeuNAc:1}

>sp|AFG99160|A/Philippines/2/1982_176:189+{Hex:4; HexNAc:4; GalS:1; NeuNAc:1}
(Carbamidomethyl)-YPVLN(HexNAc)VTMPNN(Deamidation)GK{Hex:4; HexNAc:4; GalS:1; NeuNAc:1}

>sp|AFG99160|A/Philippines/2/1982_176:189+{Hex:4; HexNAc:5; NeuNAc:1}
(Carbamidomethyl)-YPVLN(HexNAc)VTMPNN(Deamidation)GK{Hex:4; HexNAc:5; NeuNAc:1}

>sp|AFG99160|A/Philippines/2/1982_176:189+{Hex:4; HexNAc:5; NeuNAc:2}
(Carbamidomethyl)-YPVLN(HexNAc)VTMPNN(Deamidation)GK{Hex:4; HexNAc:5; NeuNAc:2}

>sp|AFG99160|A/Philippines/2/1982_176:189+{Hex:4; HexNAc:5}
(Carbamidomethyl)-YPVLN(HexNAc)VTMPNN(Deamidation)GK{Hex:4; HexNAc:5}

>sp|AFG99160|A/Philippines/2/1982_176:189+{Hex:4; HexNAc:6}
(Carbamidomethyl)-YPVLN(HexNAc)VTMPNN(Deamidation)GK{Hex:4; HexNAc:6}

>sp|AFG99160|A/Philippines/2/1982_176:189+{Hex:4; HexNAc:8}
(Carbamidomethyl)-YPVLN(HexNAc)VTMPNN(Deamidation)GK{Hex:4; HexNAc:8}

>sp|AFG99160|A/Philippines/2/1982_176:189+{Hex:4; HexNAc:9}
(Carbamidomethyl)-YPVLN(HexNAc)VTMPNN(Deamidation)GK{Hex:4; HexNAc:9}

>sp|AFG99160|A/Philippines/2/1982_176:189+{Hex:5; HexNAc:2}
(Carbamidomethyl)-YPVLN(HexNAc)VTMPNN(Deamidation)GK{Hex:5; HexNAc:2}

>sp|AFG99160|A/Philippines/2/1982_176:189+{Hex:5; HexNAc:3; NeuNAc:1}
(Carbamidomethyl)-YPVLN(HexNAc)VTMPNN(Deamidation)GK{Hex:5; HexNAc:3; NeuNAc:1}

>sp|AFG99160|A/Philippines/2/1982_176:189+{Hex:5; HexNAc:5; NeuNAc:1}
(Carbamidomethyl)-YPVLN(HexNAc)VTMPNN(Deamidation)GK{Hex:5; HexNAc:5; NeuNAc:1}

>sp|AFG99160|A/Philippines/2/1982_176:189+{Hex:5; HexNAc:5; NeuNAc:2}
(Carbamidomethyl)-YPVLN(HexNAc)VTMPNN(Deamidation)GK{Hex:5; HexNAc:5; NeuNAc:2}

>sp|AFG99160|A/Philippines/2/1982_176:189+{Hex:5; HexNAc:5}
(Carbamidomethyl)-YPVLN(HexNAc)VTMPNN(Deamidation)GK{Hex:5; HexNAc:5}

>sp|AFG99160|A/Philippines/2/1982_176:189+{Hex:6; HexNAc:4}
(Carbamidomethyl)-YPVLN(HexNAc)VTMPNN(Deamidation)GK{Hex:6; HexNAc:4}

>sp|AFG99160|A/Philippines/2/1982_176:189+{Hex:6; HexNAc:6; NeuNAc:2}
(Carbamidomethyl)-YPVLN(HexNAc)VTMPNN(Deamidation)GK{Hex:6; HexNAc:6; NeuNAc:2}

>sp|AFG99160|A/Philippines/2/1982_176:189+{Hex:6; HexNAc:6}
(Carbamidomethyl)-YPVLN(HexNAc)VTMPNN(Deamidation)GK{Hex:6; HexNAc:6}

>sp|AFG99160|A/Philippines/2/1982_176:189+{Hex:6; HexNAc:7}
(Carbamidomethyl)-YPVLN(HexNAc)VTMPNN(Deamidation)GK{Hex:6; HexNAc:7}

>sp|AFG99160|A/Philippines/2/1982_176:189+{Hex:7; HexNAc:6; NeuNAc:4}
(Carbamidomethyl)-YPVLN(HexNAc)VTMPNN(Deamidation)GK{Hex:7; HexNAc:6; NeuNAc:4}

>sp|AFG99160|A/Philippines/2/1982_176:189+{Hex:7; HexNAc:6}
(Carbamidomethyl)-YPVLN(HexNAc)VTMPNN(Deamidation)GK{Hex:7; HexNAc:6}

>sp|AFG99160|A/Philippines/2/1982_176:189+{Hex:8; HexNAc:7; NeuNAc:1}
(Carbamidomethyl)-YPVLN(HexNAc)VTMPNN(Deamidation)GK{Hex:8; HexNAc:7; NeuNAc:1}

>sp|AFG99160|A/Philippines/2/1982_176:189+{Hex:8; HexNAc:7}
(Carbamidomethyl)-YPVLN(HexNAc)VTMPNN(Deamidation)GK{Hex:8; HexNAc:7}

>sp|AFG99160|A/Philippines/2/1982_176:189+{Xyl:1; Hex:3; HexNAc:2}
(Carbamidomethyl)-YPVLN(HexNAc)VTMPNN(Deamidation)GK{Xyl:1; Hex:3; HexNAc:2}

>sp|AFG99160|A/Philippines/2/1982_176:189+{Fuc:1; Hex:3; HexNAc:4}
(Carbamidomethyl)-YPVLN(HexNAc)VTMPNNGK{Fuc:1; Hex:3; HexNAc:4}

>sp|AFG99160|A/Philippines/2/1982_176:189+{Fuc:1; Hex:3; HexNAc:6; NeuNAc:2}
(Carbamidomethyl)-YPVLN(HexNAc)VTMPNNGK{Fuc:1; Hex:3; HexNAc:6; NeuNAc:2}

>sp|AFG99160|A/Philippines/2/1982_176:189+{Fuc:1; Hex:3; HexNAc:7}
(Carbamidomethyl)-YPVLN(HexNAc)VTMPNNGK{Fuc:1; Hex:3; HexNAc:7}

>sp|AFG99160|A/Philippines/2/1982_176:189+{Fuc:1; Hex:3; HexNAc:8}
(Carbamidomethyl)-YPVLN(HexNAc)VTMPNNGK{Fuc:1; Hex:3; HexNAc:8}

>sp|AFG99160|A/Philippines/2/1982_176:189+{Fuc:1; Hex:4; HexNAc:3}
(Carbamidomethyl)-YPVLN(HexNAc)VTMPNNGK{Fuc:1; Hex:4; HexNAc:3}

>sp|AFG99160|A/Philippines/2/1982_176:189+{Fuc:1; Hex:4; HexNAc:4; NeuNAc:1}
(Carbamidomethyl)-YPVLN(HexNAc)VTMPNNGK{Fuc:1; Hex:4; HexNAc:4; NeuNAc:1}

>sp|AFG99160|A/Philippines/2/1982_176:189+{Fuc:1; Hex:4; HexNAc:5; NeuNAc:1}
(Carbamidomethyl)-YPVLN(HexNAc)VTMPNNGK{Fuc:1; Hex:4; HexNAc:5; NeuNAc:1}

>sp|AFG99160|A/Philippines/2/1982_176:189+{Fuc:1; Hex:4; HexNAc:5; NeuNAc:2}
(Carbamidomethyl)-YPVLN(HexNAc)VTMPNNGK{Fuc:1; Hex:4; HexNAc:5; NeuNAc:2}

>sp|AFG99160|A/Philippines/2/1982_176:189+{Fuc:1; Hex:4; HexNAc:7}
(Carbamidomethyl)-YPVLN(HexNAc)VTMPNNGK{Fuc:1; Hex:4; HexNAc:7}

>sp|AFG99160|A/Philippines/2/1982_176:189+{Fuc:1; Hex:4; HexNAc:9}
(Carbamidomethyl)-YPVLN(HexNAc)VTMPNNGK{Fuc:1; Hex:4; HexNAc:9}

>sp|AFG99160|A/Philippines/2/1982_176:189+{Fuc:1; Hex:5; HexNAc:2}
(Carbamidomethyl)-YPVLN(HexNAc)VTMPNNGK{Fuc:1; Hex:5; HexNAc:2}

>sp|AFG99160|A/Philippines/2/1982_176:189+{Fuc:1; Hex:5; HexNAc:4; NeuNAc:1}
(Carbamidomethyl)-YPVLN(HexNAc)VTMPNNGK{Fuc:1; Hex:5; HexNAc:4; NeuNAc:1}

>sp|AFG99160|A/Philippines/2/1982_176:189+{Fuc:1; Hex:5; HexNAc:5; NeuNAc:1}
(Carbamidomethyl)-YPVLN(HexNAc)VTMPNNGK{Fuc:1; Hex:5; HexNAc:5; NeuNAc:1}

>sp|AFG99160|A/Philippines/2/1982_176:189+{Fuc:1; Hex:5; HexNAc:8}
(Carbamidomethyl)-YPVLN(HexNAc)VTMPNNGK{Fuc:1; Hex:5; HexNAc:8}

>sp|AFG99160|A/Philippines/2/1982_176:189+{Fuc:1; Hex:6; HexNAc:3; NeuNAc:1}
(Carbamidomethyl)-YPVLN(HexNAc)VTMPNNGK{Fuc:1; Hex:6; HexNAc:3; NeuNAc:1}

>sp|AFG99160|A/Philippines/2/1982_176:189+{Fuc:1; Hex:6; HexNAc:3}
(Carbamidomethyl)-YPVLN(HexNAc)VTMPNNGK{Fuc:1; Hex:6; HexNAc:3}

>sp|AFG99160|A/Philippines/2/1982_176:189+{Fuc:1; Hex:6; HexNAc:4; NeuNAc:1}
(Carbamidomethyl)-YPVLN(HexNAc)VTMPNNGK{Fuc:1; Hex:6; HexNAc:4; NeuNAc:1}

>sp|AFG99160|A/Philippines/2/1982_176:189+{Fuc:1; Hex:6; HexNAc:5; NeuNAc:2}
(Carbamidomethyl)-YPVLN(HexNAc)VTMPNNGK{Fuc:1; Hex:6; HexNAc:5; NeuNAc:2}

>sp|AFG99160|A/Philippines/2/1982_176:189+{Fuc:1; Hex:6; HexNAc:5}
(Carbamidomethyl)-YPVLN(HexNAc)VTMPNNGK{Fuc:1; Hex:6; HexNAc:5}

>sp|AFG99160|A/Philippines/2/1982_176:189+{Fuc:1; Hex:6; HexNAc:6; NeuNAc:2}
(Carbamidomethyl)-YPVLN(HexNAc)VTMPNNGK{Fuc:1; Hex:6; HexNAc:6; NeuNAc:2}

>sp|AFG99160|A/Philippines/2/1982_176:189+{Fuc:1; Hex:6; HexNAc:6; NeuNAc:3}
(Carbamidomethyl)-YPVLN(HexNAc)VTMPNNGK{Fuc:1; Hex:6; HexNAc:6; NeuNAc:3}

>sp|AFG99160|A/Philippines/2/1982_176:189+{Fuc:1; Hex:6; HexNAc:7}
(Carbamidomethyl)-YPVLN(HexNAc)VTMPNNGK{Fuc:1; Hex:6; HexNAc:7}

>sp|AFG99160|A/Philippines/2/1982_176:189+{Fuc:1; Hex:7; HexNAc:10; NeuNAc:4}
(Carbamidomethyl)-YPVLN(HexNAc)VTMPNNGK{Fuc:1; Hex:7; HexNAc:10; NeuNAc:4}

>sp|AFG99160|A/Philippines/2/1982_176:189+{Fuc:1; Hex:7; HexNAc:5; NeuNAc:2}
(Carbamidomethyl)-YPVLN(HexNAc)VTMPNNGK{Fuc:1; Hex:7; HexNAc:5; NeuNAc:2}

>sp|AFG99160|A/Philippines/2/1982_176:189+{Fuc:1; Hex:7; HexNAc:6; NeuNAc:1}
(Carbamidomethyl)-YPVLN(HexNAc)VTMPNNGK{Fuc:1; Hex:7; HexNAc:6; NeuNAc:1}

>sp|AFG99160|A/Philippines/2/1982_176:189+{Fuc:1; Hex:7; HexNAc:6; NeuNAc:4}
(Carbamidomethyl)-YPVLN(HexNAc)VTMPNNGK{Fuc:1; Hex:7; HexNAc:6; NeuNAc:4}

>sp|AFG99160|A/Philippines/2/1982_176:189+{Fuc:1; Hex:7; HexNAc:6}
(Carbamidomethyl)-YPVLN(HexNAc)VTMPNNGK{Fuc:1; Hex:7; HexNAc:6}

>sp|AFG99160|A/Philippines/2/1982_176:189+{Fuc:1; Hex:7; HexNAc:7; NeuNAc:4}
(Carbamidomethyl)-YPVLN(HexNAc)VTMPNNGK{Fuc:1; Hex:7; HexNAc:7; NeuNAc:4}

>sp|AFG99160|A/Philippines/2/1982_176:189+{Fuc:1; Hex:7; HexNAc:7}
(Carbamidomethyl)-YPVLN(HexNAc)VTMPNNGK{Fuc:1; Hex:7; HexNAc:7}

>sp|AFG99160|A/Philippines/2/1982_176:189+{Fuc:1; Hex:7; HexNAc:9; NeuNAc:4}
(Carbamidomethyl)-YPVLN(HexNAc)VTMPNNGK{Fuc:1; Hex:7; HexNAc:9; NeuNAc:4}

>sp|AFG99160|A/Philippines/2/1982_176:189+{Fuc:1; Hex:8; HexNAc:7}
(Carbamidomethyl)-YPVLN(HexNAc)VTMPNNGK{Fuc:1; Hex:8; HexNAc:7}

>sp|AFG99160|A/Philippines/2/1982_176:189+{Fuc:1; Hex:9; HexNAc:6; NeuNAc:2}
(Carbamidomethyl)-YPVLN(HexNAc)VTMPNNGK{Fuc:1; Hex:9; HexNAc:6; NeuNAc:2}

>sp|AFG99160|A/Philippines/2/1982_176:189+{Fuc:1; Hex:9; HexNAc:8; NeuNAc:4}
(Carbamidomethyl)-YPVLN(HexNAc)VTMPNNGK{Fuc:1; Hex:9; HexNAc:8; NeuNAc:4}

>sp|AFG99160|A/Philippines/2/1982_176:189+{Fuc:2; Hex:3; HexNAc:3}
(Carbamidomethyl)-YPVLN(HexNAc)VTMPNNGK{Fuc:2; Hex:3; HexNAc:3}

>sp|AFG99160|A/Philippines/2/1982_176:189+{Fuc:2; Hex:3; HexNAc:6; NeuNAc:1}
(Carbamidomethyl)-YPVLN(HexNAc)VTMPNNGK{Fuc:2; Hex:3; HexNAc:6; NeuNAc:1}

>sp|AFG99160|A/Philippines/2/1982_176:189+{Fuc:2; Hex:4; HexNAc:3}
(Carbamidomethyl)-YPVLN(HexNAc)VTMPNNGK{Fuc:2; Hex:4; HexNAc:3}

>sp|AFG99160|A/Philippines/2/1982_176:189+{Fuc:2; Hex:4; HexNAc:4; NeuNAc:1}
(Carbamidomethyl)-YPVLN(HexNAc)VTMPNNGK{Fuc:2; Hex:4; HexNAc:4; NeuNAc:1}

>sp|AFG99160|A/Philippines/2/1982_176:189+{Fuc:2; Hex:4; HexNAc:4}
(Carbamidomethyl)-YPVLN(HexNAc)VTMPNNGK{Fuc:2; Hex:4; HexNAc:4}

>sp|AFG99160|A/Philippines/2/1982_176:189+{Fuc:2; Hex:5; HexNAc:5}
(Carbamidomethyl)-YPVLN(HexNAc)VTMPNNGK{Fuc:2; Hex:5; HexNAc:5}

>sp|AFG99160|A/Philippines/2/1982_176:189+{Fuc:2; Hex:5; HexNAc:6}
(Carbamidomethyl)-YPVLN(HexNAc)VTMPNNGK{Fuc:2; Hex:5; HexNAc:6}

>sp|AFG99160|A/Philippines/2/1982_176:189+{Fuc:2; Hex:6; HexNAc:5}
(Carbamidomethyl)-YPVLN(HexNAc)VTMPNNGK{Fuc:2; Hex:6; HexNAc:5}

>sp|AFG99160|A/Philippines/2/1982_176:189+{Fuc:2; Hex:7; HexNAc:6}
(Carbamidomethyl)-YPVLN(HexNAc)VTMPNNGK{Fuc:2; Hex:7; HexNAc:6}

>sp|AFG99160|A/Philippines/2/1982_176:189+{Fuc:3; Hex:5; HexNAc:3}
(Carbamidomethyl)-YPVLN(HexNAc)VTMPNNGK{Fuc:3; Hex:5; HexNAc:3}

>sp|AFG99160|A/Philippines/2/1982_176:189+{Fuc:3; Hex:6; HexNAc:3}
(Carbamidomethyl)-YPVLN(HexNAc)VTMPNNGK{Fuc:3; Hex:6; HexNAc:3}

>sp|AFG99160|A/Philippines/2/1982_176:189+{Fuc:3; Hex:6; HexNAc:4}
(Carbamidomethyl)-YPVLN(HexNAc)VTMPNNGK{Fuc:3; Hex:6; HexNAc:4}

>sp|AFG99160|A/Philippines/2/1982_176:189+{Fuc:3; Hex:6; HexNAc:5; NeuNAc:1}
(Carbamidomethyl)-YPVLN(HexNAc)VTMPNNGK{Fuc:3; Hex:6; HexNAc:5; NeuNAc:1}

>sp|AFG99160|A/Philippines/2/1982_176:189+{Fuc:3; Hex:6; HexNAc:5}
(Carbamidomethyl)-YPVLN(HexNAc)VTMPNNGK{Fuc:3; Hex:6; HexNAc:5}

>sp|AFG99160|A/Philippines/2/1982_176:189+{Fuc:4; Hex:7; HexNAc:6}
(Carbamidomethyl)-YPVLN(HexNAc)VTMPNNGK{Fuc:4; Hex:7; HexNAc:6}

>sp|AFG99160|A/Philippines/2/1982_176:189+{Fuc:4; Hex:7; HexNAc:7}
(Carbamidomethyl)-YPVLN(HexNAc)VTMPNNGK{Fuc:4; Hex:7; HexNAc:7}

>sp|AFG99160|A/Philippines/2/1982_176:189+{Fuc:5; Hex:5; HexNAc:4}
(Carbamidomethyl)-YPVLN(HexNAc)VTMPNNGK{Fuc:5; Hex:5; HexNAc:4}

>sp|AFG99160|A/Philippines/2/1982_176:189+{Fuc:7; Hex:6; HexNAc:5}
(Carbamidomethyl)-YPVLN(HexNAc)VTMPNNGK{Fuc:7; Hex:6; HexNAc:5}

>sp|AFG99160|A/Philippines/2/1982_176:189+{Hex:3; HexNAc:3; GalS(NAc):1}
(Carbamidomethyl)-YPVLN(HexNAc)VTMPNNGK{Hex:3; HexNAc:3; GalS(NAc):1}

>sp|AFG99160|A/Philippines/2/1982_176:189+{Hex:3; HexNAc:4; GalS(NAc):1}
(Carbamidomethyl)-YPVLN(HexNAc)VTMPNNGK{Hex:3; HexNAc:4; GalS(NAc):1}

>sp|AFG99160|A/Philippines/2/1982_176:189+{Hex:3; HexNAc:4; GalS(NAc):2}
(Carbamidomethyl)-YPVLN(HexNAc)VTMPNNGK{Hex:3; HexNAc:4; GalS(NAc):2}

>sp|AFG99160|A/Philippines/2/1982_176:189+{Hex:3; HexNAc:4}
(Carbamidomethyl)-YPVLN(HexNAc)VTMPNNGK{Hex:3; HexNAc:4}

>sp|AFG99160|A/Philippines/2/1982_176:189+{Hex:3; HexNAc:7}
(Carbamidomethyl)-YPVLN(HexNAc)VTMPNNGK{Hex:3; HexNAc:7}

>sp|AFG99160|A/Philippines/2/1982_176:189+{Hex:3; HexNAc:9}
(Carbamidomethyl)-YPVLN(HexNAc)VTMPNNGK{Hex:3; HexNAc:9}

>sp|AFG99160|A/Philippines/2/1982_176:189+{Hex:4; HexNAc:3; NeuNAc:1}
(Carbamidomethyl)-YPVLN(HexNAc)VTMPNNGK{Hex:4; HexNAc:3; NeuNAc:1}

>sp|AFG99160|A/Philippines/2/1982_176:189+{Hex:4; HexNAc:3}
(Carbamidomethyl)-YPVLN(HexNAc)VTMPNNGK{Hex:4; HexNAc:3}

>sp|AFG99160|A/Philippines/2/1982_176:189+{Hex:4; HexNAc:4; GalS(NAc):1; NeuNAc:1}
(Carbamidomethyl)-YPVLN(HexNAc)VTMPNNGK{Hex:4; HexNAc:4; GalS(NAc):1; NeuNAc:1}

>sp|AFG99160|A/Philippines/2/1982_176:189+{Hex:4; HexNAc:4; GalS:1; NeuNAc:1}
(Carbamidomethyl)-YPVLN(HexNAc)VTMPNNGK{Hex:4; HexNAc:4; GalS:1; NeuNAc:1}

>sp|AFG99160|A/Philippines/2/1982_176:189+{Hex:4; HexNAc:4; NeuNAc:1}
(Carbamidomethyl)-YPVLN(HexNAc)VTMPNNGK{Hex:4; HexNAc:4; NeuNAc:1}

>sp|AFG99160|A/Philippines/2/1982_176:189+{Hex:4; HexNAc:4}
(Carbamidomethyl)-YPVLN(HexNAc)VTMPNNGK{Hex:4; HexNAc:4}

>sp|AFG99160|A/Philippines/2/1982_176:189+{Hex:4; HexNAc:5; NeuNAc:1}
(Carbamidomethyl)-YPVLN(HexNAc)VTMPNNGK{Hex:4; HexNAc:5; NeuNAc:1}

>sp|AFG99160|A/Philippines/2/1982_176:189+{Hex:4; HexNAc:5; NeuNAc:2}
(Carbamidomethyl)-YPVLN(HexNAc)VTMPNNGK{Hex:4; HexNAc:5; NeuNAc:2}

>sp|AFG99160|A/Philippines/2/1982_176:189+{Hex:4; HexNAc:6}
(Carbamidomethyl)-YPVLN(HexNAc)VTMPNNGK{Hex:4; HexNAc:6}

>sp|AFG99160|A/Philippines/2/1982_176:189+{Hex:4; HexNAc:7}
(Carbamidomethyl)-YPVLN(HexNAc)VTMPNNGK{Hex:4; HexNAc:7}

>sp|AFG99160|A/Philippines/2/1982_176:189+{Hex:4; HexNAc:8}
(Carbamidomethyl)-YPVLN(HexNAc)VTMPNNGK{Hex:4; HexNAc:8}

>sp|AFG99160|A/Philippines/2/1982_176:189+{Hex:5; HexNAc:4; NeuNAc:1}
(Carbamidomethyl)-YPVLN(HexNAc)VTMPNNGK{Hex:5; HexNAc:4; NeuNAc:1}

>sp|AFG99160|A/Philippines/2/1982_176:189+{Hex:5; HexNAc:4; NeuNAc:2}
(Carbamidomethyl)-YPVLN(HexNAc)VTMPNNGK{Hex:5; HexNAc:4; NeuNAc:2}

>sp|AFG99160|A/Philippines/2/1982_176:189+{Hex:5; HexNAc:4}
(Carbamidomethyl)-YPVLN(HexNAc)VTMPNNGK{Hex:5; HexNAc:4}

>sp|AFG99160|A/Philippines/2/1982_176:189+{Hex:5; HexNAc:5; GalS:1; NeuNAc:1}
(Carbamidomethyl)-YPVLN(HexNAc)VTMPNNGK{Hex:5; HexNAc:5; GalS:1; NeuNAc:1}

>sp|AFG99160|A/Philippines/2/1982_176:189+{Hex:5; HexNAc:5; NeuNAc:1}
(Carbamidomethyl)-YPVLN(HexNAc)VTMPNNGK{Hex:5; HexNAc:5; NeuNAc:1}

>sp|AFG99160|A/Philippines/2/1982_176:189+{Hex:5; HexNAc:5; NeuNAc:2}
(Carbamidomethyl)-YPVLN(HexNAc)VTMPNNGK{Hex:5; HexNAc:5; NeuNAc:2}

>sp|AFG99160|A/Philippines/2/1982_176:189+{Hex:5; HexNAc:8}
(Carbamidomethyl)-YPVLN(HexNAc)VTMPNNGK{Hex:5; HexNAc:8}

>sp|AFG99160|A/Philippines/2/1982_176:189+{Hex:6; HexNAc:10}
(Carbamidomethyl)-YPVLN(HexNAc)VTMPNNGK{Hex:6; HexNAc:10}

>sp|AFG99160|A/Philippines/2/1982_176:189+{Hex:6; HexNAc:2}
(Carbamidomethyl)-YPVLN(HexNAc)VTMPNNGK{Hex:6; HexNAc:2}

>sp|AFG99160|A/Philippines/2/1982_176:189+{Hex:6; HexNAc:3}
(Carbamidomethyl)-YPVLN(HexNAc)VTMPNNGK{Hex:6; HexNAc:3}

>sp|AFG99160|A/Philippines/2/1982_176:189+{Hex:6; HexNAc:4}
(Carbamidomethyl)-YPVLN(HexNAc)VTMPNNGK{Hex:6; HexNAc:4}

>sp|AFG99160|A/Philippines/2/1982_176:189+{Hex:6; HexNAc:5; NeuNAc:3}
(Carbamidomethyl)-YPVLN(HexNAc)VTMPNNGK{Hex:6; HexNAc:5; NeuNAc:3}

>sp|AFG99160|A/Philippines/2/1982_176:189+{Hex:6; HexNAc:6; NeuNAc:2}
(Carbamidomethyl)-YPVLN(HexNAc)VTMPNNGK{Hex:6; HexNAc:6; NeuNAc:2}

>sp|AFG99160|A/Philippines/2/1982_176:189+{Hex:6; HexNAc:7}
(Carbamidomethyl)-YPVLN(HexNAc)VTMPNNGK{Hex:6; HexNAc:7}

>sp|AFG99160|A/Philippines/2/1982_176:189+{Hex:7; HexNAc:6; NeuNAc:4}
(Carbamidomethyl)-YPVLN(HexNAc)VTMPNNGK{Hex:7; HexNAc:6; NeuNAc:4}

>sp|AFG99160|A/Philippines/2/1982_176:189+{Hex:7; HexNAc:6}
(Carbamidomethyl)-YPVLN(HexNAc)VTMPNNGK{Hex:7; HexNAc:6}

>sp|AFG99160|A/Philippines/2/1982_176:189+{Hex:7; HexNAc:8}
(Carbamidomethyl)-YPVLN(HexNAc)VTMPNNGK{Hex:7; HexNAc:8}

>sp|AFG99160|A/Philippines/2/1982_176:189+{Hex:8; HexNAc:7}
(Carbamidomethyl)-YPVLN(HexNAc)VTMPNNGK{Hex:8; HexNAc:7}

>sp|AFG99160|A/Philippines/2/1982_176:189+{Xyl:1; Fuc:1; Hex:3; HexNAc:2}
(Carbamidomethyl)-YPVLN(HexNAc)VTMPNNGK{Xyl:1; Fuc:1; Hex:3; HexNAc:2}

>sp|AFG99160|A/Philippines/2/1982_78:99+{Fuc:1; Hex:3; HexNAc:2}
(Carbamyl)-N(HexNAc)C(Carbamidomethyl)TLIDALLGDPHC(Carbamidomethyl)DGFQNEK{Fuc:1; Hex:3; HexNAc:2}

>sp|AFG99160|A/Philippines/2/1982_78:99+{Fuc:1; Hex:3; HexNAc:4; GalS(NAc):1}
(Carbamyl)-N(HexNAc)C(Carbamidomethyl)TLIDALLGDPHC(Carbamidomethyl)DGFQNEK{Fuc:1; Hex:3; HexNAc:4; GalS(NAc):1}

>sp|AFG99160|A/Philippines/2/1982_78:99+{Fuc:1; Hex:3; HexNAc:4; NeuNAc:1}
(Carbamyl)-N(HexNAc)C(Carbamidomethyl)TLIDALLGDPHC(Carbamidomethyl)DGFQNEK{Fuc:1; Hex:3; HexNAc:4; NeuNAc:1}

>sp|AFG99160|A/Philippines/2/1982_78:99+{Fuc:1; Hex:3; HexNAc:6; NeuNAc:1}
(Carbamyl)-N(HexNAc)C(Carbamidomethyl)TLIDALLGDPHC(Carbamidomethyl)DGFQNEK{Fuc:1; Hex:3; HexNAc:6; NeuNAc:1}

>sp|AFG99160|A/Philippines/2/1982_78:99+{Fuc:1; Hex:3; HexNAc:7}
(Carbamyl)-N(HexNAc)C(Carbamidomethyl)TLIDALLGDPHC(Carbamidomethyl)DGFQNEK{Fuc:1; Hex:3; HexNAc:7}

>sp|AFG99160|A/Philippines/2/1982_78:99+{Fuc:1; Hex:3; HexNAc:8}
(Carbamyl)-N(HexNAc)C(Carbamidomethyl)TLIDALLGDPHC(Carbamidomethyl)DGFQNEK{Fuc:1; Hex:3; HexNAc:8}

>sp|AFG99160|A/Philippines/2/1982_78:99+{Fuc:1; Hex:4; HexNAc:3; GalS(NAc):1}
(Carbamyl)-N(HexNAc)C(Carbamidomethyl)TLIDALLGDPHC(Carbamidomethyl)DGFQNEK{Fuc:1; Hex:4; HexNAc:3; GalS(NAc):1}

>sp|AFG99160|A/Philippines/2/1982_78:99+{Fuc:1; Hex:4; HexNAc:3; NeuNAc:1}
(Carbamyl)-N(HexNAc)C(Carbamidomethyl)TLIDALLGDPHC(Carbamidomethyl)DGFQNEK{Fuc:1; Hex:4; HexNAc:3; NeuNAc:1}

>sp|AFG99160|A/Philippines/2/1982_78:99+{Fuc:1; Hex:4; HexNAc:3}
(Carbamyl)-N(HexNAc)C(Carbamidomethyl)TLIDALLGDPHC(Carbamidomethyl)DGFQNEK{Fuc:1; Hex:4; HexNAc:3}

>sp|AFG99160|A/Philippines/2/1982_78:99+{Fuc:1; Hex:4; HexNAc:4; GalS(NAc):1}
(Carbamyl)-N(HexNAc)C(Carbamidomethyl)TLIDALLGDPHC(Carbamidomethyl)DGFQNEK{Fuc:1; Hex:4; HexNAc:4; GalS(NAc):1}

>sp|AFG99160|A/Philippines/2/1982_78:99+{Fuc:1; Hex:4; HexNAc:4; NeuNAc:1}
(Carbamyl)-N(HexNAc)C(Carbamidomethyl)TLIDALLGDPHC(Carbamidomethyl)DGFQNEK{Fuc:1; Hex:4; HexNAc:4; NeuNAc:1}

>sp|AFG99160|A/Philippines/2/1982_78:99+{Fuc:1; Hex:4; HexNAc:5; NeuNAc:1}
(Carbamyl)-N(HexNAc)C(Carbamidomethyl)TLIDALLGDPHC(Carbamidomethyl)DGFQNEK{Fuc:1; Hex:4; HexNAc:5; NeuNAc:1}

>sp|AFG99160|A/Philippines/2/1982_78:99+{Fuc:1; Hex:4; HexNAc:5; NeuNAc:2}
(Carbamyl)-N(HexNAc)C(Carbamidomethyl)TLIDALLGDPHC(Carbamidomethyl)DGFQNEK{Fuc:1; Hex:4; HexNAc:5; NeuNAc:2}

>sp|AFG99160|A/Philippines/2/1982_78:99+{Fuc:1; Hex:4; HexNAc:5}
(Carbamyl)-N(HexNAc)C(Carbamidomethyl)TLIDALLGDPHC(Carbamidomethyl)DGFQNEK{Fuc:1; Hex:4; HexNAc:5}

>sp|AFG99160|A/Philippines/2/1982_78:99+{Fuc:1; Hex:5; HexNAc:2}
(Carbamyl)-N(HexNAc)C(Carbamidomethyl)TLIDALLGDPHC(Carbamidomethyl)DGFQNEK{Fuc:1; Hex:5; HexNAc:2}

>sp|AFG99160|A/Philippines/2/1982_78:99+{Fuc:1; Hex:5; HexNAc:3; GalS(NAc):1}
(Carbamyl)-N(HexNAc)C(Carbamidomethyl)TLIDALLGDPHC(Carbamidomethyl)DGFQNEK{Fuc:1; Hex:5; HexNAc:3; GalS(NAc):1}

>sp|AFG99160|A/Philippines/2/1982_78:99+{Fuc:1; Hex:5; HexNAc:3}
(Carbamyl)-N(HexNAc)C(Carbamidomethyl)TLIDALLGDPHC(Carbamidomethyl)DGFQNEK{Fuc:1; Hex:5; HexNAc:3}

>sp|AFG99160|A/Philippines/2/1982_78:99+{Fuc:1; Hex:5; HexNAc:4; NeuNAc:1}
(Carbamyl)-N(HexNAc)C(Carbamidomethyl)TLIDALLGDPHC(Carbamidomethyl)DGFQNEK{Fuc:1; Hex:5; HexNAc:4; NeuNAc:1}

>sp|AFG99160|A/Philippines/2/1982_78:99+{Fuc:1; Hex:5; HexNAc:4}
(Carbamyl)-N(HexNAc)C(Carbamidomethyl)TLIDALLGDPHC(Carbamidomethyl)DGFQNEK{Fuc:1; Hex:5; HexNAc:4}

>sp|AFG99160|A/Philippines/2/1982_78:99+{Fuc:1; Hex:5; HexNAc:5; NeuNAc:1}
(Carbamyl)-N(HexNAc)C(Carbamidomethyl)TLIDALLGDPHC(Carbamidomethyl)DGFQNEK{Fuc:1; Hex:5; HexNAc:5; NeuNAc:1}

>sp|AFG99160|A/Philippines/2/1982_78:99+{Fuc:1; Hex:5; HexNAc:5; NeuNAc:2}
(Carbamyl)-N(HexNAc)C(Carbamidomethyl)TLIDALLGDPHC(Carbamidomethyl)DGFQNEK{Fuc:1; Hex:5; HexNAc:5; NeuNAc:2}

>sp|AFG99160|A/Philippines/2/1982_78:99+{Fuc:1; Hex:5; HexNAc:5}
(Carbamyl)-N(HexNAc)C(Carbamidomethyl)TLIDALLGDPHC(Carbamidomethyl)DGFQNEK{Fuc:1; Hex:5; HexNAc:5}

>sp|AFG99160|A/Philippines/2/1982_78:99+{Fuc:1; Hex:5; HexNAc:6}
(Carbamyl)-N(HexNAc)C(Carbamidomethyl)TLIDALLGDPHC(Carbamidomethyl)DGFQNEK{Fuc:1; Hex:5; HexNAc:6}

>sp|AFG99160|A/Philippines/2/1982_78:99+{Fuc:1; Hex:5; HexNAc:8}
(Carbamyl)-N(HexNAc)C(Carbamidomethyl)TLIDALLGDPHC(Carbamidomethyl)DGFQNEK{Fuc:1; Hex:5; HexNAc:8}

>sp|AFG99160|A/Philippines/2/1982_78:99+{Fuc:1; Hex:6; HexNAc:2}
(Carbamyl)-N(HexNAc)C(Carbamidomethyl)TLIDALLGDPHC(Carbamidomethyl)DGFQNEK{Fuc:1; Hex:6; HexNAc:2}

>sp|AFG99160|A/Philippines/2/1982_78:99+{Fuc:1; Hex:6; HexNAc:3; NeuNAc:1}
(Carbamyl)-N(HexNAc)C(Carbamidomethyl)TLIDALLGDPHC(Carbamidomethyl)DGFQNEK{Fuc:1; Hex:6; HexNAc:3; NeuNAc:1}

>sp|AFG99160|A/Philippines/2/1982_78:99+{Fuc:1; Hex:6; HexNAc:3}
(Carbamyl)-N(HexNAc)C(Carbamidomethyl)TLIDALLGDPHC(Carbamidomethyl)DGFQNEK{Fuc:1; Hex:6; HexNAc:3}

>sp|AFG99160|A/Philippines/2/1982_78:99+{Fuc:1; Hex:6; HexNAc:4; NeuNAc:1}
(Carbamyl)-N(HexNAc)C(Carbamidomethyl)TLIDALLGDPHC(Carbamidomethyl)DGFQNEK{Fuc:1; Hex:6; HexNAc:4; NeuNAc:1}

>sp|AFG99160|A/Philippines/2/1982_78:99+{Fuc:1; Hex:6; HexNAc:4}
(Carbamyl)-N(HexNAc)C(Carbamidomethyl)TLIDALLGDPHC(Carbamidomethyl)DGFQNEK{Fuc:1; Hex:6; HexNAc:4}

>sp|AFG99160|A/Philippines/2/1982_78:99+{Fuc:1; Hex:6; HexNAc:5; NeuNAc:1}
(Carbamyl)-N(HexNAc)C(Carbamidomethyl)TLIDALLGDPHC(Carbamidomethyl)DGFQNEK{Fuc:1; Hex:6; HexNAc:5; NeuNAc:1}

>sp|AFG99160|A/Philippines/2/1982_78:99+{Fuc:1; Hex:6; HexNAc:6; NeuNAc:3}
(Carbamyl)-N(HexNAc)C(Carbamidomethyl)TLIDALLGDPHC(Carbamidomethyl)DGFQNEK{Fuc:1; Hex:6; HexNAc:6; NeuNAc:3}

>sp|AFG99160|A/Philippines/2/1982_78:99+{Fuc:1; Hex:6; HexNAc:6}
(Carbamyl)-N(HexNAc)C(Carbamidomethyl)TLIDALLGDPHC(Carbamidomethyl)DGFQNEK{Fuc:1; Hex:6; HexNAc:6}

>sp|AFG99160|A/Philippines/2/1982_78:99+{Fuc:1; Hex:6; HexNAc:7}
(Carbamyl)-N(HexNAc)C(Carbamidomethyl)TLIDALLGDPHC(Carbamidomethyl)DGFQNEK{Fuc:1; Hex:6; HexNAc:7}

>sp|AFG99160|A/Philippines/2/1982_78:99+{Fuc:1; Hex:7; HexNAc:2}
(Carbamyl)-N(HexNAc)C(Carbamidomethyl)TLIDALLGDPHC(Carbamidomethyl)DGFQNEK{Fuc:1; Hex:7; HexNAc:2}

>sp|AFG99160|A/Philippines/2/1982_78:99+{Fuc:1; Hex:7; HexNAc:6; NeuNAc:1}
(Carbamyl)-N(HexNAc)C(Carbamidomethyl)TLIDALLGDPHC(Carbamidomethyl)DGFQNEK{Fuc:1; Hex:7; HexNAc:6; NeuNAc:1}

>sp|AFG99160|A/Philippines/2/1982_78:99+{Fuc:1; Hex:7; HexNAc:6}
(Carbamyl)-N(HexNAc)C(Carbamidomethyl)TLIDALLGDPHC(Carbamidomethyl)DGFQNEK{Fuc:1; Hex:7; HexNAc:6}

>sp|AFG99160|A/Philippines/2/1982_78:99+{Fuc:1; Hex:7; HexNAc:7; NeuNAc:2}
(Carbamyl)-N(HexNAc)C(Carbamidomethyl)TLIDALLGDPHC(Carbamidomethyl)DGFQNEK{Fuc:1; Hex:7; HexNAc:7; NeuNAc:2}

>sp|AFG99160|A/Philippines/2/1982_78:99+{Fuc:1; Hex:7; HexNAc:9; NeuNAc:4}
(Carbamyl)-N(HexNAc)C(Carbamidomethyl)TLIDALLGDPHC(Carbamidomethyl)DGFQNEK{Fuc:1; Hex:7; HexNAc:9; NeuNAc:4}

>sp|AFG99160|A/Philippines/2/1982_78:99+{Fuc:1; Hex:9; HexNAc:8; NeuNAc:4}
(Carbamyl)-N(HexNAc)C(Carbamidomethyl)TLIDALLGDPHC(Carbamidomethyl)DGFQNEK{Fuc:1; Hex:9; HexNAc:8; NeuNAc:4}

>sp|AFG99160|A/Philippines/2/1982_78:99+{Fuc:2; Hex:3; HexNAc:6; NeuNAc:1}
(Carbamyl)-N(HexNAc)C(Carbamidomethyl)TLIDALLGDPHC(Carbamidomethyl)DGFQNEK{Fuc:2; Hex:3; HexNAc:6; NeuNAc:1}

>sp|AFG99160|A/Philippines/2/1982_78:99+{Fuc:2; Hex:3; HexNAc:6}
(Carbamyl)-N(HexNAc)C(Carbamidomethyl)TLIDALLGDPHC(Carbamidomethyl)DGFQNEK{Fuc:2; Hex:3; HexNAc:6}

>sp|AFG99160|A/Philippines/2/1982_78:99+{Fuc:2; Hex:4; HexNAc:3}
(Carbamyl)-N(HexNAc)C(Carbamidomethyl)TLIDALLGDPHC(Carbamidomethyl)DGFQNEK{Fuc:2; Hex:4; HexNAc:3}

>sp|AFG99160|A/Philippines/2/1982_78:99+{Fuc:2; Hex:4; HexNAc:4; NeuNAc:1}
(Carbamyl)-N(HexNAc)C(Carbamidomethyl)TLIDALLGDPHC(Carbamidomethyl)DGFQNEK{Fuc:2; Hex:4; HexNAc:4; NeuNAc:1}
[truncated: 4,150,266 more chars]
