# Supplementary material for: Integrated Omics and Computational Glycobiology Reveal Structural Basis for Influenza A Virus Glycan Microheterogeneity and Host Interactions
Source: Mol Cell Proteomics. 2016 Mar 16;15(6):1895–912. doi: 10.1074/mcp.M116.058016 (PMC5083086; doi:10.1074/mcp.M116.058016)
Supplement: Supplemental Data [file 10.1074_M116.058016_mcp.M116.058016-4.zip › Protein_and_peptide_sequences/phil-bs-glycopeptides.fa]

>sp|AAC79579|A/reassortant/BS(Philippines/2/1982_109:141+{Fuc:1; Hex:10; HexNAc:9}
SLVASSGTLEFINEGFN(HexNAc)WTGVTQSGGSYTC(Carbamidomethyl)K(Carboxylation)R{Fuc:1; Hex:10; HexNAc:9}

>sp|AAC79579|A/reassortant/BS(Philippines/2/1982_109:141+{Fuc:1; Hex:3; HexNAc:3; GalS(NAc):1}
SLVASSGTLEFINEGFN(HexNAc)WTGVTQSGGSYTC(Carbamidomethyl)K(Carboxylation)R{Fuc:1; Hex:3; HexNAc:3; GalS(NAc):1}

>sp|AAC79579|A/reassortant/BS(Philippines/2/1982_109:141+{Fuc:1; Hex:3; HexNAc:3}
SLVASSGTLEFINEGFN(HexNAc)WTGVTQSGGSYTC(Carbamidomethyl)K(Carboxylation)R{Fuc:1; Hex:3; HexNAc:3}

>sp|AAC79579|A/reassortant/BS(Philippines/2/1982_109:141+{Fuc:1; Hex:3; HexNAc:4; GalS(NAc):1}
SLVASSGTLEFINEGFN(HexNAc)WTGVTQSGGSYTC(Carbamidomethyl)K(Carboxylation)R{Fuc:1; Hex:3; HexNAc:4; GalS(NAc):1}

>sp|AAC79579|A/reassortant/BS(Philippines/2/1982_109:141+{Fuc:1; Hex:3; HexNAc:4; GalS(NAc):2}
SLVASSGTLEFINEGFN(HexNAc)WTGVTQSGGSYTC(Carbamidomethyl)K(Carboxylation)R{Fuc:1; Hex:3; HexNAc:4; GalS(NAc):2}

>sp|AAC79579|A/reassortant/BS(Philippines/2/1982_109:141+{Fuc:1; Hex:3; HexNAc:4; GalS:1; GalS(NAc):1}
SLVASSGTLEFINEGFN(HexNAc)WTGVTQSGGSYTC(Carbamidomethyl)K(Carboxylation)R{Fuc:1; Hex:3; HexNAc:4; GalS:1; GalS(NAc):1}

>sp|AAC79579|A/reassortant/BS(Philippines/2/1982_109:141+{Fuc:1; Hex:3; HexNAc:4}
SLVASSGTLEFINEGFN(HexNAc)WTGVTQSGGSYTC(Carbamidomethyl)K(Carboxylation)R{Fuc:1; Hex:3; HexNAc:4}

>sp|AAC79579|A/reassortant/BS(Philippines/2/1982_109:141+{Fuc:1; Hex:3; HexNAc:5}
SLVASSGTLEFINEGFN(HexNAc)WTGVTQSGGSYTC(Carbamidomethyl)K(Carboxylation)R{Fuc:1; Hex:3; HexNAc:5}

>sp|AAC79579|A/reassortant/BS(Philippines/2/1982_109:141+{Fuc:1; Hex:3; HexNAc:6; NeuNAc:2}
SLVASSGTLEFINEGFN(HexNAc)WTGVTQSGGSYTC(Carbamidomethyl)K(Carboxylation)R{Fuc:1; Hex:3; HexNAc:6; NeuNAc:2}

>sp|AAC79579|A/reassortant/BS(Philippines/2/1982_109:141+{Fuc:1; Hex:3; HexNAc:6}
SLVASSGTLEFINEGFN(HexNAc)WTGVTQSGGSYTC(Carbamidomethyl)K(Carboxylation)R{Fuc:1; Hex:3; HexNAc:6}

>sp|AAC79579|A/reassortant/BS(Philippines/2/1982_109:141+{Fuc:1; Hex:3; HexNAc:8}
SLVASSGTLEFINEGFN(HexNAc)WTGVTQSGGSYTC(Carbamidomethyl)K(Carboxylation)R{Fuc:1; Hex:3; HexNAc:8}

>sp|AAC79579|A/reassortant/BS(Philippines/2/1982_109:141+{Fuc:1; Hex:3; HexNAc:9}
SLVASSGTLEFINEGFN(HexNAc)WTGVTQSGGSYTC(Carbamidomethyl)K(Carboxylation)R{Fuc:1; Hex:3; HexNAc:9}

>sp|AAC79579|A/reassortant/BS(Philippines/2/1982_109:141+{Fuc:1; Hex:4; HexNAc:3; GalS(NAc):1}
SLVASSGTLEFINEGFN(HexNAc)WTGVTQSGGSYTC(Carbamidomethyl)K(Carboxylation)R{Fuc:1; Hex:4; HexNAc:3; GalS(NAc):1}

>sp|AAC79579|A/reassortant/BS(Philippines/2/1982_109:141+{Fuc:1; Hex:4; HexNAc:3}
SLVASSGTLEFINEGFN(HexNAc)WTGVTQSGGSYTC(Carbamidomethyl)K(Carboxylation)R{Fuc:1; Hex:4; HexNAc:3}

>sp|AAC79579|A/reassortant/BS(Philippines/2/1982_109:141+{Fuc:1; Hex:4; HexNAc:4; NeuNAc:1}
SLVASSGTLEFINEGFN(HexNAc)WTGVTQSGGSYTC(Carbamidomethyl)K(Carboxylation)R{Fuc:1; Hex:4; HexNAc:4; NeuNAc:1}

>sp|AAC79579|A/reassortant/BS(Philippines/2/1982_109:141+{Fuc:1; Hex:4; HexNAc:4}
SLVASSGTLEFINEGFN(HexNAc)WTGVTQSGGSYTC(Carbamidomethyl)K(Carboxylation)R{Fuc:1; Hex:4; HexNAc:4}

>sp|AAC79579|A/reassortant/BS(Philippines/2/1982_109:141+{Fuc:1; Hex:4; HexNAc:5; NeuNAc:1}
SLVASSGTLEFINEGFN(HexNAc)WTGVTQSGGSYTC(Carbamidomethyl)K(Carboxylation)R{Fuc:1; Hex:4; HexNAc:5; NeuNAc:1}

>sp|AAC79579|A/reassortant/BS(Philippines/2/1982_109:141+{Fuc:1; Hex:4; HexNAc:5; NeuNAc:2}
SLVASSGTLEFINEGFN(HexNAc)WTGVTQSGGSYTC(Carbamidomethyl)K(Carboxylation)R{Fuc:1; Hex:4; HexNAc:5; NeuNAc:2}

>sp|AAC79579|A/reassortant/BS(Philippines/2/1982_109:141+{Fuc:1; Hex:4; HexNAc:5}
SLVASSGTLEFINEGFN(HexNAc)WTGVTQSGGSYTC(Carbamidomethyl)K(Carboxylation)R{Fuc:1; Hex:4; HexNAc:5}

>sp|AAC79579|A/reassortant/BS(Philippines/2/1982_109:141+{Fuc:1; Hex:4; HexNAc:6}
SLVASSGTLEFINEGFN(HexNAc)WTGVTQSGGSYTC(Carbamidomethyl)K(Carboxylation)R{Fuc:1; Hex:4; HexNAc:6}

>sp|AAC79579|A/reassortant/BS(Philippines/2/1982_109:141+{Fuc:1; Hex:4; HexNAc:7}
SLVASSGTLEFINEGFN(HexNAc)WTGVTQSGGSYTC(Carbamidomethyl)K(Carboxylation)R{Fuc:1; Hex:4; HexNAc:7}

>sp|AAC79579|A/reassortant/BS(Philippines/2/1982_109:141+{Fuc:1; Hex:5; HexNAc:2}
SLVASSGTLEFINEGFN(HexNAc)WTGVTQSGGSYTC(Carbamidomethyl)K(Carboxylation)R{Fuc:1; Hex:5; HexNAc:2}

>sp|AAC79579|A/reassortant/BS(Philippines/2/1982_109:141+{Fuc:1; Hex:5; HexNAc:3; GalS(NAc):1}
SLVASSGTLEFINEGFN(HexNAc)WTGVTQSGGSYTC(Carbamidomethyl)K(Carboxylation)R{Fuc:1; Hex:5; HexNAc:3; GalS(NAc):1}

>sp|AAC79579|A/reassortant/BS(Philippines/2/1982_109:141+{Fuc:1; Hex:5; HexNAc:4; NeuNAc:1; NeuNGc:1}
SLVASSGTLEFINEGFN(HexNAc)WTGVTQSGGSYTC(Carbamidomethyl)K(Carboxylation)R{Fuc:1; Hex:5; HexNAc:4; NeuNAc:1; NeuNGc:1}

>sp|AAC79579|A/reassortant/BS(Philippines/2/1982_109:141+{Fuc:1; Hex:5; HexNAc:4; NeuNGc:2}
SLVASSGTLEFINEGFN(HexNAc)WTGVTQSGGSYTC(Carbamidomethyl)K(Carboxylation)R{Fuc:1; Hex:5; HexNAc:4; NeuNGc:2}

>sp|AAC79579|A/reassortant/BS(Philippines/2/1982_109:141+{Fuc:1; Hex:5; HexNAc:5; NeuNAc:2}
SLVASSGTLEFINEGFN(HexNAc)WTGVTQSGGSYTC(Carbamidomethyl)K(Carboxylation)R{Fuc:1; Hex:5; HexNAc:5; NeuNAc:2}

>sp|AAC79579|A/reassortant/BS(Philippines/2/1982_109:141+{Fuc:1; Hex:5; HexNAc:5}
SLVASSGTLEFINEGFN(HexNAc)WTGVTQSGGSYTC(Carbamidomethyl)K(Carboxylation)R{Fuc:1; Hex:5; HexNAc:5}

>sp|AAC79579|A/reassortant/BS(Philippines/2/1982_109:141+{Fuc:1; Hex:5; HexNAc:6}
SLVASSGTLEFINEGFN(HexNAc)WTGVTQSGGSYTC(Carbamidomethyl)K(Carboxylation)R{Fuc:1; Hex:5; HexNAc:6}

>sp|AAC79579|A/reassortant/BS(Philippines/2/1982_109:141+{Fuc:1; Hex:6; HexNAc:2}
SLVASSGTLEFINEGFN(HexNAc)WTGVTQSGGSYTC(Carbamidomethyl)K(Carboxylation)R{Fuc:1; Hex:6; HexNAc:2}

>sp|AAC79579|A/reassortant/BS(Philippines/2/1982_109:141+{Fuc:1; Hex:6; HexNAc:3; NeuNAc:1}
SLVASSGTLEFINEGFN(HexNAc)WTGVTQSGGSYTC(Carbamidomethyl)K(Carboxylation)R{Fuc:1; Hex:6; HexNAc:3; NeuNAc:1}

>sp|AAC79579|A/reassortant/BS(Philippines/2/1982_109:141+{Fuc:1; Hex:6; HexNAc:3}
SLVASSGTLEFINEGFN(HexNAc)WTGVTQSGGSYTC(Carbamidomethyl)K(Carboxylation)R{Fuc:1; Hex:6; HexNAc:3}

>sp|AAC79579|A/reassortant/BS(Philippines/2/1982_109:141+{Fuc:1; Hex:6; HexNAc:4; NeuNAc:1}
SLVASSGTLEFINEGFN(HexNAc)WTGVTQSGGSYTC(Carbamidomethyl)K(Carboxylation)R{Fuc:1; Hex:6; HexNAc:4; NeuNAc:1}

>sp|AAC79579|A/reassortant/BS(Philippines/2/1982_109:141+{Fuc:1; Hex:6; HexNAc:5; NeuNAc:2}
SLVASSGTLEFINEGFN(HexNAc)WTGVTQSGGSYTC(Carbamidomethyl)K(Carboxylation)R{Fuc:1; Hex:6; HexNAc:5; NeuNAc:2}

>sp|AAC79579|A/reassortant/BS(Philippines/2/1982_109:141+{Fuc:1; Hex:6; HexNAc:5}
SLVASSGTLEFINEGFN(HexNAc)WTGVTQSGGSYTC(Carbamidomethyl)K(Carboxylation)R{Fuc:1; Hex:6; HexNAc:5}

>sp|AAC79579|A/reassortant/BS(Philippines/2/1982_109:141+{Fuc:1; Hex:6; HexNAc:6; NeuNAc:3}
SLVASSGTLEFINEGFN(HexNAc)WTGVTQSGGSYTC(Carbamidomethyl)K(Carboxylation)R{Fuc:1; Hex:6; HexNAc:6; NeuNAc:3}

>sp|AAC79579|A/reassortant/BS(Philippines/2/1982_109:141+{Fuc:1; Hex:6; HexNAc:7}
SLVASSGTLEFINEGFN(HexNAc)WTGVTQSGGSYTC(Carbamidomethyl)K(Carboxylation)R{Fuc:1; Hex:6; HexNAc:7}

>sp|AAC79579|A/reassortant/BS(Philippines/2/1982_109:141+{Fuc:1; Hex:7; HexNAc:2}
SLVASSGTLEFINEGFN(HexNAc)WTGVTQSGGSYTC(Carbamidomethyl)K(Carboxylation)R{Fuc:1; Hex:7; HexNAc:2}

>sp|AAC79579|A/reassortant/BS(Philippines/2/1982_109:141+{Fuc:1; Hex:7; HexNAc:4; NeuNAc:3}
SLVASSGTLEFINEGFN(HexNAc)WTGVTQSGGSYTC(Carbamidomethyl)K(Carboxylation)R{Fuc:1; Hex:7; HexNAc:4; NeuNAc:3}

>sp|AAC79579|A/reassortant/BS(Philippines/2/1982_109:141+{Fuc:1; Hex:7; HexNAc:6; NeuNAc:4}
SLVASSGTLEFINEGFN(HexNAc)WTGVTQSGGSYTC(Carbamidomethyl)K(Carboxylation)R{Fuc:1; Hex:7; HexNAc:6; NeuNAc:4}

>sp|AAC79579|A/reassortant/BS(Philippines/2/1982_109:141+{Fuc:1; Hex:9; HexNAc:6; NeuNAc:2}
SLVASSGTLEFINEGFN(HexNAc)WTGVTQSGGSYTC(Carbamidomethyl)K(Carboxylation)R{Fuc:1; Hex:9; HexNAc:6; NeuNAc:2}

>sp|AAC79579|A/reassortant/BS(Philippines/2/1982_109:141+{Fuc:2; Hex:3; HexNAc:6; NeuNAc:1}
SLVASSGTLEFINEGFN(HexNAc)WTGVTQSGGSYTC(Carbamidomethyl)K(Carboxylation)R{Fuc:2; Hex:3; HexNAc:6; NeuNAc:1}

>sp|AAC79579|A/reassortant/BS(Philippines/2/1982_109:141+{Fuc:2; Hex:3; HexNAc:6}
SLVASSGTLEFINEGFN(HexNAc)WTGVTQSGGSYTC(Carbamidomethyl)K(Carboxylation)R{Fuc:2; Hex:3; HexNAc:6}

>sp|AAC79579|A/reassortant/BS(Philippines/2/1982_109:141+{Fuc:2; Hex:4; HexNAc:4; NeuNAc:1}
SLVASSGTLEFINEGFN(HexNAc)WTGVTQSGGSYTC(Carbamidomethyl)K(Carboxylation)R{Fuc:2; Hex:4; HexNAc:4; NeuNAc:1}

>sp|AAC79579|A/reassortant/BS(Philippines/2/1982_109:141+{Fuc:2; Hex:4; HexNAc:5; NeuNAc:1}
SLVASSGTLEFINEGFN(HexNAc)WTGVTQSGGSYTC(Carbamidomethyl)K(Carboxylation)R{Fuc:2; Hex:4; HexNAc:5; NeuNAc:1}

>sp|AAC79579|A/reassortant/BS(Philippines/2/1982_109:141+{Fuc:2; Hex:4; HexNAc:6}
SLVASSGTLEFINEGFN(HexNAc)WTGVTQSGGSYTC(Carbamidomethyl)K(Carboxylation)R{Fuc:2; Hex:4; HexNAc:6}

>sp|AAC79579|A/reassortant/BS(Philippines/2/1982_109:141+{Fuc:2; Hex:5; HexNAc:4; NeuNAc:1}
SLVASSGTLEFINEGFN(HexNAc)WTGVTQSGGSYTC(Carbamidomethyl)K(Carboxylation)R{Fuc:2; Hex:5; HexNAc:4; NeuNAc:1}

>sp|AAC79579|A/reassortant/BS(Philippines/2/1982_109:141+{Fuc:2; Hex:5; HexNAc:5}
SLVASSGTLEFINEGFN(HexNAc)WTGVTQSGGSYTC(Carbamidomethyl)K(Carboxylation)R{Fuc:2; Hex:5; HexNAc:5}

>sp|AAC79579|A/reassortant/BS(Philippines/2/1982_109:141+{Fuc:2; Hex:6; HexNAc:3}
SLVASSGTLEFINEGFN(HexNAc)WTGVTQSGGSYTC(Carbamidomethyl)K(Carboxylation)R{Fuc:2; Hex:6; HexNAc:3}

>sp|AAC79579|A/reassortant/BS(Philippines/2/1982_109:141+{Fuc:2; Hex:6; HexNAc:4}
SLVASSGTLEFINEGFN(HexNAc)WTGVTQSGGSYTC(Carbamidomethyl)K(Carboxylation)R{Fuc:2; Hex:6; HexNAc:4}

>sp|AAC79579|A/reassortant/BS(Philippines/2/1982_109:141+{Fuc:2; Hex:6; HexNAc:5}
SLVASSGTLEFINEGFN(HexNAc)WTGVTQSGGSYTC(Carbamidomethyl)K(Carboxylation)R{Fuc:2; Hex:6; HexNAc:5}

>sp|AAC79579|A/reassortant/BS(Philippines/2/1982_109:141+{Fuc:3; Hex:3; HexNAc:6}
SLVASSGTLEFINEGFN(HexNAc)WTGVTQSGGSYTC(Carbamidomethyl)K(Carboxylation)R{Fuc:3; Hex:3; HexNAc:6}

>sp|AAC79579|A/reassortant/BS(Philippines/2/1982_109:141+{Fuc:3; Hex:4; HexNAc:5}
SLVASSGTLEFINEGFN(HexNAc)WTGVTQSGGSYTC(Carbamidomethyl)K(Carboxylation)R{Fuc:3; Hex:4; HexNAc:5}

>sp|AAC79579|A/reassortant/BS(Philippines/2/1982_109:141+{Fuc:3; Hex:5; HexNAc:4}
SLVASSGTLEFINEGFN(HexNAc)WTGVTQSGGSYTC(Carbamidomethyl)K(Carboxylation)R{Fuc:3; Hex:5; HexNAc:4}

>sp|AAC79579|A/reassortant/BS(Philippines/2/1982_109:141+{Fuc:3; Hex:6; HexNAc:3}
SLVASSGTLEFINEGFN(HexNAc)WTGVTQSGGSYTC(Carbamidomethyl)K(Carboxylation)R{Fuc:3; Hex:6; HexNAc:3}

>sp|AAC79579|A/reassortant/BS(Philippines/2/1982_109:141+{Fuc:3; Hex:6; HexNAc:4}
SLVASSGTLEFINEGFN(HexNAc)WTGVTQSGGSYTC(Carbamidomethyl)K(Carboxylation)R{Fuc:3; Hex:6; HexNAc:4}

>sp|AAC79579|A/reassortant/BS(Philippines/2/1982_109:141+{Fuc:3; Hex:6; HexNAc:5; NeuNAc:1}
SLVASSGTLEFINEGFN(HexNAc)WTGVTQSGGSYTC(Carbamidomethyl)K(Carboxylation)R{Fuc:3; Hex:6; HexNAc:5; NeuNAc:1}

>sp|AAC79579|A/reassortant/BS(Philippines/2/1982_109:141+{Fuc:3; Hex:6; HexNAc:5}
SLVASSGTLEFINEGFN(HexNAc)WTGVTQSGGSYTC(Carbamidomethyl)K(Carboxylation)R{Fuc:3; Hex:6; HexNAc:5}

>sp|AAC79579|A/reassortant/BS(Philippines/2/1982_109:141+{Fuc:4; Hex:5; HexNAc:4}
SLVASSGTLEFINEGFN(HexNAc)WTGVTQSGGSYTC(Carbamidomethyl)K(Carboxylation)R{Fuc:4; Hex:5; HexNAc:4}

>sp|AAC79579|A/reassortant/BS(Philippines/2/1982_109:141+{Fuc:4; Hex:6; HexNAc:5}
SLVASSGTLEFINEGFN(HexNAc)WTGVTQSGGSYTC(Carbamidomethyl)K(Carboxylation)R{Fuc:4; Hex:6; HexNAc:5}

>sp|AAC79579|A/reassortant/BS(Philippines/2/1982_109:141+{Fuc:5; Hex:9; HexNAc:6}
SLVASSGTLEFINEGFN(HexNAc)WTGVTQSGGSYTC(Carbamidomethyl)K(Carboxylation)R{Fuc:5; Hex:9; HexNAc:6}

>sp|AAC79579|A/reassortant/BS(Philippines/2/1982_109:141+{Fuc:6; Hex:15; HexNAc:14; NeuNAc:1}
SLVASSGTLEFINEGFN(HexNAc)WTGVTQSGGSYTC(Carbamidomethyl)K(Carboxylation)R{Fuc:6; Hex:15; HexNAc:14; NeuNAc:1}

>sp|AAC79579|A/reassortant/BS(Philippines/2/1982_109:141+{Hex:10; HexNAc:2}
SLVASSGTLEFINEGFN(HexNAc)WTGVTQSGGSYTC(Carbamidomethyl)K(Carboxylation)R{Hex:10; HexNAc:2}

>sp|AAC79579|A/reassortant/BS(Philippines/2/1982_109:141+{Hex:11; HexNAc:2}
SLVASSGTLEFINEGFN(HexNAc)WTGVTQSGGSYTC(Carbamidomethyl)K(Carboxylation)R{Hex:11; HexNAc:2}

>sp|AAC79579|A/reassortant/BS(Philippines/2/1982_109:141+{Hex:12; HexNAc:2}
SLVASSGTLEFINEGFN(HexNAc)WTGVTQSGGSYTC(Carbamidomethyl)K(Carboxylation)R{Hex:12; HexNAc:2}

>sp|AAC79579|A/reassortant/BS(Philippines/2/1982_109:141+{Hex:3; HexNAc:3; GalS(NAc):1}
SLVASSGTLEFINEGFN(HexNAc)WTGVTQSGGSYTC(Carbamidomethyl)K(Carboxylation)R{Hex:3; HexNAc:3; GalS(NAc):1}

>sp|AAC79579|A/reassortant/BS(Philippines/2/1982_109:141+{Hex:3; HexNAc:3}
SLVASSGTLEFINEGFN(HexNAc)WTGVTQSGGSYTC(Carbamidomethyl)K(Carboxylation)R{Hex:3; HexNAc:3}

>sp|AAC79579|A/reassortant/BS(Philippines/2/1982_109:141+{Hex:3; HexNAc:4; GalS(NAc):1}
SLVASSGTLEFINEGFN(HexNAc)WTGVTQSGGSYTC(Carbamidomethyl)K(Carboxylation)R{Hex:3; HexNAc:4; GalS(NAc):1}

>sp|AAC79579|A/reassortant/BS(Philippines/2/1982_109:141+{Hex:3; HexNAc:4}
SLVASSGTLEFINEGFN(HexNAc)WTGVTQSGGSYTC(Carbamidomethyl)K(Carboxylation)R{Hex:3; HexNAc:4}

>sp|AAC79579|A/reassortant/BS(Philippines/2/1982_109:141+{Hex:3; HexNAc:6}
SLVASSGTLEFINEGFN(HexNAc)WTGVTQSGGSYTC(Carbamidomethyl)K(Carboxylation)R{Hex:3; HexNAc:6}

>sp|AAC79579|A/reassortant/BS(Philippines/2/1982_109:141+{Hex:3; HexNAc:7}
SLVASSGTLEFINEGFN(HexNAc)WTGVTQSGGSYTC(Carbamidomethyl)K(Carboxylation)R{Hex:3; HexNAc:7}

>sp|AAC79579|A/reassortant/BS(Philippines/2/1982_109:141+{Hex:3; HexNAc:8}
SLVASSGTLEFINEGFN(HexNAc)WTGVTQSGGSYTC(Carbamidomethyl)K(Carboxylation)R{Hex:3; HexNAc:8}

>sp|AAC79579|A/reassortant/BS(Philippines/2/1982_109:141+{Hex:4; HexNAc:2}
SLVASSGTLEFINEGFN(HexNAc)WTGVTQSGGSYTC(Carbamidomethyl)K(Carboxylation)R{Hex:4; HexNAc:2}

>sp|AAC79579|A/reassortant/BS(Philippines/2/1982_109:141+{Hex:4; HexNAc:3; GalS(NAc):1}
SLVASSGTLEFINEGFN(HexNAc)WTGVTQSGGSYTC(Carbamidomethyl)K(Carboxylation)R{Hex:4; HexNAc:3; GalS(NAc):1}

>sp|AAC79579|A/reassortant/BS(Philippines/2/1982_109:141+{Hex:4; HexNAc:3; NeuNAc:1}
SLVASSGTLEFINEGFN(HexNAc)WTGVTQSGGSYTC(Carbamidomethyl)K(Carboxylation)R{Hex:4; HexNAc:3; NeuNAc:1}

>sp|AAC79579|A/reassortant/BS(Philippines/2/1982_109:141+{Hex:4; HexNAc:3}
SLVASSGTLEFINEGFN(HexNAc)WTGVTQSGGSYTC(Carbamidomethyl)K(Carboxylation)R{Hex:4; HexNAc:3}

>sp|AAC79579|A/reassortant/BS(Philippines/2/1982_109:141+{Hex:4; HexNAc:4; GalS(NAc):1; NeuNAc:1}
SLVASSGTLEFINEGFN(HexNAc)WTGVTQSGGSYTC(Carbamidomethyl)K(Carboxylation)R{Hex:4; HexNAc:4; GalS(NAc):1; NeuNAc:1}

>sp|AAC79579|A/reassortant/BS(Philippines/2/1982_109:141+{Hex:4; HexNAc:4; GalS(NAc):1}
SLVASSGTLEFINEGFN(HexNAc)WTGVTQSGGSYTC(Carbamidomethyl)K(Carboxylation)R{Hex:4; HexNAc:4; GalS(NAc):1}

>sp|AAC79579|A/reassortant/BS(Philippines/2/1982_109:141+{Hex:4; HexNAc:4}
SLVASSGTLEFINEGFN(HexNAc)WTGVTQSGGSYTC(Carbamidomethyl)K(Carboxylation)R{Hex:4; HexNAc:4}

>sp|AAC79579|A/reassortant/BS(Philippines/2/1982_109:141+{Hex:4; HexNAc:5; NeuNAc:2}
SLVASSGTLEFINEGFN(HexNAc)WTGVTQSGGSYTC(Carbamidomethyl)K(Carboxylation)R{Hex:4; HexNAc:5; NeuNAc:2}

>sp|AAC79579|A/reassortant/BS(Philippines/2/1982_109:141+{Hex:4; HexNAc:5}
SLVASSGTLEFINEGFN(HexNAc)WTGVTQSGGSYTC(Carbamidomethyl)K(Carboxylation)R{Hex:4; HexNAc:5}

>sp|AAC79579|A/reassortant/BS(Philippines/2/1982_109:141+{Hex:4; HexNAc:6}
SLVASSGTLEFINEGFN(HexNAc)WTGVTQSGGSYTC(Carbamidomethyl)K(Carboxylation)R{Hex:4; HexNAc:6}

>sp|AAC79579|A/reassortant/BS(Philippines/2/1982_109:141+{Hex:4; HexNAc:7}
SLVASSGTLEFINEGFN(HexNAc)WTGVTQSGGSYTC(Carbamidomethyl)K(Carboxylation)R{Hex:4; HexNAc:7}

>sp|AAC79579|A/reassortant/BS(Philippines/2/1982_109:141+{Hex:4; HexNAc:8}
SLVASSGTLEFINEGFN(HexNAc)WTGVTQSGGSYTC(Carbamidomethyl)K(Carboxylation)R{Hex:4; HexNAc:8}

>sp|AAC79579|A/reassortant/BS(Philippines/2/1982_109:141+{Hex:4; HexNAc:9}
SLVASSGTLEFINEGFN(HexNAc)WTGVTQSGGSYTC(Carbamidomethyl)K(Carboxylation)R{Hex:4; HexNAc:9}

>sp|AAC79579|A/reassortant/BS(Philippines/2/1982_109:141+{Hex:5; HexNAc:2}
SLVASSGTLEFINEGFN(HexNAc)WTGVTQSGGSYTC(Carbamidomethyl)K(Carboxylation)R{Hex:5; HexNAc:2}

>sp|AAC79579|A/reassortant/BS(Philippines/2/1982_109:141+{Hex:5; HexNAc:3; NeuNAc:1}
SLVASSGTLEFINEGFN(HexNAc)WTGVTQSGGSYTC(Carbamidomethyl)K(Carboxylation)R{Hex:5; HexNAc:3; NeuNAc:1}

>sp|AAC79579|A/reassortant/BS(Philippines/2/1982_109:141+{Hex:5; HexNAc:3}
SLVASSGTLEFINEGFN(HexNAc)WTGVTQSGGSYTC(Carbamidomethyl)K(Carboxylation)R{Hex:5; HexNAc:3}

>sp|AAC79579|A/reassortant/BS(Philippines/2/1982_109:141+{Hex:5; HexNAc:4; NeuNAc:1}
SLVASSGTLEFINEGFN(HexNAc)WTGVTQSGGSYTC(Carbamidomethyl)K(Carboxylation)R{Hex:5; HexNAc:4; NeuNAc:1}

>sp|AAC79579|A/reassortant/BS(Philippines/2/1982_109:141+{Hex:5; HexNAc:4; NeuNAc:2}
SLVASSGTLEFINEGFN(HexNAc)WTGVTQSGGSYTC(Carbamidomethyl)K(Carboxylation)R{Hex:5; HexNAc:4; NeuNAc:2}

>sp|AAC79579|A/reassortant/BS(Philippines/2/1982_109:141+{Hex:5; HexNAc:4}
SLVASSGTLEFINEGFN(HexNAc)WTGVTQSGGSYTC(Carbamidomethyl)K(Carboxylation)R{Hex:5; HexNAc:4}

>sp|AAC79579|A/reassortant/BS(Philippines/2/1982_109:141+{Hex:5; HexNAc:5; GalS:1; NeuNAc:1}
SLVASSGTLEFINEGFN(HexNAc)WTGVTQSGGSYTC(Carbamidomethyl)K(Carboxylation)R{Hex:5; HexNAc:5; GalS:1; NeuNAc:1}

>sp|AAC79579|A/reassortant/BS(Philippines/2/1982_109:141+{Hex:5; HexNAc:5; NeuNAc:1}
SLVASSGTLEFINEGFN(HexNAc)WTGVTQSGGSYTC(Carbamidomethyl)K(Carboxylation)R{Hex:5; HexNAc:5; NeuNAc:1}

>sp|AAC79579|A/reassortant/BS(Philippines/2/1982_109:141+{Hex:5; HexNAc:5}
SLVASSGTLEFINEGFN(HexNAc)WTGVTQSGGSYTC(Carbamidomethyl)K(Carboxylation)R{Hex:5; HexNAc:5}

>sp|AAC79579|A/reassortant/BS(Philippines/2/1982_109:141+{Hex:5; HexNAc:6}
SLVASSGTLEFINEGFN(HexNAc)WTGVTQSGGSYTC(Carbamidomethyl)K(Carboxylation)R{Hex:5; HexNAc:6}

>sp|AAC79579|A/reassortant/BS(Philippines/2/1982_109:141+{Hex:5; HexNAc:8}
SLVASSGTLEFINEGFN(HexNAc)WTGVTQSGGSYTC(Carbamidomethyl)K(Carboxylation)R{Hex:5; HexNAc:8}

>sp|AAC79579|A/reassortant/BS(Philippines/2/1982_109:141+{Hex:6; HexNAc:2}
SLVASSGTLEFINEGFN(HexNAc)WTGVTQSGGSYTC(Carbamidomethyl)K(Carboxylation)R{Hex:6; HexNAc:2}

>sp|AAC79579|A/reassortant/BS(Philippines/2/1982_109:141+{Hex:6; HexNAc:3; NeuNAc:1}
SLVASSGTLEFINEGFN(HexNAc)WTGVTQSGGSYTC(Carbamidomethyl)K(Carboxylation)R{Hex:6; HexNAc:3; NeuNAc:1}

>sp|AAC79579|A/reassortant/BS(Philippines/2/1982_109:141+{Hex:6; HexNAc:3}
SLVASSGTLEFINEGFN(HexNAc)WTGVTQSGGSYTC(Carbamidomethyl)K(Carboxylation)R{Hex:6; HexNAc:3}

>sp|AAC79579|A/reassortant/BS(Philippines/2/1982_109:141+{Hex:6; HexNAc:4}
SLVASSGTLEFINEGFN(HexNAc)WTGVTQSGGSYTC(Carbamidomethyl)K(Carboxylation)R{Hex:6; HexNAc:4}

>sp|AAC79579|A/reassortant/BS(Philippines/2/1982_109:141+{Hex:6; HexNAc:5; NeuNAc:1}
SLVASSGTLEFINEGFN(HexNAc)WTGVTQSGGSYTC(Carbamidomethyl)K(Carboxylation)R{Hex:6; HexNAc:5; NeuNAc:1}

>sp|AAC79579|A/reassortant/BS(Philippines/2/1982_109:141+{Hex:6; HexNAc:5}
SLVASSGTLEFINEGFN(HexNAc)WTGVTQSGGSYTC(Carbamidomethyl)K(Carboxylation)R{Hex:6; HexNAc:5}

>sp|AAC79579|A/reassortant/BS(Philippines/2/1982_109:141+{Hex:6; HexNAc:6; NeuNAc:2}
SLVASSGTLEFINEGFN(HexNAc)WTGVTQSGGSYTC(Carbamidomethyl)K(Carboxylation)R{Hex:6; HexNAc:6; NeuNAc:2}

>sp|AAC79579|A/reassortant/BS(Philippines/2/1982_109:141+{Hex:7; HexNAc:2}
SLVASSGTLEFINEGFN(HexNAc)WTGVTQSGGSYTC(Carbamidomethyl)K(Carboxylation)R{Hex:7; HexNAc:2}

>sp|AAC79579|A/reassortant/BS(Philippines/2/1982_109:141+{Hex:9; HexNAc:2}
SLVASSGTLEFINEGFN(HexNAc)WTGVTQSGGSYTC(Carbamidomethyl)K(Carboxylation)R{Hex:9; HexNAc:2}

>sp|AAC79579|A/reassortant/BS(Philippines/2/1982_109:140+{Fuc:1; Hex:10; HexNAc:9}
SLVASSGTLEFINEGFN(HexNAc)WTGVTQSGGSYTC(Carbamidomethyl)K(Carboxylation){Fuc:1; Hex:10; HexNAc:9}

>sp|AAC79579|A/reassortant/BS(Philippines/2/1982_109:140+{Fuc:1; Hex:3; HexNAc:2}
SLVASSGTLEFINEGFN(HexNAc)WTGVTQSGGSYTC(Carbamidomethyl)K(Carboxylation){Fuc:1; Hex:3; HexNAc:2}

>sp|AAC79579|A/reassortant/BS(Philippines/2/1982_109:140+{Fuc:1; Hex:3; HexNAc:3}
SLVASSGTLEFINEGFN(HexNAc)WTGVTQSGGSYTC(Carbamidomethyl)K(Carboxylation){Fuc:1; Hex:3; HexNAc:3}

>sp|AAC79579|A/reassortant/BS(Philippines/2/1982_109:140+{Fuc:1; Hex:3; HexNAc:4; GalS(NAc):1}
SLVASSGTLEFINEGFN(HexNAc)WTGVTQSGGSYTC(Carbamidomethyl)K(Carboxylation){Fuc:1; Hex:3; HexNAc:4; GalS(NAc):1}

>sp|AAC79579|A/reassortant/BS(Philippines/2/1982_109:140+{Fuc:1; Hex:3; HexNAc:4; NeuNAc:1}
SLVASSGTLEFINEGFN(HexNAc)WTGVTQSGGSYTC(Carbamidomethyl)K(Carboxylation){Fuc:1; Hex:3; HexNAc:4; NeuNAc:1}

>sp|AAC79579|A/reassortant/BS(Philippines/2/1982_109:140+{Fuc:1; Hex:3; HexNAc:6; NeuNAc:1}
SLVASSGTLEFINEGFN(HexNAc)WTGVTQSGGSYTC(Carbamidomethyl)K(Carboxylation){Fuc:1; Hex:3; HexNAc:6; NeuNAc:1}

>sp|AAC79579|A/reassortant/BS(Philippines/2/1982_109:140+{Fuc:1; Hex:3; HexNAc:6}
SLVASSGTLEFINEGFN(HexNAc)WTGVTQSGGSYTC(Carbamidomethyl)K(Carboxylation){Fuc:1; Hex:3; HexNAc:6}

>sp|AAC79579|A/reassortant/BS(Philippines/2/1982_109:140+{Fuc:1; Hex:3; HexNAc:7}
SLVASSGTLEFINEGFN(HexNAc)WTGVTQSGGSYTC(Carbamidomethyl)K(Carboxylation){Fuc:1; Hex:3; HexNAc:7}

>sp|AAC79579|A/reassortant/BS(Philippines/2/1982_109:140+{Fuc:1; Hex:3; HexNAc:8}
SLVASSGTLEFINEGFN(HexNAc)WTGVTQSGGSYTC(Carbamidomethyl)K(Carboxylation){Fuc:1; Hex:3; HexNAc:8}

>sp|AAC79579|A/reassortant/BS(Philippines/2/1982_109:140+{Fuc:1; Hex:3; HexNAc:9}
SLVASSGTLEFINEGFN(HexNAc)WTGVTQSGGSYTC(Carbamidomethyl)K(Carboxylation){Fuc:1; Hex:3; HexNAc:9}

>sp|AAC79579|A/reassortant/BS(Philippines/2/1982_109:140+{Fuc:1; Hex:4; HexNAc:3; GalS(NAc):1}
SLVASSGTLEFINEGFN(HexNAc)WTGVTQSGGSYTC(Carbamidomethyl)K(Carboxylation){Fuc:1; Hex:4; HexNAc:3; GalS(NAc):1}

>sp|AAC79579|A/reassortant/BS(Philippines/2/1982_109:140+{Fuc:1; Hex:4; HexNAc:3; NeuNAc:1}
SLVASSGTLEFINEGFN(HexNAc)WTGVTQSGGSYTC(Carbamidomethyl)K(Carboxylation){Fuc:1; Hex:4; HexNAc:3; NeuNAc:1}

>sp|AAC79579|A/reassortant/BS(Philippines/2/1982_109:140+{Fuc:1; Hex:4; HexNAc:3}
SLVASSGTLEFINEGFN(HexNAc)WTGVTQSGGSYTC(Carbamidomethyl)K(Carboxylation){Fuc:1; Hex:4; HexNAc:3}

>sp|AAC79579|A/reassortant/BS(Philippines/2/1982_109:140+{Fuc:1; Hex:4; HexNAc:4; GalS(NAc):1}
SLVASSGTLEFINEGFN(HexNAc)WTGVTQSGGSYTC(Carbamidomethyl)K(Carboxylation){Fuc:1; Hex:4; HexNAc:4; GalS(NAc):1}

>sp|AAC79579|A/reassortant/BS(Philippines/2/1982_109:140+{Fuc:1; Hex:4; HexNAc:4; NeuNAc:1}
SLVASSGTLEFINEGFN(HexNAc)WTGVTQSGGSYTC(Carbamidomethyl)K(Carboxylation){Fuc:1; Hex:4; HexNAc:4; NeuNAc:1}

>sp|AAC79579|A/reassortant/BS(Philippines/2/1982_109:140+{Fuc:1; Hex:4; HexNAc:4}
SLVASSGTLEFINEGFN(HexNAc)WTGVTQSGGSYTC(Carbamidomethyl)K(Carboxylation){Fuc:1; Hex:4; HexNAc:4}

>sp|AAC79579|A/reassortant/BS(Philippines/2/1982_109:140+{Fuc:1; Hex:4; HexNAc:5; NeuNAc:1}
SLVASSGTLEFINEGFN(HexNAc)WTGVTQSGGSYTC(Carbamidomethyl)K(Carboxylation){Fuc:1; Hex:4; HexNAc:5; NeuNAc:1}

>sp|AAC79579|A/reassortant/BS(Philippines/2/1982_109:140+{Fuc:1; Hex:4; HexNAc:5}
SLVASSGTLEFINEGFN(HexNAc)WTGVTQSGGSYTC(Carbamidomethyl)K(Carboxylation){Fuc:1; Hex:4; HexNAc:5}

>sp|AAC79579|A/reassortant/BS(Philippines/2/1982_109:140+{Fuc:1; Hex:4; HexNAc:6}
SLVASSGTLEFINEGFN(HexNAc)WTGVTQSGGSYTC(Carbamidomethyl)K(Carboxylation){Fuc:1; Hex:4; HexNAc:6}

>sp|AAC79579|A/reassortant/BS(Philippines/2/1982_109:140+{Fuc:1; Hex:4; HexNAc:7}
SLVASSGTLEFINEGFN(HexNAc)WTGVTQSGGSYTC(Carbamidomethyl)K(Carboxylation){Fuc:1; Hex:4; HexNAc:7}

>sp|AAC79579|A/reassortant/BS(Philippines/2/1982_109:140+{Fuc:1; Hex:4; HexNAc:9}
SLVASSGTLEFINEGFN(HexNAc)WTGVTQSGGSYTC(Carbamidomethyl)K(Carboxylation){Fuc:1; Hex:4; HexNAc:9}

>sp|AAC79579|A/reassortant/BS(Philippines/2/1982_109:140+{Fuc:1; Hex:5; HexNAc:3; GalS(NAc):1}
SLVASSGTLEFINEGFN(HexNAc)WTGVTQSGGSYTC(Carbamidomethyl)K(Carboxylation){Fuc:1; Hex:5; HexNAc:3; GalS(NAc):1}

>sp|AAC79579|A/reassortant/BS(Philippines/2/1982_109:140+{Fuc:1; Hex:5; HexNAc:3}
SLVASSGTLEFINEGFN(HexNAc)WTGVTQSGGSYTC(Carbamidomethyl)K(Carboxylation){Fuc:1; Hex:5; HexNAc:3}

>sp|AAC79579|A/reassortant/BS(Philippines/2/1982_109:140+{Fuc:1; Hex:5; HexNAc:4; NeuNAc:1; NeuNGc:1}
SLVASSGTLEFINEGFN(HexNAc)WTGVTQSGGSYTC(Carbamidomethyl)K(Carboxylation){Fuc:1; Hex:5; HexNAc:4; NeuNAc:1; NeuNGc:1}

>sp|AAC79579|A/reassortant/BS(Philippines/2/1982_109:140+{Fuc:1; Hex:5; HexNAc:4; NeuNAc:2}
SLVASSGTLEFINEGFN(HexNAc)WTGVTQSGGSYTC(Carbamidomethyl)K(Carboxylation){Fuc:1; Hex:5; HexNAc:4; NeuNAc:2}

>sp|AAC79579|A/reassortant/BS(Philippines/2/1982_109:140+{Fuc:1; Hex:5; HexNAc:4}
SLVASSGTLEFINEGFN(HexNAc)WTGVTQSGGSYTC(Carbamidomethyl)K(Carboxylation){Fuc:1; Hex:5; HexNAc:4}

>sp|AAC79579|A/reassortant/BS(Philippines/2/1982_109:140+{Fuc:1; Hex:5; HexNAc:6}
SLVASSGTLEFINEGFN(HexNAc)WTGVTQSGGSYTC(Carbamidomethyl)K(Carboxylation){Fuc:1; Hex:5; HexNAc:6}

>sp|AAC79579|A/reassortant/BS(Philippines/2/1982_109:140+{Fuc:1; Hex:5; HexNAc:8}
SLVASSGTLEFINEGFN(HexNAc)WTGVTQSGGSYTC(Carbamidomethyl)K(Carboxylation){Fuc:1; Hex:5; HexNAc:8}

>sp|AAC79579|A/reassortant/BS(Philippines/2/1982_109:140+{Fuc:1; Hex:6; HexNAc:3; NeuNAc:1}
SLVASSGTLEFINEGFN(HexNAc)WTGVTQSGGSYTC(Carbamidomethyl)K(Carboxylation){Fuc:1; Hex:6; HexNAc:3; NeuNAc:1}

>sp|AAC79579|A/reassortant/BS(Philippines/2/1982_109:140+{Fuc:1; Hex:6; HexNAc:4}
SLVASSGTLEFINEGFN(HexNAc)WTGVTQSGGSYTC(Carbamidomethyl)K(Carboxylation){Fuc:1; Hex:6; HexNAc:4}

>sp|AAC79579|A/reassortant/BS(Philippines/2/1982_109:140+{Fuc:1; Hex:6; HexNAc:5; NeuNAc:2}
SLVASSGTLEFINEGFN(HexNAc)WTGVTQSGGSYTC(Carbamidomethyl)K(Carboxylation){Fuc:1; Hex:6; HexNAc:5; NeuNAc:2}

>sp|AAC79579|A/reassortant/BS(Philippines/2/1982_109:140+{Fuc:1; Hex:6; HexNAc:5}
SLVASSGTLEFINEGFN(HexNAc)WTGVTQSGGSYTC(Carbamidomethyl)K(Carboxylation){Fuc:1; Hex:6; HexNAc:5}

>sp|AAC79579|A/reassortant/BS(Philippines/2/1982_109:140+{Fuc:1; Hex:6; HexNAc:6; NeuNAc:3}
SLVASSGTLEFINEGFN(HexNAc)WTGVTQSGGSYTC(Carbamidomethyl)K(Carboxylation){Fuc:1; Hex:6; HexNAc:6; NeuNAc:3}

>sp|AAC79579|A/reassortant/BS(Philippines/2/1982_109:140+{Fuc:1; Hex:6; HexNAc:6}
SLVASSGTLEFINEGFN(HexNAc)WTGVTQSGGSYTC(Carbamidomethyl)K(Carboxylation){Fuc:1; Hex:6; HexNAc:6}

>sp|AAC79579|A/reassortant/BS(Philippines/2/1982_109:140+{Fuc:1; Hex:6; HexNAc:7; NeuNAc:4}
SLVASSGTLEFINEGFN(HexNAc)WTGVTQSGGSYTC(Carbamidomethyl)K(Carboxylation){Fuc:1; Hex:6; HexNAc:7; NeuNAc:4}

>sp|AAC79579|A/reassortant/BS(Philippines/2/1982_109:140+{Fuc:1; Hex:7; HexNAc:2}
SLVASSGTLEFINEGFN(HexNAc)WTGVTQSGGSYTC(Carbamidomethyl)K(Carboxylation){Fuc:1; Hex:7; HexNAc:2}

>sp|AAC79579|A/reassortant/BS(Philippines/2/1982_109:140+{Fuc:1; Hex:7; HexNAc:5; NeuNAc:2}
SLVASSGTLEFINEGFN(HexNAc)WTGVTQSGGSYTC(Carbamidomethyl)K(Carboxylation){Fuc:1; Hex:7; HexNAc:5; NeuNAc:2}

>sp|AAC79579|A/reassortant/BS(Philippines/2/1982_109:140+{Fuc:1; Hex:7; HexNAc:6; NeuNAc:1}
SLVASSGTLEFINEGFN(HexNAc)WTGVTQSGGSYTC(Carbamidomethyl)K(Carboxylation){Fuc:1; Hex:7; HexNAc:6; NeuNAc:1}

>sp|AAC79579|A/reassortant/BS(Philippines/2/1982_109:140+{Fuc:1; Hex:7; HexNAc:6; NeuNGc:4}
SLVASSGTLEFINEGFN(HexNAc)WTGVTQSGGSYTC(Carbamidomethyl)K(Carboxylation){Fuc:1; Hex:7; HexNAc:6; NeuNGc:4}

>sp|AAC79579|A/reassortant/BS(Philippines/2/1982_109:140+{Fuc:1; Hex:7; HexNAc:6}
SLVASSGTLEFINEGFN(HexNAc)WTGVTQSGGSYTC(Carbamidomethyl)K(Carboxylation){Fuc:1; Hex:7; HexNAc:6}

>sp|AAC79579|A/reassortant/BS(Philippines/2/1982_109:140+{Fuc:1; Hex:9; HexNAc:8; NeuNAc:4}
SLVASSGTLEFINEGFN(HexNAc)WTGVTQSGGSYTC(Carbamidomethyl)K(Carboxylation){Fuc:1; Hex:9; HexNAc:8; NeuNAc:4}

>sp|AAC79579|A/reassortant/BS(Philippines/2/1982_109:140+{Fuc:2; Hex:3; HexNAc:3}
SLVASSGTLEFINEGFN(HexNAc)WTGVTQSGGSYTC(Carbamidomethyl)K(Carboxylation){Fuc:2; Hex:3; HexNAc:3}

>sp|AAC79579|A/reassortant/BS(Philippines/2/1982_109:140+{Fuc:2; Hex:3; HexNAc:6; NeuNAc:1}
SLVASSGTLEFINEGFN(HexNAc)WTGVTQSGGSYTC(Carbamidomethyl)K(Carboxylation){Fuc:2; Hex:3; HexNAc:6; NeuNAc:1}

>sp|AAC79579|A/reassortant/BS(Philippines/2/1982_109:140+{Fuc:2; Hex:4; HexNAc:3}
SLVASSGTLEFINEGFN(HexNAc)WTGVTQSGGSYTC(Carbamidomethyl)K(Carboxylation){Fuc:2; Hex:4; HexNAc:3}

>sp|AAC79579|A/reassortant/BS(Philippines/2/1982_109:140+{Fuc:2; Hex:4; HexNAc:4; NeuNAc:1}
SLVASSGTLEFINEGFN(HexNAc)WTGVTQSGGSYTC(Carbamidomethyl)K(Carboxylation){Fuc:2; Hex:4; HexNAc:4; NeuNAc:1}

>sp|AAC79579|A/reassortant/BS(Philippines/2/1982_109:140+{Fuc:2; Hex:4; HexNAc:4}
SLVASSGTLEFINEGFN(HexNAc)WTGVTQSGGSYTC(Carbamidomethyl)K(Carboxylation){Fuc:2; Hex:4; HexNAc:4}

>sp|AAC79579|A/reassortant/BS(Philippines/2/1982_109:140+{Fuc:2; Hex:4; HexNAc:5}
SLVASSGTLEFINEGFN(HexNAc)WTGVTQSGGSYTC(Carbamidomethyl)K(Carboxylation){Fuc:2; Hex:4; HexNAc:5}

>sp|AAC79579|A/reassortant/BS(Philippines/2/1982_109:140+{Fuc:2; Hex:4; HexNAc:6}
SLVASSGTLEFINEGFN(HexNAc)WTGVTQSGGSYTC(Carbamidomethyl)K(Carboxylation){Fuc:2; Hex:4; HexNAc:6}

>sp|AAC79579|A/reassortant/BS(Philippines/2/1982_109:140+{Fuc:2; Hex:5; HexNAc:3}
SLVASSGTLEFINEGFN(HexNAc)WTGVTQSGGSYTC(Carbamidomethyl)K(Carboxylation){Fuc:2; Hex:5; HexNAc:3}

>sp|AAC79579|A/reassortant/BS(Philippines/2/1982_109:140+{Fuc:2; Hex:5; HexNAc:4; NeuNAc:1}
SLVASSGTLEFINEGFN(HexNAc)WTGVTQSGGSYTC(Carbamidomethyl)K(Carboxylation){Fuc:2; Hex:5; HexNAc:4; NeuNAc:1}

>sp|AAC79579|A/reassortant/BS(Philippines/2/1982_109:140+{Fuc:2; Hex:5; HexNAc:4}
SLVASSGTLEFINEGFN(HexNAc)WTGVTQSGGSYTC(Carbamidomethyl)K(Carboxylation){Fuc:2; Hex:5; HexNAc:4}

>sp|AAC79579|A/reassortant/BS(Philippines/2/1982_109:140+{Fuc:2; Hex:5; HexNAc:5}
SLVASSGTLEFINEGFN(HexNAc)WTGVTQSGGSYTC(Carbamidomethyl)K(Carboxylation){Fuc:2; Hex:5; HexNAc:5}

>sp|AAC79579|A/reassortant/BS(Philippines/2/1982_109:140+{Fuc:2; Hex:5; HexNAc:6}
SLVASSGTLEFINEGFN(HexNAc)WTGVTQSGGSYTC(Carbamidomethyl)K(Carboxylation){Fuc:2; Hex:5; HexNAc:6}

>sp|AAC79579|A/reassortant/BS(Philippines/2/1982_109:140+{Fuc:2; Hex:6; HexNAc:3}
SLVASSGTLEFINEGFN(HexNAc)WTGVTQSGGSYTC(Carbamidomethyl)K(Carboxylation){Fuc:2; Hex:6; HexNAc:3}

>sp|AAC79579|A/reassortant/BS(Philippines/2/1982_109:140+{Fuc:2; Hex:6; HexNAc:4}
SLVASSGTLEFINEGFN(HexNAc)WTGVTQSGGSYTC(Carbamidomethyl)K(Carboxylation){Fuc:2; Hex:6; HexNAc:4}

>sp|AAC79579|A/reassortant/BS(Philippines/2/1982_109:140+{Fuc:2; Hex:6; HexNAc:5; Kdn:1}
SLVASSGTLEFINEGFN(HexNAc)WTGVTQSGGSYTC(Carbamidomethyl)K(Carboxylation){Fuc:2; Hex:6; HexNAc:5; Kdn:1}

>sp|AAC79579|A/reassortant/BS(Philippines/2/1982_109:140+{Fuc:2; Hex:6; HexNAc:5; NeuNAc:1}
SLVASSGTLEFINEGFN(HexNAc)WTGVTQSGGSYTC(Carbamidomethyl)K(Carboxylation){Fuc:2; Hex:6; HexNAc:5; NeuNAc:1}

>sp|AAC79579|A/reassortant/BS(Philippines/2/1982_109:140+{Fuc:2; Hex:6; HexNAc:5}
SLVASSGTLEFINEGFN(HexNAc)WTGVTQSGGSYTC(Carbamidomethyl)K(Carboxylation){Fuc:2; Hex:6; HexNAc:5}

>sp|AAC79579|A/reassortant/BS(Philippines/2/1982_109:140+{Fuc:2; Hex:7; HexNAc:6}
SLVASSGTLEFINEGFN(HexNAc)WTGVTQSGGSYTC(Carbamidomethyl)K(Carboxylation){Fuc:2; Hex:7; HexNAc:6}

>sp|AAC79579|A/reassortant/BS(Philippines/2/1982_109:140+{Fuc:3; Hex:3; HexNAc:6}
SLVASSGTLEFINEGFN(HexNAc)WTGVTQSGGSYTC(Carbamidomethyl)K(Carboxylation){Fuc:3; Hex:3; HexNAc:6}

>sp|AAC79579|A/reassortant/BS(Philippines/2/1982_109:140+{Fuc:3; Hex:4; HexNAc:3}
SLVASSGTLEFINEGFN(HexNAc)WTGVTQSGGSYTC(Carbamidomethyl)K(Carboxylation){Fuc:3; Hex:4; HexNAc:3}

>sp|AAC79579|A/reassortant/BS(Philippines/2/1982_109:140+{Fuc:3; Hex:4; HexNAc:5}
SLVASSGTLEFINEGFN(HexNAc)WTGVTQSGGSYTC(Carbamidomethyl)K(Carboxylation){Fuc:3; Hex:4; HexNAc:5}

>sp|AAC79579|A/reassortant/BS(Philippines/2/1982_109:140+{Fuc:3; Hex:5; HexNAc:4}
SLVASSGTLEFINEGFN(HexNAc)WTGVTQSGGSYTC(Carbamidomethyl)K(Carboxylation){Fuc:3; Hex:5; HexNAc:4}

>sp|AAC79579|A/reassortant/BS(Philippines/2/1982_109:140+{Fuc:3; Hex:5; HexNAc:5}
SLVASSGTLEFINEGFN(HexNAc)WTGVTQSGGSYTC(Carbamidomethyl)K(Carboxylation){Fuc:3; Hex:5; HexNAc:5}

>sp|AAC79579|A/reassortant/BS(Philippines/2/1982_109:140+{Fuc:3; Hex:6; HexNAc:3}
SLVASSGTLEFINEGFN(HexNAc)WTGVTQSGGSYTC(Carbamidomethyl)K(Carboxylation){Fuc:3; Hex:6; HexNAc:3}

>sp|AAC79579|A/reassortant/BS(Philippines/2/1982_109:140+{Fuc:3; Hex:6; HexNAc:4}
SLVASSGTLEFINEGFN(HexNAc)WTGVTQSGGSYTC(Carbamidomethyl)K(Carboxylation){Fuc:3; Hex:6; HexNAc:4}

>sp|AAC79579|A/reassortant/BS(Philippines/2/1982_109:140+{Fuc:3; Hex:6; HexNAc:5; NeuNAc:1}
SLVASSGTLEFINEGFN(HexNAc)WTGVTQSGGSYTC(Carbamidomethyl)K(Carboxylation){Fuc:3; Hex:6; HexNAc:5; NeuNAc:1}

>sp|AAC79579|A/reassortant/BS(Philippines/2/1982_109:140+{Fuc:4; Hex:7; HexNAc:6; NeuNAc:1}
SLVASSGTLEFINEGFN(HexNAc)WTGVTQSGGSYTC(Carbamidomethyl)K(Carboxylation){Fuc:4; Hex:7; HexNAc:6; NeuNAc:1}

>sp|AAC79579|A/reassortant/BS(Philippines/2/1982_109:140+{Fuc:4; Hex:7; HexNAc:6}
SLVASSGTLEFINEGFN(HexNAc)WTGVTQSGGSYTC(Carbamidomethyl)K(Carboxylation){Fuc:4; Hex:7; HexNAc:6}

>sp|AAC79579|A/reassortant/BS(Philippines/2/1982_109:140+{Fuc:4; Hex:7; HexNAc:7}
SLVASSGTLEFINEGFN(HexNAc)WTGVTQSGGSYTC(Carbamidomethyl)K(Carboxylation){Fuc:4; Hex:7; HexNAc:7}

>sp|AAC79579|A/reassortant/BS(Philippines/2/1982_109:140+{Fuc:6; Hex:15; HexNAc:14; NeuNAc:1}
SLVASSGTLEFINEGFN(HexNAc)WTGVTQSGGSYTC(Carbamidomethyl)K(Carboxylation){Fuc:6; Hex:15; HexNAc:14; NeuNAc:1}

>sp|AAC79579|A/reassortant/BS(Philippines/2/1982_109:140+{Hex:10; HexNAc:2}
SLVASSGTLEFINEGFN(HexNAc)WTGVTQSGGSYTC(Carbamidomethyl)K(Carboxylation){Hex:10; HexNAc:2}

>sp|AAC79579|A/reassortant/BS(Philippines/2/1982_109:140+{Hex:11; HexNAc:11; NeuNAc:1}
SLVASSGTLEFINEGFN(HexNAc)WTGVTQSGGSYTC(Carbamidomethyl)K(Carboxylation){Hex:11; HexNAc:11; NeuNAc:1}

>sp|AAC79579|A/reassortant/BS(Philippines/2/1982_109:140+{Hex:11; HexNAc:2}
SLVASSGTLEFINEGFN(HexNAc)WTGVTQSGGSYTC(Carbamidomethyl)K(Carboxylation){Hex:11; HexNAc:2}

>sp|AAC79579|A/reassortant/BS(Philippines/2/1982_109:140+{Hex:12; HexNAc:2}
SLVASSGTLEFINEGFN(HexNAc)WTGVTQSGGSYTC(Carbamidomethyl)K(Carboxylation){Hex:12; HexNAc:2}

>sp|AAC79579|A/reassortant/BS(Philippines/2/1982_109:140+{Hex:3; HexNAc:2}
SLVASSGTLEFINEGFN(HexNAc)WTGVTQSGGSYTC(Carbamidomethyl)K(Carboxylation){Hex:3; HexNAc:2}

>sp|AAC79579|A/reassortant/BS(Philippines/2/1982_109:140+{Hex:3; HexNAc:3}
SLVASSGTLEFINEGFN(HexNAc)WTGVTQSGGSYTC(Carbamidomethyl)K(Carboxylation){Hex:3; HexNAc:3}

>sp|AAC79579|A/reassortant/BS(Philippines/2/1982_109:140+{Hex:3; HexNAc:4; GalS(NAc):2}
SLVASSGTLEFINEGFN(HexNAc)WTGVTQSGGSYTC(Carbamidomethyl)K(Carboxylation){Hex:3; HexNAc:4; GalS(NAc):2}

>sp|AAC79579|A/reassortant/BS(Philippines/2/1982_109:140+{Hex:3; HexNAc:4; NeuNAc:1}
SLVASSGTLEFINEGFN(HexNAc)WTGVTQSGGSYTC(Carbamidomethyl)K(Carboxylation){Hex:3; HexNAc:4; NeuNAc:1}

>sp|AAC79579|A/reassortant/BS(Philippines/2/1982_109:140+{Hex:3; HexNAc:4; NeuNAc:2}
SLVASSGTLEFINEGFN(HexNAc)WTGVTQSGGSYTC(Carbamidomethyl)K(Carboxylation){Hex:3; HexNAc:4; NeuNAc:2}

>sp|AAC79579|A/reassortant/BS(Philippines/2/1982_109:140+{Hex:3; HexNAc:4}
SLVASSGTLEFINEGFN(HexNAc)WTGVTQSGGSYTC(Carbamidomethyl)K(Carboxylation){Hex:3; HexNAc:4}

>sp|AAC79579|A/reassortant/BS(Philippines/2/1982_109:140+{Hex:3; HexNAc:9}
SLVASSGTLEFINEGFN(HexNAc)WTGVTQSGGSYTC(Carbamidomethyl)K(Carboxylation){Hex:3; HexNAc:9}

>sp|AAC79579|A/reassortant/BS(Philippines/2/1982_109:140+{Hex:4; HexNAc:2}
SLVASSGTLEFINEGFN(HexNAc)WTGVTQSGGSYTC(Carbamidomethyl)K(Carboxylation){Hex:4; HexNAc:2}

>sp|AAC79579|A/reassortant/BS(Philippines/2/1982_109:140+{Hex:4; HexNAc:3; GalS(NAc):1}
SLVASSGTLEFINEGFN(HexNAc)WTGVTQSGGSYTC(Carbamidomethyl)K(Carboxylation){Hex:4; HexNAc:3; GalS(NAc):1}

>sp|AAC79579|A/reassortant/BS(Philippines/2/1982_109:140+{Hex:4; HexNAc:3; NeuNAc:1}
SLVASSGTLEFINEGFN(HexNAc)WTGVTQSGGSYTC(Carbamidomethyl)K(Carboxylation){Hex:4; HexNAc:3; NeuNAc:1}

>sp|AAC79579|A/reassortant/BS(Philippines/2/1982_109:140+{Hex:4; HexNAc:4; GalS(NAc):1}
SLVASSGTLEFINEGFN(HexNAc)WTGVTQSGGSYTC(Carbamidomethyl)K(Carboxylation){Hex:4; HexNAc:4; GalS(NAc):1}

>sp|AAC79579|A/reassortant/BS(Philippines/2/1982_109:140+{Hex:4; HexNAc:4; NeuNAc:1}
SLVASSGTLEFINEGFN(HexNAc)WTGVTQSGGSYTC(Carbamidomethyl)K(Carboxylation){Hex:4; HexNAc:4; NeuNAc:1}

>sp|AAC79579|A/reassortant/BS(Philippines/2/1982_109:140+{Hex:4; HexNAc:4}
SLVASSGTLEFINEGFN(HexNAc)WTGVTQSGGSYTC(Carbamidomethyl)K(Carboxylation){Hex:4; HexNAc:4}

>sp|AAC79579|A/reassortant/BS(Philippines/2/1982_109:140+{Hex:4; HexNAc:5; NeuNAc:1}
SLVASSGTLEFINEGFN(HexNAc)WTGVTQSGGSYTC(Carbamidomethyl)K(Carboxylation){Hex:4; HexNAc:5; NeuNAc:1}

>sp|AAC79579|A/reassortant/BS(Philippines/2/1982_109:140+{Hex:4; HexNAc:5; NeuNAc:2}
SLVASSGTLEFINEGFN(HexNAc)WTGVTQSGGSYTC(Carbamidomethyl)K(Carboxylation){Hex:4; HexNAc:5; NeuNAc:2}

>sp|AAC79579|A/reassortant/BS(Philippines/2/1982_109:140+{Hex:4; HexNAc:7}
SLVASSGTLEFINEGFN(HexNAc)WTGVTQSGGSYTC(Carbamidomethyl)K(Carboxylation){Hex:4; HexNAc:7}

>sp|AAC79579|A/reassortant/BS(Philippines/2/1982_109:140+{Hex:5; HexNAc:3; NeuNAc:1}
SLVASSGTLEFINEGFN(HexNAc)WTGVTQSGGSYTC(Carbamidomethyl)K(Carboxylation){Hex:5; HexNAc:3; NeuNAc:1}

>sp|AAC79579|A/reassortant/BS(Philippines/2/1982_109:140+{Hex:5; HexNAc:3}
SLVASSGTLEFINEGFN(HexNAc)WTGVTQSGGSYTC(Carbamidomethyl)K(Carboxylation){Hex:5; HexNAc:3}

>sp|AAC79579|A/reassortant/BS(Philippines/2/1982_109:140+{Hex:5; HexNAc:4; NeuNAc:1}
SLVASSGTLEFINEGFN(HexNAc)WTGVTQSGGSYTC(Carbamidomethyl)K(Carboxylation){Hex:5; HexNAc:4; NeuNAc:1}

>sp|AAC79579|A/reassortant/BS(Philippines/2/1982_109:140+{Hex:5; HexNAc:4; NeuNAc:2}
SLVASSGTLEFINEGFN(HexNAc)WTGVTQSGGSYTC(Carbamidomethyl)K(Carboxylation){Hex:5; HexNAc:4; NeuNAc:2}

>sp|AAC79579|A/reassortant/BS(Philippines/2/1982_109:140+{Hex:5; HexNAc:4}
SLVASSGTLEFINEGFN(HexNAc)WTGVTQSGGSYTC(Carbamidomethyl)K(Carboxylation){Hex:5; HexNAc:4}

>sp|AAC79579|A/reassortant/BS(Philippines/2/1982_109:140+{Hex:5; HexNAc:5; GalS:1; NeuNAc:1}
SLVASSGTLEFINEGFN(HexNAc)WTGVTQSGGSYTC(Carbamidomethyl)K(Carboxylation){Hex:5; HexNAc:5; GalS:1; NeuNAc:1}

>sp|AAC79579|A/reassortant/BS(Philippines/2/1982_109:140+{Hex:5; HexNAc:6}
SLVASSGTLEFINEGFN(HexNAc)WTGVTQSGGSYTC(Carbamidomethyl)K(Carboxylation){Hex:5; HexNAc:6}

>sp|AAC79579|A/reassortant/BS(Philippines/2/1982_109:140+{Hex:5; HexNAc:8}
SLVASSGTLEFINEGFN(HexNAc)WTGVTQSGGSYTC(Carbamidomethyl)K(Carboxylation){Hex:5; HexNAc:8}

>sp|AAC79579|A/reassortant/BS(Philippines/2/1982_109:140+{Hex:6; HexNAc:10}
SLVASSGTLEFINEGFN(HexNAc)WTGVTQSGGSYTC(Carbamidomethyl)K(Carboxylation){Hex:6; HexNAc:10}

>sp|AAC79579|A/reassortant/BS(Philippines/2/1982_109:140+{Hex:6; HexNAc:2}
SLVASSGTLEFINEGFN(HexNAc)WTGVTQSGGSYTC(Carbamidomethyl)K(Carboxylation){Hex:6; HexNAc:2}

>sp|AAC79579|A/reassortant/BS(Philippines/2/1982_109:140+{Hex:6; HexNAc:4}
SLVASSGTLEFINEGFN(HexNAc)WTGVTQSGGSYTC(Carbamidomethyl)K(Carboxylation){Hex:6; HexNAc:4}

>sp|AAC79579|A/reassortant/BS(Philippines/2/1982_109:140+{Hex:6; HexNAc:5; NeuNAc:2}
SLVASSGTLEFINEGFN(HexNAc)WTGVTQSGGSYTC(Carbamidomethyl)K(Carboxylation){Hex:6; HexNAc:5; NeuNAc:2}

>sp|AAC79579|A/reassortant/BS(Philippines/2/1982_109:140+{Hex:6; HexNAc:5; NeuNAc:3}
SLVASSGTLEFINEGFN(HexNAc)WTGVTQSGGSYTC(Carbamidomethyl)K(Carboxylation){Hex:6; HexNAc:5; NeuNAc:3}

>sp|AAC79579|A/reassortant/BS(Philippines/2/1982_109:140+{Hex:6; HexNAc:5}
SLVASSGTLEFINEGFN(HexNAc)WTGVTQSGGSYTC(Carbamidomethyl)K(Carboxylation){Hex:6; HexNAc:5}

>sp|AAC79579|A/reassortant/BS(Philippines/2/1982_109:140+{Hex:6; HexNAc:6}
SLVASSGTLEFINEGFN(HexNAc)WTGVTQSGGSYTC(Carbamidomethyl)K(Carboxylation){Hex:6; HexNAc:6}

>sp|AAC79579|A/reassortant/BS(Philippines/2/1982_109:140+{Hex:6; HexNAc:7}
SLVASSGTLEFINEGFN(HexNAc)WTGVTQSGGSYTC(Carbamidomethyl)K(Carboxylation){Hex:6; HexNAc:7}

>sp|AAC79579|A/reassortant/BS(Philippines/2/1982_109:140+{Hex:7; HexNAc:6; NeuNAc:4}
SLVASSGTLEFINEGFN(HexNAc)WTGVTQSGGSYTC(Carbamidomethyl)K(Carboxylation){Hex:7; HexNAc:6; NeuNAc:4}

>sp|AAC79579|A/reassortant/BS(Philippines/2/1982_109:140+{Hex:8; HexNAc:2}
SLVASSGTLEFINEGFN(HexNAc)WTGVTQSGGSYTC(Carbamidomethyl)K(Carboxylation){Hex:8; HexNAc:2}

>sp|AAC79579|A/reassortant/BS(Philippines/2/1982_109:140+{Hex:8; HexNAc:7}
SLVASSGTLEFINEGFN(HexNAc)WTGVTQSGGSYTC(Carbamidomethyl)K(Carboxylation){Hex:8; HexNAc:7}

>sp|AAC79579|A/reassortant/BS(Philippines/2/1982_109:141+{Fuc:1; Hex:3; HexNAc:3; GalS(NAc):1}
SLVASSGTLEFINEGFN(HexNAc)WTGVTQSGGSYTC(Carbamidomethyl)KR{Fuc:1; Hex:3; HexNAc:3; GalS(NAc):1}

>sp|AAC79579|A/reassortant/BS(Philippines/2/1982_109:141+{Fuc:1; Hex:3; HexNAc:4; GalS(NAc):1}
SLVASSGTLEFINEGFN(HexNAc)WTGVTQSGGSYTC(Carbamidomethyl)KR{Fuc:1; Hex:3; HexNAc:4; GalS(NAc):1}

>sp|AAC79579|A/reassortant/BS(Philippines/2/1982_109:141+{Fuc:1; Hex:3; HexNAc:4; GalS:1; GalS(NAc):1}
SLVASSGTLEFINEGFN(HexNAc)WTGVTQSGGSYTC(Carbamidomethyl)KR{Fuc:1; Hex:3; HexNAc:4; GalS:1; GalS(NAc):1}

>sp|AAC79579|A/reassortant/BS(Philippines/2/1982_109:141+{Fuc:1; Hex:3; HexNAc:6; NeuNAc:2}
SLVASSGTLEFINEGFN(HexNAc)WTGVTQSGGSYTC(Carbamidomethyl)KR{Fuc:1; Hex:3; HexNAc:6; NeuNAc:2}

>sp|AAC79579|A/reassortant/BS(Philippines/2/1982_109:141+{Fuc:1; Hex:3; HexNAc:9}
SLVASSGTLEFINEGFN(HexNAc)WTGVTQSGGSYTC(Carbamidomethyl)KR{Fuc:1; Hex:3; HexNAc:9}

>sp|AAC79579|A/reassortant/BS(Philippines/2/1982_109:141+{Fuc:1; Hex:4; HexNAc:3; GalS(NAc):1}
SLVASSGTLEFINEGFN(HexNAc)WTGVTQSGGSYTC(Carbamidomethyl)KR{Fuc:1; Hex:4; HexNAc:3; GalS(NAc):1}

>sp|AAC79579|A/reassortant/BS(Philippines/2/1982_109:141+{Fuc:1; Hex:4; HexNAc:3; NeuNAc:1}
SLVASSGTLEFINEGFN(HexNAc)WTGVTQSGGSYTC(Carbamidomethyl)KR{Fuc:1; Hex:4; HexNAc:3; NeuNAc:1}

>sp|AAC79579|A/reassortant/BS(Philippines/2/1982_109:141+{Fuc:1; Hex:4; HexNAc:4; GalS(NAc):1}
SLVASSGTLEFINEGFN(HexNAc)WTGVTQSGGSYTC(Carbamidomethyl)KR{Fuc:1; Hex:4; HexNAc:4; GalS(NAc):1}

>sp|AAC79579|A/reassortant/BS(Philippines/2/1982_109:141+{Fuc:1; Hex:4; HexNAc:4; NeuNAc:1}
SLVASSGTLEFINEGFN(HexNAc)WTGVTQSGGSYTC(Carbamidomethyl)KR{Fuc:1; Hex:4; HexNAc:4; NeuNAc:1}

>sp|AAC79579|A/reassortant/BS(Philippines/2/1982_109:141+{Fuc:1; Hex:4; HexNAc:7}
SLVASSGTLEFINEGFN(HexNAc)WTGVTQSGGSYTC(Carbamidomethyl)KR{Fuc:1; Hex:4; HexNAc:7}

>sp|AAC79579|A/reassortant/BS(Philippines/2/1982_109:141+{Fuc:1; Hex:4; HexNAc:9}
SLVASSGTLEFINEGFN(HexNAc)WTGVTQSGGSYTC(Carbamidomethyl)KR{Fuc:1; Hex:4; HexNAc:9}

>sp|AAC79579|A/reassortant/BS(Philippines/2/1982_109:141+{Fuc:1; Hex:5; HexNAc:2}
SLVASSGTLEFINEGFN(HexNAc)WTGVTQSGGSYTC(Carbamidomethyl)KR{Fuc:1; Hex:5; HexNAc:2}

>sp|AAC79579|A/reassortant/BS(Philippines/2/1982_109:141+{Fuc:1; Hex:5; HexNAc:3}
SLVASSGTLEFINEGFN(HexNAc)WTGVTQSGGSYTC(Carbamidomethyl)KR{Fuc:1; Hex:5; HexNAc:3}

>sp|AAC79579|A/reassortant/BS(Philippines/2/1982_109:141+{Fuc:1; Hex:5; HexNAc:4; NeuNAc:1}
SLVASSGTLEFINEGFN(HexNAc)WTGVTQSGGSYTC(Carbamidomethyl)KR{Fuc:1; Hex:5; HexNAc:4; NeuNAc:1}

>sp|AAC79579|A/reassortant/BS(Philippines/2/1982_109:141+{Fuc:1; Hex:5; HexNAc:4; NeuNAc:2}
SLVASSGTLEFINEGFN(HexNAc)WTGVTQSGGSYTC(Carbamidomethyl)KR{Fuc:1; Hex:5; HexNAc:4; NeuNAc:2}

>sp|AAC79579|A/reassortant/BS(Philippines/2/1982_109:141+{Fuc:1; Hex:5; HexNAc:5; NeuNAc:1}
SLVASSGTLEFINEGFN(HexNAc)WTGVTQSGGSYTC(Carbamidomethyl)KR{Fuc:1; Hex:5; HexNAc:5; NeuNAc:1}

>sp|AAC79579|A/reassortant/BS(Philippines/2/1982_109:141+{Fuc:1; Hex:5; HexNAc:5; NeuNAc:2}
SLVASSGTLEFINEGFN(HexNAc)WTGVTQSGGSYTC(Carbamidomethyl)KR{Fuc:1; Hex:5; HexNAc:5; NeuNAc:2}

>sp|AAC79579|A/reassortant/BS(Philippines/2/1982_109:141+{Fuc:1; Hex:5; HexNAc:5}
SLVASSGTLEFINEGFN(HexNAc)WTGVTQSGGSYTC(Carbamidomethyl)KR{Fuc:1; Hex:5; HexNAc:5}

>sp|AAC79579|A/reassortant/BS(Philippines/2/1982_109:141+{Fuc:1; Hex:5; HexNAc:6; NeuNAc:3}
SLVASSGTLEFINEGFN(HexNAc)WTGVTQSGGSYTC(Carbamidomethyl)KR{Fuc:1; Hex:5; HexNAc:6; NeuNAc:3}

>sp|AAC79579|A/reassortant/BS(Philippines/2/1982_109:141+{Fuc:1; Hex:5; HexNAc:6}
SLVASSGTLEFINEGFN(HexNAc)WTGVTQSGGSYTC(Carbamidomethyl)KR{Fuc:1; Hex:5; HexNAc:6}

>sp|AAC79579|A/reassortant/BS(Philippines/2/1982_109:141+{Fuc:1; Hex:5; HexNAc:8}
SLVASSGTLEFINEGFN(HexNAc)WTGVTQSGGSYTC(Carbamidomethyl)KR{Fuc:1; Hex:5; HexNAc:8}

>sp|AAC79579|A/reassortant/BS(Philippines/2/1982_109:141+{Fuc:1; Hex:6; HexNAc:2}
SLVASSGTLEFINEGFN(HexNAc)WTGVTQSGGSYTC(Carbamidomethyl)KR{Fuc:1; Hex:6; HexNAc:2}

>sp|AAC79579|A/reassortant/BS(Philippines/2/1982_109:141+{Fuc:1; Hex:6; HexNAc:3; NeuNAc:1}
SLVASSGTLEFINEGFN(HexNAc)WTGVTQSGGSYTC(Carbamidomethyl)KR{Fuc:1; Hex:6; HexNAc:3; NeuNAc:1}

>sp|AAC79579|A/reassortant/BS(Philippines/2/1982_109:141+{Fuc:1; Hex:6; HexNAc:3}
SLVASSGTLEFINEGFN(HexNAc)WTGVTQSGGSYTC(Carbamidomethyl)KR{Fuc:1; Hex:6; HexNAc:3}

>sp|AAC79579|A/reassortant/BS(Philippines/2/1982_109:141+{Fuc:1; Hex:6; HexNAc:4}
SLVASSGTLEFINEGFN(HexNAc)WTGVTQSGGSYTC(Carbamidomethyl)KR{Fuc:1; Hex:6; HexNAc:4}

>sp|AAC79579|A/reassortant/BS(Philippines/2/1982_109:141+{Fuc:1; Hex:6; HexNAc:5; NeuNAc:1}
SLVASSGTLEFINEGFN(HexNAc)WTGVTQSGGSYTC(Carbamidomethyl)KR{Fuc:1; Hex:6; HexNAc:5; NeuNAc:1}

>sp|AAC79579|A/reassortant/BS(Philippines/2/1982_109:141+{Fuc:1; Hex:6; HexNAc:5; NeuNAc:2}
SLVASSGTLEFINEGFN(HexNAc)WTGVTQSGGSYTC(Carbamidomethyl)KR{Fuc:1; Hex:6; HexNAc:5; NeuNAc:2}

>sp|AAC79579|A/reassortant/BS(Philippines/2/1982_109:141+{Fuc:1; Hex:6; HexNAc:6; NeuNAc:2}
SLVASSGTLEFINEGFN(HexNAc)WTGVTQSGGSYTC(Carbamidomethyl)KR{Fuc:1; Hex:6; HexNAc:6; NeuNAc:2}

>sp|AAC79579|A/reassortant/BS(Philippines/2/1982_109:141+{Fuc:1; Hex:6; HexNAc:6; NeuNAc:3}
SLVASSGTLEFINEGFN(HexNAc)WTGVTQSGGSYTC(Carbamidomethyl)KR{Fuc:1; Hex:6; HexNAc:6; NeuNAc:3}

>sp|AAC79579|A/reassortant/BS(Philippines/2/1982_109:141+{Fuc:1; Hex:6; HexNAc:6}
SLVASSGTLEFINEGFN(HexNAc)WTGVTQSGGSYTC(Carbamidomethyl)KR{Fuc:1; Hex:6; HexNAc:6}

>sp|AAC79579|A/reassortant/BS(Philippines/2/1982_109:141+{Fuc:1; Hex:6; HexNAc:7; NeuNAc:4}
SLVASSGTLEFINEGFN(HexNAc)WTGVTQSGGSYTC(Carbamidomethyl)KR{Fuc:1; Hex:6; HexNAc:7; NeuNAc:4}

>sp|AAC79579|A/reassortant/BS(Philippines/2/1982_109:141+{Fuc:1; Hex:7; HexNAc:10; NeuNAc:4}
SLVASSGTLEFINEGFN(HexNAc)WTGVTQSGGSYTC(Carbamidomethyl)KR{Fuc:1; Hex:7; HexNAc:10; NeuNAc:4}

>sp|AAC79579|A/reassortant/BS(Philippines/2/1982_109:141+{Fuc:1; Hex:7; HexNAc:5; NeuNAc:2}
SLVASSGTLEFINEGFN(HexNAc)WTGVTQSGGSYTC(Carbamidomethyl)KR{Fuc:1; Hex:7; HexNAc:5; NeuNAc:2}

>sp|AAC79579|A/reassortant/BS(Philippines/2/1982_109:141+{Fuc:1; Hex:7; HexNAc:6; NeuNAc:3}
SLVASSGTLEFINEGFN(HexNAc)WTGVTQSGGSYTC(Carbamidomethyl)KR{Fuc:1; Hex:7; HexNAc:6; NeuNAc:3}

>sp|AAC79579|A/reassortant/BS(Philippines/2/1982_109:141+{Fuc:1; Hex:7; HexNAc:6; NeuNAc:4}
SLVASSGTLEFINEGFN(HexNAc)WTGVTQSGGSYTC(Carbamidomethyl)KR{Fuc:1; Hex:7; HexNAc:6; NeuNAc:4}

>sp|AAC79579|A/reassortant/BS(Philippines/2/1982_109:141+{Fuc:1; Hex:7; HexNAc:6; NeuNGc:4}
SLVASSGTLEFINEGFN(HexNAc)WTGVTQSGGSYTC(Carbamidomethyl)KR{Fuc:1; Hex:7; HexNAc:6; NeuNGc:4}

>sp|AAC79579|A/reassortant/BS(Philippines/2/1982_109:141+{Fuc:1; Hex:7; HexNAc:6}
SLVASSGTLEFINEGFN(HexNAc)WTGVTQSGGSYTC(Carbamidomethyl)KR{Fuc:1; Hex:7; HexNAc:6}

>sp|AAC79579|A/reassortant/BS(Philippines/2/1982_109:141+{Fuc:1; Hex:7; HexNAc:7; NeuNAc:2}
SLVASSGTLEFINEGFN(HexNAc)WTGVTQSGGSYTC(Carbamidomethyl)KR{Fuc:1; Hex:7; HexNAc:7; NeuNAc:2}

>sp|AAC79579|A/reassortant/BS(Philippines/2/1982_109:141+{Fuc:1; Hex:7; HexNAc:7; NeuNAc:4}
SLVASSGTLEFINEGFN(HexNAc)WTGVTQSGGSYTC(Carbamidomethyl)KR{Fuc:1; Hex:7; HexNAc:7; NeuNAc:4}

>sp|AAC79579|A/reassortant/BS(Philippines/2/1982_109:141+{Fuc:1; Hex:7; HexNAc:9; NeuNAc:4}
SLVASSGTLEFINEGFN(HexNAc)WTGVTQSGGSYTC(Carbamidomethyl)KR{Fuc:1; Hex:7; HexNAc:9; NeuNAc:4}

>sp|AAC79579|A/reassortant/BS(Philippines/2/1982_109:141+{Fuc:1; Hex:8; HexNAc:7; NeuNAc:4}
SLVASSGTLEFINEGFN(HexNAc)WTGVTQSGGSYTC(Carbamidomethyl)KR{Fuc:1; Hex:8; HexNAc:7; NeuNAc:4}

>sp|AAC79579|A/reassortant/BS(Philippines/2/1982_109:141+{Fuc:1; Hex:8; HexNAc:7}
SLVASSGTLEFINEGFN(HexNAc)WTGVTQSGGSYTC(Carbamidomethyl)KR{Fuc:1; Hex:8; HexNAc:7}

>sp|AAC79579|A/reassortant/BS(Philippines/2/1982_109:141+{Fuc:1; Hex:9; HexNAc:6; NeuNAc:2}
SLVASSGTLEFINEGFN(HexNAc)WTGVTQSGGSYTC(Carbamidomethyl)KR{Fuc:1; Hex:9; HexNAc:6; NeuNAc:2}

>sp|AAC79579|A/reassortant/BS(Philippines/2/1982_109:141+{Fuc:1; Hex:9; HexNAc:8}
SLVASSGTLEFINEGFN(HexNAc)WTGVTQSGGSYTC(Carbamidomethyl)KR{Fuc:1; Hex:9; HexNAc:8}

>sp|AAC79579|A/reassortant/BS(Philippines/2/1982_109:141+{Fuc:2; Hex:3; HexNAc:6; NeuNAc:1}
SLVASSGTLEFINEGFN(HexNAc)WTGVTQSGGSYTC(Carbamidomethyl)KR{Fuc:2; Hex:3; HexNAc:6; NeuNAc:1}

>sp|AAC79579|A/reassortant/BS(Philippines/2/1982_109:141+{Fuc:2; Hex:3; HexNAc:6}
SLVASSGTLEFINEGFN(HexNAc)WTGVTQSGGSYTC(Carbamidomethyl)KR{Fuc:2; Hex:3; HexNAc:6}

>sp|AAC79579|A/reassortant/BS(Philippines/2/1982_109:141+{Fuc:2; Hex:4; HexNAc:4; NeuNAc:1}
SLVASSGTLEFINEGFN(HexNAc)WTGVTQSGGSYTC(Carbamidomethyl)KR{Fuc:2; Hex:4; HexNAc:4; NeuNAc:1}

>sp|AAC79579|A/reassortant/BS(Philippines/2/1982_109:141+{Fuc:2; Hex:5; HexNAc:5}
SLVASSGTLEFINEGFN(HexNAc)WTGVTQSGGSYTC(Carbamidomethyl)KR{Fuc:2; Hex:5; HexNAc:5}

>sp|AAC79579|A/reassortant/BS(Philippines/2/1982_109:141+{Fuc:2; Hex:5; HexNAc:6}
SLVASSGTLEFINEGFN(HexNAc)WTGVTQSGGSYTC(Carbamidomethyl)KR{Fuc:2; Hex:5; HexNAc:6}

>sp|AAC79579|A/reassortant/BS(Philippines/2/1982_109:141+{Fuc:2; Hex:6; HexNAc:3}
SLVASSGTLEFINEGFN(HexNAc)WTGVTQSGGSYTC(Carbamidomethyl)KR{Fuc:2; Hex:6; HexNAc:3}

>sp|AAC79579|A/reassortant/BS(Philippines/2/1982_109:141+{Fuc:2; Hex:6; HexNAc:5; Kdn:1}
SLVASSGTLEFINEGFN(HexNAc)WTGVTQSGGSYTC(Carbamidomethyl)KR{Fuc:2; Hex:6; HexNAc:5; Kdn:1}

>sp|AAC79579|A/reassortant/BS(Philippines/2/1982_109:141+{Fuc:2; Hex:6; HexNAc:5; NeuNAc:1}
SLVASSGTLEFINEGFN(HexNAc)WTGVTQSGGSYTC(Carbamidomethyl)KR{Fuc:2; Hex:6; HexNAc:5; NeuNAc:1}

>sp|AAC79579|A/reassortant/BS(Philippines/2/1982_109:141+{Fuc:3; Hex:4; HexNAc:5}
SLVASSGTLEFINEGFN(HexNAc)WTGVTQSGGSYTC(Carbamidomethyl)KR{Fuc:3; Hex:4; HexNAc:5}

>sp|AAC79579|A/reassortant/BS(Philippines/2/1982_109:141+{Fuc:3; Hex:5; HexNAc:3}
SLVASSGTLEFINEGFN(HexNAc)WTGVTQSGGSYTC(Carbamidomethyl)KR{Fuc:3; Hex:5; HexNAc:3}

>sp|AAC79579|A/reassortant/BS(Philippines/2/1982_109:141+{Fuc:3; Hex:5; HexNAc:5}
SLVASSGTLEFINEGFN(HexNAc)WTGVTQSGGSYTC(Carbamidomethyl)KR{Fuc:3; Hex:5; HexNAc:5}

>sp|AAC79579|A/reassortant/BS(Philippines/2/1982_109:141+{Fuc:3; Hex:6; HexNAc:3}
SLVASSGTLEFINEGFN(HexNAc)WTGVTQSGGSYTC(Carbamidomethyl)KR{Fuc:3; Hex:6; HexNAc:3}

>sp|AAC79579|A/reassortant/BS(Philippines/2/1982_109:141+{Fuc:3; Hex:6; HexNAc:5}
SLVASSGTLEFINEGFN(HexNAc)WTGVTQSGGSYTC(Carbamidomethyl)KR{Fuc:3; Hex:6; HexNAc:5}

>sp|AAC79579|A/reassortant/BS(Philippines/2/1982_109:141+{Fuc:4; Hex:5; HexNAc:4}
SLVASSGTLEFINEGFN(HexNAc)WTGVTQSGGSYTC(Carbamidomethyl)KR{Fuc:4; Hex:5; HexNAc:4}

>sp|AAC79579|A/reassortant/BS(Philippines/2/1982_109:141+{Fuc:4; Hex:6; HexNAc:5}
SLVASSGTLEFINEGFN(HexNAc)WTGVTQSGGSYTC(Carbamidomethyl)KR{Fuc:4; Hex:6; HexNAc:5}

>sp|AAC79579|A/reassortant/BS(Philippines/2/1982_109:141+{Fuc:4; Hex:6; HexNAc:6}
SLVASSGTLEFINEGFN(HexNAc)WTGVTQSGGSYTC(Carbamidomethyl)KR{Fuc:4; Hex:6; HexNAc:6}

>sp|AAC79579|A/reassortant/BS(Philippines/2/1982_109:141+{Fuc:4; Hex:7; HexNAc:6}
SLVASSGTLEFINEGFN(HexNAc)WTGVTQSGGSYTC(Carbamidomethyl)KR{Fuc:4; Hex:7; HexNAc:6}

>sp|AAC79579|A/reassortant/BS(Philippines/2/1982_109:141+{Fuc:4; Hex:8; HexNAc:5}
SLVASSGTLEFINEGFN(HexNAc)WTGVTQSGGSYTC(Carbamidomethyl)KR{Fuc:4; Hex:8; HexNAc:5}

>sp|AAC79579|A/reassortant/BS(Philippines/2/1982_109:141+{Fuc:5; Hex:9; HexNAc:6}
SLVASSGTLEFINEGFN(HexNAc)WTGVTQSGGSYTC(Carbamidomethyl)KR{Fuc:5; Hex:9; HexNAc:6}

>sp|AAC79579|A/reassortant/BS(Philippines/2/1982_109:141+{Hex:10; HexNAc:2}
SLVASSGTLEFINEGFN(HexNAc)WTGVTQSGGSYTC(Carbamidomethyl)KR{Hex:10; HexNAc:2}

>sp|AAC79579|A/reassortant/BS(Philippines/2/1982_109:141+{Hex:11; HexNAc:11; NeuNAc:1}
SLVASSGTLEFINEGFN(HexNAc)WTGVTQSGGSYTC(Carbamidomethyl)KR{Hex:11; HexNAc:11; NeuNAc:1}

>sp|AAC79579|A/reassortant/BS(Philippines/2/1982_109:141+{Hex:3; HexNAc:3; GalS(NAc):1}
SLVASSGTLEFINEGFN(HexNAc)WTGVTQSGGSYTC(Carbamidomethyl)KR{Hex:3; HexNAc:3; GalS(NAc):1}

>sp|AAC79579|A/reassortant/BS(Philippines/2/1982_109:141+{Hex:3; HexNAc:4; GalS(NAc):1}
SLVASSGTLEFINEGFN(HexNAc)WTGVTQSGGSYTC(Carbamidomethyl)KR{Hex:3; HexNAc:4; GalS(NAc):1}

>sp|AAC79579|A/reassortant/BS(Philippines/2/1982_109:141+{Hex:3; HexNAc:4; GalS(NAc):2}
SLVASSGTLEFINEGFN(HexNAc)WTGVTQSGGSYTC(Carbamidomethyl)KR{Hex:3; HexNAc:4; GalS(NAc):2}

>sp|AAC79579|A/reassortant/BS(Philippines/2/1982_109:141+{Hex:3; HexNAc:5}
SLVASSGTLEFINEGFN(HexNAc)WTGVTQSGGSYTC(Carbamidomethyl)KR{Hex:3; HexNAc:5}

>sp|AAC79579|A/reassortant/BS(Philippines/2/1982_109:141+{Hex:3; HexNAc:7}
SLVASSGTLEFINEGFN(HexNAc)WTGVTQSGGSYTC(Carbamidomethyl)KR{Hex:3; HexNAc:7}

>sp|AAC79579|A/reassortant/BS(Philippines/2/1982_109:141+{Hex:4; HexNAc:2}
SLVASSGTLEFINEGFN(HexNAc)WTGVTQSGGSYTC(Carbamidomethyl)KR{Hex:4; HexNAc:2}

>sp|AAC79579|A/reassortant/BS(Philippines/2/1982_109:141+{Hex:4; HexNAc:3; GalS(NAc):1}
SLVASSGTLEFINEGFN(HexNAc)WTGVTQSGGSYTC(Carbamidomethyl)KR{Hex:4; HexNAc:3; GalS(NAc):1}

>sp|AAC79579|A/reassortant/BS(Philippines/2/1982_109:141+{Hex:4; HexNAc:3}
SLVASSGTLEFINEGFN(HexNAc)WTGVTQSGGSYTC(Carbamidomethyl)KR{Hex:4; HexNAc:3}

>sp|AAC79579|A/reassortant/BS(Philippines/2/1982_109:141+{Hex:4; HexNAc:4; GalS(NAc):1}
SLVASSGTLEFINEGFN(HexNAc)WTGVTQSGGSYTC(Carbamidomethyl)KR{Hex:4; HexNAc:4; GalS(NAc):1}

>sp|AAC79579|A/reassortant/BS(Philippines/2/1982_109:141+{Hex:5; HexNAc:2}
SLVASSGTLEFINEGFN(HexNAc)WTGVTQSGGSYTC(Carbamidomethyl)KR{Hex:5; HexNAc:2}

>sp|AAC79579|A/reassortant/BS(Philippines/2/1982_109:141+{Hex:5; HexNAc:3; NeuNAc:1}
SLVASSGTLEFINEGFN(HexNAc)WTGVTQSGGSYTC(Carbamidomethyl)KR{Hex:5; HexNAc:3; NeuNAc:1}

>sp|AAC79579|A/reassortant/BS(Philippines/2/1982_109:141+{Hex:5; HexNAc:4; NeuNAc:1}
SLVASSGTLEFINEGFN(HexNAc)WTGVTQSGGSYTC(Carbamidomethyl)KR{Hex:5; HexNAc:4; NeuNAc:1}

>sp|AAC79579|A/reassortant/BS(Philippines/2/1982_109:141+{Hex:5; HexNAc:4}
SLVASSGTLEFINEGFN(HexNAc)WTGVTQSGGSYTC(Carbamidomethyl)KR{Hex:5; HexNAc:4}

>sp|AAC79579|A/reassortant/BS(Philippines/2/1982_109:141+{Hex:5; HexNAc:5; GalS:1; NeuNAc:1}
SLVASSGTLEFINEGFN(HexNAc)WTGVTQSGGSYTC(Carbamidomethyl)KR{Hex:5; HexNAc:5; GalS:1; NeuNAc:1}

>sp|AAC79579|A/reassortant/BS(Philippines/2/1982_109:141+{Hex:5; HexNAc:5; NeuNAc:1}
SLVASSGTLEFINEGFN(HexNAc)WTGVTQSGGSYTC(Carbamidomethyl)KR{Hex:5; HexNAc:5; NeuNAc:1}

>sp|AAC79579|A/reassortant/BS(Philippines/2/1982_109:141+{Hex:5; HexNAc:5; NeuNAc:2}
SLVASSGTLEFINEGFN(HexNAc)WTGVTQSGGSYTC(Carbamidomethyl)KR{Hex:5; HexNAc:5; NeuNAc:2}

>sp|AAC79579|A/reassortant/BS(Philippines/2/1982_109:141+{Hex:5; HexNAc:5}
SLVASSGTLEFINEGFN(HexNAc)WTGVTQSGGSYTC(Carbamidomethyl)KR{Hex:5; HexNAc:5}

>sp|AAC79579|A/reassortant/BS(Philippines/2/1982_109:141+{Hex:5; HexNAc:6}
SLVASSGTLEFINEGFN(HexNAc)WTGVTQSGGSYTC(Carbamidomethyl)KR{Hex:5; HexNAc:6}

>sp|AAC79579|A/reassortant/BS(Philippines/2/1982_109:141+{Hex:6; HexNAc:2}
SLVASSGTLEFINEGFN(HexNAc)WTGVTQSGGSYTC(Carbamidomethyl)KR{Hex:6; HexNAc:2}

>sp|AAC79579|A/reassortant/BS(Philippines/2/1982_109:141+{Hex:6; HexNAc:3; NeuNAc:1}
SLVASSGTLEFINEGFN(HexNAc)WTGVTQSGGSYTC(Carbamidomethyl)KR{Hex:6; HexNAc:3; NeuNAc:1}

>sp|AAC79579|A/reassortant/BS(Philippines/2/1982_109:141+{Hex:6; HexNAc:4}
SLVASSGTLEFINEGFN(HexNAc)WTGVTQSGGSYTC(Carbamidomethyl)KR{Hex:6; HexNAc:4}

>sp|AAC79579|A/reassortant/BS(Philippines/2/1982_109:141+{Hex:6; HexNAc:5; NeuNAc:2}
SLVASSGTLEFINEGFN(HexNAc)WTGVTQSGGSYTC(Carbamidomethyl)KR{Hex:6; HexNAc:5; NeuNAc:2}

>sp|AAC79579|A/reassortant/BS(Philippines/2/1982_109:141+{Hex:6; HexNAc:5; NeuNAc:3}
SLVASSGTLEFINEGFN(HexNAc)WTGVTQSGGSYTC(Carbamidomethyl)KR{Hex:6; HexNAc:5; NeuNAc:3}

>sp|AAC79579|A/reassortant/BS(Philippines/2/1982_109:141+{Hex:6; HexNAc:5}
SLVASSGTLEFINEGFN(HexNAc)WTGVTQSGGSYTC(Carbamidomethyl)KR{Hex:6; HexNAc:5}

>sp|AAC79579|A/reassortant/BS(Philippines/2/1982_109:141+{Hex:6; HexNAc:7}
SLVASSGTLEFINEGFN(HexNAc)WTGVTQSGGSYTC(Carbamidomethyl)KR{Hex:6; HexNAc:7}

>sp|AAC79579|A/reassortant/BS(Philippines/2/1982_109:141+{Hex:9; HexNAc:2}
SLVASSGTLEFINEGFN(HexNAc)WTGVTQSGGSYTC(Carbamidomethyl)KR{Hex:9; HexNAc:2}

>sp|AAC79579|A/reassortant/BS(Philippines/2/1982_109:140+{Fuc:1; Hex:10; HexNAc:9}
SLVASSGTLEFINEGFN(HexNAc)WTGVTQSGGSYTC(Carbamidomethyl)K{Fuc:1; Hex:10; HexNAc:9}

>sp|AAC79579|A/reassortant/BS(Philippines/2/1982_109:140+{Fuc:1; Hex:11; HexNAc:6}
SLVASSGTLEFINEGFN(HexNAc)WTGVTQSGGSYTC(Carbamidomethyl)K{Fuc:1; Hex:11; HexNAc:6}

>sp|AAC79579|A/reassortant/BS(Philippines/2/1982_109:140+{Fuc:1; Hex:3; HexNAc:2}
SLVASSGTLEFINEGFN(HexNAc)WTGVTQSGGSYTC(Carbamidomethyl)K{Fuc:1; Hex:3; HexNAc:2}

>sp|AAC79579|A/reassortant/BS(Philippines/2/1982_109:140+{Fuc:1; Hex:3; HexNAc:3; GalS(NAc):1}
SLVASSGTLEFINEGFN(HexNAc)WTGVTQSGGSYTC(Carbamidomethyl)K{Fuc:1; Hex:3; HexNAc:3; GalS(NAc):1}

>sp|AAC79579|A/reassortant/BS(Philippines/2/1982_109:140+{Fuc:1; Hex:3; HexNAc:4; GalS:1; GalS(NAc):1}
SLVASSGTLEFINEGFN(HexNAc)WTGVTQSGGSYTC(Carbamidomethyl)K{Fuc:1; Hex:3; HexNAc:4; GalS:1; GalS(NAc):1}

>sp|AAC79579|A/reassortant/BS(Philippines/2/1982_109:140+{Fuc:1; Hex:3; HexNAc:4}
SLVASSGTLEFINEGFN(HexNAc)WTGVTQSGGSYTC(Carbamidomethyl)K{Fuc:1; Hex:3; HexNAc:4}

>sp|AAC79579|A/reassortant/BS(Philippines/2/1982_109:140+{Fuc:1; Hex:3; HexNAc:5}
SLVASSGTLEFINEGFN(HexNAc)WTGVTQSGGSYTC(Carbamidomethyl)K{Fuc:1; Hex:3; HexNAc:5}

>sp|AAC79579|A/reassortant/BS(Philippines/2/1982_109:140+{Fuc:1; Hex:3; HexNAc:6}
SLVASSGTLEFINEGFN(HexNAc)WTGVTQSGGSYTC(Carbamidomethyl)K{Fuc:1; Hex:3; HexNAc:6}

>sp|AAC79579|A/reassortant/BS(Philippines/2/1982_109:140+{Fuc:1; Hex:3; HexNAc:8}
SLVASSGTLEFINEGFN(HexNAc)WTGVTQSGGSYTC(Carbamidomethyl)K{Fuc:1; Hex:3; HexNAc:8}

>sp|AAC79579|A/reassortant/BS(Philippines/2/1982_109:140+{Fuc:1; Hex:3; HexNAc:9}
SLVASSGTLEFINEGFN(HexNAc)WTGVTQSGGSYTC(Carbamidomethyl)K{Fuc:1; Hex:3; HexNAc:9}

>sp|AAC79579|A/reassortant/BS(Philippines/2/1982_109:140+{Fuc:1; Hex:4; HexNAc:3; GalS(NAc):1}
SLVASSGTLEFINEGFN(HexNAc)WTGVTQSGGSYTC(Carbamidomethyl)K{Fuc:1; Hex:4; HexNAc:3; GalS(NAc):1}

>sp|AAC79579|A/reassortant/BS(Philippines/2/1982_109:140+{Fuc:1; Hex:4; HexNAc:3; NeuNAc:1}
SLVASSGTLEFINEGFN(HexNAc)WTGVTQSGGSYTC(Carbamidomethyl)K{Fuc:1; Hex:4; HexNAc:3; NeuNAc:1}

>sp|AAC79579|A/reassortant/BS(Philippines/2/1982_109:140+{Fuc:1; Hex:4; HexNAc:3}
SLVASSGTLEFINEGFN(HexNAc)WTGVTQSGGSYTC(Carbamidomethyl)K{Fuc:1; Hex:4; HexNAc:3}

>sp|AAC79579|A/reassortant/BS(Philippines/2/1982_109:140+{Fuc:1; Hex:4; HexNAc:4; GalS(NAc):1; NeuNAc:1}
SLVASSGTLEFINEGFN(HexNAc)WTGVTQSGGSYTC(Carbamidomethyl)K{Fuc:1; Hex:4; HexNAc:4; GalS(NAc):1; NeuNAc:1}

>sp|AAC79579|A/reassortant/BS(Philippines/2/1982_109:140+{Fuc:1; Hex:4; HexNAc:4; GalS(NAc):1}
SLVASSGTLEFINEGFN(HexNAc)WTGVTQSGGSYTC(Carbamidomethyl)K{Fuc:1; Hex:4; HexNAc:4; GalS(NAc):1}

>sp|AAC79579|A/reassortant/BS(Philippines/2/1982_109:140+{Fuc:1; Hex:4; HexNAc:4; GalS:1; NeuNAc:1}
SLVASSGTLEFINEGFN(HexNAc)WTGVTQSGGSYTC(Carbamidomethyl)K{Fuc:1; Hex:4; HexNAc:4; GalS:1; NeuNAc:1}

>sp|AAC79579|A/reassortant/BS(Philippines/2/1982_109:140+{Fuc:1; Hex:4; HexNAc:4; NeuNAc:1}
SLVASSGTLEFINEGFN(HexNAc)WTGVTQSGGSYTC(Carbamidomethyl)K{Fuc:1; Hex:4; HexNAc:4; NeuNAc:1}

>sp|AAC79579|A/reassortant/BS(Philippines/2/1982_109:140+{Fuc:1; Hex:4; HexNAc:4}
SLVASSGTLEFINEGFN(HexNAc)WTGVTQSGGSYTC(Carbamidomethyl)K{Fuc:1; Hex:4; HexNAc:4}

>sp|AAC79579|A/reassortant/BS(Philippines/2/1982_109:140+{Fuc:1; Hex:4; HexNAc:5; NeuNAc:1}
SLVASSGTLEFINEGFN(HexNAc)WTGVTQSGGSYTC(Carbamidomethyl)K{Fuc:1; Hex:4; HexNAc:5; NeuNAc:1}

>sp|AAC79579|A/reassortant/BS(Philippines/2/1982_109:140+{Fuc:1; Hex:4; HexNAc:6}
SLVASSGTLEFINEGFN(HexNAc)WTGVTQSGGSYTC(Carbamidomethyl)K{Fuc:1; Hex:4; HexNAc:6}

>sp|AAC79579|A/reassortant/BS(Philippines/2/1982_109:140+{Fuc:1; Hex:4; HexNAc:7}
SLVASSGTLEFINEGFN(HexNAc)WTGVTQSGGSYTC(Carbamidomethyl)K{Fuc:1; Hex:4; HexNAc:7}

>sp|AAC79579|A/reassortant/BS(Philippines/2/1982_109:140+{Fuc:1; Hex:5; HexNAc:2}
SLVASSGTLEFINEGFN(HexNAc)WTGVTQSGGSYTC(Carbamidomethyl)K{Fuc:1; Hex:5; HexNAc:2}

>sp|AAC79579|A/reassortant/BS(Philippines/2/1982_109:140+{Fuc:1; Hex:5; HexNAc:3; GalS(NAc):1}
SLVASSGTLEFINEGFN(HexNAc)WTGVTQSGGSYTC(Carbamidomethyl)K{Fuc:1; Hex:5; HexNAc:3; GalS(NAc):1}

>sp|AAC79579|A/reassortant/BS(Philippines/2/1982_109:140+{Fuc:1; Hex:5; HexNAc:4; NeuNAc:1; NeuNGc:1}
SLVASSGTLEFINEGFN(HexNAc)WTGVTQSGGSYTC(Carbamidomethyl)K{Fuc:1; Hex:5; HexNAc:4; NeuNAc:1; NeuNGc:1}

>sp|AAC79579|A/reassortant/BS(Philippines/2/1982_109:140+{Fuc:1; Hex:5; HexNAc:4; NeuNAc:1}
SLVASSGTLEFINEGFN(HexNAc)WTGVTQSGGSYTC(Carbamidomethyl)K{Fuc:1; Hex:5; HexNAc:4; NeuNAc:1}

>sp|AAC79579|A/reassortant/BS(Philippines/2/1982_109:140+{Fuc:1; Hex:5; HexNAc:4; NeuNAc:2}
SLVASSGTLEFINEGFN(HexNAc)WTGVTQSGGSYTC(Carbamidomethyl)K{Fuc:1; Hex:5; HexNAc:4; NeuNAc:2}

>sp|AAC79579|A/reassortant/BS(Philippines/2/1982_109:140+{Fuc:1; Hex:5; HexNAc:4; NeuNGc:2}
SLVASSGTLEFINEGFN(HexNAc)WTGVTQSGGSYTC(Carbamidomethyl)K{Fuc:1; Hex:5; HexNAc:4; NeuNGc:2}

>sp|AAC79579|A/reassortant/BS(Philippines/2/1982_109:140+{Fuc:1; Hex:5; HexNAc:4}
SLVASSGTLEFINEGFN(HexNAc)WTGVTQSGGSYTC(Carbamidomethyl)K{Fuc:1; Hex:5; HexNAc:4}

>sp|AAC79579|A/reassortant/BS(Philippines/2/1982_109:140+{Fuc:1; Hex:5; HexNAc:5; NeuNAc:1}
SLVASSGTLEFINEGFN(HexNAc)WTGVTQSGGSYTC(Carbamidomethyl)K{Fuc:1; Hex:5; HexNAc:5; NeuNAc:1}

>sp|AAC79579|A/reassortant/BS(Philippines/2/1982_109:140+{Fuc:1; Hex:5; HexNAc:5; NeuNAc:2}
SLVASSGTLEFINEGFN(HexNAc)WTGVTQSGGSYTC(Carbamidomethyl)K{Fuc:1; Hex:5; HexNAc:5; NeuNAc:2}

>sp|AAC79579|A/reassortant/BS(Philippines/2/1982_109:140+{Fuc:1; Hex:5; HexNAc:6; NeuNAc:3}
SLVASSGTLEFINEGFN(HexNAc)WTGVTQSGGSYTC(Carbamidomethyl)K{Fuc:1; Hex:5; HexNAc:6; NeuNAc:3}

>sp|AAC79579|A/reassortant/BS(Philippines/2/1982_109:140+{Fuc:1; Hex:5; HexNAc:8}
SLVASSGTLEFINEGFN(HexNAc)WTGVTQSGGSYTC(Carbamidomethyl)K{Fuc:1; Hex:5; HexNAc:8}

>sp|AAC79579|A/reassortant/BS(Philippines/2/1982_109:140+{Fuc:1; Hex:6; HexNAc:2}
SLVASSGTLEFINEGFN(HexNAc)WTGVTQSGGSYTC(Carbamidomethyl)K{Fuc:1; Hex:6; HexNAc:2}

>sp|AAC79579|A/reassortant/BS(Philippines/2/1982_109:140+{Fuc:1; Hex:6; HexNAc:3; NeuNAc:1}
SLVASSGTLEFINEGFN(HexNAc)WTGVTQSGGSYTC(Carbamidomethyl)K{Fuc:1; Hex:6; HexNAc:3; NeuNAc:1}

>sp|AAC79579|A/reassortant/BS(Philippines/2/1982_109:140+{Fuc:1; Hex:6; HexNAc:4; NeuNAc:1}
SLVASSGTLEFINEGFN(HexNAc)WTGVTQSGGSYTC(Carbamidomethyl)K{Fuc:1; Hex:6; HexNAc:4; NeuNAc:1}

>sp|AAC79579|A/reassortant/BS(Philippines/2/1982_109:140+{Fuc:1; Hex:6; HexNAc:5; NeuNAc:1}
SLVASSGTLEFINEGFN(HexNAc)WTGVTQSGGSYTC(Carbamidomethyl)K{Fuc:1; Hex:6; HexNAc:5; NeuNAc:1}

>sp|AAC79579|A/reassortant/BS(Philippines/2/1982_109:140+{Fuc:1; Hex:6; HexNAc:6; NeuNAc:2}
SLVASSGTLEFINEGFN(HexNAc)WTGVTQSGGSYTC(Carbamidomethyl)K{Fuc:1; Hex:6; HexNAc:6; NeuNAc:2}

>sp|AAC79579|A/reassortant/BS(Philippines/2/1982_109:140+{Fuc:1; Hex:6; HexNAc:6; NeuNAc:3}
SLVASSGTLEFINEGFN(HexNAc)WTGVTQSGGSYTC(Carbamidomethyl)K{Fuc:1; Hex:6; HexNAc:6; NeuNAc:3}

>sp|AAC79579|A/reassortant/BS(Philippines/2/1982_109:140+{Fuc:1; Hex:6; HexNAc:6}
SLVASSGTLEFINEGFN(HexNAc)WTGVTQSGGSYTC(Carbamidomethyl)K{Fuc:1; Hex:6; HexNAc:6}

>sp|AAC79579|A/reassortant/BS(Philippines/2/1982_109:140+{Fuc:1; Hex:6; HexNAc:7}
SLVASSGTLEFINEGFN(HexNAc)WTGVTQSGGSYTC(Carbamidomethyl)K{Fuc:1; Hex:6; HexNAc:7}

>sp|AAC79579|A/reassortant/BS(Philippines/2/1982_109:140+{Fuc:1; Hex:7; HexNAc:2}
SLVASSGTLEFINEGFN(HexNAc)WTGVTQSGGSYTC(Carbamidomethyl)K{Fuc:1; Hex:7; HexNAc:2}

>sp|AAC79579|A/reassortant/BS(Philippines/2/1982_109:140+{Fuc:1; Hex:7; HexNAc:5; NeuNAc:2}
SLVASSGTLEFINEGFN(HexNAc)WTGVTQSGGSYTC(Carbamidomethyl)K{Fuc:1; Hex:7; HexNAc:5; NeuNAc:2}

>sp|AAC79579|A/reassortant/BS(Philippines/2/1982_109:140+{Fuc:1; Hex:7; HexNAc:6; NeuNAc:4}
SLVASSGTLEFINEGFN(HexNAc)WTGVTQSGGSYTC(Carbamidomethyl)K{Fuc:1; Hex:7; HexNAc:6; NeuNAc:4}

>sp|AAC79579|A/reassortant/BS(Philippines/2/1982_109:140+{Fuc:1; Hex:7; HexNAc:6; NeuNGc:4}
SLVASSGTLEFINEGFN(HexNAc)WTGVTQSGGSYTC(Carbamidomethyl)K{Fuc:1; Hex:7; HexNAc:6; NeuNGc:4}

>sp|AAC79579|A/reassortant/BS(Philippines/2/1982_109:140+{Fuc:1; Hex:7; HexNAc:6}
SLVASSGTLEFINEGFN(HexNAc)WTGVTQSGGSYTC(Carbamidomethyl)K{Fuc:1; Hex:7; HexNAc:6}

>sp|AAC79579|A/reassortant/BS(Philippines/2/1982_109:140+{Fuc:1; Hex:7; HexNAc:7; NeuNAc:2}
SLVASSGTLEFINEGFN(HexNAc)WTGVTQSGGSYTC(Carbamidomethyl)K{Fuc:1; Hex:7; HexNAc:7; NeuNAc:2}

>sp|AAC79579|A/reassortant/BS(Philippines/2/1982_109:140+{Fuc:1; Hex:7; HexNAc:7}
SLVASSGTLEFINEGFN(HexNAc)WTGVTQSGGSYTC(Carbamidomethyl)K{Fuc:1; Hex:7; HexNAc:7}

>sp|AAC79579|A/reassortant/BS(Philippines/2/1982_109:140+{Fuc:1; Hex:7; HexNAc:9; NeuNAc:4}
SLVASSGTLEFINEGFN(HexNAc)WTGVTQSGGSYTC(Carbamidomethyl)K{Fuc:1; Hex:7; HexNAc:9; NeuNAc:4}

>sp|AAC79579|A/reassortant/BS(Philippines/2/1982_109:140+{Fuc:1; Hex:8; HexNAc:7; NeuNAc:4}
SLVASSGTLEFINEGFN(HexNAc)WTGVTQSGGSYTC(Carbamidomethyl)K{Fuc:1; Hex:8; HexNAc:7; NeuNAc:4}

>sp|AAC79579|A/reassortant/BS(Philippines/2/1982_109:140+{Fuc:1; Hex:8; HexNAc:7}
SLVASSGTLEFINEGFN(HexNAc)WTGVTQSGGSYTC(Carbamidomethyl)K{Fuc:1; Hex:8; HexNAc:7}

>sp|AAC79579|A/reassortant/BS(Philippines/2/1982_109:140+{Fuc:1; Hex:9; HexNAc:8; NeuNAc:4}
SLVASSGTLEFINEGFN(HexNAc)WTGVTQSGGSYTC(Carbamidomethyl)K{Fuc:1; Hex:9; HexNAc:8; NeuNAc:4}

>sp|AAC79579|A/reassortant/BS(Philippines/2/1982_109:140+{Fuc:1; Hex:9; HexNAc:8}
SLVASSGTLEFINEGFN(HexNAc)WTGVTQSGGSYTC(Carbamidomethyl)K{Fuc:1; Hex:9; HexNAc:8}

>sp|AAC79579|A/reassortant/BS(Philippines/2/1982_109:140+{Fuc:2; Hex:3; HexNAc:3}
SLVASSGTLEFINEGFN(HexNAc)WTGVTQSGGSYTC(Carbamidomethyl)K{Fuc:2; Hex:3; HexNAc:3}

>sp|AAC79579|A/reassortant/BS(Philippines/2/1982_109:140+{Fuc:2; Hex:3; HexNAc:6}
SLVASSGTLEFINEGFN(HexNAc)WTGVTQSGGSYTC(Carbamidomethyl)K{Fuc:2; Hex:3; HexNAc:6}

>sp|AAC79579|A/reassortant/BS(Philippines/2/1982_109:140+{Fuc:2; Hex:4; HexNAc:4; NeuNAc:1}
SLVASSGTLEFINEGFN(HexNAc)WTGVTQSGGSYTC(Carbamidomethyl)K{Fuc:2; Hex:4; HexNAc:4; NeuNAc:1}

>sp|AAC79579|A/reassortant/BS(Philippines/2/1982_109:140+{Fuc:2; Hex:4; HexNAc:4}
SLVASSGTLEFINEGFN(HexNAc)WTGVTQSGGSYTC(Carbamidomethyl)K{Fuc:2; Hex:4; HexNAc:4}

>sp|AAC79579|A/reassortant/BS(Philippines/2/1982_109:140+{Fuc:2; Hex:4; HexNAc:5; NeuNAc:1}
SLVASSGTLEFINEGFN(HexNAc)WTGVTQSGGSYTC(Carbamidomethyl)K{Fuc:2; Hex:4; HexNAc:5; NeuNAc:1}

>sp|AAC79579|A/reassortant/BS(Philippines/2/1982_109:140+{Fuc:2; Hex:4; HexNAc:6}
SLVASSGTLEFINEGFN(HexNAc)WTGVTQSGGSYTC(Carbamidomethyl)K{Fuc:2; Hex:4; HexNAc:6}

>sp|AAC79579|A/reassortant/BS(Philippines/2/1982_109:140+{Fuc:2; Hex:5; HexNAc:3}
SLVASSGTLEFINEGFN(HexNAc)WTGVTQSGGSYTC(Carbamidomethyl)K{Fuc:2; Hex:5; HexNAc:3}

>sp|AAC79579|A/reassortant/BS(Philippines/2/1982_109:140+{Fuc:2; Hex:5; HexNAc:4}
SLVASSGTLEFINEGFN(HexNAc)WTGVTQSGGSYTC(Carbamidomethyl)K{Fuc:2; Hex:5; HexNAc:4}

>sp|AAC79579|A/reassortant/BS(Philippines/2/1982_109:140+{Fuc:2; Hex:5; HexNAc:5}
SLVASSGTLEFINEGFN(HexNAc)WTGVTQSGGSYTC(Carbamidomethyl)K{Fuc:2; Hex:5; HexNAc:5}

>sp|AAC79579|A/reassortant/BS(Philippines/2/1982_109:140+{Fuc:2; Hex:6; HexNAc:4}
SLVASSGTLEFINEGFN(HexNAc)WTGVTQSGGSYTC(Carbamidomethyl)K{Fuc:2; Hex:6; HexNAc:4}

>sp|AAC79579|A/reassortant/BS(Philippines/2/1982_109:140+{Fuc:2; Hex:6; HexNAc:5; Kdn:1}
SLVASSGTLEFINEGFN(HexNAc)WTGVTQSGGSYTC(Carbamidomethyl)K{Fuc:2; Hex:6; HexNAc:5; Kdn:1}

>sp|AAC79579|A/reassortant/BS(Philippines/2/1982_109:140+{Fuc:2; Hex:6; HexNAc:5; NeuNAc:1}
SLVASSGTLEFINEGFN(HexNAc)WTGVTQSGGSYTC(Carbamidomethyl)K{Fuc:2; Hex:6; HexNAc:5; NeuNAc:1}

>sp|AAC79579|A/reassortant/BS(Philippines/2/1982_109:140+{Fuc:2; Hex:6; HexNAc:5}
SLVASSGTLEFINEGFN(HexNAc)WTGVTQSGGSYTC(Carbamidomethyl)K{Fuc:2; Hex:6; HexNAc:5}

>sp|AAC79579|A/reassortant/BS(Philippines/2/1982_109:140+{Fuc:3; Hex:3; HexNAc:6}
SLVASSGTLEFINEGFN(HexNAc)WTGVTQSGGSYTC(Carbamidomethyl)K{Fuc:3; Hex:3; HexNAc:6}

>sp|AAC79579|A/reassortant/BS(Philippines/2/1982_109:140+{Fuc:3; Hex:4; HexNAc:3}
SLVASSGTLEFINEGFN(HexNAc)WTGVTQSGGSYTC(Carbamidomethyl)K{Fuc:3; Hex:4; HexNAc:3}

>sp|AAC79579|A/reassortant/BS(Philippines/2/1982_109:140+{Fuc:3; Hex:4; HexNAc:5}
SLVASSGTLEFINEGFN(HexNAc)WTGVTQSGGSYTC(Carbamidomethyl)K{Fuc:3; Hex:4; HexNAc:5}

>sp|AAC79579|A/reassortant/BS(Philippines/2/1982_109:140+{Fuc:3; Hex:5; HexNAc:3}
SLVASSGTLEFINEGFN(HexNAc)WTGVTQSGGSYTC(Carbamidomethyl)K{Fuc:3; Hex:5; HexNAc:3}

>sp|AAC79579|A/reassortant/BS(Philippines/2/1982_109:140+{Fuc:3; Hex:5; HexNAc:5}
SLVASSGTLEFINEGFN(HexNAc)WTGVTQSGGSYTC(Carbamidomethyl)K{Fuc:3; Hex:5; HexNAc:5}

>sp|AAC79579|A/reassortant/BS(Philippines/2/1982_109:140+{Fuc:3; Hex:6; HexNAc:3}
SLVASSGTLEFINEGFN(HexNAc)WTGVTQSGGSYTC(Carbamidomethyl)K{Fuc:3; Hex:6; HexNAc:3}

>sp|AAC79579|A/reassortant/BS(Philippines/2/1982_109:140+{Fuc:3; Hex:6; HexNAc:4}
SLVASSGTLEFINEGFN(HexNAc)WTGVTQSGGSYTC(Carbamidomethyl)K{Fuc:3; Hex:6; HexNAc:4}

>sp|AAC79579|A/reassortant/BS(Philippines/2/1982_109:140+{Fuc:3; Hex:6; HexNAc:5; NeuNAc:1}
SLVASSGTLEFINEGFN(HexNAc)WTGVTQSGGSYTC(Carbamidomethyl)K{Fuc:3; Hex:6; HexNAc:5; NeuNAc:1}

>sp|AAC79579|A/reassortant/BS(Philippines/2/1982_109:140+{Fuc:4; Hex:5; HexNAc:4}
SLVASSGTLEFINEGFN(HexNAc)WTGVTQSGGSYTC(Carbamidomethyl)K{Fuc:4; Hex:5; HexNAc:4}

>sp|AAC79579|A/reassortant/BS(Philippines/2/1982_109:140+{Fuc:4; Hex:6; HexNAc:5}
SLVASSGTLEFINEGFN(HexNAc)WTGVTQSGGSYTC(Carbamidomethyl)K{Fuc:4; Hex:6; HexNAc:5}

>sp|AAC79579|A/reassortant/BS(Philippines/2/1982_109:140+{Fuc:4; Hex:6; HexNAc:6}
SLVASSGTLEFINEGFN(HexNAc)WTGVTQSGGSYTC(Carbamidomethyl)K{Fuc:4; Hex:6; HexNAc:6}

>sp|AAC79579|A/reassortant/BS(Philippines/2/1982_109:140+{Fuc:4; Hex:7; HexNAc:6; NeuNAc:1}
SLVASSGTLEFINEGFN(HexNAc)WTGVTQSGGSYTC(Carbamidomethyl)K{Fuc:4; Hex:7; HexNAc:6; NeuNAc:1}

>sp|AAC79579|A/reassortant/BS(Philippines/2/1982_109:140+{Fuc:4; Hex:7; HexNAc:6}
SLVASSGTLEFINEGFN(HexNAc)WTGVTQSGGSYTC(Carbamidomethyl)K{Fuc:4; Hex:7; HexNAc:6}

>sp|AAC79579|A/reassortant/BS(Philippines/2/1982_109:140+{Fuc:4; Hex:7; HexNAc:7}
SLVASSGTLEFINEGFN(HexNAc)WTGVTQSGGSYTC(Carbamidomethyl)K{Fuc:4; Hex:7; HexNAc:7}

>sp|AAC79579|A/reassortant/BS(Philippines/2/1982_109:140+{Fuc:5; Hex:15; HexNAc:14; NeuNAc:2}
SLVASSGTLEFINEGFN(HexNAc)WTGVTQSGGSYTC(Carbamidomethyl)K{Fuc:5; Hex:15; HexNAc:14; NeuNAc:2}

>sp|AAC79579|A/reassortant/BS(Philippines/2/1982_109:140+{Fuc:5; Hex:9; HexNAc:6}
SLVASSGTLEFINEGFN(HexNAc)WTGVTQSGGSYTC(Carbamidomethyl)K{Fuc:5; Hex:9; HexNAc:6}

>sp|AAC79579|A/reassortant/BS(Philippines/2/1982_109:140+{Fuc:6; Hex:15; HexNAc:14; NeuNAc:2}
SLVASSGTLEFINEGFN(HexNAc)WTGVTQSGGSYTC(Carbamidomethyl)K{Fuc:6; Hex:15; HexNAc:14; NeuNAc:2}

>sp|AAC79579|A/reassortant/BS(Philippines/2/1982_109:140+{Fuc:7; Hex:6; HexNAc:5}
SLVASSGTLEFINEGFN(HexNAc)WTGVTQSGGSYTC(Carbamidomethyl)K{Fuc:7; Hex:6; HexNAc:5}

>sp|AAC79579|A/reassortant/BS(Philippines/2/1982_109:140+{Hex:10; HexNAc:2}
SLVASSGTLEFINEGFN(HexNAc)WTGVTQSGGSYTC(Carbamidomethyl)K{Hex:10; HexNAc:2}

>sp|AAC79579|A/reassortant/BS(Philippines/2/1982_109:140+{Hex:11; HexNAc:2}
SLVASSGTLEFINEGFN(HexNAc)WTGVTQSGGSYTC(Carbamidomethyl)K{Hex:11; HexNAc:2}

>sp|AAC79579|A/reassortant/BS(Philippines/2/1982_109:140+{Hex:3; HexNAc:2}
SLVASSGTLEFINEGFN(HexNAc)WTGVTQSGGSYTC(Carbamidomethyl)K{Hex:3; HexNAc:2}

>sp|AAC79579|A/reassortant/BS(Philippines/2/1982_109:140+{Hex:3; HexNAc:3; GalS(NAc):1}
SLVASSGTLEFINEGFN(HexNAc)WTGVTQSGGSYTC(Carbamidomethyl)K{Hex:3; HexNAc:3; GalS(NAc):1}

>sp|AAC79579|A/reassortant/BS(Philippines/2/1982_109:140+{Hex:3; HexNAc:4; GalS(NAc):1}
SLVASSGTLEFINEGFN(HexNAc)WTGVTQSGGSYTC(Carbamidomethyl)K{Hex:3; HexNAc:4; GalS(NAc):1}

>sp|AAC79579|A/reassortant/BS(Philippines/2/1982_109:140+{Hex:3; HexNAc:4; NeuNAc:2}
SLVASSGTLEFINEGFN(HexNAc)WTGVTQSGGSYTC(Carbamidomethyl)K{Hex:3; HexNAc:4; NeuNAc:2}

>sp|AAC79579|A/reassortant/BS(Philippines/2/1982_109:140+{Hex:3; HexNAc:4}
SLVASSGTLEFINEGFN(HexNAc)WTGVTQSGGSYTC(Carbamidomethyl)K{Hex:3; HexNAc:4}

>sp|AAC79579|A/reassortant/BS(Philippines/2/1982_109:140+{Hex:3; HexNAc:5}
SLVASSGTLEFINEGFN(HexNAc)WTGVTQSGGSYTC(Carbamidomethyl)K{Hex:3; HexNAc:5}

>sp|AAC79579|A/reassortant/BS(Philippines/2/1982_109:140+{Hex:3; HexNAc:8}
SLVASSGTLEFINEGFN(HexNAc)WTGVTQSGGSYTC(Carbamidomethyl)K{Hex:3; HexNAc:8}

>sp|AAC79579|A/reassortant/BS(Philippines/2/1982_109:140+{Hex:4; HexNAc:2}
SLVASSGTLEFINEGFN(HexNAc)WTGVTQSGGSYTC(Carbamidomethyl)K{Hex:4; HexNAc:2}

>sp|AAC79579|A/reassortant/BS(Philippines/2/1982_109:140+{Hex:4; HexNAc:3}
SLVASSGTLEFINEGFN(HexNAc)WTGVTQSGGSYTC(Carbamidomethyl)K{Hex:4; HexNAc:3}

>sp|AAC79579|A/reassortant/BS(Philippines/2/1982_109:140+{Hex:4; HexNAc:4; GalS(NAc):1; NeuNAc:1}
SLVASSGTLEFINEGFN(HexNAc)WTGVTQSGGSYTC(Carbamidomethyl)K{Hex:4; HexNAc:4; GalS(NAc):1; NeuNAc:1}

>sp|AAC79579|A/reassortant/BS(Philippines/2/1982_109:140+{Hex:4; HexNAc:4; GalS(NAc):1}
SLVASSGTLEFINEGFN(HexNAc)WTGVTQSGGSYTC(Carbamidomethyl)K{Hex:4; HexNAc:4; GalS(NAc):1}

>sp|AAC79579|A/reassortant/BS(Philippines/2/1982_109:140+{Hex:4; HexNAc:4; GalS:1; NeuNAc:1}
SLVASSGTLEFINEGFN(HexNAc)WTGVTQSGGSYTC(Carbamidomethyl)K{Hex:4; HexNAc:4; GalS:1; NeuNAc:1}

>sp|AAC79579|A/reassortant/BS(Philippines/2/1982_109:140+{Hex:4; HexNAc:4; NeuNAc:1}
SLVASSGTLEFINEGFN(HexNAc)WTGVTQSGGSYTC(Carbamidomethyl)K{Hex:4; HexNAc:4; NeuNAc:1}

>sp|AAC79579|A/reassortant/BS(Philippines/2/1982_109:140+{Hex:4; HexNAc:4}
SLVASSGTLEFINEGFN(HexNAc)WTGVTQSGGSYTC(Carbamidomethyl)K{Hex:4; HexNAc:4}

>sp|AAC79579|A/reassortant/BS(Philippines/2/1982_109:140+{Hex:4; HexNAc:5}
SLVASSGTLEFINEGFN(HexNAc)WTGVTQSGGSYTC(Carbamidomethyl)K{Hex:4; HexNAc:5}

>sp|AAC79579|A/reassortant/BS(Philippines/2/1982_109:140+{Hex:4; HexNAc:8}
SLVASSGTLEFINEGFN(HexNAc)WTGVTQSGGSYTC(Carbamidomethyl)K{Hex:4; HexNAc:8}

>sp|AAC79579|A/reassortant/BS(Philippines/2/1982_109:140+{Hex:5; HexNAc:2}
SLVASSGTLEFINEGFN(HexNAc)WTGVTQSGGSYTC(Carbamidomethyl)K{Hex:5; HexNAc:2}

>sp|AAC79579|A/reassortant/BS(Philippines/2/1982_109:140+{Hex:5; HexNAc:4; NeuNAc:2}
SLVASSGTLEFINEGFN(HexNAc)WTGVTQSGGSYTC(Carbamidomethyl)K{Hex:5; HexNAc:4; NeuNAc:2}

>sp|AAC79579|A/reassortant/BS(Philippines/2/1982_109:140+{Hex:5; HexNAc:4}
SLVASSGTLEFINEGFN(HexNAc)WTGVTQSGGSYTC(Carbamidomethyl)K{Hex:5; HexNAc:4}

>sp|AAC79579|A/reassortant/BS(Philippines/2/1982_109:140+{Hex:5; HexNAc:5}
SLVASSGTLEFINEGFN(HexNAc)WTGVTQSGGSYTC(Carbamidomethyl)K{Hex:5; HexNAc:5}

>sp|AAC79579|A/reassortant/BS(Philippines/2/1982_109:140+{Hex:5; HexNAc:6}
SLVASSGTLEFINEGFN(HexNAc)WTGVTQSGGSYTC(Carbamidomethyl)K{Hex:5; HexNAc:6}

>sp|AAC79579|A/reassortant/BS(Philippines/2/1982_109:140+{Hex:6; HexNAc:2}
SLVASSGTLEFINEGFN(HexNAc)WTGVTQSGGSYTC(Carbamidomethyl)K{Hex:6; HexNAc:2}

>sp|AAC79579|A/reassortant/BS(Philippines/2/1982_109:140+{Hex:6; HexNAc:3}
SLVASSGTLEFINEGFN(HexNAc)WTGVTQSGGSYTC(Carbamidomethyl)K{Hex:6; HexNAc:3}

>sp|AAC79579|A/reassortant/BS(Philippines/2/1982_109:140+{Hex:6; HexNAc:4}
SLVASSGTLEFINEGFN(HexNAc)WTGVTQSGGSYTC(Carbamidomethyl)K{Hex:6; HexNAc:4}

>sp|AAC79579|A/reassortant/BS(Philippines/2/1982_109:140+{Hex:6; HexNAc:5; NeuNAc:1}
SLVASSGTLEFINEGFN(HexNAc)WTGVTQSGGSYTC(Carbamidomethyl)K{Hex:6; HexNAc:5; NeuNAc:1}

>sp|AAC79579|A/reassortant/BS(Philippines/2/1982_109:140+{Hex:6; HexNAc:7}
SLVASSGTLEFINEGFN(HexNAc)WTGVTQSGGSYTC(Carbamidomethyl)K{Hex:6; HexNAc:7}

>sp|AAC79579|A/reassortant/BS(Philippines/2/1982_109:140+{Hex:7; HexNAc:2}
SLVASSGTLEFINEGFN(HexNAc)WTGVTQSGGSYTC(Carbamidomethyl)K{Hex:7; HexNAc:2}

>sp|AAC79579|A/reassortant/BS(Philippines/2/1982_109:140+{Hex:7; HexNAc:6; NeuNAc:4}
SLVASSGTLEFINEGFN(HexNAc)WTGVTQSGGSYTC(Carbamidomethyl)K{Hex:7; HexNAc:6; NeuNAc:4}

>sp|AAC79579|A/reassortant/BS(Philippines/2/1982_109:140+{Hex:8; HexNAc:2}
SLVASSGTLEFINEGFN(HexNAc)WTGVTQSGGSYTC(Carbamidomethyl)K{Hex:8; HexNAc:2}

>sp|AAC79579|A/reassortant/BS(Philippines/2/1982_109:140+{Hex:8; HexNAc:7}
SLVASSGTLEFINEGFN(HexNAc)WTGVTQSGGSYTC(Carbamidomethyl)K{Hex:8; HexNAc:7}

>sp|AAC79579|A/reassortant/BS(Philippines/2/1982_109:140+{Hex:9; HexNAc:2}
SLVASSGTLEFINEGFN(HexNAc)WTGVTQSGGSYTC(Carbamidomethyl)K{Hex:9; HexNAc:2}

>sp|AAC79579|A/reassortant/BS(Philippines/2/1982_109:140+{Xyl:1; Hex:3; HexNAc:2}
SLVASSGTLEFINEGFN(HexNAc)WTGVTQSGGSYTC(Carbamidomethyl)K{Xyl:1; Hex:3; HexNAc:2}

>sp|AFG99160|A/Philippines/2/1982_31:66+{Fuc:1; Hex:11; HexNAc:6}
(Carbamidomethyl)-GHHAVPN(HexNAc)GTLVKTITNDQIEVTN(Deamidation)ATELVQSSSTGR{Fuc:1; Hex:11; HexNAc:6}

>sp|AFG99160|A/Philippines/2/1982_31:66+{Fuc:1; Hex:3; HexNAc:4; GalS(NAc):1}
(Carbamidomethyl)-GHHAVPN(HexNAc)GTLVKTITNDQIEVTN(Deamidation)ATELVQSSSTGR{Fuc:1; Hex:3; HexNAc:4; GalS(NAc):1}

>sp|AFG99160|A/Philippines/2/1982_31:66+{Fuc:1; Hex:3; HexNAc:4; GalS(NAc):2}
(Carbamidomethyl)-GHHAVPN(HexNAc)GTLVKTITNDQIEVTN(Deamidation)ATELVQSSSTGR{Fuc:1; Hex:3; HexNAc:4; GalS(NAc):2}

>sp|AFG99160|A/Philippines/2/1982_31:66+{Fuc:1; Hex:3; HexNAc:4; GalS:1; GalS(NAc):1}
(Carbamidomethyl)-GHHAVPN(HexNAc)GTLVKTITNDQIEVTN(Deamidation)ATELVQSSSTGR{Fuc:1; Hex:3; HexNAc:4; GalS:1; GalS(NAc):1}

>sp|AFG99160|A/Philippines/2/1982_31:66+{Fuc:1; Hex:3; HexNAc:6; NeuNAc:1}
(Carbamidomethyl)-GHHAVPN(HexNAc)GTLVKTITNDQIEVTN(Deamidation)ATELVQSSSTGR{Fuc:1; Hex:3; HexNAc:6; NeuNAc:1}

>sp|AFG99160|A/Philippines/2/1982_31:66+{Fuc:1; Hex:3; HexNAc:6; NeuNAc:2}
(Carbamidomethyl)-GHHAVPN(HexNAc)GTLVKTITNDQIEVTN(Deamidation)ATELVQSSSTGR{Fuc:1; Hex:3; HexNAc:6; NeuNAc:2}

>sp|AFG99160|A/Philippines/2/1982_31:66+{Fuc:1; Hex:3; HexNAc:7}
(Carbamidomethyl)-GHHAVPN(HexNAc)GTLVKTITNDQIEVTN(Deamidation)ATELVQSSSTGR{Fuc:1; Hex:3; HexNAc:7}

>sp|AFG99160|A/Philippines/2/1982_31:66+{Fuc:1; Hex:3; HexNAc:8}
(Carbamidomethyl)-GHHAVPN(HexNAc)GTLVKTITNDQIEVTN(Deamidation)ATELVQSSSTGR{Fuc:1; Hex:3; HexNAc:8}

>sp|AFG99160|A/Philippines/2/1982_31:66+{Fuc:1; Hex:3; HexNAc:9}
(Carbamidomethyl)-GHHAVPN(HexNAc)GTLVKTITNDQIEVTN(Deamidation)ATELVQSSSTGR{Fuc:1; Hex:3; HexNAc:9}

>sp|AFG99160|A/Philippines/2/1982_31:66+{Fuc:1; Hex:4; HexNAc:3; GalS(NAc):1}
(Carbamidomethyl)-GHHAVPN(HexNAc)GTLVKTITNDQIEVTN(Deamidation)ATELVQSSSTGR{Fuc:1; Hex:4; HexNAc:3; GalS(NAc):1}

>sp|AFG99160|A/Philippines/2/1982_31:66+{Fuc:1; Hex:4; HexNAc:4; GalS(NAc):1}
(Carbamidomethyl)-GHHAVPN(HexNAc)GTLVKTITNDQIEVTN(Deamidation)ATELVQSSSTGR{Fuc:1; Hex:4; HexNAc:4; GalS(NAc):1}

>sp|AFG99160|A/Philippines/2/1982_31:66+{Fuc:1; Hex:4; HexNAc:4; GalS:1; NeuNAc:1}
(Carbamidomethyl)-GHHAVPN(HexNAc)GTLVKTITNDQIEVTN(Deamidation)ATELVQSSSTGR{Fuc:1; Hex:4; HexNAc:4; GalS:1; NeuNAc:1}

>sp|AFG99160|A/Philippines/2/1982_31:66+{Fuc:1; Hex:4; HexNAc:4; NeuNAc:1}
(Carbamidomethyl)-GHHAVPN(HexNAc)GTLVKTITNDQIEVTN(Deamidation)ATELVQSSSTGR{Fuc:1; Hex:4; HexNAc:4; NeuNAc:1}

>sp|AFG99160|A/Philippines/2/1982_31:66+{Fuc:1; Hex:4; HexNAc:5}
(Carbamidomethyl)-GHHAVPN(HexNAc)GTLVKTITNDQIEVTN(Deamidation)ATELVQSSSTGR{Fuc:1; Hex:4; HexNAc:5}

>sp|AFG99160|A/Philippines/2/1982_31:66+{Fuc:1; Hex:4; HexNAc:6}
(Carbamidomethyl)-GHHAVPN(HexNAc)GTLVKTITNDQIEVTN(Deamidation)ATELVQSSSTGR{Fuc:1; Hex:4; HexNAc:6}

>sp|AFG99160|A/Philippines/2/1982_31:66+{Fuc:1; Hex:4; HexNAc:9}
(Carbamidomethyl)-GHHAVPN(HexNAc)GTLVKTITNDQIEVTN(Deamidation)ATELVQSSSTGR{Fuc:1; Hex:4; HexNAc:9}

>sp|AFG99160|A/Philippines/2/1982_31:66+{Fuc:1; Hex:5; HexNAc:3; GalS(NAc):1}
(Carbamidomethyl)-GHHAVPN(HexNAc)GTLVKTITNDQIEVTN(Deamidation)ATELVQSSSTGR{Fuc:1; Hex:5; HexNAc:3; GalS(NAc):1}

>sp|AFG99160|A/Philippines/2/1982_31:66+{Fuc:1; Hex:5; HexNAc:4; NeuNAc:1; NeuNGc:1}
(Carbamidomethyl)-GHHAVPN(HexNAc)GTLVKTITNDQIEVTN(Deamidation)ATELVQSSSTGR{Fuc:1; Hex:5; HexNAc:4; NeuNAc:1; NeuNGc:1}

>sp|AFG99160|A/Philippines/2/1982_31:66+{Fuc:1; Hex:5; HexNAc:4; NeuNAc:1}
(Carbamidomethyl)-GHHAVPN(HexNAc)GTLVKTITNDQIEVTN(Deamidation)ATELVQSSSTGR{Fuc:1; Hex:5; HexNAc:4; NeuNAc:1}

>sp|AFG99160|A/Philippines/2/1982_31:66+{Fuc:1; Hex:5; HexNAc:4; NeuNGc:2}
(Carbamidomethyl)-GHHAVPN(HexNAc)GTLVKTITNDQIEVTN(Deamidation)ATELVQSSSTGR{Fuc:1; Hex:5; HexNAc:4; NeuNGc:2}

>sp|AFG99160|A/Philippines/2/1982_31:66+{Fuc:1; Hex:5; HexNAc:5; NeuNAc:2}
(Carbamidomethyl)-GHHAVPN(HexNAc)GTLVKTITNDQIEVTN(Deamidation)ATELVQSSSTGR{Fuc:1; Hex:5; HexNAc:5; NeuNAc:2}

>sp|AFG99160|A/Philippines/2/1982_31:66+{Fuc:1; Hex:5; HexNAc:6}
(Carbamidomethyl)-GHHAVPN(HexNAc)GTLVKTITNDQIEVTN(Deamidation)ATELVQSSSTGR{Fuc:1; Hex:5; HexNAc:6}

>sp|AFG99160|A/Philippines/2/1982_31:66+{Fuc:1; Hex:5; HexNAc:8}
(Carbamidomethyl)-GHHAVPN(HexNAc)GTLVKTITNDQIEVTN(Deamidation)ATELVQSSSTGR{Fuc:1; Hex:5; HexNAc:8}

>sp|AFG99160|A/Philippines/2/1982_31:66+{Fuc:1; Hex:6; HexNAc:4; NeuNAc:1}
(Carbamidomethyl)-GHHAVPN(HexNAc)GTLVKTITNDQIEVTN(Deamidation)ATELVQSSSTGR{Fuc:1; Hex:6; HexNAc:4; NeuNAc:1}

>sp|AFG99160|A/Philippines/2/1982_31:66+{Fuc:1; Hex:6; HexNAc:4}
(Carbamidomethyl)-GHHAVPN(HexNAc)GTLVKTITNDQIEVTN(Deamidation)ATELVQSSSTGR{Fuc:1; Hex:6; HexNAc:4}

>sp|AFG99160|A/Philippines/2/1982_31:66+{Fuc:1; Hex:6; HexNAc:5; NeuNAc:1}
(Carbamidomethyl)-GHHAVPN(HexNAc)GTLVKTITNDQIEVTN(Deamidation)ATELVQSSSTGR{Fuc:1; Hex:6; HexNAc:5; NeuNAc:1}

>sp|AFG99160|A/Philippines/2/1982_31:66+{Fuc:1; Hex:6; HexNAc:5; NeuNAc:2}
(Carbamidomethyl)-GHHAVPN(HexNAc)GTLVKTITNDQIEVTN(Deamidation)ATELVQSSSTGR{Fuc:1; Hex:6; HexNAc:5; NeuNAc:2}

>sp|AFG99160|A/Philippines/2/1982_31:66+{Fuc:1; Hex:6; HexNAc:5; NeuNAc:3}
(Carbamidomethyl)-GHHAVPN(HexNAc)GTLVKTITNDQIEVTN(Deamidation)ATELVQSSSTGR{Fuc:1; Hex:6; HexNAc:5; NeuNAc:3}

>sp|AFG99160|A/Philippines/2/1982_31:66+{Fuc:1; Hex:6; HexNAc:5}
(Carbamidomethyl)-GHHAVPN(HexNAc)GTLVKTITNDQIEVTN(Deamidation)ATELVQSSSTGR{Fuc:1; Hex:6; HexNAc:5}

>sp|AFG99160|A/Philippines/2/1982_31:66+{Fuc:1; Hex:6; HexNAc:6; NeuNAc:2}
(Carbamidomethyl)-GHHAVPN(HexNAc)GTLVKTITNDQIEVTN(Deamidation)ATELVQSSSTGR{Fuc:1; Hex:6; HexNAc:6; NeuNAc:2}

>sp|AFG99160|A/Philippines/2/1982_31:66+{Fuc:1; Hex:6; HexNAc:7; NeuNAc:4}
(Carbamidomethyl)-GHHAVPN(HexNAc)GTLVKTITNDQIEVTN(Deamidation)ATELVQSSSTGR{Fuc:1; Hex:6; HexNAc:7; NeuNAc:4}

>sp|AFG99160|A/Philippines/2/1982_31:66+{Fuc:1; Hex:6; HexNAc:7}
(Carbamidomethyl)-GHHAVPN(HexNAc)GTLVKTITNDQIEVTN(Deamidation)ATELVQSSSTGR{Fuc:1; Hex:6; HexNAc:7}

>sp|AFG99160|A/Philippines/2/1982_31:66+{Fuc:1; Hex:7; HexNAc:10; NeuNAc:4}
(Carbamidomethyl)-GHHAVPN(HexNAc)GTLVKTITNDQIEVTN(Deamidation)ATELVQSSSTGR{Fuc:1; Hex:7; HexNAc:10; NeuNAc:4}

>sp|AFG99160|A/Philippines/2/1982_31:66+{Fuc:1; Hex:7; HexNAc:2}
(Carbamidomethyl)-GHHAVPN(HexNAc)GTLVKTITNDQIEVTN(Deamidation)ATELVQSSSTGR{Fuc:1; Hex:7; HexNAc:2}

>sp|AFG99160|A/Philippines/2/1982_31:66+{Fuc:1; Hex:7; HexNAc:5; NeuNAc:2}
(Carbamidomethyl)-GHHAVPN(HexNAc)GTLVKTITNDQIEVTN(Deamidation)ATELVQSSSTGR{Fuc:1; Hex:7; HexNAc:5; NeuNAc:2}

>sp|AFG99160|A/Philippines/2/1982_31:66+{Fuc:1; Hex:7; HexNAc:6; NeuNAc:1}
(Carbamidomethyl)-GHHAVPN(HexNAc)GTLVKTITNDQIEVTN(Deamidation)ATELVQSSSTGR{Fuc:1; Hex:7; HexNAc:6; NeuNAc:1}

>sp|AFG99160|A/Philippines/2/1982_31:66+{Fuc:1; Hex:7; HexNAc:6; NeuNAc:3}
(Carbamidomethyl)-GHHAVPN(HexNAc)GTLVKTITNDQIEVTN(Deamidation)ATELVQSSSTGR{Fuc:1; Hex:7; HexNAc:6; NeuNAc:3}

>sp|AFG99160|A/Philippines/2/1982_31:66+{Fuc:1; Hex:7; HexNAc:6; NeuNGc:4}
(Carbamidomethyl)-GHHAVPN(HexNAc)GTLVKTITNDQIEVTN(Deamidation)ATELVQSSSTGR{Fuc:1; Hex:7; HexNAc:6; NeuNGc:4}

>sp|AFG99160|A/Philippines/2/1982_31:66+{Fuc:1; Hex:7; HexNAc:6}
(Carbamidomethyl)-GHHAVPN(HexNAc)GTLVKTITNDQIEVTN(Deamidation)ATELVQSSSTGR{Fuc:1; Hex:7; HexNAc:6}

>sp|AFG99160|A/Philippines/2/1982_31:66+{Fuc:1; Hex:7; HexNAc:7; NeuNAc:2}
(Carbamidomethyl)-GHHAVPN(HexNAc)GTLVKTITNDQIEVTN(Deamidation)ATELVQSSSTGR{Fuc:1; Hex:7; HexNAc:7; NeuNAc:2}

>sp|AFG99160|A/Philippines/2/1982_31:66+{Fuc:1; Hex:8; HexNAc:7; NeuNAc:4}
(Carbamidomethyl)-GHHAVPN(HexNAc)GTLVKTITNDQIEVTN(Deamidation)ATELVQSSSTGR{Fuc:1; Hex:8; HexNAc:7; NeuNAc:4}

>sp|AFG99160|A/Philippines/2/1982_31:66+{Fuc:1; Hex:9; HexNAc:8; NeuNAc:4}
(Carbamidomethyl)-GHHAVPN(HexNAc)GTLVKTITNDQIEVTN(Deamidation)ATELVQSSSTGR{Fuc:1; Hex:9; HexNAc:8; NeuNAc:4}

>sp|AFG99160|A/Philippines/2/1982_31:66+{Fuc:2; Hex:4; HexNAc:4; NeuNAc:1}
(Carbamidomethyl)-GHHAVPN(HexNAc)GTLVKTITNDQIEVTN(Deamidation)ATELVQSSSTGR{Fuc:2; Hex:4; HexNAc:4; NeuNAc:1}

>sp|AFG99160|A/Philippines/2/1982_31:66+{Fuc:2; Hex:6; HexNAc:5; Kdn:1}
(Carbamidomethyl)-GHHAVPN(HexNAc)GTLVKTITNDQIEVTN(Deamidation)ATELVQSSSTGR{Fuc:2; Hex:6; HexNAc:5; Kdn:1}

>sp|AFG99160|A/Philippines/2/1982_31:66+{Fuc:2; Hex:6; HexNAc:5; NeuNAc:1}
(Carbamidomethyl)-GHHAVPN(HexNAc)GTLVKTITNDQIEVTN(Deamidation)ATELVQSSSTGR{Fuc:2; Hex:6; HexNAc:5; NeuNAc:1}

>sp|AFG99160|A/Philippines/2/1982_31:66+{Fuc:3; Hex:3; HexNAc:6}
(Carbamidomethyl)-GHHAVPN(HexNAc)GTLVKTITNDQIEVTN(Deamidation)ATELVQSSSTGR{Fuc:3; Hex:3; HexNAc:6}

>sp|AFG99160|A/Philippines/2/1982_31:66+{Fuc:3; Hex:4; HexNAc:5}
(Carbamidomethyl)-GHHAVPN(HexNAc)GTLVKTITNDQIEVTN(Deamidation)ATELVQSSSTGR{Fuc:3; Hex:4; HexNAc:5}

>sp|AFG99160|A/Philippines/2/1982_31:66+{Fuc:3; Hex:5; HexNAc:4}
(Carbamidomethyl)-GHHAVPN(HexNAc)GTLVKTITNDQIEVTN(Deamidation)ATELVQSSSTGR{Fuc:3; Hex:5; HexNAc:4}

>sp|AFG99160|A/Philippines/2/1982_31:66+{Fuc:3; Hex:6; HexNAc:4}
(Carbamidomethyl)-GHHAVPN(HexNAc)GTLVKTITNDQIEVTN(Deamidation)ATELVQSSSTGR{Fuc:3; Hex:6; HexNAc:4}

>sp|AFG99160|A/Philippines/2/1982_31:66+{Fuc:3; Hex:6; HexNAc:5; NeuNAc:1}
(Carbamidomethyl)-GHHAVPN(HexNAc)GTLVKTITNDQIEVTN(Deamidation)ATELVQSSSTGR{Fuc:3; Hex:6; HexNAc:5; NeuNAc:1}

>sp|AFG99160|A/Philippines/2/1982_31:66+{Fuc:4; Hex:5; HexNAc:4}
(Carbamidomethyl)-GHHAVPN(HexNAc)GTLVKTITNDQIEVTN(Deamidation)ATELVQSSSTGR{Fuc:4; Hex:5; HexNAc:4}

>sp|AFG99160|A/Philippines/2/1982_31:66+{Fuc:4; Hex:6; HexNAc:6}
(Carbamidomethyl)-GHHAVPN(HexNAc)GTLVKTITNDQIEVTN(Deamidation)ATELVQSSSTGR{Fuc:4; Hex:6; HexNAc:6}

>sp|AFG99160|A/Philippines/2/1982_31:66+{Fuc:4; Hex:7; HexNAc:7}
(Carbamidomethyl)-GHHAVPN(HexNAc)GTLVKTITNDQIEVTN(Deamidation)ATELVQSSSTGR{Fuc:4; Hex:7; HexNAc:7}

>sp|AFG99160|A/Philippines/2/1982_31:66+{Fuc:5; Hex:5; HexNAc:4}
(Carbamidomethyl)-GHHAVPN(HexNAc)GTLVKTITNDQIEVTN(Deamidation)ATELVQSSSTGR{Fuc:5; Hex:5; HexNAc:4}

>sp|AFG99160|A/Philippines/2/1982_31:66+{Fuc:5; Hex:9; HexNAc:6}
(Carbamidomethyl)-GHHAVPN(HexNAc)GTLVKTITNDQIEVTN(Deamidation)ATELVQSSSTGR{Fuc:5; Hex:9; HexNAc:6}

>sp|AFG99160|A/Philippines/2/1982_31:66+{Fuc:6; Hex:15; HexNAc:14; NeuNAc:1}
(Carbamidomethyl)-GHHAVPN(HexNAc)GTLVKTITNDQIEVTN(Deamidation)ATELVQSSSTGR{Fuc:6; Hex:15; HexNAc:14; NeuNAc:1}

>sp|AFG99160|A/Philippines/2/1982_31:66+{Fuc:7; Hex:6; HexNAc:5}
(Carbamidomethyl)-GHHAVPN(HexNAc)GTLVKTITNDQIEVTN(Deamidation)ATELVQSSSTGR{Fuc:7; Hex:6; HexNAc:5}

>sp|AFG99160|A/Philippines/2/1982_31:66+{Hex:3; HexNAc:4; NeuNAc:1}
(Carbamidomethyl)-GHHAVPN(HexNAc)GTLVKTITNDQIEVTN(Deamidation)ATELVQSSSTGR{Hex:3; HexNAc:4; NeuNAc:1}

>sp|AFG99160|A/Philippines/2/1982_31:66+{Hex:3; HexNAc:7}
(Carbamidomethyl)-GHHAVPN(HexNAc)GTLVKTITNDQIEVTN(Deamidation)ATELVQSSSTGR{Hex:3; HexNAc:7}

>sp|AFG99160|A/Philippines/2/1982_31:66+{Hex:3; HexNAc:8}
(Carbamidomethyl)-GHHAVPN(HexNAc)GTLVKTITNDQIEVTN(Deamidation)ATELVQSSSTGR{Hex:3; HexNAc:8}

>sp|AFG99160|A/Philippines/2/1982_31:66+{Hex:3; HexNAc:9}
(Carbamidomethyl)-GHHAVPN(HexNAc)GTLVKTITNDQIEVTN(Deamidation)ATELVQSSSTGR{Hex:3; HexNAc:9}

>sp|AFG99160|A/Philippines/2/1982_31:66+{Hex:4; HexNAc:4; GalS:1; NeuNAc:1}
(Carbamidomethyl)-GHHAVPN(HexNAc)GTLVKTITNDQIEVTN(Deamidation)ATELVQSSSTGR{Hex:4; HexNAc:4; GalS:1; NeuNAc:1}

>sp|AFG99160|A/Philippines/2/1982_31:66+{Hex:4; HexNAc:6}
(Carbamidomethyl)-GHHAVPN(HexNAc)GTLVKTITNDQIEVTN(Deamidation)ATELVQSSSTGR{Hex:4; HexNAc:6}

>sp|AFG99160|A/Philippines/2/1982_31:66+{Hex:4; HexNAc:7}
(Carbamidomethyl)-GHHAVPN(HexNAc)GTLVKTITNDQIEVTN(Deamidation)ATELVQSSSTGR{Hex:4; HexNAc:7}

>sp|AFG99160|A/Philippines/2/1982_31:66+{Hex:4; HexNAc:9}
(Carbamidomethyl)-GHHAVPN(HexNAc)GTLVKTITNDQIEVTN(Deamidation)ATELVQSSSTGR{Hex:4; HexNAc:9}

>sp|AFG99160|A/Philippines/2/1982_31:66+{Hex:5; HexNAc:3; NeuNAc:1}
(Carbamidomethyl)-GHHAVPN(HexNAc)GTLVKTITNDQIEVTN(Deamidation)ATELVQSSSTGR{Hex:5; HexNAc:3; NeuNAc:1}

>sp|AFG99160|A/Philippines/2/1982_31:66+{Hex:5; HexNAc:5; GalS:1; NeuNAc:1}
(Carbamidomethyl)-GHHAVPN(HexNAc)GTLVKTITNDQIEVTN(Deamidation)ATELVQSSSTGR{Hex:5; HexNAc:5; GalS:1; NeuNAc:1}

>sp|AFG99160|A/Philippines/2/1982_31:66+{Hex:6; HexNAc:10}
(Carbamidomethyl)-GHHAVPN(HexNAc)GTLVKTITNDQIEVTN(Deamidation)ATELVQSSSTGR{Hex:6; HexNAc:10}

>sp|AFG99160|A/Philippines/2/1982_31:66+{Hex:6; HexNAc:3; NeuNAc:1}
(Carbamidomethyl)-GHHAVPN(HexNAc)GTLVKTITNDQIEVTN(Deamidation)ATELVQSSSTGR{Hex:6; HexNAc:3; NeuNAc:1}

>sp|AFG99160|A/Philippines/2/1982_31:66+{Hex:6; HexNAc:6; NeuNAc:2}
(Carbamidomethyl)-GHHAVPN(HexNAc)GTLVKTITNDQIEVTN(Deamidation)ATELVQSSSTGR{Hex:6; HexNAc:6; NeuNAc:2}

>sp|AFG99160|A/Philippines/2/1982_31:66+{Hex:7; HexNAc:6; NeuNAc:4}
(Carbamidomethyl)-GHHAVPN(HexNAc)GTLVKTITNDQIEVTN(Deamidation)ATELVQSSSTGR{Hex:7; HexNAc:6; NeuNAc:4}

>sp|AFG99160|A/Philippines/2/1982_31:66+{Hex:7; HexNAc:6}
(Carbamidomethyl)-GHHAVPN(HexNAc)GTLVKTITNDQIEVTN(Deamidation)ATELVQSSSTGR{Hex:7; HexNAc:6}

>sp|AFG99160|A/Philippines/2/1982_31:66+{Hex:8; HexNAc:7; NeuNAc:1}
(Carbamidomethyl)-GHHAVPN(HexNAc)GTLVKTITNDQIEVTN(Deamidation)ATELVQSSSTGR{Hex:8; HexNAc:7; NeuNAc:1}

>sp|AFG99160|A/Philippines/2/1982_31:66+{Fuc:1; Hex:11; HexNAc:6}
(Carbamidomethyl)-GHHAVPNGTLVKTITNDQIEVTN(HexNAc)ATELVQSSSTGR{Fuc:1; Hex:11; HexNAc:6}

>sp|AFG99160|A/Philippines/2/1982_31:66+{Fuc:1; Hex:3; HexNAc:3; GalS(NAc):1}
(Carbamidomethyl)-GHHAVPNGTLVKTITNDQIEVTN(HexNAc)ATELVQSSSTGR{Fuc:1; Hex:3; HexNAc:3; GalS(NAc):1}

>sp|AFG99160|A/Philippines/2/1982_31:66+{Fuc:1; Hex:3; HexNAc:4; GalS(NAc):2}
(Carbamidomethyl)-GHHAVPNGTLVKTITNDQIEVTN(HexNAc)ATELVQSSSTGR{Fuc:1; Hex:3; HexNAc:4; GalS(NAc):2}

>sp|AFG99160|A/Philippines/2/1982_31:66+{Fuc:1; Hex:3; HexNAc:4; GalS:1; GalS(NAc):1}
(Carbamidomethyl)-GHHAVPNGTLVKTITNDQIEVTN(HexNAc)ATELVQSSSTGR{Fuc:1; Hex:3; HexNAc:4; GalS:1; GalS(NAc):1}

>sp|AFG99160|A/Philippines/2/1982_31:66+{Fuc:1; Hex:3; HexNAc:4; NeuNAc:1}
(Carbamidomethyl)-GHHAVPNGTLVKTITNDQIEVTN(HexNAc)ATELVQSSSTGR{Fuc:1; Hex:3; HexNAc:4; NeuNAc:1}

>sp|AFG99160|A/Philippines/2/1982_31:66+{Fuc:1; Hex:3; HexNAc:7}
(Carbamidomethyl)-GHHAVPNGTLVKTITNDQIEVTN(HexNAc)ATELVQSSSTGR{Fuc:1; Hex:3; HexNAc:7}

>sp|AFG99160|A/Philippines/2/1982_31:66+{Fuc:1; Hex:3; HexNAc:9}
(Carbamidomethyl)-GHHAVPNGTLVKTITNDQIEVTN(HexNAc)ATELVQSSSTGR{Fuc:1; Hex:3; HexNAc:9}

>sp|AFG99160|A/Philippines/2/1982_31:66+{Fuc:1; Hex:4; HexNAc:3; GalS(NAc):1}
(Carbamidomethyl)-GHHAVPNGTLVKTITNDQIEVTN(HexNAc)ATELVQSSSTGR{Fuc:1; Hex:4; HexNAc:3; GalS(NAc):1}

>sp|AFG99160|A/Philippines/2/1982_31:66+{Fuc:1; Hex:4; HexNAc:3; NeuNAc:1}
(Carbamidomethyl)-GHHAVPNGTLVKTITNDQIEVTN(HexNAc)ATELVQSSSTGR{Fuc:1; Hex:4; HexNAc:3; NeuNAc:1}

>sp|AFG99160|A/Philippines/2/1982_31:66+{Fuc:1; Hex:4; HexNAc:4; GalS(NAc):1; NeuNAc:1}
(Carbamidomethyl)-GHHAVPNGTLVKTITNDQIEVTN(HexNAc)ATELVQSSSTGR{Fuc:1; Hex:4; HexNAc:4; GalS(NAc):1; NeuNAc:1}

>sp|AFG99160|A/Philippines/2/1982_31:66+{Fuc:1; Hex:4; HexNAc:4; GalS:1; NeuNAc:1}
(Carbamidomethyl)-GHHAVPNGTLVKTITNDQIEVTN(HexNAc)ATELVQSSSTGR{Fuc:1; Hex:4; HexNAc:4; GalS:1; NeuNAc:1}

>sp|AFG99160|A/Philippines/2/1982_31:66+{Fuc:1; Hex:5; HexNAc:3; GalS(NAc):1}
(Carbamidomethyl)-GHHAVPNGTLVKTITNDQIEVTN(HexNAc)ATELVQSSSTGR{Fuc:1; Hex:5; HexNAc:3; GalS(NAc):1}

>sp|AFG99160|A/Philippines/2/1982_31:66+{Fuc:1; Hex:5; HexNAc:4; NeuNAc:1; NeuNGc:1}
(Carbamidomethyl)-GHHAVPNGTLVKTITNDQIEVTN(HexNAc)ATELVQSSSTGR{Fuc:1; Hex:5; HexNAc:4; NeuNAc:1; NeuNGc:1}

>sp|AFG99160|A/Philippines/2/1982_31:66+{Fuc:1; Hex:5; HexNAc:4; NeuNAc:1}
(Carbamidomethyl)-GHHAVPNGTLVKTITNDQIEVTN(HexNAc)ATELVQSSSTGR{Fuc:1; Hex:5; HexNAc:4; NeuNAc:1}

>sp|AFG99160|A/Philippines/2/1982_31:66+{Fuc:1; Hex:5; HexNAc:4; NeuNAc:2}
(Carbamidomethyl)-GHHAVPNGTLVKTITNDQIEVTN(HexNAc)ATELVQSSSTGR{Fuc:1; Hex:5; HexNAc:4; NeuNAc:2}

>sp|AFG99160|A/Philippines/2/1982_31:66+{Fuc:1; Hex:5; HexNAc:4; NeuNGc:2}
(Carbamidomethyl)-GHHAVPNGTLVKTITNDQIEVTN(HexNAc)ATELVQSSSTGR{Fuc:1; Hex:5; HexNAc:4; NeuNGc:2}

>sp|AFG99160|A/Philippines/2/1982_31:66+{Fuc:1; Hex:5; HexNAc:4}
(Carbamidomethyl)-GHHAVPNGTLVKTITNDQIEVTN(HexNAc)ATELVQSSSTGR{Fuc:1; Hex:5; HexNAc:4}

>sp|AFG99160|A/Philippines/2/1982_31:66+{Fuc:1; Hex:5; HexNAc:5; NeuNAc:1}
(Carbamidomethyl)-GHHAVPNGTLVKTITNDQIEVTN(HexNAc)ATELVQSSSTGR{Fuc:1; Hex:5; HexNAc:5; NeuNAc:1}

>sp|AFG99160|A/Philippines/2/1982_31:66+{Fuc:1; Hex:5; HexNAc:5}
(Carbamidomethyl)-GHHAVPNGTLVKTITNDQIEVTN(HexNAc)ATELVQSSSTGR{Fuc:1; Hex:5; HexNAc:5}

>sp|AFG99160|A/Philippines/2/1982_31:66+{Fuc:1; Hex:6; HexNAc:2}
(Carbamidomethyl)-GHHAVPNGTLVKTITNDQIEVTN(HexNAc)ATELVQSSSTGR{Fuc:1; Hex:6; HexNAc:2}

>sp|AFG99160|A/Philippines/2/1982_31:66+{Fuc:1; Hex:6; HexNAc:5; NeuNAc:2}
(Carbamidomethyl)-GHHAVPNGTLVKTITNDQIEVTN(HexNAc)ATELVQSSSTGR{Fuc:1; Hex:6; HexNAc:5; NeuNAc:2}

>sp|AFG99160|A/Philippines/2/1982_31:66+{Fuc:1; Hex:6; HexNAc:5; NeuNAc:3}
(Carbamidomethyl)-GHHAVPNGTLVKTITNDQIEVTN(HexNAc)ATELVQSSSTGR{Fuc:1; Hex:6; HexNAc:5; NeuNAc:3}

>sp|AFG99160|A/Philippines/2/1982_31:66+{Fuc:1; Hex:6; HexNAc:6; NeuNAc:3}
(Carbamidomethyl)-GHHAVPNGTLVKTITNDQIEVTN(HexNAc)ATELVQSSSTGR{Fuc:1; Hex:6; HexNAc:6; NeuNAc:3}

>sp|AFG99160|A/Philippines/2/1982_31:66+{Fuc:1; Hex:6; HexNAc:7}
(Carbamidomethyl)-GHHAVPNGTLVKTITNDQIEVTN(HexNAc)ATELVQSSSTGR{Fuc:1; Hex:6; HexNAc:7}

>sp|AFG99160|A/Philippines/2/1982_31:66+{Fuc:1; Hex:7; HexNAc:10; NeuNAc:4}
(Carbamidomethyl)-GHHAVPNGTLVKTITNDQIEVTN(HexNAc)ATELVQSSSTGR{Fuc:1; Hex:7; HexNAc:10; NeuNAc:4}

>sp|AFG99160|A/Philippines/2/1982_31:66+{Fuc:1; Hex:7; HexNAc:2}
(Carbamidomethyl)-GHHAVPNGTLVKTITNDQIEVTN(HexNAc)ATELVQSSSTGR{Fuc:1; Hex:7; HexNAc:2}

>sp|AFG99160|A/Philippines/2/1982_31:66+{Fuc:1; Hex:7; HexNAc:6; NeuNAc:3}
(Carbamidomethyl)-GHHAVPNGTLVKTITNDQIEVTN(HexNAc)ATELVQSSSTGR{Fuc:1; Hex:7; HexNAc:6; NeuNAc:3}

>sp|AFG99160|A/Philippines/2/1982_31:66+{Fuc:1; Hex:7; HexNAc:6; NeuNAc:4}
(Carbamidomethyl)-GHHAVPNGTLVKTITNDQIEVTN(HexNAc)ATELVQSSSTGR{Fuc:1; Hex:7; HexNAc:6; NeuNAc:4}

>sp|AFG99160|A/Philippines/2/1982_31:66+{Fuc:1; Hex:7; HexNAc:7; NeuNAc:2}
(Carbamidomethyl)-GHHAVPNGTLVKTITNDQIEVTN(HexNAc)ATELVQSSSTGR{Fuc:1; Hex:7; HexNAc:7; NeuNAc:2}

>sp|AFG99160|A/Philippines/2/1982_31:66+{Fuc:1; Hex:8; HexNAc:7; NeuNAc:4}
(Carbamidomethyl)-GHHAVPNGTLVKTITNDQIEVTN(HexNAc)ATELVQSSSTGR{Fuc:1; Hex:8; HexNAc:7; NeuNAc:4}

>sp|AFG99160|A/Philippines/2/1982_31:66+{Fuc:1; Hex:9; HexNAc:8; NeuNAc:4}
(Carbamidomethyl)-GHHAVPNGTLVKTITNDQIEVTN(HexNAc)ATELVQSSSTGR{Fuc:1; Hex:9; HexNAc:8; NeuNAc:4}

>sp|AFG99160|A/Philippines/2/1982_31:66+{Fuc:1; Hex:9; HexNAc:8}
(Carbamidomethyl)-GHHAVPNGTLVKTITNDQIEVTN(HexNAc)ATELVQSSSTGR{Fuc:1; Hex:9; HexNAc:8}

>sp|AFG99160|A/Philippines/2/1982_31:66+{Fuc:2; Hex:4; HexNAc:5; NeuNAc:1}
(Carbamidomethyl)-GHHAVPNGTLVKTITNDQIEVTN(HexNAc)ATELVQSSSTGR{Fuc:2; Hex:4; HexNAc:5; NeuNAc:1}

>sp|AFG99160|A/Philippines/2/1982_31:66+{Fuc:2; Hex:6; HexNAc:3}
(Carbamidomethyl)-GHHAVPNGTLVKTITNDQIEVTN(HexNAc)ATELVQSSSTGR{Fuc:2; Hex:6; HexNAc:3}

>sp|AFG99160|A/Philippines/2/1982_31:66+{Fuc:2; Hex:6; HexNAc:5; Kdn:1}
(Carbamidomethyl)-GHHAVPNGTLVKTITNDQIEVTN(HexNAc)ATELVQSSSTGR{Fuc:2; Hex:6; HexNAc:5; Kdn:1}

>sp|AFG99160|A/Philippines/2/1982_31:66+{Fuc:2; Hex:6; HexNAc:5; NeuNAc:1}
(Carbamidomethyl)-GHHAVPNGTLVKTITNDQIEVTN(HexNAc)ATELVQSSSTGR{Fuc:2; Hex:6; HexNAc:5; NeuNAc:1}

>sp|AFG99160|A/Philippines/2/1982_31:66+{Fuc:3; Hex:5; HexNAc:4}
(Carbamidomethyl)-GHHAVPNGTLVKTITNDQIEVTN(HexNAc)ATELVQSSSTGR{Fuc:3; Hex:5; HexNAc:4}

>sp|AFG99160|A/Philippines/2/1982_31:66+{Fuc:3; Hex:6; HexNAc:4}
(Carbamidomethyl)-GHHAVPNGTLVKTITNDQIEVTN(HexNAc)ATELVQSSSTGR{Fuc:3; Hex:6; HexNAc:4}

>sp|AFG99160|A/Philippines/2/1982_31:66+{Fuc:4; Hex:7; HexNAc:6}
(Carbamidomethyl)-GHHAVPNGTLVKTITNDQIEVTN(HexNAc)ATELVQSSSTGR{Fuc:4; Hex:7; HexNAc:6}

>sp|AFG99160|A/Philippines/2/1982_31:66+{Fuc:4; Hex:7; HexNAc:7}
(Carbamidomethyl)-GHHAVPNGTLVKTITNDQIEVTN(HexNAc)ATELVQSSSTGR{Fuc:4; Hex:7; HexNAc:7}

>sp|AFG99160|A/Philippines/2/1982_31:66+{Fuc:4; Hex:8; HexNAc:5}
(Carbamidomethyl)-GHHAVPNGTLVKTITNDQIEVTN(HexNAc)ATELVQSSSTGR{Fuc:4; Hex:8; HexNAc:5}

>sp|AFG99160|A/Philippines/2/1982_31:66+{Fuc:7; Hex:6; HexNAc:5}
(Carbamidomethyl)-GHHAVPNGTLVKTITNDQIEVTN(HexNAc)ATELVQSSSTGR{Fuc:7; Hex:6; HexNAc:5}

>sp|AFG99160|A/Philippines/2/1982_31:66+{Hex:10; HexNAc:2}
(Carbamidomethyl)-GHHAVPNGTLVKTITNDQIEVTN(HexNAc)ATELVQSSSTGR{Hex:10; HexNAc:2}

>sp|AFG99160|A/Philippines/2/1982_31:66+{Hex:12; HexNAc:2}
(Carbamidomethyl)-GHHAVPNGTLVKTITNDQIEVTN(HexNAc)ATELVQSSSTGR{Hex:12; HexNAc:2}

>sp|AFG99160|A/Philippines/2/1982_31:66+{Hex:3; HexNAc:3; GalS(NAc):1}
(Carbamidomethyl)-GHHAVPNGTLVKTITNDQIEVTN(HexNAc)ATELVQSSSTGR{Hex:3; HexNAc:3; GalS(NAc):1}

>sp|AFG99160|A/Philippines/2/1982_31:66+{Hex:3; HexNAc:4; GalS(NAc):2}
(Carbamidomethyl)-GHHAVPNGTLVKTITNDQIEVTN(HexNAc)ATELVQSSSTGR{Hex:3; HexNAc:4; GalS(NAc):2}

>sp|AFG99160|A/Philippines/2/1982_31:66+{Hex:3; HexNAc:4; NeuNAc:2}
(Carbamidomethyl)-GHHAVPNGTLVKTITNDQIEVTN(HexNAc)ATELVQSSSTGR{Hex:3; HexNAc:4; NeuNAc:2}

>sp|AFG99160|A/Philippines/2/1982_31:66+{Hex:3; HexNAc:7}
(Carbamidomethyl)-GHHAVPNGTLVKTITNDQIEVTN(HexNAc)ATELVQSSSTGR{Hex:3; HexNAc:7}

>sp|AFG99160|A/Philippines/2/1982_31:66+{Hex:3; HexNAc:9}
(Carbamidomethyl)-GHHAVPNGTLVKTITNDQIEVTN(HexNAc)ATELVQSSSTGR{Hex:3; HexNAc:9}

>sp|AFG99160|A/Philippines/2/1982_31:66+{Hex:4; HexNAc:4; GalS(NAc):1}
(Carbamidomethyl)-GHHAVPNGTLVKTITNDQIEVTN(HexNAc)ATELVQSSSTGR{Hex:4; HexNAc:4; GalS(NAc):1}

>sp|AFG99160|A/Philippines/2/1982_31:66+{Hex:4; HexNAc:4; GalS:1; NeuNAc:1}
(Carbamidomethyl)-GHHAVPNGTLVKTITNDQIEVTN(HexNAc)ATELVQSSSTGR{Hex:4; HexNAc:4; GalS:1; NeuNAc:1}

>sp|AFG99160|A/Philippines/2/1982_31:66+{Hex:4; HexNAc:8}
(Carbamidomethyl)-GHHAVPNGTLVKTITNDQIEVTN(HexNAc)ATELVQSSSTGR{Hex:4; HexNAc:8}

>sp|AFG99160|A/Philippines/2/1982_31:66+{Hex:4; HexNAc:9}
(Carbamidomethyl)-GHHAVPNGTLVKTITNDQIEVTN(HexNAc)ATELVQSSSTGR{Hex:4; HexNAc:9}

>sp|AFG99160|A/Philippines/2/1982_31:66+{Hex:5; HexNAc:4; NeuNAc:1}
(Carbamidomethyl)-GHHAVPNGTLVKTITNDQIEVTN(HexNAc)ATELVQSSSTGR{Hex:5; HexNAc:4; NeuNAc:1}

>sp|AFG99160|A/Philippines/2/1982_31:66+{Hex:5; HexNAc:4; NeuNAc:2}
(Carbamidomethyl)-GHHAVPNGTLVKTITNDQIEVTN(HexNAc)ATELVQSSSTGR{Hex:5; HexNAc:4; NeuNAc:2}

>sp|AFG99160|A/Philippines/2/1982_31:66+{Hex:5; HexNAc:4}
(Carbamidomethyl)-GHHAVPNGTLVKTITNDQIEVTN(HexNAc)ATELVQSSSTGR{Hex:5; HexNAc:4}

>sp|AFG99160|A/Philippines/2/1982_31:66+{Hex:5; HexNAc:5; GalS:1; NeuNAc:1}
(Carbamidomethyl)-GHHAVPNGTLVKTITNDQIEVTN(HexNAc)ATELVQSSSTGR{Hex:5; HexNAc:5; GalS:1; NeuNAc:1}

>sp|AFG99160|A/Philippines/2/1982_31:66+{Hex:5; HexNAc:5; NeuNAc:1}
(Carbamidomethyl)-GHHAVPNGTLVKTITNDQIEVTN(HexNAc)ATELVQSSSTGR{Hex:5; HexNAc:5; NeuNAc:1}

>sp|AFG99160|A/Philippines/2/1982_31:66+{Hex:5; HexNAc:5}
(Carbamidomethyl)-GHHAVPNGTLVKTITNDQIEVTN(HexNAc)ATELVQSSSTGR{Hex:5; HexNAc:5}

>sp|AFG99160|A/Philippines/2/1982_31:66+{Hex:5; HexNAc:6}
(Carbamidomethyl)-GHHAVPNGTLVKTITNDQIEVTN(HexNAc)ATELVQSSSTGR{Hex:5; HexNAc:6}

>sp|AFG99160|A/Philippines/2/1982_31:66+{Hex:6; HexNAc:2}
(Carbamidomethyl)-GHHAVPNGTLVKTITNDQIEVTN(HexNAc)ATELVQSSSTGR{Hex:6; HexNAc:2}

>sp|AFG99160|A/Philippines/2/1982_31:66+{Hex:6; HexNAc:5; NeuNAc:2}
(Carbamidomethyl)-GHHAVPNGTLVKTITNDQIEVTN(HexNAc)ATELVQSSSTGR{Hex:6; HexNAc:5; NeuNAc:2}

>sp|AFG99160|A/Philippines/2/1982_31:66+{Hex:6; HexNAc:5; NeuNAc:3}
(Carbamidomethyl)-GHHAVPNGTLVKTITNDQIEVTN(HexNAc)ATELVQSSSTGR{Hex:6; HexNAc:5; NeuNAc:3}

>sp|AFG99160|A/Philippines/2/1982_31:66+{Hex:6; HexNAc:6; NeuNAc:2}
(Carbamidomethyl)-GHHAVPNGTLVKTITNDQIEVTN(HexNAc)ATELVQSSSTGR{Hex:6; HexNAc:6; NeuNAc:2}

>sp|AFG99160|A/Philippines/2/1982_31:66+{Hex:6; HexNAc:6}
(Carbamidomethyl)-GHHAVPNGTLVKTITNDQIEVTN(HexNAc)ATELVQSSSTGR{Hex:6; HexNAc:6}

>sp|AFG99160|A/Philippines/2/1982_31:66+{Hex:6; HexNAc:7}
(Carbamidomethyl)-GHHAVPNGTLVKTITNDQIEVTN(HexNAc)ATELVQSSSTGR{Hex:6; HexNAc:7}

>sp|AFG99160|A/Philippines/2/1982_31:66+{Hex:7; HexNAc:6; NeuNAc:4}
(Carbamidomethyl)-GHHAVPNGTLVKTITNDQIEVTN(HexNAc)ATELVQSSSTGR{Hex:7; HexNAc:6; NeuNAc:4}

>sp|AFG99160|A/Philippines/2/1982_31:66+{Hex:7; HexNAc:6}
(Carbamidomethyl)-GHHAVPNGTLVKTITNDQIEVTN(HexNAc)ATELVQSSSTGR{Hex:7; HexNAc:6}

>sp|AFG99160|A/Philippines/2/1982_31:66+{Hex:8; HexNAc:7; NeuNAc:1}
(Carbamidomethyl)-GHHAVPNGTLVKTITNDQIEVTN(HexNAc)ATELVQSSSTGR{Hex:8; HexNAc:7; NeuNAc:1}

>sp|AFG99160|A/Philippines/2/1982_31:66+{Hex:9; HexNAc:2}
(Carbamidomethyl)-GHHAVPNGTLVKTITNDQIEVTN(HexNAc)ATELVQSSSTGR{Hex:9; HexNAc:2}

>sp|AFG99160|A/Philippines/2/1982_73:99+{Fuc:1; Hex:3; HexNAc:3; GalS(NAc):1}
(Carbamidomethyl)-ILDGKN(HexNAc)C(Carbamidomethyl)TLIDALLGDPHC(Carbamidomethyl)DGFQNEK{Fuc:1; Hex:3; HexNAc:3; GalS(NAc):1}

>sp|AFG99160|A/Philippines/2/1982_73:99+{Fuc:1; Hex:3; HexNAc:4; NeuNAc:1}
(Carbamidomethyl)-ILDGKN(HexNAc)C(Carbamidomethyl)TLIDALLGDPHC(Carbamidomethyl)DGFQNEK{Fuc:1; Hex:3; HexNAc:4; NeuNAc:1}

>sp|AFG99160|A/Philippines/2/1982_73:99+{Fuc:1; Hex:3; HexNAc:6; NeuNAc:1}
(Carbamidomethyl)-ILDGKN(HexNAc)C(Carbamidomethyl)TLIDALLGDPHC(Carbamidomethyl)DGFQNEK{Fuc:1; Hex:3; HexNAc:6; NeuNAc:1}

>sp|AFG99160|A/Philippines/2/1982_73:99+{Fuc:1; Hex:3; HexNAc:6}
(Carbamidomethyl)-ILDGKN(HexNAc)C(Carbamidomethyl)TLIDALLGDPHC(Carbamidomethyl)DGFQNEK{Fuc:1; Hex:3; HexNAc:6}

>sp|AFG99160|A/Philippines/2/1982_73:99+{Fuc:1; Hex:3; HexNAc:7}
(Carbamidomethyl)-ILDGKN(HexNAc)C(Carbamidomethyl)TLIDALLGDPHC(Carbamidomethyl)DGFQNEK{Fuc:1; Hex:3; HexNAc:7}

>sp|AFG99160|A/Philippines/2/1982_73:99+{Fuc:1; Hex:4; HexNAc:3; GalS(NAc):1}
(Carbamidomethyl)-ILDGKN(HexNAc)C(Carbamidomethyl)TLIDALLGDPHC(Carbamidomethyl)DGFQNEK{Fuc:1; Hex:4; HexNAc:3; GalS(NAc):1}

>sp|AFG99160|A/Philippines/2/1982_73:99+{Fuc:1; Hex:4; HexNAc:3; NeuNAc:1}
(Carbamidomethyl)-ILDGKN(HexNAc)C(Carbamidomethyl)TLIDALLGDPHC(Carbamidomethyl)DGFQNEK{Fuc:1; Hex:4; HexNAc:3; NeuNAc:1}

>sp|AFG99160|A/Philippines/2/1982_73:99+{Fuc:1; Hex:4; HexNAc:4; GalS(NAc):1}
(Carbamidomethyl)-ILDGKN(HexNAc)C(Carbamidomethyl)TLIDALLGDPHC(Carbamidomethyl)DGFQNEK{Fuc:1; Hex:4; HexNAc:4; GalS(NAc):1}

>sp|AFG99160|A/Philippines/2/1982_73:99+{Fuc:1; Hex:4; HexNAc:4; NeuNAc:1}
(Carbamidomethyl)-ILDGKN(HexNAc)C(Carbamidomethyl)TLIDALLGDPHC(Carbamidomethyl)DGFQNEK{Fuc:1; Hex:4; HexNAc:4; NeuNAc:1}

>sp|AFG99160|A/Philippines/2/1982_73:99+{Fuc:1; Hex:4; HexNAc:4}
(Carbamidomethyl)-ILDGKN(HexNAc)C(Carbamidomethyl)TLIDALLGDPHC(Carbamidomethyl)DGFQNEK{Fuc:1; Hex:4; HexNAc:4}

>sp|AFG99160|A/Philippines/2/1982_73:99+{Fuc:1; Hex:4; HexNAc:5; NeuNAc:2}
(Carbamidomethyl)-ILDGKN(HexNAc)C(Carbamidomethyl)TLIDALLGDPHC(Carbamidomethyl)DGFQNEK{Fuc:1; Hex:4; HexNAc:5; NeuNAc:2}

>sp|AFG99160|A/Philippines/2/1982_73:99+{Fuc:1; Hex:4; HexNAc:6}
(Carbamidomethyl)-ILDGKN(HexNAc)C(Carbamidomethyl)TLIDALLGDPHC(Carbamidomethyl)DGFQNEK{Fuc:1; Hex:4; HexNAc:6}

>sp|AFG99160|A/Philippines/2/1982_73:99+{Fuc:1; Hex:4; HexNAc:7}
(Carbamidomethyl)-ILDGKN(HexNAc)C(Carbamidomethyl)TLIDALLGDPHC(Carbamidomethyl)DGFQNEK{Fuc:1; Hex:4; HexNAc:7}

>sp|AFG99160|A/Philippines/2/1982_73:99+{Fuc:1; Hex:4; HexNAc:9}
(Carbamidomethyl)-ILDGKN(HexNAc)C(Carbamidomethyl)TLIDALLGDPHC(Carbamidomethyl)DGFQNEK{Fuc:1; Hex:4; HexNAc:9}

>sp|AFG99160|A/Philippines/2/1982_73:99+{Fuc:1; Hex:5; HexNAc:2}
(Carbamidomethyl)-ILDGKN(HexNAc)C(Carbamidomethyl)TLIDALLGDPHC(Carbamidomethyl)DGFQNEK{Fuc:1; Hex:5; HexNAc:2}

>sp|AFG99160|A/Philippines/2/1982_73:99+{Fuc:1; Hex:5; HexNAc:3; GalS(NAc):1}
(Carbamidomethyl)-ILDGKN(HexNAc)C(Carbamidomethyl)TLIDALLGDPHC(Carbamidomethyl)DGFQNEK{Fuc:1; Hex:5; HexNAc:3; GalS(NAc):1}

>sp|AFG99160|A/Philippines/2/1982_73:99+{Fuc:1; Hex:5; HexNAc:3}
(Carbamidomethyl)-ILDGKN(HexNAc)C(Carbamidomethyl)TLIDALLGDPHC(Carbamidomethyl)DGFQNEK{Fuc:1; Hex:5; HexNAc:3}

>sp|AFG99160|A/Philippines/2/1982_73:99+{Fuc:1; Hex:5; HexNAc:4; NeuNAc:1; NeuNGc:1}
(Carbamidomethyl)-ILDGKN(HexNAc)C(Carbamidomethyl)TLIDALLGDPHC(Carbamidomethyl)DGFQNEK{Fuc:1; Hex:5; HexNAc:4; NeuNAc:1; NeuNGc:1}

>sp|AFG99160|A/Philippines/2/1982_73:99+{Fuc:1; Hex:5; HexNAc:4; NeuNAc:2}
(Carbamidomethyl)-ILDGKN(HexNAc)C(Carbamidomethyl)TLIDALLGDPHC(Carbamidomethyl)DGFQNEK{Fuc:1; Hex:5; HexNAc:4; NeuNAc:2}

>sp|AFG99160|A/Philippines/2/1982_73:99+{Fuc:1; Hex:5; HexNAc:4; NeuNGc:2}
(Carbamidomethyl)-ILDGKN(HexNAc)C(Carbamidomethyl)TLIDALLGDPHC(Carbamidomethyl)DGFQNEK{Fuc:1; Hex:5; HexNAc:4; NeuNGc:2}

>sp|AFG99160|A/Philippines/2/1982_73:99+{Fuc:1; Hex:5; HexNAc:4}
(Carbamidomethyl)-ILDGKN(HexNAc)C(Carbamidomethyl)TLIDALLGDPHC(Carbamidomethyl)DGFQNEK{Fuc:1; Hex:5; HexNAc:4}

>sp|AFG99160|A/Philippines/2/1982_73:99+{Fuc:1; Hex:5; HexNAc:5}
(Carbamidomethyl)-ILDGKN(HexNAc)C(Carbamidomethyl)TLIDALLGDPHC(Carbamidomethyl)DGFQNEK{Fuc:1; Hex:5; HexNAc:5}

>sp|AFG99160|A/Philippines/2/1982_73:99+{Fuc:1; Hex:5; HexNAc:6}
(Carbamidomethyl)-ILDGKN(HexNAc)C(Carbamidomethyl)TLIDALLGDPHC(Carbamidomethyl)DGFQNEK{Fuc:1; Hex:5; HexNAc:6}

>sp|AFG99160|A/Philippines/2/1982_73:99+{Fuc:1; Hex:5; HexNAc:8}
(Carbamidomethyl)-ILDGKN(HexNAc)C(Carbamidomethyl)TLIDALLGDPHC(Carbamidomethyl)DGFQNEK{Fuc:1; Hex:5; HexNAc:8}

>sp|AFG99160|A/Philippines/2/1982_73:99+{Fuc:1; Hex:6; HexNAc:2}
(Carbamidomethyl)-ILDGKN(HexNAc)C(Carbamidomethyl)TLIDALLGDPHC(Carbamidomethyl)DGFQNEK{Fuc:1; Hex:6; HexNAc:2}

>sp|AFG99160|A/Philippines/2/1982_73:99+{Fuc:1; Hex:6; HexNAc:3}
(Carbamidomethyl)-ILDGKN(HexNAc)C(Carbamidomethyl)TLIDALLGDPHC(Carbamidomethyl)DGFQNEK{Fuc:1; Hex:6; HexNAc:3}

>sp|AFG99160|A/Philippines/2/1982_73:99+{Fuc:1; Hex:6; HexNAc:4; NeuNAc:1}
(Carbamidomethyl)-ILDGKN(HexNAc)C(Carbamidomethyl)TLIDALLGDPHC(Carbamidomethyl)DGFQNEK{Fuc:1; Hex:6; HexNAc:4; NeuNAc:1}

>sp|AFG99160|A/Philippines/2/1982_73:99+{Fuc:1; Hex:6; HexNAc:4}
(Carbamidomethyl)-ILDGKN(HexNAc)C(Carbamidomethyl)TLIDALLGDPHC(Carbamidomethyl)DGFQNEK{Fuc:1; Hex:6; HexNAc:4}

>sp|AFG99160|A/Philippines/2/1982_73:99+{Fuc:1; Hex:6; HexNAc:5; NeuNAc:1}
(Carbamidomethyl)-ILDGKN(HexNAc)C(Carbamidomethyl)TLIDALLGDPHC(Carbamidomethyl)DGFQNEK{Fuc:1; Hex:6; HexNAc:5; NeuNAc:1}

>sp|AFG99160|A/Philippines/2/1982_73:99+{Fuc:1; Hex:6; HexNAc:5; NeuNAc:2}
(Carbamidomethyl)-ILDGKN(HexNAc)C(Carbamidomethyl)TLIDALLGDPHC(Carbamidomethyl)DGFQNEK{Fuc:1; Hex:6; HexNAc:5; NeuNAc:2}

>sp|AFG99160|A/Philippines/2/1982_73:99+{Fuc:1; Hex:6; HexNAc:5; NeuNAc:3}
(Carbamidomethyl)-ILDGKN(HexNAc)C(Carbamidomethyl)TLIDALLGDPHC(Carbamidomethyl)DGFQNEK{Fuc:1; Hex:6; HexNAc:5; NeuNAc:3}

>sp|AFG99160|A/Philippines/2/1982_73:99+{Fuc:1; Hex:6; HexNAc:5}
(Carbamidomethyl)-ILDGKN(HexNAc)C(Carbamidomethyl)TLIDALLGDPHC(Carbamidomethyl)DGFQNEK{Fuc:1; Hex:6; HexNAc:5}

>sp|AFG99160|A/Philippines/2/1982_73:99+{Fuc:1; Hex:6; HexNAc:6; NeuNAc:2}
(Carbamidomethyl)-ILDGKN(HexNAc)C(Carbamidomethyl)TLIDALLGDPHC(Carbamidomethyl)DGFQNEK{Fuc:1; Hex:6; HexNAc:6; NeuNAc:2}

>sp|AFG99160|A/Philippines/2/1982_73:99+{Fuc:1; Hex:6; HexNAc:6}
(Carbamidomethyl)-ILDGKN(HexNAc)C(Carbamidomethyl)TLIDALLGDPHC(Carbamidomethyl)DGFQNEK{Fuc:1; Hex:6; HexNAc:6}

>sp|AFG99160|A/Philippines/2/1982_73:99+{Fuc:1; Hex:6; HexNAc:7; NeuNAc:4}
(Carbamidomethyl)-ILDGKN(HexNAc)C(Carbamidomethyl)TLIDALLGDPHC(Carbamidomethyl)DGFQNEK{Fuc:1; Hex:6; HexNAc:7; NeuNAc:4}

>sp|AFG99160|A/Philippines/2/1982_73:99+{Fuc:1; Hex:6; HexNAc:7}
(Carbamidomethyl)-ILDGKN(HexNAc)C(Carbamidomethyl)TLIDALLGDPHC(Carbamidomethyl)DGFQNEK{Fuc:1; Hex:6; HexNAc:7}

>sp|AFG99160|A/Philippines/2/1982_73:99+{Fuc:1; Hex:7; HexNAc:10; NeuNAc:4}
(Carbamidomethyl)-ILDGKN(HexNAc)C(Carbamidomethyl)TLIDALLGDPHC(Carbamidomethyl)DGFQNEK{Fuc:1; Hex:7; HexNAc:10; NeuNAc:4}

>sp|AFG99160|A/Philippines/2/1982_73:99+{Fuc:1; Hex:7; HexNAc:2}
(Carbamidomethyl)-ILDGKN(HexNAc)C(Carbamidomethyl)TLIDALLGDPHC(Carbamidomethyl)DGFQNEK{Fuc:1; Hex:7; HexNAc:2}

>sp|AFG99160|A/Philippines/2/1982_73:99+{Fuc:1; Hex:7; HexNAc:5; NeuNAc:2}
(Carbamidomethyl)-ILDGKN(HexNAc)C(Carbamidomethyl)TLIDALLGDPHC(Carbamidomethyl)DGFQNEK{Fuc:1; Hex:7; HexNAc:5; NeuNAc:2}

>sp|AFG99160|A/Philippines/2/1982_73:99+{Fuc:1; Hex:7; HexNAc:6; NeuNAc:4}
(Carbamidomethyl)-ILDGKN(HexNAc)C(Carbamidomethyl)TLIDALLGDPHC(Carbamidomethyl)DGFQNEK{Fuc:1; Hex:7; HexNAc:6; NeuNAc:4}

>sp|AFG99160|A/Philippines/2/1982_73:99+{Fuc:1; Hex:7; HexNAc:6}
(Carbamidomethyl)-ILDGKN(HexNAc)C(Carbamidomethyl)TLIDALLGDPHC(Carbamidomethyl)DGFQNEK{Fuc:1; Hex:7; HexNAc:6}

>sp|AFG99160|A/Philippines/2/1982_73:99+{Fuc:1; Hex:7; HexNAc:7; NeuNAc:2}
(Carbamidomethyl)-ILDGKN(HexNAc)C(Carbamidomethyl)TLIDALLGDPHC(Carbamidomethyl)DGFQNEK{Fuc:1; Hex:7; HexNAc:7; NeuNAc:2}

>sp|AFG99160|A/Philippines/2/1982_73:99+{Fuc:1; Hex:7; HexNAc:7; NeuNAc:4}
(Carbamidomethyl)-ILDGKN(HexNAc)C(Carbamidomethyl)TLIDALLGDPHC(Carbamidomethyl)DGFQNEK{Fuc:1; Hex:7; HexNAc:7; NeuNAc:4}

>sp|AFG99160|A/Philippines/2/1982_73:99+{Fuc:1; Hex:7; HexNAc:9; NeuNAc:4}
(Carbamidomethyl)-ILDGKN(HexNAc)C(Carbamidomethyl)TLIDALLGDPHC(Carbamidomethyl)DGFQNEK{Fuc:1; Hex:7; HexNAc:9; NeuNAc:4}

>sp|AFG99160|A/Philippines/2/1982_73:99+{Fuc:1; Hex:8; HexNAc:7; NeuNAc:4}
(Carbamidomethyl)-ILDGKN(HexNAc)C(Carbamidomethyl)TLIDALLGDPHC(Carbamidomethyl)DGFQNEK{Fuc:1; Hex:8; HexNAc:7; NeuNAc:4}

>sp|AFG99160|A/Philippines/2/1982_73:99+{Fuc:1; Hex:9; HexNAc:8; NeuNAc:4}
(Carbamidomethyl)-ILDGKN(HexNAc)C(Carbamidomethyl)TLIDALLGDPHC(Carbamidomethyl)DGFQNEK{Fuc:1; Hex:9; HexNAc:8; NeuNAc:4}

>sp|AFG99160|A/Philippines/2/1982_73:99+{Fuc:1; Hex:9; HexNAc:8}
(Carbamidomethyl)-ILDGKN(HexNAc)C(Carbamidomethyl)TLIDALLGDPHC(Carbamidomethyl)DGFQNEK{Fuc:1; Hex:9; HexNAc:8}

>sp|AFG99160|A/Philippines/2/1982_73:99+{Fuc:2; Hex:3; HexNAc:6}
(Carbamidomethyl)-ILDGKN(HexNAc)C(Carbamidomethyl)TLIDALLGDPHC(Carbamidomethyl)DGFQNEK{Fuc:2; Hex:3; HexNAc:6}

>sp|AFG99160|A/Philippines/2/1982_73:99+{Fuc:2; Hex:4; HexNAc:3}
(Carbamidomethyl)-ILDGKN(HexNAc)C(Carbamidomethyl)TLIDALLGDPHC(Carbamidomethyl)DGFQNEK{Fuc:2; Hex:4; HexNAc:3}

>sp|AFG99160|A/Philippines/2/1982_73:99+{Fuc:2; Hex:4; HexNAc:4}
(Carbamidomethyl)-ILDGKN(HexNAc)C(Carbamidomethyl)TLIDALLGDPHC(Carbamidomethyl)DGFQNEK{Fuc:2; Hex:4; HexNAc:4}

>sp|AFG99160|A/Philippines/2/1982_73:99+{Fuc:2; Hex:4; HexNAc:5}
(Carbamidomethyl)-ILDGKN(HexNAc)C(Carbamidomethyl)TLIDALLGDPHC(Carbamidomethyl)DGFQNEK{Fuc:2; Hex:4; HexNAc:5}

>sp|AFG99160|A/Philippines/2/1982_73:99+{Fuc:2; Hex:5; HexNAc:3}
(Carbamidomethyl)-ILDGKN(HexNAc)C(Carbamidomethyl)TLIDALLGDPHC(Carbamidomethyl)DGFQNEK{Fuc:2; Hex:5; HexNAc:3}

>sp|AFG99160|A/Philippines/2/1982_73:99+{Fuc:2; Hex:5; HexNAc:4}
(Carbamidomethyl)-ILDGKN(HexNAc)C(Carbamidomethyl)TLIDALLGDPHC(Carbamidomethyl)DGFQNEK{Fuc:2; Hex:5; HexNAc:4}

>sp|AFG99160|A/Philippines/2/1982_73:99+{Fuc:2; Hex:5; HexNAc:5}
(Carbamidomethyl)-ILDGKN(HexNAc)C(Carbamidomethyl)TLIDALLGDPHC(Carbamidomethyl)DGFQNEK{Fuc:2; Hex:5; HexNAc:5}

>sp|AFG99160|A/Philippines/2/1982_73:99+{Fuc:2; Hex:6; HexNAc:3}
(Carbamidomethyl)-ILDGKN(HexNAc)C(Carbamidomethyl)TLIDALLGDPHC(Carbamidomethyl)DGFQNEK{Fuc:2; Hex:6; HexNAc:3}

>sp|AFG99160|A/Philippines/2/1982_73:99+{Fuc:2; Hex:6; HexNAc:4}
(Carbamidomethyl)-ILDGKN(HexNAc)C(Carbamidomethyl)TLIDALLGDPHC(Carbamidomethyl)DGFQNEK{Fuc:2; Hex:6; HexNAc:4}

>sp|AFG99160|A/Philippines/2/1982_73:99+{Fuc:2; Hex:6; HexNAc:5; Kdn:1}
(Carbamidomethyl)-ILDGKN(HexNAc)C(Carbamidomethyl)TLIDALLGDPHC(Carbamidomethyl)DGFQNEK{Fuc:2; Hex:6; HexNAc:5; Kdn:1}

>sp|AFG99160|A/Philippines/2/1982_73:99+{Fuc:2; Hex:6; HexNAc:5; NeuNAc:1}
(Carbamidomethyl)-ILDGKN(HexNAc)C(Carbamidomethyl)TLIDALLGDPHC(Carbamidomethyl)DGFQNEK{Fuc:2; Hex:6; HexNAc:5; NeuNAc:1}

>sp|AFG99160|A/Philippines/2/1982_73:99+{Fuc:2; Hex:6; HexNAc:5}
(Carbamidomethyl)-ILDGKN(HexNAc)C(Carbamidomethyl)TLIDALLGDPHC(Carbamidomethyl)DGFQNEK{Fuc:2; Hex:6; HexNAc:5}

>sp|AFG99160|A/Philippines/2/1982_73:99+{Fuc:2; Hex:7; HexNAc:6}
(Carbamidomethyl)-ILDGKN(HexNAc)C(Carbamidomethyl)TLIDALLGDPHC(Carbamidomethyl)DGFQNEK{Fuc:2; Hex:7; HexNAc:6}

>sp|AFG99160|A/Philippines/2/1982_73:99+{Fuc:3; Hex:4; HexNAc:5}
(Carbamidomethyl)-ILDGKN(HexNAc)C(Carbamidomethyl)TLIDALLGDPHC(Carbamidomethyl)DGFQNEK{Fuc:3; Hex:4; HexNAc:5}

>sp|AFG99160|A/Philippines/2/1982_73:99+{Fuc:3; Hex:5; HexNAc:4}
(Carbamidomethyl)-ILDGKN(HexNAc)C(Carbamidomethyl)TLIDALLGDPHC(Carbamidomethyl)DGFQNEK{Fuc:3; Hex:5; HexNAc:4}

>sp|AFG99160|A/Philippines/2/1982_73:99+{Fuc:3; Hex:5; HexNAc:5}
(Carbamidomethyl)-ILDGKN(HexNAc)C(Carbamidomethyl)TLIDALLGDPHC(Carbamidomethyl)DGFQNEK{Fuc:3; Hex:5; HexNAc:5}

>sp|AFG99160|A/Philippines/2/1982_73:99+{Fuc:3; Hex:6; HexNAc:3}
(Carbamidomethyl)-ILDGKN(HexNAc)C(Carbamidomethyl)TLIDALLGDPHC(Carbamidomethyl)DGFQNEK{Fuc:3; Hex:6; HexNAc:3}

>sp|AFG99160|A/Philippines/2/1982_73:99+{Fuc:3; Hex:6; HexNAc:4}
(Carbamidomethyl)-ILDGKN(HexNAc)C(Carbamidomethyl)TLIDALLGDPHC(Carbamidomethyl)DGFQNEK{Fuc:3; Hex:6; HexNAc:4}

>sp|AFG99160|A/Philippines/2/1982_73:99+{Fuc:3; Hex:6; HexNAc:5; NeuNAc:1}
(Carbamidomethyl)-ILDGKN(HexNAc)C(Carbamidomethyl)TLIDALLGDPHC(Carbamidomethyl)DGFQNEK{Fuc:3; Hex:6; HexNAc:5; NeuNAc:1}

>sp|AFG99160|A/Philippines/2/1982_73:99+{Fuc:3; Hex:6; HexNAc:5}
(Carbamidomethyl)-ILDGKN(HexNAc)C(Carbamidomethyl)TLIDALLGDPHC(Carbamidomethyl)DGFQNEK{Fuc:3; Hex:6; HexNAc:5}

>sp|AFG99160|A/Philippines/2/1982_73:99+{Fuc:4; Hex:5; HexNAc:4}
(Carbamidomethyl)-ILDGKN(HexNAc)C(Carbamidomethyl)TLIDALLGDPHC(Carbamidomethyl)DGFQNEK{Fuc:4; Hex:5; HexNAc:4}

>sp|AFG99160|A/Philippines/2/1982_73:99+{Fuc:4; Hex:6; HexNAc:5}
(Carbamidomethyl)-ILDGKN(HexNAc)C(Carbamidomethyl)TLIDALLGDPHC(Carbamidomethyl)DGFQNEK{Fuc:4; Hex:6; HexNAc:5}

>sp|AFG99160|A/Philippines/2/1982_73:99+{Fuc:4; Hex:7; HexNAc:7}
(Carbamidomethyl)-ILDGKN(HexNAc)C(Carbamidomethyl)TLIDALLGDPHC(Carbamidomethyl)DGFQNEK{Fuc:4; Hex:7; HexNAc:7}

>sp|AFG99160|A/Philippines/2/1982_73:99+{Fuc:4; Hex:8; HexNAc:5}
(Carbamidomethyl)-ILDGKN(HexNAc)C(Carbamidomethyl)TLIDALLGDPHC(Carbamidomethyl)DGFQNEK{Fuc:4; Hex:8; HexNAc:5}

>sp|AFG99160|A/Philippines/2/1982_73:99+{Fuc:5; Hex:5; HexNAc:4}
(Carbamidomethyl)-ILDGKN(HexNAc)C(Carbamidomethyl)TLIDALLGDPHC(Carbamidomethyl)DGFQNEK{Fuc:5; Hex:5; HexNAc:4}

>sp|AFG99160|A/Philippines/2/1982_73:99+{Fuc:7; Hex:6; HexNAc:5}
(Carbamidomethyl)-ILDGKN(HexNAc)C(Carbamidomethyl)TLIDALLGDPHC(Carbamidomethyl)DGFQNEK{Fuc:7; Hex:6; HexNAc:5}

>sp|AFG99160|A/Philippines/2/1982_73:99+{Hex:10; HexNAc:2}
(Carbamidomethyl)-ILDGKN(HexNAc)C(Carbamidomethyl)TLIDALLGDPHC(Carbamidomethyl)DGFQNEK{Hex:10; HexNAc:2}

>sp|AFG99160|A/Philippines/2/1982_73:99+{Hex:11; HexNAc:11; NeuNAc:1}
(Carbamidomethyl)-ILDGKN(HexNAc)C(Carbamidomethyl)TLIDALLGDPHC(Carbamidomethyl)DGFQNEK{Hex:11; HexNAc:11; NeuNAc:1}

>sp|AFG99160|A/Philippines/2/1982_73:99+{Hex:3; HexNAc:2}
(Carbamidomethyl)-ILDGKN(HexNAc)C(Carbamidomethyl)TLIDALLGDPHC(Carbamidomethyl)DGFQNEK{Hex:3; HexNAc:2}

>sp|AFG99160|A/Philippines/2/1982_73:99+{Hex:3; HexNAc:4; GalS(NAc):2}
(Carbamidomethyl)-ILDGKN(HexNAc)C(Carbamidomethyl)TLIDALLGDPHC(Carbamidomethyl)DGFQNEK{Hex:3; HexNAc:4; GalS(NAc):2}

>sp|AFG99160|A/Philippines/2/1982_73:99+{Hex:3; HexNAc:4; NeuNAc:2}
(Carbamidomethyl)-ILDGKN(HexNAc)C(Carbamidomethyl)TLIDALLGDPHC(Carbamidomethyl)DGFQNEK{Hex:3; HexNAc:4; NeuNAc:2}

>sp|AFG99160|A/Philippines/2/1982_73:99+{Hex:3; HexNAc:5}
(Carbamidomethyl)-ILDGKN(HexNAc)C(Carbamidomethyl)TLIDALLGDPHC(Carbamidomethyl)DGFQNEK{Hex:3; HexNAc:5}

>sp|AFG99160|A/Philippines/2/1982_73:99+{Hex:4; HexNAc:3; GalS(NAc):1}
(Carbamidomethyl)-ILDGKN(HexNAc)C(Carbamidomethyl)TLIDALLGDPHC(Carbamidomethyl)DGFQNEK{Hex:4; HexNAc:3; GalS(NAc):1}

>sp|AFG99160|A/Philippines/2/1982_73:99+{Hex:4; HexNAc:4; GalS(NAc):1}
(Carbamidomethyl)-ILDGKN(HexNAc)C(Carbamidomethyl)TLIDALLGDPHC(Carbamidomethyl)DGFQNEK{Hex:4; HexNAc:4; GalS(NAc):1}

>sp|AFG99160|A/Philippines/2/1982_73:99+{Hex:4; HexNAc:4; GalS:1; NeuNAc:1}
(Carbamidomethyl)-ILDGKN(HexNAc)C(Carbamidomethyl)TLIDALLGDPHC(Carbamidomethyl)DGFQNEK{Hex:4; HexNAc:4; GalS:1; NeuNAc:1}

>sp|AFG99160|A/Philippines/2/1982_73:99+{Hex:4; HexNAc:4; NeuNAc:1}
(Carbamidomethyl)-ILDGKN(HexNAc)C(Carbamidomethyl)TLIDALLGDPHC(Carbamidomethyl)DGFQNEK{Hex:4; HexNAc:4; NeuNAc:1}

>sp|AFG99160|A/Philippines/2/1982_73:99+{Hex:4; HexNAc:5}
(Carbamidomethyl)-ILDGKN(HexNAc)C(Carbamidomethyl)TLIDALLGDPHC(Carbamidomethyl)DGFQNEK{Hex:4; HexNAc:5}

>sp|AFG99160|A/Philippines/2/1982_73:99+{Hex:4; HexNAc:6}
(Carbamidomethyl)-ILDGKN(HexNAc)C(Carbamidomethyl)TLIDALLGDPHC(Carbamidomethyl)DGFQNEK{Hex:4; HexNAc:6}

>sp|AFG99160|A/Philippines/2/1982_73:99+{Hex:5; HexNAc:2}
(Carbamidomethyl)-ILDGKN(HexNAc)C(Carbamidomethyl)TLIDALLGDPHC(Carbamidomethyl)DGFQNEK{Hex:5; HexNAc:2}

>sp|AFG99160|A/Philippines/2/1982_73:99+{Hex:5; HexNAc:3; NeuNAc:1}
(Carbamidomethyl)-ILDGKN(HexNAc)C(Carbamidomethyl)TLIDALLGDPHC(Carbamidomethyl)DGFQNEK{Hex:5; HexNAc:3; NeuNAc:1}

>sp|AFG99160|A/Philippines/2/1982_73:99+{Hex:5; HexNAc:3}
(Carbamidomethyl)-ILDGKN(HexNAc)C(Carbamidomethyl)TLIDALLGDPHC(Carbamidomethyl)DGFQNEK{Hex:5; HexNAc:3}

>sp|AFG99160|A/Philippines/2/1982_73:99+{Hex:5; HexNAc:4; NeuNAc:2}
(Carbamidomethyl)-ILDGKN(HexNAc)C(Carbamidomethyl)TLIDALLGDPHC(Carbamidomethyl)DGFQNEK{Hex:5; HexNAc:4; NeuNAc:2}

>sp|AFG99160|A/Philippines/2/1982_73:99+{Hex:5; HexNAc:4}
(Carbamidomethyl)-ILDGKN(HexNAc)C(Carbamidomethyl)TLIDALLGDPHC(Carbamidomethyl)DGFQNEK{Hex:5; HexNAc:4}

>sp|AFG99160|A/Philippines/2/1982_73:99+{Hex:5; HexNAc:5; GalS:1; NeuNAc:1}
(Carbamidomethyl)-ILDGKN(HexNAc)C(Carbamidomethyl)TLIDALLGDPHC(Carbamidomethyl)DGFQNEK{Hex:5; HexNAc:5; GalS:1; NeuNAc:1}

>sp|AFG99160|A/Philippines/2/1982_73:99+{Hex:5; HexNAc:5; NeuNAc:1}
(Carbamidomethyl)-ILDGKN(HexNAc)C(Carbamidomethyl)TLIDALLGDPHC(Carbamidomethyl)DGFQNEK{Hex:5; HexNAc:5; NeuNAc:1}

>sp|AFG99160|A/Philippines/2/1982_73:99+{Hex:5; HexNAc:5; NeuNAc:2}
(Carbamidomethyl)-ILDGKN(HexNAc)C(Carbamidomethyl)TLIDALLGDPHC(Carbamidomethyl)DGFQNEK{Hex:5; HexNAc:5; NeuNAc:2}

>sp|AFG99160|A/Philippines/2/1982_73:99+{Hex:5; HexNAc:5}
(Carbamidomethyl)-ILDGKN(HexNAc)C(Carbamidomethyl)TLIDALLGDPHC(Carbamidomethyl)DGFQNEK{Hex:5; HexNAc:5}

>sp|AFG99160|A/Philippines/2/1982_73:99+{Hex:5; HexNAc:6}
(Carbamidomethyl)-ILDGKN(HexNAc)C(Carbamidomethyl)TLIDALLGDPHC(Carbamidomethyl)DGFQNEK{Hex:5; HexNAc:6}

>sp|AFG99160|A/Philippines/2/1982_73:99+{Hex:6; HexNAc:10}
(Carbamidomethyl)-ILDGKN(HexNAc)C(Carbamidomethyl)TLIDALLGDPHC(Carbamidomethyl)DGFQNEK{Hex:6; HexNAc:10}

>sp|AFG99160|A/Philippines/2/1982_73:99+{Hex:6; HexNAc:2}
(Carbamidomethyl)-ILDGKN(HexNAc)C(Carbamidomethyl)TLIDALLGDPHC(Carbamidomethyl)DGFQNEK{Hex:6; HexNAc:2}

>sp|AFG99160|A/Philippines/2/1982_73:99+{Hex:6; HexNAc:3; NeuNAc:1}
(Carbamidomethyl)-ILDGKN(HexNAc)C(Carbamidomethyl)TLIDALLGDPHC(Carbamidomethyl)DGFQNEK{Hex:6; HexNAc:3; NeuNAc:1}

>sp|AFG99160|A/Philippines/2/1982_73:99+{Hex:6; HexNAc:3}
(Carbamidomethyl)-ILDGKN(HexNAc)C(Carbamidomethyl)TLIDALLGDPHC(Carbamidomethyl)DGFQNEK{Hex:6; HexNAc:3}

>sp|AFG99160|A/Philippines/2/1982_73:99+{Hex:6; HexNAc:4}
(Carbamidomethyl)-ILDGKN(HexNAc)C(Carbamidomethyl)TLIDALLGDPHC(Carbamidomethyl)DGFQNEK{Hex:6; HexNAc:4}

>sp|AFG99160|A/Philippines/2/1982_73:99+{Hex:6; HexNAc:5; NeuNAc:1}
(Carbamidomethyl)-ILDGKN(HexNAc)C(Carbamidomethyl)TLIDALLGDPHC(Carbamidomethyl)DGFQNEK{Hex:6; HexNAc:5; NeuNAc:1}

>sp|AFG99160|A/Philippines/2/1982_73:99+{Hex:6; HexNAc:5; NeuNAc:2}
(Carbamidomethyl)-ILDGKN(HexNAc)C(Carbamidomethyl)TLIDALLGDPHC(Carbamidomethyl)DGFQNEK{Hex:6; HexNAc:5; NeuNAc:2}

>sp|AFG99160|A/Philippines/2/1982_73:99+{Hex:6; HexNAc:5}
(Carbamidomethyl)-ILDGKN(HexNAc)C(Carbamidomethyl)TLIDALLGDPHC(Carbamidomethyl)DGFQNEK{Hex:6; HexNAc:5}

>sp|AFG99160|A/Philippines/2/1982_73:99+{Hex:6; HexNAc:6; NeuNAc:2}
(Carbamidomethyl)-ILDGKN(HexNAc)C(Carbamidomethyl)TLIDALLGDPHC(Carbamidomethyl)DGFQNEK{Hex:6; HexNAc:6; NeuNAc:2}

>sp|AFG99160|A/Philippines/2/1982_73:99+{Hex:6; HexNAc:6}
(Carbamidomethyl)-ILDGKN(HexNAc)C(Carbamidomethyl)TLIDALLGDPHC(Carbamidomethyl)DGFQNEK{Hex:6; HexNAc:6}

>sp|AFG99160|A/Philippines/2/1982_73:99+{Hex:6; HexNAc:7}
(Carbamidomethyl)-ILDGKN(HexNAc)C(Carbamidomethyl)TLIDALLGDPHC(Carbamidomethyl)DGFQNEK{Hex:6; HexNAc:7}

>sp|AFG99160|A/Philippines/2/1982_73:99+{Hex:7; HexNAc:2}
(Carbamidomethyl)-ILDGKN(HexNAc)C(Carbamidomethyl)TLIDALLGDPHC(Carbamidomethyl)DGFQNEK{Hex:7; HexNAc:2}

>sp|AFG99160|A/Philippines/2/1982_73:99+{Hex:7; HexNAc:6}
(Carbamidomethyl)-ILDGKN(HexNAc)C(Carbamidomethyl)TLIDALLGDPHC(Carbamidomethyl)DGFQNEK{Hex:7; HexNAc:6}

>sp|AFG99160|A/Philippines/2/1982_73:99+{Hex:7; HexNAc:8}
(Carbamidomethyl)-ILDGKN(HexNAc)C(Carbamidomethyl)TLIDALLGDPHC(Carbamidomethyl)DGFQNEK{Hex:7; HexNAc:8}

>sp|AFG99160|A/Philippines/2/1982_73:99+{Hex:8; HexNAc:2}
(Carbamidomethyl)-ILDGKN(HexNAc)C(Carbamidomethyl)TLIDALLGDPHC(Carbamidomethyl)DGFQNEK{Hex:8; HexNAc:2}

>sp|AFG99160|A/Philippines/2/1982_73:99+{Hex:8; HexNAc:7; NeuNAc:1}
(Carbamidomethyl)-ILDGKN(HexNAc)C(Carbamidomethyl)TLIDALLGDPHC(Carbamidomethyl)DGFQNEK{Hex:8; HexNAc:7; NeuNAc:1}

>sp|AFG99160|A/Philippines/2/1982_73:99+{Hex:8; HexNAc:7}
(Carbamidomethyl)-ILDGKN(HexNAc)C(Carbamidomethyl)TLIDALLGDPHC(Carbamidomethyl)DGFQNEK{Hex:8; HexNAc:7}

>sp|AFG99160|A/Philippines/2/1982_283:315+{Fuc:1; Hex:10; HexNAc:9}
(Carbamidomethyl)-MRSDAPIGTC(Carbamidomethyl)SSEC(Carbamidomethyl)ITPN(HexNAc)GSIPNDKPFQNVNK{Fuc:1; Hex:10; HexNAc:9}

>sp|AFG99160|A/Philippines/2/1982_283:315+{Fuc:1; Hex:3; HexNAc:3; GalS(NAc):1}
(Carbamidomethyl)-MRSDAPIGTC(Carbamidomethyl)SSEC(Carbamidomethyl)ITPN(HexNAc)GSIPNDKPFQNVNK{Fuc:1; Hex:3; HexNAc:3; GalS(NAc):1}

>sp|AFG99160|A/Philippines/2/1982_283:315+{Fuc:1; Hex:3; HexNAc:3}
(Carbamidomethyl)-MRSDAPIGTC(Carbamidomethyl)SSEC(Carbamidomethyl)ITPN(HexNAc)GSIPNDKPFQNVNK{Fuc:1; Hex:3; HexNAc:3}

>sp|AFG99160|A/Philippines/2/1982_283:315+{Fuc:1; Hex:3; HexNAc:4; GalS(NAc):1}
(Carbamidomethyl)-MRSDAPIGTC(Carbamidomethyl)SSEC(Carbamidomethyl)ITPN(HexNAc)GSIPNDKPFQNVNK{Fuc:1; Hex:3; HexNAc:4; GalS(NAc):1}

>sp|AFG99160|A/Philippines/2/1982_283:315+{Fuc:1; Hex:3; HexNAc:4; NeuNAc:1}
(Carbamidomethyl)-MRSDAPIGTC(Carbamidomethyl)SSEC(Carbamidomethyl)ITPN(HexNAc)GSIPNDKPFQNVNK{Fuc:1; Hex:3; HexNAc:4; NeuNAc:1}

>sp|AFG99160|A/Philippines/2/1982_283:315+{Fuc:1; Hex:3; HexNAc:5}
(Carbamidomethyl)-MRSDAPIGTC(Carbamidomethyl)SSEC(Carbamidomethyl)ITPN(HexNAc)GSIPNDKPFQNVNK{Fuc:1; Hex:3; HexNAc:5}

>sp|AFG99160|A/Philippines/2/1982_283:315+{Fuc:1; Hex:3; HexNAc:6; NeuNAc:2}
(Carbamidomethyl)-MRSDAPIGTC(Carbamidomethyl)SSEC(Carbamidomethyl)ITPN(HexNAc)GSIPNDKPFQNVNK{Fuc:1; Hex:3; HexNAc:6; NeuNAc:2}

>sp|AFG99160|A/Philippines/2/1982_283:315+{Fuc:1; Hex:3; HexNAc:6}
(Carbamidomethyl)-MRSDAPIGTC(Carbamidomethyl)SSEC(Carbamidomethyl)ITPN(HexNAc)GSIPNDKPFQNVNK{Fuc:1; Hex:3; HexNAc:6}

>sp|AFG99160|A/Philippines/2/1982_283:315+{Fuc:1; Hex:3; HexNAc:7}
(Carbamidomethyl)-MRSDAPIGTC(Carbamidomethyl)SSEC(Carbamidomethyl)ITPN(HexNAc)GSIPNDKPFQNVNK{Fuc:1; Hex:3; HexNAc:7}

>sp|AFG99160|A/Philippines/2/1982_283:315+{Fuc:1; Hex:3; HexNAc:8}
(Carbamidomethyl)-MRSDAPIGTC(Carbamidomethyl)SSEC(Carbamidomethyl)ITPN(HexNAc)GSIPNDKPFQNVNK{Fuc:1; Hex:3; HexNAc:8}

>sp|AFG99160|A/Philippines/2/1982_283:315+{Fuc:1; Hex:3; HexNAc:9}
(Carbamidomethyl)-MRSDAPIGTC(Carbamidomethyl)SSEC(Carbamidomethyl)ITPN(HexNAc)GSIPNDKPFQNVNK{Fuc:1; Hex:3; HexNAc:9}

>sp|AFG99160|A/Philippines/2/1982_283:315+{Fuc:1; Hex:4; HexNAc:3; GalS(NAc):1}
(Carbamidomethyl)-MRSDAPIGTC(Carbamidomethyl)SSEC(Carbamidomethyl)ITPN(HexNAc)GSIPNDKPFQNVNK{Fuc:1; Hex:4; HexNAc:3; GalS(NAc):1}

>sp|AFG99160|A/Philippines/2/1982_283:315+{Fuc:1; Hex:4; HexNAc:3; NeuNAc:1}
(Carbamidomethyl)-MRSDAPIGTC(Carbamidomethyl)SSEC(Carbamidomethyl)ITPN(HexNAc)GSIPNDKPFQNVNK{Fuc:1; Hex:4; HexNAc:3; NeuNAc:1}

>sp|AFG99160|A/Philippines/2/1982_283:315+{Fuc:1; Hex:4; HexNAc:4; GalS(NAc):1; NeuNAc:1}
(Carbamidomethyl)-MRSDAPIGTC(Carbamidomethyl)SSEC(Carbamidomethyl)ITPN(HexNAc)GSIPNDKPFQNVNK{Fuc:1; Hex:4; HexNAc:4; GalS(NAc):1; NeuNAc:1}

>sp|AFG99160|A/Philippines/2/1982_283:315+{Fuc:1; Hex:4; HexNAc:4; GalS(NAc):1}
(Carbamidomethyl)-MRSDAPIGTC(Carbamidomethyl)SSEC(Carbamidomethyl)ITPN(HexNAc)GSIPNDKPFQNVNK{Fuc:1; Hex:4; HexNAc:4; GalS(NAc):1}

>sp|AFG99160|A/Philippines/2/1982_283:315+{Fuc:1; Hex:4; HexNAc:4; GalS:1; NeuNAc:1}
(Carbamidomethyl)-MRSDAPIGTC(Carbamidomethyl)SSEC(Carbamidomethyl)ITPN(HexNAc)GSIPNDKPFQNVNK{Fuc:1; Hex:4; HexNAc:4; GalS:1; NeuNAc:1}

>sp|AFG99160|A/Philippines/2/1982_283:315+{Fuc:1; Hex:4; HexNAc:4}
(Carbamidomethyl)-MRSDAPIGTC(Carbamidomethyl)SSEC(Carbamidomethyl)ITPN(HexNAc)GSIPNDKPFQNVNK{Fuc:1; Hex:4; HexNAc:4}

>sp|AFG99160|A/Philippines/2/1982_283:315+{Fuc:1; Hex:4; HexNAc:5; NeuNAc:1}
(Carbamidomethyl)-MRSDAPIGTC(Carbamidomethyl)SSEC(Carbamidomethyl)ITPN(HexNAc)GSIPNDKPFQNVNK{Fuc:1; Hex:4; HexNAc:5; NeuNAc:1}

>sp|AFG99160|A/Philippines/2/1982_283:315+{Fuc:1; Hex:4; HexNAc:5; NeuNAc:2}
(Carbamidomethyl)-MRSDAPIGTC(Carbamidomethyl)SSEC(Carbamidomethyl)ITPN(HexNAc)GSIPNDKPFQNVNK{Fuc:1; Hex:4; HexNAc:5; NeuNAc:2}

>sp|AFG99160|A/Philippines/2/1982_283:315+{Fuc:1; Hex:4; HexNAc:5}
(Carbamidomethyl)-MRSDAPIGTC(Carbamidomethyl)SSEC(Carbamidomethyl)ITPN(HexNAc)GSIPNDKPFQNVNK{Fuc:1; Hex:4; HexNAc:5}

>sp|AFG99160|A/Philippines/2/1982_283:315+{Fuc:1; Hex:5; HexNAc:4; NeuNAc:2}
(Carbamidomethyl)-MRSDAPIGTC(Carbamidomethyl)SSEC(Carbamidomethyl)ITPN(HexNAc)GSIPNDKPFQNVNK{Fuc:1; Hex:5; HexNAc:4; NeuNAc:2}

>sp|AFG99160|A/Philippines/2/1982_283:315+{Fuc:1; Hex:5; HexNAc:6}
(Carbamidomethyl)-MRSDAPIGTC(Carbamidomethyl)SSEC(Carbamidomethyl)ITPN(HexNAc)GSIPNDKPFQNVNK{Fuc:1; Hex:5; HexNAc:6}

>sp|AFG99160|A/Philippines/2/1982_283:315+{Fuc:1; Hex:6; HexNAc:2}
(Carbamidomethyl)-MRSDAPIGTC(Carbamidomethyl)SSEC(Carbamidomethyl)ITPN(HexNAc)GSIPNDKPFQNVNK{Fuc:1; Hex:6; HexNAc:2}

>sp|AFG99160|A/Philippines/2/1982_283:315+{Fuc:1; Hex:6; HexNAc:3; NeuNAc:1}
(Carbamidomethyl)-MRSDAPIGTC(Carbamidomethyl)SSEC(Carbamidomethyl)ITPN(HexNAc)GSIPNDKPFQNVNK{Fuc:1; Hex:6; HexNAc:3; NeuNAc:1}

>sp|AFG99160|A/Philippines/2/1982_283:315+{Fuc:1; Hex:6; HexNAc:3}
(Carbamidomethyl)-MRSDAPIGTC(Carbamidomethyl)SSEC(Carbamidomethyl)ITPN(HexNAc)GSIPNDKPFQNVNK{Fuc:1; Hex:6; HexNAc:3}

>sp|AFG99160|A/Philippines/2/1982_283:315+{Fuc:1; Hex:6; HexNAc:5; NeuNAc:1}
(Carbamidomethyl)-MRSDAPIGTC(Carbamidomethyl)SSEC(Carbamidomethyl)ITPN(HexNAc)GSIPNDKPFQNVNK{Fuc:1; Hex:6; HexNAc:5; NeuNAc:1}

>sp|AFG99160|A/Philippines/2/1982_283:315+{Fuc:1; Hex:6; HexNAc:5}
(Carbamidomethyl)-MRSDAPIGTC(Carbamidomethyl)SSEC(Carbamidomethyl)ITPN(HexNAc)GSIPNDKPFQNVNK{Fuc:1; Hex:6; HexNAc:5}

>sp|AFG99160|A/Philippines/2/1982_283:315+{Fuc:1; Hex:6; HexNAc:6; NeuNAc:3}
(Carbamidomethyl)-MRSDAPIGTC(Carbamidomethyl)SSEC(Carbamidomethyl)ITPN(HexNAc)GSIPNDKPFQNVNK{Fuc:1; Hex:6; HexNAc:6; NeuNAc:3}

>sp|AFG99160|A/Philippines/2/1982_283:315+{Fuc:1; Hex:6; HexNAc:7}
(Carbamidomethyl)-MRSDAPIGTC(Carbamidomethyl)SSEC(Carbamidomethyl)ITPN(HexNAc)GSIPNDKPFQNVNK{Fuc:1; Hex:6; HexNAc:7}

>sp|AFG99160|A/Philippines/2/1982_283:315+{Fuc:1; Hex:7; HexNAc:2}
(Carbamidomethyl)-MRSDAPIGTC(Carbamidomethyl)SSEC(Carbamidomethyl)ITPN(HexNAc)GSIPNDKPFQNVNK{Fuc:1; Hex:7; HexNAc:2}

>sp|AFG99160|A/Philippines/2/1982_283:315+{Fuc:1; Hex:7; HexNAc:6; NeuNAc:4}
(Carbamidomethyl)-MRSDAPIGTC(Carbamidomethyl)SSEC(Carbamidomethyl)ITPN(HexNAc)GSIPNDKPFQNVNK{Fuc:1; Hex:7; HexNAc:6; NeuNAc:4}

>sp|AFG99160|A/Philippines/2/1982_283:315+{Fuc:1; Hex:7; HexNAc:6; NeuNGc:4}
(Carbamidomethyl)-MRSDAPIGTC(Carbamidomethyl)SSEC(Carbamidomethyl)ITPN(HexNAc)GSIPNDKPFQNVNK{Fuc:1; Hex:7; HexNAc:6; NeuNGc:4}

>sp|AFG99160|A/Philippines/2/1982_283:315+{Fuc:1; Hex:7; HexNAc:7; NeuNAc:4}
(Carbamidomethyl)-MRSDAPIGTC(Carbamidomethyl)SSEC(Carbamidomethyl)ITPN(HexNAc)GSIPNDKPFQNVNK{Fuc:1; Hex:7; HexNAc:7; NeuNAc:4}

>sp|AFG99160|A/Philippines/2/1982_283:315+{Fuc:1; Hex:7; HexNAc:9; NeuNAc:4}
(Carbamidomethyl)-MRSDAPIGTC(Carbamidomethyl)SSEC(Carbamidomethyl)ITPN(HexNAc)GSIPNDKPFQNVNK{Fuc:1; Hex:7; HexNAc:9; NeuNAc:4}

>sp|AFG99160|A/Philippines/2/1982_283:315+{Fuc:1; Hex:8; HexNAc:7; NeuNAc:4}
(Carbamidomethyl)-MRSDAPIGTC(Carbamidomethyl)SSEC(Carbamidomethyl)ITPN(HexNAc)GSIPNDKPFQNVNK{Fuc:1; Hex:8; HexNAc:7; NeuNAc:4}

>sp|AFG99160|A/Philippines/2/1982_283:315+{Fuc:1; Hex:9; HexNAc:8; NeuNAc:4}
(Carbamidomethyl)-MRSDAPIGTC(Carbamidomethyl)SSEC(Carbamidomethyl)ITPN(HexNAc)GSIPNDKPFQNVNK{Fuc:1; Hex:9; HexNAc:8; NeuNAc:4}

>sp|AFG99160|A/Philippines/2/1982_283:315+{Fuc:1; Hex:9; HexNAc:8}
(Carbamidomethyl)-MRSDAPIGTC(Carbamidomethyl)SSEC(Carbamidomethyl)ITPN(HexNAc)GSIPNDKPFQNVNK{Fuc:1; Hex:9; HexNAc:8}

>sp|AFG99160|A/Philippines/2/1982_283:315+{Fuc:2; Hex:3; HexNAc:3}
(Carbamidomethyl)-MRSDAPIGTC(Carbamidomethyl)SSEC(Carbamidomethyl)ITPN(HexNAc)GSIPNDKPFQNVNK{Fuc:2; Hex:3; HexNAc:3}

>sp|AFG99160|A/Philippines/2/1982_283:315+{Fuc:2; Hex:3; HexNAc:6; NeuNAc:1}
(Carbamidomethyl)-MRSDAPIGTC(Carbamidomethyl)SSEC(Carbamidomethyl)ITPN(HexNAc)GSIPNDKPFQNVNK{Fuc:2; Hex:3; HexNAc:6; NeuNAc:1}

>sp|AFG99160|A/Philippines/2/1982_283:315+{Fuc:2; Hex:4; HexNAc:4; NeuNAc:1}
(Carbamidomethyl)-MRSDAPIGTC(Carbamidomethyl)SSEC(Carbamidomethyl)ITPN(HexNAc)GSIPNDKPFQNVNK{Fuc:2; Hex:4; HexNAc:4; NeuNAc:1}

>sp|AFG99160|A/Philippines/2/1982_283:315+{Fuc:2; Hex:4; HexNAc:4}
(Carbamidomethyl)-MRSDAPIGTC(Carbamidomethyl)SSEC(Carbamidomethyl)ITPN(HexNAc)GSIPNDKPFQNVNK{Fuc:2; Hex:4; HexNAc:4}

>sp|AFG99160|A/Philippines/2/1982_283:315+{Fuc:2; Hex:4; HexNAc:5}
(Carbamidomethyl)-MRSDAPIGTC(Carbamidomethyl)SSEC(Carbamidomethyl)ITPN(HexNAc)GSIPNDKPFQNVNK{Fuc:2; Hex:4; HexNAc:5}

>sp|AFG99160|A/Philippines/2/1982_283:315+{Fuc:2; Hex:5; HexNAc:4; NeuNAc:1}
(Carbamidomethyl)-MRSDAPIGTC(Carbamidomethyl)SSEC(Carbamidomethyl)ITPN(HexNAc)GSIPNDKPFQNVNK{Fuc:2; Hex:5; HexNAc:4; NeuNAc:1}

>sp|AFG99160|A/Philippines/2/1982_283:315+{Fuc:2; Hex:5; HexNAc:6}
(Carbamidomethyl)-MRSDAPIGTC(Carbamidomethyl)SSEC(Carbamidomethyl)ITPN(HexNAc)GSIPNDKPFQNVNK{Fuc:2; Hex:5; HexNAc:6}

>sp|AFG99160|A/Philippines/2/1982_283:315+{Fuc:2; Hex:6; HexNAc:5; NeuNAc:1}
(Carbamidomethyl)-MRSDAPIGTC(Carbamidomethyl)SSEC(Carbamidomethyl)ITPN(HexNAc)GSIPNDKPFQNVNK{Fuc:2; Hex:6; HexNAc:5; NeuNAc:1}

>sp|AFG99160|A/Philippines/2/1982_283:315+{Fuc:3; Hex:5; HexNAc:3}
(Carbamidomethyl)-MRSDAPIGTC(Carbamidomethyl)SSEC(Carbamidomethyl)ITPN(HexNAc)GSIPNDKPFQNVNK{Fuc:3; Hex:5; HexNAc:3}

>sp|AFG99160|A/Philippines/2/1982_283:315+{Fuc:3; Hex:6; HexNAc:3}
(Carbamidomethyl)-MRSDAPIGTC(Carbamidomethyl)SSEC(Carbamidomethyl)ITPN(HexNAc)GSIPNDKPFQNVNK{Fuc:3; Hex:6; HexNAc:3}

>sp|AFG99160|A/Philippines/2/1982_283:315+{Fuc:3; Hex:6; HexNAc:4}
(Carbamidomethyl)-MRSDAPIGTC(Carbamidomethyl)SSEC(Carbamidomethyl)ITPN(HexNAc)GSIPNDKPFQNVNK{Fuc:3; Hex:6; HexNAc:4}

>sp|AFG99160|A/Philippines/2/1982_283:315+{Fuc:3; Hex:6; HexNAc:5; NeuNAc:1}
(Carbamidomethyl)-MRSDAPIGTC(Carbamidomethyl)SSEC(Carbamidomethyl)ITPN(HexNAc)GSIPNDKPFQNVNK{Fuc:3; Hex:6; HexNAc:5; NeuNAc:1}

>sp|AFG99160|A/Philippines/2/1982_283:315+{Fuc:4; Hex:6; HexNAc:6}
(Carbamidomethyl)-MRSDAPIGTC(Carbamidomethyl)SSEC(Carbamidomethyl)ITPN(HexNAc)GSIPNDKPFQNVNK{Fuc:4; Hex:6; HexNAc:6}

>sp|AFG99160|A/Philippines/2/1982_283:315+{Fuc:4; Hex:7; HexNAc:6; NeuNAc:1}
(Carbamidomethyl)-MRSDAPIGTC(Carbamidomethyl)SSEC(Carbamidomethyl)ITPN(HexNAc)GSIPNDKPFQNVNK{Fuc:4; Hex:7; HexNAc:6; NeuNAc:1}

>sp|AFG99160|A/Philippines/2/1982_283:315+{Fuc:5; Hex:15; HexNAc:14; NeuNAc:2}
(Carbamidomethyl)-MRSDAPIGTC(Carbamidomethyl)SSEC(Carbamidomethyl)ITPN(HexNAc)GSIPNDKPFQNVNK{Fuc:5; Hex:15; HexNAc:14; NeuNAc:2}

>sp|AFG99160|A/Philippines/2/1982_283:315+{Fuc:5; Hex:5; HexNAc:4}
(Carbamidomethyl)-MRSDAPIGTC(Carbamidomethyl)SSEC(Carbamidomethyl)ITPN(HexNAc)GSIPNDKPFQNVNK{Fuc:5; Hex:5; HexNAc:4}

>sp|AFG99160|A/Philippines/2/1982_283:315+{Hex:10; HexNAc:2}
(Carbamidomethyl)-MRSDAPIGTC(Carbamidomethyl)SSEC(Carbamidomethyl)ITPN(HexNAc)GSIPNDKPFQNVNK{Hex:10; HexNAc:2}

>sp|AFG99160|A/Philippines/2/1982_283:315+{Hex:12; HexNAc:2}
(Carbamidomethyl)-MRSDAPIGTC(Carbamidomethyl)SSEC(Carbamidomethyl)ITPN(HexNAc)GSIPNDKPFQNVNK{Hex:12; HexNAc:2}

>sp|AFG99160|A/Philippines/2/1982_283:315+{Hex:3; HexNAc:3; GalS(NAc):1}
(Carbamidomethyl)-MRSDAPIGTC(Carbamidomethyl)SSEC(Carbamidomethyl)ITPN(HexNAc)GSIPNDKPFQNVNK{Hex:3; HexNAc:3; GalS(NAc):1}

>sp|AFG99160|A/Philippines/2/1982_283:315+{Hex:3; HexNAc:4; GalS(NAc):1}
(Carbamidomethyl)-MRSDAPIGTC(Carbamidomethyl)SSEC(Carbamidomethyl)ITPN(HexNAc)GSIPNDKPFQNVNK{Hex:3; HexNAc:4; GalS(NAc):1}

>sp|AFG99160|A/Philippines/2/1982_283:315+{Hex:3; HexNAc:4; NeuNAc:1}
(Carbamidomethyl)-MRSDAPIGTC(Carbamidomethyl)SSEC(Carbamidomethyl)ITPN(HexNAc)GSIPNDKPFQNVNK{Hex:3; HexNAc:4; NeuNAc:1}

>sp|AFG99160|A/Philippines/2/1982_283:315+{Hex:3; HexNAc:4; NeuNAc:2}
(Carbamidomethyl)-MRSDAPIGTC(Carbamidomethyl)SSEC(Carbamidomethyl)ITPN(HexNAc)GSIPNDKPFQNVNK{Hex:3; HexNAc:4; NeuNAc:2}

>sp|AFG99160|A/Philippines/2/1982_283:315+{Hex:3; HexNAc:6}
(Carbamidomethyl)-MRSDAPIGTC(Carbamidomethyl)SSEC(Carbamidomethyl)ITPN(HexNAc)GSIPNDKPFQNVNK{Hex:3; HexNAc:6}

>sp|AFG99160|A/Philippines/2/1982_283:315+{Hex:3; HexNAc:7}
(Carbamidomethyl)-MRSDAPIGTC(Carbamidomethyl)SSEC(Carbamidomethyl)ITPN(HexNAc)GSIPNDKPFQNVNK{Hex:3; HexNAc:7}

>sp|AFG99160|A/Philippines/2/1982_283:315+{Hex:3; HexNAc:8}
(Carbamidomethyl)-MRSDAPIGTC(Carbamidomethyl)SSEC(Carbamidomethyl)ITPN(HexNAc)GSIPNDKPFQNVNK{Hex:3; HexNAc:8}

>sp|AFG99160|A/Philippines/2/1982_283:315+{Hex:3; HexNAc:9}
(Carbamidomethyl)-MRSDAPIGTC(Carbamidomethyl)SSEC(Carbamidomethyl)ITPN(HexNAc)GSIPNDKPFQNVNK{Hex:3; HexNAc:9}

>sp|AFG99160|A/Philippines/2/1982_283:315+{Hex:4; HexNAc:2}
(Carbamidomethyl)-MRSDAPIGTC(Carbamidomethyl)SSEC(Carbamidomethyl)ITPN(HexNAc)GSIPNDKPFQNVNK{Hex:4; HexNAc:2}

>sp|AFG99160|A/Philippines/2/1982_283:315+{Hex:4; HexNAc:3; GalS(NAc):1}
(Carbamidomethyl)-MRSDAPIGTC(Carbamidomethyl)SSEC(Carbamidomethyl)ITPN(HexNAc)GSIPNDKPFQNVNK{Hex:4; HexNAc:3; GalS(NAc):1}

>sp|AFG99160|A/Philippines/2/1982_283:315+{Hex:4; HexNAc:4; GalS(NAc):1}
(Carbamidomethyl)-MRSDAPIGTC(Carbamidomethyl)SSEC(Carbamidomethyl)ITPN(HexNAc)GSIPNDKPFQNVNK{Hex:4; HexNAc:4; GalS(NAc):1}

>sp|AFG99160|A/Philippines/2/1982_283:315+{Hex:4; HexNAc:4; NeuNAc:1}
(Carbamidomethyl)-MRSDAPIGTC(Carbamidomethyl)SSEC(Carbamidomethyl)ITPN(HexNAc)GSIPNDKPFQNVNK{Hex:4; HexNAc:4; NeuNAc:1}

>sp|AFG99160|A/Philippines/2/1982_283:315+{Hex:4; HexNAc:4}
(Carbamidomethyl)-MRSDAPIGTC(Carbamidomethyl)SSEC(Carbamidomethyl)ITPN(HexNAc)GSIPNDKPFQNVNK{Hex:4; HexNAc:4}

>sp|AFG99160|A/Philippines/2/1982_283:315+{Hex:4; HexNAc:5; NeuNAc:1}
(Carbamidomethyl)-MRSDAPIGTC(Carbamidomethyl)SSEC(Carbamidomethyl)ITPN(HexNAc)GSIPNDKPFQNVNK{Hex:4; HexNAc:5; NeuNAc:1}

>sp|AFG99160|A/Philippines/2/1982_283:315+{Hex:4; HexNAc:7}
(Carbamidomethyl)-MRSDAPIGTC(Carbamidomethyl)SSEC(Carbamidomethyl)ITPN(HexNAc)GSIPNDKPFQNVNK{Hex:4; HexNAc:7}

>sp|AFG99160|A/Philippines/2/1982_283:315+{Hex:4; HexNAc:8}
(Carbamidomethyl)-MRSDAPIGTC(Carbamidomethyl)SSEC(Carbamidomethyl)ITPN(HexNAc)GSIPNDKPFQNVNK{Hex:4; HexNAc:8}

>sp|AFG99160|A/Philippines/2/1982_283:315+{Hex:4; HexNAc:9}
(Carbamidomethyl)-MRSDAPIGTC(Carbamidomethyl)SSEC(Carbamidomethyl)ITPN(HexNAc)GSIPNDKPFQNVNK{Hex:4; HexNAc:9}

>sp|AFG99160|A/Philippines/2/1982_283:315+{Hex:5; HexNAc:2}
(Carbamidomethyl)-MRSDAPIGTC(Carbamidomethyl)SSEC(Carbamidomethyl)ITPN(HexNAc)GSIPNDKPFQNVNK{Hex:5; HexNAc:2}

>sp|AFG99160|A/Philippines/2/1982_283:315+{Hex:5; HexNAc:3; NeuNAc:1}
(Carbamidomethyl)-MRSDAPIGTC(Carbamidomethyl)SSEC(Carbamidomethyl)ITPN(HexNAc)GSIPNDKPFQNVNK{Hex:5; HexNAc:3; NeuNAc:1}

>sp|AFG99160|A/Philippines/2/1982_283:315+{Hex:5; HexNAc:4; NeuNAc:1}
(Carbamidomethyl)-MRSDAPIGTC(Carbamidomethyl)SSEC(Carbamidomethyl)ITPN(HexNAc)GSIPNDKPFQNVNK{Hex:5; HexNAc:4; NeuNAc:1}

>sp|AFG99160|A/Philippines/2/1982_283:315+{Hex:5; HexNAc:5; GalS:1; NeuNAc:1}
(Carbamidomethyl)-MRSDAPIGTC(Carbamidomethyl)SSEC(Carbamidomethyl)ITPN(HexNAc)GSIPNDKPFQNVNK{Hex:5; HexNAc:5; GalS:1; NeuNAc:1}

>sp|AFG99160|A/Philippines/2/1982_283:315+{Hex:5; HexNAc:5; NeuNAc:1}
(Carbamidomethyl)-MRSDAPIGTC(Carbamidomethyl)SSEC(Carbamidomethyl)ITPN(HexNAc)GSIPNDKPFQNVNK{Hex:5; HexNAc:5; NeuNAc:1}

>sp|AFG99160|A/Philippines/2/1982_283:315+{Hex:5; HexNAc:8}
(Carbamidomethyl)-MRSDAPIGTC(Carbamidomethyl)SSEC(Carbamidomethyl)ITPN(HexNAc)GSIPNDKPFQNVNK{Hex:5; HexNAc:8}

>sp|AFG99160|A/Philippines/2/1982_283:315+{Hex:6; HexNAc:4}
(Carbamidomethyl)-MRSDAPIGTC(Carbamidomethyl)SSEC(Carbamidomethyl)ITPN(HexNAc)GSIPNDKPFQNVNK{Hex:6; HexNAc:4}

>sp|AFG99160|A/Philippines/2/1982_283:315+{Hex:6; HexNAc:5; NeuNAc:1}
(Carbamidomethyl)-MRSDAPIGTC(Carbamidomethyl)SSEC(Carbamidomethyl)ITPN(HexNAc)GSIPNDKPFQNVNK{Hex:6; HexNAc:5; NeuNAc:1}

>sp|AFG99160|A/Philippines/2/1982_283:315+{Hex:6; HexNAc:5}
(Carbamidomethyl)-MRSDAPIGTC(Carbamidomethyl)SSEC(Carbamidomethyl)ITPN(HexNAc)GSIPNDKPFQNVNK{Hex:6; HexNAc:5}

>sp|AFG99160|A/Philippines/2/1982_283:315+{Hex:7; HexNAc:2}
(Carbamidomethyl)-MRSDAPIGTC(Carbamidomethyl)SSEC(Carbamidomethyl)ITPN(HexNAc)GSIPNDKPFQNVNK{Hex:7; HexNAc:2}

>sp|AFG99160|A/Philippines/2/1982_283:315+{Hex:7; HexNAc:6}
(Carbamidomethyl)-MRSDAPIGTC(Carbamidomethyl)SSEC(Carbamidomethyl)ITPN(HexNAc)GSIPNDKPFQNVNK{Hex:7; HexNAc:6}

>sp|AFG99160|A/Philippines/2/1982_283:315+{Hex:8; HexNAc:7; NeuNAc:1}
(Carbamidomethyl)-MRSDAPIGTC(Carbamidomethyl)SSEC(Carbamidomethyl)ITPN(HexNAc)GSIPNDKPFQNVNK{Hex:8; HexNAc:7; NeuNAc:1}

>sp|AFG99160|A/Philippines/2/1982_283:315+{Hex:8; HexNAc:7}
(Carbamidomethyl)-MRSDAPIGTC(Carbamidomethyl)SSEC(Carbamidomethyl)ITPN(HexNAc)GSIPNDKPFQNVNK{Hex:8; HexNAc:7}

>sp|AFG99160|A/Philippines/2/1982_283:315+{Xyl:1; Fuc:1; Hex:3; HexNAc:2}
(Carbamidomethyl)-MRSDAPIGTC(Carbamidomethyl)SSEC(Carbamidomethyl)ITPN(HexNAc)GSIPNDKPFQNVNK{Xyl:1; Fuc:1; Hex:3; HexNAc:2}

>sp|AFG99160|A/Philippines/2/1982_283:315+{Xyl:1; Hex:3; HexNAc:2}
(Carbamidomethyl)-MRSDAPIGTC(Carbamidomethyl)SSEC(Carbamidomethyl)ITPN(HexNAc)GSIPNDKPFQNVNK{Xyl:1; Hex:3; HexNAc:2}

>sp|AFG99160|A/Philippines/2/1982_78:99+{Fuc:1; Hex:3; HexNAc:4; GalS(NAc):1}
(Carbamidomethyl)-N(HexNAc)C(Carbamidomethyl)T(Dehydrated)LIDALLGDPHC(Carbamidomethyl)DGFQNEK{Fuc:1; Hex:3; HexNAc:4; GalS(NAc):1}

>sp|AFG99160|A/Philippines/2/1982_78:99+{Fuc:1; Hex:3; HexNAc:4}
(Carbamidomethyl)-N(HexNAc)C(Carbamidomethyl)T(Dehydrated)LIDALLGDPHC(Carbamidomethyl)DGFQNEK{Fuc:1; Hex:3; HexNAc:4}

>sp|AFG99160|A/Philippines/2/1982_78:99+{Fuc:1; Hex:3; HexNAc:6; NeuNAc:2}
(Carbamidomethyl)-N(HexNAc)C(Carbamidomethyl)T(Dehydrated)LIDALLGDPHC(Carbamidomethyl)DGFQNEK{Fuc:1; Hex:3; HexNAc:6; NeuNAc:2}

>sp|AFG99160|A/Philippines/2/1982_78:99+{Fuc:1; Hex:3; HexNAc:6}
(Carbamidomethyl)-N(HexNAc)C(Carbamidomethyl)T(Dehydrated)LIDALLGDPHC(Carbamidomethyl)DGFQNEK{Fuc:1; Hex:3; HexNAc:6}

>sp|AFG99160|A/Philippines/2/1982_78:99+{Fuc:1; Hex:4; HexNAc:3; GalS(NAc):1}
(Carbamidomethyl)-N(HexNAc)C(Carbamidomethyl)T(Dehydrated)LIDALLGDPHC(Carbamidomethyl)DGFQNEK{Fuc:1; Hex:4; HexNAc:3; GalS(NAc):1}

>sp|AFG99160|A/Philippines/2/1982_78:99+{Fuc:1; Hex:4; HexNAc:4; NeuNAc:1}
(Carbamidomethyl)-N(HexNAc)C(Carbamidomethyl)T(Dehydrated)LIDALLGDPHC(Carbamidomethyl)DGFQNEK{Fuc:1; Hex:4; HexNAc:4; NeuNAc:1}

>sp|AFG99160|A/Philippines/2/1982_78:99+{Fuc:1; Hex:4; HexNAc:4}
(Carbamidomethyl)-N(HexNAc)C(Carbamidomethyl)T(Dehydrated)LIDALLGDPHC(Carbamidomethyl)DGFQNEK{Fuc:1; Hex:4; HexNAc:4}

>sp|AFG99160|A/Philippines/2/1982_78:99+{Fuc:1; Hex:4; HexNAc:5; NeuNAc:2}
(Carbamidomethyl)-N(HexNAc)C(Carbamidomethyl)T(Dehydrated)LIDALLGDPHC(Carbamidomethyl)DGFQNEK{Fuc:1; Hex:4; HexNAc:5; NeuNAc:2}

>sp|AFG99160|A/Philippines/2/1982_78:99+{Fuc:1; Hex:4; HexNAc:5}
(Carbamidomethyl)-N(HexNAc)C(Carbamidomethyl)T(Dehydrated)LIDALLGDPHC(Carbamidomethyl)DGFQNEK{Fuc:1; Hex:4; HexNAc:5}

>sp|AFG99160|A/Philippines/2/1982_78:99+{Fuc:1; Hex:4; HexNAc:6}
(Carbamidomethyl)-N(HexNAc)C(Carbamidomethyl)T(Dehydrated)LIDALLGDPHC(Carbamidomethyl)DGFQNEK{Fuc:1; Hex:4; HexNAc:6}

>sp|AFG99160|A/Philippines/2/1982_78:99+{Fuc:1; Hex:5; HexNAc:4; NeuNAc:2}
(Carbamidomethyl)-N(HexNAc)C(Carbamidomethyl)T(Dehydrated)LIDALLGDPHC(Carbamidomethyl)DGFQNEK{Fuc:1; Hex:5; HexNAc:4; NeuNAc:2}

>sp|AFG99160|A/Philippines/2/1982_78:99+{Fuc:1; Hex:5; HexNAc:4}
(Carbamidomethyl)-N(HexNAc)C(Carbamidomethyl)T(Dehydrated)LIDALLGDPHC(Carbamidomethyl)DGFQNEK{Fuc:1; Hex:5; HexNAc:4}

>sp|AFG99160|A/Philippines/2/1982_78:99+{Fuc:1; Hex:5; HexNAc:5; NeuNAc:1}
(Carbamidomethyl)-N(HexNAc)C(Carbamidomethyl)T(Dehydrated)LIDALLGDPHC(Carbamidomethyl)DGFQNEK{Fuc:1; Hex:5; HexNAc:5; NeuNAc:1}

>sp|AFG99160|A/Philippines/2/1982_78:99+{Fuc:1; Hex:5; HexNAc:5; NeuNAc:2}
(Carbamidomethyl)-N(HexNAc)C(Carbamidomethyl)T(Dehydrated)LIDALLGDPHC(Carbamidomethyl)DGFQNEK{Fuc:1; Hex:5; HexNAc:5; NeuNAc:2}

>sp|AFG99160|A/Philippines/2/1982_78:99+{Fuc:1; Hex:5; HexNAc:5}
(Carbamidomethyl)-N(HexNAc)C(Carbamidomethyl)T(Dehydrated)LIDALLGDPHC(Carbamidomethyl)DGFQNEK{Fuc:1; Hex:5; HexNAc:5}

>sp|AFG99160|A/Philippines/2/1982_78:99+{Fuc:1; Hex:5; HexNAc:6; NeuNAc:3}
(Carbamidomethyl)-N(HexNAc)C(Carbamidomethyl)T(Dehydrated)LIDALLGDPHC(Carbamidomethyl)DGFQNEK{Fuc:1; Hex:5; HexNAc:6; NeuNAc:3}

>sp|AFG99160|A/Philippines/2/1982_78:99+{Fuc:1; Hex:5; HexNAc:6}
(Carbamidomethyl)-N(HexNAc)C(Carbamidomethyl)T(Dehydrated)LIDALLGDPHC(Carbamidomethyl)DGFQNEK{Fuc:1; Hex:5; HexNAc:6}

>sp|AFG99160|A/Philippines/2/1982_78:99+{Fuc:1; Hex:6; HexNAc:3}
(Carbamidomethyl)-N(HexNAc)C(Carbamidomethyl)T(Dehydrated)LIDALLGDPHC(Carbamidomethyl)DGFQNEK{Fuc:1; Hex:6; HexNAc:3}

>sp|AFG99160|A/Philippines/2/1982_78:99+{Fuc:1; Hex:6; HexNAc:4; NeuNAc:1}
(Carbamidomethyl)-N(HexNAc)C(Carbamidomethyl)T(Dehydrated)LIDALLGDPHC(Carbamidomethyl)DGFQNEK{Fuc:1; Hex:6; HexNAc:4; NeuNAc:1}

>sp|AFG99160|A/Philippines/2/1982_78:99+{Fuc:1; Hex:6; HexNAc:5; NeuNAc:2}
(Carbamidomethyl)-N(HexNAc)C(Carbamidomethyl)T(Dehydrated)LIDALLGDPHC(Carbamidomethyl)DGFQNEK{Fuc:1; Hex:6; HexNAc:5; NeuNAc:2}

>sp|AFG99160|A/Philippines/2/1982_78:99+{Fuc:1; Hex:6; HexNAc:5; NeuNAc:3}
(Carbamidomethyl)-N(HexNAc)C(Carbamidomethyl)T(Dehydrated)LIDALLGDPHC(Carbamidomethyl)DGFQNEK{Fuc:1; Hex:6; HexNAc:5; NeuNAc:3}

>sp|AFG99160|A/Philippines/2/1982_78:99+{Fuc:1; Hex:6; HexNAc:5}
(Carbamidomethyl)-N(HexNAc)C(Carbamidomethyl)T(Dehydrated)LIDALLGDPHC(Carbamidomethyl)DGFQNEK{Fuc:1; Hex:6; HexNAc:5}

>sp|AFG99160|A/Philippines/2/1982_78:99+{Fuc:1; Hex:6; HexNAc:6; NeuNAc:3}
(Carbamidomethyl)-N(HexNAc)C(Carbamidomethyl)T(Dehydrated)LIDALLGDPHC(Carbamidomethyl)DGFQNEK{Fuc:1; Hex:6; HexNAc:6; NeuNAc:3}

>sp|AFG99160|A/Philippines/2/1982_78:99+{Fuc:1; Hex:6; HexNAc:6}
(Carbamidomethyl)-N(HexNAc)C(Carbamidomethyl)T(Dehydrated)LIDALLGDPHC(Carbamidomethyl)DGFQNEK{Fuc:1; Hex:6; HexNAc:6}

>sp|AFG99160|A/Philippines/2/1982_78:99+{Fuc:1; Hex:6; HexNAc:7; NeuNAc:4}
(Carbamidomethyl)-N(HexNAc)C(Carbamidomethyl)T(Dehydrated)LIDALLGDPHC(Carbamidomethyl)DGFQNEK{Fuc:1; Hex:6; HexNAc:7; NeuNAc:4}

>sp|AFG99160|A/Philippines/2/1982_78:99+{Fuc:1; Hex:6; HexNAc:7}
(Carbamidomethyl)-N(HexNAc)C(Carbamidomethyl)T(Dehydrated)LIDALLGDPHC(Carbamidomethyl)DGFQNEK{Fuc:1; Hex:6; HexNAc:7}

>sp|AFG99160|A/Philippines/2/1982_78:99+{Fuc:1; Hex:7; HexNAc:2}
(Carbamidomethyl)-N(HexNAc)C(Carbamidomethyl)T(Dehydrated)LIDALLGDPHC(Carbamidomethyl)DGFQNEK{Fuc:1; Hex:7; HexNAc:2}

>sp|AFG99160|A/Philippines/2/1982_78:99+{Fuc:1; Hex:7; HexNAc:4; NeuNAc:3}
(Carbamidomethyl)-N(HexNAc)C(Carbamidomethyl)T(Dehydrated)LIDALLGDPHC(Carbamidomethyl)DGFQNEK{Fuc:1; Hex:7; HexNAc:4; NeuNAc:3}

>sp|AFG99160|A/Philippines/2/1982_78:99+{Fuc:1; Hex:7; HexNAc:5; NeuNAc:2}
(Carbamidomethyl)-N(HexNAc)C(Carbamidomethyl)T(Dehydrated)LIDALLGDPHC(Carbamidomethyl)DGFQNEK{Fuc:1; Hex:7; HexNAc:5; NeuNAc:2}

>sp|AFG99160|A/Philippines/2/1982_78:99+{Fuc:1; Hex:7; HexNAc:6; NeuNAc:3}
(Carbamidomethyl)-N(HexNAc)C(Carbamidomethyl)T(Dehydrated)LIDALLGDPHC(Carbamidomethyl)DGFQNEK{Fuc:1; Hex:7; HexNAc:6; NeuNAc:3}

>sp|AFG99160|A/Philippines/2/1982_78:99+{Fuc:1; Hex:7; HexNAc:6; NeuNAc:4}
(Carbamidomethyl)-N(HexNAc)C(Carbamidomethyl)T(Dehydrated)LIDALLGDPHC(Carbamidomethyl)DGFQNEK{Fuc:1; Hex:7; HexNAc:6; NeuNAc:4}

>sp|AFG99160|A/Philippines/2/1982_78:99+{Fuc:1; Hex:7; HexNAc:6}
(Carbamidomethyl)-N(HexNAc)C(Carbamidomethyl)T(Dehydrated)LIDALLGDPHC(Carbamidomethyl)DGFQNEK{Fuc:1; Hex:7; HexNAc:6}

>sp|AFG99160|A/Philippines/2/1982_78:99+{Fuc:1; Hex:7; HexNAc:7}
(Carbamidomethyl)-N(HexNAc)C(Carbamidomethyl)T(Dehydrated)LIDALLGDPHC(Carbamidomethyl)DGFQNEK{Fuc:1; Hex:7; HexNAc:7}

>sp|AFG99160|A/Philippines/2/1982_78:99+{Fuc:1; Hex:7; HexNAc:9; NeuNAc:4}
(Carbamidomethyl)-N(HexNAc)C(Carbamidomethyl)T(Dehydrated)LIDALLGDPHC(Carbamidomethyl)DGFQNEK{Fuc:1; Hex:7; HexNAc:9; NeuNAc:4}

>sp|AFG99160|A/Philippines/2/1982_78:99+{Fuc:1; Hex:9; HexNAc:6; NeuNAc:2}
(Carbamidomethyl)-N(HexNAc)C(Carbamidomethyl)T(Dehydrated)LIDALLGDPHC(Carbamidomethyl)DGFQNEK{Fuc:1; Hex:9; HexNAc:6; NeuNAc:2}

>sp|AFG99160|A/Philippines/2/1982_78:99+{Fuc:2; Hex:4; HexNAc:5; NeuNAc:1}
(Carbamidomethyl)-N(HexNAc)C(Carbamidomethyl)T(Dehydrated)LIDALLGDPHC(Carbamidomethyl)DGFQNEK{Fuc:2; Hex:4; HexNAc:5; NeuNAc:1}

>sp|AFG99160|A/Philippines/2/1982_78:99+{Fuc:2; Hex:4; HexNAc:5}
(Carbamidomethyl)-N(HexNAc)C(Carbamidomethyl)T(Dehydrated)LIDALLGDPHC(Carbamidomethyl)DGFQNEK{Fuc:2; Hex:4; HexNAc:5}

>sp|AFG99160|A/Philippines/2/1982_78:99+{Fuc:2; Hex:4; HexNAc:6}
(Carbamidomethyl)-N(HexNAc)C(Carbamidomethyl)T(Dehydrated)LIDALLGDPHC(Carbamidomethyl)DGFQNEK{Fuc:2; Hex:4; HexNAc:6}

>sp|AFG99160|A/Philippines/2/1982_78:99+{Fuc:2; Hex:5; HexNAc:4}
(Carbamidomethyl)-N(HexNAc)C(Carbamidomethyl)T(Dehydrated)LIDALLGDPHC(Carbamidomethyl)DGFQNEK{Fuc:2; Hex:5; HexNAc:4}

>sp|AFG99160|A/Philippines/2/1982_78:99+{Fuc:2; Hex:5; HexNAc:5}
(Carbamidomethyl)-N(HexNAc)C(Carbamidomethyl)T(Dehydrated)LIDALLGDPHC(Carbamidomethyl)DGFQNEK{Fuc:2; Hex:5; HexNAc:5}

>sp|AFG99160|A/Philippines/2/1982_78:99+{Fuc:2; Hex:5; HexNAc:6}
(Carbamidomethyl)-N(HexNAc)C(Carbamidomethyl)T(Dehydrated)LIDALLGDPHC(Carbamidomethyl)DGFQNEK{Fuc:2; Hex:5; HexNAc:6}

>sp|AFG99160|A/Philippines/2/1982_78:99+{Fuc:2; Hex:6; HexNAc:3}
(Carbamidomethyl)-N(HexNAc)C(Carbamidomethyl)T(Dehydrated)LIDALLGDPHC(Carbamidomethyl)DGFQNEK{Fuc:2; Hex:6; HexNAc:3}

>sp|AFG99160|A/Philippines/2/1982_78:99+{Fuc:2; Hex:6; HexNAc:4}
(Carbamidomethyl)-N(HexNAc)C(Carbamidomethyl)T(Dehydrated)LIDALLGDPHC(Carbamidomethyl)DGFQNEK{Fuc:2; Hex:6; HexNAc:4}

>sp|AFG99160|A/Philippines/2/1982_78:99+{Fuc:2; Hex:6; HexNAc:5; NeuNAc:1}
(Carbamidomethyl)-N(HexNAc)C(Carbamidomethyl)T(Dehydrated)LIDALLGDPHC(Carbamidomethyl)DGFQNEK{Fuc:2; Hex:6; HexNAc:5; NeuNAc:1}

>sp|AFG99160|A/Philippines/2/1982_78:99+{Fuc:2; Hex:6; HexNAc:5}
(Carbamidomethyl)-N(HexNAc)C(Carbamidomethyl)T(Dehydrated)LIDALLGDPHC(Carbamidomethyl)DGFQNEK{Fuc:2; Hex:6; HexNAc:5}

>sp|AFG99160|A/Philippines/2/1982_78:99+{Fuc:2; Hex:7; HexNAc:6}
(Carbamidomethyl)-N(HexNAc)C(Carbamidomethyl)T(Dehydrated)LIDALLGDPHC(Carbamidomethyl)DGFQNEK{Fuc:2; Hex:7; HexNAc:6}

>sp|AFG99160|A/Philippines/2/1982_78:99+{Fuc:3; Hex:4; HexNAc:3}
(Carbamidomethyl)-N(HexNAc)C(Carbamidomethyl)T(Dehydrated)LIDALLGDPHC(Carbamidomethyl)DGFQNEK{Fuc:3; Hex:4; HexNAc:3}

>sp|AFG99160|A/Philippines/2/1982_78:99+{Fuc:3; Hex:4; HexNAc:5}
(Carbamidomethyl)-N(HexNAc)C(Carbamidomethyl)T(Dehydrated)LIDALLGDPHC(Carbamidomethyl)DGFQNEK{Fuc:3; Hex:4; HexNAc:5}

>sp|AFG99160|A/Philippines/2/1982_78:99+{Fuc:3; Hex:5; HexNAc:3}
(Carbamidomethyl)-N(HexNAc)C(Carbamidomethyl)T(Dehydrated)LIDALLGDPHC(Carbamidomethyl)DGFQNEK{Fuc:3; Hex:5; HexNAc:3}

>sp|AFG99160|A/Philippines/2/1982_78:99+{Fuc:3; Hex:5; HexNAc:5}
(Carbamidomethyl)-N(HexNAc)C(Carbamidomethyl)T(Dehydrated)LIDALLGDPHC(Carbamidomethyl)DGFQNEK{Fuc:3; Hex:5; HexNAc:5}

>sp|AFG99160|A/Philippines/2/1982_78:99+{Fuc:3; Hex:6; HexNAc:3}
(Carbamidomethyl)-N(HexNAc)C(Carbamidomethyl)T(Dehydrated)LIDALLGDPHC(Carbamidomethyl)DGFQNEK{Fuc:3; Hex:6; HexNAc:3}

>sp|AFG99160|A/Philippines/2/1982_78:99+{Fuc:3; Hex:6; HexNAc:4}
(Carbamidomethyl)-N(HexNAc)C(Carbamidomethyl)T(Dehydrated)LIDALLGDPHC(Carbamidomethyl)DGFQNEK{Fuc:3; Hex:6; HexNAc:4}

>sp|AFG99160|A/Philippines/2/1982_78:99+{Fuc:3; Hex:6; HexNAc:5; NeuNAc:1}
(Carbamidomethyl)-N(HexNAc)C(Carbamidomethyl)T(Dehydrated)LIDALLGDPHC(Carbamidomethyl)DGFQNEK{Fuc:3; Hex:6; HexNAc:5; NeuNAc:1}

>sp|AFG99160|A/Philippines/2/1982_78:99+{Fuc:3; Hex:6; HexNAc:5}
(Carbamidomethyl)-N(HexNAc)C(Carbamidomethyl)T(Dehydrated)LIDALLGDPHC(Carbamidomethyl)DGFQNEK{Fuc:3; Hex:6; HexNAc:5}

>sp|AFG99160|A/Philippines/2/1982_78:99+{Fuc:4; Hex:5; HexNAc:4}
(Carbamidomethyl)-N(HexNAc)C(Carbamidomethyl)T(Dehydrated)LIDALLGDPHC(Carbamidomethyl)DGFQNEK{Fuc:4; Hex:5; HexNAc:4}

>sp|AFG99160|A/Philippines/2/1982_78:99+{Fuc:4; Hex:6; HexNAc:5}
(Carbamidomethyl)-N(HexNAc)C(Carbamidomethyl)T(Dehydrated)LIDALLGDPHC(Carbamidomethyl)DGFQNEK{Fuc:4; Hex:6; HexNAc:5}

>sp|AFG99160|A/Philippines/2/1982_78:99+{Fuc:4; Hex:6; HexNAc:6}
(Carbamidomethyl)-N(HexNAc)C(Carbamidomethyl)T(Dehydrated)LIDALLGDPHC(Carbamidomethyl)DGFQNEK{Fuc:4; Hex:6; HexNAc:6}

>sp|AFG99160|A/Philippines/2/1982_78:99+{Fuc:4; Hex:7; HexNAc:6}
(Carbamidomethyl)-N(HexNAc)C(Carbamidomethyl)T(Dehydrated)LIDALLGDPHC(Carbamidomethyl)DGFQNEK{Fuc:4; Hex:7; HexNAc:6}

>sp|AFG99160|A/Philippines/2/1982_78:99+{Fuc:5; Hex:5; HexNAc:4}
(Carbamidomethyl)-N(HexNAc)C(Carbamidomethyl)T(Dehydrated)LIDALLGDPHC(Carbamidomethyl)DGFQNEK{Fuc:5; Hex:5; HexNAc:4}

>sp|AFG99160|A/Philippines/2/1982_78:99+{Fuc:6; Hex:15; HexNAc:14; NeuNAc:1}
(Carbamidomethyl)-N(HexNAc)C(Carbamidomethyl)T(Dehydrated)LIDALLGDPHC(Carbamidomethyl)DGFQNEK{Fuc:6; Hex:15; HexNAc:14; NeuNAc:1}

>sp|AFG99160|A/Philippines/2/1982_78:99+{Hex:11; HexNAc:2}
(Carbamidomethyl)-N(HexNAc)C(Carbamidomethyl)T(Dehydrated)LIDALLGDPHC(Carbamidomethyl)DGFQNEK{Hex:11; HexNAc:2}

>sp|AFG99160|A/Philippines/2/1982_78:99+{Hex:3; HexNAc:3; GalS(NAc):1}
(Carbamidomethyl)-N(HexNAc)C(Carbamidomethyl)T(Dehydrated)LIDALLGDPHC(Carbamidomethyl)DGFQNEK{Hex:3; HexNAc:3; GalS(NAc):1}

>sp|AFG99160|A/Philippines/2/1982_78:99+{Hex:3; HexNAc:3}
(Carbamidomethyl)-N(HexNAc)C(Carbamidomethyl)T(Dehydrated)LIDALLGDPHC(Carbamidomethyl)DGFQNEK{Hex:3; HexNAc:3}

>sp|AFG99160|A/Philippines/2/1982_78:99+{Hex:3; HexNAc:4}
(Carbamidomethyl)-N(HexNAc)C(Carbamidomethyl)T(Dehydrated)LIDALLGDPHC(Carbamidomethyl)DGFQNEK{Hex:3; HexNAc:4}

>sp|AFG99160|A/Philippines/2/1982_78:99+{Hex:3; HexNAc:5}
(Carbamidomethyl)-N(HexNAc)C(Carbamidomethyl)T(Dehydrated)LIDALLGDPHC(Carbamidomethyl)DGFQNEK{Hex:3; HexNAc:5}

>sp|AFG99160|A/Philippines/2/1982_78:99+{Hex:3; HexNAc:7}
(Carbamidomethyl)-N(HexNAc)C(Carbamidomethyl)T(Dehydrated)LIDALLGDPHC(Carbamidomethyl)DGFQNEK{Hex:3; HexNAc:7}

>sp|AFG99160|A/Philippines/2/1982_78:99+{Hex:4; HexNAc:3}
(Carbamidomethyl)-N(HexNAc)C(Carbamidomethyl)T(Dehydrated)LIDALLGDPHC(Carbamidomethyl)DGFQNEK{Hex:4; HexNAc:3}

>sp|AFG99160|A/Philippines/2/1982_78:99+{Hex:4; HexNAc:4}
(Carbamidomethyl)-N(HexNAc)C(Carbamidomethyl)T(Dehydrated)LIDALLGDPHC(Carbamidomethyl)DGFQNEK{Hex:4; HexNAc:4}

>sp|AFG99160|A/Philippines/2/1982_78:99+{Hex:4; HexNAc:5}
(Carbamidomethyl)-N(HexNAc)C(Carbamidomethyl)T(Dehydrated)LIDALLGDPHC(Carbamidomethyl)DGFQNEK{Hex:4; HexNAc:5}

>sp|AFG99160|A/Philippines/2/1982_78:99+{Hex:5; HexNAc:3; NeuNAc:1}
(Carbamidomethyl)-N(HexNAc)C(Carbamidomethyl)T(Dehydrated)LIDALLGDPHC(Carbamidomethyl)DGFQNEK{Hex:5; HexNAc:3; NeuNAc:1}

>sp|AFG99160|A/Philippines/2/1982_78:99+{Hex:5; HexNAc:4}
(Carbamidomethyl)-N(HexNAc)C(Carbamidomethyl)T(Dehydrated)LIDALLGDPHC(Carbamidomethyl)DGFQNEK{Hex:5; HexNAc:4}

>sp|AFG99160|A/Philippines/2/1982_78:99+{Hex:5; HexNAc:5; NeuNAc:1}
(Carbamidomethyl)-N(HexNAc)C(Carbamidomethyl)T(Dehydrated)LIDALLGDPHC(Carbamidomethyl)DGFQNEK{Hex:5; HexNAc:5; NeuNAc:1}

>sp|AFG99160|A/Philippines/2/1982_78:99+{Hex:5; HexNAc:5}
(Carbamidomethyl)-N(HexNAc)C(Carbamidomethyl)T(Dehydrated)LIDALLGDPHC(Carbamidomethyl)DGFQNEK{Hex:5; HexNAc:5}

>sp|AFG99160|A/Philippines/2/1982_78:99+{Hex:6; HexNAc:10}
(Carbamidomethyl)-N(HexNAc)C(Carbamidomethyl)T(Dehydrated)LIDALLGDPHC(Carbamidomethyl)DGFQNEK{Hex:6; HexNAc:10}

>sp|AFG99160|A/Philippines/2/1982_78:99+{Hex:6; HexNAc:4}
(Carbamidomethyl)-N(HexNAc)C(Carbamidomethyl)T(Dehydrated)LIDALLGDPHC(Carbamidomethyl)DGFQNEK{Hex:6; HexNAc:4}

>sp|AFG99160|A/Philippines/2/1982_78:99+{Hex:6; HexNAc:5; NeuNAc:1}
(Carbamidomethyl)-N(HexNAc)C(Carbamidomethyl)T(Dehydrated)LIDALLGDPHC(Carbamidomethyl)DGFQNEK{Hex:6; HexNAc:5; NeuNAc:1}

>sp|AFG99160|A/Philippines/2/1982_78:99+{Hex:6; HexNAc:5; NeuNAc:2}
(Carbamidomethyl)-N(HexNAc)C(Carbamidomethyl)T(Dehydrated)LIDALLGDPHC(Carbamidomethyl)DGFQNEK{Hex:6; HexNAc:5; NeuNAc:2}

>sp|AFG99160|A/Philippines/2/1982_78:99+{Hex:6; HexNAc:5; NeuNAc:3}
(Carbamidomethyl)-N(HexNAc)C(Carbamidomethyl)T(Dehydrated)LIDALLGDPHC(Carbamidomethyl)DGFQNEK{Hex:6; HexNAc:5; NeuNAc:3}

>sp|AFG99160|A/Philippines/2/1982_78:99+{Hex:6; HexNAc:5}
(Carbamidomethyl)-N(HexNAc)C(Carbamidomethyl)T(Dehydrated)LIDALLGDPHC(Carbamidomethyl)DGFQNEK{Hex:6; HexNAc:5}

>sp|AFG99160|A/Philippines/2/1982_78:99+{Hex:6; HexNAc:6; NeuNAc:2}
(Carbamidomethyl)-N(HexNAc)C(Carbamidomethyl)T(Dehydrated)LIDALLGDPHC(Carbamidomethyl)DGFQNEK{Hex:6; HexNAc:6; NeuNAc:2}

>sp|AFG99160|A/Philippines/2/1982_78:99+{Hex:6; HexNAc:7}
(Carbamidomethyl)-N(HexNAc)C(Carbamidomethyl)T(Dehydrated)LIDALLGDPHC(Carbamidomethyl)DGFQNEK{Hex:6; HexNAc:7}

>sp|AFG99160|A/Philippines/2/1982_78:99+{Hex:7; HexNAc:6}
(Carbamidomethyl)-N(HexNAc)C(Carbamidomethyl)T(Dehydrated)LIDALLGDPHC(Carbamidomethyl)DGFQNEK{Hex:7; HexNAc:6}

>sp|AFG99160|A/Philippines/2/1982_78:99+{Hex:9; HexNAc:2}
(Carbamidomethyl)-N(HexNAc)C(Carbamidomethyl)T(Dehydrated)LIDALLGDPHC(Carbamidomethyl)DGFQNEK{Hex:9; HexNAc:2}

>sp|AFG99160|A/Philippines/2/1982_78:99+{Fuc:1; Hex:3; HexNAc:4; GalS(NAc):1}
(Carbamidomethyl)-N(HexNAc)C(Carbamidomethyl)TLID(Dehydrated)ALLGDPHC(Carbamidomethyl)DGFQNEK{Fuc:1; Hex:3; HexNAc:4; GalS(NAc):1}

>sp|AFG99160|A/Philippines/2/1982_78:99+{Fuc:1; Hex:3; HexNAc:4}
(Carbamidomethyl)-N(HexNAc)C(Carbamidomethyl)TLID(Dehydrated)ALLGDPHC(Carbamidomethyl)DGFQNEK{Fuc:1; Hex:3; HexNAc:4}

>sp|AFG99160|A/Philippines/2/1982_78:99+{Fuc:1; Hex:3; HexNAc:6; NeuNAc:2}
(Carbamidomethyl)-N(HexNAc)C(Carbamidomethyl)TLID(Dehydrated)ALLGDPHC(Carbamidomethyl)DGFQNEK{Fuc:1; Hex:3; HexNAc:6; NeuNAc:2}

>sp|AFG99160|A/Philippines/2/1982_78:99+{Fuc:1; Hex:3; HexNAc:6}
(Carbamidomethyl)-N(HexNAc)C(Carbamidomethyl)TLID(Dehydrated)ALLGDPHC(Carbamidomethyl)DGFQNEK{Fuc:1; Hex:3; HexNAc:6}

>sp|AFG99160|A/Philippines/2/1982_78:99+{Fuc:1; Hex:4; HexNAc:3; GalS(NAc):1}
(Carbamidomethyl)-N(HexNAc)C(Carbamidomethyl)TLID(Dehydrated)ALLGDPHC(Carbamidomethyl)DGFQNEK{Fuc:1; Hex:4; HexNAc:3; GalS(NAc):1}

>sp|AFG99160|A/Philippines/2/1982_78:99+{Fuc:1; Hex:4; HexNAc:4; NeuNAc:1}
(Carbamidomethyl)-N(HexNAc)C(Carbamidomethyl)TLID(Dehydrated)ALLGDPHC(Carbamidomethyl)DGFQNEK{Fuc:1; Hex:4; HexNAc:4; NeuNAc:1}

>sp|AFG99160|A/Philippines/2/1982_78:99+{Fuc:1; Hex:4; HexNAc:4}
(Carbamidomethyl)-N(HexNAc)C(Carbamidomethyl)TLID(Dehydrated)ALLGDPHC(Carbamidomethyl)DGFQNEK{Fuc:1; Hex:4; HexNAc:4}

>sp|AFG99160|A/Philippines/2/1982_78:99+{Fuc:1; Hex:4; HexNAc:5; NeuNAc:2}
(Carbamidomethyl)-N(HexNAc)C(Carbamidomethyl)TLID(Dehydrated)ALLGDPHC(Carbamidomethyl)DGFQNEK{Fuc:1; Hex:4; HexNAc:5; NeuNAc:2}

>sp|AFG99160|A/Philippines/2/1982_78:99+{Fuc:1; Hex:4; HexNAc:5}
(Carbamidomethyl)-N(HexNAc)C(Carbamidomethyl)TLID(Dehydrated)ALLGDPHC(Carbamidomethyl)DGFQNEK{Fuc:1; Hex:4; HexNAc:5}

>sp|AFG99160|A/Philippines/2/1982_78:99+{Fuc:1; Hex:4; HexNAc:6}
(Carbamidomethyl)-N(HexNAc)C(Carbamidomethyl)TLID(Dehydrated)ALLGDPHC(Carbamidomethyl)DGFQNEK{Fuc:1; Hex:4; HexNAc:6}

>sp|AFG99160|A/Philippines/2/1982_78:99+{Fuc:1; Hex:5; HexNAc:4; NeuNAc:2}
(Carbamidomethyl)-N(HexNAc)C(Carbamidomethyl)TLID(Dehydrated)ALLGDPHC(Carbamidomethyl)DGFQNEK{Fuc:1; Hex:5; HexNAc:4; NeuNAc:2}

>sp|AFG99160|A/Philippines/2/1982_78:99+{Fuc:1; Hex:5; HexNAc:4}
(Carbamidomethyl)-N(HexNAc)C(Carbamidomethyl)TLID(Dehydrated)ALLGDPHC(Carbamidomethyl)DGFQNEK{Fuc:1; Hex:5; HexNAc:4}

>sp|AFG99160|A/Philippines/2/1982_78:99+{Fuc:1; Hex:5; HexNAc:5; NeuNAc:1}
(Carbamidomethyl)-N(HexNAc)C(Carbamidomethyl)TLID(Dehydrated)ALLGDPHC(Carbamidomethyl)DGFQNEK{Fuc:1; Hex:5; HexNAc:5; NeuNAc:1}

>sp|AFG99160|A/Philippines/2/1982_78:99+{Fuc:1; Hex:5; HexNAc:5; NeuNAc:2}
(Carbamidomethyl)-N(HexNAc)C(Carbamidomethyl)TLID(Dehydrated)ALLGDPHC(Carbamidomethyl)DGFQNEK{Fuc:1; Hex:5; HexNAc:5; NeuNAc:2}

>sp|AFG99160|A/Philippines/2/1982_78:99+{Fuc:1; Hex:5; HexNAc:5}
(Carbamidomethyl)-N(HexNAc)C(Carbamidomethyl)TLID(Dehydrated)ALLGDPHC(Carbamidomethyl)DGFQNEK{Fuc:1; Hex:5; HexNAc:5}

>sp|AFG99160|A/Philippines/2/1982_78:99+{Fuc:1; Hex:5; HexNAc:6; NeuNAc:3}
(Carbamidomethyl)-N(HexNAc)C(Carbamidomethyl)TLID(Dehydrated)ALLGDPHC(Carbamidomethyl)DGFQNEK{Fuc:1; Hex:5; HexNAc:6; NeuNAc:3}

>sp|AFG99160|A/Philippines/2/1982_78:99+{Fuc:1; Hex:5; HexNAc:6}
(Carbamidomethyl)-N(HexNAc)C(Carbamidomethyl)TLID(Dehydrated)ALLGDPHC(Carbamidomethyl)DGFQNEK{Fuc:1; Hex:5; HexNAc:6}

>sp|AFG99160|A/Philippines/2/1982_78:99+{Fuc:1; Hex:6; HexNAc:3}
(Carbamidomethyl)-N(HexNAc)C(Carbamidomethyl)TLID(Dehydrated)ALLGDPHC(Carbamidomethyl)DGFQNEK{Fuc:1; Hex:6; HexNAc:3}

>sp|AFG99160|A/Philippines/2/1982_78:99+{Fuc:1; Hex:6; HexNAc:4; NeuNAc:1}
(Carbamidomethyl)-N(HexNAc)C(Carbamidomethyl)TLID(Dehydrated)ALLGDPHC(Carbamidomethyl)DGFQNEK{Fuc:1; Hex:6; HexNAc:4; NeuNAc:1}

>sp|AFG99160|A/Philippines/2/1982_78:99+{Fuc:1; Hex:6; HexNAc:5; NeuNAc:2}
(Carbamidomethyl)-N(HexNAc)C(Carbamidomethyl)TLID(Dehydrated)ALLGDPHC(Carbamidomethyl)DGFQNEK{Fuc:1; Hex:6; HexNAc:5; NeuNAc:2}

>sp|AFG99160|A/Philippines/2/1982_78:99+{Fuc:1; Hex:6; HexNAc:5; NeuNAc:3}
(Carbamidomethyl)-N(HexNAc)C(Carbamidomethyl)TLID(Dehydrated)ALLGDPHC(Carbamidomethyl)DGFQNEK{Fuc:1; Hex:6; HexNAc:5; NeuNAc:3}

>sp|AFG99160|A/Philippines/2/1982_78:99+{Fuc:1; Hex:6; HexNAc:5}
(Carbamidomethyl)-N(HexNAc)C(Carbamidomethyl)TLID(Dehydrated)ALLGDPHC(Carbamidomethyl)DGFQNEK{Fuc:1; Hex:6; HexNAc:5}

>sp|AFG99160|A/Philippines/2/1982_78:99+{Fuc:1; Hex:6; HexNAc:6; NeuNAc:3}
(Carbamidomethyl)-N(HexNAc)C(Carbamidomethyl)TLID(Dehydrated)ALLGDPHC(Carbamidomethyl)DGFQNEK{Fuc:1; Hex:6; HexNAc:6; NeuNAc:3}

>sp|AFG99160|A/Philippines/2/1982_78:99+{Fuc:1; Hex:6; HexNAc:6}
(Carbamidomethyl)-N(HexNAc)C(Carbamidomethyl)TLID(Dehydrated)ALLGDPHC(Carbamidomethyl)DGFQNEK{Fuc:1; Hex:6; HexNAc:6}

>sp|AFG99160|A/Philippines/2/1982_78:99+{Fuc:1; Hex:6; HexNAc:7; NeuNAc:4}
(Carbamidomethyl)-N(HexNAc)C(Carbamidomethyl)TLID(Dehydrated)ALLGDPHC(Carbamidomethyl)DGFQNEK{Fuc:1; Hex:6; HexNAc:7; NeuNAc:4}

>sp|AFG99160|A/Philippines/2/1982_78:99+{Fuc:1; Hex:6; HexNAc:7}
(Carbamidomethyl)-N(HexNAc)C(Carbamidomethyl)TLID(Dehydrated)ALLGDPHC(Carbamidomethyl)DGFQNEK{Fuc:1; Hex:6; HexNAc:7}

>sp|AFG99160|A/Philippines/2/1982_78:99+{Fuc:1; Hex:7; HexNAc:2}
(Carbamidomethyl)-N(HexNAc)C(Carbamidomethyl)TLID(Dehydrated)ALLGDPHC(Carbamidomethyl)DGFQNEK{Fuc:1; Hex:7; HexNAc:2}

>sp|AFG99160|A/Philippines/2/1982_78:99+{Fuc:1; Hex:7; HexNAc:4; NeuNAc:3}
(Carbamidomethyl)-N(HexNAc)C(Carbamidomethyl)TLID(Dehydrated)ALLGDPHC(Carbamidomethyl)DGFQNEK{Fuc:1; Hex:7; HexNAc:4; NeuNAc:3}

>sp|AFG99160|A/Philippines/2/1982_78:99+{Fuc:1; Hex:7; HexNAc:5; NeuNAc:2}
(Carbamidomethyl)-N(HexNAc)C(Carbamidomethyl)TLID(Dehydrated)ALLGDPHC(Carbamidomethyl)DGFQNEK{Fuc:1; Hex:7; HexNAc:5; NeuNAc:2}

>sp|AFG99160|A/Philippines/2/1982_78:99+{Fuc:1; Hex:7; HexNAc:6; NeuNAc:3}
(Carbamidomethyl)-N(HexNAc)C(Carbamidomethyl)TLID(Dehydrated)ALLGDPHC(Carbamidomethyl)DGFQNEK{Fuc:1; Hex:7; HexNAc:6; NeuNAc:3}

>sp|AFG99160|A/Philippines/2/1982_78:99+{Fuc:1; Hex:7; HexNAc:6; NeuNAc:4}
(Carbamidomethyl)-N(HexNAc)C(Carbamidomethyl)TLID(Dehydrated)ALLGDPHC(Carbamidomethyl)DGFQNEK{Fuc:1; Hex:7; HexNAc:6; NeuNAc:4}

>sp|AFG99160|A/Philippines/2/1982_78:99+{Fuc:1; Hex:7; HexNAc:6}
(Carbamidomethyl)-N(HexNAc)C(Carbamidomethyl)TLID(Dehydrated)ALLGDPHC(Carbamidomethyl)DGFQNEK{Fuc:1; Hex:7; HexNAc:6}

>sp|AFG99160|A/Philippines/2/1982_78:99+{Fuc:1; Hex:7; HexNAc:7}
(Carbamidomethyl)-N(HexNAc)C(Carbamidomethyl)TLID(Dehydrated)ALLGDPHC(Carbamidomethyl)DGFQNEK{Fuc:1; Hex:7; HexNAc:7}

>sp|AFG99160|A/Philippines/2/1982_78:99+{Fuc:1; Hex:7; HexNAc:9; NeuNAc:4}
(Carbamidomethyl)-N(HexNAc)C(Carbamidomethyl)TLID(Dehydrated)ALLGDPHC(Carbamidomethyl)DGFQNEK{Fuc:1; Hex:7; HexNAc:9; NeuNAc:4}

>sp|AFG99160|A/Philippines/2/1982_78:99+{Fuc:1; Hex:9; HexNAc:6; NeuNAc:2}
(Carbamidomethyl)-N(HexNAc)C(Carbamidomethyl)TLID(Dehydrated)ALLGDPHC(Carbamidomethyl)DGFQNEK{Fuc:1; Hex:9; HexNAc:6; NeuNAc:2}

>sp|AFG99160|A/Philippines/2/1982_78:99+{Fuc:2; Hex:4; HexNAc:5; NeuNAc:1}
(Carbamidomethyl)-N(HexNAc)C(Carbamidomethyl)TLID(Dehydrated)ALLGDPHC(Carbamidomethyl)DGFQNEK{Fuc:2; Hex:4; HexNAc:5; NeuNAc:1}

>sp|AFG99160|A/Philippines/2/1982_78:99+{Fuc:2; Hex:4; HexNAc:5}
(Carbamidomethyl)-N(HexNAc)C(Carbamidomethyl)TLID(Dehydrated)ALLGDPHC(Carbamidomethyl)DGFQNEK{Fuc:2; Hex:4; HexNAc:5}

>sp|AFG99160|A/Philippines/2/1982_78:99+{Fuc:2; Hex:4; HexNAc:6}
(Carbamidomethyl)-N(HexNAc)C(Carbamidomethyl)TLID(Dehydrated)ALLGDPHC(Carbamidomethyl)DGFQNEK{Fuc:2; Hex:4; HexNAc:6}

>sp|AFG99160|A/Philippines/2/1982_78:99+{Fuc:2; Hex:5; HexNAc:4}
(Carbamidomethyl)-N(HexNAc)C(Carbamidomethyl)TLID(Dehydrated)ALLGDPHC(Carbamidomethyl)DGFQNEK{Fuc:2; Hex:5; HexNAc:4}

>sp|AFG99160|A/Philippines/2/1982_78:99+{Fuc:2; Hex:5; HexNAc:5}
(Carbamidomethyl)-N(HexNAc)C(Carbamidomethyl)TLID(Dehydrated)ALLGDPHC(Carbamidomethyl)DGFQNEK{Fuc:2; Hex:5; HexNAc:5}

>sp|AFG99160|A/Philippines/2/1982_78:99+{Fuc:2; Hex:5; HexNAc:6}
(Carbamidomethyl)-N(HexNAc)C(Carbamidomethyl)TLID(Dehydrated)ALLGDPHC(Carbamidomethyl)DGFQNEK{Fuc:2; Hex:5; HexNAc:6}

>sp|AFG99160|A/Philippines/2/1982_78:99+{Fuc:2; Hex:6; HexNAc:3}
(Carbamidomethyl)-N(HexNAc)C(Carbamidomethyl)TLID(Dehydrated)ALLGDPHC(Carbamidomethyl)DGFQNEK{Fuc:2; Hex:6; HexNAc:3}

>sp|AFG99160|A/Philippines/2/1982_78:99+{Fuc:2; Hex:6; HexNAc:4}
(Carbamidomethyl)-N(HexNAc)C(Carbamidomethyl)TLID(Dehydrated)ALLGDPHC(Carbamidomethyl)DGFQNEK{Fuc:2; Hex:6; HexNAc:4}

>sp|AFG99160|A/Philippines/2/1982_78:99+{Fuc:2; Hex:6; HexNAc:5; NeuNAc:1}
(Carbamidomethyl)-N(HexNAc)C(Carbamidomethyl)TLID(Dehydrated)ALLGDPHC(Carbamidomethyl)DGFQNEK{Fuc:2; Hex:6; HexNAc:5; NeuNAc:1}

>sp|AFG99160|A/Philippines/2/1982_78:99+{Fuc:2; Hex:6; HexNAc:5}
(Carbamidomethyl)-N(HexNAc)C(Carbamidomethyl)TLID(Dehydrated)ALLGDPHC(Carbamidomethyl)DGFQNEK{Fuc:2; Hex:6; HexNAc:5}

>sp|AFG99160|A/Philippines/2/1982_78:99+{Fuc:2; Hex:7; HexNAc:6}
(Carbamidomethyl)-N(HexNAc)C(Carbamidomethyl)TLID(Dehydrated)ALLGDPHC(Carbamidomethyl)DGFQNEK{Fuc:2; Hex:7; HexNAc:6}

>sp|AFG99160|A/Philippines/2/1982_78:99+{Fuc:3; Hex:4; HexNAc:3}
(Carbamidomethyl)-N(HexNAc)C(Carbamidomethyl)TLID(Dehydrated)ALLGDPHC(Carbamidomethyl)DGFQNEK{Fuc:3; Hex:4; HexNAc:3}

>sp|AFG99160|A/Philippines/2/1982_78:99+{Fuc:3; Hex:4; HexNAc:5}
(Carbamidomethyl)-N(HexNAc)C(Carbamidomethyl)TLID(Dehydrated)ALLGDPHC(Carbamidomethyl)DGFQNEK{Fuc:3; Hex:4; HexNAc:5}

>sp|AFG99160|A/Philippines/2/1982_78:99+{Fuc:3; Hex:5; HexNAc:3}
(Carbamidomethyl)-N(HexNAc)C(Carbamidomethyl)TLID(Dehydrated)ALLGDPHC(Carbamidomethyl)DGFQNEK{Fuc:3; Hex:5; HexNAc:3}

>sp|AFG99160|A/Philippines/2/1982_78:99+{Fuc:3; Hex:5; HexNAc:5}
(Carbamidomethyl)-N(HexNAc)C(Carbamidomethyl)TLID(Dehydrated)ALLGDPHC(Carbamidomethyl)DGFQNEK{Fuc:3; Hex:5; HexNAc:5}

>sp|AFG99160|A/Philippines/2/1982_78:99+{Fuc:3; Hex:6; HexNAc:3}
(Carbamidomethyl)-N(HexNAc)C(Carbamidomethyl)TLID(Dehydrated)ALLGDPHC(Carbamidomethyl)DGFQNEK{Fuc:3; Hex:6; HexNAc:3}

>sp|AFG99160|A/Philippines/2/1982_78:99+{Fuc:3; Hex:6; HexNAc:4}
(Carbamidomethyl)-N(HexNAc)C(Carbamidomethyl)TLID(Dehydrated)ALLGDPHC(Carbamidomethyl)DGFQNEK{Fuc:3; Hex:6; HexNAc:4}

>sp|AFG99160|A/Philippines/2/1982_78:99+{Fuc:3; Hex:6; HexNAc:5; NeuNAc:1}
(Carbamidomethyl)-N(HexNAc)C(Carbamidomethyl)TLID(Dehydrated)ALLGDPHC(Carbamidomethyl)DGFQNEK{Fuc:3; Hex:6; HexNAc:5; NeuNAc:1}

>sp|AFG99160|A/Philippines/2/1982_78:99+{Fuc:3; Hex:6; HexNAc:5}
(Carbamidomethyl)-N(HexNAc)C(Carbamidomethyl)TLID(Dehydrated)ALLGDPHC(Carbamidomethyl)DGFQNEK{Fuc:3; Hex:6; HexNAc:5}

>sp|AFG99160|A/Philippines/2/1982_78:99+{Fuc:4; Hex:5; HexNAc:4}
(Carbamidomethyl)-N(HexNAc)C(Carbamidomethyl)TLID(Dehydrated)ALLGDPHC(Carbamidomethyl)DGFQNEK{Fuc:4; Hex:5; HexNAc:4}

>sp|AFG99160|A/Philippines/2/1982_78:99+{Fuc:4; Hex:6; HexNAc:5}
(Carbamidomethyl)-N(HexNAc)C(Carbamidomethyl)TLID(Dehydrated)ALLGDPHC(Carbamidomethyl)DGFQNEK{Fuc:4; Hex:6; HexNAc:5}

>sp|AFG99160|A/Philippines/2/1982_78:99+{Fuc:4; Hex:6; HexNAc:6}
(Carbamidomethyl)-N(HexNAc)C(Carbamidomethyl)TLID(Dehydrated)ALLGDPHC(Carbamidomethyl)DGFQNEK{Fuc:4; Hex:6; HexNAc:6}

>sp|AFG99160|A/Philippines/2/1982_78:99+{Fuc:4; Hex:7; HexNAc:6}
(Carbamidomethyl)-N(HexNAc)C(Carbamidomethyl)TLID(Dehydrated)ALLGDPHC(Carbamidomethyl)DGFQNEK{Fuc:4; Hex:7; HexNAc:6}

>sp|AFG99160|A/Philippines/2/1982_78:99+{Fuc:5; Hex:5; HexNAc:4}
(Carbamidomethyl)-N(HexNAc)C(Carbamidomethyl)TLID(Dehydrated)ALLGDPHC(Carbamidomethyl)DGFQNEK{Fuc:5; Hex:5; HexNAc:4}

>sp|AFG99160|A/Philippines/2/1982_78:99+{Fuc:6; Hex:15; HexNAc:14; NeuNAc:1}
(Carbamidomethyl)-N(HexNAc)C(Carbamidomethyl)TLID(Dehydrated)ALLGDPHC(Carbamidomethyl)DGFQNEK{Fuc:6; Hex:15; HexNAc:14; NeuNAc:1}

>sp|AFG99160|A/Philippines/2/1982_78:99+{Hex:11; HexNAc:2}
(Carbamidomethyl)-N(HexNAc)C(Carbamidomethyl)TLID(Dehydrated)ALLGDPHC(Carbamidomethyl)DGFQNEK{Hex:11; HexNAc:2}

>sp|AFG99160|A/Philippines/2/1982_78:99+{Hex:3; HexNAc:3; GalS(NAc):1}
(Carbamidomethyl)-N(HexNAc)C(Carbamidomethyl)TLID(Dehydrated)ALLGDPHC(Carbamidomethyl)DGFQNEK{Hex:3; HexNAc:3; GalS(NAc):1}

>sp|AFG99160|A/Philippines/2/1982_78:99+{Hex:3; HexNAc:3}
(Carbamidomethyl)-N(HexNAc)C(Carbamidomethyl)TLID(Dehydrated)ALLGDPHC(Carbamidomethyl)DGFQNEK{Hex:3; HexNAc:3}

>sp|AFG99160|A/Philippines/2/1982_78:99+{Hex:3; HexNAc:4}
(Carbamidomethyl)-N(HexNAc)C(Carbamidomethyl)TLID(Dehydrated)ALLGDPHC(Carbamidomethyl)DGFQNEK{Hex:3; HexNAc:4}

>sp|AFG99160|A/Philippines/2/1982_78:99+{Hex:3; HexNAc:5}
(Carbamidomethyl)-N(HexNAc)C(Carbamidomethyl)TLID(Dehydrated)ALLGDPHC(Carbamidomethyl)DGFQNEK{Hex:3; HexNAc:5}

>sp|AFG99160|A/Philippines/2/1982_78:99+{Hex:3; HexNAc:7}
(Carbamidomethyl)-N(HexNAc)C(Carbamidomethyl)TLID(Dehydrated)ALLGDPHC(Carbamidomethyl)DGFQNEK{Hex:3; HexNAc:7}

>sp|AFG99160|A/Philippines/2/1982_78:99+{Hex:4; HexNAc:3}
(Carbamidomethyl)-N(HexNAc)C(Carbamidomethyl)TLID(Dehydrated)ALLGDPHC(Carbamidomethyl)DGFQNEK{Hex:4; HexNAc:3}

>sp|AFG99160|A/Philippines/2/1982_78:99+{Hex:4; HexNAc:4}
(Carbamidomethyl)-N(HexNAc)C(Carbamidomethyl)TLID(Dehydrated)ALLGDPHC(Carbamidomethyl)DGFQNEK{Hex:4; HexNAc:4}

>sp|AFG99160|A/Philippines/2/1982_78:99+{Hex:4; HexNAc:5}
(Carbamidomethyl)-N(HexNAc)C(Carbamidomethyl)TLID(Dehydrated)ALLGDPHC(Carbamidomethyl)DGFQNEK{Hex:4; HexNAc:5}

>sp|AFG99160|A/Philippines/2/1982_78:99+{Hex:5; HexNAc:3; NeuNAc:1}
(Carbamidomethyl)-N(HexNAc)C(Carbamidomethyl)TLID(Dehydrated)ALLGDPHC(Carbamidomethyl)DGFQNEK{Hex:5; HexNAc:3; NeuNAc:1}

>sp|AFG99160|A/Philippines/2/1982_78:99+{Hex:5; HexNAc:4}
(Carbamidomethyl)-N(HexNAc)C(Carbamidomethyl)TLID(Dehydrated)ALLGDPHC(Carbamidomethyl)DGFQNEK{Hex:5; HexNAc:4}

>sp|AFG99160|A/Philippines/2/1982_78:99+{Hex:5; HexNAc:5; NeuNAc:1}
(Carbamidomethyl)-N(HexNAc)C(Carbamidomethyl)TLID(Dehydrated)ALLGDPHC(Carbamidomethyl)DGFQNEK{Hex:5; HexNAc:5; NeuNAc:1}

>sp|AFG99160|A/Philippines/2/1982_78:99+{Hex:5; HexNAc:5}
(Carbamidomethyl)-N(HexNAc)C(Carbamidomethyl)TLID(Dehydrated)ALLGDPHC(Carbamidomethyl)DGFQNEK{Hex:5; HexNAc:5}

>sp|AFG99160|A/Philippines/2/1982_78:99+{Hex:6; HexNAc:10}
(Carbamidomethyl)-N(HexNAc)C(Carbamidomethyl)TLID(Dehydrated)ALLGDPHC(Carbamidomethyl)DGFQNEK{Hex:6; HexNAc:10}

>sp|AFG99160|A/Philippines/2/1982_78:99+{Hex:6; HexNAc:4}
(Carbamidomethyl)-N(HexNAc)C(Carbamidomethyl)TLID(Dehydrated)ALLGDPHC(Carbamidomethyl)DGFQNEK{Hex:6; HexNAc:4}

>sp|AFG99160|A/Philippines/2/1982_78:99+{Hex:6; HexNAc:5; NeuNAc:1}
(Carbamidomethyl)-N(HexNAc)C(Carbamidomethyl)TLID(Dehydrated)ALLGDPHC(Carbamidomethyl)DGFQNEK{Hex:6; HexNAc:5; NeuNAc:1}

>sp|AFG99160|A/Philippines/2/1982_78:99+{Hex:6; HexNAc:5; NeuNAc:2}
(Carbamidomethyl)-N(HexNAc)C(Carbamidomethyl)TLID(Dehydrated)ALLGDPHC(Carbamidomethyl)DGFQNEK{Hex:6; HexNAc:5; NeuNAc:2}

>sp|AFG99160|A/Philippines/2/1982_78:99+{Hex:6; HexNAc:5; NeuNAc:3}
(Carbamidomethyl)-N(HexNAc)C(Carbamidomethyl)TLID(Dehydrated)ALLGDPHC(Carbamidomethyl)DGFQNEK{Hex:6; HexNAc:5; NeuNAc:3}

>sp|AFG99160|A/Philippines/2/1982_78:99+{Hex:6; HexNAc:5}
(Carbamidomethyl)-N(HexNAc)C(Carbamidomethyl)TLID(Dehydrated)ALLGDPHC(Carbamidomethyl)DGFQNEK{Hex:6; HexNAc:5}

>sp|AFG99160|A/Philippines/2/1982_78:99+{Hex:6; HexNAc:6; NeuNAc:2}
(Carbamidomethyl)-N(HexNAc)C(Carbamidomethyl)TLID(Dehydrated)ALLGDPHC(Carbamidomethyl)DGFQNEK{Hex:6; HexNAc:6; NeuNAc:2}

>sp|AFG99160|A/Philippines/2/1982_78:99+{Hex:6; HexNAc:7}
(Carbamidomethyl)-N(HexNAc)C(Carbamidomethyl)TLID(Dehydrated)ALLGDPHC(Carbamidomethyl)DGFQNEK{Hex:6; HexNAc:7}

>sp|AFG99160|A/Philippines/2/1982_78:99+{Hex:7; HexNAc:6}
(Carbamidomethyl)-N(HexNAc)C(Carbamidomethyl)TLID(Dehydrated)ALLGDPHC(Carbamidomethyl)DGFQNEK{Hex:7; HexNAc:6}

>sp|AFG99160|A/Philippines/2/1982_78:99+{Hex:9; HexNAc:2}
(Carbamidomethyl)-N(HexNAc)C(Carbamidomethyl)TLID(Dehydrated)ALLGDPHC(Carbamidomethyl)DGFQNEK{Hex:9; HexNAc:2}

>sp|AFG99160|A/Philippines/2/1982_78:99+{Fuc:1; Hex:10; HexNAc:9}
(Carbamidomethyl)-N(HexNAc)C(Carbamidomethyl)TLIDALLGDPH(Carbamidomethyl)C(Carbamidomethyl)DGFQNEK{Fuc:1; Hex:10; HexNAc:9}

>sp|AFG99160|A/Philippines/2/1982_78:99+{Fuc:1; Hex:11; HexNAc:6}
(Carbamidomethyl)-N(HexNAc)C(Carbamidomethyl)TLIDALLGDPH(Carbamidomethyl)C(Carbamidomethyl)DGFQNEK{Fuc:1; Hex:11; HexNAc:6}

>sp|AFG99160|A/Philippines/2/1982_78:99+{Fuc:1; Hex:3; HexNAc:3}
(Carbamidomethyl)-N(HexNAc)C(Carbamidomethyl)TLIDALLGDPH(Carbamidomethyl)C(Carbamidomethyl)DGFQNEK{Fuc:1; Hex:3; HexNAc:3}

>sp|AFG99160|A/Philippines/2/1982_78:99+{Fuc:1; Hex:3; HexNAc:4; GalS(NAc):1}
(Carbamidomethyl)-N(HexNAc)C(Carbamidomethyl)TLIDALLGDPH(Carbamidomethyl)C(Carbamidomethyl)DGFQNEK{Fuc:1; Hex:3; HexNAc:4; GalS(NAc):1}

>sp|AFG99160|A/Philippines/2/1982_78:99+{Fuc:1; Hex:3; HexNAc:4; NeuNAc:1}
(Carbamidomethyl)-N(HexNAc)C(Carbamidomethyl)TLIDALLGDPH(Carbamidomethyl)C(Carbamidomethyl)DGFQNEK{Fuc:1; Hex:3; HexNAc:4; NeuNAc:1}

>sp|AFG99160|A/Philippines/2/1982_78:99+{Fuc:1; Hex:3; HexNAc:4}
(Carbamidomethyl)-N(HexNAc)C(Carbamidomethyl)TLIDALLGDPH(Carbamidomethyl)C(Carbamidomethyl)DGFQNEK{Fuc:1; Hex:3; HexNAc:4}

>sp|AFG99160|A/Philippines/2/1982_78:99+{Fuc:1; Hex:3; HexNAc:6; NeuNAc:2}
(Carbamidomethyl)-N(HexNAc)C(Carbamidomethyl)TLIDALLGDPH(Carbamidomethyl)C(Carbamidomethyl)DGFQNEK{Fuc:1; Hex:3; HexNAc:6; NeuNAc:2}

>sp|AFG99160|A/Philippines/2/1982_78:99+{Fuc:1; Hex:3; HexNAc:8}
(Carbamidomethyl)-N(HexNAc)C(Carbamidomethyl)TLIDALLGDPH(Carbamidomethyl)C(Carbamidomethyl)DGFQNEK{Fuc:1; Hex:3; HexNAc:8}

>sp|AFG99160|A/Philippines/2/1982_78:99+{Fuc:1; Hex:3; HexNAc:9}
(Carbamidomethyl)-N(HexNAc)C(Carbamidomethyl)TLIDALLGDPH(Carbamidomethyl)C(Carbamidomethyl)DGFQNEK{Fuc:1; Hex:3; HexNAc:9}

>sp|AFG99160|A/Philippines/2/1982_78:99+{Fuc:1; Hex:4; HexNAc:3; NeuNAc:1}
(Carbamidomethyl)-N(HexNAc)C(Carbamidomethyl)TLIDALLGDPH(Carbamidomethyl)C(Carbamidomethyl)DGFQNEK{Fuc:1; Hex:4; HexNAc:3; NeuNAc:1}

>sp|AFG99160|A/Philippines/2/1982_78:99+{Fuc:1; Hex:4; HexNAc:3}
(Carbamidomethyl)-N(HexNAc)C(Carbamidomethyl)TLIDALLGDPH(Carbamidomethyl)C(Carbamidomethyl)DGFQNEK{Fuc:1; Hex:4; HexNAc:3}

>sp|AFG99160|A/Philippines/2/1982_78:99+{Fuc:1; Hex:4; HexNAc:4; NeuNAc:1}
(Carbamidomethyl)-N(HexNAc)C(Carbamidomethyl)TLIDALLGDPH(Carbamidomethyl)C(Carbamidomethyl)DGFQNEK{Fuc:1; Hex:4; HexNAc:4; NeuNAc:1}

>sp|AFG99160|A/Philippines/2/1982_78:99+{Fuc:1; Hex:4; HexNAc:4}
(Carbamidomethyl)-N(HexNAc)C(Carbamidomethyl)TLIDALLGDPH(Carbamidomethyl)C(Carbamidomethyl)DGFQNEK{Fuc:1; Hex:4; HexNAc:4}

>sp|AFG99160|A/Philippines/2/1982_78:99+{Fuc:1; Hex:4; HexNAc:5; NeuNAc:1}
(Carbamidomethyl)-N(HexNAc)C(Carbamidomethyl)TLIDALLGDPH(Carbamidomethyl)C(Carbamidomethyl)DGFQNEK{Fuc:1; Hex:4; HexNAc:5; NeuNAc:1}

>sp|AFG99160|A/Philippines/2/1982_78:99+{Fuc:1; Hex:4; HexNAc:5; NeuNAc:2}
(Carbamidomethyl)-N(HexNAc)C(Carbamidomethyl)TLIDALLGDPH(Carbamidomethyl)C(Carbamidomethyl)DGFQNEK{Fuc:1; Hex:4; HexNAc:5; NeuNAc:2}

>sp|AFG99160|A/Philippines/2/1982_78:99+{Fuc:1; Hex:4; HexNAc:5}
(Carbamidomethyl)-N(HexNAc)C(Carbamidomethyl)TLIDALLGDPH(Carbamidomethyl)C(Carbamidomethyl)DGFQNEK{Fuc:1; Hex:4; HexNAc:5}

>sp|AFG99160|A/Philippines/2/1982_78:99+{Fuc:1; Hex:4; HexNAc:7}
(Carbamidomethyl)-N(HexNAc)C(Carbamidomethyl)TLIDALLGDPH(Carbamidomethyl)C(Carbamidomethyl)DGFQNEK{Fuc:1; Hex:4; HexNAc:7}

>sp|AFG99160|A/Philippines/2/1982_78:99+{Fuc:1; Hex:4; HexNAc:9}
(Carbamidomethyl)-N(HexNAc)C(Carbamidomethyl)TLIDALLGDPH(Carbamidomethyl)C(Carbamidomethyl)DGFQNEK{Fuc:1; Hex:4; HexNAc:9}

>sp|AFG99160|A/Philippines/2/1982_78:99+{Fuc:1; Hex:5; HexNAc:2}
(Carbamidomethyl)-N(HexNAc)C(Carbamidomethyl)TLIDALLGDPH(Carbamidomethyl)C(Carbamidomethyl)DGFQNEK{Fuc:1; Hex:5; HexNAc:2}

>sp|AFG99160|A/Philippines/2/1982_78:99+{Fuc:1; Hex:5; HexNAc:4; NeuNAc:1}
(Carbamidomethyl)-N(HexNAc)C(Carbamidomethyl)TLIDALLGDPH(Carbamidomethyl)C(Carbamidomethyl)DGFQNEK{Fuc:1; Hex:5; HexNAc:4; NeuNAc:1}

>sp|AFG99160|A/Philippines/2/1982_78:99+{Fuc:1; Hex:5; HexNAc:4}
(Carbamidomethyl)-N(HexNAc)C(Carbamidomethyl)TLIDALLGDPH(Carbamidomethyl)C(Carbamidomethyl)DGFQNEK{Fuc:1; Hex:5; HexNAc:4}

>sp|AFG99160|A/Philippines/2/1982_78:99+{Fuc:1; Hex:5; HexNAc:5; NeuNAc:1}
(Carbamidomethyl)-N(HexNAc)C(Carbamidomethyl)TLIDALLGDPH(Carbamidomethyl)C(Carbamidomethyl)DGFQNEK{Fuc:1; Hex:5; HexNAc:5; NeuNAc:1}

>sp|AFG99160|A/Philippines/2/1982_78:99+{Fuc:1; Hex:5; HexNAc:5; NeuNAc:2}
(Carbamidomethyl)-N(HexNAc)C(Carbamidomethyl)TLIDALLGDPH(Carbamidomethyl)C(Carbamidomethyl)DGFQNEK{Fuc:1; Hex:5; HexNAc:5; NeuNAc:2}

>sp|AFG99160|A/Philippines/2/1982_78:99+{Fuc:1; Hex:5; HexNAc:8}
(Carbamidomethyl)-N(HexNAc)C(Carbamidomethyl)TLIDALLGDPH(Carbamidomethyl)C(Carbamidomethyl)DGFQNEK{Fuc:1; Hex:5; HexNAc:8}

>sp|AFG99160|A/Philippines/2/1982_78:99+{Fuc:1; Hex:6; HexNAc:2}
(Carbamidomethyl)-N(HexNAc)C(Carbamidomethyl)TLIDALLGDPH(Carbamidomethyl)C(Carbamidomethyl)DGFQNEK{Fuc:1; Hex:6; HexNAc:2}

>sp|AFG99160|A/Philippines/2/1982_78:99+{Fuc:1; Hex:6; HexNAc:3}
(Carbamidomethyl)-N(HexNAc)C(Carbamidomethyl)TLIDALLGDPH(Carbamidomethyl)C(Carbamidomethyl)DGFQNEK{Fuc:1; Hex:6; HexNAc:3}

>sp|AFG99160|A/Philippines/2/1982_78:99+{Fuc:1; Hex:6; HexNAc:4; NeuNAc:1}
(Carbamidomethyl)-N(HexNAc)C(Carbamidomethyl)TLIDALLGDPH(Carbamidomethyl)C(Carbamidomethyl)DGFQNEK{Fuc:1; Hex:6; HexNAc:4; NeuNAc:1}

>sp|AFG99160|A/Philippines/2/1982_78:99+{Fuc:1; Hex:6; HexNAc:4}
(Carbamidomethyl)-N(HexNAc)C(Carbamidomethyl)TLIDALLGDPH(Carbamidomethyl)C(Carbamidomethyl)DGFQNEK{Fuc:1; Hex:6; HexNAc:4}

>sp|AFG99160|A/Philippines/2/1982_78:99+{Fuc:1; Hex:6; HexNAc:5; NeuNAc:1}
(Carbamidomethyl)-N(HexNAc)C(Carbamidomethyl)TLIDALLGDPH(Carbamidomethyl)C(Carbamidomethyl)DGFQNEK{Fuc:1; Hex:6; HexNAc:5; NeuNAc:1}

>sp|AFG99160|A/Philippines/2/1982_78:99+{Fuc:1; Hex:6; HexNAc:5; NeuNAc:3}
(Carbamidomethyl)-N(HexNAc)C(Carbamidomethyl)TLIDALLGDPH(Carbamidomethyl)C(Carbamidomethyl)DGFQNEK{Fuc:1; Hex:6; HexNAc:5; NeuNAc:3}

>sp|AFG99160|A/Philippines/2/1982_78:99+{Fuc:1; Hex:6; HexNAc:6}
(Carbamidomethyl)-N(HexNAc)C(Carbamidomethyl)TLIDALLGDPH(Carbamidomethyl)C(Carbamidomethyl)DGFQNEK{Fuc:1; Hex:6; HexNAc:6}

>sp|AFG99160|A/Philippines/2/1982_78:99+{Fuc:1; Hex:6; HexNAc:7}
(Carbamidomethyl)-N(HexNAc)C(Carbamidomethyl)TLIDALLGDPH(Carbamidomethyl)C(Carbamidomethyl)DGFQNEK{Fuc:1; Hex:6; HexNAc:7}

>sp|AFG99160|A/Philippines/2/1982_78:99+{Fuc:1; Hex:7; HexNAc:6}
(Carbamidomethyl)-N(HexNAc)C(Carbamidomethyl)TLIDALLGDPH(Carbamidomethyl)C(Carbamidomethyl)DGFQNEK{Fuc:1; Hex:7; HexNAc:6}

>sp|AFG99160|A/Philippines/2/1982_78:99+{Fuc:1; Hex:7; HexNAc:7; NeuNAc:2}
(Carbamidomethyl)-N(HexNAc)C(Carbamidomethyl)TLIDALLGDPH(Carbamidomethyl)C(Carbamidomethyl)DGFQNEK{Fuc:1; Hex:7; HexNAc:7; NeuNAc:2}

>sp|AFG99160|A/Philippines/2/1982_78:99+{Fuc:1; Hex:7; HexNAc:7}
(Carbamidomethyl)-N(HexNAc)C(Carbamidomethyl)TLIDALLGDPH(Carbamidomethyl)C(Carbamidomethyl)DGFQNEK{Fuc:1; Hex:7; HexNAc:7}

>sp|AFG99160|A/Philippines/2/1982_78:99+{Fuc:1; Hex:7; HexNAc:9; NeuNAc:4}
(Carbamidomethyl)-N(HexNAc)C(Carbamidomethyl)TLIDALLGDPH(Carbamidomethyl)C(Carbamidomethyl)DGFQNEK{Fuc:1; Hex:7; HexNAc:9; NeuNAc:4}

>sp|AFG99160|A/Philippines/2/1982_78:99+{Fuc:1; Hex:9; HexNAc:6; NeuNAc:2}
(Carbamidomethyl)-N(HexNAc)C(Carbamidomethyl)TLIDALLGDPH(Carbamidomethyl)C(Carbamidomethyl)DGFQNEK{Fuc:1; Hex:9; HexNAc:6; NeuNAc:2}

>sp|AFG99160|A/Philippines/2/1982_78:99+{Fuc:1; Hex:9; HexNAc:8; NeuNAc:4}
(Carbamidomethyl)-N(HexNAc)C(Carbamidomethyl)TLIDALLGDPH(Carbamidomethyl)C(Carbamidomethyl)DGFQNEK{Fuc:1; Hex:9; HexNAc:8; NeuNAc:4}

>sp|AFG99160|A/Philippines/2/1982_78:99+{Fuc:2; Hex:3; HexNAc:3}
(Carbamidomethyl)-N(HexNAc)C(Carbamidomethyl)TLIDALLGDPH(Carbamidomethyl)C(Carbamidomethyl)DGFQNEK{Fuc:2; Hex:3; HexNAc:3}

>sp|AFG99160|A/Philippines/2/1982_78:99+{Fuc:2; Hex:4; HexNAc:3}
(Carbamidomethyl)-N(HexNAc)C(Carbamidomethyl)TLIDALLGDPH(Carbamidomethyl)C(Carbamidomethyl)DGFQNEK{Fuc:2; Hex:4; HexNAc:3}

>sp|AFG99160|A/Philippines/2/1982_78:99+{Fuc:2; Hex:4; HexNAc:4; NeuNAc:1}
(Carbamidomethyl)-N(HexNAc)C(Carbamidomethyl)TLIDALLGDPH(Carbamidomethyl)C(Carbamidomethyl)DGFQNEK{Fuc:2; Hex:4; HexNAc:4; NeuNAc:1}

>sp|AFG99160|A/Philippines/2/1982_78:99+{Fuc:2; Hex:4; HexNAc:4}
(Carbamidomethyl)-N(HexNAc)C(Carbamidomethyl)TLIDALLGDPH(Carbamidomethyl)C(Carbamidomethyl)DGFQNEK{Fuc:2; Hex:4; HexNAc:4}

>sp|AFG99160|A/Philippines/2/1982_78:99+{Fuc:2; Hex:4; HexNAc:5; NeuNAc:1}
(Carbamidomethyl)-N(HexNAc)C(Carbamidomethyl)TLIDALLGDPH(Carbamidomethyl)C(Carbamidomethyl)DGFQNEK{Fuc:2; Hex:4; HexNAc:5; NeuNAc:1}

>sp|AFG99160|A/Philippines/2/1982_78:99+{Fuc:2; Hex:4; HexNAc:6}
(Carbamidomethyl)-N(HexNAc)C(Carbamidomethyl)TLIDALLGDPH(Carbamidomethyl)C(Carbamidomethyl)DGFQNEK{Fuc:2; Hex:4; HexNAc:6}

>sp|AFG99160|A/Philippines/2/1982_78:99+{Fuc:2; Hex:5; HexNAc:3}
(Carbamidomethyl)-N(HexNAc)C(Carbamidomethyl)TLIDALLGDPH(Carbamidomethyl)C(Carbamidomethyl)DGFQNEK{Fuc:2; Hex:5; HexNAc:3}

>sp|AFG99160|A/Philippines/2/1982_78:99+{Fuc:2; Hex:5; HexNAc:4; NeuNAc:1}
(Carbamidomethyl)-N(HexNAc)C(Carbamidomethyl)TLIDALLGDPH(Carbamidomethyl)C(Carbamidomethyl)DGFQNEK{Fuc:2; Hex:5; HexNAc:4; NeuNAc:1}

>sp|AFG99160|A/Philippines/2/1982_78:99+{Fuc:2; Hex:5; HexNAc:4}
(Carbamidomethyl)-N(HexNAc)C(Carbamidomethyl)TLIDALLGDPH(Carbamidomethyl)C(Carbamidomethyl)DGFQNEK{Fuc:2; Hex:5; HexNAc:4}

>sp|AFG99160|A/Philippines/2/1982_78:99+{Fuc:2; Hex:5; HexNAc:6}
(Carbamidomethyl)-N(HexNAc)C(Carbamidomethyl)TLIDALLGDPH(Carbamidomethyl)C(Carbamidomethyl)DGFQNEK{Fuc:2; Hex:5; HexNAc:6}

>sp|AFG99160|A/Philippines/2/1982_78:99+{Fuc:2; Hex:6; HexNAc:3}
(Carbamidomethyl)-N(HexNAc)C(Carbamidomethyl)TLIDALLGDPH(Carbamidomethyl)C(Carbamidomethyl)DGFQNEK{Fuc:2; Hex:6; HexNAc:3}

>sp|AFG99160|A/Philippines/2/1982_78:99+{Fuc:2; Hex:6; HexNAc:5; NeuNAc:1}
(Carbamidomethyl)-N(HexNAc)C(Carbamidomethyl)TLIDALLGDPH(Carbamidomethyl)C(Carbamidomethyl)DGFQNEK{Fuc:2; Hex:6; HexNAc:5; NeuNAc:1}

>sp|AFG99160|A/Philippines/2/1982_78:99+{Fuc:3; Hex:4; HexNAc:3}
(Carbamidomethyl)-N(HexNAc)C(Carbamidomethyl)TLIDALLGDPH(Carbamidomethyl)C(Carbamidomethyl)DGFQNEK{Fuc:3; Hex:4; HexNAc:3}

>sp|AFG99160|A/Philippines/2/1982_78:99+{Fuc:3; Hex:5; HexNAc:4}
(Carbamidomethyl)-N(HexNAc)C(Carbamidomethyl)TLIDALLGDPH(Carbamidomethyl)C(Carbamidomethyl)DGFQNEK{Fuc:3; Hex:5; HexNAc:4}

>sp|AFG99160|A/Philippines/2/1982_78:99+{Fuc:3; Hex:5; HexNAc:5}
(Carbamidomethyl)-N(HexNAc)C(Carbamidomethyl)TLIDALLGDPH(Carbamidomethyl)C(Carbamidomethyl)DGFQNEK{Fuc:3; Hex:5; HexNAc:5}

>sp|AFG99160|A/Philippines/2/1982_78:99+{Fuc:3; Hex:6; HexNAc:5; NeuNAc:1}
(Carbamidomethyl)-N(HexNAc)C(Carbamidomethyl)TLIDALLGDPH(Carbamidomethyl)C(Carbamidomethyl)DGFQNEK{Fuc:3; Hex:6; HexNAc:5; NeuNAc:1}

>sp|AFG99160|A/Philippines/2/1982_78:99+{Fuc:4; Hex:5; HexNAc:4}
(Carbamidomethyl)-N(HexNAc)C(Carbamidomethyl)TLIDALLGDPH(Carbamidomethyl)C(Carbamidomethyl)DGFQNEK{Fuc:4; Hex:5; HexNAc:4}

>sp|AFG99160|A/Philippines/2/1982_78:99+{Fuc:4; Hex:6; HexNAc:5}
(Carbamidomethyl)-N(HexNAc)C(Carbamidomethyl)TLIDALLGDPH(Carbamidomethyl)C(Carbamidomethyl)DGFQNEK{Fuc:4; Hex:6; HexNAc:5}

>sp|AFG99160|A/Philippines/2/1982_78:99+{Fuc:4; Hex:7; HexNAc:6}
(Carbamidomethyl)-N(HexNAc)C(Carbamidomethyl)TLIDALLGDPH(Carbamidomethyl)C(Carbamidomethyl)DGFQNEK{Fuc:4; Hex:7; HexNAc:6}

>sp|AFG99160|A/Philippines/2/1982_78:99+{Fuc:4; Hex:7; HexNAc:7}
(Carbamidomethyl)-N(HexNAc)C(Carbamidomethyl)TLIDALLGDPH(Carbamidomethyl)C(Carbamidomethyl)DGFQNEK{Fuc:4; Hex:7; HexNAc:7}

>sp|AFG99160|A/Philippines/2/1982_78:99+{Fuc:5; Hex:15; HexNAc:14; NeuNAc:2}
(Carbamidomethyl)-N(HexNAc)C(Carbamidomethyl)TLIDALLGDPH(Carbamidomethyl)C(Carbamidomethyl)DGFQNEK{Fuc:5; Hex:15; HexNAc:14; NeuNAc:2}

>sp|AFG99160|A/Philippines/2/1982_78:99+{Fuc:5; Hex:5; HexNAc:4}
(Carbamidomethyl)-N(HexNAc)C(Carbamidomethyl)TLIDALLGDPH(Carbamidomethyl)C(Carbamidomethyl)DGFQNEK{Fuc:5; Hex:5; HexNAc:4}

>sp|AFG99160|A/Philippines/2/1982_78:99+{Fuc:5; Hex:7; HexNAc:6}
(Carbamidomethyl)-N(HexNAc)C(Carbamidomethyl)TLIDALLGDPH(Carbamidomethyl)C(Carbamidomethyl)DGFQNEK{Fuc:5; Hex:7; HexNAc:6}

>sp|AFG99160|A/Philippines/2/1982_78:99+{Fuc:6; Hex:15; HexNAc:14; NeuNAc:1}
(Carbamidomethyl)-N(HexNAc)C(Carbamidomethyl)TLIDALLGDPH(Carbamidomethyl)C(Carbamidomethyl)DGFQNEK{Fuc:6; Hex:15; HexNAc:14; NeuNAc:1}

>sp|AFG99160|A/Philippines/2/1982_78:99+{Hex:10; HexNAc:2}
(Carbamidomethyl)-N(HexNAc)C(Carbamidomethyl)TLIDALLGDPH(Carbamidomethyl)C(Carbamidomethyl)DGFQNEK{Hex:10; HexNAc:2}

>sp|AFG99160|A/Philippines/2/1982_78:99+{Hex:11; HexNAc:11; NeuNAc:1}
(Carbamidomethyl)-N(HexNAc)C(Carbamidomethyl)TLIDALLGDPH(Carbamidomethyl)C(Carbamidomethyl)DGFQNEK{Hex:11; HexNAc:11; NeuNAc:1}

>sp|AFG99160|A/Philippines/2/1982_78:99+{Hex:11; HexNAc:2}
(Carbamidomethyl)-N(HexNAc)C(Carbamidomethyl)TLIDALLGDPH(Carbamidomethyl)C(Carbamidomethyl)DGFQNEK{Hex:11; HexNAc:2}

>sp|AFG99160|A/Philippines/2/1982_78:99+{Hex:12; HexNAc:2}
(Carbamidomethyl)-N(HexNAc)C(Carbamidomethyl)TLIDALLGDPH(Carbamidomethyl)C(Carbamidomethyl)DGFQNEK{Hex:12; HexNAc:2}

>sp|AFG99160|A/Philippines/2/1982_78:99+{Hex:3; HexNAc:2}
(Carbamidomethyl)-N(HexNAc)C(Carbamidomethyl)TLIDALLGDPH(Carbamidomethyl)C(Carbamidomethyl)DGFQNEK{Hex:3; HexNAc:2}

>sp|AFG99160|A/Philippines/2/1982_78:99+{Hex:3; HexNAc:4; GalS(NAc):1}
(Carbamidomethyl)-N(HexNAc)C(Carbamidomethyl)TLIDALLGDPH(Carbamidomethyl)C(Carbamidomethyl)DGFQNEK{Hex:3; HexNAc:4; GalS(NAc):1}

>sp|AFG99160|A/Philippines/2/1982_78:99+{Hex:3; HexNAc:4; NeuNAc:1}
(Carbamidomethyl)-N(HexNAc)C(Carbamidomethyl)TLIDALLGDPH(Carbamidomethyl)C(Carbamidomethyl)DGFQNEK{Hex:3; HexNAc:4; NeuNAc:1}

>sp|AFG99160|A/Philippines/2/1982_78:99+{Hex:3; HexNAc:5}
(Carbamidomethyl)-N(HexNAc)C(Carbamidomethyl)TLIDALLGDPH(Carbamidomethyl)C(Carbamidomethyl)DGFQNEK{Hex:3; HexNAc:5}

>sp|AFG99160|A/Philippines/2/1982_78:99+{Hex:3; HexNAc:6}
(Carbamidomethyl)-N(HexNAc)C(Carbamidomethyl)TLIDALLGDPH(Carbamidomethyl)C(Carbamidomethyl)DGFQNEK{Hex:3; HexNAc:6}

>sp|AFG99160|A/Philippines/2/1982_78:99+{Hex:3; HexNAc:7}
(Carbamidomethyl)-N(HexNAc)C(Carbamidomethyl)TLIDALLGDPH(Carbamidomethyl)C(Carbamidomethyl)DGFQNEK{Hex:3; HexNAc:7}

>sp|AFG99160|A/Philippines/2/1982_78:99+{Hex:3; HexNAc:8}
(Carbamidomethyl)-N(HexNAc)C(Carbamidomethyl)TLIDALLGDPH(Carbamidomethyl)C(Carbamidomethyl)DGFQNEK{Hex:3; HexNAc:8}

>sp|AFG99160|A/Philippines/2/1982_78:99+{Hex:3; HexNAc:9}
(Carbamidomethyl)-N(HexNAc)C(Carbamidomethyl)TLIDALLGDPH(Carbamidomethyl)C(Carbamidomethyl)DGFQNEK{Hex:3; HexNAc:9}

>sp|AFG99160|A/Philippines/2/1982_78:99+{Hex:4; HexNAc:3; NeuNAc:1}
(Carbamidomethyl)-N(HexNAc)C(Carbamidomethyl)TLIDALLGDPH(Carbamidomethyl)C(Carbamidomethyl)DGFQNEK{Hex:4; HexNAc:3; NeuNAc:1}

>sp|AFG99160|A/Philippines/2/1982_78:99+{Hex:4; HexNAc:4; GalS(NAc):1}
(Carbamidomethyl)-N(HexNAc)C(Carbamidomethyl)TLIDALLGDPH(Carbamidomethyl)C(Carbamidomethyl)DGFQNEK{Hex:4; HexNAc:4; GalS(NAc):1}

>sp|AFG99160|A/Philippines/2/1982_78:99+{Hex:4; HexNAc:4; NeuNAc:1}
(Carbamidomethyl)-N(HexNAc)C(Carbamidomethyl)TLIDALLGDPH(Carbamidomethyl)C(Carbamidomethyl)DGFQNEK{Hex:4; HexNAc:4; NeuNAc:1}

>sp|AFG99160|A/Philippines/2/1982_78:99+{Hex:4; HexNAc:4}
(Carbamidomethyl)-N(HexNAc)C(Carbamidomethyl)TLIDALLGDPH(Carbamidomethyl)C(Carbamidomethyl)DGFQNEK{Hex:4; HexNAc:4}

>sp|AFG99160|A/Philippines/2/1982_78:99+{Hex:4; HexNAc:5; NeuNAc:2}
(Carbamidomethyl)-N(HexNAc)C(Carbamidomethyl)TLIDALLGDPH(Carbamidomethyl)C(Carbamidomethyl)DGFQNEK{Hex:4; HexNAc:5; NeuNAc:2}

>sp|AFG99160|A/Philippines/2/1982_78:99+{Hex:4; HexNAc:5}
(Carbamidomethyl)-N(HexNAc)C(Carbamidomethyl)TLIDALLGDPH(Carbamidomethyl)C(Carbamidomethyl)DGFQNEK{Hex:4; HexNAc:5}

>sp|AFG99160|A/Philippines/2/1982_78:99+{Hex:4; HexNAc:7}
(Carbamidomethyl)-N(HexNAc)C(Carbamidomethyl)TLIDALLGDPH(Carbamidomethyl)C(Carbamidomethyl)DGFQNEK{Hex:4; HexNAc:7}

>sp|AFG99160|A/Philippines/2/1982_78:99+{Hex:4; HexNAc:8}
(Carbamidomethyl)-N(HexNAc)C(Carbamidomethyl)TLIDALLGDPH(Carbamidomethyl)C(Carbamidomethyl)DGFQNEK{Hex:4; HexNAc:8}

>sp|AFG99160|A/Philippines/2/1982_78:99+{Hex:4; HexNAc:9}
(Carbamidomethyl)-N(HexNAc)C(Carbamidomethyl)TLIDALLGDPH(Carbamidomethyl)C(Carbamidomethyl)DGFQNEK{Hex:4; HexNAc:9}

>sp|AFG99160|A/Philippines/2/1982_78:99+{Hex:5; HexNAc:2}
(Carbamidomethyl)-N(HexNAc)C(Carbamidomethyl)TLIDALLGDPH(Carbamidomethyl)C(Carbamidomethyl)DGFQNEK{Hex:5; HexNAc:2}

>sp|AFG99160|A/Philippines/2/1982_78:99+{Hex:5; HexNAc:3}
(Carbamidomethyl)-N(HexNAc)C(Carbamidomethyl)TLIDALLGDPH(Carbamidomethyl)C(Carbamidomethyl)DGFQNEK{Hex:5; HexNAc:3}

>sp|AFG99160|A/Philippines/2/1982_78:99+{Hex:5; HexNAc:4; NeuNAc:1}
(Carbamidomethyl)-N(HexNAc)C(Carbamidomethyl)TLIDALLGDPH(Carbamidomethyl)C(Carbamidomethyl)DGFQNEK{Hex:5; HexNAc:4; NeuNAc:1}

>sp|AFG99160|A/Philippines/2/1982_78:99+{Hex:5; HexNAc:4; NeuNAc:2}
(Carbamidomethyl)-N(HexNAc)C(Carbamidomethyl)TLIDALLGDPH(Carbamidomethyl)C(Carbamidomethyl)DGFQNEK{Hex:5; HexNAc:4; NeuNAc:2}

>sp|AFG99160|A/Philippines/2/1982_78:99+{Hex:5; HexNAc:4}
(Carbamidomethyl)-N(HexNAc)C(Carbamidomethyl)TLIDALLGDPH(Carbamidomethyl)C(Carbamidomethyl)DGFQNEK{Hex:5; HexNAc:4}

>sp|AFG99160|A/Philippines/2/1982_78:99+{Hex:5; HexNAc:5}
(Carbamidomethyl)-N(HexNAc)C(Carbamidomethyl)TLIDALLGDPH(Carbamidomethyl)C(Carbamidomethyl)DGFQNEK{Hex:5; HexNAc:5}

>sp|AFG99160|A/Philippines/2/1982_78:99+{Hex:5; HexNAc:8}
(Carbamidomethyl)-N(HexNAc)C(Carbamidomethyl)TLIDALLGDPH(Carbamidomethyl)C(Carbamidomethyl)DGFQNEK{Hex:5; HexNAc:8}

>sp|AFG99160|A/Philippines/2/1982_78:99+{Hex:6; HexNAc:2}
(Carbamidomethyl)-N(HexNAc)C(Carbamidomethyl)TLIDALLGDPH(Carbamidomethyl)C(Carbamidomethyl)DGFQNEK{Hex:6; HexNAc:2}

>sp|AFG99160|A/Philippines/2/1982_78:99+{Hex:6; HexNAc:3; NeuNAc:1}
(Carbamidomethyl)-N(HexNAc)C(Carbamidomethyl)TLIDALLGDPH(Carbamidomethyl)C(Carbamidomethyl)DGFQNEK{Hex:6; HexNAc:3; NeuNAc:1}

>sp|AFG99160|A/Philippines/2/1982_78:99+{Hex:6; HexNAc:3}
(Carbamidomethyl)-N(HexNAc)C(Carbamidomethyl)TLIDALLGDPH(Carbamidomethyl)C(Carbamidomethyl)DGFQNEK{Hex:6; HexNAc:3}

>sp|AFG99160|A/Philippines/2/1982_78:99+{Hex:6; HexNAc:4}
(Carbamidomethyl)-N(HexNAc)C(Carbamidomethyl)TLIDALLGDPH(Carbamidomethyl)C(Carbamidomethyl)DGFQNEK{Hex:6; HexNAc:4}

>sp|AFG99160|A/Philippines/2/1982_78:99+{Hex:6; HexNAc:5; NeuNAc:1}
(Carbamidomethyl)-N(HexNAc)C(Carbamidomethyl)TLIDALLGDPH(Carbamidomethyl)C(Carbamidomethyl)DGFQNEK{Hex:6; HexNAc:5; NeuNAc:1}

>sp|AFG99160|A/Philippines/2/1982_78:99+{Hex:6; HexNAc:5; NeuNAc:2}
(Carbamidomethyl)-N(HexNAc)C(Carbamidomethyl)TLIDALLGDPH(Carbamidomethyl)C(Carbamidomethyl)DGFQNEK{Hex:6; HexNAc:5; NeuNAc:2}

>sp|AFG99160|A/Philippines/2/1982_78:99+{Hex:6; HexNAc:5; NeuNAc:3}
(Carbamidomethyl)-N(HexNAc)C(Carbamidomethyl)TLIDALLGDPH(Carbamidomethyl)C(Carbamidomethyl)DGFQNEK{Hex:6; HexNAc:5; NeuNAc:3}

>sp|AFG99160|A/Philippines/2/1982_78:99+{Hex:6; HexNAc:5}
(Carbamidomethyl)-N(HexNAc)C(Carbamidomethyl)TLIDALLGDPH(Carbamidomethyl)C(Carbamidomethyl)DGFQNEK{Hex:6; HexNAc:5}

>sp|AFG99160|A/Philippines/2/1982_78:99+{Hex:6; HexNAc:6; NeuNAc:2}
(Carbamidomethyl)-N(HexNAc)C(Carbamidomethyl)TLIDALLGDPH(Carbamidomethyl)C(Carbamidomethyl)DGFQNEK{Hex:6; HexNAc:6; NeuNAc:2}

>sp|AFG99160|A/Philippines/2/1982_78:99+{Hex:6; HexNAc:6}
(Carbamidomethyl)-N(HexNAc)C(Carbamidomethyl)TLIDALLGDPH(Carbamidomethyl)C(Carbamidomethyl)DGFQNEK{Hex:6; HexNAc:6}

>sp|AFG99160|A/Philippines/2/1982_78:99+{Hex:6; HexNAc:7}
(Carbamidomethyl)-N(HexNAc)C(Carbamidomethyl)TLIDALLGDPH(Carbamidomethyl)C(Carbamidomethyl)DGFQNEK{Hex:6; HexNAc:7}

>sp|AFG99160|A/Philippines/2/1982_78:99+{Hex:7; HexNAc:6; NeuNAc:4}
(Carbamidomethyl)-N(HexNAc)C(Carbamidomethyl)TLIDALLGDPH(Carbamidomethyl)C(Carbamidomethyl)DGFQNEK{Hex:7; HexNAc:6; NeuNAc:4}

>sp|AFG99160|A/Philippines/2/1982_78:99+{Hex:7; HexNAc:6}
(Carbamidomethyl)-N(HexNAc)C(Carbamidomethyl)TLIDALLGDPH(Carbamidomethyl)C(Carbamidomethyl)DGFQNEK{Hex:7; HexNAc:6}

>sp|AFG99160|A/Philippines/2/1982_78:99+{Hex:7; HexNAc:8}
(Carbamidomethyl)-N(HexNAc)C(Carbamidomethyl)TLIDALLGDPH(Carbamidomethyl)C(Carbamidomethyl)DGFQNEK{Hex:7; HexNAc:8}

>sp|AFG99160|A/Philippines/2/1982_78:99+{Hex:8; HexNAc:7}
(Carbamidomethyl)-N(HexNAc)C(Carbamidomethyl)TLIDALLGDPH(Carbamidomethyl)C(Carbamidomethyl)DGFQNEK{Hex:8; HexNAc:7}

>sp|AFG99160|A/Philippines/2/1982_78:99+{Xyl:1; Fuc:1; Hex:3; HexNAc:2}
(Carbamidomethyl)-N(HexNAc)C(Carbamidomethyl)TLIDALLGDPH(Carbamidomethyl)C(Carbamidomethyl)DGFQNEK{Xyl:1; Fuc:1; Hex:3; HexNAc:2}

>sp|AFG99160|A/Philippines/2/1982_78:99+{Xyl:1; Hex:3; HexNAc:2}
(Carbamidomethyl)-N(HexNAc)C(Carbamidomethyl)TLIDALLGDPH(Carbamidomethyl)C(Carbamidomethyl)DGFQNEK{Xyl:1; Hex:3; HexNAc:2}

>sp|AFG99160|A/Philippines/2/1982_78:99+{Fuc:1; Hex:3; HexNAc:2}
(Carbamidomethyl)-N(HexNAc)C(Carbamidomethyl)TLIDALLGDPHC(Carbamidomethyl)DGFQN(Deamidation)EK{Fuc:1; Hex:3; HexNAc:2}

>sp|AFG99160|A/Philippines/2/1982_78:99+{Fuc:1; Hex:3; HexNAc:3}
(Carbamidomethyl)-N(HexNAc)C(Carbamidomethyl)TLIDALLGDPHC(Carbamidomethyl)DGFQN(Deamidation)EK{Fuc:1; Hex:3; HexNAc:3}

>sp|AFG99160|A/Philippines/2/1982_78:99+{Fuc:1; Hex:3; HexNAc:4}
(Carbamidomethyl)-N(HexNAc)C(Carbamidomethyl)TLIDALLGDPHC(Carbamidomethyl)DGFQN(Deamidation)EK{Fuc:1; Hex:3; HexNAc:4}

>sp|AFG99160|A/Philippines/2/1982_78:99+{Fuc:1; Hex:3; HexNAc:6}
(Carbamidomethyl)-N(HexNAc)C(Carbamidomethyl)TLIDALLGDPHC(Carbamidomethyl)DGFQN(Deamidation)EK{Fuc:1; Hex:3; HexNAc:6}

>sp|AFG99160|A/Philippines/2/1982_78:99+{Fuc:1; Hex:3; HexNAc:8}
(Carbamidomethyl)-N(HexNAc)C(Carbamidomethyl)TLIDALLGDPHC(Carbamidomethyl)DGFQN(Deamidation)EK{Fuc:1; Hex:3; HexNAc:8}

>sp|AFG99160|A/Philippines/2/1982_78:99+{Fuc:1; Hex:3; HexNAc:9}
(Carbamidomethyl)-N(HexNAc)C(Carbamidomethyl)TLIDALLGDPHC(Carbamidomethyl)DGFQN(Deamidation)EK{Fuc:1; Hex:3; HexNAc:9}

>sp|AFG99160|A/Philippines/2/1982_78:99+{Fuc:1; Hex:4; HexNAc:3; GalS(NAc):1}
(Carbamidomethyl)-N(HexNAc)C(Carbamidomethyl)TLIDALLGDPHC(Carbamidomethyl)DGFQN(Deamidation)EK{Fuc:1; Hex:4; HexNAc:3; GalS(NAc):1}

>sp|AFG99160|A/Philippines/2/1982_78:99+{Fuc:1; Hex:4; HexNAc:3; NeuNAc:1}
(Carbamidomethyl)-N(HexNAc)C(Carbamidomethyl)TLIDALLGDPHC(Carbamidomethyl)DGFQN(Deamidation)EK{Fuc:1; Hex:4; HexNAc:3; NeuNAc:1}

>sp|AFG99160|A/Philippines/2/1982_78:99+{Fuc:1; Hex:4; HexNAc:3}
(Carbamidomethyl)-N(HexNAc)C(Carbamidomethyl)TLIDALLGDPHC(Carbamidomethyl)DGFQN(Deamidation)EK{Fuc:1; Hex:4; HexNAc:3}

>sp|AFG99160|A/Philippines/2/1982_78:99+{Fuc:1; Hex:4; HexNAc:4; GalS(NAc):1; NeuNAc:1}
(Carbamidomethyl)-N(HexNAc)C(Carbamidomethyl)TLIDALLGDPHC(Carbamidomethyl)DGFQN(Deamidation)EK{Fuc:1; Hex:4; HexNAc:4; GalS(NAc):1; NeuNAc:1}

>sp|AFG99160|A/Philippines/2/1982_78:99+{Fuc:1; Hex:4; HexNAc:4; NeuNAc:1}
(Carbamidomethyl)-N(HexNAc)C(Carbamidomethyl)TLIDALLGDPHC(Carbamidomethyl)DGFQN(Deamidation)EK{Fuc:1; Hex:4; HexNAc:4; NeuNAc:1}

>sp|AFG99160|A/Philippines/2/1982_78:99+{Fuc:1; Hex:4; HexNAc:4}
(Carbamidomethyl)-N(HexNAc)C(Carbamidomethyl)TLIDALLGDPHC(Carbamidomethyl)DGFQN(Deamidation)EK{Fuc:1; Hex:4; HexNAc:4}

>sp|AFG99160|A/Philippines/2/1982_78:99+{Fuc:1; Hex:4; HexNAc:5; NeuNAc:1}
(Carbamidomethyl)-N(HexNAc)C(Carbamidomethyl)TLIDALLGDPHC(Carbamidomethyl)DGFQN(Deamidation)EK{Fuc:1; Hex:4; HexNAc:5; NeuNAc:1}

>sp|AFG99160|A/Philippines/2/1982_78:99+{Fuc:1; Hex:4; HexNAc:5; NeuNAc:2}
(Carbamidomethyl)-N(HexNAc)C(Carbamidomethyl)TLIDALLGDPHC(Carbamidomethyl)DGFQN(Deamidation)EK{Fuc:1; Hex:4; HexNAc:5; NeuNAc:2}

>sp|AFG99160|A/Philippines/2/1982_78:99+{Fuc:1; Hex:4; HexNAc:5}
(Carbamidomethyl)-N(HexNAc)C(Carbamidomethyl)TLIDALLGDPHC(Carbamidomethyl)DGFQN(Deamidation)EK{Fuc:1; Hex:4; HexNAc:5}

>sp|AFG99160|A/Philippines/2/1982_78:99+{Fuc:1; Hex:4; HexNAc:6}
(Carbamidomethyl)-N(HexNAc)C(Carbamidomethyl)TLIDALLGDPHC(Carbamidomethyl)DGFQN(Deamidation)EK{Fuc:1; Hex:4; HexNAc:6}

>sp|AFG99160|A/Philippines/2/1982_78:99+{Fuc:1; Hex:4; HexNAc:9}
(Carbamidomethyl)-N(HexNAc)C(Carbamidomethyl)TLIDALLGDPHC(Carbamidomethyl)DGFQN(Deamidation)EK{Fuc:1; Hex:4; HexNAc:9}

>sp|AFG99160|A/Philippines/2/1982_78:99+{Fuc:1; Hex:5; HexNAc:2}
(Carbamidomethyl)-N(HexNAc)C(Carbamidomethyl)TLIDALLGDPHC(Carbamidomethyl)DGFQN(Deamidation)EK{Fuc:1; Hex:5; HexNAc:2}

>sp|AFG99160|A/Philippines/2/1982_78:99+{Fuc:1; Hex:5; HexNAc:3; GalS(NAc):1}
(Carbamidomethyl)-N(HexNAc)C(Carbamidomethyl)TLIDALLGDPHC(Carbamidomethyl)DGFQN(Deamidation)EK{Fuc:1; Hex:5; HexNAc:3; GalS(NAc):1}

>sp|AFG99160|A/Philippines/2/1982_78:99+{Fuc:1; Hex:5; HexNAc:3}
(Carbamidomethyl)-N(HexNAc)C(Carbamidomethyl)TLIDALLGDPHC(Carbamidomethyl)DGFQN(Deamidation)EK{Fuc:1; Hex:5; HexNAc:3}

>sp|AFG99160|A/Philippines/2/1982_78:99+{Fuc:1; Hex:5; HexNAc:4; NeuNAc:2}
(Carbamidomethyl)-N(HexNAc)C(Carbamidomethyl)TLIDALLGDPHC(Carbamidomethyl)DGFQN(Deamidation)EK{Fuc:1; Hex:5; HexNAc:4; NeuNAc:2}

>sp|AFG99160|A/Philippines/2/1982_78:99+{Fuc:1; Hex:5; HexNAc:4}
(Carbamidomethyl)-N(HexNAc)C(Carbamidomethyl)TLIDALLGDPHC(Carbamidomethyl)DGFQN(Deamidation)EK{Fuc:1; Hex:5; HexNAc:4}

>sp|AFG99160|A/Philippines/2/1982_78:99+{Fuc:1; Hex:5; HexNAc:5; NeuNAc:1}
(Carbamidomethyl)-N(HexNAc)C(Carbamidomethyl)TLIDALLGDPHC(Carbamidomethyl)DGFQN(Deamidation)EK{Fuc:1; Hex:5; HexNAc:5; NeuNAc:1}

>sp|AFG99160|A/Philippines/2/1982_78:99+{Fuc:1; Hex:5; HexNAc:5; NeuNAc:2}
(Carbamidomethyl)-N(HexNAc)C(Carbamidomethyl)TLIDALLGDPHC(Carbamidomethyl)DGFQN(Deamidation)EK{Fuc:1; Hex:5; HexNAc:5; NeuNAc:2}

>sp|AFG99160|A/Philippines/2/1982_78:99+{Fuc:1; Hex:5; HexNAc:5}
(Carbamidomethyl)-N(HexNAc)C(Carbamidomethyl)TLIDALLGDPHC(Carbamidomethyl)DGFQN(Deamidation)EK{Fuc:1; Hex:5; HexNAc:5}

>sp|AFG99160|A/Philippines/2/1982_78:99+{Fuc:1; Hex:6; HexNAc:2}
(Carbamidomethyl)-N(HexNAc)C(Carbamidomethyl)TLIDALLGDPHC(Carbamidomethyl)DGFQN(Deamidation)EK{Fuc:1; Hex:6; HexNAc:2}

>sp|AFG99160|A/Philippines/2/1982_78:99+{Fuc:1; Hex:6; HexNAc:3; NeuNAc:1}
(Carbamidomethyl)-N(HexNAc)C(Carbamidomethyl)TLIDALLGDPHC(Carbamidomethyl)DGFQN(Deamidation)EK{Fuc:1; Hex:6; HexNAc:3; NeuNAc:1}

>sp|AFG99160|A/Philippines/2/1982_78:99+{Fuc:1; Hex:6; HexNAc:3}
(Carbamidomethyl)-N(HexNAc)C(Carbamidomethyl)TLIDALLGDPHC(Carbamidomethyl)DGFQN(Deamidation)EK{Fuc:1; Hex:6; HexNAc:3}

>sp|AFG99160|A/Philippines/2/1982_78:99+{Fuc:1; Hex:6; HexNAc:4; NeuNAc:1}
(Carbamidomethyl)-N(HexNAc)C(Carbamidomethyl)TLIDALLGDPHC(Carbamidomethyl)DGFQN(Deamidation)EK{Fuc:1; Hex:6; HexNAc:4; NeuNAc:1}

>sp|AFG99160|A/Philippines/2/1982_78:99+{Fuc:1; Hex:6; HexNAc:4}
(Carbamidomethyl)-N(HexNAc)C(Carbamidomethyl)TLIDALLGDPHC(Carbamidomethyl)DGFQN(Deamidation)EK{Fuc:1; Hex:6; HexNAc:4}

>sp|AFG99160|A/Philippines/2/1982_78:99+{Fuc:1; Hex:6; HexNAc:5; NeuNAc:1}
(Carbamidomethyl)-N(HexNAc)C(Carbamidomethyl)TLIDALLGDPHC(Carbamidomethyl)DGFQN(Deamidation)EK{Fuc:1; Hex:6; HexNAc:5; NeuNAc:1}

>sp|AFG99160|A/Philippines/2/1982_78:99+{Fuc:1; Hex:6; HexNAc:5}
(Carbamidomethyl)-N(HexNAc)C(Carbamidomethyl)TLIDALLGDPHC(Carbamidomethyl)DGFQN(Deamidation)EK{Fuc:1; Hex:6; HexNAc:5}

>sp|AFG99160|A/Philippines/2/1982_78:99+{Fuc:1; Hex:6; HexNAc:6; NeuNAc:2}
(Carbamidomethyl)-N(HexNAc)C(Carbamidomethyl)TLIDALLGDPHC(Carbamidomethyl)DGFQN(Deamidation)EK{Fuc:1; Hex:6; HexNAc:6; NeuNAc:2}

>sp|AFG99160|A/Philippines/2/1982_78:99+{Fuc:1; Hex:6; HexNAc:6; NeuNAc:3}
(Carbamidomethyl)-N(HexNAc)C(Carbamidomethyl)TLIDALLGDPHC(Carbamidomethyl)DGFQN(Deamidation)EK{Fuc:1; Hex:6; HexNAc:6; NeuNAc:3}

>sp|AFG99160|A/Philippines/2/1982_78:99+{Fuc:1; Hex:6; HexNAc:6}
(Carbamidomethyl)-N(HexNAc)C(Carbamidomethyl)TLIDALLGDPHC(Carbamidomethyl)DGFQN(Deamidation)EK{Fuc:1; Hex:6; HexNAc:6}

>sp|AFG99160|A/Philippines/2/1982_78:99+{Fuc:1; Hex:6; HexNAc:7}
(Carbamidomethyl)-N(HexNAc)C(Carbamidomethyl)TLIDALLGDPHC(Carbamidomethyl)DGFQN(Deamidation)EK{Fuc:1; Hex:6; HexNAc:7}

>sp|AFG99160|A/Philippines/2/1982_78:99+{Fuc:1; Hex:7; HexNAc:2}
(Carbamidomethyl)-N(HexNAc)C(Carbamidomethyl)TLIDALLGDPHC(Carbamidomethyl)DGFQN(Deamidation)EK{Fuc:1; Hex:7; HexNAc:2}

>sp|AFG99160|A/Philippines/2/1982_78:99+{Fuc:1; Hex:7; HexNAc:6; NeuNAc:3}
(Carbamidomethyl)-N(HexNAc)C(Carbamidomethyl)TLIDALLGDPHC(Carbamidomethyl)DGFQN(Deamidation)EK{Fuc:1; Hex:7; HexNAc:6; NeuNAc:3}

>sp|AFG99160|A/Philippines/2/1982_78:99+{Fuc:1; Hex:7; HexNAc:6; NeuNGc:4}
(Carbamidomethyl)-N(HexNAc)C(Carbamidomethyl)TLIDALLGDPHC(Carbamidomethyl)DGFQN(Deamidation)EK{Fuc:1; Hex:7; HexNAc:6; NeuNGc:4}

>sp|AFG99160|A/Philippines/2/1982_78:99+{Fuc:1; Hex:7; HexNAc:6}
(Carbamidomethyl)-N(HexNAc)C(Carbamidomethyl)TLIDALLGDPHC(Carbamidomethyl)DGFQN(Deamidation)EK{Fuc:1; Hex:7; HexNAc:6}

>sp|AFG99160|A/Philippines/2/1982_78:99+{Fuc:1; Hex:8; HexNAc:7}
(Carbamidomethyl)-N(HexNAc)C(Carbamidomethyl)TLIDALLGDPHC(Carbamidomethyl)DGFQN(Deamidation)EK{Fuc:1; Hex:8; HexNAc:7}

>sp|AFG99160|A/Philippines/2/1982_78:99+{Fuc:1; Hex:9; HexNAc:8}
(Carbamidomethyl)-N(HexNAc)C(Carbamidomethyl)TLIDALLGDPHC(Carbamidomethyl)DGFQN(Deamidation)EK{Fuc:1; Hex:9; HexNAc:8}

>sp|AFG99160|A/Philippines/2/1982_78:99+{Fuc:2; Hex:3; HexNAc:3}
(Carbamidomethyl)-N(HexNAc)C(Carbamidomethyl)TLIDALLGDPHC(Carbamidomethyl)DGFQN(Deamidation)EK{Fuc:2; Hex:3; HexNAc:3}

>sp|AFG99160|A/Philippines/2/1982_78:99+{Fuc:2; Hex:4; HexNAc:3}
(Carbamidomethyl)-N(HexNAc)C(Carbamidomethyl)TLIDALLGDPHC(Carbamidomethyl)DGFQN(Deamidation)EK{Fuc:2; Hex:4; HexNAc:3}

>sp|AFG99160|A/Philippines/2/1982_78:99+{Fuc:2; Hex:4; HexNAc:4; NeuNAc:1}
(Carbamidomethyl)-N(HexNAc)C(Carbamidomethyl)TLIDALLGDPHC(Carbamidomethyl)DGFQN(Deamidation)EK{Fuc:2; Hex:4; HexNAc:4; NeuNAc:1}

>sp|AFG99160|A/Philippines/2/1982_78:99+{Fuc:2; Hex:4; HexNAc:4}
(Carbamidomethyl)-N(HexNAc)C(Carbamidomethyl)TLIDALLGDPHC(Carbamidomethyl)DGFQN(Deamidation)EK{Fuc:2; Hex:4; HexNAc:4}

>sp|AFG99160|A/Philippines/2/1982_78:99+{Fuc:2; Hex:4; HexNAc:5}
(Carbamidomethyl)-N(HexNAc)C(Carbamidomethyl)TLIDALLGDPHC(Carbamidomethyl)DGFQN(Deamidation)EK{Fuc:2; Hex:4; HexNAc:5}

>sp|AFG99160|A/Philippines/2/1982_78:99+{Fuc:2; Hex:5; HexNAc:3}
(Carbamidomethyl)-N(HexNAc)C(Carbamidomethyl)TLIDALLGDPHC(Carbamidomethyl)DGFQN(Deamidation)EK{Fuc:2; Hex:5; HexNAc:3}

>sp|AFG99160|A/Philippines/2/1982_78:99+{Fuc:2; Hex:5; HexNAc:4; NeuNAc:1}
(Carbamidomethyl)-N(HexNAc)C(Carbamidomethyl)TLIDALLGDPHC(Carbamidomethyl)DGFQN(Deamidation)EK{Fuc:2; Hex:5; HexNAc:4; NeuNAc:1}

>sp|AFG99160|A/Philippines/2/1982_78:99+{Fuc:2; Hex:5; HexNAc:4}
(Carbamidomethyl)-N(HexNAc)C(Carbamidomethyl)TLIDALLGDPHC(Carbamidomethyl)DGFQN(Deamidation)EK{Fuc:2; Hex:5; HexNAc:4}

>sp|AFG99160|A/Philippines/2/1982_78:99+{Fuc:2; Hex:5; HexNAc:5}
(Carbamidomethyl)-N(HexNAc)C(Carbamidomethyl)TLIDALLGDPHC(Carbamidomethyl)DGFQN(Deamidation)EK{Fuc:2; Hex:5; HexNAc:5}

>sp|AFG99160|A/Philippines/2/1982_78:99+{Fuc:2; Hex:6; HexNAc:3}
(Carbamidomethyl)-N(HexNAc)C(Carbamidomethyl)TLIDALLGDPHC(Carbamidomethyl)DGFQN(Deamidation)EK{Fuc:2; Hex:6; HexNAc:3}

>sp|AFG99160|A/Philippines/2/1982_78:99+{Fuc:2; Hex:6; HexNAc:4}
(Carbamidomethyl)-N(HexNAc)C(Carbamidomethyl)TLIDALLGDPHC(Carbamidomethyl)DGFQN(Deamidation)EK{Fuc:2; Hex:6; HexNAc:4}

>sp|AFG99160|A/Philippines/2/1982_78:99+{Fuc:2; Hex:6; HexNAc:5; Kdn:1}
(Carbamidomethyl)-N(HexNAc)C(Carbamidomethyl)TLIDALLGDPHC(Carbamidomethyl)DGFQN(Deamidation)EK{Fuc:2; Hex:6; HexNAc:5; Kdn:1}

>sp|AFG99160|A/Philippines/2/1982_78:99+{Fuc:2; Hex:6; HexNAc:5}
(Carbamidomethyl)-N(HexNAc)C(Carbamidomethyl)TLIDALLGDPHC(Carbamidomethyl)DGFQN(Deamidation)EK{Fuc:2; Hex:6; HexNAc:5}

>sp|AFG99160|A/Philippines/2/1982_78:99+{Fuc:2; Hex:7; HexNAc:6}
(Carbamidomethyl)-N(HexNAc)C(Carbamidomethyl)TLIDALLGDPHC(Carbamidomethyl)DGFQN(Deamidation)EK{Fuc:2; Hex:7; HexNAc:6}

>sp|AFG99160|A/Philippines/2/1982_78:99+{Fuc:3; Hex:4; HexNAc:3}
(Carbamidomethyl)-N(HexNAc)C(Carbamidomethyl)TLIDALLGDPHC(Carbamidomethyl)DGFQN(Deamidation)EK{Fuc:3; Hex:4; HexNAc:3}

>sp|AFG99160|A/Philippines/2/1982_78:99+{Fuc:3; Hex:4; HexNAc:5}
(Carbamidomethyl)-N(HexNAc)C(Carbamidomethyl)TLIDALLGDPHC(Carbamidomethyl)DGFQN(Deamidation)EK{Fuc:3; Hex:4; HexNAc:5}

>sp|AFG99160|A/Philippines/2/1982_78:99+{Fuc:3; Hex:5; HexNAc:3}
(Carbamidomethyl)-N(HexNAc)C(Carbamidomethyl)TLIDALLGDPHC(Carbamidomethyl)DGFQN(Deamidation)EK{Fuc:3; Hex:5; HexNAc:3}

>sp|AFG99160|A/Philippines/2/1982_78:99+{Fuc:3; Hex:5; HexNAc:4}
(Carbamidomethyl)-N(HexNAc)C(Carbamidomethyl)TLIDALLGDPHC(Carbamidomethyl)DGFQN(Deamidation)EK{Fuc:3; Hex:5; HexNAc:4}

>sp|AFG99160|A/Philippines/2/1982_78:99+{Fuc:3; Hex:5; HexNAc:5}
(Carbamidomethyl)-N(HexNAc)C(Carbamidomethyl)TLIDALLGDPHC(Carbamidomethyl)DGFQN(Deamidation)EK{Fuc:3; Hex:5; HexNAc:5}

>sp|AFG99160|A/Philippines/2/1982_78:99+{Fuc:3; Hex:6; HexNAc:5; NeuNAc:1}
(Carbamidomethyl)-N(HexNAc)C(Carbamidomethyl)TLIDALLGDPHC(Carbamidomethyl)DGFQN(Deamidation)EK{Fuc:3; Hex:6; HexNAc:5; NeuNAc:1}

>sp|AFG99160|A/Philippines/2/1982_78:99+{Fuc:3; Hex:6; HexNAc:5}
(Carbamidomethyl)-N(HexNAc)C(Carbamidomethyl)TLIDALLGDPHC(Carbamidomethyl)DGFQN(Deamidation)EK{Fuc:3; Hex:6; HexNAc:5}

>sp|AFG99160|A/Philippines/2/1982_78:99+{Fuc:4; Hex:5; HexNAc:4}
(Carbamidomethyl)-N(HexNAc)C(Carbamidomethyl)TLIDALLGDPHC(Carbamidomethyl)DGFQN(Deamidation)EK{Fuc:4; Hex:5; HexNAc:4}

>sp|AFG99160|A/Philippines/2/1982_78:99+{Fuc:4; Hex:6; HexNAc:5}
(Carbamidomethyl)-N(HexNAc)C(Carbamidomethyl)TLIDALLGDPHC(Carbamidomethyl)DGFQN(Deamidation)EK{Fuc:4; Hex:6; HexNAc:5}

>sp|AFG99160|A/Philippines/2/1982_78:99+{Fuc:4; Hex:6; HexNAc:6}
(Carbamidomethyl)-N(HexNAc)C(Carbamidomethyl)TLIDALLGDPHC(Carbamidomethyl)DGFQN(Deamidation)EK{Fuc:4; Hex:6; HexNAc:6}

>sp|AFG99160|A/Philippines/2/1982_78:99+{Fuc:4; Hex:7; HexNAc:6}
(Carbamidomethyl)-N(HexNAc)C(Carbamidomethyl)TLIDALLGDPHC(Carbamidomethyl)DGFQN(Deamidation)EK{Fuc:4; Hex:7; HexNAc:6}

>sp|AFG99160|A/Philippines/2/1982_78:99+{Fuc:4; Hex:7; HexNAc:7}
(Carbamidomethyl)-N(HexNAc)C(Carbamidomethyl)TLIDALLGDPHC(Carbamidomethyl)DGFQN(Deamidation)EK{Fuc:4; Hex:7; HexNAc:7}

>sp|AFG99160|A/Philippines/2/1982_78:99+{Fuc:5; Hex:5; HexNAc:4}
(Carbamidomethyl)-N(HexNAc)C(Carbamidomethyl)TLIDALLGDPHC(Carbamidomethyl)DGFQN(Deamidation)EK{Fuc:5; Hex:5; HexNAc:4}

>sp|AFG99160|A/Philippines/2/1982_78:99+{Fuc:5; Hex:7; HexNAc:6}
(Carbamidomethyl)-N(HexNAc)C(Carbamidomethyl)TLIDALLGDPHC(Carbamidomethyl)DGFQN(Deamidation)EK{Fuc:5; Hex:7; HexNAc:6}

>sp|AFG99160|A/Philippines/2/1982_78:99+{Fuc:5; Hex:9; HexNAc:6}
(Carbamidomethyl)-N(HexNAc)C(Carbamidomethyl)TLIDALLGDPHC(Carbamidomethyl)DGFQN(Deamidation)EK{Fuc:5; Hex:9; HexNAc:6}

>sp|AFG99160|A/Philippines/2/1982_78:99+{Hex:11; HexNAc:11; NeuNAc:1}
(Carbamidomethyl)-N(HexNAc)C(Carbamidomethyl)TLIDALLGDPHC(Carbamidomethyl)DGFQN(Deamidation)EK{Hex:11; HexNAc:11; NeuNAc:1}

>sp|AFG99160|A/Philippines/2/1982_78:99+{Hex:3; HexNAc:3}
(Carbamidomethyl)-N(HexNAc)C(Carbamidomethyl)TLIDALLGDPHC(Carbamidomethyl)DGFQN(Deamidation)EK{Hex:3; HexNAc:3}

>sp|AFG99160|A/Philippines/2/1982_78:99+{Hex:3; HexNAc:7}
(Carbamidomethyl)-N(HexNAc)C(Carbamidomethyl)TLIDALLGDPHC(Carbamidomethyl)DGFQN(Deamidation)EK{Hex:3; HexNAc:7}

>sp|AFG99160|A/Philippines/2/1982_78:99+{Hex:3; HexNAc:9}
(Carbamidomethyl)-N(HexNAc)C(Carbamidomethyl)TLIDALLGDPHC(Carbamidomethyl)DGFQN(Deamidation)EK{Hex:3; HexNAc:9}

>sp|AFG99160|A/Philippines/2/1982_78:99+{Hex:4; HexNAc:2}
(Carbamidomethyl)-N(HexNAc)C(Carbamidomethyl)TLIDALLGDPHC(Carbamidomethyl)DGFQN(Deamidation)EK{Hex:4; HexNAc:2}

>sp|AFG99160|A/Philippines/2/1982_78:99+{Hex:4; HexNAc:3; GalS(NAc):1}
(Carbamidomethyl)-N(HexNAc)C(Carbamidomethyl)TLIDALLGDPHC(Carbamidomethyl)DGFQN(Deamidation)EK{Hex:4; HexNAc:3; GalS(NAc):1}

>sp|AFG99160|A/Philippines/2/1982_78:99+{Hex:4; HexNAc:3}
(Carbamidomethyl)-N(HexNAc)C(Carbamidomethyl)TLIDALLGDPHC(Carbamidomethyl)DGFQN(Deamidation)EK{Hex:4; HexNAc:3}

>sp|AFG99160|A/Philippines/2/1982_78:99+{Hex:4; HexNAc:4; GalS(NAc):1}
(Carbamidomethyl)-N(HexNAc)C(Carbamidomethyl)TLIDALLGDPHC(Carbamidomethyl)DGFQN(Deamidation)EK{Hex:4; HexNAc:4; GalS(NAc):1}

>sp|AFG99160|A/Philippines/2/1982_78:99+{Hex:4; HexNAc:4}
(Carbamidomethyl)-N(HexNAc)C(Carbamidomethyl)TLIDALLGDPHC(Carbamidomethyl)DGFQN(Deamidation)EK{Hex:4; HexNAc:4}

>sp|AFG99160|A/Philippines/2/1982_78:99+{Hex:4; HexNAc:6}
(Carbamidomethyl)-N(HexNAc)C(Carbamidomethyl)TLIDALLGDPHC(Carbamidomethyl)DGFQN(Deamidation)EK{Hex:4; HexNAc:6}

>sp|AFG99160|A/Philippines/2/1982_78:99+{Hex:4; HexNAc:9}
(Carbamidomethyl)-N(HexNAc)C(Carbamidomethyl)TLIDALLGDPHC(Carbamidomethyl)DGFQN(Deamidation)EK{Hex:4; HexNAc:9}

>sp|AFG99160|A/Philippines/2/1982_78:99+{Hex:5; HexNAc:2}
(Carbamidomethyl)-N(HexNAc)C(Carbamidomethyl)TLIDALLGDPHC(Carbamidomethyl)DGFQN(Deamidation)EK{Hex:5; HexNAc:2}

>sp|AFG99160|A/Philippines/2/1982_78:99+{Hex:5; HexNAc:4; NeuNAc:1}
(Carbamidomethyl)-N(HexNAc)C(Carbamidomethyl)TLIDALLGDPHC(Carbamidomethyl)DGFQN(Deamidation)EK{Hex:5; HexNAc:4; NeuNAc:1}

>sp|AFG99160|A/Philippines/2/1982_78:99+{Hex:5; HexNAc:4; NeuNAc:2}
(Carbamidomethyl)-N(HexNAc)C(Carbamidomethyl)TLIDALLGDPHC(Carbamidomethyl)DGFQN(Deamidation)EK{Hex:5; HexNAc:4; NeuNAc:2}

>sp|AFG99160|A/Philippines/2/1982_78:99+{Hex:5; HexNAc:5; NeuNAc:2}
(Carbamidomethyl)-N(HexNAc)C(Carbamidomethyl)TLIDALLGDPHC(Carbamidomethyl)DGFQN(Deamidation)EK{Hex:5; HexNAc:5; NeuNAc:2}

>sp|AFG99160|A/Philippines/2/1982_78:99+{Hex:5; HexNAc:5}
(Carbamidomethyl)-N(HexNAc)C(Carbamidomethyl)TLIDALLGDPHC(Carbamidomethyl)DGFQN(Deamidation)EK{Hex:5; HexNAc:5}

>sp|AFG99160|A/Philippines/2/1982_78:99+{Hex:6; HexNAc:2}
(Carbamidomethyl)-N(HexNAc)C(Carbamidomethyl)TLIDALLGDPHC(Carbamidomethyl)DGFQN(Deamidation)EK{Hex:6; HexNAc:2}

>sp|AFG99160|A/Philippines/2/1982_78:99+{Hex:6; HexNAc:3; NeuNAc:1}
(Carbamidomethyl)-N(HexNAc)C(Carbamidomethyl)TLIDALLGDPHC(Carbamidomethyl)DGFQN(Deamidation)EK{Hex:6; HexNAc:3; NeuNAc:1}

>sp|AFG99160|A/Philippines/2/1982_78:99+{Hex:6; HexNAc:3}
(Carbamidomethyl)-N(HexNAc)C(Carbamidomethyl)TLIDALLGDPHC(Carbamidomethyl)DGFQN(Deamidation)EK{Hex:6; HexNAc:3}

>sp|AFG99160|A/Philippines/2/1982_78:99+{Hex:6; HexNAc:5; NeuNAc:2}
(Carbamidomethyl)-N(HexNAc)C(Carbamidomethyl)TLIDALLGDPHC(Carbamidomethyl)DGFQN(Deamidation)EK{Hex:6; HexNAc:5; NeuNAc:2}

>sp|AFG99160|A/Philippines/2/1982_78:99+{Hex:6; HexNAc:5; NeuNAc:3}
(Carbamidomethyl)-N(HexNAc)C(Carbamidomethyl)TLIDALLGDPHC(Carbamidomethyl)DGFQN(Deamidation)EK{Hex:6; HexNAc:5; NeuNAc:3}

>sp|AFG99160|A/Philippines/2/1982_78:99+{Hex:6; HexNAc:5}
(Carbamidomethyl)-N(HexNAc)C(Carbamidomethyl)TLIDALLGDPHC(Carbamidomethyl)DGFQN(Deamidation)EK{Hex:6; HexNAc:5}

>sp|AFG99160|A/Philippines/2/1982_78:99+{Hex:6; HexNAc:6; NeuNAc:2}
(Carbamidomethyl)-N(HexNAc)C(Carbamidomethyl)TLIDALLGDPHC(Carbamidomethyl)DGFQN(Deamidation)EK{Hex:6; HexNAc:6; NeuNAc:2}

>sp|AFG99160|A/Philippines/2/1982_78:99+{Hex:6; HexNAc:7}
(Carbamidomethyl)-N(HexNAc)C(Carbamidomethyl)TLIDALLGDPHC(Carbamidomethyl)DGFQN(Deamidation)EK{Hex:6; HexNAc:7}

>sp|AFG99160|A/Philippines/2/1982_78:99+{Hex:7; HexNAc:2}
(Carbamidomethyl)-N(HexNAc)C(Carbamidomethyl)TLIDALLGDPHC(Carbamidomethyl)DGFQN(Deamidation)EK{Hex:7; HexNAc:2}

>sp|AFG99160|A/Philippines/2/1982_78:99+{Hex:7; HexNAc:6}
(Carbamidomethyl)-N(HexNAc)C(Carbamidomethyl)TLIDALLGDPHC(Carbamidomethyl)DGFQN(Deamidation)EK{Hex:7; HexNAc:6}

>sp|AFG99160|A/Philippines/2/1982_78:99+{Hex:7; HexNAc:8}
(Carbamidomethyl)-N(HexNAc)C(Carbamidomethyl)TLIDALLGDPHC(Carbamidomethyl)DGFQN(Deamidation)EK{Hex:7; HexNAc:8}

>sp|AFG99160|A/Philippines/2/1982_78:99+{Hex:8; HexNAc:2}
(Carbamidomethyl)-N(HexNAc)C(Carbamidomethyl)TLIDALLGDPHC(Carbamidomethyl)DGFQN(Deamidation)EK{Hex:8; HexNAc:2}

>sp|AFG99160|A/Philippines/2/1982_78:99+{Xyl:1; Fuc:1; Hex:3; HexNAc:2}
(Carbamidomethyl)-N(HexNAc)C(Carbamidomethyl)TLIDALLGDPHC(Carbamidomethyl)DGFQN(Deamidation)EK{Xyl:1; Fuc:1; Hex:3; HexNAc:2}

>sp|AFG99160|A/Philippines/2/1982_78:99+{Fuc:1; Hex:10; HexNAc:9}
(Carbamidomethyl)-N(HexNAc)C(Carbamidomethyl)TLIDALLGDPHC(Carbamidomethyl)DGFQNEK{Fuc:1; Hex:10; HexNAc:9}

>sp|AFG99160|A/Philippines/2/1982_78:99+{Fuc:1; Hex:3; HexNAc:3}
(Carbamidomethyl)-N(HexNAc)C(Carbamidomethyl)TLIDALLGDPHC(Carbamidomethyl)DGFQNEK{Fuc:1; Hex:3; HexNAc:3}

>sp|AFG99160|A/Philippines/2/1982_78:99+{Fuc:1; Hex:3; HexNAc:4}
(Carbamidomethyl)-N(HexNAc)C(Carbamidomethyl)TLIDALLGDPHC(Carbamidomethyl)DGFQNEK{Fuc:1; Hex:3; HexNAc:4}

>sp|AFG99160|A/Philippines/2/1982_78:99+{Fuc:1; Hex:3; HexNAc:6; NeuNAc:1}
(Carbamidomethyl)-N(HexNAc)C(Carbamidomethyl)TLIDALLGDPHC(Carbamidomethyl)DGFQNEK{Fuc:1; Hex:3; HexNAc:6; NeuNAc:1}

>sp|AFG99160|A/Philippines/2/1982_78:99+{Fuc:1; Hex:3; HexNAc:9}
(Carbamidomethyl)-N(HexNAc)C(Carbamidomethyl)TLIDALLGDPHC(Carbamidomethyl)DGFQNEK{Fuc:1; Hex:3; HexNAc:9}

>sp|AFG99160|A/Philippines/2/1982_78:99+{Fuc:1; Hex:4; HexNAc:3}
(Carbamidomethyl)-N(HexNAc)C(Carbamidomethyl)TLIDALLGDPHC(Carbamidomethyl)DGFQNEK{Fuc:1; Hex:4; HexNAc:3}

>sp|AFG99160|A/Philippines/2/1982_78:99+{Fuc:1; Hex:4; HexNAc:4; NeuNAc:1}
(Carbamidomethyl)-N(HexNAc)C(Carbamidomethyl)TLIDALLGDPHC(Carbamidomethyl)DGFQNEK{Fuc:1; Hex:4; HexNAc:4; NeuNAc:1}

>sp|AFG99160|A/Philippines/2/1982_78:99+{Fuc:1; Hex:4; HexNAc:4}
(Carbamidomethyl)-N(HexNAc)C(Carbamidomethyl)TLIDALLGDPHC(Carbamidomethyl)DGFQNEK{Fuc:1; Hex:4; HexNAc:4}

>sp|AFG99160|A/Philippines/2/1982_78:99+{Fuc:1; Hex:4; HexNAc:5; NeuNAc:1}
(Carbamidomethyl)-N(HexNAc)C(Carbamidomethyl)TLIDALLGDPHC(Carbamidomethyl)DGFQNEK{Fuc:1; Hex:4; HexNAc:5; NeuNAc:1}

>sp|AFG99160|A/Philippines/2/1982_78:99+{Fuc:1; Hex:4; HexNAc:5; NeuNAc:2}
(Carbamidomethyl)-N(HexNAc)C(Carbamidomethyl)TLIDALLGDPHC(Carbamidomethyl)DGFQNEK{Fuc:1; Hex:4; HexNAc:5; NeuNAc:2}

>sp|AFG99160|A/Philippines/2/1982_78:99+{Fuc:1; Hex:4; HexNAc:5}
(Carbamidomethyl)-N(HexNAc)C(Carbamidomethyl)TLIDALLGDPHC(Carbamidomethyl)DGFQNEK{Fuc:1; Hex:4; HexNAc:5}

>sp|AFG99160|A/Philippines/2/1982_78:99+{Fuc:1; Hex:4; HexNAc:7}
(Carbamidomethyl)-N(HexNAc)C(Carbamidomethyl)TLIDALLGDPHC(Carbamidomethyl)DGFQNEK{Fuc:1; Hex:4; HexNAc:7}

>sp|AFG99160|A/Philippines/2/1982_78:99+{Fuc:1; Hex:4; HexNAc:9}
(Carbamidomethyl)-N(HexNAc)C(Carbamidomethyl)TLIDALLGDPHC(Carbamidomethyl)DGFQNEK{Fuc:1; Hex:4; HexNAc:9}

>sp|AFG99160|A/Philippines/2/1982_78:99+{Fuc:1; Hex:5; HexNAc:2}
(Carbamidomethyl)-N(HexNAc)C(Carbamidomethyl)TLIDALLGDPHC(Carbamidomethyl)DGFQNEK{Fuc:1; Hex:5; HexNAc:2}

>sp|AFG99160|A/Philippines/2/1982_78:99+{Fuc:1; Hex:5; HexNAc:3}
(Carbamidomethyl)-N(HexNAc)C(Carbamidomethyl)TLIDALLGDPHC(Carbamidomethyl)DGFQNEK{Fuc:1; Hex:5; HexNAc:3}

>sp|AFG99160|A/Philippines/2/1982_78:99+{Fuc:1; Hex:5; HexNAc:4; NeuNAc:1}
(Carbamidomethyl)-N(HexNAc)C(Carbamidomethyl)TLIDALLGDPHC(Carbamidomethyl)DGFQNEK{Fuc:1; Hex:5; HexNAc:4; NeuNAc:1}

>sp|AFG99160|A/Philippines/2/1982_78:99+{Fuc:1; Hex:5; HexNAc:4; NeuNAc:2}
(Carbamidomethyl)-N(HexNAc)C(Carbamidomethyl)TLIDALLGDPHC(Carbamidomethyl)DGFQNEK{Fuc:1; Hex:5; HexNAc:4; NeuNAc:2}

>sp|AFG99160|A/Philippines/2/1982_78:99+{Fuc:1; Hex:5; HexNAc:4; NeuNGc:2}
(Carbamidomethyl)-N(HexNAc)C(Carbamidomethyl)TLIDALLGDPHC(Carbamidomethyl)DGFQNEK{Fuc:1; Hex:5; HexNAc:4; NeuNGc:2}

>sp|AFG99160|A/Philippines/2/1982_78:99+{Fuc:1; Hex:5; HexNAc:4}
(Carbamidomethyl)-N(HexNAc)C(Carbamidomethyl)TLIDALLGDPHC(Carbamidomethyl)DGFQNEK{Fuc:1; Hex:5; HexNAc:4}

>sp|AFG99160|A/Philippines/2/1982_78:99+{Fuc:1; Hex:5; HexNAc:5; NeuNAc:1}
(Carbamidomethyl)-N(HexNAc)C(Carbamidomethyl)TLIDALLGDPHC(Carbamidomethyl)DGFQNEK{Fuc:1; Hex:5; HexNAc:5; NeuNAc:1}

>sp|AFG99160|A/Philippines/2/1982_78:99+{Fuc:1; Hex:5; HexNAc:5; NeuNAc:2}
(Carbamidomethyl)-N(HexNAc)C(Carbamidomethyl)TLIDALLGDPHC(Carbamidomethyl)DGFQNEK{Fuc:1; Hex:5; HexNAc:5; NeuNAc:2}

>sp|AFG99160|A/Philippines/2/1982_78:99+{Fuc:1; Hex:5; HexNAc:5}
(Carbamidomethyl)-N(HexNAc)C(Carbamidomethyl)TLIDALLGDPHC(Carbamidomethyl)DGFQNEK{Fuc:1; Hex:5; HexNAc:5}

>sp|AFG99160|A/Philippines/2/1982_78:99+{Fuc:1; Hex:5; HexNAc:8}
(Carbamidomethyl)-N(HexNAc)C(Carbamidomethyl)TLIDALLGDPHC(Carbamidomethyl)DGFQNEK{Fuc:1; Hex:5; HexNAc:8}

>sp|AFG99160|A/Philippines/2/1982_78:99+{Fuc:1; Hex:6; HexNAc:3; NeuNAc:1}
(Carbamidomethyl)-N(HexNAc)C(Carbamidomethyl)TLIDALLGDPHC(Carbamidomethyl)DGFQNEK{Fuc:1; Hex:6; HexNAc:3; NeuNAc:1}

>sp|AFG99160|A/Philippines/2/1982_78:99+{Fuc:1; Hex:6; HexNAc:3}
(Carbamidomethyl)-N(HexNAc)C(Carbamidomethyl)TLIDALLGDPHC(Carbamidomethyl)DGFQNEK{Fuc:1; Hex:6; HexNAc:3}

>sp|AFG99160|A/Philippines/2/1982_78:99+{Fuc:1; Hex:6; HexNAc:4; NeuNAc:1}
(Carbamidomethyl)-N(HexNAc)C(Carbamidomethyl)TLIDALLGDPHC(Carbamidomethyl)DGFQNEK{Fuc:1; Hex:6; HexNAc:4; NeuNAc:1}

>sp|AFG99160|A/Philippines/2/1982_78:99+{Fuc:1; Hex:6; HexNAc:4}
(Carbamidomethyl)-N(HexNAc)C(Carbamidomethyl)TLIDALLGDPHC(Carbamidomethyl)DGFQNEK{Fuc:1; Hex:6; HexNAc:4}

>sp|AFG99160|A/Philippines/2/1982_78:99+{Fuc:1; Hex:6; HexNAc:5; NeuNAc:1}
(Carbamidomethyl)-N(HexNAc)C(Carbamidomethyl)TLIDALLGDPHC(Carbamidomethyl)DGFQNEK{Fuc:1; Hex:6; HexNAc:5; NeuNAc:1}

>sp|AFG99160|A/Philippines/2/1982_78:99+{Fuc:1; Hex:6; HexNAc:5; NeuNAc:2}
(Carbamidomethyl)-N(HexNAc)C(Carbamidomethyl)TLIDALLGDPHC(Carbamidomethyl)DGFQNEK{Fuc:1; Hex:6; HexNAc:5; NeuNAc:2}

>sp|AFG99160|A/Philippines/2/1982_78:99+{Fuc:1; Hex:6; HexNAc:6; NeuNAc:2}
(Carbamidomethyl)-N(HexNAc)C(Carbamidomethyl)TLIDALLGDPHC(Carbamidomethyl)DGFQNEK{Fuc:1; Hex:6; HexNAc:6; NeuNAc:2}

>sp|AFG99160|A/Philippines/2/1982_78:99+{Fuc:1; Hex:6; HexNAc:7}
(Carbamidomethyl)-N(HexNAc)C(Carbamidomethyl)TLIDALLGDPHC(Carbamidomethyl)DGFQNEK{Fuc:1; Hex:6; HexNAc:7}

>sp|AFG99160|A/Philippines/2/1982_78:99+{Fuc:1; Hex:7; HexNAc:6; NeuNAc:1}
(Carbamidomethyl)-N(HexNAc)C(Carbamidomethyl)TLIDALLGDPHC(Carbamidomethyl)DGFQNEK{Fuc:1; Hex:7; HexNAc:6; NeuNAc:1}

>sp|AFG99160|A/Philippines/2/1982_78:99+{Fuc:1; Hex:7; HexNAc:6; NeuNAc:3}
(Carbamidomethyl)-N(HexNAc)C(Carbamidomethyl)TLIDALLGDPHC(Carbamidomethyl)DGFQNEK{Fuc:1; Hex:7; HexNAc:6; NeuNAc:3}

>sp|AFG99160|A/Philippines/2/1982_78:99+{Fuc:1; Hex:7; HexNAc:6; NeuNAc:4}
(Carbamidomethyl)-N(HexNAc)C(Carbamidomethyl)TLIDALLGDPHC(Carbamidomethyl)DGFQNEK{Fuc:1; Hex:7; HexNAc:6; NeuNAc:4}

>sp|AFG99160|A/Philippines/2/1982_78:99+{Fuc:1; Hex:7; HexNAc:7; NeuNAc:4}
(Carbamidomethyl)-N(HexNAc)C(Carbamidomethyl)TLIDALLGDPHC(Carbamidomethyl)DGFQNEK{Fuc:1; Hex:7; HexNAc:7; NeuNAc:4}

>sp|AFG99160|A/Philippines/2/1982_78:99+{Fuc:1; Hex:7; HexNAc:9; NeuNAc:4}
(Carbamidomethyl)-N(HexNAc)C(Carbamidomethyl)TLIDALLGDPHC(Carbamidomethyl)DGFQNEK{Fuc:1; Hex:7; HexNAc:9; NeuNAc:4}

>sp|AFG99160|A/Philippines/2/1982_78:99+{Fuc:1; Hex:8; HexNAc:7}
(Carbamidomethyl)-N(HexNAc)C(Carbamidomethyl)TLIDALLGDPHC(Carbamidomethyl)DGFQNEK{Fuc:1; Hex:8; HexNAc:7}

>sp|AFG99160|A/Philippines/2/1982_78:99+{Fuc:1; Hex:9; HexNAc:6; NeuNAc:2}
(Carbamidomethyl)-N(HexNAc)C(Carbamidomethyl)TLIDALLGDPHC(Carbamidomethyl)DGFQNEK{Fuc:1; Hex:9; HexNAc:6; NeuNAc:2}

>sp|AFG99160|A/Philippines/2/1982_78:99+{Fuc:2; Hex:3; HexNAc:3}
(Carbamidomethyl)-N(HexNAc)C(Carbamidomethyl)TLIDALLGDPHC(Carbamidomethyl)DGFQNEK{Fuc:2; Hex:3; HexNAc:3}

>sp|AFG99160|A/Philippines/2/1982_78:99+{Fuc:2; Hex:3; HexNAc:6; NeuNAc:1}
(Carbamidomethyl)-N(HexNAc)C(Carbamidomethyl)TLIDALLGDPHC(Carbamidomethyl)DGFQNEK{Fuc:2; Hex:3; HexNAc:6; NeuNAc:1}

>sp|AFG99160|A/Philippines/2/1982_78:99+{Fuc:2; Hex:3; HexNAc:6}
(Carbamidomethyl)-N(HexNAc)C(Carbamidomethyl)TLIDALLGDPHC(Carbamidomethyl)DGFQNEK{Fuc:2; Hex:3; HexNAc:6}

>sp|AFG99160|A/Philippines/2/1982_78:99+{Fuc:2; Hex:4; HexNAc:3}
(Carbamidomethyl)-N(HexNAc)C(Carbamidomethyl)TLIDALLGDPHC(Carbamidomethyl)DGFQNEK{Fuc:2; Hex:4; HexNAc:3}

>sp|AFG99160|A/Philippines/2/1982_78:99+{Fuc:2; Hex:4; HexNAc:4}
(Carbamidomethyl)-N(HexNAc)C(Carbamidomethyl)TLIDALLGDPHC(Carbamidomethyl)DGFQNEK{Fuc:2; Hex:4; HexNAc:4}

>sp|AFG99160|A/Philippines/2/1982_78:99+{Fuc:2; Hex:4; HexNAc:5; NeuNAc:1}
(Carbamidomethyl)-N(HexNAc)C(Carbamidomethyl)TLIDALLGDPHC(Carbamidomethyl)DGFQNEK{Fuc:2; Hex:4; HexNAc:5; NeuNAc:1}

>sp|AFG99160|A/Philippines/2/1982_78:99+{Fuc:2; Hex:4; HexNAc:5}
(Carbamidomethyl)-N(HexNAc)C(Carbamidomethyl)TLIDALLGDPHC(Carbamidomethyl)DGFQNEK{Fuc:2; Hex:4; HexNAc:5}

>sp|AFG99160|A/Philippines/2/1982_78:99+{Fuc:2; Hex:5; HexNAc:3}
(Carbamidomethyl)-N(HexNAc)C(Carbamidomethyl)TLIDALLGDPHC(Carbamidomethyl)DGFQNEK{Fuc:2; Hex:5; HexNAc:3}

>sp|AFG99160|A/Philippines/2/1982_78:99+{Fuc:2; Hex:5; HexNAc:4; NeuNAc:1}
(Carbamidomethyl)-N(HexNAc)C(Carbamidomethyl)TLIDALLGDPHC(Carbamidomethyl)DGFQNEK{Fuc:2; Hex:5; HexNAc:4; NeuNAc:1}

>sp|AFG99160|A/Philippines/2/1982_78:99+{Fuc:2; Hex:5; HexNAc:5}
(Carbamidomethyl)-N(HexNAc)C(Carbamidomethyl)TLIDALLGDPHC(Carbamidomethyl)DGFQNEK{Fuc:2; Hex:5; HexNAc:5}

>sp|AFG99160|A/Philippines/2/1982_78:99+{Fuc:2; Hex:5; HexNAc:6}
(Carbamidomethyl)-N(HexNAc)C(Carbamidomethyl)TLIDALLGDPHC(Carbamidomethyl)DGFQNEK{Fuc:2; Hex:5; HexNAc:6}

>sp|AFG99160|A/Philippines/2/1982_78:99+{Fuc:2; Hex:6; HexNAc:5; Kdn:1}
(Carbamidomethyl)-N(HexNAc)C(Carbamidomethyl)TLIDALLGDPHC(Carbamidomethyl)DGFQNEK{Fuc:2; Hex:6; HexNAc:5; Kdn:1}

>sp|AFG99160|A/Philippines/2/1982_78:99+{Fuc:3; Hex:4; HexNAc:3}
(Carbamidomethyl)-N(HexNAc)C(Carbamidomethyl)TLIDALLGDPHC(Carbamidomethyl)DGFQNEK{Fuc:3; Hex:4; HexNAc:3}

>sp|AFG99160|A/Philippines/2/1982_78:99+{Fuc:3; Hex:4; HexNAc:5}
(Carbamidomethyl)-N(HexNAc)C(Carbamidomethyl)TLIDALLGDPHC(Carbamidomethyl)DGFQNEK{Fuc:3; Hex:4; HexNAc:5}

>sp|AFG99160|A/Philippines/2/1982_78:99+{Fuc:3; Hex:5; HexNAc:3}
(Carbamidomethyl)-N(HexNAc)C(Carbamidomethyl)TLIDALLGDPHC(Carbamidomethyl)DGFQNEK{Fuc:3; Hex:5; HexNAc:3}

>sp|AFG99160|A/Philippines/2/1982_78:99+{Fuc:3; Hex:5; HexNAc:4}
(Carbamidomethyl)-N(HexNAc)C(Carbamidomethyl)TLIDALLGDPHC(Carbamidomethyl)DGFQNEK{Fuc:3; Hex:5; HexNAc:4}

>sp|AFG99160|A/Philippines/2/1982_78:99+{Fuc:3; Hex:5; HexNAc:5}
(Carbamidomethyl)-N(HexNAc)C(Carbamidomethyl)TLIDALLGDPHC(Carbamidomethyl)DGFQNEK{Fuc:3; Hex:5; HexNAc:5}

>sp|AFG99160|A/Philippines/2/1982_78:99+{Fuc:4; Hex:5; HexNAc:4}
(Carbamidomethyl)-N(HexNAc)C(Carbamidomethyl)TLIDALLGDPHC(Carbamidomethyl)DGFQNEK{Fuc:4; Hex:5; HexNAc:4}

>sp|AFG99160|A/Philippines/2/1982_78:99+{Fuc:4; Hex:6; HexNAc:6}
(Carbamidomethyl)-N(HexNAc)C(Carbamidomethyl)TLIDALLGDPHC(Carbamidomethyl)DGFQNEK{Fuc:4; Hex:6; HexNAc:6}

>sp|AFG99160|A/Philippines/2/1982_78:99+{Fuc:4; Hex:7; HexNAc:6; NeuNAc:1}
(Carbamidomethyl)-N(HexNAc)C(Carbamidomethyl)TLIDALLGDPHC(Carbamidomethyl)DGFQNEK{Fuc:4; Hex:7; HexNAc:6; NeuNAc:1}

>sp|AFG99160|A/Philippines/2/1982_78:99+{Fuc:4; Hex:7; HexNAc:7}
(Carbamidomethyl)-N(HexNAc)C(Carbamidomethyl)TLIDALLGDPHC(Carbamidomethyl)DGFQNEK{Fuc:4; Hex:7; HexNAc:7}

>sp|AFG99160|A/Philippines/2/1982_78:99+{Fuc:5; Hex:5; HexNAc:4}
(Carbamidomethyl)-N(HexNAc)C(Carbamidomethyl)TLIDALLGDPHC(Carbamidomethyl)DGFQNEK{Fuc:5; Hex:5; HexNAc:4}

>sp|AFG99160|A/Philippines/2/1982_78:99+{Fuc:6; Hex:15; HexNAc:14; NeuNAc:2}
(Carbamidomethyl)-N(HexNAc)C(Carbamidomethyl)TLIDALLGDPHC(Carbamidomethyl)DGFQNEK{Fuc:6; Hex:15; HexNAc:14; NeuNAc:2}

>sp|AFG99160|A/Philippines/2/1982_78:99+{Fuc:7; Hex:6; HexNAc:5}
(Carbamidomethyl)-N(HexNAc)C(Carbamidomethyl)TLIDALLGDPHC(Carbamidomethyl)DGFQNEK{Fuc:7; Hex:6; HexNAc:5}

>sp|AFG99160|A/Philippines/2/1982_78:99+{Hex:11; HexNAc:2}
(Carbamidomethyl)-N(HexNAc)C(Carbamidomethyl)TLIDALLGDPHC(Carbamidomethyl)DGFQNEK{Hex:11; HexNAc:2}

>sp|AFG99160|A/Philippines/2/1982_78:99+{Hex:3; HexNAc:4; NeuNAc:1}
(Carbamidomethyl)-N(HexNAc)C(Carbamidomethyl)TLIDALLGDPHC(Carbamidomethyl)DGFQNEK{Hex:3; HexNAc:4; NeuNAc:1}

>sp|AFG99160|A/Philippines/2/1982_78:99+{Hex:3; HexNAc:4; NeuNAc:2}
(Carbamidomethyl)-N(HexNAc)C(Carbamidomethyl)TLIDALLGDPHC(Carbamidomethyl)DGFQNEK{Hex:3; HexNAc:4; NeuNAc:2}

>sp|AFG99160|A/Philippines/2/1982_78:99+{Hex:3; HexNAc:4}
(Carbamidomethyl)-N(HexNAc)C(Carbamidomethyl)TLIDALLGDPHC(Carbamidomethyl)DGFQNEK{Hex:3; HexNAc:4}

>sp|AFG99160|A/Philippines/2/1982_78:99+{Hex:3; HexNAc:5}
(Carbamidomethyl)-N(HexNAc)C(Carbamidomethyl)TLIDALLGDPHC(Carbamidomethyl)DGFQNEK{Hex:3; HexNAc:5}

>sp|AFG99160|A/Philippines/2/1982_78:99+{Hex:3; HexNAc:9}
(Carbamidomethyl)-N(HexNAc)C(Carbamidomethyl)TLIDALLGDPHC(Carbamidomethyl)DGFQNEK{Hex:3; HexNAc:9}

>sp|AFG99160|A/Philippines/2/1982_78:99+{Hex:4; HexNAc:3; GalS(NAc):1}
(Carbamidomethyl)-N(HexNAc)C(Carbamidomethyl)TLIDALLGDPHC(Carbamidomethyl)DGFQNEK{Hex:4; HexNAc:3; GalS(NAc):1}

>sp|AFG99160|A/Philippines/2/1982_78:99+{Hex:4; HexNAc:3; NeuNAc:1}
(Carbamidomethyl)-N(HexNAc)C(Carbamidomethyl)TLIDALLGDPHC(Carbamidomethyl)DGFQNEK{Hex:4; HexNAc:3; NeuNAc:1}

>sp|AFG99160|A/Philippines/2/1982_78:99+{Hex:4; HexNAc:3}
(Carbamidomethyl)-N(HexNAc)C(Carbamidomethyl)TLIDALLGDPHC(Carbamidomethyl)DGFQNEK{Hex:4; HexNAc:3}

>sp|AFG99160|A/Philippines/2/1982_78:99+{Hex:4; HexNAc:4; GalS(NAc):1; NeuNAc:1}
(Carbamidomethyl)-N(HexNAc)C(Carbamidomethyl)TLIDALLGDPHC(Carbamidomethyl)DGFQNEK{Hex:4; HexNAc:4; GalS(NAc):1; NeuNAc:1}

>sp|AFG99160|A/Philippines/2/1982_78:99+{Hex:4; HexNAc:4; NeuNAc:1}
(Carbamidomethyl)-N(HexNAc)C(Carbamidomethyl)TLIDALLGDPHC(Carbamidomethyl)DGFQNEK{Hex:4; HexNAc:4; NeuNAc:1}

>sp|AFG99160|A/Philippines/2/1982_78:99+{Hex:4; HexNAc:4}
(Carbamidomethyl)-N(HexNAc)C(Carbamidomethyl)TLIDALLGDPHC(Carbamidomethyl)DGFQNEK{Hex:4; HexNAc:4}

>sp|AFG99160|A/Philippines/2/1982_78:99+{Hex:4; HexNAc:5; NeuNAc:1}
(Carbamidomethyl)-N(HexNAc)C(Carbamidomethyl)TLIDALLGDPHC(Carbamidomethyl)DGFQNEK{Hex:4; HexNAc:5; NeuNAc:1}

>sp|AFG99160|A/Philippines/2/1982_78:99+{Hex:4; HexNAc:5; NeuNAc:2}
(Carbamidomethyl)-N(HexNAc)C(Carbamidomethyl)TLIDALLGDPHC(Carbamidomethyl)DGFQNEK{Hex:4; HexNAc:5; NeuNAc:2}

>sp|AFG99160|A/Philippines/2/1982_78:99+{Hex:4; HexNAc:5}
(Carbamidomethyl)-N(HexNAc)C(Carbamidomethyl)TLIDALLGDPHC(Carbamidomethyl)DGFQNEK{Hex:4; HexNAc:5}

>sp|AFG99160|A/Philippines/2/1982_78:99+{Hex:4; HexNAc:6}
(Carbamidomethyl)-N(HexNAc)C(Carbamidomethyl)TLIDALLGDPHC(Carbamidomethyl)DGFQNEK{Hex:4; HexNAc:6}

>sp|AFG99160|A/Philippines/2/1982_78:99+{Hex:4; HexNAc:8}
(Carbamidomethyl)-N(HexNAc)C(Carbamidomethyl)TLIDALLGDPHC(Carbamidomethyl)DGFQNEK{Hex:4; HexNAc:8}

>sp|AFG99160|A/Philippines/2/1982_78:99+{Hex:4; HexNAc:9}
(Carbamidomethyl)-N(HexNAc)C(Carbamidomethyl)TLIDALLGDPHC(Carbamidomethyl)DGFQNEK{Hex:4; HexNAc:9}

>sp|AFG99160|A/Philippines/2/1982_78:99+{Hex:5; HexNAc:2}
(Carbamidomethyl)-N(HexNAc)C(Carbamidomethyl)TLIDALLGDPHC(Carbamidomethyl)DGFQNEK{Hex:5; HexNAc:2}

>sp|AFG99160|A/Philippines/2/1982_78:99+{Hex:5; HexNAc:3; NeuNAc:1}
(Carbamidomethyl)-N(HexNAc)C(Carbamidomethyl)TLIDALLGDPHC(Carbamidomethyl)DGFQNEK{Hex:5; HexNAc:3; NeuNAc:1}

>sp|AFG99160|A/Philippines/2/1982_78:99+{Hex:5; HexNAc:3}
(Carbamidomethyl)-N(HexNAc)C(Carbamidomethyl)TLIDALLGDPHC(Carbamidomethyl)DGFQNEK{Hex:5; HexNAc:3}

>sp|AFG99160|A/Philippines/2/1982_78:99+{Hex:5; HexNAc:4; NeuNAc:2}
(Carbamidomethyl)-N(HexNAc)C(Carbamidomethyl)TLIDALLGDPHC(Carbamidomethyl)DGFQNEK{Hex:5; HexNAc:4; NeuNAc:2}

>sp|AFG99160|A/Philippines/2/1982_78:99+{Hex:5; HexNAc:5; NeuNAc:1}
(Carbamidomethyl)-N(HexNAc)C(Carbamidomethyl)TLIDALLGDPHC(Carbamidomethyl)DGFQNEK{Hex:5; HexNAc:5; NeuNAc:1}

>sp|AFG99160|A/Philippines/2/1982_78:99+{Hex:5; HexNAc:5}
(Carbamidomethyl)-N(HexNAc)C(Carbamidomethyl)TLIDALLGDPHC(Carbamidomethyl)DGFQNEK{Hex:5; HexNAc:5}

>sp|AFG99160|A/Philippines/2/1982_78:99+{Hex:5; HexNAc:8}
(Carbamidomethyl)-N(HexNAc)C(Carbamidomethyl)TLIDALLGDPHC(Carbamidomethyl)DGFQNEK{Hex:5; HexNAc:8}

>sp|AFG99160|A/Philippines/2/1982_78:99+{Hex:6; HexNAc:2}
(Carbamidomethyl)-N(HexNAc)C(Carbamidomethyl)TLIDALLGDPHC(Carbamidomethyl)DGFQNEK{Hex:6; HexNAc:2}

>sp|AFG99160|A/Philippines/2/1982_78:99+{Hex:6; HexNAc:3; NeuNAc:1}
(Carbamidomethyl)-N(HexNAc)C(Carbamidomethyl)TLIDALLGDPHC(Carbamidomethyl)DGFQNEK{Hex:6; HexNAc:3; NeuNAc:1}

>sp|AFG99160|A/Philippines/2/1982_78:99+{Hex:6; HexNAc:3}
(Carbamidomethyl)-N(HexNAc)C(Carbamidomethyl)TLIDALLGDPHC(Carbamidomethyl)DGFQNEK{Hex:6; HexNAc:3}

>sp|AFG99160|A/Philippines/2/1982_78:99+{Hex:6; HexNAc:4}
(Carbamidomethyl)-N(HexNAc)C(Carbamidomethyl)TLIDALLGDPHC(Carbamidomethyl)DGFQNEK{Hex:6; HexNAc:4}

>sp|AFG99160|A/Philippines/2/1982_78:99+{Hex:6; HexNAc:5; NeuNAc:1}
(Carbamidomethyl)-N(HexNAc)C(Carbamidomethyl)TLIDALLGDPHC(Carbamidomethyl)DGFQNEK{Hex:6; HexNAc:5; NeuNAc:1}

>sp|AFG99160|A/Philippines/2/1982_78:99+{Hex:6; HexNAc:5; NeuNAc:3}
(Carbamidomethyl)-N(HexNAc)C(Carbamidomethyl)TLIDALLGDPHC(Carbamidomethyl)DGFQNEK{Hex:6; HexNAc:5; NeuNAc:3}

>sp|AFG99160|A/Philippines/2/1982_78:99+{Hex:6; HexNAc:5}
(Carbamidomethyl)-N(HexNAc)C(Carbamidomethyl)TLIDALLGDPHC(Carbamidomethyl)DGFQNEK{Hex:6; HexNAc:5}

>sp|AFG99160|A/Philippines/2/1982_78:99+{Hex:6; HexNAc:7}
(Carbamidomethyl)-N(HexNAc)C(Carbamidomethyl)TLIDALLGDPHC(Carbamidomethyl)DGFQNEK{Hex:6; HexNAc:7}

>sp|AFG99160|A/Philippines/2/1982_78:99+{Hex:7; HexNAc:2}
(Carbamidomethyl)-N(HexNAc)C(Carbamidomethyl)TLIDALLGDPHC(Carbamidomethyl)DGFQNEK{Hex:7; HexNAc:2}

>sp|AFG99160|A/Philippines/2/1982_78:99+{Hex:7; HexNAc:6}
(Carbamidomethyl)-N(HexNAc)C(Carbamidomethyl)TLIDALLGDPHC(Carbamidomethyl)DGFQNEK{Hex:7; HexNAc:6}

>sp|AFG99160|A/Philippines/2/1982_78:99+{Hex:7; HexNAc:8}
(Carbamidomethyl)-N(HexNAc)C(Carbamidomethyl)TLIDALLGDPHC(Carbamidomethyl)DGFQNEK{Hex:7; HexNAc:8}

>sp|AFG99160|A/Philippines/2/1982_78:99+{Hex:8; HexNAc:2}
(Carbamidomethyl)-N(HexNAc)C(Carbamidomethyl)TLIDALLGDPHC(Carbamidomethyl)DGFQNEK{Hex:8; HexNAc:2}

>sp|AFG99160|A/Philippines/2/1982_78:99+{Hex:8; HexNAc:7}
(Carbamidomethyl)-N(HexNAc)C(Carbamidomethyl)TLIDALLGDPHC(Carbamidomethyl)DGFQNEK{Hex:8; HexNAc:7}

>sp|AFG99160|A/Philippines/2/1982_498:515+{Fuc:1; Hex:3; HexNAc:4}
(Carbamidomethyl)-N(HexNAc)GTYDHDVYRDEALNNR{Fuc:1; Hex:3; HexNAc:4}

>sp|AFG99160|A/Philippines/2/1982_498:515+{Fuc:1; Hex:3; HexNAc:5}
(Carbamidomethyl)-N(HexNAc)GTYDHDVYRDEALNNR{Fuc:1; Hex:3; HexNAc:5}

>sp|AFG99160|A/Philippines/2/1982_498:515+{Fuc:1; Hex:3; HexNAc:6}
(Carbamidomethyl)-N(HexNAc)GTYDHDVYRDEALNNR{Fuc:1; Hex:3; HexNAc:6}

>sp|AFG99160|A/Philippines/2/1982_498:515+{Fuc:1; Hex:3; HexNAc:8}
(Carbamidomethyl)-N(HexNAc)GTYDHDVYRDEALNNR{Fuc:1; Hex:3; HexNAc:8}

>sp|AFG99160|A/Philippines/2/1982_498:515+{Fuc:1; Hex:4; HexNAc:3; NeuNAc:1}
(Carbamidomethyl)-N(HexNAc)GTYDHDVYRDEALNNR{Fuc:1; Hex:4; HexNAc:3; NeuNAc:1}

>sp|AFG99160|A/Philippines/2/1982_498:515+{Fuc:1; Hex:4; HexNAc:3}
(Carbamidomethyl)-N(HexNAc)GTYDHDVYRDEALNNR{Fuc:1; Hex:4; HexNAc:3}

>sp|AFG99160|A/Philippines/2/1982_498:515+{Fuc:1; Hex:4; HexNAc:5}
(Carbamidomethyl)-N(HexNAc)GTYDHDVYRDEALNNR{Fuc:1; Hex:4; HexNAc:5}

>sp|AFG99160|A/Philippines/2/1982_498:515+{Fuc:1; Hex:4; HexNAc:6}
(Carbamidomethyl)-N(HexNAc)GTYDHDVYRDEALNNR{Fuc:1; Hex:4; HexNAc:6}

>sp|AFG99160|A/Philippines/2/1982_498:515+{Fuc:1; Hex:5; HexNAc:3; GalS(NAc):1}
(Carbamidomethyl)-N(HexNAc)GTYDHDVYRDEALNNR{Fuc:1; Hex:5; HexNAc:3; GalS(NAc):1}

>sp|AFG99160|A/Philippines/2/1982_498:515+{Fuc:1; Hex:5; HexNAc:3}
(Carbamidomethyl)-N(HexNAc)GTYDHDVYRDEALNNR{Fuc:1; Hex:5; HexNAc:3}

>sp|AFG99160|A/Philippines/2/1982_498:515+{Fuc:1; Hex:5; HexNAc:4; NeuNAc:1; NeuNGc:1}
(Carbamidomethyl)-N(HexNAc)GTYDHDVYRDEALNNR{Fuc:1; Hex:5; HexNAc:4; NeuNAc:1; NeuNGc:1}

>sp|AFG99160|A/Philippines/2/1982_498:515+{Fuc:1; Hex:5; HexNAc:4}
(Carbamidomethyl)-N(HexNAc)GTYDHDVYRDEALNNR{Fuc:1; Hex:5; HexNAc:4}

>sp|AFG99160|A/Philippines/2/1982_498:515+{Fuc:1; Hex:5; HexNAc:5; NeuNAc:1}
(Carbamidomethyl)-N(HexNAc)GTYDHDVYRDEALNNR{Fuc:1; Hex:5; HexNAc:5; NeuNAc:1}

>sp|AFG99160|A/Philippines/2/1982_498:515+{Fuc:1; Hex:5; HexNAc:5}
(Carbamidomethyl)-N(HexNAc)GTYDHDVYRDEALNNR{Fuc:1; Hex:5; HexNAc:5}

>sp|AFG99160|A/Philippines/2/1982_498:515+{Fuc:1; Hex:5; HexNAc:6}
(Carbamidomethyl)-N(HexNAc)GTYDHDVYRDEALNNR{Fuc:1; Hex:5; HexNAc:6}

>sp|AFG99160|A/Philippines/2/1982_498:515+{Fuc:1; Hex:5; HexNAc:8}
(Carbamidomethyl)-N(HexNAc)GTYDHDVYRDEALNNR{Fuc:1; Hex:5; HexNAc:8}

>sp|AFG99160|A/Philippines/2/1982_498:515+{Fuc:1; Hex:6; HexNAc:4; NeuNAc:1}
(Carbamidomethyl)-N(HexNAc)GTYDHDVYRDEALNNR{Fuc:1; Hex:6; HexNAc:4; NeuNAc:1}

>sp|AFG99160|A/Philippines/2/1982_498:515+{Fuc:1; Hex:6; HexNAc:5; NeuNAc:1}
(Carbamidomethyl)-N(HexNAc)GTYDHDVYRDEALNNR{Fuc:1; Hex:6; HexNAc:5; NeuNAc:1}

>sp|AFG99160|A/Philippines/2/1982_498:515+{Fuc:1; Hex:6; HexNAc:5; NeuNAc:2}
(Carbamidomethyl)-N(HexNAc)GTYDHDVYRDEALNNR{Fuc:1; Hex:6; HexNAc:5; NeuNAc:2}

>sp|AFG99160|A/Philippines/2/1982_498:515+{Fuc:1; Hex:6; HexNAc:5; NeuNAc:3}
(Carbamidomethyl)-N(HexNAc)GTYDHDVYRDEALNNR{Fuc:1; Hex:6; HexNAc:5; NeuNAc:3}

>sp|AFG99160|A/Philippines/2/1982_498:515+{Fuc:1; Hex:6; HexNAc:5}
(Carbamidomethyl)-N(HexNAc)GTYDHDVYRDEALNNR{Fuc:1; Hex:6; HexNAc:5}

>sp|AFG99160|A/Philippines/2/1982_498:515+{Fuc:1; Hex:6; HexNAc:6; NeuNAc:2}
(Carbamidomethyl)-N(HexNAc)GTYDHDVYRDEALNNR{Fuc:1; Hex:6; HexNAc:6; NeuNAc:2}

>sp|AFG99160|A/Philippines/2/1982_498:515+{Fuc:1; Hex:6; HexNAc:6}
(Carbamidomethyl)-N(HexNAc)GTYDHDVYRDEALNNR{Fuc:1; Hex:6; HexNAc:6}

>sp|AFG99160|A/Philippines/2/1982_498:515+{Fuc:1; Hex:6; HexNAc:7; NeuNAc:4}
(Carbamidomethyl)-N(HexNAc)GTYDHDVYRDEALNNR{Fuc:1; Hex:6; HexNAc:7; NeuNAc:4}

>sp|AFG99160|A/Philippines/2/1982_498:515+{Fuc:1; Hex:7; HexNAc:6; NeuNAc:1}
(Carbamidomethyl)-N(HexNAc)GTYDHDVYRDEALNNR{Fuc:1; Hex:7; HexNAc:6; NeuNAc:1}

>sp|AFG99160|A/Philippines/2/1982_498:515+{Fuc:1; Hex:7; HexNAc:6; NeuNAc:4}
(Carbamidomethyl)-N(HexNAc)GTYDHDVYRDEALNNR{Fuc:1; Hex:7; HexNAc:6; NeuNAc:4}

>sp|AFG99160|A/Philippines/2/1982_498:515+{Fuc:1; Hex:7; HexNAc:7; NeuNAc:2}
(Carbamidomethyl)-N(HexNAc)GTYDHDVYRDEALNNR{Fuc:1; Hex:7; HexNAc:7; NeuNAc:2}

>sp|AFG99160|A/Philippines/2/1982_498:515+{Fuc:1; Hex:7; HexNAc:7}
(Carbamidomethyl)-N(HexNAc)GTYDHDVYRDEALNNR{Fuc:1; Hex:7; HexNAc:7}

>sp|AFG99160|A/Philippines/2/1982_498:515+{Fuc:1; Hex:9; HexNAc:8}
(Carbamidomethyl)-N(HexNAc)GTYDHDVYRDEALNNR{Fuc:1; Hex:9; HexNAc:8}

>sp|AFG99160|A/Philippines/2/1982_498:515+{Fuc:2; Hex:3; HexNAc:3}
(Carbamidomethyl)-N(HexNAc)GTYDHDVYRDEALNNR{Fuc:2; Hex:3; HexNAc:3}

>sp|AFG99160|A/Philippines/2/1982_498:515+{Fuc:2; Hex:3; HexNAc:6; NeuNAc:1}
(Carbamidomethyl)-N(HexNAc)GTYDHDVYRDEALNNR{Fuc:2; Hex:3; HexNAc:6; NeuNAc:1}

>sp|AFG99160|A/Philippines/2/1982_498:515+{Fuc:2; Hex:3; HexNAc:6}
(Carbamidomethyl)-N(HexNAc)GTYDHDVYRDEALNNR{Fuc:2; Hex:3; HexNAc:6}

>sp|AFG99160|A/Philippines/2/1982_498:515+{Fuc:2; Hex:4; HexNAc:3}
(Carbamidomethyl)-N(HexNAc)GTYDHDVYRDEALNNR{Fuc:2; Hex:4; HexNAc:3}

>sp|AFG99160|A/Philippines/2/1982_498:515+{Fuc:2; Hex:4; HexNAc:4; NeuNAc:1}
(Carbamidomethyl)-N(HexNAc)GTYDHDVYRDEALNNR{Fuc:2; Hex:4; HexNAc:4; NeuNAc:1}

>sp|AFG99160|A/Philippines/2/1982_498:515+{Fuc:2; Hex:4; HexNAc:5}
(Carbamidomethyl)-N(HexNAc)GTYDHDVYRDEALNNR{Fuc:2; Hex:4; HexNAc:5}

>sp|AFG99160|A/Philippines/2/1982_498:515+{Fuc:2; Hex:4; HexNAc:6}
(Carbamidomethyl)-N(HexNAc)GTYDHDVYRDEALNNR{Fuc:2; Hex:4; HexNAc:6}

>sp|AFG99160|A/Philippines/2/1982_498:515+{Fuc:2; Hex:5; HexNAc:4; NeuNAc:1}
(Carbamidomethyl)-N(HexNAc)GTYDHDVYRDEALNNR{Fuc:2; Hex:5; HexNAc:4; NeuNAc:1}

>sp|AFG99160|A/Philippines/2/1982_498:515+{Fuc:2; Hex:5; HexNAc:4}
(Carbamidomethyl)-N(HexNAc)GTYDHDVYRDEALNNR{Fuc:2; Hex:5; HexNAc:4}

>sp|AFG99160|A/Philippines/2/1982_498:515+{Fuc:2; Hex:5; HexNAc:5}
(Carbamidomethyl)-N(HexNAc)GTYDHDVYRDEALNNR{Fuc:2; Hex:5; HexNAc:5}

>sp|AFG99160|A/Philippines/2/1982_498:515+{Fuc:2; Hex:5; HexNAc:6}
(Carbamidomethyl)-N(HexNAc)GTYDHDVYRDEALNNR{Fuc:2; Hex:5; HexNAc:6}

>sp|AFG99160|A/Philippines/2/1982_498:515+{Fuc:2; Hex:6; HexNAc:4}
(Carbamidomethyl)-N(HexNAc)GTYDHDVYRDEALNNR{Fuc:2; Hex:6; HexNAc:4}

>sp|AFG99160|A/Philippines/2/1982_498:515+{Fuc:2; Hex:6; HexNAc:5; NeuNAc:1}
(Carbamidomethyl)-N(HexNAc)GTYDHDVYRDEALNNR{Fuc:2; Hex:6; HexNAc:5; NeuNAc:1}

>sp|AFG99160|A/Philippines/2/1982_498:515+{Fuc:3; Hex:3; HexNAc:6}
(Carbamidomethyl)-N(HexNAc)GTYDHDVYRDEALNNR{Fuc:3; Hex:3; HexNAc:6}

>sp|AFG99160|A/Philippines/2/1982_498:515+{Fuc:3; Hex:4; HexNAc:3}
(Carbamidomethyl)-N(HexNAc)GTYDHDVYRDEALNNR{Fuc:3; Hex:4; HexNAc:3}

>sp|AFG99160|A/Philippines/2/1982_498:515+{Fuc:3; Hex:4; HexNAc:5}
(Carbamidomethyl)-N(HexNAc)GTYDHDVYRDEALNNR{Fuc:3; Hex:4; HexNAc:5}

>sp|AFG99160|A/Philippines/2/1982_498:515+{Fuc:3; Hex:5; HexNAc:3}
(Carbamidomethyl)-N(HexNAc)GTYDHDVYRDEALNNR{Fuc:3; Hex:5; HexNAc:3}

>sp|AFG99160|A/Philippines/2/1982_498:515+{Fuc:3; Hex:5; HexNAc:4}
(Carbamidomethyl)-N(HexNAc)GTYDHDVYRDEALNNR{Fuc:3; Hex:5; HexNAc:4}

>sp|AFG99160|A/Philippines/2/1982_498:515+{Fuc:3; Hex:5; HexNAc:5}
(Carbamidomethyl)-N(HexNAc)GTYDHDVYRDEALNNR{Fuc:3; Hex:5; HexNAc:5}

>sp|AFG99160|A/Philippines/2/1982_498:515+{Fuc:3; Hex:6; HexNAc:3}
(Carbamidomethyl)-N(HexNAc)GTYDHDVYRDEALNNR{Fuc:3; Hex:6; HexNAc:3}

>sp|AFG99160|A/Philippines/2/1982_498:515+{Fuc:3; Hex:6; HexNAc:4}
(Carbamidomethyl)-N(HexNAc)GTYDHDVYRDEALNNR{Fuc:3; Hex:6; HexNAc:4}

>sp|AFG99160|A/Philippines/2/1982_498:515+{Fuc:3; Hex:6; HexNAc:5}
(Carbamidomethyl)-N(HexNAc)GTYDHDVYRDEALNNR{Fuc:3; Hex:6; HexNAc:5}

>sp|AFG99160|A/Philippines/2/1982_498:515+{Fuc:4; Hex:5; HexNAc:4}
(Carbamidomethyl)-N(HexNAc)GTYDHDVYRDEALNNR{Fuc:4; Hex:5; HexNAc:4}

>sp|AFG99160|A/Philippines/2/1982_498:515+{Fuc:4; Hex:6; HexNAc:5}
(Carbamidomethyl)-N(HexNAc)GTYDHDVYRDEALNNR{Fuc:4; Hex:6; HexNAc:5}

>sp|AFG99160|A/Philippines/2/1982_498:515+{Fuc:4; Hex:6; HexNAc:6}
(Carbamidomethyl)-N(HexNAc)GTYDHDVYRDEALNNR{Fuc:4; Hex:6; HexNAc:6}

>sp|AFG99160|A/Philippines/2/1982_498:515+{Fuc:4; Hex:7; HexNAc:7}
(Carbamidomethyl)-N(HexNAc)GTYDHDVYRDEALNNR{Fuc:4; Hex:7; HexNAc:7}

>sp|AFG99160|A/Philippines/2/1982_498:515+{Fuc:4; Hex:8; HexNAc:5}
(Carbamidomethyl)-N(HexNAc)GTYDHDVYRDEALNNR{Fuc:4; Hex:8; HexNAc:5}

>sp|AFG99160|A/Philippines/2/1982_498:515+{Fuc:5; Hex:5; HexNAc:4}
(Carbamidomethyl)-N(HexNAc)GTYDHDVYRDEALNNR{Fuc:5; Hex:5; HexNAc:4}

>sp|AFG99160|A/Philippines/2/1982_498:515+{Fuc:5; Hex:7; HexNAc:6}
(Carbamidomethyl)-N(HexNAc)GTYDHDVYRDEALNNR{Fuc:5; Hex:7; HexNAc:6}

>sp|AFG99160|A/Philippines/2/1982_498:515+{Hex:11; HexNAc:2}
(Carbamidomethyl)-N(HexNAc)GTYDHDVYRDEALNNR{Hex:11; HexNAc:2}

>sp|AFG99160|A/Philippines/2/1982_498:515+{Hex:3; HexNAc:2}
(Carbamidomethyl)-N(HexNAc)GTYDHDVYRDEALNNR{Hex:3; HexNAc:2}

>sp|AFG99160|A/Philippines/2/1982_498:515+{Hex:3; HexNAc:3; GalS(NAc):1}
(Carbamidomethyl)-N(HexNAc)GTYDHDVYRDEALNNR{Hex:3; HexNAc:3; GalS(NAc):1}

>sp|AFG99160|A/Philippines/2/1982_498:515+{Hex:3; HexNAc:3}
(Carbamidomethyl)-N(HexNAc)GTYDHDVYRDEALNNR{Hex:3; HexNAc:3}

>sp|AFG99160|A/Philippines/2/1982_498:515+{Hex:3; HexNAc:5}
(Carbamidomethyl)-N(HexNAc)GTYDHDVYRDEALNNR{Hex:3; HexNAc:5}

>sp|AFG99160|A/Philippines/2/1982_498:515+{Hex:3; HexNAc:6}
(Carbamidomethyl)-N(HexNAc)GTYDHDVYRDEALNNR{Hex:3; HexNAc:6}

>sp|AFG99160|A/Philippines/2/1982_498:515+{Hex:3; HexNAc:7}
(Carbamidomethyl)-N(HexNAc)GTYDHDVYRDEALNNR{Hex:3; HexNAc:7}

>sp|AFG99160|A/Philippines/2/1982_498:515+{Hex:4; HexNAc:2}
(Carbamidomethyl)-N(HexNAc)GTYDHDVYRDEALNNR{Hex:4; HexNAc:2}

>sp|AFG99160|A/Philippines/2/1982_498:515+{Hex:4; HexNAc:3; NeuNAc:1}
(Carbamidomethyl)-N(HexNAc)GTYDHDVYRDEALNNR{Hex:4; HexNAc:3; NeuNAc:1}

>sp|AFG99160|A/Philippines/2/1982_498:515+{Hex:4; HexNAc:4; GalS(NAc):1; NeuNAc:1}
(Carbamidomethyl)-N(HexNAc)GTYDHDVYRDEALNNR{Hex:4; HexNAc:4; GalS(NAc):1; NeuNAc:1}

>sp|AFG99160|A/Philippines/2/1982_498:515+{Hex:4; HexNAc:4; NeuNAc:1}
(Carbamidomethyl)-N(HexNAc)GTYDHDVYRDEALNNR{Hex:4; HexNAc:4; NeuNAc:1}

>sp|AFG99160|A/Philippines/2/1982_498:515+{Hex:4; HexNAc:5; NeuNAc:1}
(Carbamidomethyl)-N(HexNAc)GTYDHDVYRDEALNNR{Hex:4; HexNAc:5; NeuNAc:1}

>sp|AFG99160|A/Philippines/2/1982_498:515+{Hex:4; HexNAc:6}
(Carbamidomethyl)-N(HexNAc)GTYDHDVYRDEALNNR{Hex:4; HexNAc:6}

>sp|AFG99160|A/Philippines/2/1982_498:515+{Hex:4; HexNAc:9}
(Carbamidomethyl)-N(HexNAc)GTYDHDVYRDEALNNR{Hex:4; HexNAc:9}

>sp|AFG99160|A/Philippines/2/1982_498:515+{Hex:5; HexNAc:3}
(Carbamidomethyl)-N(HexNAc)GTYDHDVYRDEALNNR{Hex:5; HexNAc:3}

>sp|AFG99160|A/Philippines/2/1982_498:515+{Hex:5; HexNAc:4}
(Carbamidomethyl)-N(HexNAc)GTYDHDVYRDEALNNR{Hex:5; HexNAc:4}

>sp|AFG99160|A/Philippines/2/1982_498:515+{Hex:5; HexNAc:5; NeuNAc:1}
(Carbamidomethyl)-N(HexNAc)GTYDHDVYRDEALNNR{Hex:5; HexNAc:5; NeuNAc:1}

>sp|AFG99160|A/Philippines/2/1982_498:515+{Hex:5; HexNAc:6}
(Carbamidomethyl)-N(HexNAc)GTYDHDVYRDEALNNR{Hex:5; HexNAc:6}

>sp|AFG99160|A/Philippines/2/1982_498:515+{Hex:6; HexNAc:3}
(Carbamidomethyl)-N(HexNAc)GTYDHDVYRDEALNNR{Hex:6; HexNAc:3}

>sp|AFG99160|A/Philippines/2/1982_498:515+{Hex:6; HexNAc:4}
(Carbamidomethyl)-N(HexNAc)GTYDHDVYRDEALNNR{Hex:6; HexNAc:4}

>sp|AFG99160|A/Philippines/2/1982_498:515+{Hex:6; HexNAc:5; NeuNAc:2}
(Carbamidomethyl)-N(HexNAc)GTYDHDVYRDEALNNR{Hex:6; HexNAc:5; NeuNAc:2}

>sp|AFG99160|A/Philippines/2/1982_498:515+{Hex:6; HexNAc:6}
(Carbamidomethyl)-N(HexNAc)GTYDHDVYRDEALNNR{Hex:6; HexNAc:6}

>sp|AFG99160|A/Philippines/2/1982_498:515+{Hex:7; HexNAc:2}
(Carbamidomethyl)-N(HexNAc)GTYDHDVYRDEALNNR{Hex:7; HexNAc:2}

>sp|AFG99160|A/Philippines/2/1982_498:515+{Hex:7; HexNAc:6}
(Carbamidomethyl)-N(HexNAc)GTYDHDVYRDEALNNR{Hex:7; HexNAc:6}

>sp|AFG99160|A/Philippines/2/1982_498:515+{Hex:7; HexNAc:8}
(Carbamidomethyl)-N(HexNAc)GTYDHDVYRDEALNNR{Hex:7; HexNAc:8}

>sp|AFG99160|A/Philippines/2/1982_498:515+{Xyl:1; Hex:3; HexNAc:2}
(Carbamidomethyl)-N(HexNAc)GTYDHDVYRDEALNNR{Xyl:1; Hex:3; HexNAc:2}

>sp|AFG99160|A/Philippines/2/1982_498:508+{Fuc:1; Hex:3; HexNAc:3; GalS(NAc):1}
(Carbamidomethyl)-N(HexNAc)GTYDHDVYR{Fuc:1; Hex:3; HexNAc:3; GalS(NAc):1}

>sp|AFG99160|A/Philippines/2/1982_498:508+{Fuc:1; Hex:3; HexNAc:3}
(Carbamidomethyl)-N(HexNAc)GTYDHDVYR{Fuc:1; Hex:3; HexNAc:3}

>sp|AFG99160|A/Philippines/2/1982_498:508+{Fuc:1; Hex:3; HexNAc:6}
(Carbamidomethyl)-N(HexNAc)GTYDHDVYR{Fuc:1; Hex:3; HexNAc:6}

>sp|AFG99160|A/Philippines/2/1982_498:508+{Fuc:1; Hex:4; HexNAc:3}
(Carbamidomethyl)-N(HexNAc)GTYDHDVYR{Fuc:1; Hex:4; HexNAc:3}

>sp|AFG99160|A/Philippines/2/1982_498:508+{Fuc:1; Hex:4; HexNAc:4; GalS:1; NeuNAc:1}
(Carbamidomethyl)-N(HexNAc)GTYDHDVYR{Fuc:1; Hex:4; HexNAc:4; GalS:1; NeuNAc:1}

>sp|AFG99160|A/Philippines/2/1982_498:508+{Fuc:1; Hex:4; HexNAc:5}
(Carbamidomethyl)-N(HexNAc)GTYDHDVYR{Fuc:1; Hex:4; HexNAc:5}

>sp|AFG99160|A/Philippines/2/1982_498:508+{Fuc:1; Hex:4; HexNAc:9}
(Carbamidomethyl)-N(HexNAc)GTYDHDVYR{Fuc:1; Hex:4; HexNAc:9}

>sp|AFG99160|A/Philippines/2/1982_498:508+{Fuc:1; Hex:5; HexNAc:3; GalS(NAc):1}
(Carbamidomethyl)-N(HexNAc)GTYDHDVYR{Fuc:1; Hex:5; HexNAc:3; GalS(NAc):1}

>sp|AFG99160|A/Philippines/2/1982_498:508+{Fuc:1; Hex:5; HexNAc:4; NeuNAc:2}
(Carbamidomethyl)-N(HexNAc)GTYDHDVYR{Fuc:1; Hex:5; HexNAc:4; NeuNAc:2}

>sp|AFG99160|A/Philippines/2/1982_498:508+{Fuc:1; Hex:5; HexNAc:4; NeuNGc:2}
(Carbamidomethyl)-N(HexNAc)GTYDHDVYR{Fuc:1; Hex:5; HexNAc:4; NeuNGc:2}

>sp|AFG99160|A/Philippines/2/1982_498:508+{Fuc:1; Hex:5; HexNAc:4}
(Carbamidomethyl)-N(HexNAc)GTYDHDVYR{Fuc:1; Hex:5; HexNAc:4}

>sp|AFG99160|A/Philippines/2/1982_498:508+{Fuc:1; Hex:5; HexNAc:5; NeuNAc:1}
(Carbamidomethyl)-N(HexNAc)GTYDHDVYR{Fuc:1; Hex:5; HexNAc:5; NeuNAc:1}

>sp|AFG99160|A/Philippines/2/1982_498:508+{Fuc:1; Hex:5; HexNAc:5}
(Carbamidomethyl)-N(HexNAc)GTYDHDVYR{Fuc:1; Hex:5; HexNAc:5}

>sp|AFG99160|A/Philippines/2/1982_498:508+{Fuc:1; Hex:5; HexNAc:6; NeuNAc:3}
(Carbamidomethyl)-N(HexNAc)GTYDHDVYR{Fuc:1; Hex:5; HexNAc:6; NeuNAc:3}

>sp|AFG99160|A/Philippines/2/1982_498:508+{Fuc:1; Hex:5; HexNAc:6}
(Carbamidomethyl)-N(HexNAc)GTYDHDVYR{Fuc:1; Hex:5; HexNAc:6}

>sp|AFG99160|A/Philippines/2/1982_498:508+{Fuc:1; Hex:6; HexNAc:2}
(Carbamidomethyl)-N(HexNAc)GTYDHDVYR{Fuc:1; Hex:6; HexNAc:2}

>sp|AFG99160|A/Philippines/2/1982_498:508+{Fuc:1; Hex:6; HexNAc:4; NeuNAc:1}
(Carbamidomethyl)-N(HexNAc)GTYDHDVYR{Fuc:1; Hex:6; HexNAc:4; NeuNAc:1}

>sp|AFG99160|A/Philippines/2/1982_498:508+{Fuc:1; Hex:6; HexNAc:6; NeuNAc:3}
(Carbamidomethyl)-N(HexNAc)GTYDHDVYR{Fuc:1; Hex:6; HexNAc:6; NeuNAc:3}

>sp|AFG99160|A/Philippines/2/1982_498:508+{Fuc:1; Hex:7; HexNAc:10; NeuNAc:4}
(Carbamidomethyl)-N(HexNAc)GTYDHDVYR{Fuc:1; Hex:7; HexNAc:10; NeuNAc:4}

>sp|AFG99160|A/Philippines/2/1982_498:508+{Fuc:1; Hex:7; HexNAc:7; NeuNAc:4}
(Carbamidomethyl)-N(HexNAc)GTYDHDVYR{Fuc:1; Hex:7; HexNAc:7; NeuNAc:4}

>sp|AFG99160|A/Philippines/2/1982_498:508+{Fuc:1; Hex:7; HexNAc:9; NeuNAc:4}
(Carbamidomethyl)-N(HexNAc)GTYDHDVYR{Fuc:1; Hex:7; HexNAc:9; NeuNAc:4}

>sp|AFG99160|A/Philippines/2/1982_498:508+{Fuc:2; Hex:3; HexNAc:3}
(Carbamidomethyl)-N(HexNAc)GTYDHDVYR{Fuc:2; Hex:3; HexNAc:3}

>sp|AFG99160|A/Philippines/2/1982_498:508+{Fuc:2; Hex:3; HexNAc:6; NeuNAc:1}
(Carbamidomethyl)-N(HexNAc)GTYDHDVYR{Fuc:2; Hex:3; HexNAc:6; NeuNAc:1}

>sp|AFG99160|A/Philippines/2/1982_498:508+{Fuc:2; Hex:4; HexNAc:3}
(Carbamidomethyl)-N(HexNAc)GTYDHDVYR{Fuc:2; Hex:4; HexNAc:3}

>sp|AFG99160|A/Philippines/2/1982_498:508+{Fuc:2; Hex:4; HexNAc:4}
(Carbamidomethyl)-N(HexNAc)GTYDHDVYR{Fuc:2; Hex:4; HexNAc:4}

>sp|AFG99160|A/Philippines/2/1982_498:508+{Fuc:2; Hex:5; HexNAc:3}
(Carbamidomethyl)-N(HexNAc)GTYDHDVYR{Fuc:2; Hex:5; HexNAc:3}

>sp|AFG99160|A/Philippines/2/1982_498:508+{Fuc:2; Hex:5; HexNAc:4}
(Carbamidomethyl)-N(HexNAc)GTYDHDVYR{Fuc:2; Hex:5; HexNAc:4}

>sp|AFG99160|A/Philippines/2/1982_498:508+{Fuc:2; Hex:5; HexNAc:5}
(Carbamidomethyl)-N(HexNAc)GTYDHDVYR{Fuc:2; Hex:5; HexNAc:5}

>sp|AFG99160|A/Philippines/2/1982_498:508+{Fuc:3; Hex:4; HexNAc:5}
(Carbamidomethyl)-N(HexNAc)GTYDHDVYR{Fuc:3; Hex:4; HexNAc:5}

>sp|AFG99160|A/Philippines/2/1982_498:508+{Fuc:3; Hex:5; HexNAc:3}
(Carbamidomethyl)-N(HexNAc)GTYDHDVYR{Fuc:3; Hex:5; HexNAc:3}

>sp|AFG99160|A/Philippines/2/1982_498:508+{Fuc:3; Hex:6; HexNAc:5; NeuNAc:1}
(Carbamidomethyl)-N(HexNAc)GTYDHDVYR{Fuc:3; Hex:6; HexNAc:5; NeuNAc:1}

>sp|AFG99160|A/Philippines/2/1982_498:508+{Fuc:6; Hex:15; HexNAc:14; NeuNAc:2}
(Carbamidomethyl)-N(HexNAc)GTYDHDVYR{Fuc:6; Hex:15; HexNAc:14; NeuNAc:2}

>sp|AFG99160|A/Philippines/2/1982_498:508+{Hex:10; HexNAc:2}
(Carbamidomethyl)-N(HexNAc)GTYDHDVYR{Hex:10; HexNAc:2}

>sp|AFG99160|A/Philippines/2/1982_498:508+{Hex:3; HexNAc:4; NeuNAc:2}
(Carbamidomethyl)-N(HexNAc)GTYDHDVYR{Hex:3; HexNAc:4; NeuNAc:2}

>sp|AFG99160|A/Philippines/2/1982_498:508+{Hex:3; HexNAc:4}
(Carbamidomethyl)-N(HexNAc)GTYDHDVYR{Hex:3; HexNAc:4}

>sp|AFG99160|A/Philippines/2/1982_498:508+{Hex:4; HexNAc:4; GalS(NAc):1; NeuNAc:1}
(Carbamidomethyl)-N(HexNAc)GTYDHDVYR{Hex:4; HexNAc:4; GalS(NAc):1; NeuNAc:1}

>sp|AFG99160|A/Philippines/2/1982_498:508+{Hex:4; HexNAc:4; GalS(NAc):1}
(Carbamidomethyl)-N(HexNAc)GTYDHDVYR{Hex:4; HexNAc:4; GalS(NAc):1}

>sp|AFG99160|A/Philippines/2/1982_498:508+{Hex:4; HexNAc:4}
(Carbamidomethyl)-N(HexNAc)GTYDHDVYR{Hex:4; HexNAc:4}

>sp|AFG99160|A/Philippines/2/1982_498:508+{Hex:4; HexNAc:6}
(Carbamidomethyl)-N(HexNAc)GTYDHDVYR{Hex:4; HexNAc:6}

>sp|AFG99160|A/Philippines/2/1982_498:508+{Hex:4; HexNAc:7}
(Carbamidomethyl)-N(HexNAc)GTYDHDVYR{Hex:4; HexNAc:7}

>sp|AFG99160|A/Philippines/2/1982_498:508+{Hex:5; HexNAc:3}
(Carbamidomethyl)-N(HexNAc)GTYDHDVYR{Hex:5; HexNAc:3}

>sp|AFG99160|A/Philippines/2/1982_498:508+{Hex:5; HexNAc:4; NeuNAc:2}
(Carbamidomethyl)-N(HexNAc)GTYDHDVYR{Hex:5; HexNAc:4; NeuNAc:2}

>sp|AFG99160|A/Philippines/2/1982_498:508+{Hex:5; HexNAc:4}
(Carbamidomethyl)-N(HexNAc)GTYDHDVYR{Hex:5; HexNAc:4}

>sp|AFG99160|A/Philippines/2/1982_498:508+{Hex:5; HexNAc:5; GalS:1; NeuNAc:1}
(Carbamidomethyl)-N(HexNAc)GTYDHDVYR{Hex:5; HexNAc:5; GalS:1; NeuNAc:1}

>sp|AFG99160|A/Philippines/2/1982_498:508+{Hex:5; HexNAc:5; NeuNAc:2}
(Carbamidomethyl)-N(HexNAc)GTYDHDVYR{Hex:5; HexNAc:5; NeuNAc:2}

>sp|AFG99160|A/Philippines/2/1982_498:508+{Hex:5; HexNAc:5}
(Carbamidomethyl)-N(HexNAc)GTYDHDVYR{Hex:5; HexNAc:5}

>sp|AFG99160|A/Philippines/2/1982_498:508+{Hex:6; HexNAc:2}
(Carbamidomethyl)-N(HexNAc)GTYDHDVYR{Hex:6; HexNAc:2}

>sp|AFG99160|A/Philippines/2/1982_498:508+{Hex:6; HexNAc:4}
(Carbamidomethyl)-N(HexNAc)GTYDHDVYR{Hex:6; HexNAc:4}

>sp|AFG99160|A/Philippines/2/1982_498:508+{Hex:6; HexNAc:6}
(Carbamidomethyl)-N(HexNAc)GTYDHDVYR{Hex:6; HexNAc:6}

>sp|AFG99160|A/Philippines/2/1982_498:508+{Hex:7; HexNAc:2}
(Carbamidomethyl)-N(HexNAc)GTYDHDVYR{Hex:7; HexNAc:2}

>sp|AFG99160|A/Philippines/2/1982_498:508+{Hex:8; HexNAc:2}
(Carbamidomethyl)-N(HexNAc)GTYDHDVYR{Hex:8; HexNAc:2}

>sp|AFG99160|A/Philippines/2/1982_285:315+{Fuc:1; Hex:10; HexNAc:9}
(Carbamidomethyl)-SDAPIGTC(Carbamidomethyl)SSEC(Carbamidomethyl)ITPN(HexNAc)GSIPN(Deamidation)DKPFQN(Deamidation)VNK{Fuc:1; Hex:10; HexNAc:9}

>sp|AFG99160|A/Philippines/2/1982_285:315+{Fuc:1; Hex:3; HexNAc:3; GalS(NAc):1}
(Carbamidomethyl)-SDAPIGTC(Carbamidomethyl)SSEC(Carbamidomethyl)ITPN(HexNAc)GSIPN(Deamidation)DKPFQN(Deamidation)VNK{Fuc:1; Hex:3; HexNAc:3; GalS(NAc):1}

>sp|AFG99160|A/Philippines/2/1982_285:315+{Fuc:1; Hex:3; HexNAc:4; GalS:1; GalS(NAc):1}
(Carbamidomethyl)-SDAPIGTC(Carbamidomethyl)SSEC(Carbamidomethyl)ITPN(HexNAc)GSIPN(Deamidation)DKPFQN(Deamidation)VNK{Fuc:1; Hex:3; HexNAc:4; GalS:1; GalS(NAc):1}

>sp|AFG99160|A/Philippines/2/1982_285:315+{Fuc:1; Hex:3; HexNAc:4; NeuNAc:1}
(Carbamidomethyl)-SDAPIGTC(Carbamidomethyl)SSEC(Carbamidomethyl)ITPN(HexNAc)GSIPN(Deamidation)DKPFQN(Deamidation)VNK{Fuc:1; Hex:3; HexNAc:4; NeuNAc:1}

>sp|AFG99160|A/Philippines/2/1982_285:315+{Fuc:1; Hex:3; HexNAc:4}
(Carbamidomethyl)-SDAPIGTC(Carbamidomethyl)SSEC(Carbamidomethyl)ITPN(HexNAc)GSIPN(Deamidation)DKPFQN(Deamidation)VNK{Fuc:1; Hex:3; HexNAc:4}

>sp|AFG99160|A/Philippines/2/1982_285:315+{Fuc:1; Hex:3; HexNAc:5}
(Carbamidomethyl)-SDAPIGTC(Carbamidomethyl)SSEC(Carbamidomethyl)ITPN(HexNAc)GSIPN(Deamidation)DKPFQN(Deamidation)VNK{Fuc:1; Hex:3; HexNAc:5}

>sp|AFG99160|A/Philippines/2/1982_285:315+{Fuc:1; Hex:3; HexNAc:6}
(Carbamidomethyl)-SDAPIGTC(Carbamidomethyl)SSEC(Carbamidomethyl)ITPN(HexNAc)GSIPN(Deamidation)DKPFQN(Deamidation)VNK{Fuc:1; Hex:3; HexNAc:6}

>sp|AFG99160|A/Philippines/2/1982_285:315+{Fuc:1; Hex:3; HexNAc:7}
(Carbamidomethyl)-SDAPIGTC(Carbamidomethyl)SSEC(Carbamidomethyl)ITPN(HexNAc)GSIPN(Deamidation)DKPFQN(Deamidation)VNK{Fuc:1; Hex:3; HexNAc:7}

>sp|AFG99160|A/Philippines/2/1982_285:315+{Fuc:1; Hex:4; HexNAc:3; NeuNAc:1}
(Carbamidomethyl)-SDAPIGTC(Carbamidomethyl)SSEC(Carbamidomethyl)ITPN(HexNAc)GSIPN(Deamidation)DKPFQN(Deamidation)VNK{Fuc:1; Hex:4; HexNAc:3; NeuNAc:1}

>sp|AFG99160|A/Philippines/2/1982_285:315+{Fuc:1; Hex:4; HexNAc:3}
(Carbamidomethyl)-SDAPIGTC(Carbamidomethyl)SSEC(Carbamidomethyl)ITPN(HexNAc)GSIPN(Deamidation)DKPFQN(Deamidation)VNK{Fuc:1; Hex:4; HexNAc:3}

>sp|AFG99160|A/Philippines/2/1982_285:315+{Fuc:1; Hex:4; HexNAc:4; GalS(NAc):1}
(Carbamidomethyl)-SDAPIGTC(Carbamidomethyl)SSEC(Carbamidomethyl)ITPN(HexNAc)GSIPN(Deamidation)DKPFQN(Deamidation)VNK{Fuc:1; Hex:4; HexNAc:4; GalS(NAc):1}

>sp|AFG99160|A/Philippines/2/1982_285:315+{Fuc:1; Hex:4; HexNAc:4}
(Carbamidomethyl)-SDAPIGTC(Carbamidomethyl)SSEC(Carbamidomethyl)ITPN(HexNAc)GSIPN(Deamidation)DKPFQN(Deamidation)VNK{Fuc:1; Hex:4; HexNAc:4}

>sp|AFG99160|A/Philippines/2/1982_285:315+{Fuc:1; Hex:4; HexNAc:5; NeuNAc:1}
(Carbamidomethyl)-SDAPIGTC(Carbamidomethyl)SSEC(Carbamidomethyl)ITPN(HexNAc)GSIPN(Deamidation)DKPFQN(Deamidation)VNK{Fuc:1; Hex:4; HexNAc:5; NeuNAc:1}

>sp|AFG99160|A/Philippines/2/1982_285:315+{Fuc:1; Hex:4; HexNAc:5; NeuNAc:2}
(Carbamidomethyl)-SDAPIGTC(Carbamidomethyl)SSEC(Carbamidomethyl)ITPN(HexNAc)GSIPN(Deamidation)DKPFQN(Deamidation)VNK{Fuc:1; Hex:4; HexNAc:5; NeuNAc:2}

>sp|AFG99160|A/Philippines/2/1982_285:315+{Fuc:1; Hex:4; HexNAc:5}
(Carbamidomethyl)-SDAPIGTC(Carbamidomethyl)SSEC(Carbamidomethyl)ITPN(HexNAc)GSIPN(Deamidation)DKPFQN(Deamidation)VNK{Fuc:1; Hex:4; HexNAc:5}

>sp|AFG99160|A/Philippines/2/1982_285:315+{Fuc:1; Hex:4; HexNAc:6}
(Carbamidomethyl)-SDAPIGTC(Carbamidomethyl)SSEC(Carbamidomethyl)ITPN(HexNAc)GSIPN(Deamidation)DKPFQN(Deamidation)VNK{Fuc:1; Hex:4; HexNAc:6}

>sp|AFG99160|A/Philippines/2/1982_285:315+{Fuc:1; Hex:5; HexNAc:2}
(Carbamidomethyl)-SDAPIGTC(Carbamidomethyl)SSEC(Carbamidomethyl)ITPN(HexNAc)GSIPN(Deamidation)DKPFQN(Deamidation)VNK{Fuc:1; Hex:5; HexNAc:2}

>sp|AFG99160|A/Philippines/2/1982_285:315+{Fuc:1; Hex:5; HexNAc:3; GalS(NAc):1}
(Carbamidomethyl)-SDAPIGTC(Carbamidomethyl)SSEC(Carbamidomethyl)ITPN(HexNAc)GSIPN(Deamidation)DKPFQN(Deamidation)VNK{Fuc:1; Hex:5; HexNAc:3; GalS(NAc):1}

>sp|AFG99160|A/Philippines/2/1982_285:315+{Fuc:1; Hex:5; HexNAc:3}
(Carbamidomethyl)-SDAPIGTC(Carbamidomethyl)SSEC(Carbamidomethyl)ITPN(HexNAc)GSIPN(Deamidation)DKPFQN(Deamidation)VNK{Fuc:1; Hex:5; HexNAc:3}

>sp|AFG99160|A/Philippines/2/1982_285:315+{Fuc:1; Hex:5; HexNAc:4; NeuNAc:1; NeuNGc:1}
(Carbamidomethyl)-SDAPIGTC(Carbamidomethyl)SSEC(Carbamidomethyl)ITPN(HexNAc)GSIPN(Deamidation)DKPFQN(Deamidation)VNK{Fuc:1; Hex:5; HexNAc:4; NeuNAc:1; NeuNGc:1}

>sp|AFG99160|A/Philippines/2/1982_285:315+{Fuc:1; Hex:5; HexNAc:5; NeuNAc:1}
(Carbamidomethyl)-SDAPIGTC(Carbamidomethyl)SSEC(Carbamidomethyl)ITPN(HexNAc)GSIPN(Deamidation)DKPFQN(Deamidation)VNK{Fuc:1; Hex:5; HexNAc:5; NeuNAc:1}

>sp|AFG99160|A/Philippines/2/1982_285:315+{Fuc:1; Hex:5; HexNAc:5}
(Carbamidomethyl)-SDAPIGTC(Carbamidomethyl)SSEC(Carbamidomethyl)ITPN(HexNAc)GSIPN(Deamidation)DKPFQN(Deamidation)VNK{Fuc:1; Hex:5; HexNAc:5}

>sp|AFG99160|A/Philippines/2/1982_285:315+{Fuc:1; Hex:5; HexNAc:6}
(Carbamidomethyl)-SDAPIGTC(Carbamidomethyl)SSEC(Carbamidomethyl)ITPN(HexNAc)GSIPN(Deamidation)DKPFQN(Deamidation)VNK{Fuc:1; Hex:5; HexNAc:6}

>sp|AFG99160|A/Philippines/2/1982_285:315+{Fuc:1; Hex:5; HexNAc:8}
(Carbamidomethyl)-SDAPIGTC(Carbamidomethyl)SSEC(Carbamidomethyl)ITPN(HexNAc)GSIPN(Deamidation)DKPFQN(Deamidation)VNK{Fuc:1; Hex:5; HexNAc:8}

>sp|AFG99160|A/Philippines/2/1982_285:315+{Fuc:1; Hex:6; HexNAc:2}
(Carbamidomethyl)-SDAPIGTC(Carbamidomethyl)SSEC(Carbamidomethyl)ITPN(HexNAc)GSIPN(Deamidation)DKPFQN(Deamidation)VNK{Fuc:1; Hex:6; HexNAc:2}

>sp|AFG99160|A/Philippines/2/1982_285:315+{Fuc:1; Hex:6; HexNAc:3; NeuNAc:1}
(Carbamidomethyl)-SDAPIGTC(Carbamidomethyl)SSEC(Carbamidomethyl)ITPN(HexNAc)GSIPN(Deamidation)DKPFQN(Deamidation)VNK{Fuc:1; Hex:6; HexNAc:3; NeuNAc:1}

>sp|AFG99160|A/Philippines/2/1982_285:315+{Fuc:1; Hex:6; HexNAc:3}
(Carbamidomethyl)-SDAPIGTC(Carbamidomethyl)SSEC(Carbamidomethyl)ITPN(HexNAc)GSIPN(Deamidation)DKPFQN(Deamidation)VNK{Fuc:1; Hex:6; HexNAc:3}

>sp|AFG99160|A/Philippines/2/1982_285:315+{Fuc:1; Hex:6; HexNAc:4; NeuNAc:1}
(Carbamidomethyl)-SDAPIGTC(Carbamidomethyl)SSEC(Carbamidomethyl)ITPN(HexNAc)GSIPN(Deamidation)DKPFQN(Deamidation)VNK{Fuc:1; Hex:6; HexNAc:4; NeuNAc:1}

>sp|AFG99160|A/Philippines/2/1982_285:315+{Fuc:1; Hex:6; HexNAc:5; NeuNAc:1}
(Carbamidomethyl)-SDAPIGTC(Carbamidomethyl)SSEC(Carbamidomethyl)ITPN(HexNAc)GSIPN(Deamidation)DKPFQN(Deamidation)VNK{Fuc:1; Hex:6; HexNAc:5; NeuNAc:1}

>sp|AFG99160|A/Philippines/2/1982_285:315+{Fuc:1; Hex:6; HexNAc:5; NeuNAc:2}
(Carbamidomethyl)-SDAPIGTC(Carbamidomethyl)SSEC(Carbamidomethyl)ITPN(HexNAc)GSIPN(Deamidation)DKPFQN(Deamidation)VNK{Fuc:1; Hex:6; HexNAc:5; NeuNAc:2}

>sp|AFG99160|A/Philippines/2/1982_285:315+{Fuc:1; Hex:6; HexNAc:6; NeuNAc:2}
(Carbamidomethyl)-SDAPIGTC(Carbamidomethyl)SSEC(Carbamidomethyl)ITPN(HexNAc)GSIPN(Deamidation)DKPFQN(Deamidation)VNK{Fuc:1; Hex:6; HexNAc:6; NeuNAc:2}

>sp|AFG99160|A/Philippines/2/1982_285:315+{Fuc:1; Hex:7; HexNAc:10; NeuNAc:4}
(Carbamidomethyl)-SDAPIGTC(Carbamidomethyl)SSEC(Carbamidomethyl)ITPN(HexNAc)GSIPN(Deamidation)DKPFQN(Deamidation)VNK{Fuc:1; Hex:7; HexNAc:10; NeuNAc:4}

>sp|AFG99160|A/Philippines/2/1982_285:315+{Fuc:1; Hex:7; HexNAc:2}
(Carbamidomethyl)-SDAPIGTC(Carbamidomethyl)SSEC(Carbamidomethyl)ITPN(HexNAc)GSIPN(Deamidation)DKPFQN(Deamidation)VNK{Fuc:1; Hex:7; HexNAc:2}

>sp|AFG99160|A/Philippines/2/1982_285:315+{Fuc:1; Hex:7; HexNAc:6; NeuNGc:4}
(Carbamidomethyl)-SDAPIGTC(Carbamidomethyl)SSEC(Carbamidomethyl)ITPN(HexNAc)GSIPN(Deamidation)DKPFQN(Deamidation)VNK{Fuc:1; Hex:7; HexNAc:6; NeuNGc:4}

>sp|AFG99160|A/Philippines/2/1982_285:315+{Fuc:1; Hex:7; HexNAc:7; NeuNAc:2}
(Carbamidomethyl)-SDAPIGTC(Carbamidomethyl)SSEC(Carbamidomethyl)ITPN(HexNAc)GSIPN(Deamidation)DKPFQN(Deamidation)VNK{Fuc:1; Hex:7; HexNAc:7; NeuNAc:2}

>sp|AFG99160|A/Philippines/2/1982_285:315+{Fuc:1; Hex:7; HexNAc:7}
(Carbamidomethyl)-SDAPIGTC(Carbamidomethyl)SSEC(Carbamidomethyl)ITPN(HexNAc)GSIPN(Deamidation)DKPFQN(Deamidation)VNK{Fuc:1; Hex:7; HexNAc:7}

>sp|AFG99160|A/Philippines/2/1982_285:315+{Fuc:1; Hex:8; HexNAc:7; NeuNAc:4}
(Carbamidomethyl)-SDAPIGTC(Carbamidomethyl)SSEC(Carbamidomethyl)ITPN(HexNAc)GSIPN(Deamidation)DKPFQN(Deamidation)VNK{Fuc:1; Hex:8; HexNAc:7; NeuNAc:4}

>sp|AFG99160|A/Philippines/2/1982_285:315+{Fuc:1; Hex:8; HexNAc:7}
(Carbamidomethyl)-SDAPIGTC(Carbamidomethyl)SSEC(Carbamidomethyl)ITPN(HexNAc)GSIPN(Deamidation)DKPFQN(Deamidation)VNK{Fuc:1; Hex:8; HexNAc:7}

>sp|AFG99160|A/Philippines/2/1982_285:315+{Fuc:1; Hex:9; HexNAc:6; NeuNAc:2}
(Carbamidomethyl)-SDAPIGTC(Carbamidomethyl)SSEC(Carbamidomethyl)ITPN(HexNAc)GSIPN(Deamidation)DKPFQN(Deamidation)VNK{Fuc:1; Hex:9; HexNAc:6; NeuNAc:2}

>sp|AFG99160|A/Philippines/2/1982_285:315+{Fuc:2; Hex:3; HexNAc:3}
(Carbamidomethyl)-SDAPIGTC(Carbamidomethyl)SSEC(Carbamidomethyl)ITPN(HexNAc)GSIPN(Deamidation)DKPFQN(Deamidation)VNK{Fuc:2; Hex:3; HexNAc:3}

>sp|AFG99160|A/Philippines/2/1982_285:315+{Fuc:2; Hex:4; HexNAc:3}
(Carbamidomethyl)-SDAPIGTC(Carbamidomethyl)SSEC(Carbamidomethyl)ITPN(HexNAc)GSIPN(Deamidation)DKPFQN(Deamidation)VNK{Fuc:2; Hex:4; HexNAc:3}

>sp|AFG99160|A/Philippines/2/1982_285:315+{Fuc:2; Hex:4; HexNAc:5; NeuNAc:1}
(Carbamidomethyl)-SDAPIGTC(Carbamidomethyl)SSEC(Carbamidomethyl)ITPN(HexNAc)GSIPN(Deamidation)DKPFQN(Deamidation)VNK{Fuc:2; Hex:4; HexNAc:5; NeuNAc:1}

>sp|AFG99160|A/Philippines/2/1982_285:315+{Fuc:2; Hex:5; HexNAc:3}
(Carbamidomethyl)-SDAPIGTC(Carbamidomethyl)SSEC(Carbamidomethyl)ITPN(HexNAc)GSIPN(Deamidation)DKPFQN(Deamidation)VNK{Fuc:2; Hex:5; HexNAc:3}

>sp|AFG99160|A/Philippines/2/1982_285:315+{Fuc:2; Hex:5; HexNAc:4; NeuNAc:1}
(Carbamidomethyl)-SDAPIGTC(Carbamidomethyl)SSEC(Carbamidomethyl)ITPN(HexNAc)GSIPN(Deamidation)DKPFQN(Deamidation)VNK{Fuc:2; Hex:5; HexNAc:4; NeuNAc:1}

>sp|AFG99160|A/Philippines/2/1982_285:315+{Fuc:2; Hex:5; HexNAc:4}
(Carbamidomethyl)-SDAPIGTC(Carbamidomethyl)SSEC(Carbamidomethyl)ITPN(HexNAc)GSIPN(Deamidation)DKPFQN(Deamidation)VNK{Fuc:2; Hex:5; HexNAc:4}

>sp|AFG99160|A/Philippines/2/1982_285:315+{Fuc:2; Hex:5; HexNAc:5}
(Carbamidomethyl)-SDAPIGTC(Carbamidomethyl)SSEC(Carbamidomethyl)ITPN(HexNAc)GSIPN(Deamidation)DKPFQN(Deamidation)VNK{Fuc:2; Hex:5; HexNAc:5}

>sp|AFG99160|A/Philippines/2/1982_285:315+{Fuc:2; Hex:7; HexNAc:6}
(Carbamidomethyl)-SDAPIGTC(Carbamidomethyl)SSEC(Carbamidomethyl)ITPN(HexNAc)GSIPN(Deamidation)DKPFQN(Deamidation)VNK{Fuc:2; Hex:7; HexNAc:6}

>sp|AFG99160|A/Philippines/2/1982_285:315+{Fuc:3; Hex:3; HexNAc:6}
(Carbamidomethyl)-SDAPIGTC(Carbamidomethyl)SSEC(Carbamidomethyl)ITPN(HexNAc)GSIPN(Deamidation)DKPFQN(Deamidation)VNK{Fuc:3; Hex:3; HexNAc:6}

>sp|AFG99160|A/Philippines/2/1982_285:315+{Fuc:3; Hex:4; HexNAc:3}
(Carbamidomethyl)-SDAPIGTC(Carbamidomethyl)SSEC(Carbamidomethyl)ITPN(HexNAc)GSIPN(Deamidation)DKPFQN(Deamidation)VNK{Fuc:3; Hex:4; HexNAc:3}

>sp|AFG99160|A/Philippines/2/1982_285:315+{Fuc:3; Hex:5; HexNAc:4}
(Carbamidomethyl)-SDAPIGTC(Carbamidomethyl)SSEC(Carbamidomethyl)ITPN(HexNAc)GSIPN(Deamidation)DKPFQN(Deamidation)VNK{Fuc:3; Hex:5; HexNAc:4}

>sp|AFG99160|A/Philippines/2/1982_285:315+{Fuc:3; Hex:5; HexNAc:5}
(Carbamidomethyl)-SDAPIGTC(Carbamidomethyl)SSEC(Carbamidomethyl)ITPN(HexNAc)GSIPN(Deamidation)DKPFQN(Deamidation)VNK{Fuc:3; Hex:5; HexNAc:5}

>sp|AFG99160|A/Philippines/2/1982_285:315+{Fuc:3; Hex:6; HexNAc:3}
(Carbamidomethyl)-SDAPIGTC(Carbamidomethyl)SSEC(Carbamidomethyl)ITPN(HexNAc)GSIPN(Deamidation)DKPFQN(Deamidation)VNK{Fuc:3; Hex:6; HexNAc:3}

>sp|AFG99160|A/Philippines/2/1982_285:315+{Fuc:3; Hex:6; HexNAc:4}
(Carbamidomethyl)-SDAPIGTC(Carbamidomethyl)SSEC(Carbamidomethyl)ITPN(HexNAc)GSIPN(Deamidation)DKPFQN(Deamidation)VNK{Fuc:3; Hex:6; HexNAc:4}

>sp|AFG99160|A/Philippines/2/1982_285:315+{Fuc:3; Hex:6; HexNAc:5; NeuNAc:1}
(Carbamidomethyl)-SDAPIGTC(Carbamidomethyl)SSEC(Carbamidomethyl)ITPN(HexNAc)GSIPN(Deamidation)DKPFQN(Deamidation)VNK{Fuc:3; Hex:6; HexNAc:5; NeuNAc:1}

>sp|AFG99160|A/Philippines/2/1982_285:315+{Fuc:4; Hex:6; HexNAc:6}
(Carbamidomethyl)-SDAPIGTC(Carbamidomethyl)SSEC(Carbamidomethyl)ITPN(HexNAc)GSIPN(Deamidation)DKPFQN(Deamidation)VNK{Fuc:4; Hex:6; HexNAc:6}

>sp|AFG99160|A/Philippines/2/1982_285:315+{Fuc:4; Hex:7; HexNAc:6; NeuNAc:1}
(Carbamidomethyl)-SDAPIGTC(Carbamidomethyl)SSEC(Carbamidomethyl)ITPN(HexNAc)GSIPN(Deamidation)DKPFQN(Deamidation)VNK{Fuc:4; Hex:7; HexNAc:6; NeuNAc:1}

>sp|AFG99160|A/Philippines/2/1982_285:315+{Fuc:5; Hex:5; HexNAc:4}
(Carbamidomethyl)-SDAPIGTC(Carbamidomethyl)SSEC(Carbamidomethyl)ITPN(HexNAc)GSIPN(Deamidation)DKPFQN(Deamidation)VNK{Fuc:5; Hex:5; HexNAc:4}

>sp|AFG99160|A/Philippines/2/1982_285:315+{Fuc:6; Hex:15; HexNAc:14; NeuNAc:2}
(Carbamidomethyl)-SDAPIGTC(Carbamidomethyl)SSEC(Carbamidomethyl)ITPN(HexNAc)GSIPN(Deamidation)DKPFQN(Deamidation)VNK{Fuc:6; Hex:15; HexNAc:14; NeuNAc:2}

>sp|AFG99160|A/Philippines/2/1982_285:315+{Hex:10; HexNAc:2}
(Carbamidomethyl)-SDAPIGTC(Carbamidomethyl)SSEC(Carbamidomethyl)ITPN(HexNAc)GSIPN(Deamidation)DKPFQN(Deamidation)VNK{Hex:10; HexNAc:2}

>sp|AFG99160|A/Philippines/2/1982_285:315+{Hex:3; HexNAc:3; GalS(NAc):1}
(Carbamidomethyl)-SDAPIGTC(Carbamidomethyl)SSEC(Carbamidomethyl)ITPN(HexNAc)GSIPN(Deamidation)DKPFQN(Deamidation)VNK{Hex:3; HexNAc:3; GalS(NAc):1}

>sp|AFG99160|A/Philippines/2/1982_285:315+{Hex:3; HexNAc:3}
(Carbamidomethyl)-SDAPIGTC(Carbamidomethyl)SSEC(Carbamidomethyl)ITPN(HexNAc)GSIPN(Deamidation)DKPFQN(Deamidation)VNK{Hex:3; HexNAc:3}

>sp|AFG99160|A/Philippines/2/1982_285:315+{Hex:3; HexNAc:4; GalS(NAc):1}
(Carbamidomethyl)-SDAPIGTC(Carbamidomethyl)SSEC(Carbamidomethyl)ITPN(HexNAc)GSIPN(Deamidation)DKPFQN(Deamidation)VNK{Hex:3; HexNAc:4; GalS(NAc):1}

>sp|AFG99160|A/Philippines/2/1982_285:315+{Hex:3; HexNAc:4; NeuNAc:1}
(Carbamidomethyl)-SDAPIGTC(Carbamidomethyl)SSEC(Carbamidomethyl)ITPN(HexNAc)GSIPN(Deamidation)DKPFQN(Deamidation)VNK{Hex:3; HexNAc:4; NeuNAc:1}

>sp|AFG99160|A/Philippines/2/1982_285:315+{Hex:3; HexNAc:4; NeuNAc:2}
(Carbamidomethyl)-SDAPIGTC(Carbamidomethyl)SSEC(Carbamidomethyl)ITPN(HexNAc)GSIPN(Deamidation)DKPFQN(Deamidation)VNK{Hex:3; HexNAc:4; NeuNAc:2}

>sp|AFG99160|A/Philippines/2/1982_285:315+{Hex:3; HexNAc:4}
(Carbamidomethyl)-SDAPIGTC(Carbamidomethyl)SSEC(Carbamidomethyl)ITPN(HexNAc)GSIPN(Deamidation)DKPFQN(Deamidation)VNK{Hex:3; HexNAc:4}

>sp|AFG99160|A/Philippines/2/1982_285:315+{Hex:3; HexNAc:5}
(Carbamidomethyl)-SDAPIGTC(Carbamidomethyl)SSEC(Carbamidomethyl)ITPN(HexNAc)GSIPN(Deamidation)DKPFQN(Deamidation)VNK{Hex:3; HexNAc:5}

>sp|AFG99160|A/Philippines/2/1982_285:315+{Hex:3; HexNAc:6}
(Carbamidomethyl)-SDAPIGTC(Carbamidomethyl)SSEC(Carbamidomethyl)ITPN(HexNAc)GSIPN(Deamidation)DKPFQN(Deamidation)VNK{Hex:3; HexNAc:6}

>sp|AFG99160|A/Philippines/2/1982_285:315+{Hex:3; HexNAc:8}
(Carbamidomethyl)-SDAPIGTC(Carbamidomethyl)SSEC(Carbamidomethyl)ITPN(HexNAc)GSIPN(Deamidation)DKPFQN(Deamidation)VNK{Hex:3; HexNAc:8}

>sp|AFG99160|A/Philippines/2/1982_285:315+{Hex:4; HexNAc:3; GalS(NAc):1}
(Carbamidomethyl)-SDAPIGTC(Carbamidomethyl)SSEC(Carbamidomethyl)ITPN(HexNAc)GSIPN(Deamidation)DKPFQN(Deamidation)VNK{Hex:4; HexNAc:3; GalS(NAc):1}

>sp|AFG99160|A/Philippines/2/1982_285:315+{Hex:4; HexNAc:3}
(Carbamidomethyl)-SDAPIGTC(Carbamidomethyl)SSEC(Carbamidomethyl)ITPN(HexNAc)GSIPN(Deamidation)DKPFQN(Deamidation)VNK{Hex:4; HexNAc:3}

>sp|AFG99160|A/Philippines/2/1982_285:315+{Hex:4; HexNAc:4; GalS(NAc):1; NeuNAc:1}
(Carbamidomethyl)-SDAPIGTC(Carbamidomethyl)SSEC(Carbamidomethyl)ITPN(HexNAc)GSIPN(Deamidation)DKPFQN(Deamidation)VNK{Hex:4; HexNAc:4; GalS(NAc):1; NeuNAc:1}

>sp|AFG99160|A/Philippines/2/1982_285:315+{Hex:4; HexNAc:4; GalS:1; NeuNAc:1}
(Carbamidomethyl)-SDAPIGTC(Carbamidomethyl)SSEC(Carbamidomethyl)ITPN(HexNAc)GSIPN(Deamidation)DKPFQN(Deamidation)VNK{Hex:4; HexNAc:4; GalS:1; NeuNAc:1}

>sp|AFG99160|A/Philippines/2/1982_285:315+{Hex:4; HexNAc:4}
(Carbamidomethyl)-SDAPIGTC(Carbamidomethyl)SSEC(Carbamidomethyl)ITPN(HexNAc)GSIPN(Deamidation)DKPFQN(Deamidation)VNK{Hex:4; HexNAc:4}

>sp|AFG99160|A/Philippines/2/1982_285:315+{Hex:4; HexNAc:5; NeuNAc:1}
(Carbamidomethyl)-SDAPIGTC(Carbamidomethyl)SSEC(Carbamidomethyl)ITPN(HexNAc)GSIPN(Deamidation)DKPFQN(Deamidation)VNK{Hex:4; HexNAc:5; NeuNAc:1}

>sp|AFG99160|A/Philippines/2/1982_285:315+{Hex:4; HexNAc:5}
(Carbamidomethyl)-SDAPIGTC(Carbamidomethyl)SSEC(Carbamidomethyl)ITPN(HexNAc)GSIPN(Deamidation)DKPFQN(Deamidation)VNK{Hex:4; HexNAc:5}

>sp|AFG99160|A/Philippines/2/1982_285:315+{Hex:4; HexNAc:6}
(Carbamidomethyl)-SDAPIGTC(Carbamidomethyl)SSEC(Carbamidomethyl)ITPN(HexNAc)GSIPN(Deamidation)DKPFQN(Deamidation)VNK{Hex:4; HexNAc:6}

>sp|AFG99160|A/Philippines/2/1982_285:315+{Hex:4; HexNAc:7}
(Carbamidomethyl)-SDAPIGTC(Carbamidomethyl)SSEC(Carbamidomethyl)ITPN(HexNAc)GSIPN(Deamidation)DKPFQN(Deamidation)VNK{Hex:4; HexNAc:7}

>sp|AFG99160|A/Philippines/2/1982_285:315+{Hex:4; HexNAc:8}
(Carbamidomethyl)-SDAPIGTC(Carbamidomethyl)SSEC(Carbamidomethyl)ITPN(HexNAc)GSIPN(Deamidation)DKPFQN(Deamidation)VNK{Hex:4; HexNAc:8}

>sp|AFG99160|A/Philippines/2/1982_285:315+{Hex:5; HexNAc:2}
(Carbamidomethyl)-SDAPIGTC(Carbamidomethyl)SSEC(Carbamidomethyl)ITPN(HexNAc)GSIPN(Deamidation)DKPFQN(Deamidation)VNK{Hex:5; HexNAc:2}

>sp|AFG99160|A/Philippines/2/1982_285:315+{Hex:5; HexNAc:3; NeuNAc:1}
(Carbamidomethyl)-SDAPIGTC(Carbamidomethyl)SSEC(Carbamidomethyl)ITPN(HexNAc)GSIPN(Deamidation)DKPFQN(Deamidation)VNK{Hex:5; HexNAc:3; NeuNAc:1}

>sp|AFG99160|A/Philippines/2/1982_285:315+{Hex:5; HexNAc:4; NeuNAc:1}
(Carbamidomethyl)-SDAPIGTC(Carbamidomethyl)SSEC(Carbamidomethyl)ITPN(HexNAc)GSIPN(Deamidation)DKPFQN(Deamidation)VNK{Hex:5; HexNAc:4; NeuNAc:1}

>sp|AFG99160|A/Philippines/2/1982_285:315+{Hex:5; HexNAc:4; NeuNAc:2}
(Carbamidomethyl)-SDAPIGTC(Carbamidomethyl)SSEC(Carbamidomethyl)ITPN(HexNAc)GSIPN(Deamidation)DKPFQN(Deamidation)VNK{Hex:5; HexNAc:4; NeuNAc:2}

>sp|AFG99160|A/Philippines/2/1982_285:315+{Hex:5; HexNAc:5; NeuNAc:1}
(Carbamidomethyl)-SDAPIGTC(Carbamidomethyl)SSEC(Carbamidomethyl)ITPN(HexNAc)GSIPN(Deamidation)DKPFQN(Deamidation)VNK{Hex:5; HexNAc:5; NeuNAc:1}

>sp|AFG99160|A/Philippines/2/1982_285:315+{Hex:5; HexNAc:5; NeuNAc:2}
(Carbamidomethyl)-SDAPIGTC(Carbamidomethyl)SSEC(Carbamidomethyl)ITPN(HexNAc)GSIPN(Deamidation)DKPFQN(Deamidation)VNK{Hex:5; HexNAc:5; NeuNAc:2}

>sp|AFG99160|A/Philippines/2/1982_285:315+{Hex:5; HexNAc:5}
(Carbamidomethyl)-SDAPIGTC(Carbamidomethyl)SSEC(Carbamidomethyl)ITPN(HexNAc)GSIPN(Deamidation)DKPFQN(Deamidation)VNK{Hex:5; HexNAc:5}

>sp|AFG99160|A/Philippines/2/1982_285:315+{Hex:5; HexNAc:6}
(Carbamidomethyl)-SDAPIGTC(Carbamidomethyl)SSEC(Carbamidomethyl)ITPN(HexNAc)GSIPN(Deamidation)DKPFQN(Deamidation)VNK{Hex:5; HexNAc:6}

>sp|AFG99160|A/Philippines/2/1982_285:315+{Hex:5; HexNAc:8}
(Carbamidomethyl)-SDAPIGTC(Carbamidomethyl)SSEC(Carbamidomethyl)ITPN(HexNAc)GSIPN(Deamidation)DKPFQN(Deamidation)VNK{Hex:5; HexNAc:8}

>sp|AFG99160|A/Philippines/2/1982_285:315+{Hex:6; HexNAc:10}
(Carbamidomethyl)-SDAPIGTC(Carbamidomethyl)SSEC(Carbamidomethyl)ITPN(HexNAc)GSIPN(Deamidation)DKPFQN(Deamidation)VNK{Hex:6; HexNAc:10}

>sp|AFG99160|A/Philippines/2/1982_285:315+{Hex:6; HexNAc:2}
(Carbamidomethyl)-SDAPIGTC(Carbamidomethyl)SSEC(Carbamidomethyl)ITPN(HexNAc)GSIPN(Deamidation)DKPFQN(Deamidation)VNK{Hex:6; HexNAc:2}

>sp|AFG99160|A/Philippines/2/1982_285:315+{Hex:6; HexNAc:3; NeuNAc:1}
(Carbamidomethyl)-SDAPIGTC(Carbamidomethyl)SSEC(Carbamidomethyl)ITPN(HexNAc)GSIPN(Deamidation)DKPFQN(Deamidation)VNK{Hex:6; HexNAc:3; NeuNAc:1}

>sp|AFG99160|A/Philippines/2/1982_285:315+{Hex:6; HexNAc:4}
(Carbamidomethyl)-SDAPIGTC(Carbamidomethyl)SSEC(Carbamidomethyl)ITPN(HexNAc)GSIPN(Deamidation)DKPFQN(Deamidation)VNK{Hex:6; HexNAc:4}

>sp|AFG99160|A/Philippines/2/1982_285:315+{Hex:6; HexNAc:5; NeuNAc:2}
(Carbamidomethyl)-SDAPIGTC(Carbamidomethyl)SSEC(Carbamidomethyl)ITPN(HexNAc)GSIPN(Deamidation)DKPFQN(Deamidation)VNK{Hex:6; HexNAc:5; NeuNAc:2}

>sp|AFG99160|A/Philippines/2/1982_285:315+{Hex:6; HexNAc:6}
(Carbamidomethyl)-SDAPIGTC(Carbamidomethyl)SSEC(Carbamidomethyl)ITPN(HexNAc)GSIPN(Deamidation)DKPFQN(Deamidation)VNK{Hex:6; HexNAc:6}

>sp|AFG99160|A/Philippines/2/1982_285:315+{Hex:6; HexNAc:7}
(Carbamidomethyl)-SDAPIGTC(Carbamidomethyl)SSEC(Carbamidomethyl)ITPN(HexNAc)GSIPN(Deamidation)DKPFQN(Deamidation)VNK{Hex:6; HexNAc:7}

>sp|AFG99160|A/Philippines/2/1982_285:315+{Hex:7; HexNAc:6; NeuNAc:4}
(Carbamidomethyl)-SDAPIGTC(Carbamidomethyl)SSEC(Carbamidomethyl)ITPN(HexNAc)GSIPN(Deamidation)DKPFQN(Deamidation)VNK{Hex:7; HexNAc:6; NeuNAc:4}

>sp|AFG99160|A/Philippines/2/1982_285:315+{Hex:7; HexNAc:6}
(Carbamidomethyl)-SDAPIGTC(Carbamidomethyl)SSEC(Carbamidomethyl)ITPN(HexNAc)GSIPN(Deamidation)DKPFQN(Deamidation)VNK{Hex:7; HexNAc:6}

>sp|AFG99160|A/Philippines/2/1982_285:315+{Hex:7; HexNAc:8}
(Carbamidomethyl)-SDAPIGTC(Carbamidomethyl)SSEC(Carbamidomethyl)ITPN(HexNAc)GSIPN(Deamidation)DKPFQN(Deamidation)VNK{Hex:7; HexNAc:8}

>sp|AFG99160|A/Philippines/2/1982_285:315+{Hex:8; HexNAc:2}
(Carbamidomethyl)-SDAPIGTC(Carbamidomethyl)SSEC(Carbamidomethyl)ITPN(HexNAc)GSIPN(Deamidation)DKPFQN(Deamidation)VNK{Hex:8; HexNAc:2}

>sp|AFG99160|A/Philippines/2/1982_285:315+{Hex:8; HexNAc:7}
(Carbamidomethyl)-SDAPIGTC(Carbamidomethyl)SSEC(Carbamidomethyl)ITPN(HexNAc)GSIPN(Deamidation)DKPFQN(Deamidation)VNK{Hex:8; HexNAc:7}

>sp|AFG99160|A/Philippines/2/1982_285:315+{Hex:9; HexNAc:2}
(Carbamidomethyl)-SDAPIGTC(Carbamidomethyl)SSEC(Carbamidomethyl)ITPN(HexNAc)GSIPN(Deamidation)DKPFQN(Deamidation)VNK{Hex:9; HexNAc:2}

>sp|AFG99160|A/Philippines/2/1982_285:315+{Xyl:1; Fuc:1; Hex:3; HexNAc:2}
(Carbamidomethyl)-SDAPIGTC(Carbamidomethyl)SSEC(Carbamidomethyl)ITPN(HexNAc)GSIPN(Deamidation)DKPFQN(Deamidation)VNK{Xyl:1; Fuc:1; Hex:3; HexNAc:2}

>sp|AFG99160|A/Philippines/2/1982_285:315+{Xyl:1; Hex:3; HexNAc:2}
(Carbamidomethyl)-SDAPIGTC(Carbamidomethyl)SSEC(Carbamidomethyl)ITPN(HexNAc)GSIPN(Deamidation)DKPFQN(Deamidation)VNK{Xyl:1; Hex:3; HexNAc:2}

>sp|AFG99160|A/Philippines/2/1982_285:315+{Fuc:1; Hex:3; HexNAc:3; GalS(NAc):1}
(Carbamidomethyl)-SDAPIGTC(Carbamidomethyl)SSEC(Carbamidomethyl)ITPN(HexNAc)GSIPN(Deamidation)DKPFQNVNK{Fuc:1; Hex:3; HexNAc:3; GalS(NAc):1}

>sp|AFG99160|A/Philippines/2/1982_285:315+{Fuc:1; Hex:3; HexNAc:4; GalS(NAc):1}
(Carbamidomethyl)-SDAPIGTC(Carbamidomethyl)SSEC(Carbamidomethyl)ITPN(HexNAc)GSIPN(Deamidation)DKPFQNVNK{Fuc:1; Hex:3; HexNAc:4; GalS(NAc):1}

>sp|AFG99160|A/Philippines/2/1982_285:315+{Fuc:1; Hex:3; HexNAc:4; NeuNAc:1}
(Carbamidomethyl)-SDAPIGTC(Carbamidomethyl)SSEC(Carbamidomethyl)ITPN(HexNAc)GSIPN(Deamidation)DKPFQNVNK{Fuc:1; Hex:3; HexNAc:4; NeuNAc:1}

>sp|AFG99160|A/Philippines/2/1982_285:315+{Fuc:1; Hex:3; HexNAc:4}
(Carbamidomethyl)-SDAPIGTC(Carbamidomethyl)SSEC(Carbamidomethyl)ITPN(HexNAc)GSIPN(Deamidation)DKPFQNVNK{Fuc:1; Hex:3; HexNAc:4}

>sp|AFG99160|A/Philippines/2/1982_285:315+{Fuc:1; Hex:3; HexNAc:5}
(Carbamidomethyl)-SDAPIGTC(Carbamidomethyl)SSEC(Carbamidomethyl)ITPN(HexNAc)GSIPN(Deamidation)DKPFQNVNK{Fuc:1; Hex:3; HexNAc:5}

>sp|AFG99160|A/Philippines/2/1982_285:315+{Fuc:1; Hex:3; HexNAc:6; NeuNAc:1}
(Carbamidomethyl)-SDAPIGTC(Carbamidomethyl)SSEC(Carbamidomethyl)ITPN(HexNAc)GSIPN(Deamidation)DKPFQNVNK{Fuc:1; Hex:3; HexNAc:6; NeuNAc:1}

>sp|AFG99160|A/Philippines/2/1982_285:315+{Fuc:1; Hex:3; HexNAc:6; NeuNAc:2}
(Carbamidomethyl)-SDAPIGTC(Carbamidomethyl)SSEC(Carbamidomethyl)ITPN(HexNAc)GSIPN(Deamidation)DKPFQNVNK{Fuc:1; Hex:3; HexNAc:6; NeuNAc:2}

>sp|AFG99160|A/Philippines/2/1982_285:315+{Fuc:1; Hex:3; HexNAc:6}
(Carbamidomethyl)-SDAPIGTC(Carbamidomethyl)SSEC(Carbamidomethyl)ITPN(HexNAc)GSIPN(Deamidation)DKPFQNVNK{Fuc:1; Hex:3; HexNAc:6}

>sp|AFG99160|A/Philippines/2/1982_285:315+{Fuc:1; Hex:3; HexNAc:8}
(Carbamidomethyl)-SDAPIGTC(Carbamidomethyl)SSEC(Carbamidomethyl)ITPN(HexNAc)GSIPN(Deamidation)DKPFQNVNK{Fuc:1; Hex:3; HexNAc:8}

>sp|AFG99160|A/Philippines/2/1982_285:315+{Fuc:1; Hex:3; HexNAc:9}
(Carbamidomethyl)-SDAPIGTC(Carbamidomethyl)SSEC(Carbamidomethyl)ITPN(HexNAc)GSIPN(Deamidation)DKPFQNVNK{Fuc:1; Hex:3; HexNAc:9}

>sp|AFG99160|A/Philippines/2/1982_285:315+{Fuc:1; Hex:4; HexNAc:3; GalS(NAc):1}
(Carbamidomethyl)-SDAPIGTC(Carbamidomethyl)SSEC(Carbamidomethyl)ITPN(HexNAc)GSIPN(Deamidation)DKPFQNVNK{Fuc:1; Hex:4; HexNAc:3; GalS(NAc):1}

>sp|AFG99160|A/Philippines/2/1982_285:315+{Fuc:1; Hex:4; HexNAc:3; NeuNAc:1}
(Carbamidomethyl)-SDAPIGTC(Carbamidomethyl)SSEC(Carbamidomethyl)ITPN(HexNAc)GSIPN(Deamidation)DKPFQNVNK{Fuc:1; Hex:4; HexNAc:3; NeuNAc:1}

>sp|AFG99160|A/Philippines/2/1982_285:315+{Fuc:1; Hex:4; HexNAc:4; GalS(NAc):1; NeuNAc:1}
(Carbamidomethyl)-SDAPIGTC(Carbamidomethyl)SSEC(Carbamidomethyl)ITPN(HexNAc)GSIPN(Deamidation)DKPFQNVNK{Fuc:1; Hex:4; HexNAc:4; GalS(NAc):1; NeuNAc:1}

>sp|AFG99160|A/Philippines/2/1982_285:315+{Fuc:1; Hex:4; HexNAc:4; GalS:1; NeuNAc:1}
(Carbamidomethyl)-SDAPIGTC(Carbamidomethyl)SSEC(Carbamidomethyl)ITPN(HexNAc)GSIPN(Deamidation)DKPFQNVNK{Fuc:1; Hex:4; HexNAc:4; GalS:1; NeuNAc:1}

>sp|AFG99160|A/Philippines/2/1982_285:315+{Fuc:1; Hex:4; HexNAc:4; NeuNAc:1}
(Carbamidomethyl)-SDAPIGTC(Carbamidomethyl)SSEC(Carbamidomethyl)ITPN(HexNAc)GSIPN(Deamidation)DKPFQNVNK{Fuc:1; Hex:4; HexNAc:4; NeuNAc:1}

>sp|AFG99160|A/Philippines/2/1982_285:315+{Fuc:1; Hex:4; HexNAc:5; NeuNAc:1}
(Carbamidomethyl)-SDAPIGTC(Carbamidomethyl)SSEC(Carbamidomethyl)ITPN(HexNAc)GSIPN(Deamidation)DKPFQNVNK{Fuc:1; Hex:4; HexNAc:5; NeuNAc:1}

>sp|AFG99160|A/Philippines/2/1982_285:315+{Fuc:1; Hex:4; HexNAc:5}
(Carbamidomethyl)-SDAPIGTC(Carbamidomethyl)SSEC(Carbamidomethyl)ITPN(HexNAc)GSIPN(Deamidation)DKPFQNVNK{Fuc:1; Hex:4; HexNAc:5}

>sp|AFG99160|A/Philippines/2/1982_285:315+{Fuc:1; Hex:4; HexNAc:6}
(Carbamidomethyl)-SDAPIGTC(Carbamidomethyl)SSEC(Carbamidomethyl)ITPN(HexNAc)GSIPN(Deamidation)DKPFQNVNK{Fuc:1; Hex:4; HexNAc:6}

>sp|AFG99160|A/Philippines/2/1982_285:315+{Fuc:1; Hex:4; HexNAc:7}
(Carbamidomethyl)-SDAPIGTC(Carbamidomethyl)SSEC(Carbamidomethyl)ITPN(HexNAc)GSIPN(Deamidation)DKPFQNVNK{Fuc:1; Hex:4; HexNAc:7}

>sp|AFG99160|A/Philippines/2/1982_285:315+{Fuc:1; Hex:4; HexNAc:9}
(Carbamidomethyl)-SDAPIGTC(Carbamidomethyl)SSEC(Carbamidomethyl)ITPN(HexNAc)GSIPN(Deamidation)DKPFQNVNK{Fuc:1; Hex:4; HexNAc:9}

>sp|AFG99160|A/Philippines/2/1982_285:315+{Fuc:1; Hex:5; HexNAc:4; NeuNAc:1; NeuNGc:1}
(Carbamidomethyl)-SDAPIGTC(Carbamidomethyl)SSEC(Carbamidomethyl)ITPN(HexNAc)GSIPN(Deamidation)DKPFQNVNK{Fuc:1; Hex:5; HexNAc:4; NeuNAc:1; NeuNGc:1}

>sp|AFG99160|A/Philippines/2/1982_285:315+{Fuc:1; Hex:5; HexNAc:4; NeuNAc:1}
(Carbamidomethyl)-SDAPIGTC(Carbamidomethyl)SSEC(Carbamidomethyl)ITPN(HexNAc)GSIPN(Deamidation)DKPFQNVNK{Fuc:1; Hex:5; HexNAc:4; NeuNAc:1}

>sp|AFG99160|A/Philippines/2/1982_285:315+{Fuc:1; Hex:5; HexNAc:4}
(Carbamidomethyl)-SDAPIGTC(Carbamidomethyl)SSEC(Carbamidomethyl)ITPN(HexNAc)GSIPN(Deamidation)DKPFQNVNK{Fuc:1; Hex:5; HexNAc:4}

>sp|AFG99160|A/Philippines/2/1982_285:315+{Fuc:1; Hex:5; HexNAc:5; NeuNAc:1}
(Carbamidomethyl)-SDAPIGTC(Carbamidomethyl)SSEC(Carbamidomethyl)ITPN(HexNAc)GSIPN(Deamidation)DKPFQNVNK{Fuc:1; Hex:5; HexNAc:5; NeuNAc:1}

>sp|AFG99160|A/Philippines/2/1982_285:315+{Fuc:1; Hex:5; HexNAc:5; NeuNAc:2}
(Carbamidomethyl)-SDAPIGTC(Carbamidomethyl)SSEC(Carbamidomethyl)ITPN(HexNAc)GSIPN(Deamidation)DKPFQNVNK{Fuc:1; Hex:5; HexNAc:5; NeuNAc:2}

>sp|AFG99160|A/Philippines/2/1982_285:315+{Fuc:1; Hex:5; HexNAc:5}
(Carbamidomethyl)-SDAPIGTC(Carbamidomethyl)SSEC(Carbamidomethyl)ITPN(HexNAc)GSIPN(Deamidation)DKPFQNVNK{Fuc:1; Hex:5; HexNAc:5}

>sp|AFG99160|A/Philippines/2/1982_285:315+{Fuc:1; Hex:5; HexNAc:6}
(Carbamidomethyl)-SDAPIGTC(Carbamidomethyl)SSEC(Carbamidomethyl)ITPN(HexNAc)GSIPN(Deamidation)DKPFQNVNK{Fuc:1; Hex:5; HexNAc:6}

>sp|AFG99160|A/Philippines/2/1982_285:315+{Fuc:1; Hex:5; HexNAc:8}
(Carbamidomethyl)-SDAPIGTC(Carbamidomethyl)SSEC(Carbamidomethyl)ITPN(HexNAc)GSIPN(Deamidation)DKPFQNVNK{Fuc:1; Hex:5; HexNAc:8}

>sp|AFG99160|A/Philippines/2/1982_285:315+{Fuc:1; Hex:6; HexNAc:2}
(Carbamidomethyl)-SDAPIGTC(Carbamidomethyl)SSEC(Carbamidomethyl)ITPN(HexNAc)GSIPN(Deamidation)DKPFQNVNK{Fuc:1; Hex:6; HexNAc:2}

>sp|AFG99160|A/Philippines/2/1982_285:315+{Fuc:1; Hex:6; HexNAc:3; NeuNAc:1}
(Carbamidomethyl)-SDAPIGTC(Carbamidomethyl)SSEC(Carbamidomethyl)ITPN(HexNAc)GSIPN(Deamidation)DKPFQNVNK{Fuc:1; Hex:6; HexNAc:3; NeuNAc:1}

>sp|AFG99160|A/Philippines/2/1982_285:315+{Fuc:1; Hex:6; HexNAc:3}
(Carbamidomethyl)-SDAPIGTC(Carbamidomethyl)SSEC(Carbamidomethyl)ITPN(HexNAc)GSIPN(Deamidation)DKPFQNVNK{Fuc:1; Hex:6; HexNAc:3}

>sp|AFG99160|A/Philippines/2/1982_285:315+{Fuc:1; Hex:6; HexNAc:4}
(Carbamidomethyl)-SDAPIGTC(Carbamidomethyl)SSEC(Carbamidomethyl)ITPN(HexNAc)GSIPN(Deamidation)DKPFQNVNK{Fuc:1; Hex:6; HexNAc:4}

>sp|AFG99160|A/Philippines/2/1982_285:315+{Fuc:1; Hex:6; HexNAc:5; NeuNAc:2}
(Carbamidomethyl)-SDAPIGTC(Carbamidomethyl)SSEC(Carbamidomethyl)ITPN(HexNAc)GSIPN(Deamidation)DKPFQNVNK{Fuc:1; Hex:6; HexNAc:5; NeuNAc:2}

>sp|AFG99160|A/Philippines/2/1982_285:315+{Fuc:1; Hex:6; HexNAc:5; NeuNAc:3}
(Carbamidomethyl)-SDAPIGTC(Carbamidomethyl)SSEC(Carbamidomethyl)ITPN(HexNAc)GSIPN(Deamidation)DKPFQNVNK{Fuc:1; Hex:6; HexNAc:5; NeuNAc:3}

>sp|AFG99160|A/Philippines/2/1982_285:315+{Fuc:1; Hex:6; HexNAc:5}
(Carbamidomethyl)-SDAPIGTC(Carbamidomethyl)SSEC(Carbamidomethyl)ITPN(HexNAc)GSIPN(Deamidation)DKPFQNVNK{Fuc:1; Hex:6; HexNAc:5}

>sp|AFG99160|A/Philippines/2/1982_285:315+{Fuc:1; Hex:6; HexNAc:6; NeuNAc:3}
(Carbamidomethyl)-SDAPIGTC(Carbamidomethyl)SSEC(Carbamidomethyl)ITPN(HexNAc)GSIPN(Deamidation)DKPFQNVNK{Fuc:1; Hex:6; HexNAc:6; NeuNAc:3}

>sp|AFG99160|A/Philippines/2/1982_285:315+{Fuc:1; Hex:6; HexNAc:7; NeuNAc:4}
(Carbamidomethyl)-SDAPIGTC(Carbamidomethyl)SSEC(Carbamidomethyl)ITPN(HexNAc)GSIPN(Deamidation)DKPFQNVNK{Fuc:1; Hex:6; HexNAc:7; NeuNAc:4}

>sp|AFG99160|A/Philippines/2/1982_285:315+{Fuc:1; Hex:7; HexNAc:10; NeuNAc:4}
(Carbamidomethyl)-SDAPIGTC(Carbamidomethyl)SSEC(Carbamidomethyl)ITPN(HexNAc)GSIPN(Deamidation)DKPFQNVNK{Fuc:1; Hex:7; HexNAc:10; NeuNAc:4}

>sp|AFG99160|A/Philippines/2/1982_285:315+{Fuc:1; Hex:7; HexNAc:2}
(Carbamidomethyl)-SDAPIGTC(Carbamidomethyl)SSEC(Carbamidomethyl)ITPN(HexNAc)GSIPN(Deamidation)DKPFQNVNK{Fuc:1; Hex:7; HexNAc:2}

>sp|AFG99160|A/Philippines/2/1982_285:315+{Fuc:1; Hex:7; HexNAc:6; NeuNAc:4}
(Carbamidomethyl)-SDAPIGTC(Carbamidomethyl)SSEC(Carbamidomethyl)ITPN(HexNAc)GSIPN(Deamidation)DKPFQNVNK{Fuc:1; Hex:7; HexNAc:6; NeuNAc:4}

>sp|AFG99160|A/Philippines/2/1982_285:315+{Fuc:1; Hex:7; HexNAc:6; NeuNGc:4}
(Carbamidomethyl)-SDAPIGTC(Carbamidomethyl)SSEC(Carbamidomethyl)ITPN(HexNAc)GSIPN(Deamidation)DKPFQNVNK{Fuc:1; Hex:7; HexNAc:6; NeuNGc:4}

>sp|AFG99160|A/Philippines/2/1982_285:315+{Fuc:1; Hex:7; HexNAc:6}
(Carbamidomethyl)-SDAPIGTC(Carbamidomethyl)SSEC(Carbamidomethyl)ITPN(HexNAc)GSIPN(Deamidation)DKPFQNVNK{Fuc:1; Hex:7; HexNAc:6}

>sp|AFG99160|A/Philippines/2/1982_285:315+{Fuc:1; Hex:7; HexNAc:7; NeuNAc:2}
(Carbamidomethyl)-SDAPIGTC(Carbamidomethyl)SSEC(Carbamidomethyl)ITPN(HexNAc)GSIPN(Deamidation)DKPFQNVNK{Fuc:1; Hex:7; HexNAc:7; NeuNAc:2}

>sp|AFG99160|A/Philippines/2/1982_285:315+{Fuc:1; Hex:7; HexNAc:7; NeuNAc:4}
(Carbamidomethyl)-SDAPIGTC(Carbamidomethyl)SSEC(Carbamidomethyl)ITPN(HexNAc)GSIPN(Deamidation)DKPFQNVNK{Fuc:1; Hex:7; HexNAc:7; NeuNAc:4}

>sp|AFG99160|A/Philippines/2/1982_285:315+{Fuc:1; Hex:7; HexNAc:7}
(Carbamidomethyl)-SDAPIGTC(Carbamidomethyl)SSEC(Carbamidomethyl)ITPN(HexNAc)GSIPN(Deamidation)DKPFQNVNK{Fuc:1; Hex:7; HexNAc:7}

>sp|AFG99160|A/Philippines/2/1982_285:315+{Fuc:2; Hex:3; HexNAc:6; NeuNAc:1}
(Carbamidomethyl)-SDAPIGTC(Carbamidomethyl)SSEC(Carbamidomethyl)ITPN(HexNAc)GSIPN(Deamidation)DKPFQNVNK{Fuc:2; Hex:3; HexNAc:6; NeuNAc:1}

>sp|AFG99160|A/Philippines/2/1982_285:315+{Fuc:2; Hex:3; HexNAc:6}
(Carbamidomethyl)-SDAPIGTC(Carbamidomethyl)SSEC(Carbamidomethyl)ITPN(HexNAc)GSIPN(Deamidation)DKPFQNVNK{Fuc:2; Hex:3; HexNAc:6}

>sp|AFG99160|A/Philippines/2/1982_285:315+{Fuc:2; Hex:4; HexNAc:4; NeuNAc:1}
(Carbamidomethyl)-SDAPIGTC(Carbamidomethyl)SSEC(Carbamidomethyl)ITPN(HexNAc)GSIPN(Deamidation)DKPFQNVNK{Fuc:2; Hex:4; HexNAc:4; NeuNAc:1}

>sp|AFG99160|A/Philippines/2/1982_285:315+{Fuc:2; Hex:5; HexNAc:3}
(Carbamidomethyl)-SDAPIGTC(Carbamidomethyl)SSEC(Carbamidomethyl)ITPN(HexNAc)GSIPN(Deamidation)DKPFQNVNK{Fuc:2; Hex:5; HexNAc:3}

>sp|AFG99160|A/Philippines/2/1982_285:315+{Fuc:2; Hex:5; HexNAc:4; NeuNAc:1}
(Carbamidomethyl)-SDAPIGTC(Carbamidomethyl)SSEC(Carbamidomethyl)ITPN(HexNAc)GSIPN(Deamidation)DKPFQNVNK{Fuc:2; Hex:5; HexNAc:4; NeuNAc:1}

>sp|AFG99160|A/Philippines/2/1982_285:315+{Fuc:2; Hex:5; HexNAc:4}
(Carbamidomethyl)-SDAPIGTC(Carbamidomethyl)SSEC(Carbamidomethyl)ITPN(HexNAc)GSIPN(Deamidation)DKPFQNVNK{Fuc:2; Hex:5; HexNAc:4}

>sp|AFG99160|A/Philippines/2/1982_285:315+{Fuc:2; Hex:5; HexNAc:5}
(Carbamidomethyl)-SDAPIGTC(Carbamidomethyl)SSEC(Carbamidomethyl)ITPN(HexNAc)GSIPN(Deamidation)DKPFQNVNK{Fuc:2; Hex:5; HexNAc:5}

>sp|AFG99160|A/Philippines/2/1982_285:315+{Fuc:2; Hex:5; HexNAc:6}
(Carbamidomethyl)-SDAPIGTC(Carbamidomethyl)SSEC(Carbamidomethyl)ITPN(HexNAc)GSIPN(Deamidation)DKPFQNVNK{Fuc:2; Hex:5; HexNAc:6}

>sp|AFG99160|A/Philippines/2/1982_285:315+{Fuc:2; Hex:6; HexNAc:3}
(Carbamidomethyl)-SDAPIGTC(Carbamidomethyl)SSEC(Carbamidomethyl)ITPN(HexNAc)GSIPN(Deamidation)DKPFQNVNK{Fuc:2; Hex:6; HexNAc:3}

>sp|AFG99160|A/Philippines/2/1982_285:315+{Fuc:2; Hex:6; HexNAc:4}
(Carbamidomethyl)-SDAPIGTC(Carbamidomethyl)SSEC(Carbamidomethyl)ITPN(HexNAc)GSIPN(Deamidation)DKPFQNVNK{Fuc:2; Hex:6; HexNAc:4}

>sp|AFG99160|A/Philippines/2/1982_285:315+{Fuc:2; Hex:7; HexNAc:6}
(Carbamidomethyl)-SDAPIGTC(Carbamidomethyl)SSEC(Carbamidomethyl)ITPN(HexNAc)GSIPN(Deamidation)DKPFQNVNK{Fuc:2; Hex:7; HexNAc:6}

>sp|AFG99160|A/Philippines/2/1982_285:315+{Fuc:3; Hex:4; HexNAc:3}
(Carbamidomethyl)-SDAPIGTC(Carbamidomethyl)SSEC(Carbamidomethyl)ITPN(HexNAc)GSIPN(Deamidation)DKPFQNVNK{Fuc:3; Hex:4; HexNAc:3}

>sp|AFG99160|A/Philippines/2/1982_285:315+{Fuc:3; Hex:4; HexNAc:5}
(Carbamidomethyl)-SDAPIGTC(Carbamidomethyl)SSEC(Carbamidomethyl)ITPN(HexNAc)GSIPN(Deamidation)DKPFQNVNK{Fuc:3; Hex:4; HexNAc:5}

>sp|AFG99160|A/Philippines/2/1982_285:315+{Fuc:3; Hex:5; HexNAc:3}
(Carbamidomethyl)-SDAPIGTC(Carbamidomethyl)SSEC(Carbamidomethyl)ITPN(HexNAc)GSIPN(Deamidation)DKPFQNVNK{Fuc:3; Hex:5; HexNAc:3}

>sp|AFG99160|A/Philippines/2/1982_285:315+{Fuc:3; Hex:5; HexNAc:4}
(Carbamidomethyl)-SDAPIGTC(Carbamidomethyl)SSEC(Carbamidomethyl)ITPN(HexNAc)GSIPN(Deamidation)DKPFQNVNK{Fuc:3; Hex:5; HexNAc:4}

>sp|AFG99160|A/Philippines/2/1982_285:315+{Fuc:3; Hex:6; HexNAc:3}
(Carbamidomethyl)-SDAPIGTC(Carbamidomethyl)SSEC(Carbamidomethyl)ITPN(HexNAc)GSIPN(Deamidation)DKPFQNVNK{Fuc:3; Hex:6; HexNAc:3}

>sp|AFG99160|A/Philippines/2/1982_285:315+{Fuc:3; Hex:6; HexNAc:4}
(Carbamidomethyl)-SDAPIGTC(Carbamidomethyl)SSEC(Carbamidomethyl)ITPN(HexNAc)GSIPN(Deamidation)DKPFQNVNK{Fuc:3; Hex:6; HexNAc:4}

>sp|AFG99160|A/Philippines/2/1982_285:315+{Fuc:4; Hex:5; HexNAc:4}
(Carbamidomethyl)-SDAPIGTC(Carbamidomethyl)SSEC(Carbamidomethyl)ITPN(HexNAc)GSIPN(Deamidation)DKPFQNVNK{Fuc:4; Hex:5; HexNAc:4}

>sp|AFG99160|A/Philippines/2/1982_285:315+{Fuc:4; Hex:6; HexNAc:6}
(Carbamidomethyl)-SDAPIGTC(Carbamidomethyl)SSEC(Carbamidomethyl)ITPN(HexNAc)GSIPN(Deamidation)DKPFQNVNK{Fuc:4; Hex:6; HexNAc:6}

>sp|AFG99160|A/Philippines/2/1982_285:315+{Fuc:4; Hex:7; HexNAc:6; NeuNAc:1}
(Carbamidomethyl)-SDAPIGTC(Carbamidomethyl)SSEC(Carbamidomethyl)ITPN(HexNAc)GSIPN(Deamidation)DKPFQNVNK{Fuc:4; Hex:7; HexNAc:6; NeuNAc:1}

>sp|AFG99160|A/Philippines/2/1982_285:315+{Fuc:4; Hex:7; HexNAc:7}
(Carbamidomethyl)-SDAPIGTC(Carbamidomethyl)SSEC(Carbamidomethyl)ITPN(HexNAc)GSIPN(Deamidation)DKPFQNVNK{Fuc:4; Hex:7; HexNAc:7}

>sp|AFG99160|A/Philippines/2/1982_285:315+{Fuc:4; Hex:8; HexNAc:5}
(Carbamidomethyl)-SDAPIGTC(Carbamidomethyl)SSEC(Carbamidomethyl)ITPN(HexNAc)GSIPN(Deamidation)DKPFQNVNK{Fuc:4; Hex:8; HexNAc:5}

>sp|AFG99160|A/Philippines/2/1982_285:315+{Fuc:5; Hex:5; HexNAc:4}
(Carbamidomethyl)-SDAPIGTC(Carbamidomethyl)SSEC(Carbamidomethyl)ITPN(HexNAc)GSIPN(Deamidation)DKPFQNVNK{Fuc:5; Hex:5; HexNAc:4}

>sp|AFG99160|A/Philippines/2/1982_285:315+{Fuc:5; Hex:7; HexNAc:6}
(Carbamidomethyl)-SDAPIGTC(Carbamidomethyl)SSEC(Carbamidomethyl)ITPN(HexNAc)GSIPN(Deamidation)DKPFQNVNK{Fuc:5; Hex:7; HexNAc:6}

>sp|AFG99160|A/Philippines/2/1982_285:315+{Fuc:5; Hex:9; HexNAc:6}
(Carbamidomethyl)-SDAPIGTC(Carbamidomethyl)SSEC(Carbamidomethyl)ITPN(HexNAc)GSIPN(Deamidation)DKPFQNVNK{Fuc:5; Hex:9; HexNAc:6}

>sp|AFG99160|A/Philippines/2/1982_285:315+{Fuc:6; Hex:15; HexNAc:14; NeuNAc:1}
(Carbamidomethyl)-SDAPIGTC(Carbamidomethyl)SSEC(Carbamidomethyl)ITPN(HexNAc)GSIPN(Deamidation)DKPFQNVNK{Fuc:6; Hex:15; HexNAc:14; NeuNAc:1}

>sp|AFG99160|A/Philippines/2/1982_285:315+{Hex:10; HexNAc:2}
(Carbamidomethyl)-SDAPIGTC(Carbamidomethyl)SSEC(Carbamidomethyl)ITPN(HexNAc)GSIPN(Deamidation)DKPFQNVNK{Hex:10; HexNAc:2}

>sp|AFG99160|A/Philippines/2/1982_285:315+{Hex:11; HexNAc:11; NeuNAc:1}
(Carbamidomethyl)-SDAPIGTC(Carbamidomethyl)SSEC(Carbamidomethyl)ITPN(HexNAc)GSIPN(Deamidation)DKPFQNVNK{Hex:11; HexNAc:11; NeuNAc:1}

>sp|AFG99160|A/Philippines/2/1982_285:315+{Hex:3; HexNAc:3; GalS(NAc):1}
(Carbamidomethyl)-SDAPIGTC(Carbamidomethyl)SSEC(Carbamidomethyl)ITPN(HexNAc)GSIPN(Deamidation)DKPFQNVNK{Hex:3; HexNAc:3; GalS(NAc):1}

>sp|AFG99160|A/Philippines/2/1982_285:315+{Hex:3; HexNAc:3}
(Carbamidomethyl)-SDAPIGTC(Carbamidomethyl)SSEC(Carbamidomethyl)ITPN(HexNAc)GSIPN(Deamidation)DKPFQNVNK{Hex:3; HexNAc:3}

>sp|AFG99160|A/Philippines/2/1982_285:315+{Hex:3; HexNAc:4; GalS(NAc):1}
(Carbamidomethyl)-SDAPIGTC(Carbamidomethyl)SSEC(Carbamidomethyl)ITPN(HexNAc)GSIPN(Deamidation)DKPFQNVNK{Hex:3; HexNAc:4; GalS(NAc):1}

>sp|AFG99160|A/Philippines/2/1982_285:315+{Hex:3; HexNAc:4; GalS(NAc):2}
(Carbamidomethyl)-SDAPIGTC(Carbamidomethyl)SSEC(Carbamidomethyl)ITPN(HexNAc)GSIPN(Deamidation)DKPFQNVNK{Hex:3; HexNAc:4; GalS(NAc):2}

>sp|AFG99160|A/Philippines/2/1982_285:315+{Hex:3; HexNAc:4; NeuNAc:1}
(Carbamidomethyl)-SDAPIGTC(Carbamidomethyl)SSEC(Carbamidomethyl)ITPN(HexNAc)GSIPN(Deamidation)DKPFQNVNK{Hex:3; HexNAc:4; NeuNAc:1}

>sp|AFG99160|A/Philippines/2/1982_285:315+{Hex:3; HexNAc:4; NeuNAc:2}
(Carbamidomethyl)-SDAPIGTC(Carbamidomethyl)SSEC(Carbamidomethyl)ITPN(HexNAc)GSIPN(Deamidation)DKPFQNVNK{Hex:3; HexNAc:4; NeuNAc:2}

>sp|AFG99160|A/Philippines/2/1982_285:315+{Hex:3; HexNAc:4}
(Carbamidomethyl)-SDAPIGTC(Carbamidomethyl)SSEC(Carbamidomethyl)ITPN(HexNAc)GSIPN(Deamidation)DKPFQNVNK{Hex:3; HexNAc:4}

>sp|AFG99160|A/Philippines/2/1982_285:315+{Hex:3; HexNAc:6}
(Carbamidomethyl)-SDAPIGTC(Carbamidomethyl)SSEC(Carbamidomethyl)ITPN(HexNAc)GSIPN(Deamidation)DKPFQNVNK{Hex:3; HexNAc:6}

>sp|AFG99160|A/Philippines/2/1982_285:315+{Hex:3; HexNAc:7}
(Carbamidomethyl)-SDAPIGTC(Carbamidomethyl)SSEC(Carbamidomethyl)ITPN(HexNAc)GSIPN(Deamidation)DKPFQNVNK{Hex:3; HexNAc:7}

>sp|AFG99160|A/Philippines/2/1982_285:315+{Hex:3; HexNAc:8}
(Carbamidomethyl)-SDAPIGTC(Carbamidomethyl)SSEC(Carbamidomethyl)ITPN(HexNAc)GSIPN(Deamidation)DKPFQNVNK{Hex:3; HexNAc:8}

>sp|AFG99160|A/Philippines/2/1982_285:315+{Hex:4; HexNAc:2}
(Carbamidomethyl)-SDAPIGTC(Carbamidomethyl)SSEC(Carbamidomethyl)ITPN(HexNAc)GSIPN(Deamidation)DKPFQNVNK{Hex:4; HexNAc:2}

>sp|AFG99160|A/Philippines/2/1982_285:315+{Hex:4; HexNAc:3; GalS(NAc):1}
(Carbamidomethyl)-SDAPIGTC(Carbamidomethyl)SSEC(Carbamidomethyl)ITPN(HexNAc)GSIPN(Deamidation)DKPFQNVNK{Hex:4; HexNAc:3; GalS(NAc):1}

>sp|AFG99160|A/Philippines/2/1982_285:315+{Hex:4; HexNAc:3; NeuNAc:1}
(Carbamidomethyl)-SDAPIGTC(Carbamidomethyl)SSEC(Carbamidomethyl)ITPN(HexNAc)GSIPN(Deamidation)DKPFQNVNK{Hex:4; HexNAc:3; NeuNAc:1}

>sp|AFG99160|A/Philippines/2/1982_285:315+{Hex:4; HexNAc:3}
(Carbamidomethyl)-SDAPIGTC(Carbamidomethyl)SSEC(Carbamidomethyl)ITPN(HexNAc)GSIPN(Deamidation)DKPFQNVNK{Hex:4; HexNAc:3}

>sp|AFG99160|A/Philippines/2/1982_285:315+{Hex:4; HexNAc:4; GalS(NAc):1; NeuNAc:1}
(Carbamidomethyl)-SDAPIGTC(Carbamidomethyl)SSEC(Carbamidomethyl)ITPN(HexNAc)GSIPN(Deamidation)DKPFQNVNK{Hex:4; HexNAc:4; GalS(NAc):1; NeuNAc:1}

>sp|AFG99160|A/Philippines/2/1982_285:315+{Hex:4; HexNAc:4; GalS:1; NeuNAc:1}
(Carbamidomethyl)-SDAPIGTC(Carbamidomethyl)SSEC(Carbamidomethyl)ITPN(HexNAc)GSIPN(Deamidation)DKPFQNVNK{Hex:4; HexNAc:4; GalS:1; NeuNAc:1}

>sp|AFG99160|A/Philippines/2/1982_285:315+{Hex:4; HexNAc:4}
(Carbamidomethyl)-SDAPIGTC(Carbamidomethyl)SSEC(Carbamidomethyl)ITPN(HexNAc)GSIPN(Deamidation)DKPFQNVNK{Hex:4; HexNAc:4}

>sp|AFG99160|A/Philippines/2/1982_285:315+{Hex:4; HexNAc:5; NeuNAc:1}
(Carbamidomethyl)-SDAPIGTC(Carbamidomethyl)SSEC(Carbamidomethyl)ITPN(HexNAc)GSIPN(Deamidation)DKPFQNVNK{Hex:4; HexNAc:5; NeuNAc:1}

>sp|AFG99160|A/Philippines/2/1982_285:315+{Hex:4; HexNAc:5}
(Carbamidomethyl)-SDAPIGTC(Carbamidomethyl)SSEC(Carbamidomethyl)ITPN(HexNAc)GSIPN(Deamidation)DKPFQNVNK{Hex:4; HexNAc:5}

>sp|AFG99160|A/Philippines/2/1982_285:315+{Hex:4; HexNAc:6}
(Carbamidomethyl)-SDAPIGTC(Carbamidomethyl)SSEC(Carbamidomethyl)ITPN(HexNAc)GSIPN(Deamidation)DKPFQNVNK{Hex:4; HexNAc:6}

>sp|AFG99160|A/Philippines/2/1982_285:315+{Hex:4; HexNAc:7}
(Carbamidomethyl)-SDAPIGTC(Carbamidomethyl)SSEC(Carbamidomethyl)ITPN(HexNAc)GSIPN(Deamidation)DKPFQNVNK{Hex:4; HexNAc:7}

>sp|AFG99160|A/Philippines/2/1982_285:315+{Hex:4; HexNAc:8}
(Carbamidomethyl)-SDAPIGTC(Carbamidomethyl)SSEC(Carbamidomethyl)ITPN(HexNAc)GSIPN(Deamidation)DKPFQNVNK{Hex:4; HexNAc:8}

>sp|AFG99160|A/Philippines/2/1982_285:315+{Hex:4; HexNAc:9}
(Carbamidomethyl)-SDAPIGTC(Carbamidomethyl)SSEC(Carbamidomethyl)ITPN(HexNAc)GSIPN(Deamidation)DKPFQNVNK{Hex:4; HexNAc:9}

>sp|AFG99160|A/Philippines/2/1982_285:315+{Hex:5; HexNAc:2}
(Carbamidomethyl)-SDAPIGTC(Carbamidomethyl)SSEC(Carbamidomethyl)ITPN(HexNAc)GSIPN(Deamidation)DKPFQNVNK{Hex:5; HexNAc:2}

>sp|AFG99160|A/Philippines/2/1982_285:315+{Hex:5; HexNAc:4; NeuNAc:1}
(Carbamidomethyl)-SDAPIGTC(Carbamidomethyl)SSEC(Carbamidomethyl)ITPN(HexNAc)GSIPN(Deamidation)DKPFQNVNK{Hex:5; HexNAc:4; NeuNAc:1}

>sp|AFG99160|A/Philippines/2/1982_285:315+{Hex:5; HexNAc:4}
(Carbamidomethyl)-SDAPIGTC(Carbamidomethyl)SSEC(Carbamidomethyl)ITPN(HexNAc)GSIPN(Deamidation)DKPFQNVNK{Hex:5; HexNAc:4}

>sp|AFG99160|A/Philippines/2/1982_285:315+{Hex:5; HexNAc:5; GalS:1; NeuNAc:1}
(Carbamidomethyl)-SDAPIGTC(Carbamidomethyl)SSEC(Carbamidomethyl)ITPN(HexNAc)GSIPN(Deamidation)DKPFQNVNK{Hex:5; HexNAc:5; GalS:1; NeuNAc:1}

>sp|AFG99160|A/Philippines/2/1982_285:315+{Hex:5; HexNAc:5; NeuNAc:1}
(Carbamidomethyl)-SDAPIGTC(Carbamidomethyl)SSEC(Carbamidomethyl)ITPN(HexNAc)GSIPN(Deamidation)DKPFQNVNK{Hex:5; HexNAc:5; NeuNAc:1}

>sp|AFG99160|A/Philippines/2/1982_285:315+{Hex:5; HexNAc:6}
(Carbamidomethyl)-SDAPIGTC(Carbamidomethyl)SSEC(Carbamidomethyl)ITPN(HexNAc)GSIPN(Deamidation)DKPFQNVNK{Hex:5; HexNAc:6}

>sp|AFG99160|A/Philippines/2/1982_285:315+{Hex:6; HexNAc:10}
(Carbamidomethyl)-SDAPIGTC(Carbamidomethyl)SSEC(Carbamidomethyl)ITPN(HexNAc)GSIPN(Deamidation)DKPFQNVNK{Hex:6; HexNAc:10}

>sp|AFG99160|A/Philippines/2/1982_285:315+{Hex:6; HexNAc:3; NeuNAc:1}
(Carbamidomethyl)-SDAPIGTC(Carbamidomethyl)SSEC(Carbamidomethyl)ITPN(HexNAc)GSIPN(Deamidation)DKPFQNVNK{Hex:6; HexNAc:3; NeuNAc:1}

>sp|AFG99160|A/Philippines/2/1982_285:315+{Hex:6; HexNAc:3}
(Carbamidomethyl)-SDAPIGTC(Carbamidomethyl)SSEC(Carbamidomethyl)ITPN(HexNAc)GSIPN(Deamidation)DKPFQNVNK{Hex:6; HexNAc:3}

>sp|AFG99160|A/Philippines/2/1982_285:315+{Hex:6; HexNAc:4}
(Carbamidomethyl)-SDAPIGTC(Carbamidomethyl)SSEC(Carbamidomethyl)ITPN(HexNAc)GSIPN(Deamidation)DKPFQNVNK{Hex:6; HexNAc:4}

>sp|AFG99160|A/Philippines/2/1982_285:315+{Hex:6; HexNAc:5; NeuNAc:1}
(Carbamidomethyl)-SDAPIGTC(Carbamidomethyl)SSEC(Carbamidomethyl)ITPN(HexNAc)GSIPN(Deamidation)DKPFQNVNK{Hex:6; HexNAc:5; NeuNAc:1}

>sp|AFG99160|A/Philippines/2/1982_285:315+{Hex:6; HexNAc:5}
(Carbamidomethyl)-SDAPIGTC(Carbamidomethyl)SSEC(Carbamidomethyl)ITPN(HexNAc)GSIPN(Deamidation)DKPFQNVNK{Hex:6; HexNAc:5}

>sp|AFG99160|A/Philippines/2/1982_285:315+{Hex:6; HexNAc:6; NeuNAc:2}
(Carbamidomethyl)-SDAPIGTC(Carbamidomethyl)SSEC(Carbamidomethyl)ITPN(HexNAc)GSIPN(Deamidation)DKPFQNVNK{Hex:6; HexNAc:6; NeuNAc:2}

>sp|AFG99160|A/Philippines/2/1982_285:315+{Hex:6; HexNAc:6}
(Carbamidomethyl)-SDAPIGTC(Carbamidomethyl)SSEC(Carbamidomethyl)ITPN(HexNAc)GSIPN(Deamidation)DKPFQNVNK{Hex:6; HexNAc:6}

>sp|AFG99160|A/Philippines/2/1982_285:315+{Hex:6; HexNAc:7}
(Carbamidomethyl)-SDAPIGTC(Carbamidomethyl)SSEC(Carbamidomethyl)ITPN(HexNAc)GSIPN(Deamidation)DKPFQNVNK{Hex:6; HexNAc:7}

>sp|AFG99160|A/Philippines/2/1982_285:315+{Hex:7; HexNAc:2}
(Carbamidomethyl)-SDAPIGTC(Carbamidomethyl)SSEC(Carbamidomethyl)ITPN(HexNAc)GSIPN(Deamidation)DKPFQNVNK{Hex:7; HexNAc:2}

>sp|AFG99160|A/Philippines/2/1982_285:315+{Hex:7; HexNAc:6; NeuNAc:4}
(Carbamidomethyl)-SDAPIGTC(Carbamidomethyl)SSEC(Carbamidomethyl)ITPN(HexNAc)GSIPN(Deamidation)DKPFQNVNK{Hex:7; HexNAc:6; NeuNAc:4}

>sp|AFG99160|A/Philippines/2/1982_285:315+{Hex:7; HexNAc:8}
(Carbamidomethyl)-SDAPIGTC(Carbamidomethyl)SSEC(Carbamidomethyl)ITPN(HexNAc)GSIPN(Deamidation)DKPFQNVNK{Hex:7; HexNAc:8}

>sp|AFG99160|A/Philippines/2/1982_285:315+{Hex:8; HexNAc:2}
(Carbamidomethyl)-SDAPIGTC(Carbamidomethyl)SSEC(Carbamidomethyl)ITPN(HexNAc)GSIPN(Deamidation)DKPFQNVNK{Hex:8; HexNAc:2}

>sp|AFG99160|A/Philippines/2/1982_285:315+{Hex:8; HexNAc:7}
(Carbamidomethyl)-SDAPIGTC(Carbamidomethyl)SSEC(Carbamidomethyl)ITPN(HexNAc)GSIPN(Deamidation)DKPFQNVNK{Hex:8; HexNAc:7}

>sp|AFG99160|A/Philippines/2/1982_285:315+{Hex:9; HexNAc:2}
(Carbamidomethyl)-SDAPIGTC(Carbamidomethyl)SSEC(Carbamidomethyl)ITPN(HexNAc)GSIPN(Deamidation)DKPFQNVNK{Hex:9; HexNAc:2}

>sp|AFG99160|A/Philippines/2/1982_285:315+{Xyl:1; Fuc:1; Hex:3; HexNAc:2}
(Carbamidomethyl)-SDAPIGTC(Carbamidomethyl)SSEC(Carbamidomethyl)ITPN(HexNAc)GSIPN(Deamidation)DKPFQNVNK{Xyl:1; Fuc:1; Hex:3; HexNAc:2}

>sp|AFG99160|A/Philippines/2/1982_285:315+{Xyl:1; Hex:3; HexNAc:2}
(Carbamidomethyl)-SDAPIGTC(Carbamidomethyl)SSEC(Carbamidomethyl)ITPN(HexNAc)GSIPN(Deamidation)DKPFQNVNK{Xyl:1; Hex:3; HexNAc:2}

>sp|AFG99160|A/Philippines/2/1982_285:315+{Fuc:1; Hex:10; HexNAc:9}
(Carbamidomethyl)-SDAPIGTC(Carbamidomethyl)SSEC(Carbamidomethyl)ITPN(HexNAc)GSIPNDKPFQNVNK{Fuc:1; Hex:10; HexNAc:9}

>sp|AFG99160|A/Philippines/2/1982_285:315+{Fuc:1; Hex:3; HexNAc:3; GalS(NAc):1}
(Carbamidomethyl)-SDAPIGTC(Carbamidomethyl)SSEC(Carbamidomethyl)ITPN(HexNAc)GSIPNDKPFQNVNK{Fuc:1; Hex:3; HexNAc:3; GalS(NAc):1}

>sp|AFG99160|A/Philippines/2/1982_285:315+{Fuc:1; Hex:3; HexNAc:3}
(Carbamidomethyl)-SDAPIGTC(Carbamidomethyl)SSEC(Carbamidomethyl)ITPN(HexNAc)GSIPNDKPFQNVNK{Fuc:1; Hex:3; HexNAc:3}

>sp|AFG99160|A/Philippines/2/1982_285:315+{Fuc:1; Hex:3; HexNAc:4; GalS(NAc):1}
(Carbamidomethyl)-SDAPIGTC(Carbamidomethyl)SSEC(Carbamidomethyl)ITPN(HexNAc)GSIPNDKPFQNVNK{Fuc:1; Hex:3; HexNAc:4; GalS(NAc):1}

>sp|AFG99160|A/Philippines/2/1982_285:315+{Fuc:1; Hex:3; HexNAc:4; GalS(NAc):2}
(Carbamidomethyl)-SDAPIGTC(Carbamidomethyl)SSEC(Carbamidomethyl)ITPN(HexNAc)GSIPNDKPFQNVNK{Fuc:1; Hex:3; HexNAc:4; GalS(NAc):2}

>sp|AFG99160|A/Philippines/2/1982_285:315+{Fuc:1; Hex:3; HexNAc:4; NeuNAc:1}
(Carbamidomethyl)-SDAPIGTC(Carbamidomethyl)SSEC(Carbamidomethyl)ITPN(HexNAc)GSIPNDKPFQNVNK{Fuc:1; Hex:3; HexNAc:4; NeuNAc:1}

>sp|AFG99160|A/Philippines/2/1982_285:315+{Fuc:1; Hex:3; HexNAc:4}
(Carbamidomethyl)-SDAPIGTC(Carbamidomethyl)SSEC(Carbamidomethyl)ITPN(HexNAc)GSIPNDKPFQNVNK{Fuc:1; Hex:3; HexNAc:4}

>sp|AFG99160|A/Philippines/2/1982_285:315+{Fuc:1; Hex:3; HexNAc:5}
(Carbamidomethyl)-SDAPIGTC(Carbamidomethyl)SSEC(Carbamidomethyl)ITPN(HexNAc)GSIPNDKPFQNVNK{Fuc:1; Hex:3; HexNAc:5}

>sp|AFG99160|A/Philippines/2/1982_285:315+{Fuc:1; Hex:3; HexNAc:6; NeuNAc:1}
(Carbamidomethyl)-SDAPIGTC(Carbamidomethyl)SSEC(Carbamidomethyl)ITPN(HexNAc)GSIPNDKPFQNVNK{Fuc:1; Hex:3; HexNAc:6; NeuNAc:1}

>sp|AFG99160|A/Philippines/2/1982_285:315+{Fuc:1; Hex:3; HexNAc:6; NeuNAc:2}
(Carbamidomethyl)-SDAPIGTC(Carbamidomethyl)SSEC(Carbamidomethyl)ITPN(HexNAc)GSIPNDKPFQNVNK{Fuc:1; Hex:3; HexNAc:6; NeuNAc:2}

>sp|AFG99160|A/Philippines/2/1982_285:315+{Fuc:1; Hex:3; HexNAc:9}
(Carbamidomethyl)-SDAPIGTC(Carbamidomethyl)SSEC(Carbamidomethyl)ITPN(HexNAc)GSIPNDKPFQNVNK{Fuc:1; Hex:3; HexNAc:9}

>sp|AFG99160|A/Philippines/2/1982_285:315+{Fuc:1; Hex:4; HexNAc:3; GalS(NAc):1}
(Carbamidomethyl)-SDAPIGTC(Carbamidomethyl)SSEC(Carbamidomethyl)ITPN(HexNAc)GSIPNDKPFQNVNK{Fuc:1; Hex:4; HexNAc:3; GalS(NAc):1}

>sp|AFG99160|A/Philippines/2/1982_285:315+{Fuc:1; Hex:4; HexNAc:4; GalS(NAc):1; NeuNAc:1}
(Carbamidomethyl)-SDAPIGTC(Carbamidomethyl)SSEC(Carbamidomethyl)ITPN(HexNAc)GSIPNDKPFQNVNK{Fuc:1; Hex:4; HexNAc:4; GalS(NAc):1; NeuNAc:1}

>sp|AFG99160|A/Philippines/2/1982_285:315+{Fuc:1; Hex:4; HexNAc:4; GalS(NAc):1}
(Carbamidomethyl)-SDAPIGTC(Carbamidomethyl)SSEC(Carbamidomethyl)ITPN(HexNAc)GSIPNDKPFQNVNK{Fuc:1; Hex:4; HexNAc:4; GalS(NAc):1}

>sp|AFG99160|A/Philippines/2/1982_285:315+{Fuc:1; Hex:4; HexNAc:4; GalS:1; NeuNAc:1}
(Carbamidomethyl)-SDAPIGTC(Carbamidomethyl)SSEC(Carbamidomethyl)ITPN(HexNAc)GSIPNDKPFQNVNK{Fuc:1; Hex:4; HexNAc:4; GalS:1; NeuNAc:1}

>sp|AFG99160|A/Philippines/2/1982_285:315+{Fuc:1; Hex:4; HexNAc:4}
(Carbamidomethyl)-SDAPIGTC(Carbamidomethyl)SSEC(Carbamidomethyl)ITPN(HexNAc)GSIPNDKPFQNVNK{Fuc:1; Hex:4; HexNAc:4}

>sp|AFG99160|A/Philippines/2/1982_285:315+{Fuc:1; Hex:4; HexNAc:5}
(Carbamidomethyl)-SDAPIGTC(Carbamidomethyl)SSEC(Carbamidomethyl)ITPN(HexNAc)GSIPNDKPFQNVNK{Fuc:1; Hex:4; HexNAc:5}

>sp|AFG99160|A/Philippines/2/1982_285:315+{Fuc:1; Hex:4; HexNAc:6}
(Carbamidomethyl)-SDAPIGTC(Carbamidomethyl)SSEC(Carbamidomethyl)ITPN(HexNAc)GSIPNDKPFQNVNK{Fuc:1; Hex:4; HexNAc:6}

>sp|AFG99160|A/Philippines/2/1982_285:315+{Fuc:1; Hex:4; HexNAc:9}
(Carbamidomethyl)-SDAPIGTC(Carbamidomethyl)SSEC(Carbamidomethyl)ITPN(HexNAc)GSIPNDKPFQNVNK{Fuc:1; Hex:4; HexNAc:9}

>sp|AFG99160|A/Philippines/2/1982_285:315+{Fuc:1; Hex:5; HexNAc:2}
(Carbamidomethyl)-SDAPIGTC(Carbamidomethyl)SSEC(Carbamidomethyl)ITPN(HexNAc)GSIPNDKPFQNVNK{Fuc:1; Hex:5; HexNAc:2}

>sp|AFG99160|A/Philippines/2/1982_285:315+{Fuc:1; Hex:5; HexNAc:3; GalS(NAc):1}
(Carbamidomethyl)-SDAPIGTC(Carbamidomethyl)SSEC(Carbamidomethyl)ITPN(HexNAc)GSIPNDKPFQNVNK{Fuc:1; Hex:5; HexNAc:3; GalS(NAc):1}

>sp|AFG99160|A/Philippines/2/1982_285:315+{Fuc:1; Hex:5; HexNAc:3}
(Carbamidomethyl)-SDAPIGTC(Carbamidomethyl)SSEC(Carbamidomethyl)ITPN(HexNAc)GSIPNDKPFQNVNK{Fuc:1; Hex:5; HexNAc:3}

>sp|AFG99160|A/Philippines/2/1982_285:315+{Fuc:1; Hex:5; HexNAc:4; NeuNAc:1}
(Carbamidomethyl)-SDAPIGTC(Carbamidomethyl)SSEC(Carbamidomethyl)ITPN(HexNAc)GSIPNDKPFQNVNK{Fuc:1; Hex:5; HexNAc:4; NeuNAc:1}

>sp|AFG99160|A/Philippines/2/1982_285:315+{Fuc:1; Hex:5; HexNAc:4; NeuNAc:2}
(Carbamidomethyl)-SDAPIGTC(Carbamidomethyl)SSEC(Carbamidomethyl)ITPN(HexNAc)GSIPNDKPFQNVNK{Fuc:1; Hex:5; HexNAc:4; NeuNAc:2}

>sp|AFG99160|A/Philippines/2/1982_285:315+{Fuc:1; Hex:5; HexNAc:4; NeuNGc:2}
(Carbamidomethyl)-SDAPIGTC(Carbamidomethyl)SSEC(Carbamidomethyl)ITPN(HexNAc)GSIPNDKPFQNVNK{Fuc:1; Hex:5; HexNAc:4; NeuNGc:2}

>sp|AFG99160|A/Philippines/2/1982_285:315+{Fuc:1; Hex:5; HexNAc:4}
(Carbamidomethyl)-SDAPIGTC(Carbamidomethyl)SSEC(Carbamidomethyl)ITPN(HexNAc)GSIPNDKPFQNVNK{Fuc:1; Hex:5; HexNAc:4}

>sp|AFG99160|A/Philippines/2/1982_285:315+{Fuc:1; Hex:5; HexNAc:5; NeuNAc:1}
(Carbamidomethyl)-SDAPIGTC(Carbamidomethyl)SSEC(Carbamidomethyl)ITPN(HexNAc)GSIPNDKPFQNVNK{Fuc:1; Hex:5; HexNAc:5; NeuNAc:1}

>sp|AFG99160|A/Philippines/2/1982_285:315+{Fuc:1; Hex:5; HexNAc:5; NeuNAc:2}
(Carbamidomethyl)-SDAPIGTC(Carbamidomethyl)SSEC(Carbamidomethyl)ITPN(HexNAc)GSIPNDKPFQNVNK{Fuc:1; Hex:5; HexNAc:5; NeuNAc:2}

>sp|AFG99160|A/Philippines/2/1982_285:315+{Fuc:1; Hex:5; HexNAc:6}
(Carbamidomethyl)-SDAPIGTC(Carbamidomethyl)SSEC(Carbamidomethyl)ITPN(HexNAc)GSIPNDKPFQNVNK{Fuc:1; Hex:5; HexNAc:6}

>sp|AFG99160|A/Philippines/2/1982_285:315+{Fuc:1; Hex:5; HexNAc:8}
(Carbamidomethyl)-SDAPIGTC(Carbamidomethyl)SSEC(Carbamidomethyl)ITPN(HexNAc)GSIPNDKPFQNVNK{Fuc:1; Hex:5; HexNAc:8}

>sp|AFG99160|A/Philippines/2/1982_285:315+{Fuc:1; Hex:6; HexNAc:3; NeuNAc:1}
(Carbamidomethyl)-SDAPIGTC(Carbamidomethyl)SSEC(Carbamidomethyl)ITPN(HexNAc)GSIPNDKPFQNVNK{Fuc:1; Hex:6; HexNAc:3; NeuNAc:1}

>sp|AFG99160|A/Philippines/2/1982_285:315+{Fuc:1; Hex:6; HexNAc:3}
(Carbamidomethyl)-SDAPIGTC(Carbamidomethyl)SSEC(Carbamidomethyl)ITPN(HexNAc)GSIPNDKPFQNVNK{Fuc:1; Hex:6; HexNAc:3}

>sp|AFG99160|A/Philippines/2/1982_285:315+{Fuc:1; Hex:6; HexNAc:4; NeuNAc:1}
(Carbamidomethyl)-SDAPIGTC(Carbamidomethyl)SSEC(Carbamidomethyl)ITPN(HexNAc)GSIPNDKPFQNVNK{Fuc:1; Hex:6; HexNAc:4; NeuNAc:1}

>sp|AFG99160|A/Philippines/2/1982_285:315+{Fuc:1; Hex:6; HexNAc:4}
(Carbamidomethyl)-SDAPIGTC(Carbamidomethyl)SSEC(Carbamidomethyl)ITPN(HexNAc)GSIPNDKPFQNVNK{Fuc:1; Hex:6; HexNAc:4}

>sp|AFG99160|A/Philippines/2/1982_285:315+{Fuc:1; Hex:6; HexNAc:5; NeuNAc:2}
(Carbamidomethyl)-SDAPIGTC(Carbamidomethyl)SSEC(Carbamidomethyl)ITPN(HexNAc)GSIPNDKPFQNVNK{Fuc:1; Hex:6; HexNAc:5; NeuNAc:2}

>sp|AFG99160|A/Philippines/2/1982_285:315+{Fuc:1; Hex:6; HexNAc:5; NeuNAc:3}
(Carbamidomethyl)-SDAPIGTC(Carbamidomethyl)SSEC(Carbamidomethyl)ITPN(HexNAc)GSIPNDKPFQNVNK{Fuc:1; Hex:6; HexNAc:5; NeuNAc:3}

>sp|AFG99160|A/Philippines/2/1982_285:315+{Fuc:1; Hex:6; HexNAc:6; NeuNAc:2}
(Carbamidomethyl)-SDAPIGTC(Carbamidomethyl)SSEC(Carbamidomethyl)ITPN(HexNAc)GSIPNDKPFQNVNK{Fuc:1; Hex:6; HexNAc:6; NeuNAc:2}

>sp|AFG99160|A/Philippines/2/1982_285:315+{Fuc:1; Hex:6; HexNAc:6; NeuNAc:3}
(Carbamidomethyl)-SDAPIGTC(Carbamidomethyl)SSEC(Carbamidomethyl)ITPN(HexNAc)GSIPNDKPFQNVNK{Fuc:1; Hex:6; HexNAc:6; NeuNAc:3}

>sp|AFG99160|A/Philippines/2/1982_285:315+{Fuc:1; Hex:6; HexNAc:7; NeuNAc:4}
(Carbamidomethyl)-SDAPIGTC(Carbamidomethyl)SSEC(Carbamidomethyl)ITPN(HexNAc)GSIPNDKPFQNVNK{Fuc:1; Hex:6; HexNAc:7; NeuNAc:4}

>sp|AFG99160|A/Philippines/2/1982_285:315+{Fuc:1; Hex:7; HexNAc:10; NeuNAc:4}
(Carbamidomethyl)-SDAPIGTC(Carbamidomethyl)SSEC(Carbamidomethyl)ITPN(HexNAc)GSIPNDKPFQNVNK{Fuc:1; Hex:7; HexNAc:10; NeuNAc:4}

>sp|AFG99160|A/Philippines/2/1982_285:315+{Fuc:1; Hex:7; HexNAc:2}
(Carbamidomethyl)-SDAPIGTC(Carbamidomethyl)SSEC(Carbamidomethyl)ITPN(HexNAc)GSIPNDKPFQNVNK{Fuc:1; Hex:7; HexNAc:2}

>sp|AFG99160|A/Philippines/2/1982_285:315+{Fuc:1; Hex:7; HexNAc:5; NeuNAc:2}
(Carbamidomethyl)-SDAPIGTC(Carbamidomethyl)SSEC(Carbamidomethyl)ITPN(HexNAc)GSIPNDKPFQNVNK{Fuc:1; Hex:7; HexNAc:5; NeuNAc:2}

>sp|AFG99160|A/Philippines/2/1982_285:315+{Fuc:1; Hex:7; HexNAc:6; NeuNAc:1}
(Carbamidomethyl)-SDAPIGTC(Carbamidomethyl)SSEC(Carbamidomethyl)ITPN(HexNAc)GSIPNDKPFQNVNK{Fuc:1; Hex:7; HexNAc:6; NeuNAc:1}

>sp|AFG99160|A/Philippines/2/1982_285:315+{Fuc:1; Hex:7; HexNAc:6; NeuNAc:3}
(Carbamidomethyl)-SDAPIGTC(Carbamidomethyl)SSEC(Carbamidomethyl)ITPN(HexNAc)GSIPNDKPFQNVNK{Fuc:1; Hex:7; HexNAc:6; NeuNAc:3}

>sp|AFG99160|A/Philippines/2/1982_285:315+{Fuc:1; Hex:7; HexNAc:6; NeuNAc:4}
(Carbamidomethyl)-SDAPIGTC(Carbamidomethyl)SSEC(Carbamidomethyl)ITPN(HexNAc)GSIPNDKPFQNVNK{Fuc:1; Hex:7; HexNAc:6; NeuNAc:4}

>sp|AFG99160|A/Philippines/2/1982_285:315+{Fuc:1; Hex:7; HexNAc:7; NeuNAc:2}
(Carbamidomethyl)-SDAPIGTC(Carbamidomethyl)SSEC(Carbamidomethyl)ITPN(HexNAc)GSIPNDKPFQNVNK{Fuc:1; Hex:7; HexNAc:7; NeuNAc:2}

>sp|AFG99160|A/Philippines/2/1982_285:315+{Fuc:1; Hex:7; HexNAc:7}
(Carbamidomethyl)-SDAPIGTC(Carbamidomethyl)SSEC(Carbamidomethyl)ITPN(HexNAc)GSIPNDKPFQNVNK{Fuc:1; Hex:7; HexNAc:7}

>sp|AFG99160|A/Philippines/2/1982_285:315+{Fuc:1; Hex:7; HexNAc:9; NeuNAc:4}
(Carbamidomethyl)-SDAPIGTC(Carbamidomethyl)SSEC(Carbamidomethyl)ITPN(HexNAc)GSIPNDKPFQNVNK{Fuc:1; Hex:7; HexNAc:9; NeuNAc:4}

>sp|AFG99160|A/Philippines/2/1982_285:315+{Fuc:1; Hex:8; HexNAc:7}
(Carbamidomethyl)-SDAPIGTC(Carbamidomethyl)SSEC(Carbamidomethyl)ITPN(HexNAc)GSIPNDKPFQNVNK{Fuc:1; Hex:8; HexNAc:7}

>sp|AFG99160|A/Philippines/2/1982_285:315+{Fuc:1; Hex:9; HexNAc:8}
(Carbamidomethyl)-SDAPIGTC(Carbamidomethyl)SSEC(Carbamidomethyl)ITPN(HexNAc)GSIPNDKPFQNVNK{Fuc:1; Hex:9; HexNAc:8}

>sp|AFG99160|A/Philippines/2/1982_285:315+{Fuc:2; Hex:3; HexNAc:3}
(Carbamidomethyl)-SDAPIGTC(Carbamidomethyl)SSEC(Carbamidomethyl)ITPN(HexNAc)GSIPNDKPFQNVNK{Fuc:2; Hex:3; HexNAc:3}

>sp|AFG99160|A/Philippines/2/1982_285:315+{Fuc:2; Hex:3; HexNAc:6; NeuNAc:1}
(Carbamidomethyl)-SDAPIGTC(Carbamidomethyl)SSEC(Carbamidomethyl)ITPN(HexNAc)GSIPNDKPFQNVNK{Fuc:2; Hex:3; HexNAc:6; NeuNAc:1}

>sp|AFG99160|A/Philippines/2/1982_285:315+{Fuc:2; Hex:3; HexNAc:6}
(Carbamidomethyl)-SDAPIGTC(Carbamidomethyl)SSEC(Carbamidomethyl)ITPN(HexNAc)GSIPNDKPFQNVNK{Fuc:2; Hex:3; HexNAc:6}

>sp|AFG99160|A/Philippines/2/1982_285:315+{Fuc:2; Hex:4; HexNAc:3}
(Carbamidomethyl)-SDAPIGTC(Carbamidomethyl)SSEC(Carbamidomethyl)ITPN(HexNAc)GSIPNDKPFQNVNK{Fuc:2; Hex:4; HexNAc:3}

>sp|AFG99160|A/Philippines/2/1982_285:315+{Fuc:2; Hex:4; HexNAc:4; NeuNAc:1}
(Carbamidomethyl)-SDAPIGTC(Carbamidomethyl)SSEC(Carbamidomethyl)ITPN(HexNAc)GSIPNDKPFQNVNK{Fuc:2; Hex:4; HexNAc:4; NeuNAc:1}

>sp|AFG99160|A/Philippines/2/1982_285:315+{Fuc:2; Hex:4; HexNAc:5}
(Carbamidomethyl)-SDAPIGTC(Carbamidomethyl)SSEC(Carbamidomethyl)ITPN(HexNAc)GSIPNDKPFQNVNK{Fuc:2; Hex:4; HexNAc:5}

>sp|AFG99160|A/Philippines/2/1982_285:315+{Fuc:2; Hex:5; HexNAc:3}
(Carbamidomethyl)-SDAPIGTC(Carbamidomethyl)SSEC(Carbamidomethyl)ITPN(HexNAc)GSIPNDKPFQNVNK{Fuc:2; Hex:5; HexNAc:3}

>sp|AFG99160|A/Philippines/2/1982_285:315+{Fuc:2; Hex:5; HexNAc:4}
(Carbamidomethyl)-SDAPIGTC(Carbamidomethyl)SSEC(Carbamidomethyl)ITPN(HexNAc)GSIPNDKPFQNVNK{Fuc:2; Hex:5; HexNAc:4}

>sp|AFG99160|A/Philippines/2/1982_285:315+{Fuc:2; Hex:5; HexNAc:5}
(Carbamidomethyl)-SDAPIGTC(Carbamidomethyl)SSEC(Carbamidomethyl)ITPN(HexNAc)GSIPNDKPFQNVNK{Fuc:2; Hex:5; HexNAc:5}

>sp|AFG99160|A/Philippines/2/1982_285:315+{Fuc:2; Hex:5; HexNAc:6}
(Carbamidomethyl)-SDAPIGTC(Carbamidomethyl)SSEC(Carbamidomethyl)ITPN(HexNAc)GSIPNDKPFQNVNK{Fuc:2; Hex:5; HexNAc:6}

>sp|AFG99160|A/Philippines/2/1982_285:315+{Fuc:2; Hex:6; HexNAc:3}
(Carbamidomethyl)-SDAPIGTC(Carbamidomethyl)SSEC(Carbamidomethyl)ITPN(HexNAc)GSIPNDKPFQNVNK{Fuc:2; Hex:6; HexNAc:3}

>sp|AFG99160|A/Philippines/2/1982_285:315+{Fuc:2; Hex:6; HexNAc:4}
(Carbamidomethyl)-SDAPIGTC(Carbamidomethyl)SSEC(Carbamidomethyl)ITPN(HexNAc)GSIPNDKPFQNVNK{Fuc:2; Hex:6; HexNAc:4}

>sp|AFG99160|A/Philippines/2/1982_285:315+{Fuc:2; Hex:6; HexNAc:5; Kdn:1}
(Carbamidomethyl)-SDAPIGTC(Carbamidomethyl)SSEC(Carbamidomethyl)ITPN(HexNAc)GSIPNDKPFQNVNK{Fuc:2; Hex:6; HexNAc:5; Kdn:1}

>sp|AFG99160|A/Philippines/2/1982_285:315+{Fuc:2; Hex:6; HexNAc:5; NeuNAc:1}
(Carbamidomethyl)-SDAPIGTC(Carbamidomethyl)SSEC(Carbamidomethyl)ITPN(HexNAc)GSIPNDKPFQNVNK{Fuc:2; Hex:6; HexNAc:5; NeuNAc:1}

>sp|AFG99160|A/Philippines/2/1982_285:315+{Fuc:2; Hex:7; HexNAc:6}
(Carbamidomethyl)-SDAPIGTC(Carbamidomethyl)SSEC(Carbamidomethyl)ITPN(HexNAc)GSIPNDKPFQNVNK{Fuc:2; Hex:7; HexNAc:6}

>sp|AFG99160|A/Philippines/2/1982_285:315+{Fuc:3; Hex:3; HexNAc:6}
(Carbamidomethyl)-SDAPIGTC(Carbamidomethyl)SSEC(Carbamidomethyl)ITPN(HexNAc)GSIPNDKPFQNVNK{Fuc:3; Hex:3; HexNAc:6}

>sp|AFG99160|A/Philippines/2/1982_285:315+{Fuc:3; Hex:4; HexNAc:3}
(Carbamidomethyl)-SDAPIGTC(Carbamidomethyl)SSEC(Carbamidomethyl)ITPN(HexNAc)GSIPNDKPFQNVNK{Fuc:3; Hex:4; HexNAc:3}

>sp|AFG99160|A/Philippines/2/1982_285:315+{Fuc:3; Hex:4; HexNAc:5}
(Carbamidomethyl)-SDAPIGTC(Carbamidomethyl)SSEC(Carbamidomethyl)ITPN(HexNAc)GSIPNDKPFQNVNK{Fuc:3; Hex:4; HexNAc:5}

>sp|AFG99160|A/Philippines/2/1982_285:315+{Fuc:3; Hex:5; HexNAc:3}
(Carbamidomethyl)-SDAPIGTC(Carbamidomethyl)SSEC(Carbamidomethyl)ITPN(HexNAc)GSIPNDKPFQNVNK{Fuc:3; Hex:5; HexNAc:3}

>sp|AFG99160|A/Philippines/2/1982_285:315+{Fuc:3; Hex:5; HexNAc:4}
(Carbamidomethyl)-SDAPIGTC(Carbamidomethyl)SSEC(Carbamidomethyl)ITPN(HexNAc)GSIPNDKPFQNVNK{Fuc:3; Hex:5; HexNAc:4}

>sp|AFG99160|A/Philippines/2/1982_285:315+{Fuc:3; Hex:5; HexNAc:5}
(Carbamidomethyl)-SDAPIGTC(Carbamidomethyl)SSEC(Carbamidomethyl)ITPN(HexNAc)GSIPNDKPFQNVNK{Fuc:3; Hex:5; HexNAc:5}

>sp|AFG99160|A/Philippines/2/1982_285:315+{Fuc:3; Hex:6; HexNAc:3}
(Carbamidomethyl)-SDAPIGTC(Carbamidomethyl)SSEC(Carbamidomethyl)ITPN(HexNAc)GSIPNDKPFQNVNK{Fuc:3; Hex:6; HexNAc:3}

>sp|AFG99160|A/Philippines/2/1982_285:315+{Fuc:3; Hex:6; HexNAc:4}
(Carbamidomethyl)-SDAPIGTC(Carbamidomethyl)SSEC(Carbamidomethyl)ITPN(HexNAc)GSIPNDKPFQNVNK{Fuc:3; Hex:6; HexNAc:4}

>sp|AFG99160|A/Philippines/2/1982_285:315+{Fuc:3; Hex:6; HexNAc:5; NeuNAc:1}
(Carbamidomethyl)-SDAPIGTC(Carbamidomethyl)SSEC(Carbamidomethyl)ITPN(HexNAc)GSIPNDKPFQNVNK{Fuc:3; Hex:6; HexNAc:5; NeuNAc:1}

>sp|AFG99160|A/Philippines/2/1982_285:315+{Fuc:3; Hex:6; HexNAc:5}
(Carbamidomethyl)-SDAPIGTC(Carbamidomethyl)SSEC(Carbamidomethyl)ITPN(HexNAc)GSIPNDKPFQNVNK{Fuc:3; Hex:6; HexNAc:5}

>sp|AFG99160|A/Philippines/2/1982_285:315+{Fuc:4; Hex:5; HexNAc:4}
(Carbamidomethyl)-SDAPIGTC(Carbamidomethyl)SSEC(Carbamidomethyl)ITPN(HexNAc)GSIPNDKPFQNVNK{Fuc:4; Hex:5; HexNAc:4}

>sp|AFG99160|A/Philippines/2/1982_285:315+{Fuc:4; Hex:6; HexNAc:5}
(Carbamidomethyl)-SDAPIGTC(Carbamidomethyl)SSEC(Carbamidomethyl)ITPN(HexNAc)GSIPNDKPFQNVNK{Fuc:4; Hex:6; HexNAc:5}

>sp|AFG99160|A/Philippines/2/1982_285:315+{Fuc:4; Hex:7; HexNAc:6}
(Carbamidomethyl)-SDAPIGTC(Carbamidomethyl)SSEC(Carbamidomethyl)ITPN(HexNAc)GSIPNDKPFQNVNK{Fuc:4; Hex:7; HexNAc:6}

>sp|AFG99160|A/Philippines/2/1982_285:315+{Fuc:4; Hex:7; HexNAc:7}
(Carbamidomethyl)-SDAPIGTC(Carbamidomethyl)SSEC(Carbamidomethyl)ITPN(HexNAc)GSIPNDKPFQNVNK{Fuc:4; Hex:7; HexNAc:7}

>sp|AFG99160|A/Philippines/2/1982_285:315+{Fuc:4; Hex:8; HexNAc:5}
(Carbamidomethyl)-SDAPIGTC(Carbamidomethyl)SSEC(Carbamidomethyl)ITPN(HexNAc)GSIPNDKPFQNVNK{Fuc:4; Hex:8; HexNAc:5}

>sp|AFG99160|A/Philippines/2/1982_285:315+{Fuc:5; Hex:5; HexNAc:4}
(Carbamidomethyl)-SDAPIGTC(Carbamidomethyl)SSEC(Carbamidomethyl)ITPN(HexNAc)GSIPNDKPFQNVNK{Fuc:5; Hex:5; HexNAc:4}

>sp|AFG99160|A/Philippines/2/1982_285:315+{Hex:10; HexNAc:2}
(Carbamidomethyl)-SDAPIGTC(Carbamidomethyl)SSEC(Carbamidomethyl)ITPN(HexNAc)GSIPNDKPFQNVNK{Hex:10; HexNAc:2}

>sp|AFG99160|A/Philippines/2/1982_285:315+{Hex:12; HexNAc:2}
(Carbamidomethyl)-SDAPIGTC(Carbamidomethyl)SSEC(Carbamidomethyl)ITPN(HexNAc)GSIPNDKPFQNVNK{Hex:12; HexNAc:2}

>sp|AFG99160|A/Philippines/2/1982_285:315+{Hex:3; HexNAc:2}
(Carbamidomethyl)-SDAPIGTC(Carbamidomethyl)SSEC(Carbamidomethyl)ITPN(HexNAc)GSIPNDKPFQNVNK{Hex:3; HexNAc:2}

>sp|AFG99160|A/Philippines/2/1982_285:315+{Hex:3; HexNAc:3; GalS(NAc):1}
(Carbamidomethyl)-SDAPIGTC(Carbamidomethyl)SSEC(Carbamidomethyl)ITPN(HexNAc)GSIPNDKPFQNVNK{Hex:3; HexNAc:3; GalS(NAc):1}

>sp|AFG99160|A/Philippines/2/1982_285:315+{Hex:3; HexNAc:3}
(Carbamidomethyl)-SDAPIGTC(Carbamidomethyl)SSEC(Carbamidomethyl)ITPN(HexNAc)GSIPNDKPFQNVNK{Hex:3; HexNAc:3}

>sp|AFG99160|A/Philippines/2/1982_285:315+{Hex:3; HexNAc:4; GalS(NAc):1}
(Carbamidomethyl)-SDAPIGTC(Carbamidomethyl)SSEC(Carbamidomethyl)ITPN(HexNAc)GSIPNDKPFQNVNK{Hex:3; HexNAc:4; GalS(NAc):1}

>sp|AFG99160|A/Philippines/2/1982_285:315+{Hex:3; HexNAc:4; GalS(NAc):2}
(Carbamidomethyl)-SDAPIGTC(Carbamidomethyl)SSEC(Carbamidomethyl)ITPN(HexNAc)GSIPNDKPFQNVNK{Hex:3; HexNAc:4; GalS(NAc):2}

>sp|AFG99160|A/Philippines/2/1982_285:315+{Hex:3; HexNAc:4; NeuNAc:1}
(Carbamidomethyl)-SDAPIGTC(Carbamidomethyl)SSEC(Carbamidomethyl)ITPN(HexNAc)GSIPNDKPFQNVNK{Hex:3; HexNAc:4; NeuNAc:1}

>sp|AFG99160|A/Philippines/2/1982_285:315+{Hex:3; HexNAc:4; NeuNAc:2}
(Carbamidomethyl)-SDAPIGTC(Carbamidomethyl)SSEC(Carbamidomethyl)ITPN(HexNAc)GSIPNDKPFQNVNK{Hex:3; HexNAc:4; NeuNAc:2}

>sp|AFG99160|A/Philippines/2/1982_285:315+{Hex:3; HexNAc:5}
(Carbamidomethyl)-SDAPIGTC(Carbamidomethyl)SSEC(Carbamidomethyl)ITPN(HexNAc)GSIPNDKPFQNVNK{Hex:3; HexNAc:5}

>sp|AFG99160|A/Philippines/2/1982_285:315+{Hex:3; HexNAc:6}
(Carbamidomethyl)-SDAPIGTC(Carbamidomethyl)SSEC(Carbamidomethyl)ITPN(HexNAc)GSIPNDKPFQNVNK{Hex:3; HexNAc:6}

>sp|AFG99160|A/Philippines/2/1982_285:315+{Hex:3; HexNAc:7}
(Carbamidomethyl)-SDAPIGTC(Carbamidomethyl)SSEC(Carbamidomethyl)ITPN(HexNAc)GSIPNDKPFQNVNK{Hex:3; HexNAc:7}

>sp|AFG99160|A/Philippines/2/1982_285:315+{Hex:3; HexNAc:8}
(Carbamidomethyl)-SDAPIGTC(Carbamidomethyl)SSEC(Carbamidomethyl)ITPN(HexNAc)GSIPNDKPFQNVNK{Hex:3; HexNAc:8}

>sp|AFG99160|A/Philippines/2/1982_285:315+{Hex:3; HexNAc:9}
(Carbamidomethyl)-SDAPIGTC(Carbamidomethyl)SSEC(Carbamidomethyl)ITPN(HexNAc)GSIPNDKPFQNVNK{Hex:3; HexNAc:9}

>sp|AFG99160|A/Philippines/2/1982_285:315+{Hex:4; HexNAc:2}
(Carbamidomethyl)-SDAPIGTC(Carbamidomethyl)SSEC(Carbamidomethyl)ITPN(HexNAc)GSIPNDKPFQNVNK{Hex:4; HexNAc:2}

>sp|AFG99160|A/Philippines/2/1982_285:315+{Hex:4; HexNAc:3; GalS(NAc):1}
(Carbamidomethyl)-SDAPIGTC(Carbamidomethyl)SSEC(Carbamidomethyl)ITPN(HexNAc)GSIPNDKPFQNVNK{Hex:4; HexNAc:3; GalS(NAc):1}

>sp|AFG99160|A/Philippines/2/1982_285:315+{Hex:4; HexNAc:3; NeuNAc:1}
(Carbamidomethyl)-SDAPIGTC(Carbamidomethyl)SSEC(Carbamidomethyl)ITPN(HexNAc)GSIPNDKPFQNVNK{Hex:4; HexNAc:3; NeuNAc:1}

>sp|AFG99160|A/Philippines/2/1982_285:315+{Hex:4; HexNAc:3}
(Carbamidomethyl)-SDAPIGTC(Carbamidomethyl)SSEC(Carbamidomethyl)ITPN(HexNAc)GSIPNDKPFQNVNK{Hex:4; HexNAc:3}

>sp|AFG99160|A/Philippines/2/1982_285:315+{Hex:4; HexNAc:4; GalS(NAc):1; NeuNAc:1}
(Carbamidomethyl)-SDAPIGTC(Carbamidomethyl)SSEC(Carbamidomethyl)ITPN(HexNAc)GSIPNDKPFQNVNK{Hex:4; HexNAc:4; GalS(NAc):1; NeuNAc:1}

>sp|AFG99160|A/Philippines/2/1982_285:315+{Hex:4; HexNAc:4; GalS(NAc):1}
(Carbamidomethyl)-SDAPIGTC(Carbamidomethyl)SSEC(Carbamidomethyl)ITPN(HexNAc)GSIPNDKPFQNVNK{Hex:4; HexNAc:4; GalS(NAc):1}

>sp|AFG99160|A/Philippines/2/1982_285:315+{Hex:4; HexNAc:4; GalS:1; NeuNAc:1}
(Carbamidomethyl)-SDAPIGTC(Carbamidomethyl)SSEC(Carbamidomethyl)ITPN(HexNAc)GSIPNDKPFQNVNK{Hex:4; HexNAc:4; GalS:1; NeuNAc:1}

>sp|AFG99160|A/Philippines/2/1982_285:315+{Hex:4; HexNAc:4; NeuNAc:1}
(Carbamidomethyl)-SDAPIGTC(Carbamidomethyl)SSEC(Carbamidomethyl)ITPN(HexNAc)GSIPNDKPFQNVNK{Hex:4; HexNAc:4; NeuNAc:1}

>sp|AFG99160|A/Philippines/2/1982_285:315+{Hex:4; HexNAc:4}
(Carbamidomethyl)-SDAPIGTC(Carbamidomethyl)SSEC(Carbamidomethyl)ITPN(HexNAc)GSIPNDKPFQNVNK{Hex:4; HexNAc:4}

>sp|AFG99160|A/Philippines/2/1982_285:315+{Hex:4; HexNAc:5}
(Carbamidomethyl)-SDAPIGTC(Carbamidomethyl)SSEC(Carbamidomethyl)ITPN(HexNAc)GSIPNDKPFQNVNK{Hex:4; HexNAc:5}

>sp|AFG99160|A/Philippines/2/1982_285:315+{Hex:4; HexNAc:6}
(Carbamidomethyl)-SDAPIGTC(Carbamidomethyl)SSEC(Carbamidomethyl)ITPN(HexNAc)GSIPNDKPFQNVNK{Hex:4; HexNAc:6}

>sp|AFG99160|A/Philippines/2/1982_285:315+{Hex:4; HexNAc:9}
(Carbamidomethyl)-SDAPIGTC(Carbamidomethyl)SSEC(Carbamidomethyl)ITPN(HexNAc)GSIPNDKPFQNVNK{Hex:4; HexNAc:9}

>sp|AFG99160|A/Philippines/2/1982_285:315+{Hex:5; HexNAc:2}
(Carbamidomethyl)-SDAPIGTC(Carbamidomethyl)SSEC(Carbamidomethyl)ITPN(HexNAc)GSIPNDKPFQNVNK{Hex:5; HexNAc:2}

>sp|AFG99160|A/Philippines/2/1982_285:315+{Hex:5; HexNAc:3}
(Carbamidomethyl)-SDAPIGTC(Carbamidomethyl)SSEC(Carbamidomethyl)ITPN(HexNAc)GSIPNDKPFQNVNK{Hex:5; HexNAc:3}

>sp|AFG99160|A/Philippines/2/1982_285:315+{Hex:5; HexNAc:4; NeuNAc:1}
(Carbamidomethyl)-SDAPIGTC(Carbamidomethyl)SSEC(Carbamidomethyl)ITPN(HexNAc)GSIPNDKPFQNVNK{Hex:5; HexNAc:4; NeuNAc:1}

>sp|AFG99160|A/Philippines/2/1982_285:315+{Hex:5; HexNAc:4}
(Carbamidomethyl)-SDAPIGTC(Carbamidomethyl)SSEC(Carbamidomethyl)ITPN(HexNAc)GSIPNDKPFQNVNK{Hex:5; HexNAc:4}

>sp|AFG99160|A/Philippines/2/1982_285:315+{Hex:5; HexNAc:5; GalS:1; NeuNAc:1}
(Carbamidomethyl)-SDAPIGTC(Carbamidomethyl)SSEC(Carbamidomethyl)ITPN(HexNAc)GSIPNDKPFQNVNK{Hex:5; HexNAc:5; GalS:1; NeuNAc:1}

>sp|AFG99160|A/Philippines/2/1982_285:315+{Hex:5; HexNAc:5; NeuNAc:1}
(Carbamidomethyl)-SDAPIGTC(Carbamidomethyl)SSEC(Carbamidomethyl)ITPN(HexNAc)GSIPNDKPFQNVNK{Hex:5; HexNAc:5; NeuNAc:1}

>sp|AFG99160|A/Philippines/2/1982_285:315+{Hex:5; HexNAc:5; NeuNAc:2}
(Carbamidomethyl)-SDAPIGTC(Carbamidomethyl)SSEC(Carbamidomethyl)ITPN(HexNAc)GSIPNDKPFQNVNK{Hex:5; HexNAc:5; NeuNAc:2}

>sp|AFG99160|A/Philippines/2/1982_285:315+{Hex:5; HexNAc:5}
(Carbamidomethyl)-SDAPIGTC(Carbamidomethyl)SSEC(Carbamidomethyl)ITPN(HexNAc)GSIPNDKPFQNVNK{Hex:5; HexNAc:5}

>sp|AFG99160|A/Philippines/2/1982_285:315+{Hex:5; HexNAc:6}
(Carbamidomethyl)-SDAPIGTC(Carbamidomethyl)SSEC(Carbamidomethyl)ITPN(HexNAc)GSIPNDKPFQNVNK{Hex:5; HexNAc:6}

>sp|AFG99160|A/Philippines/2/1982_285:315+{Hex:6; HexNAc:10}
(Carbamidomethyl)-SDAPIGTC(Carbamidomethyl)SSEC(Carbamidomethyl)ITPN(HexNAc)GSIPNDKPFQNVNK{Hex:6; HexNAc:10}

>sp|AFG99160|A/Philippines/2/1982_285:315+{Hex:6; HexNAc:2}
(Carbamidomethyl)-SDAPIGTC(Carbamidomethyl)SSEC(Carbamidomethyl)ITPN(HexNAc)GSIPNDKPFQNVNK{Hex:6; HexNAc:2}

>sp|AFG99160|A/Philippines/2/1982_285:315+{Hex:6; HexNAc:3; NeuNAc:1}
(Carbamidomethyl)-SDAPIGTC(Carbamidomethyl)SSEC(Carbamidomethyl)ITPN(HexNAc)GSIPNDKPFQNVNK{Hex:6; HexNAc:3; NeuNAc:1}

>sp|AFG99160|A/Philippines/2/1982_285:315+{Hex:6; HexNAc:5; NeuNAc:1}
(Carbamidomethyl)-SDAPIGTC(Carbamidomethyl)SSEC(Carbamidomethyl)ITPN(HexNAc)GSIPNDKPFQNVNK{Hex:6; HexNAc:5; NeuNAc:1}

>sp|AFG99160|A/Philippines/2/1982_285:315+{Hex:6; HexNAc:5; NeuNAc:2}
(Carbamidomethyl)-SDAPIGTC(Carbamidomethyl)SSEC(Carbamidomethyl)ITPN(HexNAc)GSIPNDKPFQNVNK{Hex:6; HexNAc:5; NeuNAc:2}

>sp|AFG99160|A/Philippines/2/1982_285:315+{Hex:6; HexNAc:5; NeuNAc:3}
(Carbamidomethyl)-SDAPIGTC(Carbamidomethyl)SSEC(Carbamidomethyl)ITPN(HexNAc)GSIPNDKPFQNVNK{Hex:6; HexNAc:5; NeuNAc:3}

>sp|AFG99160|A/Philippines/2/1982_285:315+{Hex:6; HexNAc:5}
(Carbamidomethyl)-SDAPIGTC(Carbamidomethyl)SSEC(Carbamidomethyl)ITPN(HexNAc)GSIPNDKPFQNVNK{Hex:6; HexNAc:5}

>sp|AFG99160|A/Philippines/2/1982_285:315+{Hex:6; HexNAc:6}
(Carbamidomethyl)-SDAPIGTC(Carbamidomethyl)SSEC(Carbamidomethyl)ITPN(HexNAc)GSIPNDKPFQNVNK{Hex:6; HexNAc:6}

>sp|AFG99160|A/Philippines/2/1982_285:315+{Hex:7; HexNAc:6}
(Carbamidomethyl)-SDAPIGTC(Carbamidomethyl)SSEC(Carbamidomethyl)ITPN(HexNAc)GSIPNDKPFQNVNK{Hex:7; HexNAc:6}

>sp|AFG99160|A/Philippines/2/1982_285:315+{Hex:7; HexNAc:8}
(Carbamidomethyl)-SDAPIGTC(Carbamidomethyl)SSEC(Carbamidomethyl)ITPN(HexNAc)GSIPNDKPFQNVNK{Hex:7; HexNAc:8}

>sp|AFG99160|A/Philippines/2/1982_285:315+{Hex:8; HexNAc:7; NeuNAc:1}
(Carbamidomethyl)-SDAPIGTC(Carbamidomethyl)SSEC(Carbamidomethyl)ITPN(HexNAc)GSIPNDKPFQNVNK{Hex:8; HexNAc:7; NeuNAc:1}

>sp|AFG99160|A/Philippines/2/1982_285:315+{Hex:8; HexNAc:7}
(Carbamidomethyl)-SDAPIGTC(Carbamidomethyl)SSEC(Carbamidomethyl)ITPN(HexNAc)GSIPNDKPFQNVNK{Hex:8; HexNAc:7}

>sp|AFG99160|A/Philippines/2/1982_125:156+{Fuc:1; Hex:11; HexNAc:6}
(Carbamidomethyl)-SLVASSGTLEFIN(Deamidation)EGFN(HexNAc)WTGVTQSGGSSTC(Carbamidomethyl)K{Fuc:1; Hex:11; HexNAc:6}

>sp|AFG99160|A/Philippines/2/1982_125:156+{Fuc:1; Hex:3; HexNAc:2}
(Carbamidomethyl)-SLVASSGTLEFIN(Deamidation)EGFN(HexNAc)WTGVTQSGGSSTC(Carbamidomethyl)K{Fuc:1; Hex:3; HexNAc:2}

>sp|AFG99160|A/Philippines/2/1982_125:156+{Fuc:1; Hex:3; HexNAc:3; GalS(NAc):1}
(Carbamidomethyl)-SLVASSGTLEFIN(Deamidation)EGFN(HexNAc)WTGVTQSGGSSTC(Carbamidomethyl)K{Fuc:1; Hex:3; HexNAc:3; GalS(NAc):1}

>sp|AFG99160|A/Philippines/2/1982_125:156+{Fuc:1; Hex:3; HexNAc:3}
(Carbamidomethyl)-SLVASSGTLEFIN(Deamidation)EGFN(HexNAc)WTGVTQSGGSSTC(Carbamidomethyl)K{Fuc:1; Hex:3; HexNAc:3}

>sp|AFG99160|A/Philippines/2/1982_125:156+{Fuc:1; Hex:3; HexNAc:4; GalS(NAc):1}
(Carbamidomethyl)-SLVASSGTLEFIN(Deamidation)EGFN(HexNAc)WTGVTQSGGSSTC(Carbamidomethyl)K{Fuc:1; Hex:3; HexNAc:4; GalS(NAc):1}

>sp|AFG99160|A/Philippines/2/1982_125:156+{Fuc:1; Hex:3; HexNAc:4; GalS(NAc):2}
(Carbamidomethyl)-SLVASSGTLEFIN(Deamidation)EGFN(HexNAc)WTGVTQSGGSSTC(Carbamidomethyl)K{Fuc:1; Hex:3; HexNAc:4; GalS(NAc):2}

>sp|AFG99160|A/Philippines/2/1982_125:156+{Fuc:1; Hex:3; HexNAc:4; GalS:1; GalS(NAc):1}
(Carbamidomethyl)-SLVASSGTLEFIN(Deamidation)EGFN(HexNAc)WTGVTQSGGSSTC(Carbamidomethyl)K{Fuc:1; Hex:3; HexNAc:4; GalS:1; GalS(NAc):1}

>sp|AFG99160|A/Philippines/2/1982_125:156+{Fuc:1; Hex:3; HexNAc:4}
(Carbamidomethyl)-SLVASSGTLEFIN(Deamidation)EGFN(HexNAc)WTGVTQSGGSSTC(Carbamidomethyl)K{Fuc:1; Hex:3; HexNAc:4}

>sp|AFG99160|A/Philippines/2/1982_125:156+{Fuc:1; Hex:3; HexNAc:5}
(Carbamidomethyl)-SLVASSGTLEFIN(Deamidation)EGFN(HexNAc)WTGVTQSGGSSTC(Carbamidomethyl)K{Fuc:1; Hex:3; HexNAc:5}

>sp|AFG99160|A/Philippines/2/1982_125:156+{Fuc:1; Hex:3; HexNAc:6; NeuNAc:1}
(Carbamidomethyl)-SLVASSGTLEFIN(Deamidation)EGFN(HexNAc)WTGVTQSGGSSTC(Carbamidomethyl)K{Fuc:1; Hex:3; HexNAc:6; NeuNAc:1}

>sp|AFG99160|A/Philippines/2/1982_125:156+{Fuc:1; Hex:3; HexNAc:6; NeuNAc:2}
(Carbamidomethyl)-SLVASSGTLEFIN(Deamidation)EGFN(HexNAc)WTGVTQSGGSSTC(Carbamidomethyl)K{Fuc:1; Hex:3; HexNAc:6; NeuNAc:2}

>sp|AFG99160|A/Philippines/2/1982_125:156+{Fuc:1; Hex:3; HexNAc:7}
(Carbamidomethyl)-SLVASSGTLEFIN(Deamidation)EGFN(HexNAc)WTGVTQSGGSSTC(Carbamidomethyl)K{Fuc:1; Hex:3; HexNAc:7}

>sp|AFG99160|A/Philippines/2/1982_125:156+{Fuc:1; Hex:3; HexNAc:9}
(Carbamidomethyl)-SLVASSGTLEFIN(Deamidation)EGFN(HexNAc)WTGVTQSGGSSTC(Carbamidomethyl)K{Fuc:1; Hex:3; HexNAc:9}

>sp|AFG99160|A/Philippines/2/1982_125:156+{Fuc:1; Hex:4; HexNAc:3; GalS(NAc):1}
(Carbamidomethyl)-SLVASSGTLEFIN(Deamidation)EGFN(HexNAc)WTGVTQSGGSSTC(Carbamidomethyl)K{Fuc:1; Hex:4; HexNAc:3; GalS(NAc):1}

>sp|AFG99160|A/Philippines/2/1982_125:156+{Fuc:1; Hex:4; HexNAc:3; NeuNAc:1}
(Carbamidomethyl)-SLVASSGTLEFIN(Deamidation)EGFN(HexNAc)WTGVTQSGGSSTC(Carbamidomethyl)K{Fuc:1; Hex:4; HexNAc:3; NeuNAc:1}

>sp|AFG99160|A/Philippines/2/1982_125:156+{Fuc:1; Hex:4; HexNAc:4; GalS(NAc):1; NeuNAc:1}
(Carbamidomethyl)-SLVASSGTLEFIN(Deamidation)EGFN(HexNAc)WTGVTQSGGSSTC(Carbamidomethyl)K{Fuc:1; Hex:4; HexNAc:4; GalS(NAc):1; NeuNAc:1}

>sp|AFG99160|A/Philippines/2/1982_125:156+{Fuc:1; Hex:4; HexNAc:4; GalS:1; NeuNAc:1}
(Carbamidomethyl)-SLVASSGTLEFIN(Deamidation)EGFN(HexNAc)WTGVTQSGGSSTC(Carbamidomethyl)K{Fuc:1; Hex:4; HexNAc:4; GalS:1; NeuNAc:1}

>sp|AFG99160|A/Philippines/2/1982_125:156+{Fuc:1; Hex:4; HexNAc:4; NeuNAc:1}
(Carbamidomethyl)-SLVASSGTLEFIN(Deamidation)EGFN(HexNAc)WTGVTQSGGSSTC(Carbamidomethyl)K{Fuc:1; Hex:4; HexNAc:4; NeuNAc:1}

>sp|AFG99160|A/Philippines/2/1982_125:156+{Fuc:1; Hex:4; HexNAc:7}
(Carbamidomethyl)-SLVASSGTLEFIN(Deamidation)EGFN(HexNAc)WTGVTQSGGSSTC(Carbamidomethyl)K{Fuc:1; Hex:4; HexNAc:7}

>sp|AFG99160|A/Philippines/2/1982_125:156+{Fuc:1; Hex:4; HexNAc:9}
(Carbamidomethyl)-SLVASSGTLEFIN(Deamidation)EGFN(HexNAc)WTGVTQSGGSSTC(Carbamidomethyl)K{Fuc:1; Hex:4; HexNAc:9}

>sp|AFG99160|A/Philippines/2/1982_125:156+{Fuc:1; Hex:5; HexNAc:3; GalS(NAc):1}
(Carbamidomethyl)-SLVASSGTLEFIN(Deamidation)EGFN(HexNAc)WTGVTQSGGSSTC(Carbamidomethyl)K{Fuc:1; Hex:5; HexNAc:3; GalS(NAc):1}

>sp|AFG99160|A/Philippines/2/1982_125:156+{Fuc:1; Hex:5; HexNAc:4; NeuNAc:1; NeuNGc:1}
(Carbamidomethyl)-SLVASSGTLEFIN(Deamidation)EGFN(HexNAc)WTGVTQSGGSSTC(Carbamidomethyl)K{Fuc:1; Hex:5; HexNAc:4; NeuNAc:1; NeuNGc:1}

>sp|AFG99160|A/Philippines/2/1982_125:156+{Fuc:1; Hex:5; HexNAc:4; NeuNAc:2}
(Carbamidomethyl)-SLVASSGTLEFIN(Deamidation)EGFN(HexNAc)WTGVTQSGGSSTC(Carbamidomethyl)K{Fuc:1; Hex:5; HexNAc:4; NeuNAc:2}

>sp|AFG99160|A/Philippines/2/1982_125:156+{Fuc:1; Hex:5; HexNAc:4; NeuNGc:2}
(Carbamidomethyl)-SLVASSGTLEFIN(Deamidation)EGFN(HexNAc)WTGVTQSGGSSTC(Carbamidomethyl)K{Fuc:1; Hex:5; HexNAc:4; NeuNGc:2}

>sp|AFG99160|A/Philippines/2/1982_125:156+{Fuc:1; Hex:5; HexNAc:5; NeuNAc:1}
(Carbamidomethyl)-SLVASSGTLEFIN(Deamidation)EGFN(HexNAc)WTGVTQSGGSSTC(Carbamidomethyl)K{Fuc:1; Hex:5; HexNAc:5; NeuNAc:1}

>sp|AFG99160|A/Philippines/2/1982_125:156+{Fuc:1; Hex:5; HexNAc:5}
(Carbamidomethyl)-SLVASSGTLEFIN(Deamidation)EGFN(HexNAc)WTGVTQSGGSSTC(Carbamidomethyl)K{Fuc:1; Hex:5; HexNAc:5}

>sp|AFG99160|A/Philippines/2/1982_125:156+{Fuc:1; Hex:5; HexNAc:6; NeuNAc:3}
(Carbamidomethyl)-SLVASSGTLEFIN(Deamidation)EGFN(HexNAc)WTGVTQSGGSSTC(Carbamidomethyl)K{Fuc:1; Hex:5; HexNAc:6; NeuNAc:3}

>sp|AFG99160|A/Philippines/2/1982_125:156+{Fuc:1; Hex:5; HexNAc:8}
(Carbamidomethyl)-SLVASSGTLEFIN(Deamidation)EGFN(HexNAc)WTGVTQSGGSSTC(Carbamidomethyl)K{Fuc:1; Hex:5; HexNAc:8}

>sp|AFG99160|A/Philippines/2/1982_125:156+{Fuc:1; Hex:6; HexNAc:3; NeuNAc:1}
(Carbamidomethyl)-SLVASSGTLEFIN(Deamidation)EGFN(HexNAc)WTGVTQSGGSSTC(Carbamidomethyl)K{Fuc:1; Hex:6; HexNAc:3; NeuNAc:1}

>sp|AFG99160|A/Philippines/2/1982_125:156+{Fuc:1; Hex:6; HexNAc:5; NeuNAc:1}
(Carbamidomethyl)-SLVASSGTLEFIN(Deamidation)EGFN(HexNAc)WTGVTQSGGSSTC(Carbamidomethyl)K{Fuc:1; Hex:6; HexNAc:5; NeuNAc:1}

>sp|AFG99160|A/Philippines/2/1982_125:156+{Fuc:1; Hex:6; HexNAc:5}
(Carbamidomethyl)-SLVASSGTLEFIN(Deamidation)EGFN(HexNAc)WTGVTQSGGSSTC(Carbamidomethyl)K{Fuc:1; Hex:6; HexNAc:5}

>sp|AFG99160|A/Philippines/2/1982_125:156+{Fuc:1; Hex:6; HexNAc:7; NeuNAc:4}
(Carbamidomethyl)-SLVASSGTLEFIN(Deamidation)EGFN(HexNAc)WTGVTQSGGSSTC(Carbamidomethyl)K{Fuc:1; Hex:6; HexNAc:7; NeuNAc:4}

>sp|AFG99160|A/Philippines/2/1982_125:156+{Fuc:1; Hex:7; HexNAc:10; NeuNAc:4}
(Carbamidomethyl)-SLVASSGTLEFIN(Deamidation)EGFN(HexNAc)WTGVTQSGGSSTC(Carbamidomethyl)K{Fuc:1; Hex:7; HexNAc:10; NeuNAc:4}

>sp|AFG99160|A/Philippines/2/1982_125:156+{Fuc:1; Hex:7; HexNAc:6; NeuNAc:3}
(Carbamidomethyl)-SLVASSGTLEFIN(Deamidation)EGFN(HexNAc)WTGVTQSGGSSTC(Carbamidomethyl)K{Fuc:1; Hex:7; HexNAc:6; NeuNAc:3}

>sp|AFG99160|A/Philippines/2/1982_125:156+{Fuc:1; Hex:7; HexNAc:7; NeuNAc:4}
(Carbamidomethyl)-SLVASSGTLEFIN(Deamidation)EGFN(HexNAc)WTGVTQSGGSSTC(Carbamidomethyl)K{Fuc:1; Hex:7; HexNAc:7; NeuNAc:4}

>sp|AFG99160|A/Philippines/2/1982_125:156+{Fuc:1; Hex:7; HexNAc:7}
(Carbamidomethyl)-SLVASSGTLEFIN(Deamidation)EGFN(HexNAc)WTGVTQSGGSSTC(Carbamidomethyl)K{Fuc:1; Hex:7; HexNAc:7}

>sp|AFG99160|A/Philippines/2/1982_125:156+{Fuc:1; Hex:8; HexNAc:7; NeuNAc:4}
(Carbamidomethyl)-SLVASSGTLEFIN(Deamidation)EGFN(HexNAc)WTGVTQSGGSSTC(Carbamidomethyl)K{Fuc:1; Hex:8; HexNAc:7; NeuNAc:4}

>sp|AFG99160|A/Philippines/2/1982_125:156+{Fuc:1; Hex:9; HexNAc:8; NeuNAc:4}
(Carbamidomethyl)-SLVASSGTLEFIN(Deamidation)EGFN(HexNAc)WTGVTQSGGSSTC(Carbamidomethyl)K{Fuc:1; Hex:9; HexNAc:8; NeuNAc:4}

>sp|AFG99160|A/Philippines/2/1982_125:156+{Fuc:2; Hex:3; HexNAc:6; NeuNAc:1}
(Carbamidomethyl)-SLVASSGTLEFIN(Deamidation)EGFN(HexNAc)WTGVTQSGGSSTC(Carbamidomethyl)K{Fuc:2; Hex:3; HexNAc:6; NeuNAc:1}

>sp|AFG99160|A/Philippines/2/1982_125:156+{Fuc:2; Hex:3; HexNAc:6}
(Carbamidomethyl)-SLVASSGTLEFIN(Deamidation)EGFN(HexNAc)WTGVTQSGGSSTC(Carbamidomethyl)K{Fuc:2; Hex:3; HexNAc:6}

>sp|AFG99160|A/Philippines/2/1982_125:156+{Fuc:2; Hex:4; HexNAc:4; NeuNAc:1}
(Carbamidomethyl)-SLVASSGTLEFIN(Deamidation)EGFN(HexNAc)WTGVTQSGGSSTC(Carbamidomethyl)K{Fuc:2; Hex:4; HexNAc:4; NeuNAc:1}

>sp|AFG99160|A/Philippines/2/1982_125:156+{Fuc:2; Hex:4; HexNAc:5; NeuNAc:1}
(Carbamidomethyl)-SLVASSGTLEFIN(Deamidation)EGFN(HexNAc)WTGVTQSGGSSTC(Carbamidomethyl)K{Fuc:2; Hex:4; HexNAc:5; NeuNAc:1}

>sp|AFG99160|A/Philippines/2/1982_125:156+{Fuc:2; Hex:5; HexNAc:4; NeuNAc:1}
(Carbamidomethyl)-SLVASSGTLEFIN(Deamidation)EGFN(HexNAc)WTGVTQSGGSSTC(Carbamidomethyl)K{Fuc:2; Hex:5; HexNAc:4; NeuNAc:1}

>sp|AFG99160|A/Philippines/2/1982_125:156+{Fuc:2; Hex:5; HexNAc:5}
(Carbamidomethyl)-SLVASSGTLEFIN(Deamidation)EGFN(HexNAc)WTGVTQSGGSSTC(Carbamidomethyl)K{Fuc:2; Hex:5; HexNAc:5}

>sp|AFG99160|A/Philippines/2/1982_125:156+{Fuc:2; Hex:5; HexNAc:6}
(Carbamidomethyl)-SLVASSGTLEFIN(Deamidation)EGFN(HexNAc)WTGVTQSGGSSTC(Carbamidomethyl)K{Fuc:2; Hex:5; HexNAc:6}

>sp|AFG99160|A/Philippines/2/1982_125:156+{Fuc:2; Hex:6; HexNAc:5; NeuNAc:1}
(Carbamidomethyl)-SLVASSGTLEFIN(Deamidation)EGFN(HexNAc)WTGVTQSGGSSTC(Carbamidomethyl)K{Fuc:2; Hex:6; HexNAc:5; NeuNAc:1}

>sp|AFG99160|A/Philippines/2/1982_125:156+{Fuc:2; Hex:6; HexNAc:5}
(Carbamidomethyl)-SLVASSGTLEFIN(Deamidation)EGFN(HexNAc)WTGVTQSGGSSTC(Carbamidomethyl)K{Fuc:2; Hex:6; HexNAc:5}

>sp|AFG99160|A/Philippines/2/1982_125:156+{Fuc:2; Hex:7; HexNAc:6}
(Carbamidomethyl)-SLVASSGTLEFIN(Deamidation)EGFN(HexNAc)WTGVTQSGGSSTC(Carbamidomethyl)K{Fuc:2; Hex:7; HexNAc:6}

>sp|AFG99160|A/Philippines/2/1982_125:156+{Fuc:3; Hex:3; HexNAc:6}
(Carbamidomethyl)-SLVASSGTLEFIN(Deamidation)EGFN(HexNAc)WTGVTQSGGSSTC(Carbamidomethyl)K{Fuc:3; Hex:3; HexNAc:6}

>sp|AFG99160|A/Philippines/2/1982_125:156+{Fuc:3; Hex:4; HexNAc:5}
(Carbamidomethyl)-SLVASSGTLEFIN(Deamidation)EGFN(HexNAc)WTGVTQSGGSSTC(Carbamidomethyl)K{Fuc:3; Hex:4; HexNAc:5}

>sp|AFG99160|A/Philippines/2/1982_125:156+{Fuc:3; Hex:5; HexNAc:3}
(Carbamidomethyl)-SLVASSGTLEFIN(Deamidation)EGFN(HexNAc)WTGVTQSGGSSTC(Carbamidomethyl)K{Fuc:3; Hex:5; HexNAc:3}

>sp|AFG99160|A/Philippines/2/1982_125:156+{Fuc:3; Hex:5; HexNAc:4}
(Carbamidomethyl)-SLVASSGTLEFIN(Deamidation)EGFN(HexNAc)WTGVTQSGGSSTC(Carbamidomethyl)K{Fuc:3; Hex:5; HexNAc:4}

>sp|AFG99160|A/Philippines/2/1982_125:156+{Fuc:3; Hex:6; HexNAc:4}
(Carbamidomethyl)-SLVASSGTLEFIN(Deamidation)EGFN(HexNAc)WTGVTQSGGSSTC(Carbamidomethyl)K{Fuc:3; Hex:6; HexNAc:4}

>sp|AFG99160|A/Philippines/2/1982_125:156+{Fuc:3; Hex:6; HexNAc:5; NeuNAc:1}
(Carbamidomethyl)-SLVASSGTLEFIN(Deamidation)EGFN(HexNAc)WTGVTQSGGSSTC(Carbamidomethyl)K{Fuc:3; Hex:6; HexNAc:5; NeuNAc:1}

>sp|AFG99160|A/Philippines/2/1982_125:156+{Fuc:3; Hex:6; HexNAc:5}
(Carbamidomethyl)-SLVASSGTLEFIN(Deamidation)EGFN(HexNAc)WTGVTQSGGSSTC(Carbamidomethyl)K{Fuc:3; Hex:6; HexNAc:5}

>sp|AFG99160|A/Philippines/2/1982_125:156+{Fuc:4; Hex:5; HexNAc:4}
(Carbamidomethyl)-SLVASSGTLEFIN(Deamidation)EGFN(HexNAc)WTGVTQSGGSSTC(Carbamidomethyl)K{Fuc:4; Hex:5; HexNAc:4}

>sp|AFG99160|A/Philippines/2/1982_125:156+{Fuc:4; Hex:7; HexNAc:6}
(Carbamidomethyl)-SLVASSGTLEFIN(Deamidation)EGFN(HexNAc)WTGVTQSGGSSTC(Carbamidomethyl)K{Fuc:4; Hex:7; HexNAc:6}

>sp|AFG99160|A/Philippines/2/1982_125:156+{Fuc:5; Hex:5; HexNAc:4}
(Carbamidomethyl)-SLVASSGTLEFIN(Deamidation)EGFN(HexNAc)WTGVTQSGGSSTC(Carbamidomethyl)K{Fuc:5; Hex:5; HexNAc:4}

>sp|AFG99160|A/Philippines/2/1982_125:156+{Fuc:5; Hex:9; HexNAc:6}
(Carbamidomethyl)-SLVASSGTLEFIN(Deamidation)EGFN(HexNAc)WTGVTQSGGSSTC(Carbamidomethyl)K{Fuc:5; Hex:9; HexNAc:6}

>sp|AFG99160|A/Philippines/2/1982_125:156+{Fuc:6; Hex:15; HexNAc:14; NeuNAc:1}
(Carbamidomethyl)-SLVASSGTLEFIN(Deamidation)EGFN(HexNAc)WTGVTQSGGSSTC(Carbamidomethyl)K{Fuc:6; Hex:15; HexNAc:14; NeuNAc:1}

>sp|AFG99160|A/Philippines/2/1982_125:156+{Fuc:6; Hex:15; HexNAc:14; NeuNAc:2}
(Carbamidomethyl)-SLVASSGTLEFIN(Deamidation)EGFN(HexNAc)WTGVTQSGGSSTC(Carbamidomethyl)K{Fuc:6; Hex:15; HexNAc:14; NeuNAc:2}

>sp|AFG99160|A/Philippines/2/1982_125:156+{Hex:10; HexNAc:2}
(Carbamidomethyl)-SLVASSGTLEFIN(Deamidation)EGFN(HexNAc)WTGVTQSGGSSTC(Carbamidomethyl)K{Hex:10; HexNAc:2}

>sp|AFG99160|A/Philippines/2/1982_125:156+{Hex:11; HexNAc:2}
(Carbamidomethyl)-SLVASSGTLEFIN(Deamidation)EGFN(HexNAc)WTGVTQSGGSSTC(Carbamidomethyl)K{Hex:11; HexNAc:2}

>sp|AFG99160|A/Philippines/2/1982_125:156+{Hex:12; HexNAc:2}
(Carbamidomethyl)-SLVASSGTLEFIN(Deamidation)EGFN(HexNAc)WTGVTQSGGSSTC(Carbamidomethyl)K{Hex:12; HexNAc:2}

>sp|AFG99160|A/Philippines/2/1982_125:156+{Hex:3; HexNAc:4; GalS(NAc):1}
(Carbamidomethyl)-SLVASSGTLEFIN(Deamidation)EGFN(HexNAc)WTGVTQSGGSSTC(Carbamidomethyl)K{Hex:3; HexNAc:4; GalS(NAc):1}

>sp|AFG99160|A/Philippines/2/1982_125:156+{Hex:3; HexNAc:4; GalS(NAc):2}
(Carbamidomethyl)-SLVASSGTLEFIN(Deamidation)EGFN(HexNAc)WTGVTQSGGSSTC(Carbamidomethyl)K{Hex:3; HexNAc:4; GalS(NAc):2}

>sp|AFG99160|A/Philippines/2/1982_125:156+{Hex:3; HexNAc:4}
(Carbamidomethyl)-SLVASSGTLEFIN(Deamidation)EGFN(HexNAc)WTGVTQSGGSSTC(Carbamidomethyl)K{Hex:3; HexNAc:4}

>sp|AFG99160|A/Philippines/2/1982_125:156+{Hex:3; HexNAc:5}
(Carbamidomethyl)-SLVASSGTLEFIN(Deamidation)EGFN(HexNAc)WTGVTQSGGSSTC(Carbamidomethyl)K{Hex:3; HexNAc:5}

>sp|AFG99160|A/Philippines/2/1982_125:156+{Hex:3; HexNAc:6}
(Carbamidomethyl)-SLVASSGTLEFIN(Deamidation)EGFN(HexNAc)WTGVTQSGGSSTC(Carbamidomethyl)K{Hex:3; HexNAc:6}

>sp|AFG99160|A/Philippines/2/1982_125:156+{Hex:3; HexNAc:7}
(Carbamidomethyl)-SLVASSGTLEFIN(Deamidation)EGFN(HexNAc)WTGVTQSGGSSTC(Carbamidomethyl)K{Hex:3; HexNAc:7}

>sp|AFG99160|A/Philippines/2/1982_125:156+{Hex:3; HexNAc:8}
(Carbamidomethyl)-SLVASSGTLEFIN(Deamidation)EGFN(HexNAc)WTGVTQSGGSSTC(Carbamidomethyl)K{Hex:3; HexNAc:8}

>sp|AFG99160|A/Philippines/2/1982_125:156+{Hex:4; HexNAc:3; GalS(NAc):1}
(Carbamidomethyl)-SLVASSGTLEFIN(Deamidation)EGFN(HexNAc)WTGVTQSGGSSTC(Carbamidomethyl)K{Hex:4; HexNAc:3; GalS(NAc):1}

>sp|AFG99160|A/Philippines/2/1982_125:156+{Hex:4; HexNAc:4; GalS(NAc):1; NeuNAc:1}
(Carbamidomethyl)-SLVASSGTLEFIN(Deamidation)EGFN(HexNAc)WTGVTQSGGSSTC(Carbamidomethyl)K{Hex:4; HexNAc:4; GalS(NAc):1; NeuNAc:1}

>sp|AFG99160|A/Philippines/2/1982_125:156+{Hex:4; HexNAc:4; GalS:1; NeuNAc:1}
(Carbamidomethyl)-SLVASSGTLEFIN(Deamidation)EGFN(HexNAc)WTGVTQSGGSSTC(Carbamidomethyl)K{Hex:4; HexNAc:4; GalS:1; NeuNAc:1}

>sp|AFG99160|A/Philippines/2/1982_125:156+{Hex:4; HexNAc:4; NeuNAc:1}
(Carbamidomethyl)-SLVASSGTLEFIN(Deamidation)EGFN(HexNAc)WTGVTQSGGSSTC(Carbamidomethyl)K{Hex:4; HexNAc:4; NeuNAc:1}

>sp|AFG99160|A/Philippines/2/1982_125:156+{Hex:4; HexNAc:4}
(Carbamidomethyl)-SLVASSGTLEFIN(Deamidation)EGFN(HexNAc)WTGVTQSGGSSTC(Carbamidomethyl)K{Hex:4; HexNAc:4}

>sp|AFG99160|A/Philippines/2/1982_125:156+{Hex:4; HexNAc:5}
(Carbamidomethyl)-SLVASSGTLEFIN(Deamidation)EGFN(HexNAc)WTGVTQSGGSSTC(Carbamidomethyl)K{Hex:4; HexNAc:5}

>sp|AFG99160|A/Philippines/2/1982_125:156+{Hex:4; HexNAc:6}
(Carbamidomethyl)-SLVASSGTLEFIN(Deamidation)EGFN(HexNAc)WTGVTQSGGSSTC(Carbamidomethyl)K{Hex:4; HexNAc:6}

>sp|AFG99160|A/Philippines/2/1982_125:156+{Hex:4; HexNAc:7}
(Carbamidomethyl)-SLVASSGTLEFIN(Deamidation)EGFN(HexNAc)WTGVTQSGGSSTC(Carbamidomethyl)K{Hex:4; HexNAc:7}

>sp|AFG99160|A/Philippines/2/1982_125:156+{Hex:4; HexNAc:8}
(Carbamidomethyl)-SLVASSGTLEFIN(Deamidation)EGFN(HexNAc)WTGVTQSGGSSTC(Carbamidomethyl)K{Hex:4; HexNAc:8}

>sp|AFG99160|A/Philippines/2/1982_125:156+{Hex:4; HexNAc:9}
(Carbamidomethyl)-SLVASSGTLEFIN(Deamidation)EGFN(HexNAc)WTGVTQSGGSSTC(Carbamidomethyl)K{Hex:4; HexNAc:9}

>sp|AFG99160|A/Philippines/2/1982_125:156+{Hex:5; HexNAc:2}
(Carbamidomethyl)-SLVASSGTLEFIN(Deamidation)EGFN(HexNAc)WTGVTQSGGSSTC(Carbamidomethyl)K{Hex:5; HexNAc:2}

>sp|AFG99160|A/Philippines/2/1982_125:156+{Hex:5; HexNAc:3}
(Carbamidomethyl)-SLVASSGTLEFIN(Deamidation)EGFN(HexNAc)WTGVTQSGGSSTC(Carbamidomethyl)K{Hex:5; HexNAc:3}

>sp|AFG99160|A/Philippines/2/1982_125:156+{Hex:5; HexNAc:4; NeuNAc:2}
(Carbamidomethyl)-SLVASSGTLEFIN(Deamidation)EGFN(HexNAc)WTGVTQSGGSSTC(Carbamidomethyl)K{Hex:5; HexNAc:4; NeuNAc:2}

>sp|AFG99160|A/Philippines/2/1982_125:156+{Hex:5; HexNAc:4}
(Carbamidomethyl)-SLVASSGTLEFIN(Deamidation)EGFN(HexNAc)WTGVTQSGGSSTC(Carbamidomethyl)K{Hex:5; HexNAc:4}

>sp|AFG99160|A/Philippines/2/1982_125:156+{Hex:5; HexNAc:5; NeuNAc:1}
(Carbamidomethyl)-SLVASSGTLEFIN(Deamidation)EGFN(HexNAc)WTGVTQSGGSSTC(Carbamidomethyl)K{Hex:5; HexNAc:5; NeuNAc:1}

>sp|AFG99160|A/Philippines/2/1982_125:156+{Hex:5; HexNAc:5; NeuNAc:2}
(Carbamidomethyl)-SLVASSGTLEFIN(Deamidation)EGFN(HexNAc)WTGVTQSGGSSTC(Carbamidomethyl)K{Hex:5; HexNAc:5; NeuNAc:2}

>sp|AFG99160|A/Philippines/2/1982_125:156+{Hex:5; HexNAc:5}
(Carbamidomethyl)-SLVASSGTLEFIN(Deamidation)EGFN(HexNAc)WTGVTQSGGSSTC(Carbamidomethyl)K{Hex:5; HexNAc:5}

>sp|AFG99160|A/Philippines/2/1982_125:156+{Hex:5; HexNAc:6}
(Carbamidomethyl)-SLVASSGTLEFIN(Deamidation)EGFN(HexNAc)WTGVTQSGGSSTC(Carbamidomethyl)K{Hex:5; HexNAc:6}

>sp|AFG99160|A/Philippines/2/1982_125:156+{Hex:5; HexNAc:8}
(Carbamidomethyl)-SLVASSGTLEFIN(Deamidation)EGFN(HexNAc)WTGVTQSGGSSTC(Carbamidomethyl)K{Hex:5; HexNAc:8}

>sp|AFG99160|A/Philippines/2/1982_125:156+{Hex:6; HexNAc:10}
(Carbamidomethyl)-SLVASSGTLEFIN(Deamidation)EGFN(HexNAc)WTGVTQSGGSSTC(Carbamidomethyl)K{Hex:6; HexNAc:10}

>sp|AFG99160|A/Philippines/2/1982_125:156+{Hex:6; HexNAc:2}
(Carbamidomethyl)-SLVASSGTLEFIN(Deamidation)EGFN(HexNAc)WTGVTQSGGSSTC(Carbamidomethyl)K{Hex:6; HexNAc:2}

>sp|AFG99160|A/Philippines/2/1982_125:156+{Hex:6; HexNAc:3}
(Carbamidomethyl)-SLVASSGTLEFIN(Deamidation)EGFN(HexNAc)WTGVTQSGGSSTC(Carbamidomethyl)K{Hex:6; HexNAc:3}

>sp|AFG99160|A/Philippines/2/1982_125:156+{Hex:6; HexNAc:4}
(Carbamidomethyl)-SLVASSGTLEFIN(Deamidation)EGFN(HexNAc)WTGVTQSGGSSTC(Carbamidomethyl)K{Hex:6; HexNAc:4}

>sp|AFG99160|A/Philippines/2/1982_125:156+{Hex:6; HexNAc:5; NeuNAc:2}
(Carbamidomethyl)-SLVASSGTLEFIN(Deamidation)EGFN(HexNAc)WTGVTQSGGSSTC(Carbamidomethyl)K{Hex:6; HexNAc:5; NeuNAc:2}

>sp|AFG99160|A/Philippines/2/1982_125:156+{Hex:6; HexNAc:5}
(Carbamidomethyl)-SLVASSGTLEFIN(Deamidation)EGFN(HexNAc)WTGVTQSGGSSTC(Carbamidomethyl)K{Hex:6; HexNAc:5}

>sp|AFG99160|A/Philippines/2/1982_125:156+{Hex:6; HexNAc:6; NeuNAc:2}
(Carbamidomethyl)-SLVASSGTLEFIN(Deamidation)EGFN(HexNAc)WTGVTQSGGSSTC(Carbamidomethyl)K{Hex:6; HexNAc:6; NeuNAc:2}

>sp|AFG99160|A/Philippines/2/1982_125:156+{Hex:6; HexNAc:6}
(Carbamidomethyl)-SLVASSGTLEFIN(Deamidation)EGFN(HexNAc)WTGVTQSGGSSTC(Carbamidomethyl)K{Hex:6; HexNAc:6}

>sp|AFG99160|A/Philippines/2/1982_125:156+{Hex:6; HexNAc:7}
(Carbamidomethyl)-SLVASSGTLEFIN(Deamidation)EGFN(HexNAc)WTGVTQSGGSSTC(Carbamidomethyl)K{Hex:6; HexNAc:7}

>sp|AFG99160|A/Philippines/2/1982_125:156+{Hex:7; HexNAc:2}
(Carbamidomethyl)-SLVASSGTLEFIN(Deamidation)EGFN(HexNAc)WTGVTQSGGSSTC(Carbamidomethyl)K{Hex:7; HexNAc:2}

>sp|AFG99160|A/Philippines/2/1982_125:156+{Hex:7; HexNAc:6}
(Carbamidomethyl)-SLVASSGTLEFIN(Deamidation)EGFN(HexNAc)WTGVTQSGGSSTC(Carbamidomethyl)K{Hex:7; HexNAc:6}

>sp|AFG99160|A/Philippines/2/1982_125:156+{Hex:7; HexNAc:8}
(Carbamidomethyl)-SLVASSGTLEFIN(Deamidation)EGFN(HexNAc)WTGVTQSGGSSTC(Carbamidomethyl)K{Hex:7; HexNAc:8}

>sp|AFG99160|A/Philippines/2/1982_125:156+{Hex:8; HexNAc:2}
(Carbamidomethyl)-SLVASSGTLEFIN(Deamidation)EGFN(HexNAc)WTGVTQSGGSSTC(Carbamidomethyl)K{Hex:8; HexNAc:2}

>sp|AFG99160|A/Philippines/2/1982_125:156+{Hex:8; HexNAc:7; NeuNAc:1}
(Carbamidomethyl)-SLVASSGTLEFIN(Deamidation)EGFN(HexNAc)WTGVTQSGGSSTC(Carbamidomethyl)K{Hex:8; HexNAc:7; NeuNAc:1}

>sp|AFG99160|A/Philippines/2/1982_125:156+{Xyl:1; Hex:3; HexNAc:2}
(Carbamidomethyl)-SLVASSGTLEFIN(Deamidation)EGFN(HexNAc)WTGVTQSGGSSTC(Carbamidomethyl)K{Xyl:1; Hex:3; HexNAc:2}

>sp|AFG99160|A/Philippines/2/1982_125:156+{Fuc:1; Hex:10; HexNAc:9}
(Carbamidomethyl)-SLVASSGTLEFINEGFN(HexNAc)WTGVTQSGGSSTC(Carbamidomethyl)K{Fuc:1; Hex:10; HexNAc:9}

>sp|AFG99160|A/Philippines/2/1982_125:156+{Fuc:1; Hex:3; HexNAc:3; GalS(NAc):1}
(Carbamidomethyl)-SLVASSGTLEFINEGFN(HexNAc)WTGVTQSGGSSTC(Carbamidomethyl)K{Fuc:1; Hex:3; HexNAc:3; GalS(NAc):1}

>sp|AFG99160|A/Philippines/2/1982_125:156+{Fuc:1; Hex:3; HexNAc:3}
(Carbamidomethyl)-SLVASSGTLEFINEGFN(HexNAc)WTGVTQSGGSSTC(Carbamidomethyl)K{Fuc:1; Hex:3; HexNAc:3}

>sp|AFG99160|A/Philippines/2/1982_125:156+{Fuc:1; Hex:3; HexNAc:4; GalS(NAc):2}
(Carbamidomethyl)-SLVASSGTLEFINEGFN(HexNAc)WTGVTQSGGSSTC(Carbamidomethyl)K{Fuc:1; Hex:3; HexNAc:4; GalS(NAc):2}

>sp|AFG99160|A/Philippines/2/1982_125:156+{Fuc:1; Hex:3; HexNAc:4; GalS:1; GalS(NAc):1}
(Carbamidomethyl)-SLVASSGTLEFINEGFN(HexNAc)WTGVTQSGGSSTC(Carbamidomethyl)K{Fuc:1; Hex:3; HexNAc:4; GalS:1; GalS(NAc):1}

>sp|AFG99160|A/Philippines/2/1982_125:156+{Fuc:1; Hex:3; HexNAc:4; NeuNAc:1}
(Carbamidomethyl)-SLVASSGTLEFINEGFN(HexNAc)WTGVTQSGGSSTC(Carbamidomethyl)K{Fuc:1; Hex:3; HexNAc:4; NeuNAc:1}

>sp|AFG99160|A/Philippines/2/1982_125:156+{Fuc:1; Hex:3; HexNAc:4}
(Carbamidomethyl)-SLVASSGTLEFINEGFN(HexNAc)WTGVTQSGGSSTC(Carbamidomethyl)K{Fuc:1; Hex:3; HexNAc:4}

>sp|AFG99160|A/Philippines/2/1982_125:156+{Fuc:1; Hex:3; HexNAc:5}
(Carbamidomethyl)-SLVASSGTLEFINEGFN(HexNAc)WTGVTQSGGSSTC(Carbamidomethyl)K{Fuc:1; Hex:3; HexNAc:5}

>sp|AFG99160|A/Philippines/2/1982_125:156+{Fuc:1; Hex:3; HexNAc:7}
(Carbamidomethyl)-SLVASSGTLEFINEGFN(HexNAc)WTGVTQSGGSSTC(Carbamidomethyl)K{Fuc:1; Hex:3; HexNAc:7}

>sp|AFG99160|A/Philippines/2/1982_125:156+{Fuc:1; Hex:3; HexNAc:8}
(Carbamidomethyl)-SLVASSGTLEFINEGFN(HexNAc)WTGVTQSGGSSTC(Carbamidomethyl)K{Fuc:1; Hex:3; HexNAc:8}

>sp|AFG99160|A/Philippines/2/1982_125:156+{Fuc:1; Hex:3; HexNAc:9}
(Carbamidomethyl)-SLVASSGTLEFINEGFN(HexNAc)WTGVTQSGGSSTC(Carbamidomethyl)K{Fuc:1; Hex:3; HexNAc:9}

>sp|AFG99160|A/Philippines/2/1982_125:156+{Fuc:1; Hex:4; HexNAc:3; GalS(NAc):1}
(Carbamidomethyl)-SLVASSGTLEFINEGFN(HexNAc)WTGVTQSGGSSTC(Carbamidomethyl)K{Fuc:1; Hex:4; HexNAc:3; GalS(NAc):1}

>sp|AFG99160|A/Philippines/2/1982_125:156+{Fuc:1; Hex:4; HexNAc:3; NeuNAc:1}
(Carbamidomethyl)-SLVASSGTLEFINEGFN(HexNAc)WTGVTQSGGSSTC(Carbamidomethyl)K{Fuc:1; Hex:4; HexNAc:3; NeuNAc:1}

>sp|AFG99160|A/Philippines/2/1982_125:156+{Fuc:1; Hex:4; HexNAc:4; GalS:1; NeuNAc:1}
(Carbamidomethyl)-SLVASSGTLEFINEGFN(HexNAc)WTGVTQSGGSSTC(Carbamidomethyl)K{Fuc:1; Hex:4; HexNAc:4; GalS:1; NeuNAc:1}

>sp|AFG99160|A/Philippines/2/1982_125:156+{Fuc:1; Hex:4; HexNAc:4; NeuNAc:1}
(Carbamidomethyl)-SLVASSGTLEFINEGFN(HexNAc)WTGVTQSGGSSTC(Carbamidomethyl)K{Fuc:1; Hex:4; HexNAc:4; NeuNAc:1}

>sp|AFG99160|A/Philippines/2/1982_125:156+{Fuc:1; Hex:4; HexNAc:7}
(Carbamidomethyl)-SLVASSGTLEFINEGFN(HexNAc)WTGVTQSGGSSTC(Carbamidomethyl)K{Fuc:1; Hex:4; HexNAc:7}

>sp|AFG99160|A/Philippines/2/1982_125:156+{Fuc:1; Hex:4; HexNAc:9}
(Carbamidomethyl)-SLVASSGTLEFINEGFN(HexNAc)WTGVTQSGGSSTC(Carbamidomethyl)K{Fuc:1; Hex:4; HexNAc:9}

>sp|AFG99160|A/Philippines/2/1982_125:156+{Fuc:1; Hex:5; HexNAc:2}
(Carbamidomethyl)-SLVASSGTLEFINEGFN(HexNAc)WTGVTQSGGSSTC(Carbamidomethyl)K{Fuc:1; Hex:5; HexNAc:2}

>sp|AFG99160|A/Philippines/2/1982_125:156+{Fuc:1; Hex:5; HexNAc:3; GalS(NAc):1}
(Carbamidomethyl)-SLVASSGTLEFINEGFN(HexNAc)WTGVTQSGGSSTC(Carbamidomethyl)K{Fuc:1; Hex:5; HexNAc:3; GalS(NAc):1}

>sp|AFG99160|A/Philippines/2/1982_125:156+{Fuc:1; Hex:5; HexNAc:4; NeuNAc:1}
(Carbamidomethyl)-SLVASSGTLEFINEGFN(HexNAc)WTGVTQSGGSSTC(Carbamidomethyl)K{Fuc:1; Hex:5; HexNAc:4; NeuNAc:1}

>sp|AFG99160|A/Philippines/2/1982_125:156+{Fuc:1; Hex:5; HexNAc:4; NeuNAc:2}
(Carbamidomethyl)-SLVASSGTLEFINEGFN(HexNAc)WTGVTQSGGSSTC(Carbamidomethyl)K{Fuc:1; Hex:5; HexNAc:4; NeuNAc:2}

>sp|AFG99160|A/Philippines/2/1982_125:156+{Fuc:1; Hex:5; HexNAc:5; NeuNAc:2}
(Carbamidomethyl)-SLVASSGTLEFINEGFN(HexNAc)WTGVTQSGGSSTC(Carbamidomethyl)K{Fuc:1; Hex:5; HexNAc:5; NeuNAc:2}

>sp|AFG99160|A/Philippines/2/1982_125:156+{Fuc:1; Hex:5; HexNAc:8}
(Carbamidomethyl)-SLVASSGTLEFINEGFN(HexNAc)WTGVTQSGGSSTC(Carbamidomethyl)K{Fuc:1; Hex:5; HexNAc:8}

>sp|AFG99160|A/Philippines/2/1982_125:156+{Fuc:1; Hex:6; HexNAc:2}
(Carbamidomethyl)-SLVASSGTLEFINEGFN(HexNAc)WTGVTQSGGSSTC(Carbamidomethyl)K{Fuc:1; Hex:6; HexNAc:2}

>sp|AFG99160|A/Philippines/2/1982_125:156+{Fuc:1; Hex:6; HexNAc:3; NeuNAc:1}
(Carbamidomethyl)-SLVASSGTLEFINEGFN(HexNAc)WTGVTQSGGSSTC(Carbamidomethyl)K{Fuc:1; Hex:6; HexNAc:3; NeuNAc:1}

>sp|AFG99160|A/Philippines/2/1982_125:156+{Fuc:1; Hex:6; HexNAc:4; NeuNAc:1}
(Carbamidomethyl)-SLVASSGTLEFINEGFN(HexNAc)WTGVTQSGGSSTC(Carbamidomethyl)K{Fuc:1; Hex:6; HexNAc:4; NeuNAc:1}

>sp|AFG99160|A/Philippines/2/1982_125:156+{Fuc:1; Hex:6; HexNAc:5; NeuNAc:3}
(Carbamidomethyl)-SLVASSGTLEFINEGFN(HexNAc)WTGVTQSGGSSTC(Carbamidomethyl)K{Fuc:1; Hex:6; HexNAc:5; NeuNAc:3}

>sp|AFG99160|A/Philippines/2/1982_125:156+{Fuc:1; Hex:6; HexNAc:5}
(Carbamidomethyl)-SLVASSGTLEFINEGFN(HexNAc)WTGVTQSGGSSTC(Carbamidomethyl)K{Fuc:1; Hex:6; HexNAc:5}

>sp|AFG99160|A/Philippines/2/1982_125:156+{Fuc:1; Hex:6; HexNAc:6; NeuNAc:2}
(Carbamidomethyl)-SLVASSGTLEFINEGFN(HexNAc)WTGVTQSGGSSTC(Carbamidomethyl)K{Fuc:1; Hex:6; HexNAc:6; NeuNAc:2}

>sp|AFG99160|A/Philippines/2/1982_125:156+{Fuc:1; Hex:6; HexNAc:6; NeuNAc:3}
(Carbamidomethyl)-SLVASSGTLEFINEGFN(HexNAc)WTGVTQSGGSSTC(Carbamidomethyl)K{Fuc:1; Hex:6; HexNAc:6; NeuNAc:3}

>sp|AFG99160|A/Philippines/2/1982_125:156+{Fuc:1; Hex:6; HexNAc:7; NeuNAc:4}
(Carbamidomethyl)-SLVASSGTLEFINEGFN(HexNAc)WTGVTQSGGSSTC(Carbamidomethyl)K{Fuc:1; Hex:6; HexNAc:7; NeuNAc:4}

>sp|AFG99160|A/Philippines/2/1982_125:156+{Fuc:1; Hex:7; HexNAc:2}
(Carbamidomethyl)-SLVASSGTLEFINEGFN(HexNAc)WTGVTQSGGSSTC(Carbamidomethyl)K{Fuc:1; Hex:7; HexNAc:2}

>sp|AFG99160|A/Philippines/2/1982_125:156+{Fuc:1; Hex:7; HexNAc:4; NeuNAc:3}
(Carbamidomethyl)-SLVASSGTLEFINEGFN(HexNAc)WTGVTQSGGSSTC(Carbamidomethyl)K{Fuc:1; Hex:7; HexNAc:4; NeuNAc:3}

>sp|AFG99160|A/Philippines/2/1982_125:156+{Fuc:1; Hex:7; HexNAc:6; NeuNAc:1}
(Carbamidomethyl)-SLVASSGTLEFINEGFN(HexNAc)WTGVTQSGGSSTC(Carbamidomethyl)K{Fuc:1; Hex:7; HexNAc:6; NeuNAc:1}

>sp|AFG99160|A/Philippines/2/1982_125:156+{Fuc:1; Hex:7; HexNAc:6; NeuNAc:3}
(Carbamidomethyl)-SLVASSGTLEFINEGFN(HexNAc)WTGVTQSGGSSTC(Carbamidomethyl)K{Fuc:1; Hex:7; HexNAc:6; NeuNAc:3}

>sp|AFG99160|A/Philippines/2/1982_125:156+{Fuc:1; Hex:7; HexNAc:6; NeuNAc:4}
(Carbamidomethyl)-SLVASSGTLEFINEGFN(HexNAc)WTGVTQSGGSSTC(Carbamidomethyl)K{Fuc:1; Hex:7; HexNAc:6; NeuNAc:4}

>sp|AFG99160|A/Philippines/2/1982_125:156+{Fuc:1; Hex:7; HexNAc:6}
(Carbamidomethyl)-SLVASSGTLEFINEGFN(HexNAc)WTGVTQSGGSSTC(Carbamidomethyl)K{Fuc:1; Hex:7; HexNAc:6}

>sp|AFG99160|A/Philippines/2/1982_125:156+{Fuc:1; Hex:7; HexNAc:7; NeuNAc:4}
(Carbamidomethyl)-SLVASSGTLEFINEGFN(HexNAc)WTGVTQSGGSSTC(Carbamidomethyl)K{Fuc:1; Hex:7; HexNAc:7; NeuNAc:4}

>sp|AFG99160|A/Philippines/2/1982_125:156+{Fuc:1; Hex:7; HexNAc:7}
(Carbamidomethyl)-SLVASSGTLEFINEGFN(HexNAc)WTGVTQSGGSSTC(Carbamidomethyl)K{Fuc:1; Hex:7; HexNAc:7}

>sp|AFG99160|A/Philippines/2/1982_125:156+{Fuc:1; Hex:8; HexNAc:7; NeuNAc:4}
(Carbamidomethyl)-SLVASSGTLEFINEGFN(HexNAc)WTGVTQSGGSSTC(Carbamidomethyl)K{Fuc:1; Hex:8; HexNAc:7; NeuNAc:4}

>sp|AFG99160|A/Philippines/2/1982_125:156+{Fuc:1; Hex:8; HexNAc:7}
(Carbamidomethyl)-SLVASSGTLEFINEGFN(HexNAc)WTGVTQSGGSSTC(Carbamidomethyl)K{Fuc:1; Hex:8; HexNAc:7}

>sp|AFG99160|A/Philippines/2/1982_125:156+{Fuc:1; Hex:9; HexNAc:8}
(Carbamidomethyl)-SLVASSGTLEFINEGFN(HexNAc)WTGVTQSGGSSTC(Carbamidomethyl)K{Fuc:1; Hex:9; HexNAc:8}

>sp|AFG99160|A/Philippines/2/1982_125:156+{Fuc:2; Hex:4; HexNAc:4}
(Carbamidomethyl)-SLVASSGTLEFINEGFN(HexNAc)WTGVTQSGGSSTC(Carbamidomethyl)K{Fuc:2; Hex:4; HexNAc:4}

>sp|AFG99160|A/Philippines/2/1982_125:156+{Fuc:2; Hex:4; HexNAc:5; NeuNAc:1}
(Carbamidomethyl)-SLVASSGTLEFINEGFN(HexNAc)WTGVTQSGGSSTC(Carbamidomethyl)K{Fuc:2; Hex:4; HexNAc:5; NeuNAc:1}

>sp|AFG99160|A/Philippines/2/1982_125:156+{Fuc:2; Hex:4; HexNAc:6}
(Carbamidomethyl)-SLVASSGTLEFINEGFN(HexNAc)WTGVTQSGGSSTC(Carbamidomethyl)K{Fuc:2; Hex:4; HexNAc:6}

>sp|AFG99160|A/Philippines/2/1982_125:156+{Fuc:2; Hex:5; HexNAc:3}
(Carbamidomethyl)-SLVASSGTLEFINEGFN(HexNAc)WTGVTQSGGSSTC(Carbamidomethyl)K{Fuc:2; Hex:5; HexNAc:3}

>sp|AFG99160|A/Philippines/2/1982_125:156+{Fuc:2; Hex:5; HexNAc:4; NeuNAc:1}
(Carbamidomethyl)-SLVASSGTLEFINEGFN(HexNAc)WTGVTQSGGSSTC(Carbamidomethyl)K{Fuc:2; Hex:5; HexNAc:4; NeuNAc:1}

>sp|AFG99160|A/Philippines/2/1982_125:156+{Fuc:2; Hex:5; HexNAc:4}
(Carbamidomethyl)-SLVASSGTLEFINEGFN(HexNAc)WTGVTQSGGSSTC(Carbamidomethyl)K{Fuc:2; Hex:5; HexNAc:4}

>sp|AFG99160|A/Philippines/2/1982_125:156+{Fuc:2; Hex:5; HexNAc:5}
(Carbamidomethyl)-SLVASSGTLEFINEGFN(HexNAc)WTGVTQSGGSSTC(Carbamidomethyl)K{Fuc:2; Hex:5; HexNAc:5}

>sp|AFG99160|A/Philippines/2/1982_125:156+{Fuc:2; Hex:5; HexNAc:6}
(Carbamidomethyl)-SLVASSGTLEFINEGFN(HexNAc)WTGVTQSGGSSTC(Carbamidomethyl)K{Fuc:2; Hex:5; HexNAc:6}

>sp|AFG99160|A/Philippines/2/1982_125:156+{Fuc:2; Hex:6; HexNAc:3}
(Carbamidomethyl)-SLVASSGTLEFINEGFN(HexNAc)WTGVTQSGGSSTC(Carbamidomethyl)K{Fuc:2; Hex:6; HexNAc:3}

>sp|AFG99160|A/Philippines/2/1982_125:156+{Fuc:2; Hex:6; HexNAc:4}
(Carbamidomethyl)-SLVASSGTLEFINEGFN(HexNAc)WTGVTQSGGSSTC(Carbamidomethyl)K{Fuc:2; Hex:6; HexNAc:4}

>sp|AFG99160|A/Philippines/2/1982_125:156+{Fuc:2; Hex:6; HexNAc:5; Kdn:1}
(Carbamidomethyl)-SLVASSGTLEFINEGFN(HexNAc)WTGVTQSGGSSTC(Carbamidomethyl)K{Fuc:2; Hex:6; HexNAc:5; Kdn:1}

>sp|AFG99160|A/Philippines/2/1982_125:156+{Fuc:2; Hex:6; HexNAc:5; NeuNAc:1}
(Carbamidomethyl)-SLVASSGTLEFINEGFN(HexNAc)WTGVTQSGGSSTC(Carbamidomethyl)K{Fuc:2; Hex:6; HexNAc:5; NeuNAc:1}

>sp|AFG99160|A/Philippines/2/1982_125:156+{Fuc:2; Hex:6; HexNAc:5}
(Carbamidomethyl)-SLVASSGTLEFINEGFN(HexNAc)WTGVTQSGGSSTC(Carbamidomethyl)K{Fuc:2; Hex:6; HexNAc:5}

>sp|AFG99160|A/Philippines/2/1982_125:156+{Fuc:2; Hex:7; HexNAc:6}
(Carbamidomethyl)-SLVASSGTLEFINEGFN(HexNAc)WTGVTQSGGSSTC(Carbamidomethyl)K{Fuc:2; Hex:7; HexNAc:6}

>sp|AFG99160|A/Philippines/2/1982_125:156+{Fuc:3; Hex:3; HexNAc:6}
(Carbamidomethyl)-SLVASSGTLEFINEGFN(HexNAc)WTGVTQSGGSSTC(Carbamidomethyl)K{Fuc:3; Hex:3; HexNAc:6}

>sp|AFG99160|A/Philippines/2/1982_125:156+{Fuc:3; Hex:6; HexNAc:3}
(Carbamidomethyl)-SLVASSGTLEFINEGFN(HexNAc)WTGVTQSGGSSTC(Carbamidomethyl)K{Fuc:3; Hex:6; HexNAc:3}

>sp|AFG99160|A/Philippines/2/1982_125:156+{Fuc:3; Hex:6; HexNAc:4}
(Carbamidomethyl)-SLVASSGTLEFINEGFN(HexNAc)WTGVTQSGGSSTC(Carbamidomethyl)K{Fuc:3; Hex:6; HexNAc:4}

>sp|AFG99160|A/Philippines/2/1982_125:156+{Fuc:3; Hex:6; HexNAc:5; NeuNAc:1}
(Carbamidomethyl)-SLVASSGTLEFINEGFN(HexNAc)WTGVTQSGGSSTC(Carbamidomethyl)K{Fuc:3; Hex:6; HexNAc:5; NeuNAc:1}

>sp|AFG99160|A/Philippines/2/1982_125:156+{Fuc:4; Hex:5; HexNAc:4}
(Carbamidomethyl)-SLVASSGTLEFINEGFN(HexNAc)WTGVTQSGGSSTC(Carbamidomethyl)K{Fuc:4; Hex:5; HexNAc:4}

>sp|AFG99160|A/Philippines/2/1982_125:156+{Fuc:4; Hex:6; HexNAc:5}
(Carbamidomethyl)-SLVASSGTLEFINEGFN(HexNAc)WTGVTQSGGSSTC(Carbamidomethyl)K{Fuc:4; Hex:6; HexNAc:5}

>sp|AFG99160|A/Philippines/2/1982_125:156+{Fuc:4; Hex:6; HexNAc:6}
(Carbamidomethyl)-SLVASSGTLEFINEGFN(HexNAc)WTGVTQSGGSSTC(Carbamidomethyl)K{Fuc:4; Hex:6; HexNAc:6}

>sp|AFG99160|A/Philippines/2/1982_125:156+{Fuc:4; Hex:7; HexNAc:6; NeuNAc:1}
(Carbamidomethyl)-SLVASSGTLEFINEGFN(HexNAc)WTGVTQSGGSSTC(Carbamidomethyl)K{Fuc:4; Hex:7; HexNAc:6; NeuNAc:1}

>sp|AFG99160|A/Philippines/2/1982_125:156+{Fuc:4; Hex:7; HexNAc:7}
(Carbamidomethyl)-SLVASSGTLEFINEGFN(HexNAc)WTGVTQSGGSSTC(Carbamidomethyl)K{Fuc:4; Hex:7; HexNAc:7}

>sp|AFG99160|A/Philippines/2/1982_125:156+{Fuc:4; Hex:8; HexNAc:5}
(Carbamidomethyl)-SLVASSGTLEFINEGFN(HexNAc)WTGVTQSGGSSTC(Carbamidomethyl)K{Fuc:4; Hex:8; HexNAc:5}

>sp|AFG99160|A/Philippines/2/1982_125:156+{Fuc:5; Hex:5; HexNAc:4}
(Carbamidomethyl)-SLVASSGTLEFINEGFN(HexNAc)WTGVTQSGGSSTC(Carbamidomethyl)K{Fuc:5; Hex:5; HexNAc:4}

>sp|AFG99160|A/Philippines/2/1982_125:156+{Fuc:6; Hex:15; HexNAc:14; NeuNAc:2}
(Carbamidomethyl)-SLVASSGTLEFINEGFN(HexNAc)WTGVTQSGGSSTC(Carbamidomethyl)K{Fuc:6; Hex:15; HexNAc:14; NeuNAc:2}

>sp|AFG99160|A/Philippines/2/1982_125:156+{Fuc:7; Hex:6; HexNAc:5}
(Carbamidomethyl)-SLVASSGTLEFINEGFN(HexNAc)WTGVTQSGGSSTC(Carbamidomethyl)K{Fuc:7; Hex:6; HexNAc:5}

>sp|AFG99160|A/Philippines/2/1982_125:156+{Hex:10; HexNAc:2}
(Carbamidomethyl)-SLVASSGTLEFINEGFN(HexNAc)WTGVTQSGGSSTC(Carbamidomethyl)K{Hex:10; HexNAc:2}

>sp|AFG99160|A/Philippines/2/1982_125:156+{Hex:11; HexNAc:2}
(Carbamidomethyl)-SLVASSGTLEFINEGFN(HexNAc)WTGVTQSGGSSTC(Carbamidomethyl)K{Hex:11; HexNAc:2}

>sp|AFG99160|A/Philippines/2/1982_125:156+{Hex:3; HexNAc:3; GalS(NAc):1}
(Carbamidomethyl)-SLVASSGTLEFINEGFN(HexNAc)WTGVTQSGGSSTC(Carbamidomethyl)K{Hex:3; HexNAc:3; GalS(NAc):1}

>sp|AFG99160|A/Philippines/2/1982_125:156+{Hex:3; HexNAc:4; GalS(NAc):1}
(Carbamidomethyl)-SLVASSGTLEFINEGFN(HexNAc)WTGVTQSGGSSTC(Carbamidomethyl)K{Hex:3; HexNAc:4; GalS(NAc):1}

>sp|AFG99160|A/Philippines/2/1982_125:156+{Hex:3; HexNAc:4; GalS(NAc):2}
(Carbamidomethyl)-SLVASSGTLEFINEGFN(HexNAc)WTGVTQSGGSSTC(Carbamidomethyl)K{Hex:3; HexNAc:4; GalS(NAc):2}

>sp|AFG99160|A/Philippines/2/1982_125:156+{Hex:3; HexNAc:4; NeuNAc:1}
(Carbamidomethyl)-SLVASSGTLEFINEGFN(HexNAc)WTGVTQSGGSSTC(Carbamidomethyl)K{Hex:3; HexNAc:4; NeuNAc:1}

>sp|AFG99160|A/Philippines/2/1982_125:156+{Hex:3; HexNAc:5}
(Carbamidomethyl)-SLVASSGTLEFINEGFN(HexNAc)WTGVTQSGGSSTC(Carbamidomethyl)K{Hex:3; HexNAc:5}

>sp|AFG99160|A/Philippines/2/1982_125:156+{Hex:3; HexNAc:6}
(Carbamidomethyl)-SLVASSGTLEFINEGFN(HexNAc)WTGVTQSGGSSTC(Carbamidomethyl)K{Hex:3; HexNAc:6}

>sp|AFG99160|A/Philippines/2/1982_125:156+{Hex:3; HexNAc:7}
(Carbamidomethyl)-SLVASSGTLEFINEGFN(HexNAc)WTGVTQSGGSSTC(Carbamidomethyl)K{Hex:3; HexNAc:7}

>sp|AFG99160|A/Philippines/2/1982_125:156+{Hex:3; HexNAc:8}
(Carbamidomethyl)-SLVASSGTLEFINEGFN(HexNAc)WTGVTQSGGSSTC(Carbamidomethyl)K{Hex:3; HexNAc:8}

>sp|AFG99160|A/Philippines/2/1982_125:156+{Hex:3; HexNAc:9}
(Carbamidomethyl)-SLVASSGTLEFINEGFN(HexNAc)WTGVTQSGGSSTC(Carbamidomethyl)K{Hex:3; HexNAc:9}

>sp|AFG99160|A/Philippines/2/1982_125:156+{Hex:4; HexNAc:3; GalS(NAc):1}
(Carbamidomethyl)-SLVASSGTLEFINEGFN(HexNAc)WTGVTQSGGSSTC(Carbamidomethyl)K{Hex:4; HexNAc:3; GalS(NAc):1}

>sp|AFG99160|A/Philippines/2/1982_125:156+{Hex:4; HexNAc:3; NeuNAc:1}
(Carbamidomethyl)-SLVASSGTLEFINEGFN(HexNAc)WTGVTQSGGSSTC(Carbamidomethyl)K{Hex:4; HexNAc:3; NeuNAc:1}

>sp|AFG99160|A/Philippines/2/1982_125:156+{Hex:4; HexNAc:4; GalS(NAc):1; NeuNAc:1}
(Carbamidomethyl)-SLVASSGTLEFINEGFN(HexNAc)WTGVTQSGGSSTC(Carbamidomethyl)K{Hex:4; HexNAc:4; GalS(NAc):1; NeuNAc:1}

>sp|AFG99160|A/Philippines/2/1982_125:156+{Hex:4; HexNAc:4; GalS(NAc):1}
(Carbamidomethyl)-SLVASSGTLEFINEGFN(HexNAc)WTGVTQSGGSSTC(Carbamidomethyl)K{Hex:4; HexNAc:4; GalS(NAc):1}

>sp|AFG99160|A/Philippines/2/1982_125:156+{Hex:4; HexNAc:4; NeuNAc:1}
(Carbamidomethyl)-SLVASSGTLEFINEGFN(HexNAc)WTGVTQSGGSSTC(Carbamidomethyl)K{Hex:4; HexNAc:4; NeuNAc:1}

>sp|AFG99160|A/Philippines/2/1982_125:156+{Hex:4; HexNAc:5}
(Carbamidomethyl)-SLVASSGTLEFINEGFN(HexNAc)WTGVTQSGGSSTC(Carbamidomethyl)K{Hex:4; HexNAc:5}

>sp|AFG99160|A/Philippines/2/1982_125:156+{Hex:4; HexNAc:7}
(Carbamidomethyl)-SLVASSGTLEFINEGFN(HexNAc)WTGVTQSGGSSTC(Carbamidomethyl)K{Hex:4; HexNAc:7}

>sp|AFG99160|A/Philippines/2/1982_125:156+{Hex:5; HexNAc:2}
(Carbamidomethyl)-SLVASSGTLEFINEGFN(HexNAc)WTGVTQSGGSSTC(Carbamidomethyl)K{Hex:5; HexNAc:2}

>sp|AFG99160|A/Philippines/2/1982_125:156+{Hex:5; HexNAc:3}
(Carbamidomethyl)-SLVASSGTLEFINEGFN(HexNAc)WTGVTQSGGSSTC(Carbamidomethyl)K{Hex:5; HexNAc:3}

>sp|AFG99160|A/Philippines/2/1982_125:156+{Hex:5; HexNAc:4; NeuNAc:1}
(Carbamidomethyl)-SLVASSGTLEFINEGFN(HexNAc)WTGVTQSGGSSTC(Carbamidomethyl)K{Hex:5; HexNAc:4; NeuNAc:1}

>sp|AFG99160|A/Philippines/2/1982_125:156+{Hex:5; HexNAc:4; NeuNAc:2}
(Carbamidomethyl)-SLVASSGTLEFINEGFN(HexNAc)WTGVTQSGGSSTC(Carbamidomethyl)K{Hex:5; HexNAc:4; NeuNAc:2}

>sp|AFG99160|A/Philippines/2/1982_125:156+{Hex:5; HexNAc:5; GalS:1; NeuNAc:1}
(Carbamidomethyl)-SLVASSGTLEFINEGFN(HexNAc)WTGVTQSGGSSTC(Carbamidomethyl)K{Hex:5; HexNAc:5; GalS:1; NeuNAc:1}

>sp|AFG99160|A/Philippines/2/1982_125:156+{Hex:5; HexNAc:5; NeuNAc:1}
(Carbamidomethyl)-SLVASSGTLEFINEGFN(HexNAc)WTGVTQSGGSSTC(Carbamidomethyl)K{Hex:5; HexNAc:5; NeuNAc:1}

>sp|AFG99160|A/Philippines/2/1982_125:156+{Hex:5; HexNAc:6}
(Carbamidomethyl)-SLVASSGTLEFINEGFN(HexNAc)WTGVTQSGGSSTC(Carbamidomethyl)K{Hex:5; HexNAc:6}

>sp|AFG99160|A/Philippines/2/1982_125:156+{Hex:6; HexNAc:10}
(Carbamidomethyl)-SLVASSGTLEFINEGFN(HexNAc)WTGVTQSGGSSTC(Carbamidomethyl)K{Hex:6; HexNAc:10}

>sp|AFG99160|A/Philippines/2/1982_125:156+{Hex:6; HexNAc:2}
(Carbamidomethyl)-SLVASSGTLEFINEGFN(HexNAc)WTGVTQSGGSSTC(Carbamidomethyl)K{Hex:6; HexNAc:2}

>sp|AFG99160|A/Philippines/2/1982_125:156+{Hex:6; HexNAc:3}
(Carbamidomethyl)-SLVASSGTLEFINEGFN(HexNAc)WTGVTQSGGSSTC(Carbamidomethyl)K{Hex:6; HexNAc:3}

>sp|AFG99160|A/Philippines/2/1982_125:156+{Hex:6; HexNAc:5; NeuNAc:3}
(Carbamidomethyl)-SLVASSGTLEFINEGFN(HexNAc)WTGVTQSGGSSTC(Carbamidomethyl)K{Hex:6; HexNAc:5; NeuNAc:3}

>sp|AFG99160|A/Philippines/2/1982_125:156+{Hex:6; HexNAc:5}
(Carbamidomethyl)-SLVASSGTLEFINEGFN(HexNAc)WTGVTQSGGSSTC(Carbamidomethyl)K{Hex:6; HexNAc:5}

>sp|AFG99160|A/Philippines/2/1982_125:156+{Hex:6; HexNAc:6}
(Carbamidomethyl)-SLVASSGTLEFINEGFN(HexNAc)WTGVTQSGGSSTC(Carbamidomethyl)K{Hex:6; HexNAc:6}

>sp|AFG99160|A/Philippines/2/1982_125:156+{Hex:7; HexNAc:2}
(Carbamidomethyl)-SLVASSGTLEFINEGFN(HexNAc)WTGVTQSGGSSTC(Carbamidomethyl)K{Hex:7; HexNAc:2}

>sp|AFG99160|A/Philippines/2/1982_125:156+{Hex:7; HexNAc:6}
(Carbamidomethyl)-SLVASSGTLEFINEGFN(HexNAc)WTGVTQSGGSSTC(Carbamidomethyl)K{Hex:7; HexNAc:6}

>sp|AFG99160|A/Philippines/2/1982_125:156+{Hex:8; HexNAc:7}
(Carbamidomethyl)-SLVASSGTLEFINEGFN(HexNAc)WTGVTQSGGSSTC(Carbamidomethyl)K{Hex:8; HexNAc:7}

>sp|AFG99160|A/Philippines/2/1982_125:156+{Hex:9; HexNAc:2}
(Carbamidomethyl)-SLVASSGTLEFINEGFN(HexNAc)WTGVTQSGGSSTC(Carbamidomethyl)K{Hex:9; HexNAc:2}

>sp|AFG99160|A/Philippines/2/1982_125:156+{Xyl:1; Hex:3; HexNAc:2}
(Carbamidomethyl)-SLVASSGTLEFINEGFN(HexNAc)WTGVTQSGGSSTC(Carbamidomethyl)K{Xyl:1; Hex:3; HexNAc:2}

>sp|AFG99160|A/Philippines/2/1982_293:315+{Fuc:1; Hex:3; HexNAc:2}
(Carbamidomethyl)-SSEC(Carbamidomethyl)ITPN(HexNAc)GSIPNDKPFQNVNK{Fuc:1; Hex:3; HexNAc:2}

>sp|AFG99160|A/Philippines/2/1982_293:315+{Fuc:1; Hex:3; HexNAc:3}
(Carbamidomethyl)-SSEC(Carbamidomethyl)ITPN(HexNAc)GSIPNDKPFQNVNK{Fuc:1; Hex:3; HexNAc:3}

>sp|AFG99160|A/Philippines/2/1982_293:315+{Fuc:1; Hex:3; HexNAc:4; GalS(NAc):1}
(Carbamidomethyl)-SSEC(Carbamidomethyl)ITPN(HexNAc)GSIPNDKPFQNVNK{Fuc:1; Hex:3; HexNAc:4; GalS(NAc):1}

>sp|AFG99160|A/Philippines/2/1982_293:315+{Fuc:1; Hex:3; HexNAc:4; GalS:1; GalS(NAc):1}
(Carbamidomethyl)-SSEC(Carbamidomethyl)ITPN(HexNAc)GSIPNDKPFQNVNK{Fuc:1; Hex:3; HexNAc:4; GalS:1; GalS(NAc):1}

>sp|AFG99160|A/Philippines/2/1982_293:315+{Fuc:1; Hex:3; HexNAc:4; NeuNAc:1}
(Carbamidomethyl)-SSEC(Carbamidomethyl)ITPN(HexNAc)GSIPNDKPFQNVNK{Fuc:1; Hex:3; HexNAc:4; NeuNAc:1}

>sp|AFG99160|A/Philippines/2/1982_293:315+{Fuc:1; Hex:3; HexNAc:4}
(Carbamidomethyl)-SSEC(Carbamidomethyl)ITPN(HexNAc)GSIPNDKPFQNVNK{Fuc:1; Hex:3; HexNAc:4}

>sp|AFG99160|A/Philippines/2/1982_293:315+{Fuc:1; Hex:3; HexNAc:5}
(Carbamidomethyl)-SSEC(Carbamidomethyl)ITPN(HexNAc)GSIPNDKPFQNVNK{Fuc:1; Hex:3; HexNAc:5}

>sp|AFG99160|A/Philippines/2/1982_293:315+{Fuc:1; Hex:3; HexNAc:6; NeuNAc:2}
(Carbamidomethyl)-SSEC(Carbamidomethyl)ITPN(HexNAc)GSIPNDKPFQNVNK{Fuc:1; Hex:3; HexNAc:6; NeuNAc:2}

>sp|AFG99160|A/Philippines/2/1982_293:315+{Fuc:1; Hex:3; HexNAc:6}
(Carbamidomethyl)-SSEC(Carbamidomethyl)ITPN(HexNAc)GSIPNDKPFQNVNK{Fuc:1; Hex:3; HexNAc:6}

>sp|AFG99160|A/Philippines/2/1982_293:315+{Fuc:1; Hex:3; HexNAc:7}
(Carbamidomethyl)-SSEC(Carbamidomethyl)ITPN(HexNAc)GSIPNDKPFQNVNK{Fuc:1; Hex:3; HexNAc:7}

>sp|AFG99160|A/Philippines/2/1982_293:315+{Fuc:1; Hex:3; HexNAc:8}
(Carbamidomethyl)-SSEC(Carbamidomethyl)ITPN(HexNAc)GSIPNDKPFQNVNK{Fuc:1; Hex:3; HexNAc:8}

>sp|AFG99160|A/Philippines/2/1982_293:315+{Fuc:1; Hex:4; HexNAc:3; NeuNAc:1}
(Carbamidomethyl)-SSEC(Carbamidomethyl)ITPN(HexNAc)GSIPNDKPFQNVNK{Fuc:1; Hex:4; HexNAc:3; NeuNAc:1}

>sp|AFG99160|A/Philippines/2/1982_293:315+{Fuc:1; Hex:4; HexNAc:3}
(Carbamidomethyl)-SSEC(Carbamidomethyl)ITPN(HexNAc)GSIPNDKPFQNVNK{Fuc:1; Hex:4; HexNAc:3}

>sp|AFG99160|A/Philippines/2/1982_293:315+{Fuc:1; Hex:4; HexNAc:4; GalS(NAc):1; NeuNAc:1}
(Carbamidomethyl)-SSEC(Carbamidomethyl)ITPN(HexNAc)GSIPNDKPFQNVNK{Fuc:1; Hex:4; HexNAc:4; GalS(NAc):1; NeuNAc:1}

>sp|AFG99160|A/Philippines/2/1982_293:315+{Fuc:1; Hex:4; HexNAc:4; GalS:1; NeuNAc:1}
(Carbamidomethyl)-SSEC(Carbamidomethyl)ITPN(HexNAc)GSIPNDKPFQNVNK{Fuc:1; Hex:4; HexNAc:4; GalS:1; NeuNAc:1}

>sp|AFG99160|A/Philippines/2/1982_293:315+{Fuc:1; Hex:4; HexNAc:4}
(Carbamidomethyl)-SSEC(Carbamidomethyl)ITPN(HexNAc)GSIPNDKPFQNVNK{Fuc:1; Hex:4; HexNAc:4}

>sp|AFG99160|A/Philippines/2/1982_293:315+{Fuc:1; Hex:4; HexNAc:5; NeuNAc:2}
(Carbamidomethyl)-SSEC(Carbamidomethyl)ITPN(HexNAc)GSIPNDKPFQNVNK{Fuc:1; Hex:4; HexNAc:5; NeuNAc:2}

>sp|AFG99160|A/Philippines/2/1982_293:315+{Fuc:1; Hex:4; HexNAc:5}
(Carbamidomethyl)-SSEC(Carbamidomethyl)ITPN(HexNAc)GSIPNDKPFQNVNK{Fuc:1; Hex:4; HexNAc:5}

>sp|AFG99160|A/Philippines/2/1982_293:315+{Fuc:1; Hex:4; HexNAc:9}
(Carbamidomethyl)-SSEC(Carbamidomethyl)ITPN(HexNAc)GSIPNDKPFQNVNK{Fuc:1; Hex:4; HexNAc:9}

>sp|AFG99160|A/Philippines/2/1982_293:315+{Fuc:1; Hex:5; HexNAc:2}
(Carbamidomethyl)-SSEC(Carbamidomethyl)ITPN(HexNAc)GSIPNDKPFQNVNK{Fuc:1; Hex:5; HexNAc:2}

>sp|AFG99160|A/Philippines/2/1982_293:315+{Fuc:1; Hex:5; HexNAc:3}
(Carbamidomethyl)-SSEC(Carbamidomethyl)ITPN(HexNAc)GSIPNDKPFQNVNK{Fuc:1; Hex:5; HexNAc:3}

>sp|AFG99160|A/Philippines/2/1982_293:315+{Fuc:1; Hex:5; HexNAc:4; NeuNAc:1; NeuNGc:1}
(Carbamidomethyl)-SSEC(Carbamidomethyl)ITPN(HexNAc)GSIPNDKPFQNVNK{Fuc:1; Hex:5; HexNAc:4; NeuNAc:1; NeuNGc:1}

>sp|AFG99160|A/Philippines/2/1982_293:315+{Fuc:1; Hex:5; HexNAc:4; NeuNAc:1}
(Carbamidomethyl)-SSEC(Carbamidomethyl)ITPN(HexNAc)GSIPNDKPFQNVNK{Fuc:1; Hex:5; HexNAc:4; NeuNAc:1}

>sp|AFG99160|A/Philippines/2/1982_293:315+{Fuc:1; Hex:5; HexNAc:4; NeuNAc:2}
(Carbamidomethyl)-SSEC(Carbamidomethyl)ITPN(HexNAc)GSIPNDKPFQNVNK{Fuc:1; Hex:5; HexNAc:4; NeuNAc:2}

>sp|AFG99160|A/Philippines/2/1982_293:315+{Fuc:1; Hex:5; HexNAc:4}
(Carbamidomethyl)-SSEC(Carbamidomethyl)ITPN(HexNAc)GSIPNDKPFQNVNK{Fuc:1; Hex:5; HexNAc:4}

>sp|AFG99160|A/Philippines/2/1982_293:315+{Fuc:1; Hex:5; HexNAc:5; NeuNAc:1}
(Carbamidomethyl)-SSEC(Carbamidomethyl)ITPN(HexNAc)GSIPNDKPFQNVNK{Fuc:1; Hex:5; HexNAc:5; NeuNAc:1}

>sp|AFG99160|A/Philippines/2/1982_293:315+{Fuc:1; Hex:5; HexNAc:5; NeuNAc:2}
(Carbamidomethyl)-SSEC(Carbamidomethyl)ITPN(HexNAc)GSIPNDKPFQNVNK{Fuc:1; Hex:5; HexNAc:5; NeuNAc:2}

>sp|AFG99160|A/Philippines/2/1982_293:315+{Fuc:1; Hex:5; HexNAc:6; NeuNAc:3}
(Carbamidomethyl)-SSEC(Carbamidomethyl)ITPN(HexNAc)GSIPNDKPFQNVNK{Fuc:1; Hex:5; HexNAc:6; NeuNAc:3}

>sp|AFG99160|A/Philippines/2/1982_293:315+{Fuc:1; Hex:5; HexNAc:6}
(Carbamidomethyl)-SSEC(Carbamidomethyl)ITPN(HexNAc)GSIPNDKPFQNVNK{Fuc:1; Hex:5; HexNAc:6}

>sp|AFG99160|A/Philippines/2/1982_293:315+{Fuc:1; Hex:6; HexNAc:2}
(Carbamidomethyl)-SSEC(Carbamidomethyl)ITPN(HexNAc)GSIPNDKPFQNVNK{Fuc:1; Hex:6; HexNAc:2}

>sp|AFG99160|A/Philippines/2/1982_293:315+{Fuc:1; Hex:6; HexNAc:3; NeuNAc:1}
(Carbamidomethyl)-SSEC(Carbamidomethyl)ITPN(HexNAc)GSIPNDKPFQNVNK{Fuc:1; Hex:6; HexNAc:3; NeuNAc:1}

>sp|AFG99160|A/Philippines/2/1982_293:315+{Fuc:1; Hex:6; HexNAc:3}
(Carbamidomethyl)-SSEC(Carbamidomethyl)ITPN(HexNAc)GSIPNDKPFQNVNK{Fuc:1; Hex:6; HexNAc:3}

>sp|AFG99160|A/Philippines/2/1982_293:315+{Fuc:1; Hex:6; HexNAc:4; NeuNAc:1}
(Carbamidomethyl)-SSEC(Carbamidomethyl)ITPN(HexNAc)GSIPNDKPFQNVNK{Fuc:1; Hex:6; HexNAc:4; NeuNAc:1}

>sp|AFG99160|A/Philippines/2/1982_293:315+{Fuc:1; Hex:6; HexNAc:4}
(Carbamidomethyl)-SSEC(Carbamidomethyl)ITPN(HexNAc)GSIPNDKPFQNVNK{Fuc:1; Hex:6; HexNAc:4}

>sp|AFG99160|A/Philippines/2/1982_293:315+{Fuc:1; Hex:6; HexNAc:5; NeuNAc:1}
(Carbamidomethyl)-SSEC(Carbamidomethyl)ITPN(HexNAc)GSIPNDKPFQNVNK{Fuc:1; Hex:6; HexNAc:5; NeuNAc:1}

>sp|AFG99160|A/Philippines/2/1982_293:315+{Fuc:1; Hex:6; HexNAc:5; NeuNAc:2}
(Carbamidomethyl)-SSEC(Carbamidomethyl)ITPN(HexNAc)GSIPNDKPFQNVNK{Fuc:1; Hex:6; HexNAc:5; NeuNAc:2}

>sp|AFG99160|A/Philippines/2/1982_293:315+{Fuc:1; Hex:6; HexNAc:5}
(Carbamidomethyl)-SSEC(Carbamidomethyl)ITPN(HexNAc)GSIPNDKPFQNVNK{Fuc:1; Hex:6; HexNAc:5}

>sp|AFG99160|A/Philippines/2/1982_293:315+{Fuc:1; Hex:6; HexNAc:6; NeuNAc:2}
(Carbamidomethyl)-SSEC(Carbamidomethyl)ITPN(HexNAc)GSIPNDKPFQNVNK{Fuc:1; Hex:6; HexNAc:6; NeuNAc:2}

>sp|AFG99160|A/Philippines/2/1982_293:315+{Fuc:1; Hex:6; HexNAc:6; NeuNAc:3}
(Carbamidomethyl)-SSEC(Carbamidomethyl)ITPN(HexNAc)GSIPNDKPFQNVNK{Fuc:1; Hex:6; HexNAc:6; NeuNAc:3}

>sp|AFG99160|A/Philippines/2/1982_293:315+{Fuc:1; Hex:6; HexNAc:6}
(Carbamidomethyl)-SSEC(Carbamidomethyl)ITPN(HexNAc)GSIPNDKPFQNVNK{Fuc:1; Hex:6; HexNAc:6}

>sp|AFG99160|A/Philippines/2/1982_293:315+{Fuc:1; Hex:6; HexNAc:7; NeuNAc:4}
(Carbamidomethyl)-SSEC(Carbamidomethyl)ITPN(HexNAc)GSIPNDKPFQNVNK{Fuc:1; Hex:6; HexNAc:7; NeuNAc:4}

>sp|AFG99160|A/Philippines/2/1982_293:315+{Fuc:1; Hex:6; HexNAc:7}
(Carbamidomethyl)-SSEC(Carbamidomethyl)ITPN(HexNAc)GSIPNDKPFQNVNK{Fuc:1; Hex:6; HexNAc:7}

>sp|AFG99160|A/Philippines/2/1982_293:315+{Fuc:1; Hex:7; HexNAc:2}
(Carbamidomethyl)-SSEC(Carbamidomethyl)ITPN(HexNAc)GSIPNDKPFQNVNK{Fuc:1; Hex:7; HexNAc:2}

>sp|AFG99160|A/Philippines/2/1982_293:315+{Fuc:1; Hex:7; HexNAc:5; NeuNAc:2}
(Carbamidomethyl)-SSEC(Carbamidomethyl)ITPN(HexNAc)GSIPNDKPFQNVNK{Fuc:1; Hex:7; HexNAc:5; NeuNAc:2}

>sp|AFG99160|A/Philippines/2/1982_293:315+{Fuc:1; Hex:7; HexNAc:6; NeuNAc:1}
(Carbamidomethyl)-SSEC(Carbamidomethyl)ITPN(HexNAc)GSIPNDKPFQNVNK{Fuc:1; Hex:7; HexNAc:6; NeuNAc:1}

>sp|AFG99160|A/Philippines/2/1982_293:315+{Fuc:1; Hex:7; HexNAc:6; NeuNAc:3}
(Carbamidomethyl)-SSEC(Carbamidomethyl)ITPN(HexNAc)GSIPNDKPFQNVNK{Fuc:1; Hex:7; HexNAc:6; NeuNAc:3}

>sp|AFG99160|A/Philippines/2/1982_293:315+{Fuc:1; Hex:7; HexNAc:6}
(Carbamidomethyl)-SSEC(Carbamidomethyl)ITPN(HexNAc)GSIPNDKPFQNVNK{Fuc:1; Hex:7; HexNAc:6}

>sp|AFG99160|A/Philippines/2/1982_293:315+{Fuc:1; Hex:7; HexNAc:7; NeuNAc:4}
(Carbamidomethyl)-SSEC(Carbamidomethyl)ITPN(HexNAc)GSIPNDKPFQNVNK{Fuc:1; Hex:7; HexNAc:7; NeuNAc:4}

>sp|AFG99160|A/Philippines/2/1982_293:315+{Fuc:1; Hex:7; HexNAc:7}
(Carbamidomethyl)-SSEC(Carbamidomethyl)ITPN(HexNAc)GSIPNDKPFQNVNK{Fuc:1; Hex:7; HexNAc:7}

>sp|AFG99160|A/Philippines/2/1982_293:315+{Fuc:1; Hex:7; HexNAc:9; NeuNAc:4}
(Carbamidomethyl)-SSEC(Carbamidomethyl)ITPN(HexNAc)GSIPNDKPFQNVNK{Fuc:1; Hex:7; HexNAc:9; NeuNAc:4}

>sp|AFG99160|A/Philippines/2/1982_293:315+{Fuc:1; Hex:8; HexNAc:7; NeuNAc:4}
(Carbamidomethyl)-SSEC(Carbamidomethyl)ITPN(HexNAc)GSIPNDKPFQNVNK{Fuc:1; Hex:8; HexNAc:7; NeuNAc:4}

>sp|AFG99160|A/Philippines/2/1982_293:315+{Fuc:1; Hex:9; HexNAc:6; NeuNAc:2}
(Carbamidomethyl)-SSEC(Carbamidomethyl)ITPN(HexNAc)GSIPNDKPFQNVNK{Fuc:1; Hex:9; HexNAc:6; NeuNAc:2}

>sp|AFG99160|A/Philippines/2/1982_293:315+{Fuc:1; Hex:9; HexNAc:8; NeuNAc:4}
(Carbamidomethyl)-SSEC(Carbamidomethyl)ITPN(HexNAc)GSIPNDKPFQNVNK{Fuc:1; Hex:9; HexNAc:8; NeuNAc:4}

>sp|AFG99160|A/Philippines/2/1982_293:315+{Fuc:2; Hex:3; HexNAc:3}
(Carbamidomethyl)-SSEC(Carbamidomethyl)ITPN(HexNAc)GSIPNDKPFQNVNK{Fuc:2; Hex:3; HexNAc:3}

>sp|AFG99160|A/Philippines/2/1982_293:315+{Fuc:2; Hex:3; HexNAc:6; NeuNAc:1}
(Carbamidomethyl)-SSEC(Carbamidomethyl)ITPN(HexNAc)GSIPNDKPFQNVNK{Fuc:2; Hex:3; HexNAc:6; NeuNAc:1}

>sp|AFG99160|A/Philippines/2/1982_293:315+{Fuc:2; Hex:3; HexNAc:6}
(Carbamidomethyl)-SSEC(Carbamidomethyl)ITPN(HexNAc)GSIPNDKPFQNVNK{Fuc:2; Hex:3; HexNAc:6}

>sp|AFG99160|A/Philippines/2/1982_293:315+{Fuc:2; Hex:4; HexNAc:4; NeuNAc:1}
(Carbamidomethyl)-SSEC(Carbamidomethyl)ITPN(HexNAc)GSIPNDKPFQNVNK{Fuc:2; Hex:4; HexNAc:4; NeuNAc:1}

>sp|AFG99160|A/Philippines/2/1982_293:315+{Fuc:2; Hex:4; HexNAc:4}
(Carbamidomethyl)-SSEC(Carbamidomethyl)ITPN(HexNAc)GSIPNDKPFQNVNK{Fuc:2; Hex:4; HexNAc:4}

>sp|AFG99160|A/Philippines/2/1982_293:315+{Fuc:2; Hex:4; HexNAc:5; NeuNAc:1}
(Carbamidomethyl)-SSEC(Carbamidomethyl)ITPN(HexNAc)GSIPNDKPFQNVNK{Fuc:2; Hex:4; HexNAc:5; NeuNAc:1}

>sp|AFG99160|A/Philippines/2/1982_293:315+{Fuc:2; Hex:4; HexNAc:6}
(Carbamidomethyl)-SSEC(Carbamidomethyl)ITPN(HexNAc)GSIPNDKPFQNVNK{Fuc:2; Hex:4; HexNAc:6}

>sp|AFG99160|A/Philippines/2/1982_293:315+{Fuc:2; Hex:5; HexNAc:3}
(Carbamidomethyl)-SSEC(Carbamidomethyl)ITPN(HexNAc)GSIPNDKPFQNVNK{Fuc:2; Hex:5; HexNAc:3}

>sp|AFG99160|A/Philippines/2/1982_293:315+{Fuc:2; Hex:5; HexNAc:4}
(Carbamidomethyl)-SSEC(Carbamidomethyl)ITPN(HexNAc)GSIPNDKPFQNVNK{Fuc:2; Hex:5; HexNAc:4}

>sp|AFG99160|A/Philippines/2/1982_293:315+{Fuc:2; Hex:5; HexNAc:5}
(Carbamidomethyl)-SSEC(Carbamidomethyl)ITPN(HexNAc)GSIPNDKPFQNVNK{Fuc:2; Hex:5; HexNAc:5}

>sp|AFG99160|A/Philippines/2/1982_293:315+{Fuc:2; Hex:5; HexNAc:6}
(Carbamidomethyl)-SSEC(Carbamidomethyl)ITPN(HexNAc)GSIPNDKPFQNVNK{Fuc:2; Hex:5; HexNAc:6}

>sp|AFG99160|A/Philippines/2/1982_293:315+{Fuc:2; Hex:6; HexNAc:4}
(Carbamidomethyl)-SSEC(Carbamidomethyl)ITPN(HexNAc)GSIPNDKPFQNVNK{Fuc:2; Hex:6; HexNAc:4}

>sp|AFG99160|A/Philippines/2/1982_293:315+{Fuc:2; Hex:6; HexNAc:5; Kdn:1}
(Carbamidomethyl)-SSEC(Carbamidomethyl)ITPN(HexNAc)GSIPNDKPFQNVNK{Fuc:2; Hex:6; HexNAc:5; Kdn:1}

>sp|AFG99160|A/Philippines/2/1982_293:315+{Fuc:2; Hex:6; HexNAc:5; NeuNAc:1}
(Carbamidomethyl)-SSEC(Carbamidomethyl)ITPN(HexNAc)GSIPNDKPFQNVNK{Fuc:2; Hex:6; HexNAc:5; NeuNAc:1}

>sp|AFG99160|A/Philippines/2/1982_293:315+{Fuc:2; Hex:6; HexNAc:5}
(Carbamidomethyl)-SSEC(Carbamidomethyl)ITPN(HexNAc)GSIPNDKPFQNVNK{Fuc:2; Hex:6; HexNAc:5}

>sp|AFG99160|A/Philippines/2/1982_293:315+{Fuc:2; Hex:7; HexNAc:6}
(Carbamidomethyl)-SSEC(Carbamidomethyl)ITPN(HexNAc)GSIPNDKPFQNVNK{Fuc:2; Hex:7; HexNAc:6}

>sp|AFG99160|A/Philippines/2/1982_293:315+{Fuc:3; Hex:3; HexNAc:6}
(Carbamidomethyl)-SSEC(Carbamidomethyl)ITPN(HexNAc)GSIPNDKPFQNVNK{Fuc:3; Hex:3; HexNAc:6}

>sp|AFG99160|A/Philippines/2/1982_293:315+{Fuc:3; Hex:4; HexNAc:5}
(Carbamidomethyl)-SSEC(Carbamidomethyl)ITPN(HexNAc)GSIPNDKPFQNVNK{Fuc:3; Hex:4; HexNAc:5}

>sp|AFG99160|A/Philippines/2/1982_293:315+{Fuc:3; Hex:5; HexNAc:4}
(Carbamidomethyl)-SSEC(Carbamidomethyl)ITPN(HexNAc)GSIPNDKPFQNVNK{Fuc:3; Hex:5; HexNAc:4}

>sp|AFG99160|A/Philippines/2/1982_293:315+{Fuc:3; Hex:5; HexNAc:5}
(Carbamidomethyl)-SSEC(Carbamidomethyl)ITPN(HexNAc)GSIPNDKPFQNVNK{Fuc:3; Hex:5; HexNAc:5}

>sp|AFG99160|A/Philippines/2/1982_293:315+{Fuc:3; Hex:6; HexNAc:3}
(Carbamidomethyl)-SSEC(Carbamidomethyl)ITPN(HexNAc)GSIPNDKPFQNVNK{Fuc:3; Hex:6; HexNAc:3}

>sp|AFG99160|A/Philippines/2/1982_293:315+{Fuc:3; Hex:6; HexNAc:5; NeuNAc:1}
(Carbamidomethyl)-SSEC(Carbamidomethyl)ITPN(HexNAc)GSIPNDKPFQNVNK{Fuc:3; Hex:6; HexNAc:5; NeuNAc:1}

>sp|AFG99160|A/Philippines/2/1982_293:315+{Fuc:4; Hex:5; HexNAc:4}
(Carbamidomethyl)-SSEC(Carbamidomethyl)ITPN(HexNAc)GSIPNDKPFQNVNK{Fuc:4; Hex:5; HexNAc:4}

>sp|AFG99160|A/Philippines/2/1982_293:315+{Fuc:4; Hex:6; HexNAc:6}
(Carbamidomethyl)-SSEC(Carbamidomethyl)ITPN(HexNAc)GSIPNDKPFQNVNK{Fuc:4; Hex:6; HexNAc:6}

>sp|AFG99160|A/Philippines/2/1982_293:315+{Fuc:4; Hex:7; HexNAc:6; NeuNAc:1}
(Carbamidomethyl)-SSEC(Carbamidomethyl)ITPN(HexNAc)GSIPNDKPFQNVNK{Fuc:4; Hex:7; HexNAc:6; NeuNAc:1}

>sp|AFG99160|A/Philippines/2/1982_293:315+{Fuc:4; Hex:8; HexNAc:5}
(Carbamidomethyl)-SSEC(Carbamidomethyl)ITPN(HexNAc)GSIPNDKPFQNVNK{Fuc:4; Hex:8; HexNAc:5}

>sp|AFG99160|A/Philippines/2/1982_293:315+{Fuc:5; Hex:5; HexNAc:4}
(Carbamidomethyl)-SSEC(Carbamidomethyl)ITPN(HexNAc)GSIPNDKPFQNVNK{Fuc:5; Hex:5; HexNAc:4}

>sp|AFG99160|A/Philippines/2/1982_293:315+{Fuc:5; Hex:9; HexNAc:6}
(Carbamidomethyl)-SSEC(Carbamidomethyl)ITPN(HexNAc)GSIPNDKPFQNVNK{Fuc:5; Hex:9; HexNAc:6}

>sp|AFG99160|A/Philippines/2/1982_293:315+{Fuc:6; Hex:15; HexNAc:14; NeuNAc:2}
(Carbamidomethyl)-SSEC(Carbamidomethyl)ITPN(HexNAc)GSIPNDKPFQNVNK{Fuc:6; Hex:15; HexNAc:14; NeuNAc:2}

>sp|AFG99160|A/Philippines/2/1982_293:315+{Hex:3; HexNAc:2}
(Carbamidomethyl)-SSEC(Carbamidomethyl)ITPN(HexNAc)GSIPNDKPFQNVNK{Hex:3; HexNAc:2}

>sp|AFG99160|A/Philippines/2/1982_293:315+{Hex:3; HexNAc:3; GalS(NAc):1}
(Carbamidomethyl)-SSEC(Carbamidomethyl)ITPN(HexNAc)GSIPNDKPFQNVNK{Hex:3; HexNAc:3; GalS(NAc):1}

>sp|AFG99160|A/Philippines/2/1982_293:315+{Hex:3; HexNAc:4; GalS(NAc):1}
(Carbamidomethyl)-SSEC(Carbamidomethyl)ITPN(HexNAc)GSIPNDKPFQNVNK{Hex:3; HexNAc:4; GalS(NAc):1}

>sp|AFG99160|A/Philippines/2/1982_293:315+{Hex:3; HexNAc:4; GalS(NAc):2}
(Carbamidomethyl)-SSEC(Carbamidomethyl)ITPN(HexNAc)GSIPNDKPFQNVNK{Hex:3; HexNAc:4; GalS(NAc):2}

>sp|AFG99160|A/Philippines/2/1982_293:315+{Hex:3; HexNAc:4; NeuNAc:2}
(Carbamidomethyl)-SSEC(Carbamidomethyl)ITPN(HexNAc)GSIPNDKPFQNVNK{Hex:3; HexNAc:4; NeuNAc:2}

>sp|AFG99160|A/Philippines/2/1982_293:315+{Hex:3; HexNAc:5}
(Carbamidomethyl)-SSEC(Carbamidomethyl)ITPN(HexNAc)GSIPNDKPFQNVNK{Hex:3; HexNAc:5}

>sp|AFG99160|A/Philippines/2/1982_293:315+{Hex:3; HexNAc:6}
(Carbamidomethyl)-SSEC(Carbamidomethyl)ITPN(HexNAc)GSIPNDKPFQNVNK{Hex:3; HexNAc:6}

>sp|AFG99160|A/Philippines/2/1982_293:315+{Hex:3; HexNAc:7}
(Carbamidomethyl)-SSEC(Carbamidomethyl)ITPN(HexNAc)GSIPNDKPFQNVNK{Hex:3; HexNAc:7}

>sp|AFG99160|A/Philippines/2/1982_293:315+{Hex:3; HexNAc:8}
(Carbamidomethyl)-SSEC(Carbamidomethyl)ITPN(HexNAc)GSIPNDKPFQNVNK{Hex:3; HexNAc:8}

>sp|AFG99160|A/Philippines/2/1982_293:315+{Hex:3; HexNAc:9}
(Carbamidomethyl)-SSEC(Carbamidomethyl)ITPN(HexNAc)GSIPNDKPFQNVNK{Hex:3; HexNAc:9}

>sp|AFG99160|A/Philippines/2/1982_293:315+{Hex:4; HexNAc:3; GalS(NAc):1}
(Carbamidomethyl)-SSEC(Carbamidomethyl)ITPN(HexNAc)GSIPNDKPFQNVNK{Hex:4; HexNAc:3; GalS(NAc):1}

>sp|AFG99160|A/Philippines/2/1982_293:315+{Hex:4; HexNAc:3}
(Carbamidomethyl)-SSEC(Carbamidomethyl)ITPN(HexNAc)GSIPNDKPFQNVNK{Hex:4; HexNAc:3}

>sp|AFG99160|A/Philippines/2/1982_293:315+{Hex:4; HexNAc:4; GalS(NAc):1; NeuNAc:1}
(Carbamidomethyl)-SSEC(Carbamidomethyl)ITPN(HexNAc)GSIPNDKPFQNVNK{Hex:4; HexNAc:4; GalS(NAc):1; NeuNAc:1}

>sp|AFG99160|A/Philippines/2/1982_293:315+{Hex:4; HexNAc:4; GalS(NAc):1}
(Carbamidomethyl)-SSEC(Carbamidomethyl)ITPN(HexNAc)GSIPNDKPFQNVNK{Hex:4; HexNAc:4; GalS(NAc):1}

>sp|AFG99160|A/Philippines/2/1982_293:315+{Hex:4; HexNAc:4; NeuNAc:1}
(Carbamidomethyl)-SSEC(Carbamidomethyl)ITPN(HexNAc)GSIPNDKPFQNVNK{Hex:4; HexNAc:4; NeuNAc:1}

>sp|AFG99160|A/Philippines/2/1982_293:315+{Hex:4; HexNAc:4}
(Carbamidomethyl)-SSEC(Carbamidomethyl)ITPN(HexNAc)GSIPNDKPFQNVNK{Hex:4; HexNAc:4}

>sp|AFG99160|A/Philippines/2/1982_293:315+{Hex:4; HexNAc:5; NeuNAc:1}
(Carbamidomethyl)-SSEC(Carbamidomethyl)ITPN(HexNAc)GSIPNDKPFQNVNK{Hex:4; HexNAc:5; NeuNAc:1}

>sp|AFG99160|A/Philippines/2/1982_293:315+{Hex:4; HexNAc:5; NeuNAc:2}
(Carbamidomethyl)-SSEC(Carbamidomethyl)ITPN(HexNAc)GSIPNDKPFQNVNK{Hex:4; HexNAc:5; NeuNAc:2}

>sp|AFG99160|A/Philippines/2/1982_293:315+{Hex:4; HexNAc:5}
(Carbamidomethyl)-SSEC(Carbamidomethyl)ITPN(HexNAc)GSIPNDKPFQNVNK{Hex:4; HexNAc:5}

>sp|AFG99160|A/Philippines/2/1982_293:315+{Hex:4; HexNAc:7}
(Carbamidomethyl)-SSEC(Carbamidomethyl)ITPN(HexNAc)GSIPNDKPFQNVNK{Hex:4; HexNAc:7}

>sp|AFG99160|A/Philippines/2/1982_293:315+{Hex:4; HexNAc:8}
(Carbamidomethyl)-SSEC(Carbamidomethyl)ITPN(HexNAc)GSIPNDKPFQNVNK{Hex:4; HexNAc:8}

>sp|AFG99160|A/Philippines/2/1982_293:315+{Hex:4; HexNAc:9}
(Carbamidomethyl)-SSEC(Carbamidomethyl)ITPN(HexNAc)GSIPNDKPFQNVNK{Hex:4; HexNAc:9}

>sp|AFG99160|A/Philippines/2/1982_293:315+{Hex:5; HexNAc:2}
(Carbamidomethyl)-SSEC(Carbamidomethyl)ITPN(HexNAc)GSIPNDKPFQNVNK{Hex:5; HexNAc:2}

>sp|AFG99160|A/Philippines/2/1982_293:315+{Hex:5; HexNAc:3}
(Carbamidomethyl)-SSEC(Carbamidomethyl)ITPN(HexNAc)GSIPNDKPFQNVNK{Hex:5; HexNAc:3}

>sp|AFG99160|A/Philippines/2/1982_293:315+{Hex:5; HexNAc:4; NeuNAc:2}
(Carbamidomethyl)-SSEC(Carbamidomethyl)ITPN(HexNAc)GSIPNDKPFQNVNK{Hex:5; HexNAc:4; NeuNAc:2}

>sp|AFG99160|A/Philippines/2/1982_293:315+{Hex:5; HexNAc:4}
(Carbamidomethyl)-SSEC(Carbamidomethyl)ITPN(HexNAc)GSIPNDKPFQNVNK{Hex:5; HexNAc:4}

>sp|AFG99160|A/Philippines/2/1982_293:315+{Hex:5; HexNAc:5; NeuNAc:2}
(Carbamidomethyl)-SSEC(Carbamidomethyl)ITPN(HexNAc)GSIPNDKPFQNVNK{Hex:5; HexNAc:5; NeuNAc:2}

>sp|AFG99160|A/Philippines/2/1982_293:315+{Hex:5; HexNAc:5}
(Carbamidomethyl)-SSEC(Carbamidomethyl)ITPN(HexNAc)GSIPNDKPFQNVNK{Hex:5; HexNAc:5}

>sp|AFG99160|A/Philippines/2/1982_293:315+{Hex:5; HexNAc:6}
(Carbamidomethyl)-SSEC(Carbamidomethyl)ITPN(HexNAc)GSIPNDKPFQNVNK{Hex:5; HexNAc:6}

>sp|AFG99160|A/Philippines/2/1982_293:315+{Hex:5; HexNAc:8}
(Carbamidomethyl)-SSEC(Carbamidomethyl)ITPN(HexNAc)GSIPNDKPFQNVNK{Hex:5; HexNAc:8}

>sp|AFG99160|A/Philippines/2/1982_293:315+{Hex:6; HexNAc:2}
(Carbamidomethyl)-SSEC(Carbamidomethyl)ITPN(HexNAc)GSIPNDKPFQNVNK{Hex:6; HexNAc:2}

>sp|AFG99160|A/Philippines/2/1982_293:315+{Hex:6; HexNAc:3; NeuNAc:1}
(Carbamidomethyl)-SSEC(Carbamidomethyl)ITPN(HexNAc)GSIPNDKPFQNVNK{Hex:6; HexNAc:3; NeuNAc:1}

>sp|AFG99160|A/Philippines/2/1982_293:315+{Hex:6; HexNAc:3}
(Carbamidomethyl)-SSEC(Carbamidomethyl)ITPN(HexNAc)GSIPNDKPFQNVNK{Hex:6; HexNAc:3}

>sp|AFG99160|A/Philippines/2/1982_293:315+{Hex:6; HexNAc:4}
(Carbamidomethyl)-SSEC(Carbamidomethyl)ITPN(HexNAc)GSIPNDKPFQNVNK{Hex:6; HexNAc:4}

>sp|AFG99160|A/Philippines/2/1982_293:315+{Hex:6; HexNAc:5; NeuNAc:2}
(Carbamidomethyl)-SSEC(Carbamidomethyl)ITPN(HexNAc)GSIPNDKPFQNVNK{Hex:6; HexNAc:5; NeuNAc:2}

>sp|AFG99160|A/Philippines/2/1982_293:315+{Hex:6; HexNAc:5; NeuNAc:3}
(Carbamidomethyl)-SSEC(Carbamidomethyl)ITPN(HexNAc)GSIPNDKPFQNVNK{Hex:6; HexNAc:5; NeuNAc:3}

>sp|AFG99160|A/Philippines/2/1982_293:315+{Hex:6; HexNAc:5}
(Carbamidomethyl)-SSEC(Carbamidomethyl)ITPN(HexNAc)GSIPNDKPFQNVNK{Hex:6; HexNAc:5}

>sp|AFG99160|A/Philippines/2/1982_293:315+{Hex:6; HexNAc:6; NeuNAc:2}
(Carbamidomethyl)-SSEC(Carbamidomethyl)ITPN(HexNAc)GSIPNDKPFQNVNK{Hex:6; HexNAc:6; NeuNAc:2}

>sp|AFG99160|A/Philippines/2/1982_293:315+{Hex:6; HexNAc:6}
(Carbamidomethyl)-SSEC(Carbamidomethyl)ITPN(HexNAc)GSIPNDKPFQNVNK{Hex:6; HexNAc:6}

>sp|AFG99160|A/Philippines/2/1982_293:315+{Hex:6; HexNAc:7}
(Carbamidomethyl)-SSEC(Carbamidomethyl)ITPN(HexNAc)GSIPNDKPFQNVNK{Hex:6; HexNAc:7}

>sp|AFG99160|A/Philippines/2/1982_293:315+{Hex:7; HexNAc:2}
(Carbamidomethyl)-SSEC(Carbamidomethyl)ITPN(HexNAc)GSIPNDKPFQNVNK{Hex:7; HexNAc:2}

>sp|AFG99160|A/Philippines/2/1982_293:315+{Hex:7; HexNAc:6; NeuNAc:4}
(Carbamidomethyl)-SSEC(Carbamidomethyl)ITPN(HexNAc)GSIPNDKPFQNVNK{Hex:7; HexNAc:6; NeuNAc:4}

>sp|AFG99160|A/Philippines/2/1982_293:315+{Hex:7; HexNAc:6}
(Carbamidomethyl)-SSEC(Carbamidomethyl)ITPN(HexNAc)GSIPNDKPFQNVNK{Hex:7; HexNAc:6}

>sp|AFG99160|A/Philippines/2/1982_293:315+{Hex:8; HexNAc:2}
(Carbamidomethyl)-SSEC(Carbamidomethyl)ITPN(HexNAc)GSIPNDKPFQNVNK{Hex:8; HexNAc:2}

>sp|AFG99160|A/Philippines/2/1982_293:315+{Hex:8; HexNAc:7; NeuNAc:1}
(Carbamidomethyl)-SSEC(Carbamidomethyl)ITPN(HexNAc)GSIPNDKPFQNVNK{Hex:8; HexNAc:7; NeuNAc:1}

>sp|AFG99160|A/Philippines/2/1982_293:315+{Hex:9; HexNAc:2}
(Carbamidomethyl)-SSEC(Carbamidomethyl)ITPN(HexNAc)GSIPNDKPFQNVNK{Hex:9; HexNAc:2}

>sp|AFG99160|A/Philippines/2/1982_293:315+{Xyl:1; Fuc:1; Hex:3; HexNAc:2}
(Carbamidomethyl)-SSEC(Carbamidomethyl)ITPN(HexNAc)GSIPNDKPFQNVNK{Xyl:1; Fuc:1; Hex:3; HexNAc:2}

>sp|AFG99160|A/Philippines/2/1982_293:315+{Xyl:1; Hex:3; HexNAc:2}
(Carbamidomethyl)-SSEC(Carbamidomethyl)ITPN(HexNAc)GSIPNDKPFQNVNK{Xyl:1; Hex:3; HexNAc:2}

>sp|AFG99160|A/Philippines/2/1982_43:66+{Fuc:1; Hex:3; HexNAc:2}
(Carbamidomethyl)-TITNDQ(Deamidation)IEVTN(HexNAc)ATELVQSSSTGR{Fuc:1; Hex:3; HexNAc:2}

>sp|AFG99160|A/Philippines/2/1982_43:66+{Fuc:1; Hex:3; HexNAc:4; GalS(NAc):1}
(Carbamidomethyl)-TITNDQ(Deamidation)IEVTN(HexNAc)ATELVQSSSTGR{Fuc:1; Hex:3; HexNAc:4; GalS(NAc):1}

>sp|AFG99160|A/Philippines/2/1982_43:66+{Fuc:1; Hex:3; HexNAc:4; GalS(NAc):2}
(Carbamidomethyl)-TITNDQ(Deamidation)IEVTN(HexNAc)ATELVQSSSTGR{Fuc:1; Hex:3; HexNAc:4; GalS(NAc):2}

>sp|AFG99160|A/Philippines/2/1982_43:66+{Fuc:1; Hex:3; HexNAc:4; GalS:1; GalS(NAc):1}
(Carbamidomethyl)-TITNDQ(Deamidation)IEVTN(HexNAc)ATELVQSSSTGR{Fuc:1; Hex:3; HexNAc:4; GalS:1; GalS(NAc):1}

>sp|AFG99160|A/Philippines/2/1982_43:66+{Fuc:1; Hex:3; HexNAc:4; NeuNAc:1}
(Carbamidomethyl)-TITNDQ(Deamidation)IEVTN(HexNAc)ATELVQSSSTGR{Fuc:1; Hex:3; HexNAc:4; NeuNAc:1}

>sp|AFG99160|A/Philippines/2/1982_43:66+{Fuc:1; Hex:3; HexNAc:4}
(Carbamidomethyl)-TITNDQ(Deamidation)IEVTN(HexNAc)ATELVQSSSTGR{Fuc:1; Hex:3; HexNAc:4}

>sp|AFG99160|A/Philippines/2/1982_43:66+{Fuc:1; Hex:3; HexNAc:6; NeuNAc:1}
(Carbamidomethyl)-TITNDQ(Deamidation)IEVTN(HexNAc)ATELVQSSSTGR{Fuc:1; Hex:3; HexNAc:6; NeuNAc:1}

>sp|AFG99160|A/Philippines/2/1982_43:66+{Fuc:1; Hex:3; HexNAc:6; NeuNAc:2}
(Carbamidomethyl)-TITNDQ(Deamidation)IEVTN(HexNAc)ATELVQSSSTGR{Fuc:1; Hex:3; HexNAc:6; NeuNAc:2}

>sp|AFG99160|A/Philippines/2/1982_43:66+{Fuc:1; Hex:3; HexNAc:6}
(Carbamidomethyl)-TITNDQ(Deamidation)IEVTN(HexNAc)ATELVQSSSTGR{Fuc:1; Hex:3; HexNAc:6}

>sp|AFG99160|A/Philippines/2/1982_43:66+{Fuc:1; Hex:3; HexNAc:7}
(Carbamidomethyl)-TITNDQ(Deamidation)IEVTN(HexNAc)ATELVQSSSTGR{Fuc:1; Hex:3; HexNAc:7}

>sp|AFG99160|A/Philippines/2/1982_43:66+{Fuc:1; Hex:3; HexNAc:9}
(Carbamidomethyl)-TITNDQ(Deamidation)IEVTN(HexNAc)ATELVQSSSTGR{Fuc:1; Hex:3; HexNAc:9}

>sp|AFG99160|A/Philippines/2/1982_43:66+{Fuc:1; Hex:4; HexNAc:3; NeuNAc:1}
(Carbamidomethyl)-TITNDQ(Deamidation)IEVTN(HexNAc)ATELVQSSSTGR{Fuc:1; Hex:4; HexNAc:3; NeuNAc:1}

>sp|AFG99160|A/Philippines/2/1982_43:66+{Fuc:1; Hex:4; HexNAc:3}
(Carbamidomethyl)-TITNDQ(Deamidation)IEVTN(HexNAc)ATELVQSSSTGR{Fuc:1; Hex:4; HexNAc:3}

>sp|AFG99160|A/Philippines/2/1982_43:66+{Fuc:1; Hex:4; HexNAc:4; GalS(NAc):1}
(Carbamidomethyl)-TITNDQ(Deamidation)IEVTN(HexNAc)ATELVQSSSTGR{Fuc:1; Hex:4; HexNAc:4; GalS(NAc):1}

>sp|AFG99160|A/Philippines/2/1982_43:66+{Fuc:1; Hex:4; HexNAc:4; NeuNAc:1}
(Carbamidomethyl)-TITNDQ(Deamidation)IEVTN(HexNAc)ATELVQSSSTGR{Fuc:1; Hex:4; HexNAc:4; NeuNAc:1}

>sp|AFG99160|A/Philippines/2/1982_43:66+{Fuc:1; Hex:4; HexNAc:5; NeuNAc:1}
(Carbamidomethyl)-TITNDQ(Deamidation)IEVTN(HexNAc)ATELVQSSSTGR{Fuc:1; Hex:4; HexNAc:5; NeuNAc:1}

>sp|AFG99160|A/Philippines/2/1982_43:66+{Fuc:1; Hex:4; HexNAc:5; NeuNAc:2}
(Carbamidomethyl)-TITNDQ(Deamidation)IEVTN(HexNAc)ATELVQSSSTGR{Fuc:1; Hex:4; HexNAc:5; NeuNAc:2}

>sp|AFG99160|A/Philippines/2/1982_43:66+{Fuc:1; Hex:4; HexNAc:6}
(Carbamidomethyl)-TITNDQ(Deamidation)IEVTN(HexNAc)ATELVQSSSTGR{Fuc:1; Hex:4; HexNAc:6}

>sp|AFG99160|A/Philippines/2/1982_43:66+{Fuc:1; Hex:5; HexNAc:2}
(Carbamidomethyl)-TITNDQ(Deamidation)IEVTN(HexNAc)ATELVQSSSTGR{Fuc:1; Hex:5; HexNAc:2}

>sp|AFG99160|A/Philippines/2/1982_43:66+{Fuc:1; Hex:5; HexNAc:3; GalS(NAc):1}
(Carbamidomethyl)-TITNDQ(Deamidation)IEVTN(HexNAc)ATELVQSSSTGR{Fuc:1; Hex:5; HexNAc:3; GalS(NAc):1}

>sp|AFG99160|A/Philippines/2/1982_43:66+{Fuc:1; Hex:5; HexNAc:3}
(Carbamidomethyl)-TITNDQ(Deamidation)IEVTN(HexNAc)ATELVQSSSTGR{Fuc:1; Hex:5; HexNAc:3}

>sp|AFG99160|A/Philippines/2/1982_43:66+{Fuc:1; Hex:5; HexNAc:4; NeuNAc:1}
(Carbamidomethyl)-TITNDQ(Deamidation)IEVTN(HexNAc)ATELVQSSSTGR{Fuc:1; Hex:5; HexNAc:4; NeuNAc:1}

>sp|AFG99160|A/Philippines/2/1982_43:66+{Fuc:1; Hex:5; HexNAc:4; NeuNGc:2}
(Carbamidomethyl)-TITNDQ(Deamidation)IEVTN(HexNAc)ATELVQSSSTGR{Fuc:1; Hex:5; HexNAc:4; NeuNGc:2}

>sp|AFG99160|A/Philippines/2/1982_43:66+{Fuc:1; Hex:5; HexNAc:4}
(Carbamidomethyl)-TITNDQ(Deamidation)IEVTN(HexNAc)ATELVQSSSTGR{Fuc:1; Hex:5; HexNAc:4}

>sp|AFG99160|A/Philippines/2/1982_43:66+{Fuc:1; Hex:5; HexNAc:5; NeuNAc:1}
(Carbamidomethyl)-TITNDQ(Deamidation)IEVTN(HexNAc)ATELVQSSSTGR{Fuc:1; Hex:5; HexNAc:5; NeuNAc:1}

>sp|AFG99160|A/Philippines/2/1982_43:66+{Fuc:1; Hex:5; HexNAc:5}
(Carbamidomethyl)-TITNDQ(Deamidation)IEVTN(HexNAc)ATELVQSSSTGR{Fuc:1; Hex:5; HexNAc:5}

>sp|AFG99160|A/Philippines/2/1982_43:66+{Fuc:1; Hex:5; HexNAc:6; NeuNAc:3}
(Carbamidomethyl)-TITNDQ(Deamidation)IEVTN(HexNAc)ATELVQSSSTGR{Fuc:1; Hex:5; HexNAc:6; NeuNAc:3}

>sp|AFG99160|A/Philippines/2/1982_43:66+{Fuc:1; Hex:5; HexNAc:6}
(Carbamidomethyl)-TITNDQ(Deamidation)IEVTN(HexNAc)ATELVQSSSTGR{Fuc:1; Hex:5; HexNAc:6}

>sp|AFG99160|A/Philippines/2/1982_43:66+{Fuc:1; Hex:6; HexNAc:2}
(Carbamidomethyl)-TITNDQ(Deamidation)IEVTN(HexNAc)ATELVQSSSTGR{Fuc:1; Hex:6; HexNAc:2}

>sp|AFG99160|A/Philippines/2/1982_43:66+{Fuc:1; Hex:6; HexNAc:3; NeuNAc:1}
(Carbamidomethyl)-TITNDQ(Deamidation)IEVTN(HexNAc)ATELVQSSSTGR{Fuc:1; Hex:6; HexNAc:3; NeuNAc:1}

>sp|AFG99160|A/Philippines/2/1982_43:66+{Fuc:1; Hex:6; HexNAc:3}
(Carbamidomethyl)-TITNDQ(Deamidation)IEVTN(HexNAc)ATELVQSSSTGR{Fuc:1; Hex:6; HexNAc:3}

>sp|AFG99160|A/Philippines/2/1982_43:66+{Fuc:1; Hex:6; HexNAc:4; NeuNAc:1}
(Carbamidomethyl)-TITNDQ(Deamidation)IEVTN(HexNAc)ATELVQSSSTGR{Fuc:1; Hex:6; HexNAc:4; NeuNAc:1}

>sp|AFG99160|A/Philippines/2/1982_43:66+{Fuc:1; Hex:6; HexNAc:4}
(Carbamidomethyl)-TITNDQ(Deamidation)IEVTN(HexNAc)ATELVQSSSTGR{Fuc:1; Hex:6; HexNAc:4}

>sp|AFG99160|A/Philippines/2/1982_43:66+{Fuc:1; Hex:6; HexNAc:5; NeuNAc:1}
(Carbamidomethyl)-TITNDQ(Deamidation)IEVTN(HexNAc)ATELVQSSSTGR{Fuc:1; Hex:6; HexNAc:5; NeuNAc:1}

>sp|AFG99160|A/Philippines/2/1982_43:66+{Fuc:1; Hex:6; HexNAc:5; NeuNAc:2}
(Carbamidomethyl)-TITNDQ(Deamidation)IEVTN(HexNAc)ATELVQSSSTGR{Fuc:1; Hex:6; HexNAc:5; NeuNAc:2}

>sp|AFG99160|A/Philippines/2/1982_43:66+{Fuc:1; Hex:6; HexNAc:5; NeuNAc:3}
(Carbamidomethyl)-TITNDQ(Deamidation)IEVTN(HexNAc)ATELVQSSSTGR{Fuc:1; Hex:6; HexNAc:5; NeuNAc:3}

>sp|AFG99160|A/Philippines/2/1982_43:66+{Fuc:1; Hex:6; HexNAc:5}
(Carbamidomethyl)-TITNDQ(Deamidation)IEVTN(HexNAc)ATELVQSSSTGR{Fuc:1; Hex:6; HexNAc:5}

>sp|AFG99160|A/Philippines/2/1982_43:66+{Fuc:1; Hex:6; HexNAc:6}
(Carbamidomethyl)-TITNDQ(Deamidation)IEVTN(HexNAc)ATELVQSSSTGR{Fuc:1; Hex:6; HexNAc:6}

>sp|AFG99160|A/Philippines/2/1982_43:66+{Fuc:1; Hex:6; HexNAc:7}
(Carbamidomethyl)-TITNDQ(Deamidation)IEVTN(HexNAc)ATELVQSSSTGR{Fuc:1; Hex:6; HexNAc:7}

>sp|AFG99160|A/Philippines/2/1982_43:66+{Fuc:1; Hex:7; HexNAc:2}
(Carbamidomethyl)-TITNDQ(Deamidation)IEVTN(HexNAc)ATELVQSSSTGR{Fuc:1; Hex:7; HexNAc:2}

>sp|AFG99160|A/Philippines/2/1982_43:66+{Fuc:1; Hex:7; HexNAc:4; NeuNAc:3}
(Carbamidomethyl)-TITNDQ(Deamidation)IEVTN(HexNAc)ATELVQSSSTGR{Fuc:1; Hex:7; HexNAc:4; NeuNAc:3}

>sp|AFG99160|A/Philippines/2/1982_43:66+{Fuc:1; Hex:7; HexNAc:6; NeuNAc:1}
(Carbamidomethyl)-TITNDQ(Deamidation)IEVTN(HexNAc)ATELVQSSSTGR{Fuc:1; Hex:7; HexNAc:6; NeuNAc:1}

>sp|AFG99160|A/Philippines/2/1982_43:66+{Fuc:1; Hex:7; HexNAc:6; NeuNAc:3}
(Carbamidomethyl)-TITNDQ(Deamidation)IEVTN(HexNAc)ATELVQSSSTGR{Fuc:1; Hex:7; HexNAc:6; NeuNAc:3}

>sp|AFG99160|A/Philippines/2/1982_43:66+{Fuc:1; Hex:7; HexNAc:6; NeuNGc:4}
(Carbamidomethyl)-TITNDQ(Deamidation)IEVTN(HexNAc)ATELVQSSSTGR{Fuc:1; Hex:7; HexNAc:6; NeuNGc:4}

>sp|AFG99160|A/Philippines/2/1982_43:66+{Fuc:1; Hex:7; HexNAc:6}
(Carbamidomethyl)-TITNDQ(Deamidation)IEVTN(HexNAc)ATELVQSSSTGR{Fuc:1; Hex:7; HexNAc:6}

>sp|AFG99160|A/Philippines/2/1982_43:66+{Fuc:1; Hex:7; HexNAc:7; NeuNAc:2}
(Carbamidomethyl)-TITNDQ(Deamidation)IEVTN(HexNAc)ATELVQSSSTGR{Fuc:1; Hex:7; HexNAc:7; NeuNAc:2}

>sp|AFG99160|A/Philippines/2/1982_43:66+{Fuc:1; Hex:7; HexNAc:7}
(Carbamidomethyl)-TITNDQ(Deamidation)IEVTN(HexNAc)ATELVQSSSTGR{Fuc:1; Hex:7; HexNAc:7}

>sp|AFG99160|A/Philippines/2/1982_43:66+{Fuc:1; Hex:8; HexNAc:7}
(Carbamidomethyl)-TITNDQ(Deamidation)IEVTN(HexNAc)ATELVQSSSTGR{Fuc:1; Hex:8; HexNAc:7}

>sp|AFG99160|A/Philippines/2/1982_43:66+{Fuc:1; Hex:9; HexNAc:6; NeuNAc:2}
(Carbamidomethyl)-TITNDQ(Deamidation)IEVTN(HexNAc)ATELVQSSSTGR{Fuc:1; Hex:9; HexNAc:6; NeuNAc:2}

>sp|AFG99160|A/Philippines/2/1982_43:66+{Fuc:1; Hex:9; HexNAc:8; NeuNAc:4}
(Carbamidomethyl)-TITNDQ(Deamidation)IEVTN(HexNAc)ATELVQSSSTGR{Fuc:1; Hex:9; HexNAc:8; NeuNAc:4}

>sp|AFG99160|A/Philippines/2/1982_43:66+{Fuc:1; Hex:9; HexNAc:8}
(Carbamidomethyl)-TITNDQ(Deamidation)IEVTN(HexNAc)ATELVQSSSTGR{Fuc:1; Hex:9; HexNAc:8}

>sp|AFG99160|A/Philippines/2/1982_43:66+{Fuc:2; Hex:3; HexNAc:3}
(Carbamidomethyl)-TITNDQ(Deamidation)IEVTN(HexNAc)ATELVQSSSTGR{Fuc:2; Hex:3; HexNAc:3}

>sp|AFG99160|A/Philippines/2/1982_43:66+{Fuc:2; Hex:4; HexNAc:3}
(Carbamidomethyl)-TITNDQ(Deamidation)IEVTN(HexNAc)ATELVQSSSTGR{Fuc:2; Hex:4; HexNAc:3}

>sp|AFG99160|A/Philippines/2/1982_43:66+{Fuc:2; Hex:4; HexNAc:4; NeuNAc:1}
(Carbamidomethyl)-TITNDQ(Deamidation)IEVTN(HexNAc)ATELVQSSSTGR{Fuc:2; Hex:4; HexNAc:4; NeuNAc:1}

>sp|AFG99160|A/Philippines/2/1982_43:66+{Fuc:2; Hex:4; HexNAc:4}
(Carbamidomethyl)-TITNDQ(Deamidation)IEVTN(HexNAc)ATELVQSSSTGR{Fuc:2; Hex:4; HexNAc:4}

>sp|AFG99160|A/Philippines/2/1982_43:66+{Fuc:2; Hex:4; HexNAc:5; NeuNAc:1}
(Carbamidomethyl)-TITNDQ(Deamidation)IEVTN(HexNAc)ATELVQSSSTGR{Fuc:2; Hex:4; HexNAc:5; NeuNAc:1}

>sp|AFG99160|A/Philippines/2/1982_43:66+{Fuc:2; Hex:4; HexNAc:5}
(Carbamidomethyl)-TITNDQ(Deamidation)IEVTN(HexNAc)ATELVQSSSTGR{Fuc:2; Hex:4; HexNAc:5}

>sp|AFG99160|A/Philippines/2/1982_43:66+{Fuc:2; Hex:5; HexNAc:3}
(Carbamidomethyl)-TITNDQ(Deamidation)IEVTN(HexNAc)ATELVQSSSTGR{Fuc:2; Hex:5; HexNAc:3}

>sp|AFG99160|A/Philippines/2/1982_43:66+{Fuc:2; Hex:5; HexNAc:4}
(Carbamidomethyl)-TITNDQ(Deamidation)IEVTN(HexNAc)ATELVQSSSTGR{Fuc:2; Hex:5; HexNAc:4}

>sp|AFG99160|A/Philippines/2/1982_43:66+{Fuc:2; Hex:5; HexNAc:5}
(Carbamidomethyl)-TITNDQ(Deamidation)IEVTN(HexNAc)ATELVQSSSTGR{Fuc:2; Hex:5; HexNAc:5}

>sp|AFG99160|A/Philippines/2/1982_43:66+{Fuc:2; Hex:6; HexNAc:3}
(Carbamidomethyl)-TITNDQ(Deamidation)IEVTN(HexNAc)ATELVQSSSTGR{Fuc:2; Hex:6; HexNAc:3}

>sp|AFG99160|A/Philippines/2/1982_43:66+{Fuc:2; Hex:6; HexNAc:4}
(Carbamidomethyl)-TITNDQ(Deamidation)IEVTN(HexNAc)ATELVQSSSTGR{Fuc:2; Hex:6; HexNAc:4}

>sp|AFG99160|A/Philippines/2/1982_43:66+{Fuc:2; Hex:6; HexNAc:5; Kdn:1}
(Carbamidomethyl)-TITNDQ(Deamidation)IEVTN(HexNAc)ATELVQSSSTGR{Fuc:2; Hex:6; HexNAc:5; Kdn:1}

>sp|AFG99160|A/Philippines/2/1982_43:66+{Fuc:2; Hex:6; HexNAc:5; NeuNAc:1}
(Carbamidomethyl)-TITNDQ(Deamidation)IEVTN(HexNAc)ATELVQSSSTGR{Fuc:2; Hex:6; HexNAc:5; NeuNAc:1}

>sp|AFG99160|A/Philippines/2/1982_43:66+{Fuc:3; Hex:4; HexNAc:3}
(Carbamidomethyl)-TITNDQ(Deamidation)IEVTN(HexNAc)ATELVQSSSTGR{Fuc:3; Hex:4; HexNAc:3}

>sp|AFG99160|A/Philippines/2/1982_43:66+{Fuc:3; Hex:5; HexNAc:3}
(Carbamidomethyl)-TITNDQ(Deamidation)IEVTN(HexNAc)ATELVQSSSTGR{Fuc:3; Hex:5; HexNAc:3}

>sp|AFG99160|A/Philippines/2/1982_43:66+{Fuc:3; Hex:5; HexNAc:4}
(Carbamidomethyl)-TITNDQ(Deamidation)IEVTN(HexNAc)ATELVQSSSTGR{Fuc:3; Hex:5; HexNAc:4}

>sp|AFG99160|A/Philippines/2/1982_43:66+{Fuc:3; Hex:5; HexNAc:5}
(Carbamidomethyl)-TITNDQ(Deamidation)IEVTN(HexNAc)ATELVQSSSTGR{Fuc:3; Hex:5; HexNAc:5}

>sp|AFG99160|A/Philippines/2/1982_43:66+{Fuc:3; Hex:6; HexNAc:3}
(Carbamidomethyl)-TITNDQ(Deamidation)IEVTN(HexNAc)ATELVQSSSTGR{Fuc:3; Hex:6; HexNAc:3}

>sp|AFG99160|A/Philippines/2/1982_43:66+{Fuc:3; Hex:6; HexNAc:4}
(Carbamidomethyl)-TITNDQ(Deamidation)IEVTN(HexNAc)ATELVQSSSTGR{Fuc:3; Hex:6; HexNAc:4}

>sp|AFG99160|A/Philippines/2/1982_43:66+{Fuc:3; Hex:6; HexNAc:5; NeuNAc:1}
(Carbamidomethyl)-TITNDQ(Deamidation)IEVTN(HexNAc)ATELVQSSSTGR{Fuc:3; Hex:6; HexNAc:5; NeuNAc:1}

>sp|AFG99160|A/Philippines/2/1982_43:66+{Fuc:3; Hex:6; HexNAc:5}
(Carbamidomethyl)-TITNDQ(Deamidation)IEVTN(HexNAc)ATELVQSSSTGR{Fuc:3; Hex:6; HexNAc:5}

>sp|AFG99160|A/Philippines/2/1982_43:66+{Fuc:4; Hex:5; HexNAc:4}
(Carbamidomethyl)-TITNDQ(Deamidation)IEVTN(HexNAc)ATELVQSSSTGR{Fuc:4; Hex:5; HexNAc:4}

>sp|AFG99160|A/Philippines/2/1982_43:66+{Fuc:4; Hex:6; HexNAc:5}
(Carbamidomethyl)-TITNDQ(Deamidation)IEVTN(HexNAc)ATELVQSSSTGR{Fuc:4; Hex:6; HexNAc:5}

>sp|AFG99160|A/Philippines/2/1982_43:66+{Fuc:4; Hex:7; HexNAc:6; NeuNAc:1}
(Carbamidomethyl)-TITNDQ(Deamidation)IEVTN(HexNAc)ATELVQSSSTGR{Fuc:4; Hex:7; HexNAc:6; NeuNAc:1}

>sp|AFG99160|A/Philippines/2/1982_43:66+{Fuc:4; Hex:7; HexNAc:6}
(Carbamidomethyl)-TITNDQ(Deamidation)IEVTN(HexNAc)ATELVQSSSTGR{Fuc:4; Hex:7; HexNAc:6}

>sp|AFG99160|A/Philippines/2/1982_43:66+{Fuc:4; Hex:7; HexNAc:7}
(Carbamidomethyl)-TITNDQ(Deamidation)IEVTN(HexNAc)ATELVQSSSTGR{Fuc:4; Hex:7; HexNAc:7}

>sp|AFG99160|A/Philippines/2/1982_43:66+{Fuc:4; Hex:8; HexNAc:5}
(Carbamidomethyl)-TITNDQ(Deamidation)IEVTN(HexNAc)ATELVQSSSTGR{Fuc:4; Hex:8; HexNAc:5}

>sp|AFG99160|A/Philippines/2/1982_43:66+{Fuc:5; Hex:15; HexNAc:14; NeuNAc:2}
(Carbamidomethyl)-TITNDQ(Deamidation)IEVTN(HexNAc)ATELVQSSSTGR{Fuc:5; Hex:15; HexNAc:14; NeuNAc:2}

>sp|AFG99160|A/Philippines/2/1982_43:66+{Fuc:5; Hex:5; HexNAc:4}
(Carbamidomethyl)-TITNDQ(Deamidation)IEVTN(HexNAc)ATELVQSSSTGR{Fuc:5; Hex:5; HexNAc:4}

>sp|AFG99160|A/Philippines/2/1982_43:66+{Fuc:7; Hex:6; HexNAc:5}
(Carbamidomethyl)-TITNDQ(Deamidation)IEVTN(HexNAc)ATELVQSSSTGR{Fuc:7; Hex:6; HexNAc:5}

>sp|AFG99160|A/Philippines/2/1982_43:66+{Hex:10; HexNAc:2}
(Carbamidomethyl)-TITNDQ(Deamidation)IEVTN(HexNAc)ATELVQSSSTGR{Hex:10; HexNAc:2}

>sp|AFG99160|A/Philippines/2/1982_43:66+{Hex:11; HexNAc:2}
(Carbamidomethyl)-TITNDQ(Deamidation)IEVTN(HexNAc)ATELVQSSSTGR{Hex:11; HexNAc:2}

>sp|AFG99160|A/Philippines/2/1982_43:66+{Hex:12; HexNAc:2}
(Carbamidomethyl)-TITNDQ(Deamidation)IEVTN(HexNAc)ATELVQSSSTGR{Hex:12; HexNAc:2}

>sp|AFG99160|A/Philippines/2/1982_43:66+{Hex:3; HexNAc:2}
(Carbamidomethyl)-TITNDQ(Deamidation)IEVTN(HexNAc)ATELVQSSSTGR{Hex:3; HexNAc:2}

>sp|AFG99160|A/Philippines/2/1982_43:66+{Hex:3; HexNAc:3; GalS(NAc):1}
(Carbamidomethyl)-TITNDQ(Deamidation)IEVTN(HexNAc)ATELVQSSSTGR{Hex:3; HexNAc:3; GalS(NAc):1}

>sp|AFG99160|A/Philippines/2/1982_43:66+{Hex:3; HexNAc:4; NeuNAc:1}
(Carbamidomethyl)-TITNDQ(Deamidation)IEVTN(HexNAc)ATELVQSSSTGR{Hex:3; HexNAc:4; NeuNAc:1}

>sp|AFG99160|A/Philippines/2/1982_43:66+{Hex:3; HexNAc:8}
(Carbamidomethyl)-TITNDQ(Deamidation)IEVTN(HexNAc)ATELVQSSSTGR{Hex:3; HexNAc:8}

>sp|AFG99160|A/Philippines/2/1982_43:66+{Hex:3; HexNAc:9}
(Carbamidomethyl)-TITNDQ(Deamidation)IEVTN(HexNAc)ATELVQSSSTGR{Hex:3; HexNAc:9}

>sp|AFG99160|A/Philippines/2/1982_43:66+{Hex:4; HexNAc:3; GalS(NAc):1}
(Carbamidomethyl)-TITNDQ(Deamidation)IEVTN(HexNAc)ATELVQSSSTGR{Hex:4; HexNAc:3; GalS(NAc):1}

>sp|AFG99160|A/Philippines/2/1982_43:66+{Hex:4; HexNAc:3; NeuNAc:1}
(Carbamidomethyl)-TITNDQ(Deamidation)IEVTN(HexNAc)ATELVQSSSTGR{Hex:4; HexNAc:3; NeuNAc:1}

>sp|AFG99160|A/Philippines/2/1982_43:66+{Hex:4; HexNAc:3}
(Carbamidomethyl)-TITNDQ(Deamidation)IEVTN(HexNAc)ATELVQSSSTGR{Hex:4; HexNAc:3}

>sp|AFG99160|A/Philippines/2/1982_43:66+{Hex:4; HexNAc:4; GalS(NAc):1}
(Carbamidomethyl)-TITNDQ(Deamidation)IEVTN(HexNAc)ATELVQSSSTGR{Hex:4; HexNAc:4; GalS(NAc):1}

>sp|AFG99160|A/Philippines/2/1982_43:66+{Hex:4; HexNAc:4; GalS:1; NeuNAc:1}
(Carbamidomethyl)-TITNDQ(Deamidation)IEVTN(HexNAc)ATELVQSSSTGR{Hex:4; HexNAc:4; GalS:1; NeuNAc:1}

>sp|AFG99160|A/Philippines/2/1982_43:66+{Hex:4; HexNAc:4; NeuNAc:1}
(Carbamidomethyl)-TITNDQ(Deamidation)IEVTN(HexNAc)ATELVQSSSTGR{Hex:4; HexNAc:4; NeuNAc:1}

>sp|AFG99160|A/Philippines/2/1982_43:66+{Hex:4; HexNAc:4}
(Carbamidomethyl)-TITNDQ(Deamidation)IEVTN(HexNAc)ATELVQSSSTGR{Hex:4; HexNAc:4}

>sp|AFG99160|A/Philippines/2/1982_43:66+{Hex:4; HexNAc:5; NeuNAc:1}
(Carbamidomethyl)-TITNDQ(Deamidation)IEVTN(HexNAc)ATELVQSSSTGR{Hex:4; HexNAc:5; NeuNAc:1}

>sp|AFG99160|A/Philippines/2/1982_43:66+{Hex:4; HexNAc:5; NeuNAc:2}
(Carbamidomethyl)-TITNDQ(Deamidation)IEVTN(HexNAc)ATELVQSSSTGR{Hex:4; HexNAc:5; NeuNAc:2}

>sp|AFG99160|A/Philippines/2/1982_43:66+{Hex:4; HexNAc:6}
(Carbamidomethyl)-TITNDQ(Deamidation)IEVTN(HexNAc)ATELVQSSSTGR{Hex:4; HexNAc:6}

>sp|AFG99160|A/Philippines/2/1982_43:66+{Hex:5; HexNAc:2}
(Carbamidomethyl)-TITNDQ(Deamidation)IEVTN(HexNAc)ATELVQSSSTGR{Hex:5; HexNAc:2}

>sp|AFG99160|A/Philippines/2/1982_43:66+{Hex:5; HexNAc:3; NeuNAc:1}
(Carbamidomethyl)-TITNDQ(Deamidation)IEVTN(HexNAc)ATELVQSSSTGR{Hex:5; HexNAc:3; NeuNAc:1}

>sp|AFG99160|A/Philippines/2/1982_43:66+{Hex:5; HexNAc:3}
(Carbamidomethyl)-TITNDQ(Deamidation)IEVTN(HexNAc)ATELVQSSSTGR{Hex:5; HexNAc:3}

>sp|AFG99160|A/Philippines/2/1982_43:66+{Hex:5; HexNAc:4; NeuNAc:1}
(Carbamidomethyl)-TITNDQ(Deamidation)IEVTN(HexNAc)ATELVQSSSTGR{Hex:5; HexNAc:4; NeuNAc:1}

>sp|AFG99160|A/Philippines/2/1982_43:66+{Hex:5; HexNAc:4}
(Carbamidomethyl)-TITNDQ(Deamidation)IEVTN(HexNAc)ATELVQSSSTGR{Hex:5; HexNAc:4}

>sp|AFG99160|A/Philippines/2/1982_43:66+{Hex:5; HexNAc:5; NeuNAc:1}
(Carbamidomethyl)-TITNDQ(Deamidation)IEVTN(HexNAc)ATELVQSSSTGR{Hex:5; HexNAc:5; NeuNAc:1}

>sp|AFG99160|A/Philippines/2/1982_43:66+{Hex:5; HexNAc:5; NeuNAc:2}
(Carbamidomethyl)-TITNDQ(Deamidation)IEVTN(HexNAc)ATELVQSSSTGR{Hex:5; HexNAc:5; NeuNAc:2}

>sp|AFG99160|A/Philippines/2/1982_43:66+{Hex:5; HexNAc:5}
(Carbamidomethyl)-TITNDQ(Deamidation)IEVTN(HexNAc)ATELVQSSSTGR{Hex:5; HexNAc:5}

>sp|AFG99160|A/Philippines/2/1982_43:66+{Hex:5; HexNAc:6}
(Carbamidomethyl)-TITNDQ(Deamidation)IEVTN(HexNAc)ATELVQSSSTGR{Hex:5; HexNAc:6}

>sp|AFG99160|A/Philippines/2/1982_43:66+{Hex:5; HexNAc:8}
(Carbamidomethyl)-TITNDQ(Deamidation)IEVTN(HexNAc)ATELVQSSSTGR{Hex:5; HexNAc:8}

>sp|AFG99160|A/Philippines/2/1982_43:66+{Hex:6; HexNAc:10}
(Carbamidomethyl)-TITNDQ(Deamidation)IEVTN(HexNAc)ATELVQSSSTGR{Hex:6; HexNAc:10}

>sp|AFG99160|A/Philippines/2/1982_43:66+{Hex:6; HexNAc:2}
(Carbamidomethyl)-TITNDQ(Deamidation)IEVTN(HexNAc)ATELVQSSSTGR{Hex:6; HexNAc:2}

>sp|AFG99160|A/Philippines/2/1982_43:66+{Hex:6; HexNAc:3; NeuNAc:1}
(Carbamidomethyl)-TITNDQ(Deamidation)IEVTN(HexNAc)ATELVQSSSTGR{Hex:6; HexNAc:3; NeuNAc:1}

>sp|AFG99160|A/Philippines/2/1982_43:66+{Hex:6; HexNAc:5; NeuNAc:1}
(Carbamidomethyl)-TITNDQ(Deamidation)IEVTN(HexNAc)ATELVQSSSTGR{Hex:6; HexNAc:5; NeuNAc:1}

>sp|AFG99160|A/Philippines/2/1982_43:66+{Hex:6; HexNAc:5; NeuNAc:2}
(Carbamidomethyl)-TITNDQ(Deamidation)IEVTN(HexNAc)ATELVQSSSTGR{Hex:6; HexNAc:5; NeuNAc:2}

>sp|AFG99160|A/Philippines/2/1982_43:66+{Hex:6; HexNAc:5; NeuNAc:3}
(Carbamidomethyl)-TITNDQ(Deamidation)IEVTN(HexNAc)ATELVQSSSTGR{Hex:6; HexNAc:5; NeuNAc:3}

>sp|AFG99160|A/Philippines/2/1982_43:66+{Hex:6; HexNAc:5}
(Carbamidomethyl)-TITNDQ(Deamidation)IEVTN(HexNAc)ATELVQSSSTGR{Hex:6; HexNAc:5}

>sp|AFG99160|A/Philippines/2/1982_43:66+{Hex:6; HexNAc:6; NeuNAc:2}
(Carbamidomethyl)-TITNDQ(Deamidation)IEVTN(HexNAc)ATELVQSSSTGR{Hex:6; HexNAc:6; NeuNAc:2}

>sp|AFG99160|A/Philippines/2/1982_43:66+{Hex:6; HexNAc:6}
(Carbamidomethyl)-TITNDQ(Deamidation)IEVTN(HexNAc)ATELVQSSSTGR{Hex:6; HexNAc:6}

>sp|AFG99160|A/Philippines/2/1982_43:66+{Hex:6; HexNAc:7}
(Carbamidomethyl)-TITNDQ(Deamidation)IEVTN(HexNAc)ATELVQSSSTGR{Hex:6; HexNAc:7}

>sp|AFG99160|A/Philippines/2/1982_43:66+{Hex:7; HexNAc:6; NeuNAc:4}
(Carbamidomethyl)-TITNDQ(Deamidation)IEVTN(HexNAc)ATELVQSSSTGR{Hex:7; HexNAc:6; NeuNAc:4}

>sp|AFG99160|A/Philippines/2/1982_43:66+{Hex:7; HexNAc:6}
(Carbamidomethyl)-TITNDQ(Deamidation)IEVTN(HexNAc)ATELVQSSSTGR{Hex:7; HexNAc:6}

>sp|AFG99160|A/Philippines/2/1982_43:66+{Hex:7; HexNAc:8}
(Carbamidomethyl)-TITNDQ(Deamidation)IEVTN(HexNAc)ATELVQSSSTGR{Hex:7; HexNAc:8}

>sp|AFG99160|A/Philippines/2/1982_43:66+{Hex:8; HexNAc:2}
(Carbamidomethyl)-TITNDQ(Deamidation)IEVTN(HexNAc)ATELVQSSSTGR{Hex:8; HexNAc:2}

>sp|AFG99160|A/Philippines/2/1982_43:66+{Hex:8; HexNAc:7; NeuNAc:1}
(Carbamidomethyl)-TITNDQ(Deamidation)IEVTN(HexNAc)ATELVQSSSTGR{Hex:8; HexNAc:7; NeuNAc:1}

>sp|AFG99160|A/Philippines/2/1982_43:66+{Hex:8; HexNAc:7}
(Carbamidomethyl)-TITNDQ(Deamidation)IEVTN(HexNAc)ATELVQSSSTGR{Hex:8; HexNAc:7}

>sp|AFG99160|A/Philippines/2/1982_43:66+{Hex:9; HexNAc:2}
(Carbamidomethyl)-TITNDQ(Deamidation)IEVTN(HexNAc)ATELVQSSSTGR{Hex:9; HexNAc:2}

>sp|AFG99160|A/Philippines/2/1982_43:66+{Xyl:1; Fuc:1; Hex:3; HexNAc:2}
(Carbamidomethyl)-TITNDQ(Deamidation)IEVTN(HexNAc)ATELVQSSSTGR{Xyl:1; Fuc:1; Hex:3; HexNAc:2}

>sp|AFG99160|A/Philippines/2/1982_43:66+{Xyl:1; Hex:3; HexNAc:2}
(Carbamidomethyl)-TITNDQ(Deamidation)IEVTN(HexNAc)ATELVQSSSTGR{Xyl:1; Hex:3; HexNAc:2}

>sp|AFG99160|A/Philippines/2/1982_43:66+{Fuc:1; Hex:10; HexNAc:9}
(Carbamidomethyl)-TITNDQIEVTN(HexNAc)ATELVQSSSTGR{Fuc:1; Hex:10; HexNAc:9}

>sp|AFG99160|A/Philippines/2/1982_43:66+{Fuc:1; Hex:3; HexNAc:2}
(Carbamidomethyl)-TITNDQIEVTN(HexNAc)ATELVQSSSTGR{Fuc:1; Hex:3; HexNAc:2}

>sp|AFG99160|A/Philippines/2/1982_43:66+{Fuc:1; Hex:3; HexNAc:4; GalS(NAc):1}
(Carbamidomethyl)-TITNDQIEVTN(HexNAc)ATELVQSSSTGR{Fuc:1; Hex:3; HexNAc:4; GalS(NAc):1}

>sp|AFG99160|A/Philippines/2/1982_43:66+{Fuc:1; Hex:3; HexNAc:4; GalS:1; GalS(NAc):1}
(Carbamidomethyl)-TITNDQIEVTN(HexNAc)ATELVQSSSTGR{Fuc:1; Hex:3; HexNAc:4; GalS:1; GalS(NAc):1}

>sp|AFG99160|A/Philippines/2/1982_43:66+{Fuc:1; Hex:3; HexNAc:4; NeuNAc:1}
(Carbamidomethyl)-TITNDQIEVTN(HexNAc)ATELVQSSSTGR{Fuc:1; Hex:3; HexNAc:4; NeuNAc:1}

>sp|AFG99160|A/Philippines/2/1982_43:66+{Fuc:1; Hex:3; HexNAc:6; NeuNAc:1}
(Carbamidomethyl)-TITNDQIEVTN(HexNAc)ATELVQSSSTGR{Fuc:1; Hex:3; HexNAc:6; NeuNAc:1}

>sp|AFG99160|A/Philippines/2/1982_43:66+{Fuc:1; Hex:4; HexNAc:3; GalS(NAc):1}
(Carbamidomethyl)-TITNDQIEVTN(HexNAc)ATELVQSSSTGR{Fuc:1; Hex:4; HexNAc:3; GalS(NAc):1}

>sp|AFG99160|A/Philippines/2/1982_43:66+{Fuc:1; Hex:4; HexNAc:3}
(Carbamidomethyl)-TITNDQIEVTN(HexNAc)ATELVQSSSTGR{Fuc:1; Hex:4; HexNAc:3}

>sp|AFG99160|A/Philippines/2/1982_43:66+{Fuc:1; Hex:4; HexNAc:4; GalS(NAc):1; NeuNAc:1}
(Carbamidomethyl)-TITNDQIEVTN(HexNAc)ATELVQSSSTGR{Fuc:1; Hex:4; HexNAc:4; GalS(NAc):1; NeuNAc:1}

>sp|AFG99160|A/Philippines/2/1982_43:66+{Fuc:1; Hex:4; HexNAc:4; GalS(NAc):1}
(Carbamidomethyl)-TITNDQIEVTN(HexNAc)ATELVQSSSTGR{Fuc:1; Hex:4; HexNAc:4; GalS(NAc):1}

>sp|AFG99160|A/Philippines/2/1982_43:66+{Fuc:1; Hex:4; HexNAc:4; GalS:1; NeuNAc:1}
(Carbamidomethyl)-TITNDQIEVTN(HexNAc)ATELVQSSSTGR{Fuc:1; Hex:4; HexNAc:4; GalS:1; NeuNAc:1}

>sp|AFG99160|A/Philippines/2/1982_43:66+{Fuc:1; Hex:4; HexNAc:4; NeuNAc:1}
(Carbamidomethyl)-TITNDQIEVTN(HexNAc)ATELVQSSSTGR{Fuc:1; Hex:4; HexNAc:4; NeuNAc:1}

>sp|AFG99160|A/Philippines/2/1982_43:66+{Fuc:1; Hex:4; HexNAc:5; NeuNAc:1}
(Carbamidomethyl)-TITNDQIEVTN(HexNAc)ATELVQSSSTGR{Fuc:1; Hex:4; HexNAc:5; NeuNAc:1}

>sp|AFG99160|A/Philippines/2/1982_43:66+{Fuc:1; Hex:4; HexNAc:5; NeuNAc:2}
(Carbamidomethyl)-TITNDQIEVTN(HexNAc)ATELVQSSSTGR{Fuc:1; Hex:4; HexNAc:5; NeuNAc:2}

>sp|AFG99160|A/Philippines/2/1982_43:66+{Fuc:1; Hex:4; HexNAc:5}
(Carbamidomethyl)-TITNDQIEVTN(HexNAc)ATELVQSSSTGR{Fuc:1; Hex:4; HexNAc:5}

>sp|AFG99160|A/Philippines/2/1982_43:66+{Fuc:1; Hex:4; HexNAc:6}
(Carbamidomethyl)-TITNDQIEVTN(HexNAc)ATELVQSSSTGR{Fuc:1; Hex:4; HexNAc:6}

>sp|AFG99160|A/Philippines/2/1982_43:66+{Fuc:1; Hex:5; HexNAc:2}
(Carbamidomethyl)-TITNDQIEVTN(HexNAc)ATELVQSSSTGR{Fuc:1; Hex:5; HexNAc:2}

>sp|AFG99160|A/Philippines/2/1982_43:66+{Fuc:1; Hex:5; HexNAc:3}
(Carbamidomethyl)-TITNDQIEVTN(HexNAc)ATELVQSSSTGR{Fuc:1; Hex:5; HexNAc:3}

>sp|AFG99160|A/Philippines/2/1982_43:66+{Fuc:1; Hex:5; HexNAc:4; NeuNAc:1}
(Carbamidomethyl)-TITNDQIEVTN(HexNAc)ATELVQSSSTGR{Fuc:1; Hex:5; HexNAc:4; NeuNAc:1}

>sp|AFG99160|A/Philippines/2/1982_43:66+{Fuc:1; Hex:5; HexNAc:4; NeuNAc:2}
(Carbamidomethyl)-TITNDQIEVTN(HexNAc)ATELVQSSSTGR{Fuc:1; Hex:5; HexNAc:4; NeuNAc:2}

>sp|AFG99160|A/Philippines/2/1982_43:66+{Fuc:1; Hex:5; HexNAc:4; NeuNGc:2}
(Carbamidomethyl)-TITNDQIEVTN(HexNAc)ATELVQSSSTGR{Fuc:1; Hex:5; HexNAc:4; NeuNGc:2}

>sp|AFG99160|A/Philippines/2/1982_43:66+{Fuc:1; Hex:5; HexNAc:4}
(Carbamidomethyl)-TITNDQIEVTN(HexNAc)ATELVQSSSTGR{Fuc:1; Hex:5; HexNAc:4}

>sp|AFG99160|A/Philippines/2/1982_43:66+{Fuc:1; Hex:5; HexNAc:5; NeuNAc:1}
(Carbamidomethyl)-TITNDQIEVTN(HexNAc)ATELVQSSSTGR{Fuc:1; Hex:5; HexNAc:5; NeuNAc:1}

>sp|AFG99160|A/Philippines/2/1982_43:66+{Fuc:1; Hex:5; HexNAc:6; NeuNAc:3}
(Carbamidomethyl)-TITNDQIEVTN(HexNAc)ATELVQSSSTGR{Fuc:1; Hex:5; HexNAc:6; NeuNAc:3}

>sp|AFG99160|A/Philippines/2/1982_43:66+{Fuc:1; Hex:5; HexNAc:8}
(Carbamidomethyl)-TITNDQIEVTN(HexNAc)ATELVQSSSTGR{Fuc:1; Hex:5; HexNAc:8}

>sp|AFG99160|A/Philippines/2/1982_43:66+{Fuc:1; Hex:6; HexNAc:2}
(Carbamidomethyl)-TITNDQIEVTN(HexNAc)ATELVQSSSTGR{Fuc:1; Hex:6; HexNAc:2}

>sp|AFG99160|A/Philippines/2/1982_43:66+{Fuc:1; Hex:6; HexNAc:3}
(Carbamidomethyl)-TITNDQIEVTN(HexNAc)ATELVQSSSTGR{Fuc:1; Hex:6; HexNAc:3}

>sp|AFG99160|A/Philippines/2/1982_43:66+{Fuc:1; Hex:6; HexNAc:4; NeuNAc:1}
(Carbamidomethyl)-TITNDQIEVTN(HexNAc)ATELVQSSSTGR{Fuc:1; Hex:6; HexNAc:4; NeuNAc:1}

>sp|AFG99160|A/Philippines/2/1982_43:66+{Fuc:1; Hex:6; HexNAc:4}
(Carbamidomethyl)-TITNDQIEVTN(HexNAc)ATELVQSSSTGR{Fuc:1; Hex:6; HexNAc:4}

>sp|AFG99160|A/Philippines/2/1982_43:66+{Fuc:1; Hex:6; HexNAc:5; NeuNAc:1}
(Carbamidomethyl)-TITNDQIEVTN(HexNAc)ATELVQSSSTGR{Fuc:1; Hex:6; HexNAc:5; NeuNAc:1}

>sp|AFG99160|A/Philippines/2/1982_43:66+{Fuc:1; Hex:6; HexNAc:5; NeuNAc:3}
(Carbamidomethyl)-TITNDQIEVTN(HexNAc)ATELVQSSSTGR{Fuc:1; Hex:6; HexNAc:5; NeuNAc:3}

>sp|AFG99160|A/Philippines/2/1982_43:66+{Fuc:1; Hex:6; HexNAc:5}
(Carbamidomethyl)-TITNDQIEVTN(HexNAc)ATELVQSSSTGR{Fuc:1; Hex:6; HexNAc:5}

>sp|AFG99160|A/Philippines/2/1982_43:66+{Fuc:1; Hex:6; HexNAc:7; NeuNAc:4}
(Carbamidomethyl)-TITNDQIEVTN(HexNAc)ATELVQSSSTGR{Fuc:1; Hex:6; HexNAc:7; NeuNAc:4}

>sp|AFG99160|A/Philippines/2/1982_43:66+{Fuc:1; Hex:6; HexNAc:7}
(Carbamidomethyl)-TITNDQIEVTN(HexNAc)ATELVQSSSTGR{Fuc:1; Hex:6; HexNAc:7}

>sp|AFG99160|A/Philippines/2/1982_43:66+{Fuc:1; Hex:7; HexNAc:2}
(Carbamidomethyl)-TITNDQIEVTN(HexNAc)ATELVQSSSTGR{Fuc:1; Hex:7; HexNAc:2}

>sp|AFG99160|A/Philippines/2/1982_43:66+{Fuc:1; Hex:7; HexNAc:4; NeuNAc:3}
(Carbamidomethyl)-TITNDQIEVTN(HexNAc)ATELVQSSSTGR{Fuc:1; Hex:7; HexNAc:4; NeuNAc:3}

>sp|AFG99160|A/Philippines/2/1982_43:66+{Fuc:1; Hex:7; HexNAc:5; NeuNAc:2}
(Carbamidomethyl)-TITNDQIEVTN(HexNAc)ATELVQSSSTGR{Fuc:1; Hex:7; HexNAc:5; NeuNAc:2}

>sp|AFG99160|A/Philippines/2/1982_43:66+{Fuc:1; Hex:7; HexNAc:6; NeuNAc:1}
(Carbamidomethyl)-TITNDQIEVTN(HexNAc)ATELVQSSSTGR{Fuc:1; Hex:7; HexNAc:6; NeuNAc:1}

>sp|AFG99160|A/Philippines/2/1982_43:66+{Fuc:1; Hex:7; HexNAc:6; NeuNAc:4}
(Carbamidomethyl)-TITNDQIEVTN(HexNAc)ATELVQSSSTGR{Fuc:1; Hex:7; HexNAc:6; NeuNAc:4}

>sp|AFG99160|A/Philippines/2/1982_43:66+{Fuc:1; Hex:7; HexNAc:6}
(Carbamidomethyl)-TITNDQIEVTN(HexNAc)ATELVQSSSTGR{Fuc:1; Hex:7; HexNAc:6}

>sp|AFG99160|A/Philippines/2/1982_43:66+{Fuc:1; Hex:7; HexNAc:7}
(Carbamidomethyl)-TITNDQIEVTN(HexNAc)ATELVQSSSTGR{Fuc:1; Hex:7; HexNAc:7}

>sp|AFG99160|A/Philippines/2/1982_43:66+{Fuc:1; Hex:7; HexNAc:9; NeuNAc:4}
(Carbamidomethyl)-TITNDQIEVTN(HexNAc)ATELVQSSSTGR{Fuc:1; Hex:7; HexNAc:9; NeuNAc:4}

>sp|AFG99160|A/Philippines/2/1982_43:66+{Fuc:1; Hex:8; HexNAc:7}
(Carbamidomethyl)-TITNDQIEVTN(HexNAc)ATELVQSSSTGR{Fuc:1; Hex:8; HexNAc:7}

>sp|AFG99160|A/Philippines/2/1982_43:66+{Fuc:1; Hex:9; HexNAc:8; NeuNAc:4}
(Carbamidomethyl)-TITNDQIEVTN(HexNAc)ATELVQSSSTGR{Fuc:1; Hex:9; HexNAc:8; NeuNAc:4}

>sp|AFG99160|A/Philippines/2/1982_43:66+{Fuc:2; Hex:4; HexNAc:3}
(Carbamidomethyl)-TITNDQIEVTN(HexNAc)ATELVQSSSTGR{Fuc:2; Hex:4; HexNAc:3}

>sp|AFG99160|A/Philippines/2/1982_43:66+{Fuc:2; Hex:4; HexNAc:5; NeuNAc:1}
(Carbamidomethyl)-TITNDQIEVTN(HexNAc)ATELVQSSSTGR{Fuc:2; Hex:4; HexNAc:5; NeuNAc:1}

>sp|AFG99160|A/Philippines/2/1982_43:66+{Fuc:2; Hex:5; HexNAc:3}
(Carbamidomethyl)-TITNDQIEVTN(HexNAc)ATELVQSSSTGR{Fuc:2; Hex:5; HexNAc:3}

>sp|AFG99160|A/Philippines/2/1982_43:66+{Fuc:2; Hex:5; HexNAc:4}
(Carbamidomethyl)-TITNDQIEVTN(HexNAc)ATELVQSSSTGR{Fuc:2; Hex:5; HexNAc:4}

>sp|AFG99160|A/Philippines/2/1982_43:66+{Fuc:2; Hex:5; HexNAc:5}
(Carbamidomethyl)-TITNDQIEVTN(HexNAc)ATELVQSSSTGR{Fuc:2; Hex:5; HexNAc:5}

>sp|AFG99160|A/Philippines/2/1982_43:66+{Fuc:2; Hex:6; HexNAc:3}
(Carbamidomethyl)-TITNDQIEVTN(HexNAc)ATELVQSSSTGR{Fuc:2; Hex:6; HexNAc:3}

>sp|AFG99160|A/Philippines/2/1982_43:66+{Fuc:2; Hex:6; HexNAc:4}
(Carbamidomethyl)-TITNDQIEVTN(HexNAc)ATELVQSSSTGR{Fuc:2; Hex:6; HexNAc:4}

>sp|AFG99160|A/Philippines/2/1982_43:66+{Fuc:2; Hex:6; HexNAc:5; Kdn:1}
(Carbamidomethyl)-TITNDQIEVTN(HexNAc)ATELVQSSSTGR{Fuc:2; Hex:6; HexNAc:5; Kdn:1}

>sp|AFG99160|A/Philippines/2/1982_43:66+{Fuc:2; Hex:6; HexNAc:5; NeuNAc:1}
(Carbamidomethyl)-TITNDQIEVTN(HexNAc)ATELVQSSSTGR{Fuc:2; Hex:6; HexNAc:5; NeuNAc:1}

>sp|AFG99160|A/Philippines/2/1982_43:66+{Fuc:2; Hex:6; HexNAc:5}
(Carbamidomethyl)-TITNDQIEVTN(HexNAc)ATELVQSSSTGR{Fuc:2; Hex:6; HexNAc:5}

>sp|AFG99160|A/Philippines/2/1982_43:66+{Fuc:3; Hex:3; HexNAc:6}
(Carbamidomethyl)-TITNDQIEVTN(HexNAc)ATELVQSSSTGR{Fuc:3; Hex:3; HexNAc:6}

>sp|AFG99160|A/Philippines/2/1982_43:66+{Fuc:3; Hex:4; HexNAc:3}
(Carbamidomethyl)-TITNDQIEVTN(HexNAc)ATELVQSSSTGR{Fuc:3; Hex:4; HexNAc:3}

>sp|AFG99160|A/Philippines/2/1982_43:66+{Fuc:3; Hex:4; HexNAc:5}
(Carbamidomethyl)-TITNDQIEVTN(HexNAc)ATELVQSSSTGR{Fuc:3; Hex:4; HexNAc:5}

>sp|AFG99160|A/Philippines/2/1982_43:66+{Fuc:3; Hex:5; HexNAc:3}
(Carbamidomethyl)-TITNDQIEVTN(HexNAc)ATELVQSSSTGR{Fuc:3; Hex:5; HexNAc:3}

>sp|AFG99160|A/Philippines/2/1982_43:66+{Fuc:3; Hex:5; HexNAc:4}
(Carbamidomethyl)-TITNDQIEVTN(HexNAc)ATELVQSSSTGR{Fuc:3; Hex:5; HexNAc:4}

>sp|AFG99160|A/Philippines/2/1982_43:66+{Fuc:3; Hex:5; HexNAc:5}
(Carbamidomethyl)-TITNDQIEVTN(HexNAc)ATELVQSSSTGR{Fuc:3; Hex:5; HexNAc:5}

>sp|AFG99160|A/Philippines/2/1982_43:66+{Fuc:3; Hex:6; HexNAc:3}
(Carbamidomethyl)-TITNDQIEVTN(HexNAc)ATELVQSSSTGR{Fuc:3; Hex:6; HexNAc:3}

>sp|AFG99160|A/Philippines/2/1982_43:66+{Fuc:3; Hex:6; HexNAc:5; NeuNAc:1}
(Carbamidomethyl)-TITNDQIEVTN(HexNAc)ATELVQSSSTGR{Fuc:3; Hex:6; HexNAc:5; NeuNAc:1}

>sp|AFG99160|A/Philippines/2/1982_43:66+{Fuc:3; Hex:6; HexNAc:5}
(Carbamidomethyl)-TITNDQIEVTN(HexNAc)ATELVQSSSTGR{Fuc:3; Hex:6; HexNAc:5}

>sp|AFG99160|A/Philippines/2/1982_43:66+{Fuc:4; Hex:5; HexNAc:4}
(Carbamidomethyl)-TITNDQIEVTN(HexNAc)ATELVQSSSTGR{Fuc:4; Hex:5; HexNAc:4}
[truncated: 3,516,425 more chars]
