# Supplementary material for: Integrated Omics and Computational Glycobiology Reveal Structural Basis for Influenza A Virus Glycan Microheterogeneity and Host Interactions
Source: Mol Cell Proteomics. 2016 Mar 16;15(6):1895–912. doi: 10.1074/mcp.M116.058016 (PMC5083086; doi:10.1074/mcp.M116.058016)
Supplement: Supplemental Data [file 10.1074_M116.058016_mcp.M116.058016-4.zip › Protein_and_peptide_sequences/pr-08-glycopeptides.fa]

>sp|ACF41834|A/Puerto_294:321+{Fuc:1; Hex:10; HexNAc:9}
(Acetyl)-CQTPLGAIN(HexNAc)SSLPYQNIHPVTIGEC(Carbamidomethyl)PK{Fuc:1; Hex:10; HexNAc:9}

>sp|ACF41834|A/Puerto_294:321+{Fuc:1; Hex:11; HexNAc:6}
(Acetyl)-CQTPLGAIN(HexNAc)SSLPYQNIHPVTIGEC(Carbamidomethyl)PK{Fuc:1; Hex:11; HexNAc:6}

>sp|ACF41834|A/Puerto_294:321+{Fuc:1; Hex:3; HexNAc:4; GalS:1; GalS(NAc):1}
(Acetyl)-CQTPLGAIN(HexNAc)SSLPYQNIHPVTIGEC(Carbamidomethyl)PK{Fuc:1; Hex:3; HexNAc:4; GalS:1; GalS(NAc):1}

>sp|ACF41834|A/Puerto_294:321+{Fuc:1; Hex:3; HexNAc:5}
(Acetyl)-CQTPLGAIN(HexNAc)SSLPYQNIHPVTIGEC(Carbamidomethyl)PK{Fuc:1; Hex:3; HexNAc:5}

>sp|ACF41834|A/Puerto_294:321+{Fuc:1; Hex:3; HexNAc:8}
(Acetyl)-CQTPLGAIN(HexNAc)SSLPYQNIHPVTIGEC(Carbamidomethyl)PK{Fuc:1; Hex:3; HexNAc:8}

>sp|ACF41834|A/Puerto_294:321+{Fuc:1; Hex:3; HexNAc:9}
(Acetyl)-CQTPLGAIN(HexNAc)SSLPYQNIHPVTIGEC(Carbamidomethyl)PK{Fuc:1; Hex:3; HexNAc:9}

>sp|ACF41834|A/Puerto_294:321+{Fuc:1; Hex:4; HexNAc:4; GalS(NAc):1}
(Acetyl)-CQTPLGAIN(HexNAc)SSLPYQNIHPVTIGEC(Carbamidomethyl)PK{Fuc:1; Hex:4; HexNAc:4; GalS(NAc):1}

>sp|ACF41834|A/Puerto_294:321+{Fuc:1; Hex:4; HexNAc:9}
(Acetyl)-CQTPLGAIN(HexNAc)SSLPYQNIHPVTIGEC(Carbamidomethyl)PK{Fuc:1; Hex:4; HexNAc:9}

>sp|ACF41834|A/Puerto_294:321+{Fuc:1; Hex:5; HexNAc:8}
(Acetyl)-CQTPLGAIN(HexNAc)SSLPYQNIHPVTIGEC(Carbamidomethyl)PK{Fuc:1; Hex:5; HexNAc:8}

>sp|ACF41834|A/Puerto_294:321+{Fuc:1; Hex:6; HexNAc:6; NeuNAc:2}
(Acetyl)-CQTPLGAIN(HexNAc)SSLPYQNIHPVTIGEC(Carbamidomethyl)PK{Fuc:1; Hex:6; HexNAc:6; NeuNAc:2}

>sp|ACF41834|A/Puerto_294:321+{Fuc:1; Hex:6; HexNAc:7; NeuNAc:4}
(Acetyl)-CQTPLGAIN(HexNAc)SSLPYQNIHPVTIGEC(Carbamidomethyl)PK{Fuc:1; Hex:6; HexNAc:7; NeuNAc:4}

>sp|ACF41834|A/Puerto_294:321+{Fuc:1; Hex:7; HexNAc:10; NeuNAc:4}
(Acetyl)-CQTPLGAIN(HexNAc)SSLPYQNIHPVTIGEC(Carbamidomethyl)PK{Fuc:1; Hex:7; HexNAc:10; NeuNAc:4}

>sp|ACF41834|A/Puerto_294:321+{Fuc:1; Hex:7; HexNAc:4; NeuNAc:3}
(Acetyl)-CQTPLGAIN(HexNAc)SSLPYQNIHPVTIGEC(Carbamidomethyl)PK{Fuc:1; Hex:7; HexNAc:4; NeuNAc:3}

>sp|ACF41834|A/Puerto_294:321+{Fuc:1; Hex:7; HexNAc:6; NeuNAc:1}
(Acetyl)-CQTPLGAIN(HexNAc)SSLPYQNIHPVTIGEC(Carbamidomethyl)PK{Fuc:1; Hex:7; HexNAc:6; NeuNAc:1}

>sp|ACF41834|A/Puerto_294:321+{Fuc:1; Hex:7; HexNAc:6; NeuNGc:4}
(Acetyl)-CQTPLGAIN(HexNAc)SSLPYQNIHPVTIGEC(Carbamidomethyl)PK{Fuc:1; Hex:7; HexNAc:6; NeuNGc:4}

>sp|ACF41834|A/Puerto_294:321+{Fuc:1; Hex:7; HexNAc:7; NeuNAc:2}
(Acetyl)-CQTPLGAIN(HexNAc)SSLPYQNIHPVTIGEC(Carbamidomethyl)PK{Fuc:1; Hex:7; HexNAc:7; NeuNAc:2}

>sp|ACF41834|A/Puerto_294:321+{Fuc:1; Hex:7; HexNAc:7; NeuNAc:4}
(Acetyl)-CQTPLGAIN(HexNAc)SSLPYQNIHPVTIGEC(Carbamidomethyl)PK{Fuc:1; Hex:7; HexNAc:7; NeuNAc:4}

>sp|ACF41834|A/Puerto_294:321+{Fuc:1; Hex:7; HexNAc:7}
(Acetyl)-CQTPLGAIN(HexNAc)SSLPYQNIHPVTIGEC(Carbamidomethyl)PK{Fuc:1; Hex:7; HexNAc:7}

>sp|ACF41834|A/Puerto_294:321+{Fuc:1; Hex:7; HexNAc:9; NeuNAc:4}
(Acetyl)-CQTPLGAIN(HexNAc)SSLPYQNIHPVTIGEC(Carbamidomethyl)PK{Fuc:1; Hex:7; HexNAc:9; NeuNAc:4}

>sp|ACF41834|A/Puerto_294:321+{Fuc:1; Hex:8; HexNAc:7; NeuNAc:4}
(Acetyl)-CQTPLGAIN(HexNAc)SSLPYQNIHPVTIGEC(Carbamidomethyl)PK{Fuc:1; Hex:8; HexNAc:7; NeuNAc:4}

>sp|ACF41834|A/Puerto_294:321+{Fuc:1; Hex:8; HexNAc:7}
(Acetyl)-CQTPLGAIN(HexNAc)SSLPYQNIHPVTIGEC(Carbamidomethyl)PK{Fuc:1; Hex:8; HexNAc:7}

>sp|ACF41834|A/Puerto_294:321+{Fuc:2; Hex:5; HexNAc:6}
(Acetyl)-CQTPLGAIN(HexNAc)SSLPYQNIHPVTIGEC(Carbamidomethyl)PK{Fuc:2; Hex:5; HexNAc:6}

>sp|ACF41834|A/Puerto_294:321+{Fuc:3; Hex:4; HexNAc:3}
(Acetyl)-CQTPLGAIN(HexNAc)SSLPYQNIHPVTIGEC(Carbamidomethyl)PK{Fuc:3; Hex:4; HexNAc:3}

>sp|ACF41834|A/Puerto_294:321+{Fuc:3; Hex:4; HexNAc:5}
(Acetyl)-CQTPLGAIN(HexNAc)SSLPYQNIHPVTIGEC(Carbamidomethyl)PK{Fuc:3; Hex:4; HexNAc:5}

>sp|ACF41834|A/Puerto_294:321+{Fuc:3; Hex:6; HexNAc:3}
(Acetyl)-CQTPLGAIN(HexNAc)SSLPYQNIHPVTIGEC(Carbamidomethyl)PK{Fuc:3; Hex:6; HexNAc:3}

>sp|ACF41834|A/Puerto_294:321+{Fuc:4; Hex:7; HexNAc:6; NeuNAc:1}
(Acetyl)-CQTPLGAIN(HexNAc)SSLPYQNIHPVTIGEC(Carbamidomethyl)PK{Fuc:4; Hex:7; HexNAc:6; NeuNAc:1}

>sp|ACF41834|A/Puerto_294:321+{Fuc:4; Hex:7; HexNAc:6}
(Acetyl)-CQTPLGAIN(HexNAc)SSLPYQNIHPVTIGEC(Carbamidomethyl)PK{Fuc:4; Hex:7; HexNAc:6}

>sp|ACF41834|A/Puerto_294:321+{Fuc:4; Hex:8; HexNAc:5}
(Acetyl)-CQTPLGAIN(HexNAc)SSLPYQNIHPVTIGEC(Carbamidomethyl)PK{Fuc:4; Hex:8; HexNAc:5}

>sp|ACF41834|A/Puerto_294:321+{Fuc:5; Hex:7; HexNAc:6}
(Acetyl)-CQTPLGAIN(HexNAc)SSLPYQNIHPVTIGEC(Carbamidomethyl)PK{Fuc:5; Hex:7; HexNAc:6}

>sp|ACF41834|A/Puerto_294:321+{Fuc:5; Hex:9; HexNAc:6}
(Acetyl)-CQTPLGAIN(HexNAc)SSLPYQNIHPVTIGEC(Carbamidomethyl)PK{Fuc:5; Hex:9; HexNAc:6}

>sp|ACF41834|A/Puerto_294:321+{Fuc:6; Hex:15; HexNAc:14; NeuNAc:1}
(Acetyl)-CQTPLGAIN(HexNAc)SSLPYQNIHPVTIGEC(Carbamidomethyl)PK{Fuc:6; Hex:15; HexNAc:14; NeuNAc:1}

>sp|ACF41834|A/Puerto_294:321+{Fuc:6; Hex:15; HexNAc:14; NeuNAc:2}
(Acetyl)-CQTPLGAIN(HexNAc)SSLPYQNIHPVTIGEC(Carbamidomethyl)PK{Fuc:6; Hex:15; HexNAc:14; NeuNAc:2}

>sp|ACF41834|A/Puerto_294:321+{Hex:11; HexNAc:11; NeuNAc:1}
(Acetyl)-CQTPLGAIN(HexNAc)SSLPYQNIHPVTIGEC(Carbamidomethyl)PK{Hex:11; HexNAc:11; NeuNAc:1}

>sp|ACF41834|A/Puerto_294:321+{Hex:3; HexNAc:8}
(Acetyl)-CQTPLGAIN(HexNAc)SSLPYQNIHPVTIGEC(Carbamidomethyl)PK{Hex:3; HexNAc:8}

>sp|ACF41834|A/Puerto_294:321+{Hex:3; HexNAc:9}
(Acetyl)-CQTPLGAIN(HexNAc)SSLPYQNIHPVTIGEC(Carbamidomethyl)PK{Hex:3; HexNAc:9}

>sp|ACF41834|A/Puerto_294:321+{Hex:4; HexNAc:4; GalS:1; NeuNAc:1}
(Acetyl)-CQTPLGAIN(HexNAc)SSLPYQNIHPVTIGEC(Carbamidomethyl)PK{Hex:4; HexNAc:4; GalS:1; NeuNAc:1}

>sp|ACF41834|A/Puerto_294:321+{Hex:4; HexNAc:5; NeuNAc:1}
(Acetyl)-CQTPLGAIN(HexNAc)SSLPYQNIHPVTIGEC(Carbamidomethyl)PK{Hex:4; HexNAc:5; NeuNAc:1}

>sp|ACF41834|A/Puerto_294:321+{Hex:5; HexNAc:5; GalS:1; NeuNAc:1}
(Acetyl)-CQTPLGAIN(HexNAc)SSLPYQNIHPVTIGEC(Carbamidomethyl)PK{Hex:5; HexNAc:5; GalS:1; NeuNAc:1}

>sp|ACF41834|A/Puerto_294:321+{Hex:5; HexNAc:5; NeuNAc:2}
(Acetyl)-CQTPLGAIN(HexNAc)SSLPYQNIHPVTIGEC(Carbamidomethyl)PK{Hex:5; HexNAc:5; NeuNAc:2}

>sp|ACF41834|A/Puerto_294:321+{Hex:5; HexNAc:8}
(Acetyl)-CQTPLGAIN(HexNAc)SSLPYQNIHPVTIGEC(Carbamidomethyl)PK{Hex:5; HexNAc:8}

>sp|ACF41834|A/Puerto_294:321+{Hex:6; HexNAc:10}
(Acetyl)-CQTPLGAIN(HexNAc)SSLPYQNIHPVTIGEC(Carbamidomethyl)PK{Hex:6; HexNAc:10}

>sp|ACF41834|A/Puerto_294:321+{Hex:6; HexNAc:5; NeuNAc:1}
(Acetyl)-CQTPLGAIN(HexNAc)SSLPYQNIHPVTIGEC(Carbamidomethyl)PK{Hex:6; HexNAc:5; NeuNAc:1}

>sp|ACF41834|A/Puerto_294:321+{Hex:6; HexNAc:6; NeuNAc:2}
(Acetyl)-CQTPLGAIN(HexNAc)SSLPYQNIHPVTIGEC(Carbamidomethyl)PK{Hex:6; HexNAc:6; NeuNAc:2}

>sp|ACF41834|A/Puerto_294:321+{Hex:6; HexNAc:7}
(Acetyl)-CQTPLGAIN(HexNAc)SSLPYQNIHPVTIGEC(Carbamidomethyl)PK{Hex:6; HexNAc:7}

>sp|ACF41834|A/Puerto_294:321+{Hex:7; HexNAc:6; NeuNAc:4}
(Acetyl)-CQTPLGAIN(HexNAc)SSLPYQNIHPVTIGEC(Carbamidomethyl)PK{Hex:7; HexNAc:6; NeuNAc:4}

>sp|ACF41834|A/Puerto_294:321+{Hex:7; HexNAc:8}
(Acetyl)-CQTPLGAIN(HexNAc)SSLPYQNIHPVTIGEC(Carbamidomethyl)PK{Hex:7; HexNAc:8}

>sp|ACF41834|A/Puerto_294:321+{Xyl:1; Fuc:1; Hex:3; HexNAc:2}
(Acetyl)-CQTPLGAIN(HexNAc)SSLPYQNIHPVTIGEC(Carbamidomethyl)PK{Xyl:1; Fuc:1; Hex:3; HexNAc:2}

>sp|ACF41834|A/Puerto_294:321+{Xyl:1; Hex:3; HexNAc:2}
(Acetyl)-CQTPLGAIN(HexNAc)SSLPYQNIHPVTIGEC(Carbamidomethyl)PK{Xyl:1; Hex:3; HexNAc:2}

>sp|ACF41834|A/Puerto_14:39+{Fuc:1; Hex:10; HexNAc:9}
(Carbamidomethyl)-ADADTIC(Carbamidomethyl)IGYHAN(HexNAc)N(Deamidation)STDTVDTVLEK{Fuc:1; Hex:10; HexNAc:9}

>sp|ACF41834|A/Puerto_14:39+{Fuc:1; Hex:3; HexNAc:4; GalS:1; GalS(NAc):1}
(Carbamidomethyl)-ADADTIC(Carbamidomethyl)IGYHAN(HexNAc)N(Deamidation)STDTVDTVLEK{Fuc:1; Hex:3; HexNAc:4; GalS:1; GalS(NAc):1}

>sp|ACF41834|A/Puerto_14:39+{Fuc:1; Hex:3; HexNAc:4; NeuNAc:1}
(Carbamidomethyl)-ADADTIC(Carbamidomethyl)IGYHAN(HexNAc)N(Deamidation)STDTVDTVLEK{Fuc:1; Hex:3; HexNAc:4; NeuNAc:1}

>sp|ACF41834|A/Puerto_14:39+{Fuc:1; Hex:3; HexNAc:6; NeuNAc:1}
(Carbamidomethyl)-ADADTIC(Carbamidomethyl)IGYHAN(HexNAc)N(Deamidation)STDTVDTVLEK{Fuc:1; Hex:3; HexNAc:6; NeuNAc:1}

>sp|ACF41834|A/Puerto_14:39+{Fuc:1; Hex:3; HexNAc:6; NeuNAc:2}
(Carbamidomethyl)-ADADTIC(Carbamidomethyl)IGYHAN(HexNAc)N(Deamidation)STDTVDTVLEK{Fuc:1; Hex:3; HexNAc:6; NeuNAc:2}

>sp|ACF41834|A/Puerto_14:39+{Fuc:1; Hex:3; HexNAc:7}
(Carbamidomethyl)-ADADTIC(Carbamidomethyl)IGYHAN(HexNAc)N(Deamidation)STDTVDTVLEK{Fuc:1; Hex:3; HexNAc:7}

>sp|ACF41834|A/Puerto_14:39+{Fuc:1; Hex:3; HexNAc:8}
(Carbamidomethyl)-ADADTIC(Carbamidomethyl)IGYHAN(HexNAc)N(Deamidation)STDTVDTVLEK{Fuc:1; Hex:3; HexNAc:8}

>sp|ACF41834|A/Puerto_14:39+{Fuc:1; Hex:4; HexNAc:4; GalS(NAc):1; NeuNAc:1}
(Carbamidomethyl)-ADADTIC(Carbamidomethyl)IGYHAN(HexNAc)N(Deamidation)STDTVDTVLEK{Fuc:1; Hex:4; HexNAc:4; GalS(NAc):1; NeuNAc:1}

>sp|ACF41834|A/Puerto_14:39+{Fuc:1; Hex:4; HexNAc:4; GalS:1; NeuNAc:1}
(Carbamidomethyl)-ADADTIC(Carbamidomethyl)IGYHAN(HexNAc)N(Deamidation)STDTVDTVLEK{Fuc:1; Hex:4; HexNAc:4; GalS:1; NeuNAc:1}

>sp|ACF41834|A/Puerto_14:39+{Fuc:1; Hex:4; HexNAc:4; NeuNAc:1}
(Carbamidomethyl)-ADADTIC(Carbamidomethyl)IGYHAN(HexNAc)N(Deamidation)STDTVDTVLEK{Fuc:1; Hex:4; HexNAc:4; NeuNAc:1}

>sp|ACF41834|A/Puerto_14:39+{Fuc:1; Hex:4; HexNAc:5; NeuNAc:2}
(Carbamidomethyl)-ADADTIC(Carbamidomethyl)IGYHAN(HexNAc)N(Deamidation)STDTVDTVLEK{Fuc:1; Hex:4; HexNAc:5; NeuNAc:2}

>sp|ACF41834|A/Puerto_14:39+{Fuc:1; Hex:4; HexNAc:7}
(Carbamidomethyl)-ADADTIC(Carbamidomethyl)IGYHAN(HexNAc)N(Deamidation)STDTVDTVLEK{Fuc:1; Hex:4; HexNAc:7}

>sp|ACF41834|A/Puerto_14:39+{Fuc:1; Hex:4; HexNAc:9}
(Carbamidomethyl)-ADADTIC(Carbamidomethyl)IGYHAN(HexNAc)N(Deamidation)STDTVDTVLEK{Fuc:1; Hex:4; HexNAc:9}

>sp|ACF41834|A/Puerto_14:39+{Fuc:1; Hex:5; HexNAc:3}
(Carbamidomethyl)-ADADTIC(Carbamidomethyl)IGYHAN(HexNAc)N(Deamidation)STDTVDTVLEK{Fuc:1; Hex:5; HexNAc:3}

>sp|ACF41834|A/Puerto_14:39+{Fuc:1; Hex:5; HexNAc:4; NeuNAc:2}
(Carbamidomethyl)-ADADTIC(Carbamidomethyl)IGYHAN(HexNAc)N(Deamidation)STDTVDTVLEK{Fuc:1; Hex:5; HexNAc:4; NeuNAc:2}

>sp|ACF41834|A/Puerto_14:39+{Fuc:1; Hex:5; HexNAc:4}
(Carbamidomethyl)-ADADTIC(Carbamidomethyl)IGYHAN(HexNAc)N(Deamidation)STDTVDTVLEK{Fuc:1; Hex:5; HexNAc:4}

>sp|ACF41834|A/Puerto_14:39+{Fuc:1; Hex:5; HexNAc:5; NeuNAc:1}
(Carbamidomethyl)-ADADTIC(Carbamidomethyl)IGYHAN(HexNAc)N(Deamidation)STDTVDTVLEK{Fuc:1; Hex:5; HexNAc:5; NeuNAc:1}

>sp|ACF41834|A/Puerto_14:39+{Fuc:1; Hex:5; HexNAc:6; NeuNAc:3}
(Carbamidomethyl)-ADADTIC(Carbamidomethyl)IGYHAN(HexNAc)N(Deamidation)STDTVDTVLEK{Fuc:1; Hex:5; HexNAc:6; NeuNAc:3}

>sp|ACF41834|A/Puerto_14:39+{Fuc:1; Hex:5; HexNAc:8}
(Carbamidomethyl)-ADADTIC(Carbamidomethyl)IGYHAN(HexNAc)N(Deamidation)STDTVDTVLEK{Fuc:1; Hex:5; HexNAc:8}

>sp|ACF41834|A/Puerto_14:39+{Fuc:1; Hex:6; HexNAc:4; NeuNAc:1}
(Carbamidomethyl)-ADADTIC(Carbamidomethyl)IGYHAN(HexNAc)N(Deamidation)STDTVDTVLEK{Fuc:1; Hex:6; HexNAc:4; NeuNAc:1}

>sp|ACF41834|A/Puerto_14:39+{Fuc:1; Hex:6; HexNAc:4}
(Carbamidomethyl)-ADADTIC(Carbamidomethyl)IGYHAN(HexNAc)N(Deamidation)STDTVDTVLEK{Fuc:1; Hex:6; HexNAc:4}

>sp|ACF41834|A/Puerto_14:39+{Fuc:1; Hex:6; HexNAc:5; NeuNAc:1}
(Carbamidomethyl)-ADADTIC(Carbamidomethyl)IGYHAN(HexNAc)N(Deamidation)STDTVDTVLEK{Fuc:1; Hex:6; HexNAc:5; NeuNAc:1}

>sp|ACF41834|A/Puerto_14:39+{Fuc:1; Hex:6; HexNAc:5; NeuNAc:3}
(Carbamidomethyl)-ADADTIC(Carbamidomethyl)IGYHAN(HexNAc)N(Deamidation)STDTVDTVLEK{Fuc:1; Hex:6; HexNAc:5; NeuNAc:3}

>sp|ACF41834|A/Puerto_14:39+{Fuc:1; Hex:6; HexNAc:5}
(Carbamidomethyl)-ADADTIC(Carbamidomethyl)IGYHAN(HexNAc)N(Deamidation)STDTVDTVLEK{Fuc:1; Hex:6; HexNAc:5}

>sp|ACF41834|A/Puerto_14:39+{Fuc:1; Hex:6; HexNAc:6; NeuNAc:2}
(Carbamidomethyl)-ADADTIC(Carbamidomethyl)IGYHAN(HexNAc)N(Deamidation)STDTVDTVLEK{Fuc:1; Hex:6; HexNAc:6; NeuNAc:2}

>sp|ACF41834|A/Puerto_14:39+{Fuc:1; Hex:6; HexNAc:6; NeuNAc:3}
(Carbamidomethyl)-ADADTIC(Carbamidomethyl)IGYHAN(HexNAc)N(Deamidation)STDTVDTVLEK{Fuc:1; Hex:6; HexNAc:6; NeuNAc:3}

>sp|ACF41834|A/Puerto_14:39+{Fuc:1; Hex:6; HexNAc:6}
(Carbamidomethyl)-ADADTIC(Carbamidomethyl)IGYHAN(HexNAc)N(Deamidation)STDTVDTVLEK{Fuc:1; Hex:6; HexNAc:6}

>sp|ACF41834|A/Puerto_14:39+{Fuc:1; Hex:6; HexNAc:7; NeuNAc:4}
(Carbamidomethyl)-ADADTIC(Carbamidomethyl)IGYHAN(HexNAc)N(Deamidation)STDTVDTVLEK{Fuc:1; Hex:6; HexNAc:7; NeuNAc:4}

>sp|ACF41834|A/Puerto_14:39+{Fuc:1; Hex:7; HexNAc:10; NeuNAc:4}
(Carbamidomethyl)-ADADTIC(Carbamidomethyl)IGYHAN(HexNAc)N(Deamidation)STDTVDTVLEK{Fuc:1; Hex:7; HexNAc:10; NeuNAc:4}

>sp|ACF41834|A/Puerto_14:39+{Fuc:1; Hex:7; HexNAc:6; NeuNAc:1}
(Carbamidomethyl)-ADADTIC(Carbamidomethyl)IGYHAN(HexNAc)N(Deamidation)STDTVDTVLEK{Fuc:1; Hex:7; HexNAc:6; NeuNAc:1}

>sp|ACF41834|A/Puerto_14:39+{Fuc:1; Hex:7; HexNAc:7; NeuNAc:2}
(Carbamidomethyl)-ADADTIC(Carbamidomethyl)IGYHAN(HexNAc)N(Deamidation)STDTVDTVLEK{Fuc:1; Hex:7; HexNAc:7; NeuNAc:2}

>sp|ACF41834|A/Puerto_14:39+{Fuc:1; Hex:7; HexNAc:7; NeuNAc:4}
(Carbamidomethyl)-ADADTIC(Carbamidomethyl)IGYHAN(HexNAc)N(Deamidation)STDTVDTVLEK{Fuc:1; Hex:7; HexNAc:7; NeuNAc:4}

>sp|ACF41834|A/Puerto_14:39+{Fuc:1; Hex:7; HexNAc:9; NeuNAc:4}
(Carbamidomethyl)-ADADTIC(Carbamidomethyl)IGYHAN(HexNAc)N(Deamidation)STDTVDTVLEK{Fuc:1; Hex:7; HexNAc:9; NeuNAc:4}

>sp|ACF41834|A/Puerto_14:39+{Fuc:1; Hex:9; HexNAc:8; NeuNAc:4}
(Carbamidomethyl)-ADADTIC(Carbamidomethyl)IGYHAN(HexNAc)N(Deamidation)STDTVDTVLEK{Fuc:1; Hex:9; HexNAc:8; NeuNAc:4}

>sp|ACF41834|A/Puerto_14:39+{Fuc:2; Hex:3; HexNAc:6; NeuNAc:1}
(Carbamidomethyl)-ADADTIC(Carbamidomethyl)IGYHAN(HexNAc)N(Deamidation)STDTVDTVLEK{Fuc:2; Hex:3; HexNAc:6; NeuNAc:1}

>sp|ACF41834|A/Puerto_14:39+{Fuc:2; Hex:3; HexNAc:6}
(Carbamidomethyl)-ADADTIC(Carbamidomethyl)IGYHAN(HexNAc)N(Deamidation)STDTVDTVLEK{Fuc:2; Hex:3; HexNAc:6}

>sp|ACF41834|A/Puerto_14:39+{Fuc:2; Hex:4; HexNAc:3}
(Carbamidomethyl)-ADADTIC(Carbamidomethyl)IGYHAN(HexNAc)N(Deamidation)STDTVDTVLEK{Fuc:2; Hex:4; HexNAc:3}

>sp|ACF41834|A/Puerto_14:39+{Fuc:2; Hex:4; HexNAc:5; NeuNAc:1}
(Carbamidomethyl)-ADADTIC(Carbamidomethyl)IGYHAN(HexNAc)N(Deamidation)STDTVDTVLEK{Fuc:2; Hex:4; HexNAc:5; NeuNAc:1}

>sp|ACF41834|A/Puerto_14:39+{Fuc:2; Hex:5; HexNAc:4; NeuNAc:1}
(Carbamidomethyl)-ADADTIC(Carbamidomethyl)IGYHAN(HexNAc)N(Deamidation)STDTVDTVLEK{Fuc:2; Hex:5; HexNAc:4; NeuNAc:1}

>sp|ACF41834|A/Puerto_14:39+{Fuc:2; Hex:5; HexNAc:4}
(Carbamidomethyl)-ADADTIC(Carbamidomethyl)IGYHAN(HexNAc)N(Deamidation)STDTVDTVLEK{Fuc:2; Hex:5; HexNAc:4}

>sp|ACF41834|A/Puerto_14:39+{Fuc:2; Hex:6; HexNAc:4}
(Carbamidomethyl)-ADADTIC(Carbamidomethyl)IGYHAN(HexNAc)N(Deamidation)STDTVDTVLEK{Fuc:2; Hex:6; HexNAc:4}

>sp|ACF41834|A/Puerto_14:39+{Fuc:2; Hex:6; HexNAc:5; Kdn:1}
(Carbamidomethyl)-ADADTIC(Carbamidomethyl)IGYHAN(HexNAc)N(Deamidation)STDTVDTVLEK{Fuc:2; Hex:6; HexNAc:5; Kdn:1}

>sp|ACF41834|A/Puerto_14:39+{Fuc:2; Hex:6; HexNAc:5; NeuNAc:1}
(Carbamidomethyl)-ADADTIC(Carbamidomethyl)IGYHAN(HexNAc)N(Deamidation)STDTVDTVLEK{Fuc:2; Hex:6; HexNAc:5; NeuNAc:1}

>sp|ACF41834|A/Puerto_14:39+{Fuc:2; Hex:6; HexNAc:5}
(Carbamidomethyl)-ADADTIC(Carbamidomethyl)IGYHAN(HexNAc)N(Deamidation)STDTVDTVLEK{Fuc:2; Hex:6; HexNAc:5}

>sp|ACF41834|A/Puerto_14:39+{Fuc:2; Hex:7; HexNAc:6}
(Carbamidomethyl)-ADADTIC(Carbamidomethyl)IGYHAN(HexNAc)N(Deamidation)STDTVDTVLEK{Fuc:2; Hex:7; HexNAc:6}

>sp|ACF41834|A/Puerto_14:39+{Fuc:3; Hex:3; HexNAc:6}
(Carbamidomethyl)-ADADTIC(Carbamidomethyl)IGYHAN(HexNAc)N(Deamidation)STDTVDTVLEK{Fuc:3; Hex:3; HexNAc:6}

>sp|ACF41834|A/Puerto_14:39+{Fuc:3; Hex:5; HexNAc:4}
(Carbamidomethyl)-ADADTIC(Carbamidomethyl)IGYHAN(HexNAc)N(Deamidation)STDTVDTVLEK{Fuc:3; Hex:5; HexNAc:4}

>sp|ACF41834|A/Puerto_14:39+{Fuc:3; Hex:5; HexNAc:5}
(Carbamidomethyl)-ADADTIC(Carbamidomethyl)IGYHAN(HexNAc)N(Deamidation)STDTVDTVLEK{Fuc:3; Hex:5; HexNAc:5}

>sp|ACF41834|A/Puerto_14:39+{Fuc:3; Hex:6; HexNAc:3}
(Carbamidomethyl)-ADADTIC(Carbamidomethyl)IGYHAN(HexNAc)N(Deamidation)STDTVDTVLEK{Fuc:3; Hex:6; HexNAc:3}

>sp|ACF41834|A/Puerto_14:39+{Fuc:3; Hex:6; HexNAc:4}
(Carbamidomethyl)-ADADTIC(Carbamidomethyl)IGYHAN(HexNAc)N(Deamidation)STDTVDTVLEK{Fuc:3; Hex:6; HexNAc:4}

>sp|ACF41834|A/Puerto_14:39+{Fuc:3; Hex:6; HexNAc:5}
(Carbamidomethyl)-ADADTIC(Carbamidomethyl)IGYHAN(HexNAc)N(Deamidation)STDTVDTVLEK{Fuc:3; Hex:6; HexNAc:5}

>sp|ACF41834|A/Puerto_14:39+{Fuc:4; Hex:5; HexNAc:4}
(Carbamidomethyl)-ADADTIC(Carbamidomethyl)IGYHAN(HexNAc)N(Deamidation)STDTVDTVLEK{Fuc:4; Hex:5; HexNAc:4}

>sp|ACF41834|A/Puerto_14:39+{Fuc:4; Hex:6; HexNAc:6}
(Carbamidomethyl)-ADADTIC(Carbamidomethyl)IGYHAN(HexNAc)N(Deamidation)STDTVDTVLEK{Fuc:4; Hex:6; HexNAc:6}

>sp|ACF41834|A/Puerto_14:39+{Fuc:4; Hex:7; HexNAc:6}
(Carbamidomethyl)-ADADTIC(Carbamidomethyl)IGYHAN(HexNAc)N(Deamidation)STDTVDTVLEK{Fuc:4; Hex:7; HexNAc:6}

>sp|ACF41834|A/Puerto_14:39+{Fuc:4; Hex:7; HexNAc:7}
(Carbamidomethyl)-ADADTIC(Carbamidomethyl)IGYHAN(HexNAc)N(Deamidation)STDTVDTVLEK{Fuc:4; Hex:7; HexNAc:7}

>sp|ACF41834|A/Puerto_14:39+{Fuc:5; Hex:5; HexNAc:4}
(Carbamidomethyl)-ADADTIC(Carbamidomethyl)IGYHAN(HexNAc)N(Deamidation)STDTVDTVLEK{Fuc:5; Hex:5; HexNAc:4}

>sp|ACF41834|A/Puerto_14:39+{Fuc:5; Hex:9; HexNAc:6}
(Carbamidomethyl)-ADADTIC(Carbamidomethyl)IGYHAN(HexNAc)N(Deamidation)STDTVDTVLEK{Fuc:5; Hex:9; HexNAc:6}

>sp|ACF41834|A/Puerto_14:39+{Fuc:6; Hex:15; HexNAc:14; NeuNAc:2}
(Carbamidomethyl)-ADADTIC(Carbamidomethyl)IGYHAN(HexNAc)N(Deamidation)STDTVDTVLEK{Fuc:6; Hex:15; HexNAc:14; NeuNAc:2}

>sp|ACF41834|A/Puerto_14:39+{Fuc:7; Hex:6; HexNAc:5}
(Carbamidomethyl)-ADADTIC(Carbamidomethyl)IGYHAN(HexNAc)N(Deamidation)STDTVDTVLEK{Fuc:7; Hex:6; HexNAc:5}

>sp|ACF41834|A/Puerto_14:39+{Hex:10; HexNAc:2}
(Carbamidomethyl)-ADADTIC(Carbamidomethyl)IGYHAN(HexNAc)N(Deamidation)STDTVDTVLEK{Hex:10; HexNAc:2}

>sp|ACF41834|A/Puerto_14:39+{Hex:11; HexNAc:2}
(Carbamidomethyl)-ADADTIC(Carbamidomethyl)IGYHAN(HexNAc)N(Deamidation)STDTVDTVLEK{Hex:11; HexNAc:2}

>sp|ACF41834|A/Puerto_14:39+{Hex:3; HexNAc:3}
(Carbamidomethyl)-ADADTIC(Carbamidomethyl)IGYHAN(HexNAc)N(Deamidation)STDTVDTVLEK{Hex:3; HexNAc:3}

>sp|ACF41834|A/Puerto_14:39+{Hex:3; HexNAc:4; GalS(NAc):2}
(Carbamidomethyl)-ADADTIC(Carbamidomethyl)IGYHAN(HexNAc)N(Deamidation)STDTVDTVLEK{Hex:3; HexNAc:4; GalS(NAc):2}

>sp|ACF41834|A/Puerto_14:39+{Hex:3; HexNAc:4; NeuNAc:1}
(Carbamidomethyl)-ADADTIC(Carbamidomethyl)IGYHAN(HexNAc)N(Deamidation)STDTVDTVLEK{Hex:3; HexNAc:4; NeuNAc:1}

>sp|ACF41834|A/Puerto_14:39+{Hex:3; HexNAc:4; NeuNAc:2}
(Carbamidomethyl)-ADADTIC(Carbamidomethyl)IGYHAN(HexNAc)N(Deamidation)STDTVDTVLEK{Hex:3; HexNAc:4; NeuNAc:2}

>sp|ACF41834|A/Puerto_14:39+{Hex:3; HexNAc:6}
(Carbamidomethyl)-ADADTIC(Carbamidomethyl)IGYHAN(HexNAc)N(Deamidation)STDTVDTVLEK{Hex:3; HexNAc:6}

>sp|ACF41834|A/Puerto_14:39+{Hex:3; HexNAc:7}
(Carbamidomethyl)-ADADTIC(Carbamidomethyl)IGYHAN(HexNAc)N(Deamidation)STDTVDTVLEK{Hex:3; HexNAc:7}

>sp|ACF41834|A/Puerto_14:39+{Hex:3; HexNAc:8}
(Carbamidomethyl)-ADADTIC(Carbamidomethyl)IGYHAN(HexNAc)N(Deamidation)STDTVDTVLEK{Hex:3; HexNAc:8}

>sp|ACF41834|A/Puerto_14:39+{Hex:3; HexNAc:9}
(Carbamidomethyl)-ADADTIC(Carbamidomethyl)IGYHAN(HexNAc)N(Deamidation)STDTVDTVLEK{Hex:3; HexNAc:9}

>sp|ACF41834|A/Puerto_14:39+{Hex:4; HexNAc:3; GalS(NAc):1}
(Carbamidomethyl)-ADADTIC(Carbamidomethyl)IGYHAN(HexNAc)N(Deamidation)STDTVDTVLEK{Hex:4; HexNAc:3; GalS(NAc):1}

>sp|ACF41834|A/Puerto_14:39+{Hex:4; HexNAc:3; NeuNAc:1}
(Carbamidomethyl)-ADADTIC(Carbamidomethyl)IGYHAN(HexNAc)N(Deamidation)STDTVDTVLEK{Hex:4; HexNAc:3; NeuNAc:1}

>sp|ACF41834|A/Puerto_14:39+{Hex:4; HexNAc:4; GalS(NAc):1}
(Carbamidomethyl)-ADADTIC(Carbamidomethyl)IGYHAN(HexNAc)N(Deamidation)STDTVDTVLEK{Hex:4; HexNAc:4; GalS(NAc):1}

>sp|ACF41834|A/Puerto_14:39+{Hex:4; HexNAc:5; NeuNAc:2}
(Carbamidomethyl)-ADADTIC(Carbamidomethyl)IGYHAN(HexNAc)N(Deamidation)STDTVDTVLEK{Hex:4; HexNAc:5; NeuNAc:2}

>sp|ACF41834|A/Puerto_14:39+{Hex:4; HexNAc:6}
(Carbamidomethyl)-ADADTIC(Carbamidomethyl)IGYHAN(HexNAc)N(Deamidation)STDTVDTVLEK{Hex:4; HexNAc:6}

>sp|ACF41834|A/Puerto_14:39+{Hex:4; HexNAc:7}
(Carbamidomethyl)-ADADTIC(Carbamidomethyl)IGYHAN(HexNAc)N(Deamidation)STDTVDTVLEK{Hex:4; HexNAc:7}

>sp|ACF41834|A/Puerto_14:39+{Hex:4; HexNAc:8}
(Carbamidomethyl)-ADADTIC(Carbamidomethyl)IGYHAN(HexNAc)N(Deamidation)STDTVDTVLEK{Hex:4; HexNAc:8}

>sp|ACF41834|A/Puerto_14:39+{Hex:4; HexNAc:9}
(Carbamidomethyl)-ADADTIC(Carbamidomethyl)IGYHAN(HexNAc)N(Deamidation)STDTVDTVLEK{Hex:4; HexNAc:9}

>sp|ACF41834|A/Puerto_14:39+{Hex:5; HexNAc:2}
(Carbamidomethyl)-ADADTIC(Carbamidomethyl)IGYHAN(HexNAc)N(Deamidation)STDTVDTVLEK{Hex:5; HexNAc:2}

>sp|ACF41834|A/Puerto_14:39+{Hex:5; HexNAc:3; NeuNAc:1}
(Carbamidomethyl)-ADADTIC(Carbamidomethyl)IGYHAN(HexNAc)N(Deamidation)STDTVDTVLEK{Hex:5; HexNAc:3; NeuNAc:1}

>sp|ACF41834|A/Puerto_14:39+{Hex:5; HexNAc:4; NeuNAc:1}
(Carbamidomethyl)-ADADTIC(Carbamidomethyl)IGYHAN(HexNAc)N(Deamidation)STDTVDTVLEK{Hex:5; HexNAc:4; NeuNAc:1}

>sp|ACF41834|A/Puerto_14:39+{Hex:5; HexNAc:4}
(Carbamidomethyl)-ADADTIC(Carbamidomethyl)IGYHAN(HexNAc)N(Deamidation)STDTVDTVLEK{Hex:5; HexNAc:4}

>sp|ACF41834|A/Puerto_14:39+{Hex:5; HexNAc:5; NeuNAc:1}
(Carbamidomethyl)-ADADTIC(Carbamidomethyl)IGYHAN(HexNAc)N(Deamidation)STDTVDTVLEK{Hex:5; HexNAc:5; NeuNAc:1}

>sp|ACF41834|A/Puerto_14:39+{Hex:5; HexNAc:6}
(Carbamidomethyl)-ADADTIC(Carbamidomethyl)IGYHAN(HexNAc)N(Deamidation)STDTVDTVLEK{Hex:5; HexNAc:6}

>sp|ACF41834|A/Puerto_14:39+{Hex:5; HexNAc:8}
(Carbamidomethyl)-ADADTIC(Carbamidomethyl)IGYHAN(HexNAc)N(Deamidation)STDTVDTVLEK{Hex:5; HexNAc:8}

>sp|ACF41834|A/Puerto_14:39+{Hex:6; HexNAc:10}
(Carbamidomethyl)-ADADTIC(Carbamidomethyl)IGYHAN(HexNAc)N(Deamidation)STDTVDTVLEK{Hex:6; HexNAc:10}

>sp|ACF41834|A/Puerto_14:39+{Hex:6; HexNAc:3; NeuNAc:1}
(Carbamidomethyl)-ADADTIC(Carbamidomethyl)IGYHAN(HexNAc)N(Deamidation)STDTVDTVLEK{Hex:6; HexNAc:3; NeuNAc:1}

>sp|ACF41834|A/Puerto_14:39+{Hex:6; HexNAc:4}
(Carbamidomethyl)-ADADTIC(Carbamidomethyl)IGYHAN(HexNAc)N(Deamidation)STDTVDTVLEK{Hex:6; HexNAc:4}

>sp|ACF41834|A/Puerto_14:39+{Hex:6; HexNAc:5; NeuNAc:3}
(Carbamidomethyl)-ADADTIC(Carbamidomethyl)IGYHAN(HexNAc)N(Deamidation)STDTVDTVLEK{Hex:6; HexNAc:5; NeuNAc:3}

>sp|ACF41834|A/Puerto_14:39+{Hex:6; HexNAc:5}
(Carbamidomethyl)-ADADTIC(Carbamidomethyl)IGYHAN(HexNAc)N(Deamidation)STDTVDTVLEK{Hex:6; HexNAc:5}

>sp|ACF41834|A/Puerto_14:39+{Hex:6; HexNAc:6}
(Carbamidomethyl)-ADADTIC(Carbamidomethyl)IGYHAN(HexNAc)N(Deamidation)STDTVDTVLEK{Hex:6; HexNAc:6}

>sp|ACF41834|A/Puerto_14:39+{Hex:7; HexNAc:2}
(Carbamidomethyl)-ADADTIC(Carbamidomethyl)IGYHAN(HexNAc)N(Deamidation)STDTVDTVLEK{Hex:7; HexNAc:2}

>sp|ACF41834|A/Puerto_14:39+{Hex:7; HexNAc:6}
(Carbamidomethyl)-ADADTIC(Carbamidomethyl)IGYHAN(HexNAc)N(Deamidation)STDTVDTVLEK{Hex:7; HexNAc:6}

>sp|ACF41834|A/Puerto_14:39+{Hex:7; HexNAc:8}
(Carbamidomethyl)-ADADTIC(Carbamidomethyl)IGYHAN(HexNAc)N(Deamidation)STDTVDTVLEK{Hex:7; HexNAc:8}

>sp|ACF41834|A/Puerto_14:39+{Hex:8; HexNAc:7; NeuNAc:1}
(Carbamidomethyl)-ADADTIC(Carbamidomethyl)IGYHAN(HexNAc)N(Deamidation)STDTVDTVLEK{Hex:8; HexNAc:7; NeuNAc:1}

>sp|ACF41834|A/Puerto_14:39+{Xyl:1; Fuc:1; Hex:3; HexNAc:2}
(Carbamidomethyl)-ADADTIC(Carbamidomethyl)IGYHAN(HexNAc)N(Deamidation)STDTVDTVLEK{Xyl:1; Fuc:1; Hex:3; HexNAc:2}

>sp|ACF41834|A/Puerto_14:39+{Xyl:1; Hex:3; HexNAc:2}
(Carbamidomethyl)-ADADTIC(Carbamidomethyl)IGYHAN(HexNAc)N(Deamidation)STDTVDTVLEK{Xyl:1; Hex:3; HexNAc:2}

>sp|ACF41834|A/Puerto_14:39+{Fuc:1; Hex:3; HexNAc:3; GalS(NAc):1}
(Carbamidomethyl)-ADADTIC(Carbamidomethyl)IGYHANN(HexNAc)STDTVDTVLEK{Fuc:1; Hex:3; HexNAc:3; GalS(NAc):1}

>sp|ACF41834|A/Puerto_14:39+{Fuc:1; Hex:3; HexNAc:4; GalS(NAc):2}
(Carbamidomethyl)-ADADTIC(Carbamidomethyl)IGYHANN(HexNAc)STDTVDTVLEK{Fuc:1; Hex:3; HexNAc:4; GalS(NAc):2}

>sp|ACF41834|A/Puerto_14:39+{Fuc:1; Hex:3; HexNAc:4; NeuNAc:1}
(Carbamidomethyl)-ADADTIC(Carbamidomethyl)IGYHANN(HexNAc)STDTVDTVLEK{Fuc:1; Hex:3; HexNAc:4; NeuNAc:1}

>sp|ACF41834|A/Puerto_14:39+{Fuc:1; Hex:3; HexNAc:6; NeuNAc:1}
(Carbamidomethyl)-ADADTIC(Carbamidomethyl)IGYHANN(HexNAc)STDTVDTVLEK{Fuc:1; Hex:3; HexNAc:6; NeuNAc:1}

>sp|ACF41834|A/Puerto_14:39+{Fuc:1; Hex:3; HexNAc:6; NeuNAc:2}
(Carbamidomethyl)-ADADTIC(Carbamidomethyl)IGYHANN(HexNAc)STDTVDTVLEK{Fuc:1; Hex:3; HexNAc:6; NeuNAc:2}

>sp|ACF41834|A/Puerto_14:39+{Fuc:1; Hex:3; HexNAc:7}
(Carbamidomethyl)-ADADTIC(Carbamidomethyl)IGYHANN(HexNAc)STDTVDTVLEK{Fuc:1; Hex:3; HexNAc:7}

>sp|ACF41834|A/Puerto_14:39+{Fuc:1; Hex:4; HexNAc:3; GalS(NAc):1}
(Carbamidomethyl)-ADADTIC(Carbamidomethyl)IGYHANN(HexNAc)STDTVDTVLEK{Fuc:1; Hex:4; HexNAc:3; GalS(NAc):1}

>sp|ACF41834|A/Puerto_14:39+{Fuc:1; Hex:4; HexNAc:4; GalS(NAc):1; NeuNAc:1}
(Carbamidomethyl)-ADADTIC(Carbamidomethyl)IGYHANN(HexNAc)STDTVDTVLEK{Fuc:1; Hex:4; HexNAc:4; GalS(NAc):1; NeuNAc:1}

>sp|ACF41834|A/Puerto_14:39+{Fuc:1; Hex:4; HexNAc:4; GalS(NAc):1}
(Carbamidomethyl)-ADADTIC(Carbamidomethyl)IGYHANN(HexNAc)STDTVDTVLEK{Fuc:1; Hex:4; HexNAc:4; GalS(NAc):1}

>sp|ACF41834|A/Puerto_14:39+{Fuc:1; Hex:4; HexNAc:5; NeuNAc:1}
(Carbamidomethyl)-ADADTIC(Carbamidomethyl)IGYHANN(HexNAc)STDTVDTVLEK{Fuc:1; Hex:4; HexNAc:5; NeuNAc:1}

>sp|ACF41834|A/Puerto_14:39+{Fuc:1; Hex:4; HexNAc:5; NeuNAc:2}
(Carbamidomethyl)-ADADTIC(Carbamidomethyl)IGYHANN(HexNAc)STDTVDTVLEK{Fuc:1; Hex:4; HexNAc:5; NeuNAc:2}

>sp|ACF41834|A/Puerto_14:39+{Fuc:1; Hex:4; HexNAc:6}
(Carbamidomethyl)-ADADTIC(Carbamidomethyl)IGYHANN(HexNAc)STDTVDTVLEK{Fuc:1; Hex:4; HexNAc:6}

>sp|ACF41834|A/Puerto_14:39+{Fuc:1; Hex:4; HexNAc:7}
(Carbamidomethyl)-ADADTIC(Carbamidomethyl)IGYHANN(HexNAc)STDTVDTVLEK{Fuc:1; Hex:4; HexNAc:7}

>sp|ACF41834|A/Puerto_14:39+{Fuc:1; Hex:5; HexNAc:2}
(Carbamidomethyl)-ADADTIC(Carbamidomethyl)IGYHANN(HexNAc)STDTVDTVLEK{Fuc:1; Hex:5; HexNAc:2}

>sp|ACF41834|A/Puerto_14:39+{Fuc:1; Hex:5; HexNAc:4; NeuNAc:1; NeuNGc:1}
(Carbamidomethyl)-ADADTIC(Carbamidomethyl)IGYHANN(HexNAc)STDTVDTVLEK{Fuc:1; Hex:5; HexNAc:4; NeuNAc:1; NeuNGc:1}

>sp|ACF41834|A/Puerto_14:39+{Fuc:1; Hex:5; HexNAc:4; NeuNAc:1}
(Carbamidomethyl)-ADADTIC(Carbamidomethyl)IGYHANN(HexNAc)STDTVDTVLEK{Fuc:1; Hex:5; HexNAc:4; NeuNAc:1}

>sp|ACF41834|A/Puerto_14:39+{Fuc:1; Hex:5; HexNAc:4}
(Carbamidomethyl)-ADADTIC(Carbamidomethyl)IGYHANN(HexNAc)STDTVDTVLEK{Fuc:1; Hex:5; HexNAc:4}

>sp|ACF41834|A/Puerto_14:39+{Fuc:1; Hex:5; HexNAc:5; NeuNAc:2}
(Carbamidomethyl)-ADADTIC(Carbamidomethyl)IGYHANN(HexNAc)STDTVDTVLEK{Fuc:1; Hex:5; HexNAc:5; NeuNAc:2}

>sp|ACF41834|A/Puerto_14:39+{Fuc:1; Hex:5; HexNAc:6; NeuNAc:3}
(Carbamidomethyl)-ADADTIC(Carbamidomethyl)IGYHANN(HexNAc)STDTVDTVLEK{Fuc:1; Hex:5; HexNAc:6; NeuNAc:3}

>sp|ACF41834|A/Puerto_14:39+{Fuc:1; Hex:6; HexNAc:3; NeuNAc:1}
(Carbamidomethyl)-ADADTIC(Carbamidomethyl)IGYHANN(HexNAc)STDTVDTVLEK{Fuc:1; Hex:6; HexNAc:3; NeuNAc:1}

>sp|ACF41834|A/Puerto_14:39+{Fuc:1; Hex:6; HexNAc:4; NeuNAc:1}
(Carbamidomethyl)-ADADTIC(Carbamidomethyl)IGYHANN(HexNAc)STDTVDTVLEK{Fuc:1; Hex:6; HexNAc:4; NeuNAc:1}

>sp|ACF41834|A/Puerto_14:39+{Fuc:1; Hex:6; HexNAc:5; NeuNAc:2}
(Carbamidomethyl)-ADADTIC(Carbamidomethyl)IGYHANN(HexNAc)STDTVDTVLEK{Fuc:1; Hex:6; HexNAc:5; NeuNAc:2}

>sp|ACF41834|A/Puerto_14:39+{Fuc:1; Hex:6; HexNAc:5; NeuNAc:3}
(Carbamidomethyl)-ADADTIC(Carbamidomethyl)IGYHANN(HexNAc)STDTVDTVLEK{Fuc:1; Hex:6; HexNAc:5; NeuNAc:3}

>sp|ACF41834|A/Puerto_14:39+{Fuc:1; Hex:6; HexNAc:6; NeuNAc:2}
(Carbamidomethyl)-ADADTIC(Carbamidomethyl)IGYHANN(HexNAc)STDTVDTVLEK{Fuc:1; Hex:6; HexNAc:6; NeuNAc:2}

>sp|ACF41834|A/Puerto_14:39+{Fuc:1; Hex:6; HexNAc:7; NeuNAc:4}
(Carbamidomethyl)-ADADTIC(Carbamidomethyl)IGYHANN(HexNAc)STDTVDTVLEK{Fuc:1; Hex:6; HexNAc:7; NeuNAc:4}

>sp|ACF41834|A/Puerto_14:39+{Fuc:1; Hex:7; HexNAc:10; NeuNAc:4}
(Carbamidomethyl)-ADADTIC(Carbamidomethyl)IGYHANN(HexNAc)STDTVDTVLEK{Fuc:1; Hex:7; HexNAc:10; NeuNAc:4}

>sp|ACF41834|A/Puerto_14:39+{Fuc:1; Hex:7; HexNAc:2}
(Carbamidomethyl)-ADADTIC(Carbamidomethyl)IGYHANN(HexNAc)STDTVDTVLEK{Fuc:1; Hex:7; HexNAc:2}

>sp|ACF41834|A/Puerto_14:39+{Fuc:1; Hex:7; HexNAc:5; NeuNAc:2}
(Carbamidomethyl)-ADADTIC(Carbamidomethyl)IGYHANN(HexNAc)STDTVDTVLEK{Fuc:1; Hex:7; HexNAc:5; NeuNAc:2}

>sp|ACF41834|A/Puerto_14:39+{Fuc:1; Hex:7; HexNAc:7}
(Carbamidomethyl)-ADADTIC(Carbamidomethyl)IGYHANN(HexNAc)STDTVDTVLEK{Fuc:1; Hex:7; HexNAc:7}

>sp|ACF41834|A/Puerto_14:39+{Fuc:1; Hex:8; HexNAc:7; NeuNAc:4}
(Carbamidomethyl)-ADADTIC(Carbamidomethyl)IGYHANN(HexNAc)STDTVDTVLEK{Fuc:1; Hex:8; HexNAc:7; NeuNAc:4}

>sp|ACF41834|A/Puerto_14:39+{Fuc:2; Hex:3; HexNAc:3}
(Carbamidomethyl)-ADADTIC(Carbamidomethyl)IGYHANN(HexNAc)STDTVDTVLEK{Fuc:2; Hex:3; HexNAc:3}

>sp|ACF41834|A/Puerto_14:39+{Fuc:2; Hex:3; HexNAc:6; NeuNAc:1}
(Carbamidomethyl)-ADADTIC(Carbamidomethyl)IGYHANN(HexNAc)STDTVDTVLEK{Fuc:2; Hex:3; HexNAc:6; NeuNAc:1}

>sp|ACF41834|A/Puerto_14:39+{Fuc:2; Hex:4; HexNAc:4}
(Carbamidomethyl)-ADADTIC(Carbamidomethyl)IGYHANN(HexNAc)STDTVDTVLEK{Fuc:2; Hex:4; HexNAc:4}

>sp|ACF41834|A/Puerto_14:39+{Fuc:2; Hex:4; HexNAc:5; NeuNAc:1}
(Carbamidomethyl)-ADADTIC(Carbamidomethyl)IGYHANN(HexNAc)STDTVDTVLEK{Fuc:2; Hex:4; HexNAc:5; NeuNAc:1}

>sp|ACF41834|A/Puerto_14:39+{Fuc:2; Hex:5; HexNAc:4}
(Carbamidomethyl)-ADADTIC(Carbamidomethyl)IGYHANN(HexNAc)STDTVDTVLEK{Fuc:2; Hex:5; HexNAc:4}

>sp|ACF41834|A/Puerto_14:39+{Fuc:2; Hex:6; HexNAc:3}
(Carbamidomethyl)-ADADTIC(Carbamidomethyl)IGYHANN(HexNAc)STDTVDTVLEK{Fuc:2; Hex:6; HexNAc:3}

>sp|ACF41834|A/Puerto_14:39+{Fuc:2; Hex:6; HexNAc:4}
(Carbamidomethyl)-ADADTIC(Carbamidomethyl)IGYHANN(HexNAc)STDTVDTVLEK{Fuc:2; Hex:6; HexNAc:4}

>sp|ACF41834|A/Puerto_14:39+{Fuc:2; Hex:6; HexNAc:5; Kdn:1}
(Carbamidomethyl)-ADADTIC(Carbamidomethyl)IGYHANN(HexNAc)STDTVDTVLEK{Fuc:2; Hex:6; HexNAc:5; Kdn:1}

>sp|ACF41834|A/Puerto_14:39+{Fuc:2; Hex:6; HexNAc:5; NeuNAc:1}
(Carbamidomethyl)-ADADTIC(Carbamidomethyl)IGYHANN(HexNAc)STDTVDTVLEK{Fuc:2; Hex:6; HexNAc:5; NeuNAc:1}

>sp|ACF41834|A/Puerto_14:39+{Fuc:3; Hex:3; HexNAc:6}
(Carbamidomethyl)-ADADTIC(Carbamidomethyl)IGYHANN(HexNAc)STDTVDTVLEK{Fuc:3; Hex:3; HexNAc:6}

>sp|ACF41834|A/Puerto_14:39+{Fuc:3; Hex:5; HexNAc:3}
(Carbamidomethyl)-ADADTIC(Carbamidomethyl)IGYHANN(HexNAc)STDTVDTVLEK{Fuc:3; Hex:5; HexNAc:3}

>sp|ACF41834|A/Puerto_14:39+{Fuc:3; Hex:5; HexNAc:4}
(Carbamidomethyl)-ADADTIC(Carbamidomethyl)IGYHANN(HexNAc)STDTVDTVLEK{Fuc:3; Hex:5; HexNAc:4}

>sp|ACF41834|A/Puerto_14:39+{Fuc:3; Hex:5; HexNAc:5}
(Carbamidomethyl)-ADADTIC(Carbamidomethyl)IGYHANN(HexNAc)STDTVDTVLEK{Fuc:3; Hex:5; HexNAc:5}

>sp|ACF41834|A/Puerto_14:39+{Fuc:3; Hex:6; HexNAc:4}
(Carbamidomethyl)-ADADTIC(Carbamidomethyl)IGYHANN(HexNAc)STDTVDTVLEK{Fuc:3; Hex:6; HexNAc:4}

>sp|ACF41834|A/Puerto_14:39+{Fuc:3; Hex:6; HexNAc:5; NeuNAc:1}
(Carbamidomethyl)-ADADTIC(Carbamidomethyl)IGYHANN(HexNAc)STDTVDTVLEK{Fuc:3; Hex:6; HexNAc:5; NeuNAc:1}

>sp|ACF41834|A/Puerto_14:39+{Fuc:4; Hex:5; HexNAc:4}
(Carbamidomethyl)-ADADTIC(Carbamidomethyl)IGYHANN(HexNAc)STDTVDTVLEK{Fuc:4; Hex:5; HexNAc:4}

>sp|ACF41834|A/Puerto_14:39+{Fuc:4; Hex:6; HexNAc:5}
(Carbamidomethyl)-ADADTIC(Carbamidomethyl)IGYHANN(HexNAc)STDTVDTVLEK{Fuc:4; Hex:6; HexNAc:5}

>sp|ACF41834|A/Puerto_14:39+{Fuc:4; Hex:7; HexNAc:6; NeuNAc:1}
(Carbamidomethyl)-ADADTIC(Carbamidomethyl)IGYHANN(HexNAc)STDTVDTVLEK{Fuc:4; Hex:7; HexNAc:6; NeuNAc:1}

>sp|ACF41834|A/Puerto_14:39+{Fuc:5; Hex:15; HexNAc:14; NeuNAc:2}
(Carbamidomethyl)-ADADTIC(Carbamidomethyl)IGYHANN(HexNAc)STDTVDTVLEK{Fuc:5; Hex:15; HexNAc:14; NeuNAc:2}

>sp|ACF41834|A/Puerto_14:39+{Fuc:5; Hex:5; HexNAc:4}
(Carbamidomethyl)-ADADTIC(Carbamidomethyl)IGYHANN(HexNAc)STDTVDTVLEK{Fuc:5; Hex:5; HexNAc:4}

>sp|ACF41834|A/Puerto_14:39+{Fuc:6; Hex:15; HexNAc:14; NeuNAc:2}
(Carbamidomethyl)-ADADTIC(Carbamidomethyl)IGYHANN(HexNAc)STDTVDTVLEK{Fuc:6; Hex:15; HexNAc:14; NeuNAc:2}

>sp|ACF41834|A/Puerto_14:39+{Hex:11; HexNAc:2}
(Carbamidomethyl)-ADADTIC(Carbamidomethyl)IGYHANN(HexNAc)STDTVDTVLEK{Hex:11; HexNAc:2}

>sp|ACF41834|A/Puerto_14:39+{Hex:3; HexNAc:3; GalS(NAc):1}
(Carbamidomethyl)-ADADTIC(Carbamidomethyl)IGYHANN(HexNAc)STDTVDTVLEK{Hex:3; HexNAc:3; GalS(NAc):1}

>sp|ACF41834|A/Puerto_14:39+{Hex:3; HexNAc:4; GalS(NAc):1}
(Carbamidomethyl)-ADADTIC(Carbamidomethyl)IGYHANN(HexNAc)STDTVDTVLEK{Hex:3; HexNAc:4; GalS(NAc):1}

>sp|ACF41834|A/Puerto_14:39+{Hex:3; HexNAc:4; GalS(NAc):2}
(Carbamidomethyl)-ADADTIC(Carbamidomethyl)IGYHANN(HexNAc)STDTVDTVLEK{Hex:3; HexNAc:4; GalS(NAc):2}

>sp|ACF41834|A/Puerto_14:39+{Hex:3; HexNAc:4; NeuNAc:1}
(Carbamidomethyl)-ADADTIC(Carbamidomethyl)IGYHANN(HexNAc)STDTVDTVLEK{Hex:3; HexNAc:4; NeuNAc:1}

>sp|ACF41834|A/Puerto_14:39+{Hex:3; HexNAc:4; NeuNAc:2}
(Carbamidomethyl)-ADADTIC(Carbamidomethyl)IGYHANN(HexNAc)STDTVDTVLEK{Hex:3; HexNAc:4; NeuNAc:2}

>sp|ACF41834|A/Puerto_14:39+{Hex:3; HexNAc:7}
(Carbamidomethyl)-ADADTIC(Carbamidomethyl)IGYHANN(HexNAc)STDTVDTVLEK{Hex:3; HexNAc:7}

>sp|ACF41834|A/Puerto_14:39+{Hex:3; HexNAc:9}
(Carbamidomethyl)-ADADTIC(Carbamidomethyl)IGYHANN(HexNAc)STDTVDTVLEK{Hex:3; HexNAc:9}

>sp|ACF41834|A/Puerto_14:39+{Hex:4; HexNAc:3; GalS(NAc):1}
(Carbamidomethyl)-ADADTIC(Carbamidomethyl)IGYHANN(HexNAc)STDTVDTVLEK{Hex:4; HexNAc:3; GalS(NAc):1}

>sp|ACF41834|A/Puerto_14:39+{Hex:4; HexNAc:3; NeuNAc:1}
(Carbamidomethyl)-ADADTIC(Carbamidomethyl)IGYHANN(HexNAc)STDTVDTVLEK{Hex:4; HexNAc:3; NeuNAc:1}

>sp|ACF41834|A/Puerto_14:39+{Hex:4; HexNAc:4; GalS(NAc):1}
(Carbamidomethyl)-ADADTIC(Carbamidomethyl)IGYHANN(HexNAc)STDTVDTVLEK{Hex:4; HexNAc:4; GalS(NAc):1}

>sp|ACF41834|A/Puerto_14:39+{Hex:4; HexNAc:4; GalS:1; NeuNAc:1}
(Carbamidomethyl)-ADADTIC(Carbamidomethyl)IGYHANN(HexNAc)STDTVDTVLEK{Hex:4; HexNAc:4; GalS:1; NeuNAc:1}

>sp|ACF41834|A/Puerto_14:39+{Hex:4; HexNAc:4; NeuNAc:1}
(Carbamidomethyl)-ADADTIC(Carbamidomethyl)IGYHANN(HexNAc)STDTVDTVLEK{Hex:4; HexNAc:4; NeuNAc:1}

>sp|ACF41834|A/Puerto_14:39+{Hex:4; HexNAc:5; NeuNAc:1}
(Carbamidomethyl)-ADADTIC(Carbamidomethyl)IGYHANN(HexNAc)STDTVDTVLEK{Hex:4; HexNAc:5; NeuNAc:1}

>sp|ACF41834|A/Puerto_14:39+{Hex:4; HexNAc:7}
(Carbamidomethyl)-ADADTIC(Carbamidomethyl)IGYHANN(HexNAc)STDTVDTVLEK{Hex:4; HexNAc:7}

>sp|ACF41834|A/Puerto_14:39+{Hex:4; HexNAc:8}
(Carbamidomethyl)-ADADTIC(Carbamidomethyl)IGYHANN(HexNAc)STDTVDTVLEK{Hex:4; HexNAc:8}

>sp|ACF41834|A/Puerto_14:39+{Hex:4; HexNAc:9}
(Carbamidomethyl)-ADADTIC(Carbamidomethyl)IGYHANN(HexNAc)STDTVDTVLEK{Hex:4; HexNAc:9}

>sp|ACF41834|A/Puerto_14:39+{Hex:5; HexNAc:2}
(Carbamidomethyl)-ADADTIC(Carbamidomethyl)IGYHANN(HexNAc)STDTVDTVLEK{Hex:5; HexNAc:2}

>sp|ACF41834|A/Puerto_14:39+{Hex:5; HexNAc:4; NeuNAc:1}
(Carbamidomethyl)-ADADTIC(Carbamidomethyl)IGYHANN(HexNAc)STDTVDTVLEK{Hex:5; HexNAc:4; NeuNAc:1}

>sp|ACF41834|A/Puerto_14:39+{Hex:5; HexNAc:4; NeuNAc:2}
(Carbamidomethyl)-ADADTIC(Carbamidomethyl)IGYHANN(HexNAc)STDTVDTVLEK{Hex:5; HexNAc:4; NeuNAc:2}

>sp|ACF41834|A/Puerto_14:39+{Hex:5; HexNAc:5; GalS:1; NeuNAc:1}
(Carbamidomethyl)-ADADTIC(Carbamidomethyl)IGYHANN(HexNAc)STDTVDTVLEK{Hex:5; HexNAc:5; GalS:1; NeuNAc:1}

>sp|ACF41834|A/Puerto_14:39+{Hex:5; HexNAc:8}
(Carbamidomethyl)-ADADTIC(Carbamidomethyl)IGYHANN(HexNAc)STDTVDTVLEK{Hex:5; HexNAc:8}

>sp|ACF41834|A/Puerto_14:39+{Hex:6; HexNAc:10}
(Carbamidomethyl)-ADADTIC(Carbamidomethyl)IGYHANN(HexNAc)STDTVDTVLEK{Hex:6; HexNAc:10}

>sp|ACF41834|A/Puerto_14:39+{Hex:6; HexNAc:2}
(Carbamidomethyl)-ADADTIC(Carbamidomethyl)IGYHANN(HexNAc)STDTVDTVLEK{Hex:6; HexNAc:2}

>sp|ACF41834|A/Puerto_14:39+{Hex:6; HexNAc:3; NeuNAc:1}
(Carbamidomethyl)-ADADTIC(Carbamidomethyl)IGYHANN(HexNAc)STDTVDTVLEK{Hex:6; HexNAc:3; NeuNAc:1}

>sp|ACF41834|A/Puerto_14:39+{Hex:6; HexNAc:3}
(Carbamidomethyl)-ADADTIC(Carbamidomethyl)IGYHANN(HexNAc)STDTVDTVLEK{Hex:6; HexNAc:3}

>sp|ACF41834|A/Puerto_14:39+{Hex:6; HexNAc:5; NeuNAc:3}
(Carbamidomethyl)-ADADTIC(Carbamidomethyl)IGYHANN(HexNAc)STDTVDTVLEK{Hex:6; HexNAc:5; NeuNAc:3}

>sp|ACF41834|A/Puerto_14:39+{Hex:6; HexNAc:6; NeuNAc:2}
(Carbamidomethyl)-ADADTIC(Carbamidomethyl)IGYHANN(HexNAc)STDTVDTVLEK{Hex:6; HexNAc:6; NeuNAc:2}

>sp|ACF41834|A/Puerto_14:39+{Hex:6; HexNAc:6}
(Carbamidomethyl)-ADADTIC(Carbamidomethyl)IGYHANN(HexNAc)STDTVDTVLEK{Hex:6; HexNAc:6}

>sp|ACF41834|A/Puerto_14:39+{Hex:6; HexNAc:7}
(Carbamidomethyl)-ADADTIC(Carbamidomethyl)IGYHANN(HexNAc)STDTVDTVLEK{Hex:6; HexNAc:7}

>sp|ACF41834|A/Puerto_14:39+{Hex:7; HexNAc:2}
(Carbamidomethyl)-ADADTIC(Carbamidomethyl)IGYHANN(HexNAc)STDTVDTVLEK{Hex:7; HexNAc:2}

>sp|ACF41834|A/Puerto_14:39+{Hex:7; HexNAc:6; NeuNAc:4}
(Carbamidomethyl)-ADADTIC(Carbamidomethyl)IGYHANN(HexNAc)STDTVDTVLEK{Hex:7; HexNAc:6; NeuNAc:4}

>sp|ACF41834|A/Puerto_14:39+{Hex:7; HexNAc:8}
(Carbamidomethyl)-ADADTIC(Carbamidomethyl)IGYHANN(HexNAc)STDTVDTVLEK{Hex:7; HexNAc:8}

>sp|ACF41834|A/Puerto_25:39+{Fuc:1; Hex:10; HexNAc:9}
(Carbamidomethyl)-AN(HexNAc)N(Deamidation)STDTVDTVLEK{Fuc:1; Hex:10; HexNAc:9}

>sp|ACF41834|A/Puerto_25:39+{Fuc:1; Hex:3; HexNAc:2}
(Carbamidomethyl)-AN(HexNAc)N(Deamidation)STDTVDTVLEK{Fuc:1; Hex:3; HexNAc:2}

>sp|ACF41834|A/Puerto_25:39+{Fuc:1; Hex:3; HexNAc:3; GalS(NAc):1}
(Carbamidomethyl)-AN(HexNAc)N(Deamidation)STDTVDTVLEK{Fuc:1; Hex:3; HexNAc:3; GalS(NAc):1}

>sp|ACF41834|A/Puerto_25:39+{Fuc:1; Hex:3; HexNAc:4}
(Carbamidomethyl)-AN(HexNAc)N(Deamidation)STDTVDTVLEK{Fuc:1; Hex:3; HexNAc:4}

>sp|ACF41834|A/Puerto_25:39+{Fuc:1; Hex:3; HexNAc:5}
(Carbamidomethyl)-AN(HexNAc)N(Deamidation)STDTVDTVLEK{Fuc:1; Hex:3; HexNAc:5}

>sp|ACF41834|A/Puerto_25:39+{Fuc:1; Hex:3; HexNAc:6; NeuNAc:1}
(Carbamidomethyl)-AN(HexNAc)N(Deamidation)STDTVDTVLEK{Fuc:1; Hex:3; HexNAc:6; NeuNAc:1}

>sp|ACF41834|A/Puerto_25:39+{Fuc:1; Hex:3; HexNAc:6}
(Carbamidomethyl)-AN(HexNAc)N(Deamidation)STDTVDTVLEK{Fuc:1; Hex:3; HexNAc:6}

>sp|ACF41834|A/Puerto_25:39+{Fuc:1; Hex:3; HexNAc:7}
(Carbamidomethyl)-AN(HexNAc)N(Deamidation)STDTVDTVLEK{Fuc:1; Hex:3; HexNAc:7}

>sp|ACF41834|A/Puerto_25:39+{Fuc:1; Hex:3; HexNAc:8}
(Carbamidomethyl)-AN(HexNAc)N(Deamidation)STDTVDTVLEK{Fuc:1; Hex:3; HexNAc:8}

>sp|ACF41834|A/Puerto_25:39+{Fuc:1; Hex:4; HexNAc:3; NeuNAc:1}
(Carbamidomethyl)-AN(HexNAc)N(Deamidation)STDTVDTVLEK{Fuc:1; Hex:4; HexNAc:3; NeuNAc:1}

>sp|ACF41834|A/Puerto_25:39+{Fuc:1; Hex:4; HexNAc:3}
(Carbamidomethyl)-AN(HexNAc)N(Deamidation)STDTVDTVLEK{Fuc:1; Hex:4; HexNAc:3}

>sp|ACF41834|A/Puerto_25:39+{Fuc:1; Hex:4; HexNAc:4; NeuNAc:1}
(Carbamidomethyl)-AN(HexNAc)N(Deamidation)STDTVDTVLEK{Fuc:1; Hex:4; HexNAc:4; NeuNAc:1}

>sp|ACF41834|A/Puerto_25:39+{Fuc:1; Hex:4; HexNAc:4}
(Carbamidomethyl)-AN(HexNAc)N(Deamidation)STDTVDTVLEK{Fuc:1; Hex:4; HexNAc:4}

>sp|ACF41834|A/Puerto_25:39+{Fuc:1; Hex:4; HexNAc:5; NeuNAc:1}
(Carbamidomethyl)-AN(HexNAc)N(Deamidation)STDTVDTVLEK{Fuc:1; Hex:4; HexNAc:5; NeuNAc:1}

>sp|ACF41834|A/Puerto_25:39+{Fuc:1; Hex:4; HexNAc:5; NeuNAc:2}
(Carbamidomethyl)-AN(HexNAc)N(Deamidation)STDTVDTVLEK{Fuc:1; Hex:4; HexNAc:5; NeuNAc:2}

>sp|ACF41834|A/Puerto_25:39+{Fuc:1; Hex:4; HexNAc:6}
(Carbamidomethyl)-AN(HexNAc)N(Deamidation)STDTVDTVLEK{Fuc:1; Hex:4; HexNAc:6}

>sp|ACF41834|A/Puerto_25:39+{Fuc:1; Hex:4; HexNAc:7}
(Carbamidomethyl)-AN(HexNAc)N(Deamidation)STDTVDTVLEK{Fuc:1; Hex:4; HexNAc:7}

>sp|ACF41834|A/Puerto_25:39+{Fuc:1; Hex:4; HexNAc:9}
(Carbamidomethyl)-AN(HexNAc)N(Deamidation)STDTVDTVLEK{Fuc:1; Hex:4; HexNAc:9}

>sp|ACF41834|A/Puerto_25:39+{Fuc:1; Hex:5; HexNAc:2}
(Carbamidomethyl)-AN(HexNAc)N(Deamidation)STDTVDTVLEK{Fuc:1; Hex:5; HexNAc:2}

>sp|ACF41834|A/Puerto_25:39+{Fuc:1; Hex:5; HexNAc:3}
(Carbamidomethyl)-AN(HexNAc)N(Deamidation)STDTVDTVLEK{Fuc:1; Hex:5; HexNAc:3}

>sp|ACF41834|A/Puerto_25:39+{Fuc:1; Hex:5; HexNAc:4; NeuNAc:1}
(Carbamidomethyl)-AN(HexNAc)N(Deamidation)STDTVDTVLEK{Fuc:1; Hex:5; HexNAc:4; NeuNAc:1}

>sp|ACF41834|A/Puerto_25:39+{Fuc:1; Hex:5; HexNAc:4}
(Carbamidomethyl)-AN(HexNAc)N(Deamidation)STDTVDTVLEK{Fuc:1; Hex:5; HexNAc:4}

>sp|ACF41834|A/Puerto_25:39+{Fuc:1; Hex:5; HexNAc:5; NeuNAc:1}
(Carbamidomethyl)-AN(HexNAc)N(Deamidation)STDTVDTVLEK{Fuc:1; Hex:5; HexNAc:5; NeuNAc:1}

>sp|ACF41834|A/Puerto_25:39+{Fuc:1; Hex:5; HexNAc:5; NeuNAc:2}
(Carbamidomethyl)-AN(HexNAc)N(Deamidation)STDTVDTVLEK{Fuc:1; Hex:5; HexNAc:5; NeuNAc:2}

>sp|ACF41834|A/Puerto_25:39+{Fuc:1; Hex:5; HexNAc:5}
(Carbamidomethyl)-AN(HexNAc)N(Deamidation)STDTVDTVLEK{Fuc:1; Hex:5; HexNAc:5}

>sp|ACF41834|A/Puerto_25:39+{Fuc:1; Hex:5; HexNAc:6}
(Carbamidomethyl)-AN(HexNAc)N(Deamidation)STDTVDTVLEK{Fuc:1; Hex:5; HexNAc:6}

>sp|ACF41834|A/Puerto_25:39+{Fuc:1; Hex:5; HexNAc:8}
(Carbamidomethyl)-AN(HexNAc)N(Deamidation)STDTVDTVLEK{Fuc:1; Hex:5; HexNAc:8}

>sp|ACF41834|A/Puerto_25:39+{Fuc:1; Hex:6; HexNAc:3}
(Carbamidomethyl)-AN(HexNAc)N(Deamidation)STDTVDTVLEK{Fuc:1; Hex:6; HexNAc:3}

>sp|ACF41834|A/Puerto_25:39+{Fuc:1; Hex:6; HexNAc:5; NeuNAc:1}
(Carbamidomethyl)-AN(HexNAc)N(Deamidation)STDTVDTVLEK{Fuc:1; Hex:6; HexNAc:5; NeuNAc:1}

>sp|ACF41834|A/Puerto_25:39+{Fuc:1; Hex:6; HexNAc:5; NeuNAc:2}
(Carbamidomethyl)-AN(HexNAc)N(Deamidation)STDTVDTVLEK{Fuc:1; Hex:6; HexNAc:5; NeuNAc:2}

>sp|ACF41834|A/Puerto_25:39+{Fuc:1; Hex:6; HexNAc:5}
(Carbamidomethyl)-AN(HexNAc)N(Deamidation)STDTVDTVLEK{Fuc:1; Hex:6; HexNAc:5}

>sp|ACF41834|A/Puerto_25:39+{Fuc:1; Hex:6; HexNAc:6; NeuNAc:2}
(Carbamidomethyl)-AN(HexNAc)N(Deamidation)STDTVDTVLEK{Fuc:1; Hex:6; HexNAc:6; NeuNAc:2}

>sp|ACF41834|A/Puerto_25:39+{Fuc:1; Hex:6; HexNAc:6}
(Carbamidomethyl)-AN(HexNAc)N(Deamidation)STDTVDTVLEK{Fuc:1; Hex:6; HexNAc:6}

>sp|ACF41834|A/Puerto_25:39+{Fuc:1; Hex:6; HexNAc:7; NeuNAc:4}
(Carbamidomethyl)-AN(HexNAc)N(Deamidation)STDTVDTVLEK{Fuc:1; Hex:6; HexNAc:7; NeuNAc:4}

>sp|ACF41834|A/Puerto_25:39+{Fuc:1; Hex:6; HexNAc:7}
(Carbamidomethyl)-AN(HexNAc)N(Deamidation)STDTVDTVLEK{Fuc:1; Hex:6; HexNAc:7}

>sp|ACF41834|A/Puerto_25:39+{Fuc:1; Hex:7; HexNAc:10; NeuNAc:4}
(Carbamidomethyl)-AN(HexNAc)N(Deamidation)STDTVDTVLEK{Fuc:1; Hex:7; HexNAc:10; NeuNAc:4}

>sp|ACF41834|A/Puerto_25:39+{Fuc:1; Hex:7; HexNAc:6; NeuNAc:4}
(Carbamidomethyl)-AN(HexNAc)N(Deamidation)STDTVDTVLEK{Fuc:1; Hex:7; HexNAc:6; NeuNAc:4}

>sp|ACF41834|A/Puerto_25:39+{Fuc:1; Hex:7; HexNAc:6}
(Carbamidomethyl)-AN(HexNAc)N(Deamidation)STDTVDTVLEK{Fuc:1; Hex:7; HexNAc:6}

>sp|ACF41834|A/Puerto_25:39+{Fuc:1; Hex:7; HexNAc:7; NeuNAc:2}
(Carbamidomethyl)-AN(HexNAc)N(Deamidation)STDTVDTVLEK{Fuc:1; Hex:7; HexNAc:7; NeuNAc:2}

>sp|ACF41834|A/Puerto_25:39+{Fuc:1; Hex:7; HexNAc:7; NeuNAc:4}
(Carbamidomethyl)-AN(HexNAc)N(Deamidation)STDTVDTVLEK{Fuc:1; Hex:7; HexNAc:7; NeuNAc:4}

>sp|ACF41834|A/Puerto_25:39+{Fuc:1; Hex:7; HexNAc:7}
(Carbamidomethyl)-AN(HexNAc)N(Deamidation)STDTVDTVLEK{Fuc:1; Hex:7; HexNAc:7}

>sp|ACF41834|A/Puerto_25:39+{Fuc:1; Hex:7; HexNAc:9; NeuNAc:4}
(Carbamidomethyl)-AN(HexNAc)N(Deamidation)STDTVDTVLEK{Fuc:1; Hex:7; HexNAc:9; NeuNAc:4}

>sp|ACF41834|A/Puerto_25:39+{Fuc:1; Hex:8; HexNAc:7; NeuNAc:4}
(Carbamidomethyl)-AN(HexNAc)N(Deamidation)STDTVDTVLEK{Fuc:1; Hex:8; HexNAc:7; NeuNAc:4}

>sp|ACF41834|A/Puerto_25:39+{Fuc:1; Hex:8; HexNAc:7}
(Carbamidomethyl)-AN(HexNAc)N(Deamidation)STDTVDTVLEK{Fuc:1; Hex:8; HexNAc:7}

>sp|ACF41834|A/Puerto_25:39+{Fuc:1; Hex:9; HexNAc:8; NeuNAc:4}
(Carbamidomethyl)-AN(HexNAc)N(Deamidation)STDTVDTVLEK{Fuc:1; Hex:9; HexNAc:8; NeuNAc:4}

>sp|ACF41834|A/Puerto_25:39+{Fuc:1; Hex:9; HexNAc:8}
(Carbamidomethyl)-AN(HexNAc)N(Deamidation)STDTVDTVLEK{Fuc:1; Hex:9; HexNAc:8}

>sp|ACF41834|A/Puerto_25:39+{Fuc:2; Hex:3; HexNAc:6}
(Carbamidomethyl)-AN(HexNAc)N(Deamidation)STDTVDTVLEK{Fuc:2; Hex:3; HexNAc:6}

>sp|ACF41834|A/Puerto_25:39+{Fuc:2; Hex:4; HexNAc:3}
(Carbamidomethyl)-AN(HexNAc)N(Deamidation)STDTVDTVLEK{Fuc:2; Hex:4; HexNAc:3}

>sp|ACF41834|A/Puerto_25:39+{Fuc:2; Hex:4; HexNAc:5; NeuNAc:1}
(Carbamidomethyl)-AN(HexNAc)N(Deamidation)STDTVDTVLEK{Fuc:2; Hex:4; HexNAc:5; NeuNAc:1}

>sp|ACF41834|A/Puerto_25:39+{Fuc:2; Hex:4; HexNAc:5}
(Carbamidomethyl)-AN(HexNAc)N(Deamidation)STDTVDTVLEK{Fuc:2; Hex:4; HexNAc:5}

>sp|ACF41834|A/Puerto_25:39+{Fuc:2; Hex:4; HexNAc:6}
(Carbamidomethyl)-AN(HexNAc)N(Deamidation)STDTVDTVLEK{Fuc:2; Hex:4; HexNAc:6}

>sp|ACF41834|A/Puerto_25:39+{Fuc:2; Hex:5; HexNAc:4; NeuNAc:1}
(Carbamidomethyl)-AN(HexNAc)N(Deamidation)STDTVDTVLEK{Fuc:2; Hex:5; HexNAc:4; NeuNAc:1}

>sp|ACF41834|A/Puerto_25:39+{Fuc:2; Hex:5; HexNAc:5}
(Carbamidomethyl)-AN(HexNAc)N(Deamidation)STDTVDTVLEK{Fuc:2; Hex:5; HexNAc:5}

>sp|ACF41834|A/Puerto_25:39+{Fuc:2; Hex:5; HexNAc:6}
(Carbamidomethyl)-AN(HexNAc)N(Deamidation)STDTVDTVLEK{Fuc:2; Hex:5; HexNAc:6}

>sp|ACF41834|A/Puerto_25:39+{Fuc:2; Hex:6; HexNAc:4}
(Carbamidomethyl)-AN(HexNAc)N(Deamidation)STDTVDTVLEK{Fuc:2; Hex:6; HexNAc:4}

>sp|ACF41834|A/Puerto_25:39+{Fuc:2; Hex:6; HexNAc:5; NeuNAc:1}
(Carbamidomethyl)-AN(HexNAc)N(Deamidation)STDTVDTVLEK{Fuc:2; Hex:6; HexNAc:5; NeuNAc:1}

>sp|ACF41834|A/Puerto_25:39+{Fuc:2; Hex:6; HexNAc:5}
(Carbamidomethyl)-AN(HexNAc)N(Deamidation)STDTVDTVLEK{Fuc:2; Hex:6; HexNAc:5}

>sp|ACF41834|A/Puerto_25:39+{Fuc:2; Hex:7; HexNAc:6}
(Carbamidomethyl)-AN(HexNAc)N(Deamidation)STDTVDTVLEK{Fuc:2; Hex:7; HexNAc:6}

>sp|ACF41834|A/Puerto_25:39+{Fuc:3; Hex:3; HexNAc:6}
(Carbamidomethyl)-AN(HexNAc)N(Deamidation)STDTVDTVLEK{Fuc:3; Hex:3; HexNAc:6}

>sp|ACF41834|A/Puerto_25:39+{Fuc:3; Hex:4; HexNAc:5}
(Carbamidomethyl)-AN(HexNAc)N(Deamidation)STDTVDTVLEK{Fuc:3; Hex:4; HexNAc:5}

>sp|ACF41834|A/Puerto_25:39+{Fuc:3; Hex:5; HexNAc:3}
(Carbamidomethyl)-AN(HexNAc)N(Deamidation)STDTVDTVLEK{Fuc:3; Hex:5; HexNAc:3}

>sp|ACF41834|A/Puerto_25:39+{Fuc:3; Hex:5; HexNAc:4}
(Carbamidomethyl)-AN(HexNAc)N(Deamidation)STDTVDTVLEK{Fuc:3; Hex:5; HexNAc:4}

>sp|ACF41834|A/Puerto_25:39+{Fuc:3; Hex:5; HexNAc:5}
(Carbamidomethyl)-AN(HexNAc)N(Deamidation)STDTVDTVLEK{Fuc:3; Hex:5; HexNAc:5}

>sp|ACF41834|A/Puerto_25:39+{Fuc:3; Hex:6; HexNAc:4}
(Carbamidomethyl)-AN(HexNAc)N(Deamidation)STDTVDTVLEK{Fuc:3; Hex:6; HexNAc:4}

>sp|ACF41834|A/Puerto_25:39+{Fuc:3; Hex:6; HexNAc:5}
(Carbamidomethyl)-AN(HexNAc)N(Deamidation)STDTVDTVLEK{Fuc:3; Hex:6; HexNAc:5}

>sp|ACF41834|A/Puerto_25:39+{Fuc:4; Hex:5; HexNAc:4}
(Carbamidomethyl)-AN(HexNAc)N(Deamidation)STDTVDTVLEK{Fuc:4; Hex:5; HexNAc:4}

>sp|ACF41834|A/Puerto_25:39+{Fuc:4; Hex:6; HexNAc:5}
(Carbamidomethyl)-AN(HexNAc)N(Deamidation)STDTVDTVLEK{Fuc:4; Hex:6; HexNAc:5}

>sp|ACF41834|A/Puerto_25:39+{Fuc:4; Hex:6; HexNAc:6}
(Carbamidomethyl)-AN(HexNAc)N(Deamidation)STDTVDTVLEK{Fuc:4; Hex:6; HexNAc:6}

>sp|ACF41834|A/Puerto_25:39+{Fuc:4; Hex:7; HexNAc:6}
(Carbamidomethyl)-AN(HexNAc)N(Deamidation)STDTVDTVLEK{Fuc:4; Hex:7; HexNAc:6}

>sp|ACF41834|A/Puerto_25:39+{Fuc:4; Hex:8; HexNAc:5}
(Carbamidomethyl)-AN(HexNAc)N(Deamidation)STDTVDTVLEK{Fuc:4; Hex:8; HexNAc:5}

>sp|ACF41834|A/Puerto_25:39+{Fuc:5; Hex:7; HexNAc:6}
(Carbamidomethyl)-AN(HexNAc)N(Deamidation)STDTVDTVLEK{Fuc:5; Hex:7; HexNAc:6}

>sp|ACF41834|A/Puerto_25:39+{Hex:11; HexNAc:11; NeuNAc:1}
(Carbamidomethyl)-AN(HexNAc)N(Deamidation)STDTVDTVLEK{Hex:11; HexNAc:11; NeuNAc:1}

>sp|ACF41834|A/Puerto_25:39+{Hex:12; HexNAc:2}
(Carbamidomethyl)-AN(HexNAc)N(Deamidation)STDTVDTVLEK{Hex:12; HexNAc:2}

>sp|ACF41834|A/Puerto_25:39+{Hex:3; HexNAc:3; GalS(NAc):1}
(Carbamidomethyl)-AN(HexNAc)N(Deamidation)STDTVDTVLEK{Hex:3; HexNAc:3; GalS(NAc):1}

>sp|ACF41834|A/Puerto_25:39+{Hex:3; HexNAc:3}
(Carbamidomethyl)-AN(HexNAc)N(Deamidation)STDTVDTVLEK{Hex:3; HexNAc:3}

>sp|ACF41834|A/Puerto_25:39+{Hex:3; HexNAc:4; NeuNAc:1}
(Carbamidomethyl)-AN(HexNAc)N(Deamidation)STDTVDTVLEK{Hex:3; HexNAc:4; NeuNAc:1}

>sp|ACF41834|A/Puerto_25:39+{Hex:3; HexNAc:4; NeuNAc:2}
(Carbamidomethyl)-AN(HexNAc)N(Deamidation)STDTVDTVLEK{Hex:3; HexNAc:4; NeuNAc:2}

>sp|ACF41834|A/Puerto_25:39+{Hex:3; HexNAc:4}
(Carbamidomethyl)-AN(HexNAc)N(Deamidation)STDTVDTVLEK{Hex:3; HexNAc:4}

>sp|ACF41834|A/Puerto_25:39+{Hex:3; HexNAc:5}
(Carbamidomethyl)-AN(HexNAc)N(Deamidation)STDTVDTVLEK{Hex:3; HexNAc:5}

>sp|ACF41834|A/Puerto_25:39+{Hex:3; HexNAc:6}
(Carbamidomethyl)-AN(HexNAc)N(Deamidation)STDTVDTVLEK{Hex:3; HexNAc:6}

>sp|ACF41834|A/Puerto_25:39+{Hex:3; HexNAc:7}
(Carbamidomethyl)-AN(HexNAc)N(Deamidation)STDTVDTVLEK{Hex:3; HexNAc:7}

>sp|ACF41834|A/Puerto_25:39+{Hex:3; HexNAc:8}
(Carbamidomethyl)-AN(HexNAc)N(Deamidation)STDTVDTVLEK{Hex:3; HexNAc:8}

>sp|ACF41834|A/Puerto_25:39+{Hex:3; HexNAc:9}
(Carbamidomethyl)-AN(HexNAc)N(Deamidation)STDTVDTVLEK{Hex:3; HexNAc:9}

>sp|ACF41834|A/Puerto_25:39+{Hex:4; HexNAc:3; GalS(NAc):1}
(Carbamidomethyl)-AN(HexNAc)N(Deamidation)STDTVDTVLEK{Hex:4; HexNAc:3; GalS(NAc):1}

>sp|ACF41834|A/Puerto_25:39+{Hex:4; HexNAc:3}
(Carbamidomethyl)-AN(HexNAc)N(Deamidation)STDTVDTVLEK{Hex:4; HexNAc:3}

>sp|ACF41834|A/Puerto_25:39+{Hex:4; HexNAc:4; NeuNAc:1}
(Carbamidomethyl)-AN(HexNAc)N(Deamidation)STDTVDTVLEK{Hex:4; HexNAc:4; NeuNAc:1}

>sp|ACF41834|A/Puerto_25:39+{Hex:4; HexNAc:5; NeuNAc:2}
(Carbamidomethyl)-AN(HexNAc)N(Deamidation)STDTVDTVLEK{Hex:4; HexNAc:5; NeuNAc:2}

>sp|ACF41834|A/Puerto_25:39+{Hex:4; HexNAc:5}
(Carbamidomethyl)-AN(HexNAc)N(Deamidation)STDTVDTVLEK{Hex:4; HexNAc:5}

>sp|ACF41834|A/Puerto_25:39+{Hex:4; HexNAc:6}
(Carbamidomethyl)-AN(HexNAc)N(Deamidation)STDTVDTVLEK{Hex:4; HexNAc:6}

>sp|ACF41834|A/Puerto_25:39+{Hex:4; HexNAc:7}
(Carbamidomethyl)-AN(HexNAc)N(Deamidation)STDTVDTVLEK{Hex:4; HexNAc:7}

>sp|ACF41834|A/Puerto_25:39+{Hex:4; HexNAc:8}
(Carbamidomethyl)-AN(HexNAc)N(Deamidation)STDTVDTVLEK{Hex:4; HexNAc:8}

>sp|ACF41834|A/Puerto_25:39+{Hex:4; HexNAc:9}
(Carbamidomethyl)-AN(HexNAc)N(Deamidation)STDTVDTVLEK{Hex:4; HexNAc:9}

>sp|ACF41834|A/Puerto_25:39+{Hex:5; HexNAc:3; NeuNAc:1}
(Carbamidomethyl)-AN(HexNAc)N(Deamidation)STDTVDTVLEK{Hex:5; HexNAc:3; NeuNAc:1}

>sp|ACF41834|A/Puerto_25:39+{Hex:5; HexNAc:3}
(Carbamidomethyl)-AN(HexNAc)N(Deamidation)STDTVDTVLEK{Hex:5; HexNAc:3}

>sp|ACF41834|A/Puerto_25:39+{Hex:5; HexNAc:4; NeuNAc:1}
(Carbamidomethyl)-AN(HexNAc)N(Deamidation)STDTVDTVLEK{Hex:5; HexNAc:4; NeuNAc:1}

>sp|ACF41834|A/Puerto_25:39+{Hex:5; HexNAc:4}
(Carbamidomethyl)-AN(HexNAc)N(Deamidation)STDTVDTVLEK{Hex:5; HexNAc:4}

>sp|ACF41834|A/Puerto_25:39+{Hex:5; HexNAc:5; NeuNAc:1}
(Carbamidomethyl)-AN(HexNAc)N(Deamidation)STDTVDTVLEK{Hex:5; HexNAc:5; NeuNAc:1}

>sp|ACF41834|A/Puerto_25:39+{Hex:5; HexNAc:5}
(Carbamidomethyl)-AN(HexNAc)N(Deamidation)STDTVDTVLEK{Hex:5; HexNAc:5}

>sp|ACF41834|A/Puerto_25:39+{Hex:5; HexNAc:6}
(Carbamidomethyl)-AN(HexNAc)N(Deamidation)STDTVDTVLEK{Hex:5; HexNAc:6}

>sp|ACF41834|A/Puerto_25:39+{Hex:5; HexNAc:8}
(Carbamidomethyl)-AN(HexNAc)N(Deamidation)STDTVDTVLEK{Hex:5; HexNAc:8}

>sp|ACF41834|A/Puerto_25:39+{Hex:6; HexNAc:10}
(Carbamidomethyl)-AN(HexNAc)N(Deamidation)STDTVDTVLEK{Hex:6; HexNAc:10}

>sp|ACF41834|A/Puerto_25:39+{Hex:6; HexNAc:2}
(Carbamidomethyl)-AN(HexNAc)N(Deamidation)STDTVDTVLEK{Hex:6; HexNAc:2}

>sp|ACF41834|A/Puerto_25:39+{Hex:6; HexNAc:3}
(Carbamidomethyl)-AN(HexNAc)N(Deamidation)STDTVDTVLEK{Hex:6; HexNAc:3}

>sp|ACF41834|A/Puerto_25:39+{Hex:6; HexNAc:4}
(Carbamidomethyl)-AN(HexNAc)N(Deamidation)STDTVDTVLEK{Hex:6; HexNAc:4}

>sp|ACF41834|A/Puerto_25:39+{Hex:6; HexNAc:5; NeuNAc:1}
(Carbamidomethyl)-AN(HexNAc)N(Deamidation)STDTVDTVLEK{Hex:6; HexNAc:5; NeuNAc:1}

>sp|ACF41834|A/Puerto_25:39+{Hex:6; HexNAc:5}
(Carbamidomethyl)-AN(HexNAc)N(Deamidation)STDTVDTVLEK{Hex:6; HexNAc:5}

>sp|ACF41834|A/Puerto_25:39+{Hex:6; HexNAc:6}
(Carbamidomethyl)-AN(HexNAc)N(Deamidation)STDTVDTVLEK{Hex:6; HexNAc:6}

>sp|ACF41834|A/Puerto_25:39+{Hex:6; HexNAc:7}
(Carbamidomethyl)-AN(HexNAc)N(Deamidation)STDTVDTVLEK{Hex:6; HexNAc:7}

>sp|ACF41834|A/Puerto_25:39+{Hex:7; HexNAc:2}
(Carbamidomethyl)-AN(HexNAc)N(Deamidation)STDTVDTVLEK{Hex:7; HexNAc:2}

>sp|ACF41834|A/Puerto_25:39+{Hex:7; HexNAc:6; NeuNAc:4}
(Carbamidomethyl)-AN(HexNAc)N(Deamidation)STDTVDTVLEK{Hex:7; HexNAc:6; NeuNAc:4}

>sp|ACF41834|A/Puerto_25:39+{Hex:7; HexNAc:6}
(Carbamidomethyl)-AN(HexNAc)N(Deamidation)STDTVDTVLEK{Hex:7; HexNAc:6}

>sp|ACF41834|A/Puerto_25:39+{Hex:7; HexNAc:8}
(Carbamidomethyl)-AN(HexNAc)N(Deamidation)STDTVDTVLEK{Hex:7; HexNAc:8}

>sp|ACF41834|A/Puerto_25:39+{Hex:8; HexNAc:2}
(Carbamidomethyl)-AN(HexNAc)N(Deamidation)STDTVDTVLEK{Hex:8; HexNAc:2}

>sp|ACF41834|A/Puerto_25:39+{Hex:8; HexNAc:7; NeuNAc:1}
(Carbamidomethyl)-AN(HexNAc)N(Deamidation)STDTVDTVLEK{Hex:8; HexNAc:7; NeuNAc:1}

>sp|ACF41834|A/Puerto_25:39+{Hex:8; HexNAc:7}
(Carbamidomethyl)-AN(HexNAc)N(Deamidation)STDTVDTVLEK{Hex:8; HexNAc:7}

>sp|ACF41834|A/Puerto_25:39+{Hex:9; HexNAc:2}
(Carbamidomethyl)-AN(HexNAc)N(Deamidation)STDTVDTVLEK{Hex:9; HexNAc:2}

>sp|ACF41834|A/Puerto_25:39+{Xyl:1; Fuc:1; Hex:3; HexNAc:2}
(Carbamidomethyl)-AN(HexNAc)N(Deamidation)STDTVDTVLEK{Xyl:1; Fuc:1; Hex:3; HexNAc:2}

>sp|ACF41834|A/Puerto_25:39+{Xyl:1; Hex:3; HexNAc:2}
(Carbamidomethyl)-AN(HexNAc)N(Deamidation)STDTVDTVLEK{Xyl:1; Hex:3; HexNAc:2}

>sp|ACF41834|A/Puerto_25:39+{Fuc:1; Hex:10; HexNAc:9}
(Carbamidomethyl)-ANN(HexNAc)STDTVDTVLEK{Fuc:1; Hex:10; HexNAc:9}

>sp|ACF41834|A/Puerto_25:39+{Fuc:1; Hex:3; HexNAc:2}
(Carbamidomethyl)-ANN(HexNAc)STDTVDTVLEK{Fuc:1; Hex:3; HexNAc:2}

>sp|ACF41834|A/Puerto_25:39+{Fuc:1; Hex:3; HexNAc:3; GalS(NAc):1}
(Carbamidomethyl)-ANN(HexNAc)STDTVDTVLEK{Fuc:1; Hex:3; HexNAc:3; GalS(NAc):1}

>sp|ACF41834|A/Puerto_25:39+{Fuc:1; Hex:3; HexNAc:3}
(Carbamidomethyl)-ANN(HexNAc)STDTVDTVLEK{Fuc:1; Hex:3; HexNAc:3}

>sp|ACF41834|A/Puerto_25:39+{Fuc:1; Hex:3; HexNAc:4; GalS(NAc):2}
(Carbamidomethyl)-ANN(HexNAc)STDTVDTVLEK{Fuc:1; Hex:3; HexNAc:4; GalS(NAc):2}

>sp|ACF41834|A/Puerto_25:39+{Fuc:1; Hex:3; HexNAc:6; NeuNAc:1}
(Carbamidomethyl)-ANN(HexNAc)STDTVDTVLEK{Fuc:1; Hex:3; HexNAc:6; NeuNAc:1}

>sp|ACF41834|A/Puerto_25:39+{Fuc:1; Hex:3; HexNAc:6; NeuNAc:2}
(Carbamidomethyl)-ANN(HexNAc)STDTVDTVLEK{Fuc:1; Hex:3; HexNAc:6; NeuNAc:2}

>sp|ACF41834|A/Puerto_25:39+{Fuc:1; Hex:3; HexNAc:6}
(Carbamidomethyl)-ANN(HexNAc)STDTVDTVLEK{Fuc:1; Hex:3; HexNAc:6}

>sp|ACF41834|A/Puerto_25:39+{Fuc:1; Hex:3; HexNAc:7}
(Carbamidomethyl)-ANN(HexNAc)STDTVDTVLEK{Fuc:1; Hex:3; HexNAc:7}

>sp|ACF41834|A/Puerto_25:39+{Fuc:1; Hex:4; HexNAc:3; GalS(NAc):1}
(Carbamidomethyl)-ANN(HexNAc)STDTVDTVLEK{Fuc:1; Hex:4; HexNAc:3; GalS(NAc):1}

>sp|ACF41834|A/Puerto_25:39+{Fuc:1; Hex:4; HexNAc:3}
(Carbamidomethyl)-ANN(HexNAc)STDTVDTVLEK{Fuc:1; Hex:4; HexNAc:3}

>sp|ACF41834|A/Puerto_25:39+{Fuc:1; Hex:4; HexNAc:4; GalS(NAc):1; NeuNAc:1}
(Carbamidomethyl)-ANN(HexNAc)STDTVDTVLEK{Fuc:1; Hex:4; HexNAc:4; GalS(NAc):1; NeuNAc:1}

>sp|ACF41834|A/Puerto_25:39+{Fuc:1; Hex:4; HexNAc:4; GalS:1; NeuNAc:1}
(Carbamidomethyl)-ANN(HexNAc)STDTVDTVLEK{Fuc:1; Hex:4; HexNAc:4; GalS:1; NeuNAc:1}

>sp|ACF41834|A/Puerto_25:39+{Fuc:1; Hex:4; HexNAc:4; NeuNAc:1}
(Carbamidomethyl)-ANN(HexNAc)STDTVDTVLEK{Fuc:1; Hex:4; HexNAc:4; NeuNAc:1}

>sp|ACF41834|A/Puerto_25:39+{Fuc:1; Hex:4; HexNAc:5; NeuNAc:1}
(Carbamidomethyl)-ANN(HexNAc)STDTVDTVLEK{Fuc:1; Hex:4; HexNAc:5; NeuNAc:1}

>sp|ACF41834|A/Puerto_25:39+{Fuc:1; Hex:4; HexNAc:5}
(Carbamidomethyl)-ANN(HexNAc)STDTVDTVLEK{Fuc:1; Hex:4; HexNAc:5}

>sp|ACF41834|A/Puerto_25:39+{Fuc:1; Hex:4; HexNAc:6}
(Carbamidomethyl)-ANN(HexNAc)STDTVDTVLEK{Fuc:1; Hex:4; HexNAc:6}

>sp|ACF41834|A/Puerto_25:39+{Fuc:1; Hex:4; HexNAc:7}
(Carbamidomethyl)-ANN(HexNAc)STDTVDTVLEK{Fuc:1; Hex:4; HexNAc:7}

>sp|ACF41834|A/Puerto_25:39+{Fuc:1; Hex:4; HexNAc:9}
(Carbamidomethyl)-ANN(HexNAc)STDTVDTVLEK{Fuc:1; Hex:4; HexNAc:9}

>sp|ACF41834|A/Puerto_25:39+{Fuc:1; Hex:5; HexNAc:2}
(Carbamidomethyl)-ANN(HexNAc)STDTVDTVLEK{Fuc:1; Hex:5; HexNAc:2}

>sp|ACF41834|A/Puerto_25:39+{Fuc:1; Hex:5; HexNAc:3; GalS(NAc):1}
(Carbamidomethyl)-ANN(HexNAc)STDTVDTVLEK{Fuc:1; Hex:5; HexNAc:3; GalS(NAc):1}

>sp|ACF41834|A/Puerto_25:39+{Fuc:1; Hex:5; HexNAc:4; NeuNAc:1}
(Carbamidomethyl)-ANN(HexNAc)STDTVDTVLEK{Fuc:1; Hex:5; HexNAc:4; NeuNAc:1}

>sp|ACF41834|A/Puerto_25:39+{Fuc:1; Hex:5; HexNAc:4; NeuNAc:2}
(Carbamidomethyl)-ANN(HexNAc)STDTVDTVLEK{Fuc:1; Hex:5; HexNAc:4; NeuNAc:2}

>sp|ACF41834|A/Puerto_25:39+{Fuc:1; Hex:5; HexNAc:4; NeuNGc:2}
(Carbamidomethyl)-ANN(HexNAc)STDTVDTVLEK{Fuc:1; Hex:5; HexNAc:4; NeuNGc:2}

>sp|ACF41834|A/Puerto_25:39+{Fuc:1; Hex:5; HexNAc:5; NeuNAc:1}
(Carbamidomethyl)-ANN(HexNAc)STDTVDTVLEK{Fuc:1; Hex:5; HexNAc:5; NeuNAc:1}

>sp|ACF41834|A/Puerto_25:39+{Fuc:1; Hex:5; HexNAc:5}
(Carbamidomethyl)-ANN(HexNAc)STDTVDTVLEK{Fuc:1; Hex:5; HexNAc:5}

>sp|ACF41834|A/Puerto_25:39+{Fuc:1; Hex:5; HexNAc:8}
(Carbamidomethyl)-ANN(HexNAc)STDTVDTVLEK{Fuc:1; Hex:5; HexNAc:8}

>sp|ACF41834|A/Puerto_25:39+{Fuc:1; Hex:6; HexNAc:3; NeuNAc:1}
(Carbamidomethyl)-ANN(HexNAc)STDTVDTVLEK{Fuc:1; Hex:6; HexNAc:3; NeuNAc:1}

>sp|ACF41834|A/Puerto_25:39+{Fuc:1; Hex:6; HexNAc:3}
(Carbamidomethyl)-ANN(HexNAc)STDTVDTVLEK{Fuc:1; Hex:6; HexNAc:3}

>sp|ACF41834|A/Puerto_25:39+{Fuc:1; Hex:6; HexNAc:4; NeuNAc:1}
(Carbamidomethyl)-ANN(HexNAc)STDTVDTVLEK{Fuc:1; Hex:6; HexNAc:4; NeuNAc:1}

>sp|ACF41834|A/Puerto_25:39+{Fuc:1; Hex:6; HexNAc:5; NeuNAc:1}
(Carbamidomethyl)-ANN(HexNAc)STDTVDTVLEK{Fuc:1; Hex:6; HexNAc:5; NeuNAc:1}

>sp|ACF41834|A/Puerto_25:39+{Fuc:1; Hex:6; HexNAc:5; NeuNAc:2}
(Carbamidomethyl)-ANN(HexNAc)STDTVDTVLEK{Fuc:1; Hex:6; HexNAc:5; NeuNAc:2}

>sp|ACF41834|A/Puerto_25:39+{Fuc:1; Hex:6; HexNAc:5; NeuNAc:3}
(Carbamidomethyl)-ANN(HexNAc)STDTVDTVLEK{Fuc:1; Hex:6; HexNAc:5; NeuNAc:3}

>sp|ACF41834|A/Puerto_25:39+{Fuc:1; Hex:6; HexNAc:6; NeuNAc:3}
(Carbamidomethyl)-ANN(HexNAc)STDTVDTVLEK{Fuc:1; Hex:6; HexNAc:6; NeuNAc:3}

>sp|ACF41834|A/Puerto_25:39+{Fuc:1; Hex:6; HexNAc:6}
(Carbamidomethyl)-ANN(HexNAc)STDTVDTVLEK{Fuc:1; Hex:6; HexNAc:6}

>sp|ACF41834|A/Puerto_25:39+{Fuc:1; Hex:6; HexNAc:7}
(Carbamidomethyl)-ANN(HexNAc)STDTVDTVLEK{Fuc:1; Hex:6; HexNAc:7}

>sp|ACF41834|A/Puerto_25:39+{Fuc:1; Hex:7; HexNAc:2}
(Carbamidomethyl)-ANN(HexNAc)STDTVDTVLEK{Fuc:1; Hex:7; HexNAc:2}

>sp|ACF41834|A/Puerto_25:39+{Fuc:1; Hex:7; HexNAc:4; NeuNAc:3}
(Carbamidomethyl)-ANN(HexNAc)STDTVDTVLEK{Fuc:1; Hex:7; HexNAc:4; NeuNAc:3}

>sp|ACF41834|A/Puerto_25:39+{Fuc:1; Hex:7; HexNAc:6; NeuNAc:4}
(Carbamidomethyl)-ANN(HexNAc)STDTVDTVLEK{Fuc:1; Hex:7; HexNAc:6; NeuNAc:4}

>sp|ACF41834|A/Puerto_25:39+{Fuc:1; Hex:7; HexNAc:6}
(Carbamidomethyl)-ANN(HexNAc)STDTVDTVLEK{Fuc:1; Hex:7; HexNAc:6}

>sp|ACF41834|A/Puerto_25:39+{Fuc:1; Hex:7; HexNAc:7; NeuNAc:2}
(Carbamidomethyl)-ANN(HexNAc)STDTVDTVLEK{Fuc:1; Hex:7; HexNAc:7; NeuNAc:2}

>sp|ACF41834|A/Puerto_25:39+{Fuc:1; Hex:7; HexNAc:7; NeuNAc:4}
(Carbamidomethyl)-ANN(HexNAc)STDTVDTVLEK{Fuc:1; Hex:7; HexNAc:7; NeuNAc:4}

>sp|ACF41834|A/Puerto_25:39+{Fuc:1; Hex:7; HexNAc:7}
(Carbamidomethyl)-ANN(HexNAc)STDTVDTVLEK{Fuc:1; Hex:7; HexNAc:7}

>sp|ACF41834|A/Puerto_25:39+{Fuc:1; Hex:7; HexNAc:9; NeuNAc:4}
(Carbamidomethyl)-ANN(HexNAc)STDTVDTVLEK{Fuc:1; Hex:7; HexNAc:9; NeuNAc:4}

>sp|ACF41834|A/Puerto_25:39+{Fuc:1; Hex:8; HexNAc:7}
(Carbamidomethyl)-ANN(HexNAc)STDTVDTVLEK{Fuc:1; Hex:8; HexNAc:7}

>sp|ACF41834|A/Puerto_25:39+{Fuc:1; Hex:9; HexNAc:6; NeuNAc:2}
(Carbamidomethyl)-ANN(HexNAc)STDTVDTVLEK{Fuc:1; Hex:9; HexNAc:6; NeuNAc:2}

>sp|ACF41834|A/Puerto_25:39+{Fuc:1; Hex:9; HexNAc:8}
(Carbamidomethyl)-ANN(HexNAc)STDTVDTVLEK{Fuc:1; Hex:9; HexNAc:8}

>sp|ACF41834|A/Puerto_25:39+{Fuc:2; Hex:3; HexNAc:3}
(Carbamidomethyl)-ANN(HexNAc)STDTVDTVLEK{Fuc:2; Hex:3; HexNAc:3}

>sp|ACF41834|A/Puerto_25:39+{Fuc:2; Hex:3; HexNAc:6}
(Carbamidomethyl)-ANN(HexNAc)STDTVDTVLEK{Fuc:2; Hex:3; HexNAc:6}

>sp|ACF41834|A/Puerto_25:39+{Fuc:2; Hex:4; HexNAc:3}
(Carbamidomethyl)-ANN(HexNAc)STDTVDTVLEK{Fuc:2; Hex:4; HexNAc:3}

>sp|ACF41834|A/Puerto_25:39+{Fuc:2; Hex:4; HexNAc:4; NeuNAc:1}
(Carbamidomethyl)-ANN(HexNAc)STDTVDTVLEK{Fuc:2; Hex:4; HexNAc:4; NeuNAc:1}

>sp|ACF41834|A/Puerto_25:39+{Fuc:2; Hex:4; HexNAc:5; NeuNAc:1}
(Carbamidomethyl)-ANN(HexNAc)STDTVDTVLEK{Fuc:2; Hex:4; HexNAc:5; NeuNAc:1}

>sp|ACF41834|A/Puerto_25:39+{Fuc:2; Hex:4; HexNAc:6}
(Carbamidomethyl)-ANN(HexNAc)STDTVDTVLEK{Fuc:2; Hex:4; HexNAc:6}

>sp|ACF41834|A/Puerto_25:39+{Fuc:2; Hex:5; HexNAc:4; NeuNAc:1}
(Carbamidomethyl)-ANN(HexNAc)STDTVDTVLEK{Fuc:2; Hex:5; HexNAc:4; NeuNAc:1}

>sp|ACF41834|A/Puerto_25:39+{Fuc:2; Hex:5; HexNAc:4}
(Carbamidomethyl)-ANN(HexNAc)STDTVDTVLEK{Fuc:2; Hex:5; HexNAc:4}

>sp|ACF41834|A/Puerto_25:39+{Fuc:2; Hex:5; HexNAc:5}
(Carbamidomethyl)-ANN(HexNAc)STDTVDTVLEK{Fuc:2; Hex:5; HexNAc:5}

>sp|ACF41834|A/Puerto_25:39+{Fuc:2; Hex:5; HexNAc:6}
(Carbamidomethyl)-ANN(HexNAc)STDTVDTVLEK{Fuc:2; Hex:5; HexNAc:6}

>sp|ACF41834|A/Puerto_25:39+{Fuc:2; Hex:6; HexNAc:3}
(Carbamidomethyl)-ANN(HexNAc)STDTVDTVLEK{Fuc:2; Hex:6; HexNAc:3}

>sp|ACF41834|A/Puerto_25:39+{Fuc:2; Hex:6; HexNAc:4}
(Carbamidomethyl)-ANN(HexNAc)STDTVDTVLEK{Fuc:2; Hex:6; HexNAc:4}

>sp|ACF41834|A/Puerto_25:39+{Fuc:2; Hex:6; HexNAc:5; Kdn:1}
(Carbamidomethyl)-ANN(HexNAc)STDTVDTVLEK{Fuc:2; Hex:6; HexNAc:5; Kdn:1}

>sp|ACF41834|A/Puerto_25:39+{Fuc:2; Hex:6; HexNAc:5; NeuNAc:1}
(Carbamidomethyl)-ANN(HexNAc)STDTVDTVLEK{Fuc:2; Hex:6; HexNAc:5; NeuNAc:1}

>sp|ACF41834|A/Puerto_25:39+{Fuc:2; Hex:6; HexNAc:5}
(Carbamidomethyl)-ANN(HexNAc)STDTVDTVLEK{Fuc:2; Hex:6; HexNAc:5}

>sp|ACF41834|A/Puerto_25:39+{Fuc:2; Hex:7; HexNAc:6}
(Carbamidomethyl)-ANN(HexNAc)STDTVDTVLEK{Fuc:2; Hex:7; HexNAc:6}

>sp|ACF41834|A/Puerto_25:39+{Fuc:3; Hex:3; HexNAc:6}
(Carbamidomethyl)-ANN(HexNAc)STDTVDTVLEK{Fuc:3; Hex:3; HexNAc:6}

>sp|ACF41834|A/Puerto_25:39+{Fuc:3; Hex:4; HexNAc:3}
(Carbamidomethyl)-ANN(HexNAc)STDTVDTVLEK{Fuc:3; Hex:4; HexNAc:3}

>sp|ACF41834|A/Puerto_25:39+{Fuc:3; Hex:4; HexNAc:5}
(Carbamidomethyl)-ANN(HexNAc)STDTVDTVLEK{Fuc:3; Hex:4; HexNAc:5}

>sp|ACF41834|A/Puerto_25:39+{Fuc:3; Hex:5; HexNAc:4}
(Carbamidomethyl)-ANN(HexNAc)STDTVDTVLEK{Fuc:3; Hex:5; HexNAc:4}

>sp|ACF41834|A/Puerto_25:39+{Fuc:3; Hex:5; HexNAc:5}
(Carbamidomethyl)-ANN(HexNAc)STDTVDTVLEK{Fuc:3; Hex:5; HexNAc:5}

>sp|ACF41834|A/Puerto_25:39+{Fuc:3; Hex:6; HexNAc:3}
(Carbamidomethyl)-ANN(HexNAc)STDTVDTVLEK{Fuc:3; Hex:6; HexNAc:3}

>sp|ACF41834|A/Puerto_25:39+{Fuc:3; Hex:6; HexNAc:4}
(Carbamidomethyl)-ANN(HexNAc)STDTVDTVLEK{Fuc:3; Hex:6; HexNAc:4}

>sp|ACF41834|A/Puerto_25:39+{Fuc:3; Hex:6; HexNAc:5}
(Carbamidomethyl)-ANN(HexNAc)STDTVDTVLEK{Fuc:3; Hex:6; HexNAc:5}

>sp|ACF41834|A/Puerto_25:39+{Fuc:4; Hex:5; HexNAc:4}
(Carbamidomethyl)-ANN(HexNAc)STDTVDTVLEK{Fuc:4; Hex:5; HexNAc:4}

>sp|ACF41834|A/Puerto_25:39+{Fuc:4; Hex:6; HexNAc:5}
(Carbamidomethyl)-ANN(HexNAc)STDTVDTVLEK{Fuc:4; Hex:6; HexNAc:5}

>sp|ACF41834|A/Puerto_25:39+{Fuc:4; Hex:7; HexNAc:6; NeuNAc:1}
(Carbamidomethyl)-ANN(HexNAc)STDTVDTVLEK{Fuc:4; Hex:7; HexNAc:6; NeuNAc:1}

>sp|ACF41834|A/Puerto_25:39+{Fuc:4; Hex:7; HexNAc:6}
(Carbamidomethyl)-ANN(HexNAc)STDTVDTVLEK{Fuc:4; Hex:7; HexNAc:6}

>sp|ACF41834|A/Puerto_25:39+{Fuc:4; Hex:7; HexNAc:7}
(Carbamidomethyl)-ANN(HexNAc)STDTVDTVLEK{Fuc:4; Hex:7; HexNAc:7}

>sp|ACF41834|A/Puerto_25:39+{Fuc:5; Hex:7; HexNAc:6}
(Carbamidomethyl)-ANN(HexNAc)STDTVDTVLEK{Fuc:5; Hex:7; HexNAc:6}

>sp|ACF41834|A/Puerto_25:39+{Fuc:5; Hex:9; HexNAc:6}
(Carbamidomethyl)-ANN(HexNAc)STDTVDTVLEK{Fuc:5; Hex:9; HexNAc:6}

>sp|ACF41834|A/Puerto_25:39+{Fuc:7; Hex:6; HexNAc:5}
(Carbamidomethyl)-ANN(HexNAc)STDTVDTVLEK{Fuc:7; Hex:6; HexNAc:5}

>sp|ACF41834|A/Puerto_25:39+{Hex:11; HexNAc:2}
(Carbamidomethyl)-ANN(HexNAc)STDTVDTVLEK{Hex:11; HexNAc:2}

>sp|ACF41834|A/Puerto_25:39+{Hex:3; HexNAc:2}
(Carbamidomethyl)-ANN(HexNAc)STDTVDTVLEK{Hex:3; HexNAc:2}

>sp|ACF41834|A/Puerto_25:39+{Hex:3; HexNAc:4; GalS(NAc):1}
(Carbamidomethyl)-ANN(HexNAc)STDTVDTVLEK{Hex:3; HexNAc:4; GalS(NAc):1}

>sp|ACF41834|A/Puerto_25:39+{Hex:3; HexNAc:4; NeuNAc:1}
(Carbamidomethyl)-ANN(HexNAc)STDTVDTVLEK{Hex:3; HexNAc:4; NeuNAc:1}

>sp|ACF41834|A/Puerto_25:39+{Hex:3; HexNAc:4; NeuNAc:2}
(Carbamidomethyl)-ANN(HexNAc)STDTVDTVLEK{Hex:3; HexNAc:4; NeuNAc:2}

>sp|ACF41834|A/Puerto_25:39+{Hex:3; HexNAc:4}
(Carbamidomethyl)-ANN(HexNAc)STDTVDTVLEK{Hex:3; HexNAc:4}

>sp|ACF41834|A/Puerto_25:39+{Hex:3; HexNAc:5}
(Carbamidomethyl)-ANN(HexNAc)STDTVDTVLEK{Hex:3; HexNAc:5}

>sp|ACF41834|A/Puerto_25:39+{Hex:3; HexNAc:6}
(Carbamidomethyl)-ANN(HexNAc)STDTVDTVLEK{Hex:3; HexNAc:6}

>sp|ACF41834|A/Puerto_25:39+{Hex:3; HexNAc:7}
(Carbamidomethyl)-ANN(HexNAc)STDTVDTVLEK{Hex:3; HexNAc:7}

>sp|ACF41834|A/Puerto_25:39+{Hex:3; HexNAc:8}
(Carbamidomethyl)-ANN(HexNAc)STDTVDTVLEK{Hex:3; HexNAc:8}

>sp|ACF41834|A/Puerto_25:39+{Hex:3; HexNAc:9}
(Carbamidomethyl)-ANN(HexNAc)STDTVDTVLEK{Hex:3; HexNAc:9}

>sp|ACF41834|A/Puerto_25:39+{Hex:4; HexNAc:3; GalS(NAc):1}
(Carbamidomethyl)-ANN(HexNAc)STDTVDTVLEK{Hex:4; HexNAc:3; GalS(NAc):1}

>sp|ACF41834|A/Puerto_25:39+{Hex:4; HexNAc:3}
(Carbamidomethyl)-ANN(HexNAc)STDTVDTVLEK{Hex:4; HexNAc:3}

>sp|ACF41834|A/Puerto_25:39+{Hex:4; HexNAc:4; GalS(NAc):1; NeuNAc:1}
(Carbamidomethyl)-ANN(HexNAc)STDTVDTVLEK{Hex:4; HexNAc:4; GalS(NAc):1; NeuNAc:1}

>sp|ACF41834|A/Puerto_25:39+{Hex:4; HexNAc:4; GalS:1; NeuNAc:1}
(Carbamidomethyl)-ANN(HexNAc)STDTVDTVLEK{Hex:4; HexNAc:4; GalS:1; NeuNAc:1}

>sp|ACF41834|A/Puerto_25:39+{Hex:4; HexNAc:4; NeuNAc:1}
(Carbamidomethyl)-ANN(HexNAc)STDTVDTVLEK{Hex:4; HexNAc:4; NeuNAc:1}

>sp|ACF41834|A/Puerto_25:39+{Hex:4; HexNAc:4}
(Carbamidomethyl)-ANN(HexNAc)STDTVDTVLEK{Hex:4; HexNAc:4}

>sp|ACF41834|A/Puerto_25:39+{Hex:4; HexNAc:5}
(Carbamidomethyl)-ANN(HexNAc)STDTVDTVLEK{Hex:4; HexNAc:5}

>sp|ACF41834|A/Puerto_25:39+{Hex:4; HexNAc:6}
(Carbamidomethyl)-ANN(HexNAc)STDTVDTVLEK{Hex:4; HexNAc:6}

>sp|ACF41834|A/Puerto_25:39+{Hex:4; HexNAc:7}
(Carbamidomethyl)-ANN(HexNAc)STDTVDTVLEK{Hex:4; HexNAc:7}

>sp|ACF41834|A/Puerto_25:39+{Hex:4; HexNAc:8}
(Carbamidomethyl)-ANN(HexNAc)STDTVDTVLEK{Hex:4; HexNAc:8}

>sp|ACF41834|A/Puerto_25:39+{Hex:5; HexNAc:3; NeuNAc:1}
(Carbamidomethyl)-ANN(HexNAc)STDTVDTVLEK{Hex:5; HexNAc:3; NeuNAc:1}

>sp|ACF41834|A/Puerto_25:39+{Hex:5; HexNAc:3}
(Carbamidomethyl)-ANN(HexNAc)STDTVDTVLEK{Hex:5; HexNAc:3}

>sp|ACF41834|A/Puerto_25:39+{Hex:5; HexNAc:4; NeuNAc:1}
(Carbamidomethyl)-ANN(HexNAc)STDTVDTVLEK{Hex:5; HexNAc:4; NeuNAc:1}

>sp|ACF41834|A/Puerto_25:39+{Hex:5; HexNAc:4; NeuNAc:2}
(Carbamidomethyl)-ANN(HexNAc)STDTVDTVLEK{Hex:5; HexNAc:4; NeuNAc:2}

>sp|ACF41834|A/Puerto_25:39+{Hex:5; HexNAc:6}
(Carbamidomethyl)-ANN(HexNAc)STDTVDTVLEK{Hex:5; HexNAc:6}

>sp|ACF41834|A/Puerto_25:39+{Hex:6; HexNAc:10}
(Carbamidomethyl)-ANN(HexNAc)STDTVDTVLEK{Hex:6; HexNAc:10}

>sp|ACF41834|A/Puerto_25:39+{Hex:6; HexNAc:2}
(Carbamidomethyl)-ANN(HexNAc)STDTVDTVLEK{Hex:6; HexNAc:2}

>sp|ACF41834|A/Puerto_25:39+{Hex:6; HexNAc:3; NeuNAc:1}
(Carbamidomethyl)-ANN(HexNAc)STDTVDTVLEK{Hex:6; HexNAc:3; NeuNAc:1}

>sp|ACF41834|A/Puerto_25:39+{Hex:6; HexNAc:5; NeuNAc:2}
(Carbamidomethyl)-ANN(HexNAc)STDTVDTVLEK{Hex:6; HexNAc:5; NeuNAc:2}

>sp|ACF41834|A/Puerto_25:39+{Hex:6; HexNAc:7}
(Carbamidomethyl)-ANN(HexNAc)STDTVDTVLEK{Hex:6; HexNAc:7}

>sp|ACF41834|A/Puerto_25:39+{Hex:7; HexNAc:2}
(Carbamidomethyl)-ANN(HexNAc)STDTVDTVLEK{Hex:7; HexNAc:2}

>sp|ACF41834|A/Puerto_25:39+{Hex:7; HexNAc:6; NeuNAc:4}
(Carbamidomethyl)-ANN(HexNAc)STDTVDTVLEK{Hex:7; HexNAc:6; NeuNAc:4}

>sp|ACF41834|A/Puerto_25:39+{Hex:7; HexNAc:8}
(Carbamidomethyl)-ANN(HexNAc)STDTVDTVLEK{Hex:7; HexNAc:8}

>sp|ACF41834|A/Puerto_25:39+{Hex:8; HexNAc:2}
(Carbamidomethyl)-ANN(HexNAc)STDTVDTVLEK{Hex:8; HexNAc:2}

>sp|ACF41834|A/Puerto_25:39+{Hex:8; HexNAc:7; NeuNAc:1}
(Carbamidomethyl)-ANN(HexNAc)STDTVDTVLEK{Hex:8; HexNAc:7; NeuNAc:1}

>sp|ACF41834|A/Puerto_25:39+{Hex:8; HexNAc:7}
(Carbamidomethyl)-ANN(HexNAc)STDTVDTVLEK{Hex:8; HexNAc:7}

>sp|ACF41834|A/Puerto_25:39+{Xyl:1; Fuc:1; Hex:3; HexNAc:2}
(Carbamidomethyl)-ANN(HexNAc)STDTVDTVLEK{Xyl:1; Fuc:1; Hex:3; HexNAc:2}

>sp|ACF41834|A/Puerto_25:39+{Xyl:1; Hex:3; HexNAc:2}
(Carbamidomethyl)-ANN(HexNAc)STDTVDTVLEK{Xyl:1; Hex:3; HexNAc:2}

>sp|ACF41834|A/Puerto_294:321+{Fuc:1; Hex:10; HexNAc:9}
(Carbamidomethyl)-C(Carbamidomethyl)Q(Deamidation)TPLGAIN(HexNAc)SSLPYQNIHPVTIGEC(Carbamidomethyl)PK{Fuc:1; Hex:10; HexNAc:9}

>sp|ACF41834|A/Puerto_294:321+{Fuc:1; Hex:11; HexNAc:6}
(Carbamidomethyl)-C(Carbamidomethyl)Q(Deamidation)TPLGAIN(HexNAc)SSLPYQNIHPVTIGEC(Carbamidomethyl)PK{Fuc:1; Hex:11; HexNAc:6}

>sp|ACF41834|A/Puerto_294:321+{Fuc:1; Hex:3; HexNAc:4; GalS(NAc):1}
(Carbamidomethyl)-C(Carbamidomethyl)Q(Deamidation)TPLGAIN(HexNAc)SSLPYQNIHPVTIGEC(Carbamidomethyl)PK{Fuc:1; Hex:3; HexNAc:4; GalS(NAc):1}

>sp|ACF41834|A/Puerto_294:321+{Fuc:1; Hex:3; HexNAc:4}
(Carbamidomethyl)-C(Carbamidomethyl)Q(Deamidation)TPLGAIN(HexNAc)SSLPYQNIHPVTIGEC(Carbamidomethyl)PK{Fuc:1; Hex:3; HexNAc:4}

>sp|ACF41834|A/Puerto_294:321+{Fuc:1; Hex:3; HexNAc:7}
(Carbamidomethyl)-C(Carbamidomethyl)Q(Deamidation)TPLGAIN(HexNAc)SSLPYQNIHPVTIGEC(Carbamidomethyl)PK{Fuc:1; Hex:3; HexNAc:7}

>sp|ACF41834|A/Puerto_294:321+{Fuc:1; Hex:3; HexNAc:9}
(Carbamidomethyl)-C(Carbamidomethyl)Q(Deamidation)TPLGAIN(HexNAc)SSLPYQNIHPVTIGEC(Carbamidomethyl)PK{Fuc:1; Hex:3; HexNAc:9}

>sp|ACF41834|A/Puerto_294:321+{Fuc:1; Hex:4; HexNAc:4; GalS:1; NeuNAc:1}
(Carbamidomethyl)-C(Carbamidomethyl)Q(Deamidation)TPLGAIN(HexNAc)SSLPYQNIHPVTIGEC(Carbamidomethyl)PK{Fuc:1; Hex:4; HexNAc:4; GalS:1; NeuNAc:1}

>sp|ACF41834|A/Puerto_294:321+{Fuc:1; Hex:4; HexNAc:7}
(Carbamidomethyl)-C(Carbamidomethyl)Q(Deamidation)TPLGAIN(HexNAc)SSLPYQNIHPVTIGEC(Carbamidomethyl)PK{Fuc:1; Hex:4; HexNAc:7}

>sp|ACF41834|A/Puerto_294:321+{Fuc:1; Hex:5; HexNAc:4; NeuNAc:2}
(Carbamidomethyl)-C(Carbamidomethyl)Q(Deamidation)TPLGAIN(HexNAc)SSLPYQNIHPVTIGEC(Carbamidomethyl)PK{Fuc:1; Hex:5; HexNAc:4; NeuNAc:2}

>sp|ACF41834|A/Puerto_294:321+{Fuc:1; Hex:5; HexNAc:6; NeuNAc:3}
(Carbamidomethyl)-C(Carbamidomethyl)Q(Deamidation)TPLGAIN(HexNAc)SSLPYQNIHPVTIGEC(Carbamidomethyl)PK{Fuc:1; Hex:5; HexNAc:6; NeuNAc:3}

>sp|ACF41834|A/Puerto_294:321+{Fuc:1; Hex:5; HexNAc:6}
(Carbamidomethyl)-C(Carbamidomethyl)Q(Deamidation)TPLGAIN(HexNAc)SSLPYQNIHPVTIGEC(Carbamidomethyl)PK{Fuc:1; Hex:5; HexNAc:6}

>sp|ACF41834|A/Puerto_294:321+{Fuc:1; Hex:5; HexNAc:8}
(Carbamidomethyl)-C(Carbamidomethyl)Q(Deamidation)TPLGAIN(HexNAc)SSLPYQNIHPVTIGEC(Carbamidomethyl)PK{Fuc:1; Hex:5; HexNAc:8}

>sp|ACF41834|A/Puerto_294:321+{Fuc:1; Hex:6; HexNAc:4; NeuNAc:1}
(Carbamidomethyl)-C(Carbamidomethyl)Q(Deamidation)TPLGAIN(HexNAc)SSLPYQNIHPVTIGEC(Carbamidomethyl)PK{Fuc:1; Hex:6; HexNAc:4; NeuNAc:1}

>sp|ACF41834|A/Puerto_294:321+{Fuc:1; Hex:6; HexNAc:5; NeuNAc:3}
(Carbamidomethyl)-C(Carbamidomethyl)Q(Deamidation)TPLGAIN(HexNAc)SSLPYQNIHPVTIGEC(Carbamidomethyl)PK{Fuc:1; Hex:6; HexNAc:5; NeuNAc:3}

>sp|ACF41834|A/Puerto_294:321+{Fuc:1; Hex:6; HexNAc:6; NeuNAc:3}
(Carbamidomethyl)-C(Carbamidomethyl)Q(Deamidation)TPLGAIN(HexNAc)SSLPYQNIHPVTIGEC(Carbamidomethyl)PK{Fuc:1; Hex:6; HexNAc:6; NeuNAc:3}

>sp|ACF41834|A/Puerto_294:321+{Fuc:1; Hex:7; HexNAc:10; NeuNAc:4}
(Carbamidomethyl)-C(Carbamidomethyl)Q(Deamidation)TPLGAIN(HexNAc)SSLPYQNIHPVTIGEC(Carbamidomethyl)PK{Fuc:1; Hex:7; HexNAc:10; NeuNAc:4}

>sp|ACF41834|A/Puerto_294:321+{Fuc:1; Hex:7; HexNAc:4; NeuNAc:3}
(Carbamidomethyl)-C(Carbamidomethyl)Q(Deamidation)TPLGAIN(HexNAc)SSLPYQNIHPVTIGEC(Carbamidomethyl)PK{Fuc:1; Hex:7; HexNAc:4; NeuNAc:3}

>sp|ACF41834|A/Puerto_294:321+{Fuc:1; Hex:7; HexNAc:6; NeuNGc:4}
(Carbamidomethyl)-C(Carbamidomethyl)Q(Deamidation)TPLGAIN(HexNAc)SSLPYQNIHPVTIGEC(Carbamidomethyl)PK{Fuc:1; Hex:7; HexNAc:6; NeuNGc:4}

>sp|ACF41834|A/Puerto_294:321+{Fuc:1; Hex:7; HexNAc:7; NeuNAc:2}
(Carbamidomethyl)-C(Carbamidomethyl)Q(Deamidation)TPLGAIN(HexNAc)SSLPYQNIHPVTIGEC(Carbamidomethyl)PK{Fuc:1; Hex:7; HexNAc:7; NeuNAc:2}

>sp|ACF41834|A/Puerto_294:321+{Fuc:1; Hex:7; HexNAc:7}
(Carbamidomethyl)-C(Carbamidomethyl)Q(Deamidation)TPLGAIN(HexNAc)SSLPYQNIHPVTIGEC(Carbamidomethyl)PK{Fuc:1; Hex:7; HexNAc:7}

>sp|ACF41834|A/Puerto_294:321+{Fuc:1; Hex:7; HexNAc:9; NeuNAc:4}
(Carbamidomethyl)-C(Carbamidomethyl)Q(Deamidation)TPLGAIN(HexNAc)SSLPYQNIHPVTIGEC(Carbamidomethyl)PK{Fuc:1; Hex:7; HexNAc:9; NeuNAc:4}

>sp|ACF41834|A/Puerto_294:321+{Fuc:1; Hex:8; HexNAc:7}
(Carbamidomethyl)-C(Carbamidomethyl)Q(Deamidation)TPLGAIN(HexNAc)SSLPYQNIHPVTIGEC(Carbamidomethyl)PK{Fuc:1; Hex:8; HexNAc:7}

>sp|ACF41834|A/Puerto_294:321+{Fuc:1; Hex:9; HexNAc:6; NeuNAc:2}
(Carbamidomethyl)-C(Carbamidomethyl)Q(Deamidation)TPLGAIN(HexNAc)SSLPYQNIHPVTIGEC(Carbamidomethyl)PK{Fuc:1; Hex:9; HexNAc:6; NeuNAc:2}

>sp|ACF41834|A/Puerto_294:321+{Fuc:2; Hex:5; HexNAc:4; NeuNAc:1}
(Carbamidomethyl)-C(Carbamidomethyl)Q(Deamidation)TPLGAIN(HexNAc)SSLPYQNIHPVTIGEC(Carbamidomethyl)PK{Fuc:2; Hex:5; HexNAc:4; NeuNAc:1}

>sp|ACF41834|A/Puerto_294:321+{Fuc:2; Hex:5; HexNAc:6}
(Carbamidomethyl)-C(Carbamidomethyl)Q(Deamidation)TPLGAIN(HexNAc)SSLPYQNIHPVTIGEC(Carbamidomethyl)PK{Fuc:2; Hex:5; HexNAc:6}

>sp|ACF41834|A/Puerto_294:321+{Fuc:2; Hex:6; HexNAc:5; Kdn:1}
(Carbamidomethyl)-C(Carbamidomethyl)Q(Deamidation)TPLGAIN(HexNAc)SSLPYQNIHPVTIGEC(Carbamidomethyl)PK{Fuc:2; Hex:6; HexNAc:5; Kdn:1}

>sp|ACF41834|A/Puerto_294:321+{Fuc:3; Hex:6; HexNAc:5; NeuNAc:1}
(Carbamidomethyl)-C(Carbamidomethyl)Q(Deamidation)TPLGAIN(HexNAc)SSLPYQNIHPVTIGEC(Carbamidomethyl)PK{Fuc:3; Hex:6; HexNAc:5; NeuNAc:1}

>sp|ACF41834|A/Puerto_294:321+{Fuc:4; Hex:7; HexNAc:7}
(Carbamidomethyl)-C(Carbamidomethyl)Q(Deamidation)TPLGAIN(HexNAc)SSLPYQNIHPVTIGEC(Carbamidomethyl)PK{Fuc:4; Hex:7; HexNAc:7}

>sp|ACF41834|A/Puerto_294:321+{Fuc:4; Hex:8; HexNAc:5}
(Carbamidomethyl)-C(Carbamidomethyl)Q(Deamidation)TPLGAIN(HexNAc)SSLPYQNIHPVTIGEC(Carbamidomethyl)PK{Fuc:4; Hex:8; HexNAc:5}

>sp|ACF41834|A/Puerto_294:321+{Fuc:5; Hex:15; HexNAc:14; NeuNAc:2}
(Carbamidomethyl)-C(Carbamidomethyl)Q(Deamidation)TPLGAIN(HexNAc)SSLPYQNIHPVTIGEC(Carbamidomethyl)PK{Fuc:5; Hex:15; HexNAc:14; NeuNAc:2}

>sp|ACF41834|A/Puerto_294:321+{Fuc:5; Hex:7; HexNAc:6}
(Carbamidomethyl)-C(Carbamidomethyl)Q(Deamidation)TPLGAIN(HexNAc)SSLPYQNIHPVTIGEC(Carbamidomethyl)PK{Fuc:5; Hex:7; HexNAc:6}

>sp|ACF41834|A/Puerto_294:321+{Fuc:7; Hex:6; HexNAc:5}
(Carbamidomethyl)-C(Carbamidomethyl)Q(Deamidation)TPLGAIN(HexNAc)SSLPYQNIHPVTIGEC(Carbamidomethyl)PK{Fuc:7; Hex:6; HexNAc:5}

>sp|ACF41834|A/Puerto_294:321+{Hex:11; HexNAc:11; NeuNAc:1}
(Carbamidomethyl)-C(Carbamidomethyl)Q(Deamidation)TPLGAIN(HexNAc)SSLPYQNIHPVTIGEC(Carbamidomethyl)PK{Hex:11; HexNAc:11; NeuNAc:1}

>sp|ACF41834|A/Puerto_294:321+{Hex:12; HexNAc:2}
(Carbamidomethyl)-C(Carbamidomethyl)Q(Deamidation)TPLGAIN(HexNAc)SSLPYQNIHPVTIGEC(Carbamidomethyl)PK{Hex:12; HexNAc:2}

>sp|ACF41834|A/Puerto_294:321+{Hex:3; HexNAc:2}
(Carbamidomethyl)-C(Carbamidomethyl)Q(Deamidation)TPLGAIN(HexNAc)SSLPYQNIHPVTIGEC(Carbamidomethyl)PK{Hex:3; HexNAc:2}

>sp|ACF41834|A/Puerto_294:321+{Hex:3; HexNAc:3; GalS(NAc):1}
(Carbamidomethyl)-C(Carbamidomethyl)Q(Deamidation)TPLGAIN(HexNAc)SSLPYQNIHPVTIGEC(Carbamidomethyl)PK{Hex:3; HexNAc:3; GalS(NAc):1}

>sp|ACF41834|A/Puerto_294:321+{Hex:3; HexNAc:4; GalS(NAc):1}
(Carbamidomethyl)-C(Carbamidomethyl)Q(Deamidation)TPLGAIN(HexNAc)SSLPYQNIHPVTIGEC(Carbamidomethyl)PK{Hex:3; HexNAc:4; GalS(NAc):1}

>sp|ACF41834|A/Puerto_294:321+{Hex:3; HexNAc:4; GalS(NAc):2}
(Carbamidomethyl)-C(Carbamidomethyl)Q(Deamidation)TPLGAIN(HexNAc)SSLPYQNIHPVTIGEC(Carbamidomethyl)PK{Hex:3; HexNAc:4; GalS(NAc):2}

>sp|ACF41834|A/Puerto_294:321+{Hex:3; HexNAc:5}
(Carbamidomethyl)-C(Carbamidomethyl)Q(Deamidation)TPLGAIN(HexNAc)SSLPYQNIHPVTIGEC(Carbamidomethyl)PK{Hex:3; HexNAc:5}

>sp|ACF41834|A/Puerto_294:321+{Hex:4; HexNAc:5; NeuNAc:2}
(Carbamidomethyl)-C(Carbamidomethyl)Q(Deamidation)TPLGAIN(HexNAc)SSLPYQNIHPVTIGEC(Carbamidomethyl)PK{Hex:4; HexNAc:5; NeuNAc:2}

>sp|ACF41834|A/Puerto_294:321+{Hex:4; HexNAc:5}
(Carbamidomethyl)-C(Carbamidomethyl)Q(Deamidation)TPLGAIN(HexNAc)SSLPYQNIHPVTIGEC(Carbamidomethyl)PK{Hex:4; HexNAc:5}

>sp|ACF41834|A/Puerto_294:321+{Hex:4; HexNAc:8}
(Carbamidomethyl)-C(Carbamidomethyl)Q(Deamidation)TPLGAIN(HexNAc)SSLPYQNIHPVTIGEC(Carbamidomethyl)PK{Hex:4; HexNAc:8}

>sp|ACF41834|A/Puerto_294:321+{Hex:4; HexNAc:9}
(Carbamidomethyl)-C(Carbamidomethyl)Q(Deamidation)TPLGAIN(HexNAc)SSLPYQNIHPVTIGEC(Carbamidomethyl)PK{Hex:4; HexNAc:9}

>sp|ACF41834|A/Puerto_294:321+{Hex:5; HexNAc:4; NeuNAc:2}
(Carbamidomethyl)-C(Carbamidomethyl)Q(Deamidation)TPLGAIN(HexNAc)SSLPYQNIHPVTIGEC(Carbamidomethyl)PK{Hex:5; HexNAc:4; NeuNAc:2}

>sp|ACF41834|A/Puerto_294:321+{Hex:5; HexNAc:4}
(Carbamidomethyl)-C(Carbamidomethyl)Q(Deamidation)TPLGAIN(HexNAc)SSLPYQNIHPVTIGEC(Carbamidomethyl)PK{Hex:5; HexNAc:4}

>sp|ACF41834|A/Puerto_294:321+{Hex:5; HexNAc:5; NeuNAc:2}
(Carbamidomethyl)-C(Carbamidomethyl)Q(Deamidation)TPLGAIN(HexNAc)SSLPYQNIHPVTIGEC(Carbamidomethyl)PK{Hex:5; HexNAc:5; NeuNAc:2}

>sp|ACF41834|A/Puerto_294:321+{Hex:5; HexNAc:6}
(Carbamidomethyl)-C(Carbamidomethyl)Q(Deamidation)TPLGAIN(HexNAc)SSLPYQNIHPVTIGEC(Carbamidomethyl)PK{Hex:5; HexNAc:6}

>sp|ACF41834|A/Puerto_294:321+{Hex:5; HexNAc:8}
(Carbamidomethyl)-C(Carbamidomethyl)Q(Deamidation)TPLGAIN(HexNAc)SSLPYQNIHPVTIGEC(Carbamidomethyl)PK{Hex:5; HexNAc:8}

>sp|ACF41834|A/Puerto_294:321+{Hex:6; HexNAc:10}
(Carbamidomethyl)-C(Carbamidomethyl)Q(Deamidation)TPLGAIN(HexNAc)SSLPYQNIHPVTIGEC(Carbamidomethyl)PK{Hex:6; HexNAc:10}

>sp|ACF41834|A/Puerto_294:321+{Hex:6; HexNAc:2}
(Carbamidomethyl)-C(Carbamidomethyl)Q(Deamidation)TPLGAIN(HexNAc)SSLPYQNIHPVTIGEC(Carbamidomethyl)PK{Hex:6; HexNAc:2}

>sp|ACF41834|A/Puerto_294:321+{Hex:6; HexNAc:5; NeuNAc:3}
(Carbamidomethyl)-C(Carbamidomethyl)Q(Deamidation)TPLGAIN(HexNAc)SSLPYQNIHPVTIGEC(Carbamidomethyl)PK{Hex:6; HexNAc:5; NeuNAc:3}

>sp|ACF41834|A/Puerto_294:321+{Hex:6; HexNAc:6; NeuNAc:2}
(Carbamidomethyl)-C(Carbamidomethyl)Q(Deamidation)TPLGAIN(HexNAc)SSLPYQNIHPVTIGEC(Carbamidomethyl)PK{Hex:6; HexNAc:6; NeuNAc:2}

>sp|ACF41834|A/Puerto_294:321+{Hex:6; HexNAc:6}
(Carbamidomethyl)-C(Carbamidomethyl)Q(Deamidation)TPLGAIN(HexNAc)SSLPYQNIHPVTIGEC(Carbamidomethyl)PK{Hex:6; HexNAc:6}

>sp|ACF41834|A/Puerto_294:321+{Hex:8; HexNAc:2}
(Carbamidomethyl)-C(Carbamidomethyl)Q(Deamidation)TPLGAIN(HexNAc)SSLPYQNIHPVTIGEC(Carbamidomethyl)PK{Hex:8; HexNAc:2}

>sp|ACF41834|A/Puerto_294:321+{Hex:8; HexNAc:7; NeuNAc:1}
(Carbamidomethyl)-C(Carbamidomethyl)Q(Deamidation)TPLGAIN(HexNAc)SSLPYQNIHPVTIGEC(Carbamidomethyl)PK{Hex:8; HexNAc:7; NeuNAc:1}

>sp|ACF41834|A/Puerto_294:321+{Hex:8; HexNAc:7}
(Carbamidomethyl)-C(Carbamidomethyl)Q(Deamidation)TPLGAIN(HexNAc)SSLPYQNIHPVTIGEC(Carbamidomethyl)PK{Hex:8; HexNAc:7}

>sp|ACF41834|A/Puerto_294:321+{Fuc:1; Hex:10; HexNAc:9}
(Carbamidomethyl)-C(Carbamidomethyl)QTPLGAIN(HexNAc)SSLPYQ(Deamidation)NIHPVTIGEC(Carbamidomethyl)PK{Fuc:1; Hex:10; HexNAc:9}

>sp|ACF41834|A/Puerto_294:321+{Fuc:1; Hex:11; HexNAc:6}
(Carbamidomethyl)-C(Carbamidomethyl)QTPLGAIN(HexNAc)SSLPYQ(Deamidation)NIHPVTIGEC(Carbamidomethyl)PK{Fuc:1; Hex:11; HexNAc:6}

>sp|ACF41834|A/Puerto_294:321+{Fuc:1; Hex:3; HexNAc:4; GalS(NAc):1}
(Carbamidomethyl)-C(Carbamidomethyl)QTPLGAIN(HexNAc)SSLPYQ(Deamidation)NIHPVTIGEC(Carbamidomethyl)PK{Fuc:1; Hex:3; HexNAc:4; GalS(NAc):1}

>sp|ACF41834|A/Puerto_294:321+{Fuc:1; Hex:3; HexNAc:4}
(Carbamidomethyl)-C(Carbamidomethyl)QTPLGAIN(HexNAc)SSLPYQ(Deamidation)NIHPVTIGEC(Carbamidomethyl)PK{Fuc:1; Hex:3; HexNAc:4}

>sp|ACF41834|A/Puerto_294:321+{Fuc:1; Hex:3; HexNAc:7}
(Carbamidomethyl)-C(Carbamidomethyl)QTPLGAIN(HexNAc)SSLPYQ(Deamidation)NIHPVTIGEC(Carbamidomethyl)PK{Fuc:1; Hex:3; HexNAc:7}

>sp|ACF41834|A/Puerto_294:321+{Fuc:1; Hex:3; HexNAc:9}
(Carbamidomethyl)-C(Carbamidomethyl)QTPLGAIN(HexNAc)SSLPYQ(Deamidation)NIHPVTIGEC(Carbamidomethyl)PK{Fuc:1; Hex:3; HexNAc:9}

>sp|ACF41834|A/Puerto_294:321+{Fuc:1; Hex:4; HexNAc:4; GalS:1; NeuNAc:1}
(Carbamidomethyl)-C(Carbamidomethyl)QTPLGAIN(HexNAc)SSLPYQ(Deamidation)NIHPVTIGEC(Carbamidomethyl)PK{Fuc:1; Hex:4; HexNAc:4; GalS:1; NeuNAc:1}

>sp|ACF41834|A/Puerto_294:321+{Fuc:1; Hex:4; HexNAc:7}
(Carbamidomethyl)-C(Carbamidomethyl)QTPLGAIN(HexNAc)SSLPYQ(Deamidation)NIHPVTIGEC(Carbamidomethyl)PK{Fuc:1; Hex:4; HexNAc:7}

>sp|ACF41834|A/Puerto_294:321+{Fuc:1; Hex:5; HexNAc:4; NeuNAc:2}
(Carbamidomethyl)-C(Carbamidomethyl)QTPLGAIN(HexNAc)SSLPYQ(Deamidation)NIHPVTIGEC(Carbamidomethyl)PK{Fuc:1; Hex:5; HexNAc:4; NeuNAc:2}

>sp|ACF41834|A/Puerto_294:321+{Fuc:1; Hex:5; HexNAc:6; NeuNAc:3}
(Carbamidomethyl)-C(Carbamidomethyl)QTPLGAIN(HexNAc)SSLPYQ(Deamidation)NIHPVTIGEC(Carbamidomethyl)PK{Fuc:1; Hex:5; HexNAc:6; NeuNAc:3}

>sp|ACF41834|A/Puerto_294:321+{Fuc:1; Hex:5; HexNAc:6}
(Carbamidomethyl)-C(Carbamidomethyl)QTPLGAIN(HexNAc)SSLPYQ(Deamidation)NIHPVTIGEC(Carbamidomethyl)PK{Fuc:1; Hex:5; HexNAc:6}

>sp|ACF41834|A/Puerto_294:321+{Fuc:1; Hex:5; HexNAc:8}
(Carbamidomethyl)-C(Carbamidomethyl)QTPLGAIN(HexNAc)SSLPYQ(Deamidation)NIHPVTIGEC(Carbamidomethyl)PK{Fuc:1; Hex:5; HexNAc:8}

>sp|ACF41834|A/Puerto_294:321+{Fuc:1; Hex:6; HexNAc:4; NeuNAc:1}
(Carbamidomethyl)-C(Carbamidomethyl)QTPLGAIN(HexNAc)SSLPYQ(Deamidation)NIHPVTIGEC(Carbamidomethyl)PK{Fuc:1; Hex:6; HexNAc:4; NeuNAc:1}

>sp|ACF41834|A/Puerto_294:321+{Fuc:1; Hex:6; HexNAc:5; NeuNAc:3}
(Carbamidomethyl)-C(Carbamidomethyl)QTPLGAIN(HexNAc)SSLPYQ(Deamidation)NIHPVTIGEC(Carbamidomethyl)PK{Fuc:1; Hex:6; HexNAc:5; NeuNAc:3}

>sp|ACF41834|A/Puerto_294:321+{Fuc:1; Hex:6; HexNAc:6; NeuNAc:3}
(Carbamidomethyl)-C(Carbamidomethyl)QTPLGAIN(HexNAc)SSLPYQ(Deamidation)NIHPVTIGEC(Carbamidomethyl)PK{Fuc:1; Hex:6; HexNAc:6; NeuNAc:3}

>sp|ACF41834|A/Puerto_294:321+{Fuc:1; Hex:7; HexNAc:10; NeuNAc:4}
(Carbamidomethyl)-C(Carbamidomethyl)QTPLGAIN(HexNAc)SSLPYQ(Deamidation)NIHPVTIGEC(Carbamidomethyl)PK{Fuc:1; Hex:7; HexNAc:10; NeuNAc:4}

>sp|ACF41834|A/Puerto_294:321+{Fuc:1; Hex:7; HexNAc:4; NeuNAc:3}
(Carbamidomethyl)-C(Carbamidomethyl)QTPLGAIN(HexNAc)SSLPYQ(Deamidation)NIHPVTIGEC(Carbamidomethyl)PK{Fuc:1; Hex:7; HexNAc:4; NeuNAc:3}

>sp|ACF41834|A/Puerto_294:321+{Fuc:1; Hex:7; HexNAc:6; NeuNGc:4}
(Carbamidomethyl)-C(Carbamidomethyl)QTPLGAIN(HexNAc)SSLPYQ(Deamidation)NIHPVTIGEC(Carbamidomethyl)PK{Fuc:1; Hex:7; HexNAc:6; NeuNGc:4}

>sp|ACF41834|A/Puerto_294:321+{Fuc:1; Hex:7; HexNAc:7; NeuNAc:2}
(Carbamidomethyl)-C(Carbamidomethyl)QTPLGAIN(HexNAc)SSLPYQ(Deamidation)NIHPVTIGEC(Carbamidomethyl)PK{Fuc:1; Hex:7; HexNAc:7; NeuNAc:2}

>sp|ACF41834|A/Puerto_294:321+{Fuc:1; Hex:7; HexNAc:7}
(Carbamidomethyl)-C(Carbamidomethyl)QTPLGAIN(HexNAc)SSLPYQ(Deamidation)NIHPVTIGEC(Carbamidomethyl)PK{Fuc:1; Hex:7; HexNAc:7}

>sp|ACF41834|A/Puerto_294:321+{Fuc:1; Hex:7; HexNAc:9; NeuNAc:4}
(Carbamidomethyl)-C(Carbamidomethyl)QTPLGAIN(HexNAc)SSLPYQ(Deamidation)NIHPVTIGEC(Carbamidomethyl)PK{Fuc:1; Hex:7; HexNAc:9; NeuNAc:4}

>sp|ACF41834|A/Puerto_294:321+{Fuc:1; Hex:8; HexNAc:7}
(Carbamidomethyl)-C(Carbamidomethyl)QTPLGAIN(HexNAc)SSLPYQ(Deamidation)NIHPVTIGEC(Carbamidomethyl)PK{Fuc:1; Hex:8; HexNAc:7}

>sp|ACF41834|A/Puerto_294:321+{Fuc:1; Hex:9; HexNAc:6; NeuNAc:2}
(Carbamidomethyl)-C(Carbamidomethyl)QTPLGAIN(HexNAc)SSLPYQ(Deamidation)NIHPVTIGEC(Carbamidomethyl)PK{Fuc:1; Hex:9; HexNAc:6; NeuNAc:2}

>sp|ACF41834|A/Puerto_294:321+{Fuc:2; Hex:5; HexNAc:4; NeuNAc:1}
(Carbamidomethyl)-C(Carbamidomethyl)QTPLGAIN(HexNAc)SSLPYQ(Deamidation)NIHPVTIGEC(Carbamidomethyl)PK{Fuc:2; Hex:5; HexNAc:4; NeuNAc:1}

>sp|ACF41834|A/Puerto_294:321+{Fuc:2; Hex:5; HexNAc:6}
(Carbamidomethyl)-C(Carbamidomethyl)QTPLGAIN(HexNAc)SSLPYQ(Deamidation)NIHPVTIGEC(Carbamidomethyl)PK{Fuc:2; Hex:5; HexNAc:6}

>sp|ACF41834|A/Puerto_294:321+{Fuc:2; Hex:6; HexNAc:5; Kdn:1}
(Carbamidomethyl)-C(Carbamidomethyl)QTPLGAIN(HexNAc)SSLPYQ(Deamidation)NIHPVTIGEC(Carbamidomethyl)PK{Fuc:2; Hex:6; HexNAc:5; Kdn:1}

>sp|ACF41834|A/Puerto_294:321+{Fuc:3; Hex:6; HexNAc:5; NeuNAc:1}
(Carbamidomethyl)-C(Carbamidomethyl)QTPLGAIN(HexNAc)SSLPYQ(Deamidation)NIHPVTIGEC(Carbamidomethyl)PK{Fuc:3; Hex:6; HexNAc:5; NeuNAc:1}

>sp|ACF41834|A/Puerto_294:321+{Fuc:4; Hex:7; HexNAc:7}
(Carbamidomethyl)-C(Carbamidomethyl)QTPLGAIN(HexNAc)SSLPYQ(Deamidation)NIHPVTIGEC(Carbamidomethyl)PK{Fuc:4; Hex:7; HexNAc:7}

>sp|ACF41834|A/Puerto_294:321+{Fuc:4; Hex:8; HexNAc:5}
(Carbamidomethyl)-C(Carbamidomethyl)QTPLGAIN(HexNAc)SSLPYQ(Deamidation)NIHPVTIGEC(Carbamidomethyl)PK{Fuc:4; Hex:8; HexNAc:5}

>sp|ACF41834|A/Puerto_294:321+{Fuc:5; Hex:15; HexNAc:14; NeuNAc:2}
(Carbamidomethyl)-C(Carbamidomethyl)QTPLGAIN(HexNAc)SSLPYQ(Deamidation)NIHPVTIGEC(Carbamidomethyl)PK{Fuc:5; Hex:15; HexNAc:14; NeuNAc:2}

>sp|ACF41834|A/Puerto_294:321+{Fuc:5; Hex:7; HexNAc:6}
(Carbamidomethyl)-C(Carbamidomethyl)QTPLGAIN(HexNAc)SSLPYQ(Deamidation)NIHPVTIGEC(Carbamidomethyl)PK{Fuc:5; Hex:7; HexNAc:6}

>sp|ACF41834|A/Puerto_294:321+{Fuc:7; Hex:6; HexNAc:5}
(Carbamidomethyl)-C(Carbamidomethyl)QTPLGAIN(HexNAc)SSLPYQ(Deamidation)NIHPVTIGEC(Carbamidomethyl)PK{Fuc:7; Hex:6; HexNAc:5}

>sp|ACF41834|A/Puerto_294:321+{Hex:11; HexNAc:11; NeuNAc:1}
(Carbamidomethyl)-C(Carbamidomethyl)QTPLGAIN(HexNAc)SSLPYQ(Deamidation)NIHPVTIGEC(Carbamidomethyl)PK{Hex:11; HexNAc:11; NeuNAc:1}

>sp|ACF41834|A/Puerto_294:321+{Hex:12; HexNAc:2}
(Carbamidomethyl)-C(Carbamidomethyl)QTPLGAIN(HexNAc)SSLPYQ(Deamidation)NIHPVTIGEC(Carbamidomethyl)PK{Hex:12; HexNAc:2}

>sp|ACF41834|A/Puerto_294:321+{Hex:3; HexNAc:2}
(Carbamidomethyl)-C(Carbamidomethyl)QTPLGAIN(HexNAc)SSLPYQ(Deamidation)NIHPVTIGEC(Carbamidomethyl)PK{Hex:3; HexNAc:2}

>sp|ACF41834|A/Puerto_294:321+{Hex:3; HexNAc:3; GalS(NAc):1}
(Carbamidomethyl)-C(Carbamidomethyl)QTPLGAIN(HexNAc)SSLPYQ(Deamidation)NIHPVTIGEC(Carbamidomethyl)PK{Hex:3; HexNAc:3; GalS(NAc):1}

>sp|ACF41834|A/Puerto_294:321+{Hex:3; HexNAc:4; GalS(NAc):1}
(Carbamidomethyl)-C(Carbamidomethyl)QTPLGAIN(HexNAc)SSLPYQ(Deamidation)NIHPVTIGEC(Carbamidomethyl)PK{Hex:3; HexNAc:4; GalS(NAc):1}

>sp|ACF41834|A/Puerto_294:321+{Hex:3; HexNAc:4; GalS(NAc):2}
(Carbamidomethyl)-C(Carbamidomethyl)QTPLGAIN(HexNAc)SSLPYQ(Deamidation)NIHPVTIGEC(Carbamidomethyl)PK{Hex:3; HexNAc:4; GalS(NAc):2}

>sp|ACF41834|A/Puerto_294:321+{Hex:3; HexNAc:5}
(Carbamidomethyl)-C(Carbamidomethyl)QTPLGAIN(HexNAc)SSLPYQ(Deamidation)NIHPVTIGEC(Carbamidomethyl)PK{Hex:3; HexNAc:5}

>sp|ACF41834|A/Puerto_294:321+{Hex:4; HexNAc:5; NeuNAc:2}
(Carbamidomethyl)-C(Carbamidomethyl)QTPLGAIN(HexNAc)SSLPYQ(Deamidation)NIHPVTIGEC(Carbamidomethyl)PK{Hex:4; HexNAc:5; NeuNAc:2}

>sp|ACF41834|A/Puerto_294:321+{Hex:4; HexNAc:5}
(Carbamidomethyl)-C(Carbamidomethyl)QTPLGAIN(HexNAc)SSLPYQ(Deamidation)NIHPVTIGEC(Carbamidomethyl)PK{Hex:4; HexNAc:5}

>sp|ACF41834|A/Puerto_294:321+{Hex:4; HexNAc:8}
(Carbamidomethyl)-C(Carbamidomethyl)QTPLGAIN(HexNAc)SSLPYQ(Deamidation)NIHPVTIGEC(Carbamidomethyl)PK{Hex:4; HexNAc:8}

>sp|ACF41834|A/Puerto_294:321+{Hex:4; HexNAc:9}
(Carbamidomethyl)-C(Carbamidomethyl)QTPLGAIN(HexNAc)SSLPYQ(Deamidation)NIHPVTIGEC(Carbamidomethyl)PK{Hex:4; HexNAc:9}

>sp|ACF41834|A/Puerto_294:321+{Hex:5; HexNAc:4; NeuNAc:2}
(Carbamidomethyl)-C(Carbamidomethyl)QTPLGAIN(HexNAc)SSLPYQ(Deamidation)NIHPVTIGEC(Carbamidomethyl)PK{Hex:5; HexNAc:4; NeuNAc:2}

>sp|ACF41834|A/Puerto_294:321+{Hex:5; HexNAc:4}
(Carbamidomethyl)-C(Carbamidomethyl)QTPLGAIN(HexNAc)SSLPYQ(Deamidation)NIHPVTIGEC(Carbamidomethyl)PK{Hex:5; HexNAc:4}

>sp|ACF41834|A/Puerto_294:321+{Hex:5; HexNAc:5; NeuNAc:2}
(Carbamidomethyl)-C(Carbamidomethyl)QTPLGAIN(HexNAc)SSLPYQ(Deamidation)NIHPVTIGEC(Carbamidomethyl)PK{Hex:5; HexNAc:5; NeuNAc:2}

>sp|ACF41834|A/Puerto_294:321+{Hex:5; HexNAc:6}
(Carbamidomethyl)-C(Carbamidomethyl)QTPLGAIN(HexNAc)SSLPYQ(Deamidation)NIHPVTIGEC(Carbamidomethyl)PK{Hex:5; HexNAc:6}

>sp|ACF41834|A/Puerto_294:321+{Hex:5; HexNAc:8}
(Carbamidomethyl)-C(Carbamidomethyl)QTPLGAIN(HexNAc)SSLPYQ(Deamidation)NIHPVTIGEC(Carbamidomethyl)PK{Hex:5; HexNAc:8}

>sp|ACF41834|A/Puerto_294:321+{Hex:6; HexNAc:10}
(Carbamidomethyl)-C(Carbamidomethyl)QTPLGAIN(HexNAc)SSLPYQ(Deamidation)NIHPVTIGEC(Carbamidomethyl)PK{Hex:6; HexNAc:10}

>sp|ACF41834|A/Puerto_294:321+{Hex:6; HexNAc:2}
(Carbamidomethyl)-C(Carbamidomethyl)QTPLGAIN(HexNAc)SSLPYQ(Deamidation)NIHPVTIGEC(Carbamidomethyl)PK{Hex:6; HexNAc:2}

>sp|ACF41834|A/Puerto_294:321+{Hex:6; HexNAc:5; NeuNAc:3}
(Carbamidomethyl)-C(Carbamidomethyl)QTPLGAIN(HexNAc)SSLPYQ(Deamidation)NIHPVTIGEC(Carbamidomethyl)PK{Hex:6; HexNAc:5; NeuNAc:3}

>sp|ACF41834|A/Puerto_294:321+{Hex:6; HexNAc:6; NeuNAc:2}
(Carbamidomethyl)-C(Carbamidomethyl)QTPLGAIN(HexNAc)SSLPYQ(Deamidation)NIHPVTIGEC(Carbamidomethyl)PK{Hex:6; HexNAc:6; NeuNAc:2}

>sp|ACF41834|A/Puerto_294:321+{Hex:6; HexNAc:6}
(Carbamidomethyl)-C(Carbamidomethyl)QTPLGAIN(HexNAc)SSLPYQ(Deamidation)NIHPVTIGEC(Carbamidomethyl)PK{Hex:6; HexNAc:6}

>sp|ACF41834|A/Puerto_294:321+{Hex:8; HexNAc:2}
(Carbamidomethyl)-C(Carbamidomethyl)QTPLGAIN(HexNAc)SSLPYQ(Deamidation)NIHPVTIGEC(Carbamidomethyl)PK{Hex:8; HexNAc:2}

>sp|ACF41834|A/Puerto_294:321+{Hex:8; HexNAc:7; NeuNAc:1}
(Carbamidomethyl)-C(Carbamidomethyl)QTPLGAIN(HexNAc)SSLPYQ(Deamidation)NIHPVTIGEC(Carbamidomethyl)PK{Hex:8; HexNAc:7; NeuNAc:1}

>sp|ACF41834|A/Puerto_294:321+{Hex:8; HexNAc:7}
(Carbamidomethyl)-C(Carbamidomethyl)QTPLGAIN(HexNAc)SSLPYQ(Deamidation)NIHPVTIGEC(Carbamidomethyl)PK{Hex:8; HexNAc:7}

>sp|ACF41834|A/Puerto_294:321+{Fuc:1; Hex:10; HexNAc:9}
(Carbamidomethyl)-C(Carbamidomethyl)QTPLGAIN(HexNAc)SSLPYQN(Deamidation)IHPVTIGEC(Carbamidomethyl)PK{Fuc:1; Hex:10; HexNAc:9}

>sp|ACF41834|A/Puerto_294:321+{Fuc:1; Hex:11; HexNAc:6}
(Carbamidomethyl)-C(Carbamidomethyl)QTPLGAIN(HexNAc)SSLPYQN(Deamidation)IHPVTIGEC(Carbamidomethyl)PK{Fuc:1; Hex:11; HexNAc:6}

>sp|ACF41834|A/Puerto_294:321+{Fuc:1; Hex:3; HexNAc:4; GalS(NAc):1}
(Carbamidomethyl)-C(Carbamidomethyl)QTPLGAIN(HexNAc)SSLPYQN(Deamidation)IHPVTIGEC(Carbamidomethyl)PK{Fuc:1; Hex:3; HexNAc:4; GalS(NAc):1}

>sp|ACF41834|A/Puerto_294:321+{Fuc:1; Hex:3; HexNAc:4}
(Carbamidomethyl)-C(Carbamidomethyl)QTPLGAIN(HexNAc)SSLPYQN(Deamidation)IHPVTIGEC(Carbamidomethyl)PK{Fuc:1; Hex:3; HexNAc:4}

>sp|ACF41834|A/Puerto_294:321+{Fuc:1; Hex:3; HexNAc:7}
(Carbamidomethyl)-C(Carbamidomethyl)QTPLGAIN(HexNAc)SSLPYQN(Deamidation)IHPVTIGEC(Carbamidomethyl)PK{Fuc:1; Hex:3; HexNAc:7}

>sp|ACF41834|A/Puerto_294:321+{Fuc:1; Hex:3; HexNAc:9}
(Carbamidomethyl)-C(Carbamidomethyl)QTPLGAIN(HexNAc)SSLPYQN(Deamidation)IHPVTIGEC(Carbamidomethyl)PK{Fuc:1; Hex:3; HexNAc:9}

>sp|ACF41834|A/Puerto_294:321+{Fuc:1; Hex:4; HexNAc:4; GalS:1; NeuNAc:1}
(Carbamidomethyl)-C(Carbamidomethyl)QTPLGAIN(HexNAc)SSLPYQN(Deamidation)IHPVTIGEC(Carbamidomethyl)PK{Fuc:1; Hex:4; HexNAc:4; GalS:1; NeuNAc:1}

>sp|ACF41834|A/Puerto_294:321+{Fuc:1; Hex:4; HexNAc:7}
(Carbamidomethyl)-C(Carbamidomethyl)QTPLGAIN(HexNAc)SSLPYQN(Deamidation)IHPVTIGEC(Carbamidomethyl)PK{Fuc:1; Hex:4; HexNAc:7}

>sp|ACF41834|A/Puerto_294:321+{Fuc:1; Hex:5; HexNAc:4; NeuNAc:2}
(Carbamidomethyl)-C(Carbamidomethyl)QTPLGAIN(HexNAc)SSLPYQN(Deamidation)IHPVTIGEC(Carbamidomethyl)PK{Fuc:1; Hex:5; HexNAc:4; NeuNAc:2}

>sp|ACF41834|A/Puerto_294:321+{Fuc:1; Hex:5; HexNAc:6; NeuNAc:3}
(Carbamidomethyl)-C(Carbamidomethyl)QTPLGAIN(HexNAc)SSLPYQN(Deamidation)IHPVTIGEC(Carbamidomethyl)PK{Fuc:1; Hex:5; HexNAc:6; NeuNAc:3}

>sp|ACF41834|A/Puerto_294:321+{Fuc:1; Hex:5; HexNAc:6}
(Carbamidomethyl)-C(Carbamidomethyl)QTPLGAIN(HexNAc)SSLPYQN(Deamidation)IHPVTIGEC(Carbamidomethyl)PK{Fuc:1; Hex:5; HexNAc:6}

>sp|ACF41834|A/Puerto_294:321+{Fuc:1; Hex:5; HexNAc:8}
(Carbamidomethyl)-C(Carbamidomethyl)QTPLGAIN(HexNAc)SSLPYQN(Deamidation)IHPVTIGEC(Carbamidomethyl)PK{Fuc:1; Hex:5; HexNAc:8}

>sp|ACF41834|A/Puerto_294:321+{Fuc:1; Hex:6; HexNAc:4; NeuNAc:1}
(Carbamidomethyl)-C(Carbamidomethyl)QTPLGAIN(HexNAc)SSLPYQN(Deamidation)IHPVTIGEC(Carbamidomethyl)PK{Fuc:1; Hex:6; HexNAc:4; NeuNAc:1}

>sp|ACF41834|A/Puerto_294:321+{Fuc:1; Hex:6; HexNAc:5; NeuNAc:3}
(Carbamidomethyl)-C(Carbamidomethyl)QTPLGAIN(HexNAc)SSLPYQN(Deamidation)IHPVTIGEC(Carbamidomethyl)PK{Fuc:1; Hex:6; HexNAc:5; NeuNAc:3}

>sp|ACF41834|A/Puerto_294:321+{Fuc:1; Hex:6; HexNAc:6; NeuNAc:3}
(Carbamidomethyl)-C(Carbamidomethyl)QTPLGAIN(HexNAc)SSLPYQN(Deamidation)IHPVTIGEC(Carbamidomethyl)PK{Fuc:1; Hex:6; HexNAc:6; NeuNAc:3}

>sp|ACF41834|A/Puerto_294:321+{Fuc:1; Hex:7; HexNAc:10; NeuNAc:4}
(Carbamidomethyl)-C(Carbamidomethyl)QTPLGAIN(HexNAc)SSLPYQN(Deamidation)IHPVTIGEC(Carbamidomethyl)PK{Fuc:1; Hex:7; HexNAc:10; NeuNAc:4}

>sp|ACF41834|A/Puerto_294:321+{Fuc:1; Hex:7; HexNAc:4; NeuNAc:3}
(Carbamidomethyl)-C(Carbamidomethyl)QTPLGAIN(HexNAc)SSLPYQN(Deamidation)IHPVTIGEC(Carbamidomethyl)PK{Fuc:1; Hex:7; HexNAc:4; NeuNAc:3}

>sp|ACF41834|A/Puerto_294:321+{Fuc:1; Hex:7; HexNAc:6; NeuNGc:4}
(Carbamidomethyl)-C(Carbamidomethyl)QTPLGAIN(HexNAc)SSLPYQN(Deamidation)IHPVTIGEC(Carbamidomethyl)PK{Fuc:1; Hex:7; HexNAc:6; NeuNGc:4}

>sp|ACF41834|A/Puerto_294:321+{Fuc:1; Hex:7; HexNAc:7; NeuNAc:2}
(Carbamidomethyl)-C(Carbamidomethyl)QTPLGAIN(HexNAc)SSLPYQN(Deamidation)IHPVTIGEC(Carbamidomethyl)PK{Fuc:1; Hex:7; HexNAc:7; NeuNAc:2}

>sp|ACF41834|A/Puerto_294:321+{Fuc:1; Hex:7; HexNAc:7}
(Carbamidomethyl)-C(Carbamidomethyl)QTPLGAIN(HexNAc)SSLPYQN(Deamidation)IHPVTIGEC(Carbamidomethyl)PK{Fuc:1; Hex:7; HexNAc:7}

>sp|ACF41834|A/Puerto_294:321+{Fuc:1; Hex:7; HexNAc:9; NeuNAc:4}
(Carbamidomethyl)-C(Carbamidomethyl)QTPLGAIN(HexNAc)SSLPYQN(Deamidation)IHPVTIGEC(Carbamidomethyl)PK{Fuc:1; Hex:7; HexNAc:9; NeuNAc:4}

>sp|ACF41834|A/Puerto_294:321+{Fuc:1; Hex:8; HexNAc:7}
(Carbamidomethyl)-C(Carbamidomethyl)QTPLGAIN(HexNAc)SSLPYQN(Deamidation)IHPVTIGEC(Carbamidomethyl)PK{Fuc:1; Hex:8; HexNAc:7}

>sp|ACF41834|A/Puerto_294:321+{Fuc:1; Hex:9; HexNAc:6; NeuNAc:2}
(Carbamidomethyl)-C(Carbamidomethyl)QTPLGAIN(HexNAc)SSLPYQN(Deamidation)IHPVTIGEC(Carbamidomethyl)PK{Fuc:1; Hex:9; HexNAc:6; NeuNAc:2}

>sp|ACF41834|A/Puerto_294:321+{Fuc:2; Hex:5; HexNAc:4; NeuNAc:1}
(Carbamidomethyl)-C(Carbamidomethyl)QTPLGAIN(HexNAc)SSLPYQN(Deamidation)IHPVTIGEC(Carbamidomethyl)PK{Fuc:2; Hex:5; HexNAc:4; NeuNAc:1}

>sp|ACF41834|A/Puerto_294:321+{Fuc:2; Hex:5; HexNAc:6}
(Carbamidomethyl)-C(Carbamidomethyl)QTPLGAIN(HexNAc)SSLPYQN(Deamidation)IHPVTIGEC(Carbamidomethyl)PK{Fuc:2; Hex:5; HexNAc:6}

>sp|ACF41834|A/Puerto_294:321+{Fuc:2; Hex:6; HexNAc:5; Kdn:1}
(Carbamidomethyl)-C(Carbamidomethyl)QTPLGAIN(HexNAc)SSLPYQN(Deamidation)IHPVTIGEC(Carbamidomethyl)PK{Fuc:2; Hex:6; HexNAc:5; Kdn:1}

>sp|ACF41834|A/Puerto_294:321+{Fuc:3; Hex:6; HexNAc:5; NeuNAc:1}
(Carbamidomethyl)-C(Carbamidomethyl)QTPLGAIN(HexNAc)SSLPYQN(Deamidation)IHPVTIGEC(Carbamidomethyl)PK{Fuc:3; Hex:6; HexNAc:5; NeuNAc:1}

>sp|ACF41834|A/Puerto_294:321+{Fuc:4; Hex:7; HexNAc:7}
(Carbamidomethyl)-C(Carbamidomethyl)QTPLGAIN(HexNAc)SSLPYQN(Deamidation)IHPVTIGEC(Carbamidomethyl)PK{Fuc:4; Hex:7; HexNAc:7}

>sp|ACF41834|A/Puerto_294:321+{Fuc:4; Hex:8; HexNAc:5}
(Carbamidomethyl)-C(Carbamidomethyl)QTPLGAIN(HexNAc)SSLPYQN(Deamidation)IHPVTIGEC(Carbamidomethyl)PK{Fuc:4; Hex:8; HexNAc:5}

>sp|ACF41834|A/Puerto_294:321+{Fuc:5; Hex:15; HexNAc:14; NeuNAc:2}
(Carbamidomethyl)-C(Carbamidomethyl)QTPLGAIN(HexNAc)SSLPYQN(Deamidation)IHPVTIGEC(Carbamidomethyl)PK{Fuc:5; Hex:15; HexNAc:14; NeuNAc:2}

>sp|ACF41834|A/Puerto_294:321+{Fuc:5; Hex:7; HexNAc:6}
(Carbamidomethyl)-C(Carbamidomethyl)QTPLGAIN(HexNAc)SSLPYQN(Deamidation)IHPVTIGEC(Carbamidomethyl)PK{Fuc:5; Hex:7; HexNAc:6}

>sp|ACF41834|A/Puerto_294:321+{Fuc:7; Hex:6; HexNAc:5}
(Carbamidomethyl)-C(Carbamidomethyl)QTPLGAIN(HexNAc)SSLPYQN(Deamidation)IHPVTIGEC(Carbamidomethyl)PK{Fuc:7; Hex:6; HexNAc:5}

>sp|ACF41834|A/Puerto_294:321+{Hex:11; HexNAc:11; NeuNAc:1}
(Carbamidomethyl)-C(Carbamidomethyl)QTPLGAIN(HexNAc)SSLPYQN(Deamidation)IHPVTIGEC(Carbamidomethyl)PK{Hex:11; HexNAc:11; NeuNAc:1}

>sp|ACF41834|A/Puerto_294:321+{Hex:12; HexNAc:2}
(Carbamidomethyl)-C(Carbamidomethyl)QTPLGAIN(HexNAc)SSLPYQN(Deamidation)IHPVTIGEC(Carbamidomethyl)PK{Hex:12; HexNAc:2}

>sp|ACF41834|A/Puerto_294:321+{Hex:3; HexNAc:2}
(Carbamidomethyl)-C(Carbamidomethyl)QTPLGAIN(HexNAc)SSLPYQN(Deamidation)IHPVTIGEC(Carbamidomethyl)PK{Hex:3; HexNAc:2}

>sp|ACF41834|A/Puerto_294:321+{Hex:3; HexNAc:3; GalS(NAc):1}
(Carbamidomethyl)-C(Carbamidomethyl)QTPLGAIN(HexNAc)SSLPYQN(Deamidation)IHPVTIGEC(Carbamidomethyl)PK{Hex:3; HexNAc:3; GalS(NAc):1}

>sp|ACF41834|A/Puerto_294:321+{Hex:3; HexNAc:4; GalS(NAc):1}
(Carbamidomethyl)-C(Carbamidomethyl)QTPLGAIN(HexNAc)SSLPYQN(Deamidation)IHPVTIGEC(Carbamidomethyl)PK{Hex:3; HexNAc:4; GalS(NAc):1}

>sp|ACF41834|A/Puerto_294:321+{Hex:3; HexNAc:4; GalS(NAc):2}
(Carbamidomethyl)-C(Carbamidomethyl)QTPLGAIN(HexNAc)SSLPYQN(Deamidation)IHPVTIGEC(Carbamidomethyl)PK{Hex:3; HexNAc:4; GalS(NAc):2}

>sp|ACF41834|A/Puerto_294:321+{Hex:3; HexNAc:5}
(Carbamidomethyl)-C(Carbamidomethyl)QTPLGAIN(HexNAc)SSLPYQN(Deamidation)IHPVTIGEC(Carbamidomethyl)PK{Hex:3; HexNAc:5}

>sp|ACF41834|A/Puerto_294:321+{Hex:4; HexNAc:5; NeuNAc:2}
(Carbamidomethyl)-C(Carbamidomethyl)QTPLGAIN(HexNAc)SSLPYQN(Deamidation)IHPVTIGEC(Carbamidomethyl)PK{Hex:4; HexNAc:5; NeuNAc:2}

>sp|ACF41834|A/Puerto_294:321+{Hex:4; HexNAc:5}
(Carbamidomethyl)-C(Carbamidomethyl)QTPLGAIN(HexNAc)SSLPYQN(Deamidation)IHPVTIGEC(Carbamidomethyl)PK{Hex:4; HexNAc:5}

>sp|ACF41834|A/Puerto_294:321+{Hex:4; HexNAc:8}
(Carbamidomethyl)-C(Carbamidomethyl)QTPLGAIN(HexNAc)SSLPYQN(Deamidation)IHPVTIGEC(Carbamidomethyl)PK{Hex:4; HexNAc:8}

>sp|ACF41834|A/Puerto_294:321+{Hex:4; HexNAc:9}
(Carbamidomethyl)-C(Carbamidomethyl)QTPLGAIN(HexNAc)SSLPYQN(Deamidation)IHPVTIGEC(Carbamidomethyl)PK{Hex:4; HexNAc:9}

>sp|ACF41834|A/Puerto_294:321+{Hex:5; HexNAc:4; NeuNAc:2}
(Carbamidomethyl)-C(Carbamidomethyl)QTPLGAIN(HexNAc)SSLPYQN(Deamidation)IHPVTIGEC(Carbamidomethyl)PK{Hex:5; HexNAc:4; NeuNAc:2}

>sp|ACF41834|A/Puerto_294:321+{Hex:5; HexNAc:4}
(Carbamidomethyl)-C(Carbamidomethyl)QTPLGAIN(HexNAc)SSLPYQN(Deamidation)IHPVTIGEC(Carbamidomethyl)PK{Hex:5; HexNAc:4}

>sp|ACF41834|A/Puerto_294:321+{Hex:5; HexNAc:5; NeuNAc:2}
(Carbamidomethyl)-C(Carbamidomethyl)QTPLGAIN(HexNAc)SSLPYQN(Deamidation)IHPVTIGEC(Carbamidomethyl)PK{Hex:5; HexNAc:5; NeuNAc:2}

>sp|ACF41834|A/Puerto_294:321+{Hex:5; HexNAc:6}
(Carbamidomethyl)-C(Carbamidomethyl)QTPLGAIN(HexNAc)SSLPYQN(Deamidation)IHPVTIGEC(Carbamidomethyl)PK{Hex:5; HexNAc:6}

>sp|ACF41834|A/Puerto_294:321+{Hex:5; HexNAc:8}
(Carbamidomethyl)-C(Carbamidomethyl)QTPLGAIN(HexNAc)SSLPYQN(Deamidation)IHPVTIGEC(Carbamidomethyl)PK{Hex:5; HexNAc:8}

>sp|ACF41834|A/Puerto_294:321+{Hex:6; HexNAc:10}
(Carbamidomethyl)-C(Carbamidomethyl)QTPLGAIN(HexNAc)SSLPYQN(Deamidation)IHPVTIGEC(Carbamidomethyl)PK{Hex:6; HexNAc:10}

>sp|ACF41834|A/Puerto_294:321+{Hex:6; HexNAc:2}
(Carbamidomethyl)-C(Carbamidomethyl)QTPLGAIN(HexNAc)SSLPYQN(Deamidation)IHPVTIGEC(Carbamidomethyl)PK{Hex:6; HexNAc:2}

>sp|ACF41834|A/Puerto_294:321+{Hex:6; HexNAc:5; NeuNAc:3}
(Carbamidomethyl)-C(Carbamidomethyl)QTPLGAIN(HexNAc)SSLPYQN(Deamidation)IHPVTIGEC(Carbamidomethyl)PK{Hex:6; HexNAc:5; NeuNAc:3}

>sp|ACF41834|A/Puerto_294:321+{Hex:6; HexNAc:6; NeuNAc:2}
(Carbamidomethyl)-C(Carbamidomethyl)QTPLGAIN(HexNAc)SSLPYQN(Deamidation)IHPVTIGEC(Carbamidomethyl)PK{Hex:6; HexNAc:6; NeuNAc:2}

>sp|ACF41834|A/Puerto_294:321+{Hex:6; HexNAc:6}
(Carbamidomethyl)-C(Carbamidomethyl)QTPLGAIN(HexNAc)SSLPYQN(Deamidation)IHPVTIGEC(Carbamidomethyl)PK{Hex:6; HexNAc:6}

>sp|ACF41834|A/Puerto_294:321+{Hex:8; HexNAc:2}
(Carbamidomethyl)-C(Carbamidomethyl)QTPLGAIN(HexNAc)SSLPYQN(Deamidation)IHPVTIGEC(Carbamidomethyl)PK{Hex:8; HexNAc:2}

>sp|ACF41834|A/Puerto_294:321+{Hex:8; HexNAc:7; NeuNAc:1}
(Carbamidomethyl)-C(Carbamidomethyl)QTPLGAIN(HexNAc)SSLPYQN(Deamidation)IHPVTIGEC(Carbamidomethyl)PK{Hex:8; HexNAc:7; NeuNAc:1}

>sp|ACF41834|A/Puerto_294:321+{Hex:8; HexNAc:7}
(Carbamidomethyl)-C(Carbamidomethyl)QTPLGAIN(HexNAc)SSLPYQN(Deamidation)IHPVTIGEC(Carbamidomethyl)PK{Hex:8; HexNAc:7}

>sp|ACF41834|A/Puerto_294:321+{Fuc:1; Hex:10; HexNAc:9}
(Carbamidomethyl)-C(Carbamidomethyl)QTPLGAIN(HexNAc)SSLPYQNIH(Carbamidomethyl)PVTIGEC(Carbamidomethyl)PK{Fuc:1; Hex:10; HexNAc:9}

>sp|ACF41834|A/Puerto_294:321+{Fuc:1; Hex:3; HexNAc:3; GalS(NAc):1}
(Carbamidomethyl)-C(Carbamidomethyl)QTPLGAIN(HexNAc)SSLPYQNIH(Carbamidomethyl)PVTIGEC(Carbamidomethyl)PK{Fuc:1; Hex:3; HexNAc:3; GalS(NAc):1}

>sp|ACF41834|A/Puerto_294:321+{Fuc:1; Hex:3; HexNAc:4; GalS(NAc):2}
(Carbamidomethyl)-C(Carbamidomethyl)QTPLGAIN(HexNAc)SSLPYQNIH(Carbamidomethyl)PVTIGEC(Carbamidomethyl)PK{Fuc:1; Hex:3; HexNAc:4; GalS(NAc):2}

>sp|ACF41834|A/Puerto_294:321+{Fuc:1; Hex:3; HexNAc:4}
(Carbamidomethyl)-C(Carbamidomethyl)QTPLGAIN(HexNAc)SSLPYQNIH(Carbamidomethyl)PVTIGEC(Carbamidomethyl)PK{Fuc:1; Hex:3; HexNAc:4}

>sp|ACF41834|A/Puerto_294:321+{Fuc:1; Hex:3; HexNAc:7}
(Carbamidomethyl)-C(Carbamidomethyl)QTPLGAIN(HexNAc)SSLPYQNIH(Carbamidomethyl)PVTIGEC(Carbamidomethyl)PK{Fuc:1; Hex:3; HexNAc:7}

>sp|ACF41834|A/Puerto_294:321+{Fuc:1; Hex:3; HexNAc:8}
(Carbamidomethyl)-C(Carbamidomethyl)QTPLGAIN(HexNAc)SSLPYQNIH(Carbamidomethyl)PVTIGEC(Carbamidomethyl)PK{Fuc:1; Hex:3; HexNAc:8}

>sp|ACF41834|A/Puerto_294:321+{Fuc:1; Hex:3; HexNAc:9}
(Carbamidomethyl)-C(Carbamidomethyl)QTPLGAIN(HexNAc)SSLPYQNIH(Carbamidomethyl)PVTIGEC(Carbamidomethyl)PK{Fuc:1; Hex:3; HexNAc:9}

>sp|ACF41834|A/Puerto_294:321+{Fuc:1; Hex:4; HexNAc:4; GalS(NAc):1; NeuNAc:1}
(Carbamidomethyl)-C(Carbamidomethyl)QTPLGAIN(HexNAc)SSLPYQNIH(Carbamidomethyl)PVTIGEC(Carbamidomethyl)PK{Fuc:1; Hex:4; HexNAc:4; GalS(NAc):1; NeuNAc:1}

>sp|ACF41834|A/Puerto_294:321+{Fuc:1; Hex:4; HexNAc:4; GalS(NAc):1}
(Carbamidomethyl)-C(Carbamidomethyl)QTPLGAIN(HexNAc)SSLPYQNIH(Carbamidomethyl)PVTIGEC(Carbamidomethyl)PK{Fuc:1; Hex:4; HexNAc:4; GalS(NAc):1}

>sp|ACF41834|A/Puerto_294:321+{Fuc:1; Hex:4; HexNAc:5}
(Carbamidomethyl)-C(Carbamidomethyl)QTPLGAIN(HexNAc)SSLPYQNIH(Carbamidomethyl)PVTIGEC(Carbamidomethyl)PK{Fuc:1; Hex:4; HexNAc:5}

>sp|ACF41834|A/Puerto_294:321+{Fuc:1; Hex:4; HexNAc:9}
(Carbamidomethyl)-C(Carbamidomethyl)QTPLGAIN(HexNAc)SSLPYQNIH(Carbamidomethyl)PVTIGEC(Carbamidomethyl)PK{Fuc:1; Hex:4; HexNAc:9}

>sp|ACF41834|A/Puerto_294:321+{Fuc:1; Hex:5; HexNAc:4; NeuNAc:2}
(Carbamidomethyl)-C(Carbamidomethyl)QTPLGAIN(HexNAc)SSLPYQNIH(Carbamidomethyl)PVTIGEC(Carbamidomethyl)PK{Fuc:1; Hex:5; HexNAc:4; NeuNAc:2}

>sp|ACF41834|A/Puerto_294:321+{Fuc:1; Hex:5; HexNAc:4}
(Carbamidomethyl)-C(Carbamidomethyl)QTPLGAIN(HexNAc)SSLPYQNIH(Carbamidomethyl)PVTIGEC(Carbamidomethyl)PK{Fuc:1; Hex:5; HexNAc:4}

>sp|ACF41834|A/Puerto_294:321+{Fuc:1; Hex:5; HexNAc:5}
(Carbamidomethyl)-C(Carbamidomethyl)QTPLGAIN(HexNAc)SSLPYQNIH(Carbamidomethyl)PVTIGEC(Carbamidomethyl)PK{Fuc:1; Hex:5; HexNAc:5}

>sp|ACF41834|A/Puerto_294:321+{Fuc:1; Hex:5; HexNAc:6; NeuNAc:3}
(Carbamidomethyl)-C(Carbamidomethyl)QTPLGAIN(HexNAc)SSLPYQNIH(Carbamidomethyl)PVTIGEC(Carbamidomethyl)PK{Fuc:1; Hex:5; HexNAc:6; NeuNAc:3}

>sp|ACF41834|A/Puerto_294:321+{Fuc:1; Hex:5; HexNAc:6}
(Carbamidomethyl)-C(Carbamidomethyl)QTPLGAIN(HexNAc)SSLPYQNIH(Carbamidomethyl)PVTIGEC(Carbamidomethyl)PK{Fuc:1; Hex:5; HexNAc:6}

>sp|ACF41834|A/Puerto_294:321+{Fuc:1; Hex:5; HexNAc:8}
(Carbamidomethyl)-C(Carbamidomethyl)QTPLGAIN(HexNAc)SSLPYQNIH(Carbamidomethyl)PVTIGEC(Carbamidomethyl)PK{Fuc:1; Hex:5; HexNAc:8}

>sp|ACF41834|A/Puerto_294:321+{Fuc:1; Hex:6; HexNAc:6}
(Carbamidomethyl)-C(Carbamidomethyl)QTPLGAIN(HexNAc)SSLPYQNIH(Carbamidomethyl)PVTIGEC(Carbamidomethyl)PK{Fuc:1; Hex:6; HexNAc:6}

>sp|ACF41834|A/Puerto_294:321+{Fuc:1; Hex:6; HexNAc:7; NeuNAc:4}
(Carbamidomethyl)-C(Carbamidomethyl)QTPLGAIN(HexNAc)SSLPYQNIH(Carbamidomethyl)PVTIGEC(Carbamidomethyl)PK{Fuc:1; Hex:6; HexNAc:7; NeuNAc:4}

>sp|ACF41834|A/Puerto_294:321+{Fuc:1; Hex:6; HexNAc:7}
(Carbamidomethyl)-C(Carbamidomethyl)QTPLGAIN(HexNAc)SSLPYQNIH(Carbamidomethyl)PVTIGEC(Carbamidomethyl)PK{Fuc:1; Hex:6; HexNAc:7}

>sp|ACF41834|A/Puerto_294:321+{Fuc:1; Hex:7; HexNAc:10; NeuNAc:4}
(Carbamidomethyl)-C(Carbamidomethyl)QTPLGAIN(HexNAc)SSLPYQNIH(Carbamidomethyl)PVTIGEC(Carbamidomethyl)PK{Fuc:1; Hex:7; HexNAc:10; NeuNAc:4}

>sp|ACF41834|A/Puerto_294:321+{Fuc:1; Hex:7; HexNAc:5; NeuNAc:2}
(Carbamidomethyl)-C(Carbamidomethyl)QTPLGAIN(HexNAc)SSLPYQNIH(Carbamidomethyl)PVTIGEC(Carbamidomethyl)PK{Fuc:1; Hex:7; HexNAc:5; NeuNAc:2}

>sp|ACF41834|A/Puerto_294:321+{Fuc:1; Hex:7; HexNAc:6; NeuNAc:1}
(Carbamidomethyl)-C(Carbamidomethyl)QTPLGAIN(HexNAc)SSLPYQNIH(Carbamidomethyl)PVTIGEC(Carbamidomethyl)PK{Fuc:1; Hex:7; HexNAc:6; NeuNAc:1}

>sp|ACF41834|A/Puerto_294:321+{Fuc:1; Hex:7; HexNAc:6; NeuNAc:3}
(Carbamidomethyl)-C(Carbamidomethyl)QTPLGAIN(HexNAc)SSLPYQNIH(Carbamidomethyl)PVTIGEC(Carbamidomethyl)PK{Fuc:1; Hex:7; HexNAc:6; NeuNAc:3}

>sp|ACF41834|A/Puerto_294:321+{Fuc:1; Hex:7; HexNAc:6; NeuNGc:4}
(Carbamidomethyl)-C(Carbamidomethyl)QTPLGAIN(HexNAc)SSLPYQNIH(Carbamidomethyl)PVTIGEC(Carbamidomethyl)PK{Fuc:1; Hex:7; HexNAc:6; NeuNGc:4}

>sp|ACF41834|A/Puerto_294:321+{Fuc:1; Hex:7; HexNAc:6}
(Carbamidomethyl)-C(Carbamidomethyl)QTPLGAIN(HexNAc)SSLPYQNIH(Carbamidomethyl)PVTIGEC(Carbamidomethyl)PK{Fuc:1; Hex:7; HexNAc:6}

>sp|ACF41834|A/Puerto_294:321+{Fuc:1; Hex:7; HexNAc:7}
(Carbamidomethyl)-C(Carbamidomethyl)QTPLGAIN(HexNAc)SSLPYQNIH(Carbamidomethyl)PVTIGEC(Carbamidomethyl)PK{Fuc:1; Hex:7; HexNAc:7}

>sp|ACF41834|A/Puerto_294:321+{Fuc:1; Hex:7; HexNAc:9; NeuNAc:4}
(Carbamidomethyl)-C(Carbamidomethyl)QTPLGAIN(HexNAc)SSLPYQNIH(Carbamidomethyl)PVTIGEC(Carbamidomethyl)PK{Fuc:1; Hex:7; HexNAc:9; NeuNAc:4}

>sp|ACF41834|A/Puerto_294:321+{Fuc:1; Hex:8; HexNAc:7; NeuNAc:4}
(Carbamidomethyl)-C(Carbamidomethyl)QTPLGAIN(HexNAc)SSLPYQNIH(Carbamidomethyl)PVTIGEC(Carbamidomethyl)PK{Fuc:1; Hex:8; HexNAc:7; NeuNAc:4}

>sp|ACF41834|A/Puerto_294:321+{Fuc:1; Hex:9; HexNAc:6; NeuNAc:2}
(Carbamidomethyl)-C(Carbamidomethyl)QTPLGAIN(HexNAc)SSLPYQNIH(Carbamidomethyl)PVTIGEC(Carbamidomethyl)PK{Fuc:1; Hex:9; HexNAc:6; NeuNAc:2}

>sp|ACF41834|A/Puerto_294:321+{Fuc:2; Hex:5; HexNAc:3}
(Carbamidomethyl)-C(Carbamidomethyl)QTPLGAIN(HexNAc)SSLPYQNIH(Carbamidomethyl)PVTIGEC(Carbamidomethyl)PK{Fuc:2; Hex:5; HexNAc:3}

>sp|ACF41834|A/Puerto_294:321+{Fuc:2; Hex:5; HexNAc:5}
(Carbamidomethyl)-C(Carbamidomethyl)QTPLGAIN(HexNAc)SSLPYQNIH(Carbamidomethyl)PVTIGEC(Carbamidomethyl)PK{Fuc:2; Hex:5; HexNAc:5}

>sp|ACF41834|A/Puerto_294:321+{Fuc:2; Hex:5; HexNAc:6}
(Carbamidomethyl)-C(Carbamidomethyl)QTPLGAIN(HexNAc)SSLPYQNIH(Carbamidomethyl)PVTIGEC(Carbamidomethyl)PK{Fuc:2; Hex:5; HexNAc:6}

>sp|ACF41834|A/Puerto_294:321+{Fuc:2; Hex:6; HexNAc:5; Kdn:1}
(Carbamidomethyl)-C(Carbamidomethyl)QTPLGAIN(HexNAc)SSLPYQNIH(Carbamidomethyl)PVTIGEC(Carbamidomethyl)PK{Fuc:2; Hex:6; HexNAc:5; Kdn:1}

>sp|ACF41834|A/Puerto_294:321+{Fuc:2; Hex:6; HexNAc:5; NeuNAc:1}
(Carbamidomethyl)-C(Carbamidomethyl)QTPLGAIN(HexNAc)SSLPYQNIH(Carbamidomethyl)PVTIGEC(Carbamidomethyl)PK{Fuc:2; Hex:6; HexNAc:5; NeuNAc:1}

>sp|ACF41834|A/Puerto_294:321+{Fuc:2; Hex:7; HexNAc:6}
(Carbamidomethyl)-C(Carbamidomethyl)QTPLGAIN(HexNAc)SSLPYQNIH(Carbamidomethyl)PVTIGEC(Carbamidomethyl)PK{Fuc:2; Hex:7; HexNAc:6}

>sp|ACF41834|A/Puerto_294:321+{Fuc:3; Hex:5; HexNAc:5}
(Carbamidomethyl)-C(Carbamidomethyl)QTPLGAIN(HexNAc)SSLPYQNIH(Carbamidomethyl)PVTIGEC(Carbamidomethyl)PK{Fuc:3; Hex:5; HexNAc:5}

>sp|ACF41834|A/Puerto_294:321+{Fuc:4; Hex:6; HexNAc:6}
(Carbamidomethyl)-C(Carbamidomethyl)QTPLGAIN(HexNAc)SSLPYQNIH(Carbamidomethyl)PVTIGEC(Carbamidomethyl)PK{Fuc:4; Hex:6; HexNAc:6}

>sp|ACF41834|A/Puerto_294:321+{Fuc:4; Hex:7; HexNAc:7}
(Carbamidomethyl)-C(Carbamidomethyl)QTPLGAIN(HexNAc)SSLPYQNIH(Carbamidomethyl)PVTIGEC(Carbamidomethyl)PK{Fuc:4; Hex:7; HexNAc:7}

>sp|ACF41834|A/Puerto_294:321+{Fuc:5; Hex:15; HexNAc:14; NeuNAc:2}
(Carbamidomethyl)-C(Carbamidomethyl)QTPLGAIN(HexNAc)SSLPYQNIH(Carbamidomethyl)PVTIGEC(Carbamidomethyl)PK{Fuc:5; Hex:15; HexNAc:14; NeuNAc:2}

>sp|ACF41834|A/Puerto_294:321+{Fuc:5; Hex:7; HexNAc:6}
(Carbamidomethyl)-C(Carbamidomethyl)QTPLGAIN(HexNAc)SSLPYQNIH(Carbamidomethyl)PVTIGEC(Carbamidomethyl)PK{Fuc:5; Hex:7; HexNAc:6}

>sp|ACF41834|A/Puerto_294:321+{Fuc:7; Hex:6; HexNAc:5}
(Carbamidomethyl)-C(Carbamidomethyl)QTPLGAIN(HexNAc)SSLPYQNIH(Carbamidomethyl)PVTIGEC(Carbamidomethyl)PK{Fuc:7; Hex:6; HexNAc:5}

>sp|ACF41834|A/Puerto_294:321+{Hex:11; HexNAc:2}
(Carbamidomethyl)-C(Carbamidomethyl)QTPLGAIN(HexNAc)SSLPYQNIH(Carbamidomethyl)PVTIGEC(Carbamidomethyl)PK{Hex:11; HexNAc:2}

>sp|ACF41834|A/Puerto_294:321+{Hex:12; HexNAc:2}
(Carbamidomethyl)-C(Carbamidomethyl)QTPLGAIN(HexNAc)SSLPYQNIH(Carbamidomethyl)PVTIGEC(Carbamidomethyl)PK{Hex:12; HexNAc:2}

>sp|ACF41834|A/Puerto_294:321+{Hex:3; HexNAc:3; GalS(NAc):1}
(Carbamidomethyl)-C(Carbamidomethyl)QTPLGAIN(HexNAc)SSLPYQNIH(Carbamidomethyl)PVTIGEC(Carbamidomethyl)PK{Hex:3; HexNAc:3; GalS(NAc):1}

>sp|ACF41834|A/Puerto_294:321+{Hex:3; HexNAc:4; GalS(NAc):2}
(Carbamidomethyl)-C(Carbamidomethyl)QTPLGAIN(HexNAc)SSLPYQNIH(Carbamidomethyl)PVTIGEC(Carbamidomethyl)PK{Hex:3; HexNAc:4; GalS(NAc):2}

>sp|ACF41834|A/Puerto_294:321+{Hex:3; HexNAc:4; NeuNAc:2}
(Carbamidomethyl)-C(Carbamidomethyl)QTPLGAIN(HexNAc)SSLPYQNIH(Carbamidomethyl)PVTIGEC(Carbamidomethyl)PK{Hex:3; HexNAc:4; NeuNAc:2}

>sp|ACF41834|A/Puerto_294:321+{Hex:4; HexNAc:4; GalS(NAc):1; NeuNAc:1}
(Carbamidomethyl)-C(Carbamidomethyl)QTPLGAIN(HexNAc)SSLPYQNIH(Carbamidomethyl)PVTIGEC(Carbamidomethyl)PK{Hex:4; HexNAc:4; GalS(NAc):1; NeuNAc:1}

>sp|ACF41834|A/Puerto_294:321+{Hex:4; HexNAc:4; GalS(NAc):1}
(Carbamidomethyl)-C(Carbamidomethyl)QTPLGAIN(HexNAc)SSLPYQNIH(Carbamidomethyl)PVTIGEC(Carbamidomethyl)PK{Hex:4; HexNAc:4; GalS(NAc):1}

>sp|ACF41834|A/Puerto_294:321+{Hex:4; HexNAc:5}
(Carbamidomethyl)-C(Carbamidomethyl)QTPLGAIN(HexNAc)SSLPYQNIH(Carbamidomethyl)PVTIGEC(Carbamidomethyl)PK{Hex:4; HexNAc:5}

>sp|ACF41834|A/Puerto_294:321+{Hex:4; HexNAc:8}
(Carbamidomethyl)-C(Carbamidomethyl)QTPLGAIN(HexNAc)SSLPYQNIH(Carbamidomethyl)PVTIGEC(Carbamidomethyl)PK{Hex:4; HexNAc:8}

>sp|ACF41834|A/Puerto_294:321+{Hex:5; HexNAc:4; NeuNAc:2}
(Carbamidomethyl)-C(Carbamidomethyl)QTPLGAIN(HexNAc)SSLPYQNIH(Carbamidomethyl)PVTIGEC(Carbamidomethyl)PK{Hex:5; HexNAc:4; NeuNAc:2}

>sp|ACF41834|A/Puerto_294:321+{Hex:5; HexNAc:5; NeuNAc:2}
(Carbamidomethyl)-C(Carbamidomethyl)QTPLGAIN(HexNAc)SSLPYQNIH(Carbamidomethyl)PVTIGEC(Carbamidomethyl)PK{Hex:5; HexNAc:5; NeuNAc:2}

>sp|ACF41834|A/Puerto_294:321+{Hex:5; HexNAc:5}
(Carbamidomethyl)-C(Carbamidomethyl)QTPLGAIN(HexNAc)SSLPYQNIH(Carbamidomethyl)PVTIGEC(Carbamidomethyl)PK{Hex:5; HexNAc:5}

>sp|ACF41834|A/Puerto_294:321+{Hex:5; HexNAc:8}
(Carbamidomethyl)-C(Carbamidomethyl)QTPLGAIN(HexNAc)SSLPYQNIH(Carbamidomethyl)PVTIGEC(Carbamidomethyl)PK{Hex:5; HexNAc:8}

>sp|ACF41834|A/Puerto_294:321+{Hex:6; HexNAc:10}
(Carbamidomethyl)-C(Carbamidomethyl)QTPLGAIN(HexNAc)SSLPYQNIH(Carbamidomethyl)PVTIGEC(Carbamidomethyl)PK{Hex:6; HexNAc:10}

>sp|ACF41834|A/Puerto_294:321+{Hex:6; HexNAc:5; NeuNAc:3}
(Carbamidomethyl)-C(Carbamidomethyl)QTPLGAIN(HexNAc)SSLPYQNIH(Carbamidomethyl)PVTIGEC(Carbamidomethyl)PK{Hex:6; HexNAc:5; NeuNAc:3}

>sp|ACF41834|A/Puerto_294:321+{Hex:6; HexNAc:6; NeuNAc:2}
(Carbamidomethyl)-C(Carbamidomethyl)QTPLGAIN(HexNAc)SSLPYQNIH(Carbamidomethyl)PVTIGEC(Carbamidomethyl)PK{Hex:6; HexNAc:6; NeuNAc:2}

>sp|ACF41834|A/Puerto_294:321+{Hex:6; HexNAc:6}
(Carbamidomethyl)-C(Carbamidomethyl)QTPLGAIN(HexNAc)SSLPYQNIH(Carbamidomethyl)PVTIGEC(Carbamidomethyl)PK{Hex:6; HexNAc:6}

>sp|ACF41834|A/Puerto_294:321+{Hex:6; HexNAc:7}
(Carbamidomethyl)-C(Carbamidomethyl)QTPLGAIN(HexNAc)SSLPYQNIH(Carbamidomethyl)PVTIGEC(Carbamidomethyl)PK{Hex:6; HexNAc:7}

>sp|ACF41834|A/Puerto_294:321+{Hex:7; HexNAc:8}
(Carbamidomethyl)-C(Carbamidomethyl)QTPLGAIN(HexNAc)SSLPYQNIH(Carbamidomethyl)PVTIGEC(Carbamidomethyl)PK{Hex:7; HexNAc:8}

>sp|ACF41834|A/Puerto_294:321+{Hex:8; HexNAc:7; NeuNAc:1}
(Carbamidomethyl)-C(Carbamidomethyl)QTPLGAIN(HexNAc)SSLPYQNIH(Carbamidomethyl)PVTIGEC(Carbamidomethyl)PK{Hex:8; HexNAc:7; NeuNAc:1}

>sp|ACF41834|A/Puerto_294:321+{Hex:8; HexNAc:7}
(Carbamidomethyl)-C(Carbamidomethyl)QTPLGAIN(HexNAc)SSLPYQNIH(Carbamidomethyl)PVTIGEC(Carbamidomethyl)PK{Hex:8; HexNAc:7}

>sp|ACF41834|A/Puerto_294:321+{Fuc:1; Hex:10; HexNAc:9}
(Carbamidomethyl)-C(Carbamidomethyl)QTPLGAIN(HexNAc)SSLPYQNIHPVTIGEC(Carbamidomethyl)PK{Fuc:1; Hex:10; HexNAc:9}

>sp|ACF41834|A/Puerto_294:321+{Fuc:1; Hex:11; HexNAc:6}
(Carbamidomethyl)-C(Carbamidomethyl)QTPLGAIN(HexNAc)SSLPYQNIHPVTIGEC(Carbamidomethyl)PK{Fuc:1; Hex:11; HexNAc:6}

>sp|ACF41834|A/Puerto_294:321+{Fuc:1; Hex:3; HexNAc:8}
(Carbamidomethyl)-C(Carbamidomethyl)QTPLGAIN(HexNAc)SSLPYQNIHPVTIGEC(Carbamidomethyl)PK{Fuc:1; Hex:3; HexNAc:8}

>sp|ACF41834|A/Puerto_294:321+{Fuc:1; Hex:3; HexNAc:9}
(Carbamidomethyl)-C(Carbamidomethyl)QTPLGAIN(HexNAc)SSLPYQNIHPVTIGEC(Carbamidomethyl)PK{Fuc:1; Hex:3; HexNAc:9}

>sp|ACF41834|A/Puerto_294:321+{Fuc:1; Hex:4; HexNAc:4; GalS(NAc):1; NeuNAc:1}
(Carbamidomethyl)-C(Carbamidomethyl)QTPLGAIN(HexNAc)SSLPYQNIHPVTIGEC(Carbamidomethyl)PK{Fuc:1; Hex:4; HexNAc:4; GalS(NAc):1; NeuNAc:1}

>sp|ACF41834|A/Puerto_294:321+{Fuc:1; Hex:4; HexNAc:4; GalS:1; NeuNAc:1}
(Carbamidomethyl)-C(Carbamidomethyl)QTPLGAIN(HexNAc)SSLPYQNIHPVTIGEC(Carbamidomethyl)PK{Fuc:1; Hex:4; HexNAc:4; GalS:1; NeuNAc:1}

>sp|ACF41834|A/Puerto_294:321+{Fuc:1; Hex:4; HexNAc:5; NeuNAc:2}
(Carbamidomethyl)-C(Carbamidomethyl)QTPLGAIN(HexNAc)SSLPYQNIHPVTIGEC(Carbamidomethyl)PK{Fuc:1; Hex:4; HexNAc:5; NeuNAc:2}

>sp|ACF41834|A/Puerto_294:321+{Fuc:1; Hex:4; HexNAc:9}
(Carbamidomethyl)-C(Carbamidomethyl)QTPLGAIN(HexNAc)SSLPYQNIHPVTIGEC(Carbamidomethyl)PK{Fuc:1; Hex:4; HexNAc:9}

>sp|ACF41834|A/Puerto_294:321+{Fuc:1; Hex:5; HexNAc:4; NeuNAc:2}
(Carbamidomethyl)-C(Carbamidomethyl)QTPLGAIN(HexNAc)SSLPYQNIHPVTIGEC(Carbamidomethyl)PK{Fuc:1; Hex:5; HexNAc:4; NeuNAc:2}

>sp|ACF41834|A/Puerto_294:321+{Fuc:1; Hex:5; HexNAc:4}
(Carbamidomethyl)-C(Carbamidomethyl)QTPLGAIN(HexNAc)SSLPYQNIHPVTIGEC(Carbamidomethyl)PK{Fuc:1; Hex:5; HexNAc:4}

>sp|ACF41834|A/Puerto_294:321+{Fuc:1; Hex:5; HexNAc:5; NeuNAc:2}
(Carbamidomethyl)-C(Carbamidomethyl)QTPLGAIN(HexNAc)SSLPYQNIHPVTIGEC(Carbamidomethyl)PK{Fuc:1; Hex:5; HexNAc:5; NeuNAc:2}

>sp|ACF41834|A/Puerto_294:321+{Fuc:1; Hex:5; HexNAc:6}
(Carbamidomethyl)-C(Carbamidomethyl)QTPLGAIN(HexNAc)SSLPYQNIHPVTIGEC(Carbamidomethyl)PK{Fuc:1; Hex:5; HexNAc:6}

>sp|ACF41834|A/Puerto_294:321+{Fuc:1; Hex:5; HexNAc:8}
(Carbamidomethyl)-C(Carbamidomethyl)QTPLGAIN(HexNAc)SSLPYQNIHPVTIGEC(Carbamidomethyl)PK{Fuc:1; Hex:5; HexNAc:8}

>sp|ACF41834|A/Puerto_294:321+{Fuc:1; Hex:6; HexNAc:5; NeuNAc:1}
(Carbamidomethyl)-C(Carbamidomethyl)QTPLGAIN(HexNAc)SSLPYQNIHPVTIGEC(Carbamidomethyl)PK{Fuc:1; Hex:6; HexNAc:5; NeuNAc:1}

>sp|ACF41834|A/Puerto_294:321+{Fuc:1; Hex:6; HexNAc:5; NeuNAc:3}
(Carbamidomethyl)-C(Carbamidomethyl)QTPLGAIN(HexNAc)SSLPYQNIHPVTIGEC(Carbamidomethyl)PK{Fuc:1; Hex:6; HexNAc:5; NeuNAc:3}

>sp|ACF41834|A/Puerto_294:321+{Fuc:1; Hex:6; HexNAc:6; NeuNAc:2}
(Carbamidomethyl)-C(Carbamidomethyl)QTPLGAIN(HexNAc)SSLPYQNIHPVTIGEC(Carbamidomethyl)PK{Fuc:1; Hex:6; HexNAc:6; NeuNAc:2}

>sp|ACF41834|A/Puerto_294:321+{Fuc:1; Hex:6; HexNAc:6; NeuNAc:3}
(Carbamidomethyl)-C(Carbamidomethyl)QTPLGAIN(HexNAc)SSLPYQNIHPVTIGEC(Carbamidomethyl)PK{Fuc:1; Hex:6; HexNAc:6; NeuNAc:3}

>sp|ACF41834|A/Puerto_294:321+{Fuc:1; Hex:6; HexNAc:7}
(Carbamidomethyl)-C(Carbamidomethyl)QTPLGAIN(HexNAc)SSLPYQNIHPVTIGEC(Carbamidomethyl)PK{Fuc:1; Hex:6; HexNAc:7}

>sp|ACF41834|A/Puerto_294:321+{Fuc:1; Hex:7; HexNAc:10; NeuNAc:4}
(Carbamidomethyl)-C(Carbamidomethyl)QTPLGAIN(HexNAc)SSLPYQNIHPVTIGEC(Carbamidomethyl)PK{Fuc:1; Hex:7; HexNAc:10; NeuNAc:4}

>sp|ACF41834|A/Puerto_294:321+{Fuc:1; Hex:7; HexNAc:4; NeuNAc:3}
(Carbamidomethyl)-C(Carbamidomethyl)QTPLGAIN(HexNAc)SSLPYQNIHPVTIGEC(Carbamidomethyl)PK{Fuc:1; Hex:7; HexNAc:4; NeuNAc:3}

>sp|ACF41834|A/Puerto_294:321+{Fuc:1; Hex:7; HexNAc:6; NeuNAc:3}
(Carbamidomethyl)-C(Carbamidomethyl)QTPLGAIN(HexNAc)SSLPYQNIHPVTIGEC(Carbamidomethyl)PK{Fuc:1; Hex:7; HexNAc:6; NeuNAc:3}

>sp|ACF41834|A/Puerto_294:321+{Fuc:1; Hex:7; HexNAc:6; NeuNAc:4}
(Carbamidomethyl)-C(Carbamidomethyl)QTPLGAIN(HexNAc)SSLPYQNIHPVTIGEC(Carbamidomethyl)PK{Fuc:1; Hex:7; HexNAc:6; NeuNAc:4}

>sp|ACF41834|A/Puerto_294:321+{Fuc:1; Hex:7; HexNAc:6}
(Carbamidomethyl)-C(Carbamidomethyl)QTPLGAIN(HexNAc)SSLPYQNIHPVTIGEC(Carbamidomethyl)PK{Fuc:1; Hex:7; HexNAc:6}

>sp|ACF41834|A/Puerto_294:321+{Fuc:1; Hex:7; HexNAc:7}
(Carbamidomethyl)-C(Carbamidomethyl)QTPLGAIN(HexNAc)SSLPYQNIHPVTIGEC(Carbamidomethyl)PK{Fuc:1; Hex:7; HexNAc:7}

>sp|ACF41834|A/Puerto_294:321+{Fuc:1; Hex:7; HexNAc:9; NeuNAc:4}
(Carbamidomethyl)-C(Carbamidomethyl)QTPLGAIN(HexNAc)SSLPYQNIHPVTIGEC(Carbamidomethyl)PK{Fuc:1; Hex:7; HexNAc:9; NeuNAc:4}

>sp|ACF41834|A/Puerto_294:321+{Fuc:1; Hex:8; HexNAc:7}
(Carbamidomethyl)-C(Carbamidomethyl)QTPLGAIN(HexNAc)SSLPYQNIHPVTIGEC(Carbamidomethyl)PK{Fuc:1; Hex:8; HexNAc:7}

>sp|ACF41834|A/Puerto_294:321+{Fuc:1; Hex:9; HexNAc:6; NeuNAc:2}
(Carbamidomethyl)-C(Carbamidomethyl)QTPLGAIN(HexNAc)SSLPYQNIHPVTIGEC(Carbamidomethyl)PK{Fuc:1; Hex:9; HexNAc:6; NeuNAc:2}

>sp|ACF41834|A/Puerto_294:321+{Fuc:1; Hex:9; HexNAc:8}
(Carbamidomethyl)-C(Carbamidomethyl)QTPLGAIN(HexNAc)SSLPYQNIHPVTIGEC(Carbamidomethyl)PK{Fuc:1; Hex:9; HexNAc:8}

>sp|ACF41834|A/Puerto_294:321+{Fuc:2; Hex:4; HexNAc:5; NeuNAc:1}
(Carbamidomethyl)-C(Carbamidomethyl)QTPLGAIN(HexNAc)SSLPYQNIHPVTIGEC(Carbamidomethyl)PK{Fuc:2; Hex:4; HexNAc:5; NeuNAc:1}

>sp|ACF41834|A/Puerto_294:321+{Fuc:2; Hex:5; HexNAc:6}
(Carbamidomethyl)-C(Carbamidomethyl)QTPLGAIN(HexNAc)SSLPYQNIHPVTIGEC(Carbamidomethyl)PK{Fuc:2; Hex:5; HexNAc:6}

>sp|ACF41834|A/Puerto_294:321+{Fuc:4; Hex:7; HexNAc:6; NeuNAc:1}
(Carbamidomethyl)-C(Carbamidomethyl)QTPLGAIN(HexNAc)SSLPYQNIHPVTIGEC(Carbamidomethyl)PK{Fuc:4; Hex:7; HexNAc:6; NeuNAc:1}

>sp|ACF41834|A/Puerto_294:321+{Fuc:4; Hex:7; HexNAc:7}
(Carbamidomethyl)-C(Carbamidomethyl)QTPLGAIN(HexNAc)SSLPYQNIHPVTIGEC(Carbamidomethyl)PK{Fuc:4; Hex:7; HexNAc:7}

>sp|ACF41834|A/Puerto_294:321+{Fuc:4; Hex:8; HexNAc:5}
(Carbamidomethyl)-C(Carbamidomethyl)QTPLGAIN(HexNAc)SSLPYQNIHPVTIGEC(Carbamidomethyl)PK{Fuc:4; Hex:8; HexNAc:5}

>sp|ACF41834|A/Puerto_294:321+{Fuc:5; Hex:15; HexNAc:14; NeuNAc:2}
(Carbamidomethyl)-C(Carbamidomethyl)QTPLGAIN(HexNAc)SSLPYQNIHPVTIGEC(Carbamidomethyl)PK{Fuc:5; Hex:15; HexNAc:14; NeuNAc:2}

>sp|ACF41834|A/Puerto_294:321+{Fuc:5; Hex:7; HexNAc:6}
(Carbamidomethyl)-C(Carbamidomethyl)QTPLGAIN(HexNAc)SSLPYQNIHPVTIGEC(Carbamidomethyl)PK{Fuc:5; Hex:7; HexNAc:6}

>sp|ACF41834|A/Puerto_294:321+{Fuc:7; Hex:6; HexNAc:5}
(Carbamidomethyl)-C(Carbamidomethyl)QTPLGAIN(HexNAc)SSLPYQNIHPVTIGEC(Carbamidomethyl)PK{Fuc:7; Hex:6; HexNAc:5}

>sp|ACF41834|A/Puerto_294:321+{Hex:11; HexNAc:11; NeuNAc:1}
(Carbamidomethyl)-C(Carbamidomethyl)QTPLGAIN(HexNAc)SSLPYQNIHPVTIGEC(Carbamidomethyl)PK{Hex:11; HexNAc:11; NeuNAc:1}

>sp|ACF41834|A/Puerto_294:321+{Hex:3; HexNAc:4; GalS(NAc):1}
(Carbamidomethyl)-C(Carbamidomethyl)QTPLGAIN(HexNAc)SSLPYQNIHPVTIGEC(Carbamidomethyl)PK{Hex:3; HexNAc:4; GalS(NAc):1}

>sp|ACF41834|A/Puerto_294:321+{Hex:3; HexNAc:4; GalS(NAc):2}
(Carbamidomethyl)-C(Carbamidomethyl)QTPLGAIN(HexNAc)SSLPYQNIHPVTIGEC(Carbamidomethyl)PK{Hex:3; HexNAc:4; GalS(NAc):2}

>sp|ACF41834|A/Puerto_294:321+{Hex:3; HexNAc:5}
(Carbamidomethyl)-C(Carbamidomethyl)QTPLGAIN(HexNAc)SSLPYQNIHPVTIGEC(Carbamidomethyl)PK{Hex:3; HexNAc:5}

>sp|ACF41834|A/Puerto_294:321+{Hex:3; HexNAc:8}
(Carbamidomethyl)-C(Carbamidomethyl)QTPLGAIN(HexNAc)SSLPYQNIHPVTIGEC(Carbamidomethyl)PK{Hex:3; HexNAc:8}

>sp|ACF41834|A/Puerto_294:321+{Hex:3; HexNAc:9}
(Carbamidomethyl)-C(Carbamidomethyl)QTPLGAIN(HexNAc)SSLPYQNIHPVTIGEC(Carbamidomethyl)PK{Hex:3; HexNAc:9}

>sp|ACF41834|A/Puerto_294:321+{Hex:4; HexNAc:6}
(Carbamidomethyl)-C(Carbamidomethyl)QTPLGAIN(HexNAc)SSLPYQNIHPVTIGEC(Carbamidomethyl)PK{Hex:4; HexNAc:6}

>sp|ACF41834|A/Puerto_294:321+{Hex:5; HexNAc:3; NeuNAc:1}
(Carbamidomethyl)-C(Carbamidomethyl)QTPLGAIN(HexNAc)SSLPYQNIHPVTIGEC(Carbamidomethyl)PK{Hex:5; HexNAc:3; NeuNAc:1}

>sp|ACF41834|A/Puerto_294:321+{Hex:5; HexNAc:5; GalS:1; NeuNAc:1}
(Carbamidomethyl)-C(Carbamidomethyl)QTPLGAIN(HexNAc)SSLPYQNIHPVTIGEC(Carbamidomethyl)PK{Hex:5; HexNAc:5; GalS:1; NeuNAc:1}

>sp|ACF41834|A/Puerto_294:321+{Hex:5; HexNAc:5; NeuNAc:2}
(Carbamidomethyl)-C(Carbamidomethyl)QTPLGAIN(HexNAc)SSLPYQNIHPVTIGEC(Carbamidomethyl)PK{Hex:5; HexNAc:5; NeuNAc:2}

>sp|ACF41834|A/Puerto_294:321+{Hex:5; HexNAc:5}
(Carbamidomethyl)-C(Carbamidomethyl)QTPLGAIN(HexNAc)SSLPYQNIHPVTIGEC(Carbamidomethyl)PK{Hex:5; HexNAc:5}

>sp|ACF41834|A/Puerto_294:321+{Hex:5; HexNAc:6}
(Carbamidomethyl)-C(Carbamidomethyl)QTPLGAIN(HexNAc)SSLPYQNIHPVTIGEC(Carbamidomethyl)PK{Hex:5; HexNAc:6}

>sp|ACF41834|A/Puerto_294:321+{Hex:6; HexNAc:10}
(Carbamidomethyl)-C(Carbamidomethyl)QTPLGAIN(HexNAc)SSLPYQNIHPVTIGEC(Carbamidomethyl)PK{Hex:6; HexNAc:10}

>sp|ACF41834|A/Puerto_294:321+{Hex:6; HexNAc:3; NeuNAc:1}
(Carbamidomethyl)-C(Carbamidomethyl)QTPLGAIN(HexNAc)SSLPYQNIHPVTIGEC(Carbamidomethyl)PK{Hex:6; HexNAc:3; NeuNAc:1}

>sp|ACF41834|A/Puerto_294:321+{Hex:6; HexNAc:5; NeuNAc:3}
(Carbamidomethyl)-C(Carbamidomethyl)QTPLGAIN(HexNAc)SSLPYQNIHPVTIGEC(Carbamidomethyl)PK{Hex:6; HexNAc:5; NeuNAc:3}

>sp|ACF41834|A/Puerto_294:321+{Hex:6; HexNAc:7}
(Carbamidomethyl)-C(Carbamidomethyl)QTPLGAIN(HexNAc)SSLPYQNIHPVTIGEC(Carbamidomethyl)PK{Hex:6; HexNAc:7}

>sp|ACF41834|A/Puerto_294:321+{Hex:7; HexNAc:8}
(Carbamidomethyl)-C(Carbamidomethyl)QTPLGAIN(HexNAc)SSLPYQNIHPVTIGEC(Carbamidomethyl)PK{Hex:7; HexNAc:8}

>sp|ACF41834|A/Puerto_299:321+{Fuc:1; Hex:10; HexNAc:9}
(Carbamidomethyl)-GAIN(HexNAc)SSLPYQNIHPVTIGEC(Carbamidomethyl)PK{Fuc:1; Hex:10; HexNAc:9}

>sp|ACF41834|A/Puerto_299:321+{Fuc:1; Hex:3; HexNAc:3; GalS(NAc):1}
(Carbamidomethyl)-GAIN(HexNAc)SSLPYQNIHPVTIGEC(Carbamidomethyl)PK{Fuc:1; Hex:3; HexNAc:3; GalS(NAc):1}

>sp|ACF41834|A/Puerto_299:321+{Fuc:1; Hex:3; HexNAc:4; GalS(NAc):2}
(Carbamidomethyl)-GAIN(HexNAc)SSLPYQNIHPVTIGEC(Carbamidomethyl)PK{Fuc:1; Hex:3; HexNAc:4; GalS(NAc):2}

>sp|ACF41834|A/Puerto_299:321+{Fuc:1; Hex:3; HexNAc:4; GalS:1; GalS(NAc):1}
(Carbamidomethyl)-GAIN(HexNAc)SSLPYQNIHPVTIGEC(Carbamidomethyl)PK{Fuc:1; Hex:3; HexNAc:4; GalS:1; GalS(NAc):1}

>sp|ACF41834|A/Puerto_299:321+{Fuc:1; Hex:4; HexNAc:3; GalS(NAc):1}
(Carbamidomethyl)-GAIN(HexNAc)SSLPYQNIHPVTIGEC(Carbamidomethyl)PK{Fuc:1; Hex:4; HexNAc:3; GalS(NAc):1}

>sp|ACF41834|A/Puerto_299:321+{Fuc:1; Hex:4; HexNAc:4; GalS(NAc):1}
(Carbamidomethyl)-GAIN(HexNAc)SSLPYQNIHPVTIGEC(Carbamidomethyl)PK{Fuc:1; Hex:4; HexNAc:4; GalS(NAc):1}

>sp|ACF41834|A/Puerto_299:321+{Fuc:1; Hex:5; HexNAc:3; GalS(NAc):1}
(Carbamidomethyl)-GAIN(HexNAc)SSLPYQNIHPVTIGEC(Carbamidomethyl)PK{Fuc:1; Hex:5; HexNAc:3; GalS(NAc):1}

>sp|ACF41834|A/Puerto_299:321+{Fuc:1; Hex:5; HexNAc:3}
(Carbamidomethyl)-GAIN(HexNAc)SSLPYQNIHPVTIGEC(Carbamidomethyl)PK{Fuc:1; Hex:5; HexNAc:3}

>sp|ACF41834|A/Puerto_299:321+{Fuc:1; Hex:5; HexNAc:4}
(Carbamidomethyl)-GAIN(HexNAc)SSLPYQNIHPVTIGEC(Carbamidomethyl)PK{Fuc:1; Hex:5; HexNAc:4}

>sp|ACF41834|A/Puerto_299:321+{Fuc:1; Hex:5; HexNAc:6; NeuNAc:3}
(Carbamidomethyl)-GAIN(HexNAc)SSLPYQNIHPVTIGEC(Carbamidomethyl)PK{Fuc:1; Hex:5; HexNAc:6; NeuNAc:3}

>sp|ACF41834|A/Puerto_299:321+{Fuc:1; Hex:5; HexNAc:6}
(Carbamidomethyl)-GAIN(HexNAc)SSLPYQNIHPVTIGEC(Carbamidomethyl)PK{Fuc:1; Hex:5; HexNAc:6}

>sp|ACF41834|A/Puerto_299:321+{Fuc:1; Hex:6; HexNAc:2}
(Carbamidomethyl)-GAIN(HexNAc)SSLPYQNIHPVTIGEC(Carbamidomethyl)PK{Fuc:1; Hex:6; HexNAc:2}

>sp|ACF41834|A/Puerto_299:321+{Fuc:1; Hex:6; HexNAc:5; NeuNAc:3}
(Carbamidomethyl)-GAIN(HexNAc)SSLPYQNIHPVTIGEC(Carbamidomethyl)PK{Fuc:1; Hex:6; HexNAc:5; NeuNAc:3}

>sp|ACF41834|A/Puerto_299:321+{Fuc:1; Hex:6; HexNAc:6; NeuNAc:3}
(Carbamidomethyl)-GAIN(HexNAc)SSLPYQNIHPVTIGEC(Carbamidomethyl)PK{Fuc:1; Hex:6; HexNAc:6; NeuNAc:3}

>sp|ACF41834|A/Puerto_299:321+{Fuc:1; Hex:6; HexNAc:6}
(Carbamidomethyl)-GAIN(HexNAc)SSLPYQNIHPVTIGEC(Carbamidomethyl)PK{Fuc:1; Hex:6; HexNAc:6}

>sp|ACF41834|A/Puerto_299:321+{Fuc:1; Hex:6; HexNAc:7; NeuNAc:4}
(Carbamidomethyl)-GAIN(HexNAc)SSLPYQNIHPVTIGEC(Carbamidomethyl)PK{Fuc:1; Hex:6; HexNAc:7; NeuNAc:4}

>sp|ACF41834|A/Puerto_299:321+{Fuc:1; Hex:6; HexNAc:7}
(Carbamidomethyl)-GAIN(HexNAc)SSLPYQNIHPVTIGEC(Carbamidomethyl)PK{Fuc:1; Hex:6; HexNAc:7}

>sp|ACF41834|A/Puerto_299:321+{Fuc:1; Hex:7; HexNAc:2}
(Carbamidomethyl)-GAIN(HexNAc)SSLPYQNIHPVTIGEC(Carbamidomethyl)PK{Fuc:1; Hex:7; HexNAc:2}

>sp|ACF41834|A/Puerto_299:321+{Fuc:1; Hex:7; HexNAc:4; NeuNAc:3}
(Carbamidomethyl)-GAIN(HexNAc)SSLPYQNIHPVTIGEC(Carbamidomethyl)PK{Fuc:1; Hex:7; HexNAc:4; NeuNAc:3}

>sp|ACF41834|A/Puerto_299:321+{Fuc:1; Hex:7; HexNAc:6; NeuNAc:3}
(Carbamidomethyl)-GAIN(HexNAc)SSLPYQNIHPVTIGEC(Carbamidomethyl)PK{Fuc:1; Hex:7; HexNAc:6; NeuNAc:3}

>sp|ACF41834|A/Puerto_299:321+{Fuc:1; Hex:7; HexNAc:6; NeuNGc:4}
(Carbamidomethyl)-GAIN(HexNAc)SSLPYQNIHPVTIGEC(Carbamidomethyl)PK{Fuc:1; Hex:7; HexNAc:6; NeuNGc:4}

>sp|ACF41834|A/Puerto_299:321+{Fuc:1; Hex:7; HexNAc:7; NeuNAc:2}
(Carbamidomethyl)-GAIN(HexNAc)SSLPYQNIHPVTIGEC(Carbamidomethyl)PK{Fuc:1; Hex:7; HexNAc:7; NeuNAc:2}

>sp|ACF41834|A/Puerto_299:321+{Fuc:1; Hex:8; HexNAc:7; NeuNAc:4}
(Carbamidomethyl)-GAIN(HexNAc)SSLPYQNIHPVTIGEC(Carbamidomethyl)PK{Fuc:1; Hex:8; HexNAc:7; NeuNAc:4}

>sp|ACF41834|A/Puerto_299:321+{Fuc:1; Hex:8; HexNAc:7}
(Carbamidomethyl)-GAIN(HexNAc)SSLPYQNIHPVTIGEC(Carbamidomethyl)PK{Fuc:1; Hex:8; HexNAc:7}

>sp|ACF41834|A/Puerto_299:321+{Fuc:1; Hex:9; HexNAc:8; NeuNAc:4}
(Carbamidomethyl)-GAIN(HexNAc)SSLPYQNIHPVTIGEC(Carbamidomethyl)PK{Fuc:1; Hex:9; HexNAc:8; NeuNAc:4}

>sp|ACF41834|A/Puerto_299:321+{Fuc:1; Hex:9; HexNAc:8}
(Carbamidomethyl)-GAIN(HexNAc)SSLPYQNIHPVTIGEC(Carbamidomethyl)PK{Fuc:1; Hex:9; HexNAc:8}

>sp|ACF41834|A/Puerto_299:321+{Fuc:2; Hex:4; HexNAc:3}
(Carbamidomethyl)-GAIN(HexNAc)SSLPYQNIHPVTIGEC(Carbamidomethyl)PK{Fuc:2; Hex:4; HexNAc:3}

>sp|ACF41834|A/Puerto_299:321+{Fuc:2; Hex:4; HexNAc:4}
(Carbamidomethyl)-GAIN(HexNAc)SSLPYQNIHPVTIGEC(Carbamidomethyl)PK{Fuc:2; Hex:4; HexNAc:4}

>sp|ACF41834|A/Puerto_299:321+{Fuc:2; Hex:5; HexNAc:3}
(Carbamidomethyl)-GAIN(HexNAc)SSLPYQNIHPVTIGEC(Carbamidomethyl)PK{Fuc:2; Hex:5; HexNAc:3}

>sp|ACF41834|A/Puerto_299:321+{Fuc:2; Hex:5; HexNAc:4}
(Carbamidomethyl)-GAIN(HexNAc)SSLPYQNIHPVTIGEC(Carbamidomethyl)PK{Fuc:2; Hex:5; HexNAc:4}

>sp|ACF41834|A/Puerto_299:321+{Fuc:2; Hex:5; HexNAc:5}
(Carbamidomethyl)-GAIN(HexNAc)SSLPYQNIHPVTIGEC(Carbamidomethyl)PK{Fuc:2; Hex:5; HexNAc:5}

>sp|ACF41834|A/Puerto_299:321+{Fuc:2; Hex:5; HexNAc:6}
(Carbamidomethyl)-GAIN(HexNAc)SSLPYQNIHPVTIGEC(Carbamidomethyl)PK{Fuc:2; Hex:5; HexNAc:6}

>sp|ACF41834|A/Puerto_299:321+{Fuc:2; Hex:6; HexNAc:5; Kdn:1}
(Carbamidomethyl)-GAIN(HexNAc)SSLPYQNIHPVTIGEC(Carbamidomethyl)PK{Fuc:2; Hex:6; HexNAc:5; Kdn:1}

>sp|ACF41834|A/Puerto_299:321+{Fuc:2; Hex:6; HexNAc:5}
(Carbamidomethyl)-GAIN(HexNAc)SSLPYQNIHPVTIGEC(Carbamidomethyl)PK{Fuc:2; Hex:6; HexNAc:5}

>sp|ACF41834|A/Puerto_299:321+{Fuc:2; Hex:7; HexNAc:6}
(Carbamidomethyl)-GAIN(HexNAc)SSLPYQNIHPVTIGEC(Carbamidomethyl)PK{Fuc:2; Hex:7; HexNAc:6}

>sp|ACF41834|A/Puerto_299:321+{Fuc:3; Hex:4; HexNAc:5}
(Carbamidomethyl)-GAIN(HexNAc)SSLPYQNIHPVTIGEC(Carbamidomethyl)PK{Fuc:3; Hex:4; HexNAc:5}

>sp|ACF41834|A/Puerto_299:321+{Fuc:3; Hex:5; HexNAc:3}
(Carbamidomethyl)-GAIN(HexNAc)SSLPYQNIHPVTIGEC(Carbamidomethyl)PK{Fuc:3; Hex:5; HexNAc:3}

>sp|ACF41834|A/Puerto_299:321+{Fuc:3; Hex:5; HexNAc:4}
(Carbamidomethyl)-GAIN(HexNAc)SSLPYQNIHPVTIGEC(Carbamidomethyl)PK{Fuc:3; Hex:5; HexNAc:4}

>sp|ACF41834|A/Puerto_299:321+{Fuc:3; Hex:5; HexNAc:5}
(Carbamidomethyl)-GAIN(HexNAc)SSLPYQNIHPVTIGEC(Carbamidomethyl)PK{Fuc:3; Hex:5; HexNAc:5}

>sp|ACF41834|A/Puerto_299:321+{Fuc:3; Hex:6; HexNAc:4}
(Carbamidomethyl)-GAIN(HexNAc)SSLPYQNIHPVTIGEC(Carbamidomethyl)PK{Fuc:3; Hex:6; HexNAc:4}

>sp|ACF41834|A/Puerto_299:321+{Fuc:4; Hex:6; HexNAc:6}
(Carbamidomethyl)-GAIN(HexNAc)SSLPYQNIHPVTIGEC(Carbamidomethyl)PK{Fuc:4; Hex:6; HexNAc:6}

>sp|ACF41834|A/Puerto_299:321+{Fuc:4; Hex:7; HexNAc:7}
(Carbamidomethyl)-GAIN(HexNAc)SSLPYQNIHPVTIGEC(Carbamidomethyl)PK{Fuc:4; Hex:7; HexNAc:7}

>sp|ACF41834|A/Puerto_299:321+{Fuc:5; Hex:7; HexNAc:6}
(Carbamidomethyl)-GAIN(HexNAc)SSLPYQNIHPVTIGEC(Carbamidomethyl)PK{Fuc:5; Hex:7; HexNAc:6}

>sp|ACF41834|A/Puerto_299:321+{Fuc:5; Hex:9; HexNAc:6}
(Carbamidomethyl)-GAIN(HexNAc)SSLPYQNIHPVTIGEC(Carbamidomethyl)PK{Fuc:5; Hex:9; HexNAc:6}

>sp|ACF41834|A/Puerto_299:321+{Hex:11; HexNAc:11; NeuNAc:1}
(Carbamidomethyl)-GAIN(HexNAc)SSLPYQNIHPVTIGEC(Carbamidomethyl)PK{Hex:11; HexNAc:11; NeuNAc:1}

>sp|ACF41834|A/Puerto_299:321+{Hex:3; HexNAc:4; GalS(NAc):2}
(Carbamidomethyl)-GAIN(HexNAc)SSLPYQNIHPVTIGEC(Carbamidomethyl)PK{Hex:3; HexNAc:4; GalS(NAc):2}

>sp|ACF41834|A/Puerto_299:321+{Hex:3; HexNAc:9}
(Carbamidomethyl)-GAIN(HexNAc)SSLPYQNIHPVTIGEC(Carbamidomethyl)PK{Hex:3; HexNAc:9}

>sp|ACF41834|A/Puerto_299:321+{Hex:4; HexNAc:3; GalS(NAc):1}
(Carbamidomethyl)-GAIN(HexNAc)SSLPYQNIHPVTIGEC(Carbamidomethyl)PK{Hex:4; HexNAc:3; GalS(NAc):1}

>sp|ACF41834|A/Puerto_299:321+{Hex:4; HexNAc:4; GalS(NAc):1; NeuNAc:1}
(Carbamidomethyl)-GAIN(HexNAc)SSLPYQNIHPVTIGEC(Carbamidomethyl)PK{Hex:4; HexNAc:4; GalS(NAc):1; NeuNAc:1}

>sp|ACF41834|A/Puerto_299:321+{Hex:4; HexNAc:4; GalS(NAc):1}
(Carbamidomethyl)-GAIN(HexNAc)SSLPYQNIHPVTIGEC(Carbamidomethyl)PK{Hex:4; HexNAc:4; GalS(NAc):1}

>sp|ACF41834|A/Puerto_299:321+{Hex:4; HexNAc:5}
(Carbamidomethyl)-GAIN(HexNAc)SSLPYQNIHPVTIGEC(Carbamidomethyl)PK{Hex:4; HexNAc:5}

>sp|ACF41834|A/Puerto_299:321+{Hex:5; HexNAc:5; GalS:1; NeuNAc:1}
(Carbamidomethyl)-GAIN(HexNAc)SSLPYQNIHPVTIGEC(Carbamidomethyl)PK{Hex:5; HexNAc:5; GalS:1; NeuNAc:1}

>sp|ACF41834|A/Puerto_299:321+{Hex:6; HexNAc:3; NeuNAc:1}
(Carbamidomethyl)-GAIN(HexNAc)SSLPYQNIHPVTIGEC(Carbamidomethyl)PK{Hex:6; HexNAc:3; NeuNAc:1}

>sp|ACF41834|A/Puerto_299:321+{Hex:6; HexNAc:5; NeuNAc:3}
(Carbamidomethyl)-GAIN(HexNAc)SSLPYQNIHPVTIGEC(Carbamidomethyl)PK{Hex:6; HexNAc:5; NeuNAc:3}

>sp|ACF41834|A/Puerto_299:321+{Hex:7; HexNAc:2}
(Carbamidomethyl)-GAIN(HexNAc)SSLPYQNIHPVTIGEC(Carbamidomethyl)PK{Hex:7; HexNAc:2}

>sp|ACF41834|A/Puerto_299:321+{Hex:7; HexNAc:8}
(Carbamidomethyl)-GAIN(HexNAc)SSLPYQNIHPVTIGEC(Carbamidomethyl)PK{Hex:7; HexNAc:8}

>sp|ACF41834|A/Puerto_299:321+{Hex:8; HexNAc:7; NeuNAc:1}
(Carbamidomethyl)-GAIN(HexNAc)SSLPYQNIHPVTIGEC(Carbamidomethyl)PK{Hex:8; HexNAc:7; NeuNAc:1}

>sp|ACF41834|A/Puerto_275:294+{Fuc:1; Hex:10; HexNAc:9}
(Carbamidomethyl)-GFGSGIITSN(HexNAc)ASM(Oxidation)HEC(Carbamidomethyl)NTK{Fuc:1; Hex:10; HexNAc:9}

>sp|ACF41834|A/Puerto_275:294+{Fuc:1; Hex:11; HexNAc:6}
(Carbamidomethyl)-GFGSGIITSN(HexNAc)ASM(Oxidation)HEC(Carbamidomethyl)NTK{Fuc:1; Hex:11; HexNAc:6}

>sp|ACF41834|A/Puerto_275:294+{Fuc:1; Hex:3; HexNAc:2}
(Carbamidomethyl)-GFGSGIITSN(HexNAc)ASM(Oxidation)HEC(Carbamidomethyl)NTK{Fuc:1; Hex:3; HexNAc:2}

>sp|ACF41834|A/Puerto_275:294+{Fuc:1; Hex:3; HexNAc:3; GalS(NAc):1}
(Carbamidomethyl)-GFGSGIITSN(HexNAc)ASM(Oxidation)HEC(Carbamidomethyl)NTK{Fuc:1; Hex:3; HexNAc:3; GalS(NAc):1}

>sp|ACF41834|A/Puerto_275:294+{Fuc:1; Hex:3; HexNAc:5}
(Carbamidomethyl)-GFGSGIITSN(HexNAc)ASM(Oxidation)HEC(Carbamidomethyl)NTK{Fuc:1; Hex:3; HexNAc:5}

>sp|ACF41834|A/Puerto_275:294+{Fuc:1; Hex:4; HexNAc:4; GalS(NAc):1; NeuNAc:1}
(Carbamidomethyl)-GFGSGIITSN(HexNAc)ASM(Oxidation)HEC(Carbamidomethyl)NTK{Fuc:1; Hex:4; HexNAc:4; GalS(NAc):1; NeuNAc:1}

>sp|ACF41834|A/Puerto_275:294+{Fuc:1; Hex:4; HexNAc:4; GalS(NAc):1}
(Carbamidomethyl)-GFGSGIITSN(HexNAc)ASM(Oxidation)HEC(Carbamidomethyl)NTK{Fuc:1; Hex:4; HexNAc:4; GalS(NAc):1}

>sp|ACF41834|A/Puerto_275:294+{Fuc:1; Hex:4; HexNAc:4}
(Carbamidomethyl)-GFGSGIITSN(HexNAc)ASM(Oxidation)HEC(Carbamidomethyl)NTK{Fuc:1; Hex:4; HexNAc:4}

>sp|ACF41834|A/Puerto_275:294+{Fuc:1; Hex:4; HexNAc:5}
(Carbamidomethyl)-GFGSGIITSN(HexNAc)ASM(Oxidation)HEC(Carbamidomethyl)NTK{Fuc:1; Hex:4; HexNAc:5}

>sp|ACF41834|A/Puerto_275:294+{Fuc:1; Hex:4; HexNAc:6}
(Carbamidomethyl)-GFGSGIITSN(HexNAc)ASM(Oxidation)HEC(Carbamidomethyl)NTK{Fuc:1; Hex:4; HexNAc:6}

>sp|ACF41834|A/Puerto_275:294+{Fuc:1; Hex:4; HexNAc:7}
(Carbamidomethyl)-GFGSGIITSN(HexNAc)ASM(Oxidation)HEC(Carbamidomethyl)NTK{Fuc:1; Hex:4; HexNAc:7}

>sp|ACF41834|A/Puerto_275:294+{Fuc:1; Hex:5; HexNAc:2}
(Carbamidomethyl)-GFGSGIITSN(HexNAc)ASM(Oxidation)HEC(Carbamidomethyl)NTK{Fuc:1; Hex:5; HexNAc:2}

>sp|ACF41834|A/Puerto_275:294+{Fuc:1; Hex:5; HexNAc:3}
(Carbamidomethyl)-GFGSGIITSN(HexNAc)ASM(Oxidation)HEC(Carbamidomethyl)NTK{Fuc:1; Hex:5; HexNAc:3}

>sp|ACF41834|A/Puerto_275:294+{Fuc:1; Hex:5; HexNAc:4; NeuNAc:2}
(Carbamidomethyl)-GFGSGIITSN(HexNAc)ASM(Oxidation)HEC(Carbamidomethyl)NTK{Fuc:1; Hex:5; HexNAc:4; NeuNAc:2}

>sp|ACF41834|A/Puerto_275:294+{Fuc:1; Hex:5; HexNAc:4}
(Carbamidomethyl)-GFGSGIITSN(HexNAc)ASM(Oxidation)HEC(Carbamidomethyl)NTK{Fuc:1; Hex:5; HexNAc:4}

>sp|ACF41834|A/Puerto_275:294+{Fuc:1; Hex:5; HexNAc:5; NeuNAc:1}
(Carbamidomethyl)-GFGSGIITSN(HexNAc)ASM(Oxidation)HEC(Carbamidomethyl)NTK{Fuc:1; Hex:5; HexNAc:5; NeuNAc:1}

>sp|ACF41834|A/Puerto_275:294+{Fuc:1; Hex:5; HexNAc:5}
(Carbamidomethyl)-GFGSGIITSN(HexNAc)ASM(Oxidation)HEC(Carbamidomethyl)NTK{Fuc:1; Hex:5; HexNAc:5}

>sp|ACF41834|A/Puerto_275:294+{Fuc:1; Hex:5; HexNAc:6; NeuNAc:3}
(Carbamidomethyl)-GFGSGIITSN(HexNAc)ASM(Oxidation)HEC(Carbamidomethyl)NTK{Fuc:1; Hex:5; HexNAc:6; NeuNAc:3}

>sp|ACF41834|A/Puerto_275:294+{Fuc:1; Hex:5; HexNAc:6}
(Carbamidomethyl)-GFGSGIITSN(HexNAc)ASM(Oxidation)HEC(Carbamidomethyl)NTK{Fuc:1; Hex:5; HexNAc:6}

>sp|ACF41834|A/Puerto_275:294+{Fuc:1; Hex:5; HexNAc:8}
(Carbamidomethyl)-GFGSGIITSN(HexNAc)ASM(Oxidation)HEC(Carbamidomethyl)NTK{Fuc:1; Hex:5; HexNAc:8}

>sp|ACF41834|A/Puerto_275:294+{Fuc:1; Hex:6; HexNAc:3; NeuNAc:1}
(Carbamidomethyl)-GFGSGIITSN(HexNAc)ASM(Oxidation)HEC(Carbamidomethyl)NTK{Fuc:1; Hex:6; HexNAc:3; NeuNAc:1}

>sp|ACF41834|A/Puerto_275:294+{Fuc:1; Hex:6; HexNAc:4; NeuNAc:1}
(Carbamidomethyl)-GFGSGIITSN(HexNAc)ASM(Oxidation)HEC(Carbamidomethyl)NTK{Fuc:1; Hex:6; HexNAc:4; NeuNAc:1}

>sp|ACF41834|A/Puerto_275:294+{Fuc:1; Hex:6; HexNAc:4}
(Carbamidomethyl)-GFGSGIITSN(HexNAc)ASM(Oxidation)HEC(Carbamidomethyl)NTK{Fuc:1; Hex:6; HexNAc:4}

>sp|ACF41834|A/Puerto_275:294+{Fuc:1; Hex:6; HexNAc:5; NeuNAc:1}
(Carbamidomethyl)-GFGSGIITSN(HexNAc)ASM(Oxidation)HEC(Carbamidomethyl)NTK{Fuc:1; Hex:6; HexNAc:5; NeuNAc:1}

>sp|ACF41834|A/Puerto_275:294+{Fuc:1; Hex:6; HexNAc:5; NeuNAc:2}
(Carbamidomethyl)-GFGSGIITSN(HexNAc)ASM(Oxidation)HEC(Carbamidomethyl)NTK{Fuc:1; Hex:6; HexNAc:5; NeuNAc:2}

>sp|ACF41834|A/Puerto_275:294+{Fuc:1; Hex:6; HexNAc:5; NeuNAc:3}
(Carbamidomethyl)-GFGSGIITSN(HexNAc)ASM(Oxidation)HEC(Carbamidomethyl)NTK{Fuc:1; Hex:6; HexNAc:5; NeuNAc:3}

>sp|ACF41834|A/Puerto_275:294+{Fuc:1; Hex:6; HexNAc:6; NeuNAc:2}
(Carbamidomethyl)-GFGSGIITSN(HexNAc)ASM(Oxidation)HEC(Carbamidomethyl)NTK{Fuc:1; Hex:6; HexNAc:6; NeuNAc:2}

>sp|ACF41834|A/Puerto_275:294+{Fuc:1; Hex:6; HexNAc:6; NeuNAc:3}
(Carbamidomethyl)-GFGSGIITSN(HexNAc)ASM(Oxidation)HEC(Carbamidomethyl)NTK{Fuc:1; Hex:6; HexNAc:6; NeuNAc:3}

>sp|ACF41834|A/Puerto_275:294+{Fuc:1; Hex:6; HexNAc:7; NeuNAc:4}
(Carbamidomethyl)-GFGSGIITSN(HexNAc)ASM(Oxidation)HEC(Carbamidomethyl)NTK{Fuc:1; Hex:6; HexNAc:7; NeuNAc:4}

>sp|ACF41834|A/Puerto_275:294+{Fuc:1; Hex:6; HexNAc:7}
(Carbamidomethyl)-GFGSGIITSN(HexNAc)ASM(Oxidation)HEC(Carbamidomethyl)NTK{Fuc:1; Hex:6; HexNAc:7}

>sp|ACF41834|A/Puerto_275:294+{Fuc:1; Hex:7; HexNAc:4; NeuNAc:3}
(Carbamidomethyl)-GFGSGIITSN(HexNAc)ASM(Oxidation)HEC(Carbamidomethyl)NTK{Fuc:1; Hex:7; HexNAc:4; NeuNAc:3}

>sp|ACF41834|A/Puerto_275:294+{Fuc:1; Hex:7; HexNAc:5; NeuNAc:2}
(Carbamidomethyl)-GFGSGIITSN(HexNAc)ASM(Oxidation)HEC(Carbamidomethyl)NTK{Fuc:1; Hex:7; HexNAc:5; NeuNAc:2}

>sp|ACF41834|A/Puerto_275:294+{Fuc:1; Hex:7; HexNAc:6; NeuNAc:1}
(Carbamidomethyl)-GFGSGIITSN(HexNAc)ASM(Oxidation)HEC(Carbamidomethyl)NTK{Fuc:1; Hex:7; HexNAc:6; NeuNAc:1}

>sp|ACF41834|A/Puerto_275:294+{Fuc:1; Hex:7; HexNAc:6}
(Carbamidomethyl)-GFGSGIITSN(HexNAc)ASM(Oxidation)HEC(Carbamidomethyl)NTK{Fuc:1; Hex:7; HexNAc:6}

>sp|ACF41834|A/Puerto_275:294+{Fuc:1; Hex:7; HexNAc:7; NeuNAc:2}
(Carbamidomethyl)-GFGSGIITSN(HexNAc)ASM(Oxidation)HEC(Carbamidomethyl)NTK{Fuc:1; Hex:7; HexNAc:7; NeuNAc:2}

>sp|ACF41834|A/Puerto_275:294+{Fuc:1; Hex:7; HexNAc:7; NeuNAc:4}
(Carbamidomethyl)-GFGSGIITSN(HexNAc)ASM(Oxidation)HEC(Carbamidomethyl)NTK{Fuc:1; Hex:7; HexNAc:7; NeuNAc:4}

>sp|ACF41834|A/Puerto_275:294+{Fuc:1; Hex:7; HexNAc:7}
(Carbamidomethyl)-GFGSGIITSN(HexNAc)ASM(Oxidation)HEC(Carbamidomethyl)NTK{Fuc:1; Hex:7; HexNAc:7}

>sp|ACF41834|A/Puerto_275:294+{Fuc:1; Hex:8; HexNAc:7}
(Carbamidomethyl)-GFGSGIITSN(HexNAc)ASM(Oxidation)HEC(Carbamidomethyl)NTK{Fuc:1; Hex:8; HexNAc:7}

>sp|ACF41834|A/Puerto_275:294+{Fuc:1; Hex:9; HexNAc:8; NeuNAc:4}
(Carbamidomethyl)-GFGSGIITSN(HexNAc)ASM(Oxidation)HEC(Carbamidomethyl)NTK{Fuc:1; Hex:9; HexNAc:8; NeuNAc:4}

>sp|ACF41834|A/Puerto_275:294+{Fuc:2; Hex:3; HexNAc:3}
(Carbamidomethyl)-GFGSGIITSN(HexNAc)ASM(Oxidation)HEC(Carbamidomethyl)NTK{Fuc:2; Hex:3; HexNAc:3}

>sp|ACF41834|A/Puerto_275:294+{Fuc:2; Hex:3; HexNAc:6}
(Carbamidomethyl)-GFGSGIITSN(HexNAc)ASM(Oxidation)HEC(Carbamidomethyl)NTK{Fuc:2; Hex:3; HexNAc:6}

>sp|ACF41834|A/Puerto_275:294+{Fuc:2; Hex:4; HexNAc:3}
(Carbamidomethyl)-GFGSGIITSN(HexNAc)ASM(Oxidation)HEC(Carbamidomethyl)NTK{Fuc:2; Hex:4; HexNAc:3}

>sp|ACF41834|A/Puerto_275:294+{Fuc:2; Hex:4; HexNAc:4; NeuNAc:1}
(Carbamidomethyl)-GFGSGIITSN(HexNAc)ASM(Oxidation)HEC(Carbamidomethyl)NTK{Fuc:2; Hex:4; HexNAc:4; NeuNAc:1}

>sp|ACF41834|A/Puerto_275:294+{Fuc:2; Hex:4; HexNAc:4}
(Carbamidomethyl)-GFGSGIITSN(HexNAc)ASM(Oxidation)HEC(Carbamidomethyl)NTK{Fuc:2; Hex:4; HexNAc:4}

>sp|ACF41834|A/Puerto_275:294+{Fuc:2; Hex:4; HexNAc:5; NeuNAc:1}
(Carbamidomethyl)-GFGSGIITSN(HexNAc)ASM(Oxidation)HEC(Carbamidomethyl)NTK{Fuc:2; Hex:4; HexNAc:5; NeuNAc:1}

>sp|ACF41834|A/Puerto_275:294+{Fuc:2; Hex:4; HexNAc:5}
(Carbamidomethyl)-GFGSGIITSN(HexNAc)ASM(Oxidation)HEC(Carbamidomethyl)NTK{Fuc:2; Hex:4; HexNAc:5}

>sp|ACF41834|A/Puerto_275:294+{Fuc:2; Hex:4; HexNAc:6}
(Carbamidomethyl)-GFGSGIITSN(HexNAc)ASM(Oxidation)HEC(Carbamidomethyl)NTK{Fuc:2; Hex:4; HexNAc:6}

>sp|ACF41834|A/Puerto_275:294+{Fuc:2; Hex:5; HexNAc:4; NeuNAc:1}
(Carbamidomethyl)-GFGSGIITSN(HexNAc)ASM(Oxidation)HEC(Carbamidomethyl)NTK{Fuc:2; Hex:5; HexNAc:4; NeuNAc:1}

>sp|ACF41834|A/Puerto_275:294+{Fuc:2; Hex:5; HexNAc:5}
(Carbamidomethyl)-GFGSGIITSN(HexNAc)ASM(Oxidation)HEC(Carbamidomethyl)NTK{Fuc:2; Hex:5; HexNAc:5}

>sp|ACF41834|A/Puerto_275:294+{Fuc:2; Hex:5; HexNAc:6}
(Carbamidomethyl)-GFGSGIITSN(HexNAc)ASM(Oxidation)HEC(Carbamidomethyl)NTK{Fuc:2; Hex:5; HexNAc:6}

>sp|ACF41834|A/Puerto_275:294+{Fuc:2; Hex:6; HexNAc:4}
(Carbamidomethyl)-GFGSGIITSN(HexNAc)ASM(Oxidation)HEC(Carbamidomethyl)NTK{Fuc:2; Hex:6; HexNAc:4}

>sp|ACF41834|A/Puerto_275:294+{Fuc:2; Hex:6; HexNAc:5; NeuNAc:1}
(Carbamidomethyl)-GFGSGIITSN(HexNAc)ASM(Oxidation)HEC(Carbamidomethyl)NTK{Fuc:2; Hex:6; HexNAc:5; NeuNAc:1}

>sp|ACF41834|A/Puerto_275:294+{Fuc:3; Hex:4; HexNAc:3}
(Carbamidomethyl)-GFGSGIITSN(HexNAc)ASM(Oxidation)HEC(Carbamidomethyl)NTK{Fuc:3; Hex:4; HexNAc:3}

>sp|ACF41834|A/Puerto_275:294+{Fuc:3; Hex:4; HexNAc:5}
(Carbamidomethyl)-GFGSGIITSN(HexNAc)ASM(Oxidation)HEC(Carbamidomethyl)NTK{Fuc:3; Hex:4; HexNAc:5}

>sp|ACF41834|A/Puerto_275:294+{Fuc:3; Hex:5; HexNAc:4}
(Carbamidomethyl)-GFGSGIITSN(HexNAc)ASM(Oxidation)HEC(Carbamidomethyl)NTK{Fuc:3; Hex:5; HexNAc:4}

>sp|ACF41834|A/Puerto_275:294+{Fuc:3; Hex:5; HexNAc:5}
(Carbamidomethyl)-GFGSGIITSN(HexNAc)ASM(Oxidation)HEC(Carbamidomethyl)NTK{Fuc:3; Hex:5; HexNAc:5}

>sp|ACF41834|A/Puerto_275:294+{Fuc:3; Hex:6; HexNAc:3}
(Carbamidomethyl)-GFGSGIITSN(HexNAc)ASM(Oxidation)HEC(Carbamidomethyl)NTK{Fuc:3; Hex:6; HexNAc:3}

>sp|ACF41834|A/Puerto_275:294+{Fuc:3; Hex:6; HexNAc:4}
(Carbamidomethyl)-GFGSGIITSN(HexNAc)ASM(Oxidation)HEC(Carbamidomethyl)NTK{Fuc:3; Hex:6; HexNAc:4}

>sp|ACF41834|A/Puerto_275:294+{Fuc:3; Hex:6; HexNAc:5; NeuNAc:1}
(Carbamidomethyl)-GFGSGIITSN(HexNAc)ASM(Oxidation)HEC(Carbamidomethyl)NTK{Fuc:3; Hex:6; HexNAc:5; NeuNAc:1}

>sp|ACF41834|A/Puerto_275:294+{Fuc:3; Hex:6; HexNAc:5}
(Carbamidomethyl)-GFGSGIITSN(HexNAc)ASM(Oxidation)HEC(Carbamidomethyl)NTK{Fuc:3; Hex:6; HexNAc:5}

>sp|ACF41834|A/Puerto_275:294+{Fuc:4; Hex:5; HexNAc:4}
(Carbamidomethyl)-GFGSGIITSN(HexNAc)ASM(Oxidation)HEC(Carbamidomethyl)NTK{Fuc:4; Hex:5; HexNAc:4}

>sp|ACF41834|A/Puerto_275:294+{Fuc:4; Hex:6; HexNAc:5}
(Carbamidomethyl)-GFGSGIITSN(HexNAc)ASM(Oxidation)HEC(Carbamidomethyl)NTK{Fuc:4; Hex:6; HexNAc:5}

>sp|ACF41834|A/Puerto_275:294+{Fuc:4; Hex:6; HexNAc:6}
(Carbamidomethyl)-GFGSGIITSN(HexNAc)ASM(Oxidation)HEC(Carbamidomethyl)NTK{Fuc:4; Hex:6; HexNAc:6}

>sp|ACF41834|A/Puerto_275:294+{Fuc:4; Hex:7; HexNAc:6; NeuNAc:1}
(Carbamidomethyl)-GFGSGIITSN(HexNAc)ASM(Oxidation)HEC(Carbamidomethyl)NTK{Fuc:4; Hex:7; HexNAc:6; NeuNAc:1}

>sp|ACF41834|A/Puerto_275:294+{Fuc:4; Hex:7; HexNAc:6}
(Carbamidomethyl)-GFGSGIITSN(HexNAc)ASM(Oxidation)HEC(Carbamidomethyl)NTK{Fuc:4; Hex:7; HexNAc:6}

>sp|ACF41834|A/Puerto_275:294+{Fuc:4; Hex:7; HexNAc:7}
(Carbamidomethyl)-GFGSGIITSN(HexNAc)ASM(Oxidation)HEC(Carbamidomethyl)NTK{Fuc:4; Hex:7; HexNAc:7}

>sp|ACF41834|A/Puerto_275:294+{Fuc:4; Hex:8; HexNAc:5}
(Carbamidomethyl)-GFGSGIITSN(HexNAc)ASM(Oxidation)HEC(Carbamidomethyl)NTK{Fuc:4; Hex:8; HexNAc:5}

>sp|ACF41834|A/Puerto_275:294+{Fuc:5; Hex:7; HexNAc:6}
(Carbamidomethyl)-GFGSGIITSN(HexNAc)ASM(Oxidation)HEC(Carbamidomethyl)NTK{Fuc:5; Hex:7; HexNAc:6}

>sp|ACF41834|A/Puerto_275:294+{Fuc:5; Hex:9; HexNAc:6}
(Carbamidomethyl)-GFGSGIITSN(HexNAc)ASM(Oxidation)HEC(Carbamidomethyl)NTK{Fuc:5; Hex:9; HexNAc:6}

>sp|ACF41834|A/Puerto_275:294+{Hex:10; HexNAc:2}
(Carbamidomethyl)-GFGSGIITSN(HexNAc)ASM(Oxidation)HEC(Carbamidomethyl)NTK{Hex:10; HexNAc:2}

>sp|ACF41834|A/Puerto_275:294+{Hex:11; HexNAc:11; NeuNAc:1}
(Carbamidomethyl)-GFGSGIITSN(HexNAc)ASM(Oxidation)HEC(Carbamidomethyl)NTK{Hex:11; HexNAc:11; NeuNAc:1}

>sp|ACF41834|A/Puerto_275:294+{Hex:12; HexNAc:2}
(Carbamidomethyl)-GFGSGIITSN(HexNAc)ASM(Oxidation)HEC(Carbamidomethyl)NTK{Hex:12; HexNAc:2}

>sp|ACF41834|A/Puerto_275:294+{Hex:3; HexNAc:2}
(Carbamidomethyl)-GFGSGIITSN(HexNAc)ASM(Oxidation)HEC(Carbamidomethyl)NTK{Hex:3; HexNAc:2}

>sp|ACF41834|A/Puerto_275:294+{Hex:3; HexNAc:3}
(Carbamidomethyl)-GFGSGIITSN(HexNAc)ASM(Oxidation)HEC(Carbamidomethyl)NTK{Hex:3; HexNAc:3}

>sp|ACF41834|A/Puerto_275:294+{Hex:3; HexNAc:4; GalS(NAc):2}
(Carbamidomethyl)-GFGSGIITSN(HexNAc)ASM(Oxidation)HEC(Carbamidomethyl)NTK{Hex:3; HexNAc:4; GalS(NAc):2}

>sp|ACF41834|A/Puerto_275:294+{Hex:3; HexNAc:7}
(Carbamidomethyl)-GFGSGIITSN(HexNAc)ASM(Oxidation)HEC(Carbamidomethyl)NTK{Hex:3; HexNAc:7}

>sp|ACF41834|A/Puerto_275:294+{Hex:4; HexNAc:2}
(Carbamidomethyl)-GFGSGIITSN(HexNAc)ASM(Oxidation)HEC(Carbamidomethyl)NTK{Hex:4; HexNAc:2}

>sp|ACF41834|A/Puerto_275:294+{Hex:4; HexNAc:3; NeuNAc:1}
(Carbamidomethyl)-GFGSGIITSN(HexNAc)ASM(Oxidation)HEC(Carbamidomethyl)NTK{Hex:4; HexNAc:3; NeuNAc:1}

>sp|ACF41834|A/Puerto_275:294+{Hex:4; HexNAc:4; GalS(NAc):1; NeuNAc:1}
(Carbamidomethyl)-GFGSGIITSN(HexNAc)ASM(Oxidation)HEC(Carbamidomethyl)NTK{Hex:4; HexNAc:4; GalS(NAc):1; NeuNAc:1}

>sp|ACF41834|A/Puerto_275:294+{Hex:4; HexNAc:5}
(Carbamidomethyl)-GFGSGIITSN(HexNAc)ASM(Oxidation)HEC(Carbamidomethyl)NTK{Hex:4; HexNAc:5}

>sp|ACF41834|A/Puerto_275:294+{Hex:4; HexNAc:7}
(Carbamidomethyl)-GFGSGIITSN(HexNAc)ASM(Oxidation)HEC(Carbamidomethyl)NTK{Hex:4; HexNAc:7}

>sp|ACF41834|A/Puerto_275:294+{Hex:5; HexNAc:2}
(Carbamidomethyl)-GFGSGIITSN(HexNAc)ASM(Oxidation)HEC(Carbamidomethyl)NTK{Hex:5; HexNAc:2}

>sp|ACF41834|A/Puerto_275:294+{Hex:5; HexNAc:4; NeuNAc:2}
(Carbamidomethyl)-GFGSGIITSN(HexNAc)ASM(Oxidation)HEC(Carbamidomethyl)NTK{Hex:5; HexNAc:4; NeuNAc:2}

>sp|ACF41834|A/Puerto_275:294+{Hex:5; HexNAc:4}
(Carbamidomethyl)-GFGSGIITSN(HexNAc)ASM(Oxidation)HEC(Carbamidomethyl)NTK{Hex:5; HexNAc:4}

>sp|ACF41834|A/Puerto_275:294+{Hex:5; HexNAc:5; NeuNAc:2}
(Carbamidomethyl)-GFGSGIITSN(HexNAc)ASM(Oxidation)HEC(Carbamidomethyl)NTK{Hex:5; HexNAc:5; NeuNAc:2}

>sp|ACF41834|A/Puerto_275:294+{Hex:5; HexNAc:5}
(Carbamidomethyl)-GFGSGIITSN(HexNAc)ASM(Oxidation)HEC(Carbamidomethyl)NTK{Hex:5; HexNAc:5}

>sp|ACF41834|A/Puerto_275:294+{Hex:5; HexNAc:6}
(Carbamidomethyl)-GFGSGIITSN(HexNAc)ASM(Oxidation)HEC(Carbamidomethyl)NTK{Hex:5; HexNAc:6}

>sp|ACF41834|A/Puerto_275:294+{Hex:6; HexNAc:10}
(Carbamidomethyl)-GFGSGIITSN(HexNAc)ASM(Oxidation)HEC(Carbamidomethyl)NTK{Hex:6; HexNAc:10}

>sp|ACF41834|A/Puerto_275:294+{Hex:6; HexNAc:5; NeuNAc:1}
(Carbamidomethyl)-GFGSGIITSN(HexNAc)ASM(Oxidation)HEC(Carbamidomethyl)NTK{Hex:6; HexNAc:5; NeuNAc:1}

>sp|ACF41834|A/Puerto_275:294+{Hex:6; HexNAc:5; NeuNAc:2}
(Carbamidomethyl)-GFGSGIITSN(HexNAc)ASM(Oxidation)HEC(Carbamidomethyl)NTK{Hex:6; HexNAc:5; NeuNAc:2}

>sp|ACF41834|A/Puerto_275:294+{Hex:6; HexNAc:5; NeuNAc:3}
(Carbamidomethyl)-GFGSGIITSN(HexNAc)ASM(Oxidation)HEC(Carbamidomethyl)NTK{Hex:6; HexNAc:5; NeuNAc:3}

>sp|ACF41834|A/Puerto_275:294+{Hex:6; HexNAc:5}
(Carbamidomethyl)-GFGSGIITSN(HexNAc)ASM(Oxidation)HEC(Carbamidomethyl)NTK{Hex:6; HexNAc:5}

>sp|ACF41834|A/Puerto_275:294+{Hex:6; HexNAc:6; NeuNAc:2}
(Carbamidomethyl)-GFGSGIITSN(HexNAc)ASM(Oxidation)HEC(Carbamidomethyl)NTK{Hex:6; HexNAc:6; NeuNAc:2}

>sp|ACF41834|A/Puerto_275:294+{Hex:6; HexNAc:6}
(Carbamidomethyl)-GFGSGIITSN(HexNAc)ASM(Oxidation)HEC(Carbamidomethyl)NTK{Hex:6; HexNAc:6}

>sp|ACF41834|A/Puerto_275:294+{Hex:6; HexNAc:7}
(Carbamidomethyl)-GFGSGIITSN(HexNAc)ASM(Oxidation)HEC(Carbamidomethyl)NTK{Hex:6; HexNAc:7}

>sp|ACF41834|A/Puerto_275:294+{Hex:7; HexNAc:2}
(Carbamidomethyl)-GFGSGIITSN(HexNAc)ASM(Oxidation)HEC(Carbamidomethyl)NTK{Hex:7; HexNAc:2}

>sp|ACF41834|A/Puerto_275:294+{Hex:7; HexNAc:6; NeuNAc:4}
(Carbamidomethyl)-GFGSGIITSN(HexNAc)ASM(Oxidation)HEC(Carbamidomethyl)NTK{Hex:7; HexNAc:6; NeuNAc:4}

>sp|ACF41834|A/Puerto_275:294+{Hex:7; HexNAc:8}
(Carbamidomethyl)-GFGSGIITSN(HexNAc)ASM(Oxidation)HEC(Carbamidomethyl)NTK{Hex:7; HexNAc:8}

>sp|ACF41834|A/Puerto_275:294+{Hex:8; HexNAc:2}
(Carbamidomethyl)-GFGSGIITSN(HexNAc)ASM(Oxidation)HEC(Carbamidomethyl)NTK{Hex:8; HexNAc:2}

>sp|ACF41834|A/Puerto_275:294+{Hex:8; HexNAc:7; NeuNAc:1}
(Carbamidomethyl)-GFGSGIITSN(HexNAc)ASM(Oxidation)HEC(Carbamidomethyl)NTK{Hex:8; HexNAc:7; NeuNAc:1}

>sp|ACF41834|A/Puerto_275:294+{Xyl:1; Hex:3; HexNAc:2}
(Carbamidomethyl)-GFGSGIITSN(HexNAc)ASM(Oxidation)HEC(Carbamidomethyl)NTK{Xyl:1; Hex:3; HexNAc:2}

>sp|ACF41834|A/Puerto_275:294+{Fuc:1; Hex:10; HexNAc:9}
(Carbamidomethyl)-GFGSGIITSN(HexNAc)ASMH(Carbamidomethyl)EC(Carbamidomethyl)NTK{Fuc:1; Hex:10; HexNAc:9}

>sp|ACF41834|A/Puerto_275:294+{Fuc:1; Hex:3; HexNAc:2}
(Carbamidomethyl)-GFGSGIITSN(HexNAc)ASMH(Carbamidomethyl)EC(Carbamidomethyl)NTK{Fuc:1; Hex:3; HexNAc:2}

>sp|ACF41834|A/Puerto_275:294+{Fuc:1; Hex:3; HexNAc:3; GalS(NAc):1}
(Carbamidomethyl)-GFGSGIITSN(HexNAc)ASMH(Carbamidomethyl)EC(Carbamidomethyl)NTK{Fuc:1; Hex:3; HexNAc:3; GalS(NAc):1}

>sp|ACF41834|A/Puerto_275:294+{Fuc:1; Hex:3; HexNAc:3}
(Carbamidomethyl)-GFGSGIITSN(HexNAc)ASMH(Carbamidomethyl)EC(Carbamidomethyl)NTK{Fuc:1; Hex:3; HexNAc:3}

>sp|ACF41834|A/Puerto_275:294+{Fuc:1; Hex:3; HexNAc:4; GalS(NAc):1}
(Carbamidomethyl)-GFGSGIITSN(HexNAc)ASMH(Carbamidomethyl)EC(Carbamidomethyl)NTK{Fuc:1; Hex:3; HexNAc:4; GalS(NAc):1}

>sp|ACF41834|A/Puerto_275:294+{Fuc:1; Hex:3; HexNAc:4; NeuNAc:1}
(Carbamidomethyl)-GFGSGIITSN(HexNAc)ASMH(Carbamidomethyl)EC(Carbamidomethyl)NTK{Fuc:1; Hex:3; HexNAc:4; NeuNAc:1}

>sp|ACF41834|A/Puerto_275:294+{Fuc:1; Hex:3; HexNAc:5}
(Carbamidomethyl)-GFGSGIITSN(HexNAc)ASMH(Carbamidomethyl)EC(Carbamidomethyl)NTK{Fuc:1; Hex:3; HexNAc:5}

>sp|ACF41834|A/Puerto_275:294+{Fuc:1; Hex:3; HexNAc:6; NeuNAc:1}
(Carbamidomethyl)-GFGSGIITSN(HexNAc)ASMH(Carbamidomethyl)EC(Carbamidomethyl)NTK{Fuc:1; Hex:3; HexNAc:6; NeuNAc:1}

>sp|ACF41834|A/Puerto_275:294+{Fuc:1; Hex:3; HexNAc:6; NeuNAc:2}
(Carbamidomethyl)-GFGSGIITSN(HexNAc)ASMH(Carbamidomethyl)EC(Carbamidomethyl)NTK{Fuc:1; Hex:3; HexNAc:6; NeuNAc:2}

>sp|ACF41834|A/Puerto_275:294+{Fuc:1; Hex:3; HexNAc:6}
(Carbamidomethyl)-GFGSGIITSN(HexNAc)ASMH(Carbamidomethyl)EC(Carbamidomethyl)NTK{Fuc:1; Hex:3; HexNAc:6}

>sp|ACF41834|A/Puerto_275:294+{Fuc:1; Hex:4; HexNAc:4; GalS(NAc):1; NeuNAc:1}
(Carbamidomethyl)-GFGSGIITSN(HexNAc)ASMH(Carbamidomethyl)EC(Carbamidomethyl)NTK{Fuc:1; Hex:4; HexNAc:4; GalS(NAc):1; NeuNAc:1}

>sp|ACF41834|A/Puerto_275:294+{Fuc:1; Hex:4; HexNAc:4; GalS:1; NeuNAc:1}
(Carbamidomethyl)-GFGSGIITSN(HexNAc)ASMH(Carbamidomethyl)EC(Carbamidomethyl)NTK{Fuc:1; Hex:4; HexNAc:4; GalS:1; NeuNAc:1}

>sp|ACF41834|A/Puerto_275:294+{Fuc:1; Hex:4; HexNAc:4}
(Carbamidomethyl)-GFGSGIITSN(HexNAc)ASMH(Carbamidomethyl)EC(Carbamidomethyl)NTK{Fuc:1; Hex:4; HexNAc:4}

>sp|ACF41834|A/Puerto_275:294+{Fuc:1; Hex:5; HexNAc:3; GalS(NAc):1}
(Carbamidomethyl)-GFGSGIITSN(HexNAc)ASMH(Carbamidomethyl)EC(Carbamidomethyl)NTK{Fuc:1; Hex:5; HexNAc:3; GalS(NAc):1}

>sp|ACF41834|A/Puerto_275:294+{Fuc:1; Hex:5; HexNAc:3}
(Carbamidomethyl)-GFGSGIITSN(HexNAc)ASMH(Carbamidomethyl)EC(Carbamidomethyl)NTK{Fuc:1; Hex:5; HexNAc:3}

>sp|ACF41834|A/Puerto_275:294+{Fuc:1; Hex:5; HexNAc:4; NeuNAc:1; NeuNGc:1}
(Carbamidomethyl)-GFGSGIITSN(HexNAc)ASMH(Carbamidomethyl)EC(Carbamidomethyl)NTK{Fuc:1; Hex:5; HexNAc:4; NeuNAc:1; NeuNGc:1}

>sp|ACF41834|A/Puerto_275:294+{Fuc:1; Hex:5; HexNAc:4; NeuNGc:2}
(Carbamidomethyl)-GFGSGIITSN(HexNAc)ASMH(Carbamidomethyl)EC(Carbamidomethyl)NTK{Fuc:1; Hex:5; HexNAc:4; NeuNGc:2}

>sp|ACF41834|A/Puerto_275:294+{Fuc:1; Hex:5; HexNAc:4}
(Carbamidomethyl)-GFGSGIITSN(HexNAc)ASMH(Carbamidomethyl)EC(Carbamidomethyl)NTK{Fuc:1; Hex:5; HexNAc:4}

>sp|ACF41834|A/Puerto_275:294+{Fuc:1; Hex:5; HexNAc:5; NeuNAc:1}
(Carbamidomethyl)-GFGSGIITSN(HexNAc)ASMH(Carbamidomethyl)EC(Carbamidomethyl)NTK{Fuc:1; Hex:5; HexNAc:5; NeuNAc:1}

>sp|ACF41834|A/Puerto_275:294+{Fuc:1; Hex:5; HexNAc:5}
(Carbamidomethyl)-GFGSGIITSN(HexNAc)ASMH(Carbamidomethyl)EC(Carbamidomethyl)NTK{Fuc:1; Hex:5; HexNAc:5}

>sp|ACF41834|A/Puerto_275:294+{Fuc:1; Hex:5; HexNAc:6; NeuNAc:3}
(Carbamidomethyl)-GFGSGIITSN(HexNAc)ASMH(Carbamidomethyl)EC(Carbamidomethyl)NTK{Fuc:1; Hex:5; HexNAc:6; NeuNAc:3}

>sp|ACF41834|A/Puerto_275:294+{Fuc:1; Hex:5; HexNAc:6}
(Carbamidomethyl)-GFGSGIITSN(HexNAc)ASMH(Carbamidomethyl)EC(Carbamidomethyl)NTK{Fuc:1; Hex:5; HexNAc:6}

>sp|ACF41834|A/Puerto_275:294+{Fuc:1; Hex:6; HexNAc:2}
(Carbamidomethyl)-GFGSGIITSN(HexNAc)ASMH(Carbamidomethyl)EC(Carbamidomethyl)NTK{Fuc:1; Hex:6; HexNAc:2}

>sp|ACF41834|A/Puerto_275:294+{Fuc:1; Hex:6; HexNAc:3}
(Carbamidomethyl)-GFGSGIITSN(HexNAc)ASMH(Carbamidomethyl)EC(Carbamidomethyl)NTK{Fuc:1; Hex:6; HexNAc:3}

>sp|ACF41834|A/Puerto_275:294+{Fuc:1; Hex:6; HexNAc:4; NeuNAc:1}
(Carbamidomethyl)-GFGSGIITSN(HexNAc)ASMH(Carbamidomethyl)EC(Carbamidomethyl)NTK{Fuc:1; Hex:6; HexNAc:4; NeuNAc:1}

>sp|ACF41834|A/Puerto_275:294+{Fuc:1; Hex:6; HexNAc:4}
(Carbamidomethyl)-GFGSGIITSN(HexNAc)ASMH(Carbamidomethyl)EC(Carbamidomethyl)NTK{Fuc:1; Hex:6; HexNAc:4}

>sp|ACF41834|A/Puerto_275:294+{Fuc:1; Hex:6; HexNAc:5; NeuNAc:1}
(Carbamidomethyl)-GFGSGIITSN(HexNAc)ASMH(Carbamidomethyl)EC(Carbamidomethyl)NTK{Fuc:1; Hex:6; HexNAc:5; NeuNAc:1}

>sp|ACF41834|A/Puerto_275:294+{Fuc:1; Hex:6; HexNAc:5; NeuNAc:3}
(Carbamidomethyl)-GFGSGIITSN(HexNAc)ASMH(Carbamidomethyl)EC(Carbamidomethyl)NTK{Fuc:1; Hex:6; HexNAc:5; NeuNAc:3}

>sp|ACF41834|A/Puerto_275:294+{Fuc:1; Hex:6; HexNAc:5}
(Carbamidomethyl)-GFGSGIITSN(HexNAc)ASMH(Carbamidomethyl)EC(Carbamidomethyl)NTK{Fuc:1; Hex:6; HexNAc:5}

>sp|ACF41834|A/Puerto_275:294+{Fuc:1; Hex:6; HexNAc:6; NeuNAc:2}
(Carbamidomethyl)-GFGSGIITSN(HexNAc)ASMH(Carbamidomethyl)EC(Carbamidomethyl)NTK{Fuc:1; Hex:6; HexNAc:6; NeuNAc:2}

>sp|ACF41834|A/Puerto_275:294+{Fuc:1; Hex:6; HexNAc:6; NeuNAc:3}
(Carbamidomethyl)-GFGSGIITSN(HexNAc)ASMH(Carbamidomethyl)EC(Carbamidomethyl)NTK{Fuc:1; Hex:6; HexNAc:6; NeuNAc:3}

>sp|ACF41834|A/Puerto_275:294+{Fuc:1; Hex:6; HexNAc:6}
(Carbamidomethyl)-GFGSGIITSN(HexNAc)ASMH(Carbamidomethyl)EC(Carbamidomethyl)NTK{Fuc:1; Hex:6; HexNAc:6}

>sp|ACF41834|A/Puerto_275:294+{Fuc:1; Hex:6; HexNAc:7; NeuNAc:4}
(Carbamidomethyl)-GFGSGIITSN(HexNAc)ASMH(Carbamidomethyl)EC(Carbamidomethyl)NTK{Fuc:1; Hex:6; HexNAc:7; NeuNAc:4}

>sp|ACF41834|A/Puerto_275:294+{Fuc:1; Hex:6; HexNAc:7}
(Carbamidomethyl)-GFGSGIITSN(HexNAc)ASMH(Carbamidomethyl)EC(Carbamidomethyl)NTK{Fuc:1; Hex:6; HexNAc:7}

>sp|ACF41834|A/Puerto_275:294+{Fuc:1; Hex:7; HexNAc:10; NeuNAc:4}
(Carbamidomethyl)-GFGSGIITSN(HexNAc)ASMH(Carbamidomethyl)EC(Carbamidomethyl)NTK{Fuc:1; Hex:7; HexNAc:10; NeuNAc:4}

>sp|ACF41834|A/Puerto_275:294+{Fuc:1; Hex:7; HexNAc:4; NeuNAc:3}
(Carbamidomethyl)-GFGSGIITSN(HexNAc)ASMH(Carbamidomethyl)EC(Carbamidomethyl)NTK{Fuc:1; Hex:7; HexNAc:4; NeuNAc:3}

>sp|ACF41834|A/Puerto_275:294+{Fuc:1; Hex:7; HexNAc:5; NeuNAc:2}
(Carbamidomethyl)-GFGSGIITSN(HexNAc)ASMH(Carbamidomethyl)EC(Carbamidomethyl)NTK{Fuc:1; Hex:7; HexNAc:5; NeuNAc:2}

>sp|ACF41834|A/Puerto_275:294+{Fuc:1; Hex:7; HexNAc:6; NeuNAc:1}
(Carbamidomethyl)-GFGSGIITSN(HexNAc)ASMH(Carbamidomethyl)EC(Carbamidomethyl)NTK{Fuc:1; Hex:7; HexNAc:6; NeuNAc:1}

>sp|ACF41834|A/Puerto_275:294+{Fuc:1; Hex:7; HexNAc:6; NeuNAc:3}
(Carbamidomethyl)-GFGSGIITSN(HexNAc)ASMH(Carbamidomethyl)EC(Carbamidomethyl)NTK{Fuc:1; Hex:7; HexNAc:6; NeuNAc:3}

>sp|ACF41834|A/Puerto_275:294+{Fuc:1; Hex:7; HexNAc:6; NeuNAc:4}
(Carbamidomethyl)-GFGSGIITSN(HexNAc)ASMH(Carbamidomethyl)EC(Carbamidomethyl)NTK{Fuc:1; Hex:7; HexNAc:6; NeuNAc:4}

>sp|ACF41834|A/Puerto_275:294+{Fuc:1; Hex:7; HexNAc:6}
(Carbamidomethyl)-GFGSGIITSN(HexNAc)ASMH(Carbamidomethyl)EC(Carbamidomethyl)NTK{Fuc:1; Hex:7; HexNAc:6}

>sp|ACF41834|A/Puerto_275:294+{Fuc:1; Hex:7; HexNAc:7; NeuNAc:4}
(Carbamidomethyl)-GFGSGIITSN(HexNAc)ASMH(Carbamidomethyl)EC(Carbamidomethyl)NTK{Fuc:1; Hex:7; HexNAc:7; NeuNAc:4}

>sp|ACF41834|A/Puerto_275:294+{Fuc:1; Hex:7; HexNAc:7}
(Carbamidomethyl)-GFGSGIITSN(HexNAc)ASMH(Carbamidomethyl)EC(Carbamidomethyl)NTK{Fuc:1; Hex:7; HexNAc:7}

>sp|ACF41834|A/Puerto_275:294+{Fuc:1; Hex:8; HexNAc:7; NeuNAc:4}
(Carbamidomethyl)-GFGSGIITSN(HexNAc)ASMH(Carbamidomethyl)EC(Carbamidomethyl)NTK{Fuc:1; Hex:8; HexNAc:7; NeuNAc:4}

>sp|ACF41834|A/Puerto_275:294+{Fuc:1; Hex:8; HexNAc:7}
(Carbamidomethyl)-GFGSGIITSN(HexNAc)ASMH(Carbamidomethyl)EC(Carbamidomethyl)NTK{Fuc:1; Hex:8; HexNAc:7}

>sp|ACF41834|A/Puerto_275:294+{Fuc:1; Hex:9; HexNAc:6; NeuNAc:2}
(Carbamidomethyl)-GFGSGIITSN(HexNAc)ASMH(Carbamidomethyl)EC(Carbamidomethyl)NTK{Fuc:1; Hex:9; HexNAc:6; NeuNAc:2}

>sp|ACF41834|A/Puerto_275:294+{Fuc:1; Hex:9; HexNAc:8}
(Carbamidomethyl)-GFGSGIITSN(HexNAc)ASMH(Carbamidomethyl)EC(Carbamidomethyl)NTK{Fuc:1; Hex:9; HexNAc:8}

>sp|ACF41834|A/Puerto_275:294+{Fuc:2; Hex:3; HexNAc:3}
(Carbamidomethyl)-GFGSGIITSN(HexNAc)ASMH(Carbamidomethyl)EC(Carbamidomethyl)NTK{Fuc:2; Hex:3; HexNAc:3}

>sp|ACF41834|A/Puerto_275:294+{Fuc:2; Hex:4; HexNAc:3}
(Carbamidomethyl)-GFGSGIITSN(HexNAc)ASMH(Carbamidomethyl)EC(Carbamidomethyl)NTK{Fuc:2; Hex:4; HexNAc:3}

>sp|ACF41834|A/Puerto_275:294+{Fuc:2; Hex:4; HexNAc:4; NeuNAc:1}
(Carbamidomethyl)-GFGSGIITSN(HexNAc)ASMH(Carbamidomethyl)EC(Carbamidomethyl)NTK{Fuc:2; Hex:4; HexNAc:4; NeuNAc:1}

>sp|ACF41834|A/Puerto_275:294+{Fuc:2; Hex:4; HexNAc:4}
(Carbamidomethyl)-GFGSGIITSN(HexNAc)ASMH(Carbamidomethyl)EC(Carbamidomethyl)NTK{Fuc:2; Hex:4; HexNAc:4}

>sp|ACF41834|A/Puerto_275:294+{Fuc:2; Hex:4; HexNAc:5}
(Carbamidomethyl)-GFGSGIITSN(HexNAc)ASMH(Carbamidomethyl)EC(Carbamidomethyl)NTK{Fuc:2; Hex:4; HexNAc:5}

>sp|ACF41834|A/Puerto_275:294+{Fuc:2; Hex:5; HexNAc:3}
(Carbamidomethyl)-GFGSGIITSN(HexNAc)ASMH(Carbamidomethyl)EC(Carbamidomethyl)NTK{Fuc:2; Hex:5; HexNAc:3}

>sp|ACF41834|A/Puerto_275:294+{Fuc:2; Hex:5; HexNAc:4; NeuNAc:1}
(Carbamidomethyl)-GFGSGIITSN(HexNAc)ASMH(Carbamidomethyl)EC(Carbamidomethyl)NTK{Fuc:2; Hex:5; HexNAc:4; NeuNAc:1}

>sp|ACF41834|A/Puerto_275:294+{Fuc:2; Hex:5; HexNAc:4}
(Carbamidomethyl)-GFGSGIITSN(HexNAc)ASMH(Carbamidomethyl)EC(Carbamidomethyl)NTK{Fuc:2; Hex:5; HexNAc:4}

>sp|ACF41834|A/Puerto_275:294+{Fuc:2; Hex:5; HexNAc:5}
(Carbamidomethyl)-GFGSGIITSN(HexNAc)ASMH(Carbamidomethyl)EC(Carbamidomethyl)NTK{Fuc:2; Hex:5; HexNAc:5}

>sp|ACF41834|A/Puerto_275:294+{Fuc:2; Hex:5; HexNAc:6}
(Carbamidomethyl)-GFGSGIITSN(HexNAc)ASMH(Carbamidomethyl)EC(Carbamidomethyl)NTK{Fuc:2; Hex:5; HexNAc:6}

>sp|ACF41834|A/Puerto_275:294+{Fuc:2; Hex:6; HexNAc:4}
(Carbamidomethyl)-GFGSGIITSN(HexNAc)ASMH(Carbamidomethyl)EC(Carbamidomethyl)NTK{Fuc:2; Hex:6; HexNAc:4}

>sp|ACF41834|A/Puerto_275:294+{Fuc:2; Hex:6; HexNAc:5; Kdn:1}
(Carbamidomethyl)-GFGSGIITSN(HexNAc)ASMH(Carbamidomethyl)EC(Carbamidomethyl)NTK{Fuc:2; Hex:6; HexNAc:5; Kdn:1}

>sp|ACF41834|A/Puerto_275:294+{Fuc:2; Hex:6; HexNAc:5}
(Carbamidomethyl)-GFGSGIITSN(HexNAc)ASMH(Carbamidomethyl)EC(Carbamidomethyl)NTK{Fuc:2; Hex:6; HexNAc:5}

>sp|ACF41834|A/Puerto_275:294+{Fuc:3; Hex:3; HexNAc:6}
(Carbamidomethyl)-GFGSGIITSN(HexNAc)ASMH(Carbamidomethyl)EC(Carbamidomethyl)NTK{Fuc:3; Hex:3; HexNAc:6}

>sp|ACF41834|A/Puerto_275:294+{Fuc:3; Hex:4; HexNAc:3}
(Carbamidomethyl)-GFGSGIITSN(HexNAc)ASMH(Carbamidomethyl)EC(Carbamidomethyl)NTK{Fuc:3; Hex:4; HexNAc:3}

>sp|ACF41834|A/Puerto_275:294+{Fuc:3; Hex:5; HexNAc:3}
(Carbamidomethyl)-GFGSGIITSN(HexNAc)ASMH(Carbamidomethyl)EC(Carbamidomethyl)NTK{Fuc:3; Hex:5; HexNAc:3}

>sp|ACF41834|A/Puerto_275:294+{Fuc:3; Hex:5; HexNAc:4}
(Carbamidomethyl)-GFGSGIITSN(HexNAc)ASMH(Carbamidomethyl)EC(Carbamidomethyl)NTK{Fuc:3; Hex:5; HexNAc:4}

>sp|ACF41834|A/Puerto_275:294+{Fuc:3; Hex:5; HexNAc:5}
(Carbamidomethyl)-GFGSGIITSN(HexNAc)ASMH(Carbamidomethyl)EC(Carbamidomethyl)NTK{Fuc:3; Hex:5; HexNAc:5}

>sp|ACF41834|A/Puerto_275:294+{Fuc:3; Hex:6; HexNAc:3}
(Carbamidomethyl)-GFGSGIITSN(HexNAc)ASMH(Carbamidomethyl)EC(Carbamidomethyl)NTK{Fuc:3; Hex:6; HexNAc:3}

>sp|ACF41834|A/Puerto_275:294+{Fuc:3; Hex:6; HexNAc:4}
(Carbamidomethyl)-GFGSGIITSN(HexNAc)ASMH(Carbamidomethyl)EC(Carbamidomethyl)NTK{Fuc:3; Hex:6; HexNAc:4}

>sp|ACF41834|A/Puerto_275:294+{Fuc:3; Hex:6; HexNAc:5; NeuNAc:1}
(Carbamidomethyl)-GFGSGIITSN(HexNAc)ASMH(Carbamidomethyl)EC(Carbamidomethyl)NTK{Fuc:3; Hex:6; HexNAc:5; NeuNAc:1}

>sp|ACF41834|A/Puerto_275:294+{Fuc:3; Hex:6; HexNAc:5}
(Carbamidomethyl)-GFGSGIITSN(HexNAc)ASMH(Carbamidomethyl)EC(Carbamidomethyl)NTK{Fuc:3; Hex:6; HexNAc:5}

>sp|ACF41834|A/Puerto_275:294+{Fuc:4; Hex:6; HexNAc:5}
(Carbamidomethyl)-GFGSGIITSN(HexNAc)ASMH(Carbamidomethyl)EC(Carbamidomethyl)NTK{Fuc:4; Hex:6; HexNAc:5}

>sp|ACF41834|A/Puerto_275:294+{Fuc:4; Hex:6; HexNAc:6}
(Carbamidomethyl)-GFGSGIITSN(HexNAc)ASMH(Carbamidomethyl)EC(Carbamidomethyl)NTK{Fuc:4; Hex:6; HexNAc:6}

>sp|ACF41834|A/Puerto_275:294+{Fuc:4; Hex:7; HexNAc:6; NeuNAc:1}
(Carbamidomethyl)-GFGSGIITSN(HexNAc)ASMH(Carbamidomethyl)EC(Carbamidomethyl)NTK{Fuc:4; Hex:7; HexNAc:6; NeuNAc:1}

>sp|ACF41834|A/Puerto_275:294+{Fuc:4; Hex:7; HexNAc:6}
(Carbamidomethyl)-GFGSGIITSN(HexNAc)ASMH(Carbamidomethyl)EC(Carbamidomethyl)NTK{Fuc:4; Hex:7; HexNAc:6}

>sp|ACF41834|A/Puerto_275:294+{Fuc:4; Hex:7; HexNAc:7}
(Carbamidomethyl)-GFGSGIITSN(HexNAc)ASMH(Carbamidomethyl)EC(Carbamidomethyl)NTK{Fuc:4; Hex:7; HexNAc:7}

>sp|ACF41834|A/Puerto_275:294+{Fuc:4; Hex:8; HexNAc:5}
(Carbamidomethyl)-GFGSGIITSN(HexNAc)ASMH(Carbamidomethyl)EC(Carbamidomethyl)NTK{Fuc:4; Hex:8; HexNAc:5}

>sp|ACF41834|A/Puerto_275:294+{Fuc:5; Hex:5; HexNAc:4}
(Carbamidomethyl)-GFGSGIITSN(HexNAc)ASMH(Carbamidomethyl)EC(Carbamidomethyl)NTK{Fuc:5; Hex:5; HexNAc:4}

>sp|ACF41834|A/Puerto_275:294+{Fuc:5; Hex:7; HexNAc:6}
(Carbamidomethyl)-GFGSGIITSN(HexNAc)ASMH(Carbamidomethyl)EC(Carbamidomethyl)NTK{Fuc:5; Hex:7; HexNAc:6}

>sp|ACF41834|A/Puerto_275:294+{Fuc:5; Hex:9; HexNAc:6}
(Carbamidomethyl)-GFGSGIITSN(HexNAc)ASMH(Carbamidomethyl)EC(Carbamidomethyl)NTK{Fuc:5; Hex:9; HexNAc:6}

>sp|ACF41834|A/Puerto_275:294+{Fuc:6; Hex:15; HexNAc:14; NeuNAc:1}
(Carbamidomethyl)-GFGSGIITSN(HexNAc)ASMH(Carbamidomethyl)EC(Carbamidomethyl)NTK{Fuc:6; Hex:15; HexNAc:14; NeuNAc:1}

>sp|ACF41834|A/Puerto_275:294+{Fuc:7; Hex:6; HexNAc:5}
(Carbamidomethyl)-GFGSGIITSN(HexNAc)ASMH(Carbamidomethyl)EC(Carbamidomethyl)NTK{Fuc:7; Hex:6; HexNAc:5}

>sp|ACF41834|A/Puerto_275:294+{Hex:10; HexNAc:2}
(Carbamidomethyl)-GFGSGIITSN(HexNAc)ASMH(Carbamidomethyl)EC(Carbamidomethyl)NTK{Hex:10; HexNAc:2}

>sp|ACF41834|A/Puerto_275:294+{Hex:3; HexNAc:2}
(Carbamidomethyl)-GFGSGIITSN(HexNAc)ASMH(Carbamidomethyl)EC(Carbamidomethyl)NTK{Hex:3; HexNAc:2}

>sp|ACF41834|A/Puerto_275:294+{Hex:3; HexNAc:3}
(Carbamidomethyl)-GFGSGIITSN(HexNAc)ASMH(Carbamidomethyl)EC(Carbamidomethyl)NTK{Hex:3; HexNAc:3}

>sp|ACF41834|A/Puerto_275:294+{Hex:3; HexNAc:4; NeuNAc:2}
(Carbamidomethyl)-GFGSGIITSN(HexNAc)ASMH(Carbamidomethyl)EC(Carbamidomethyl)NTK{Hex:3; HexNAc:4; NeuNAc:2}

>sp|ACF41834|A/Puerto_275:294+{Hex:3; HexNAc:4}
(Carbamidomethyl)-GFGSGIITSN(HexNAc)ASMH(Carbamidomethyl)EC(Carbamidomethyl)NTK{Hex:3; HexNAc:4}

>sp|ACF41834|A/Puerto_275:294+{Hex:3; HexNAc:5}
(Carbamidomethyl)-GFGSGIITSN(HexNAc)ASMH(Carbamidomethyl)EC(Carbamidomethyl)NTK{Hex:3; HexNAc:5}

>sp|ACF41834|A/Puerto_275:294+{Hex:3; HexNAc:6}
(Carbamidomethyl)-GFGSGIITSN(HexNAc)ASMH(Carbamidomethyl)EC(Carbamidomethyl)NTK{Hex:3; HexNAc:6}

>sp|ACF41834|A/Puerto_275:294+{Hex:4; HexNAc:2}
(Carbamidomethyl)-GFGSGIITSN(HexNAc)ASMH(Carbamidomethyl)EC(Carbamidomethyl)NTK{Hex:4; HexNAc:2}

>sp|ACF41834|A/Puerto_275:294+{Hex:4; HexNAc:4; GalS(NAc):1; NeuNAc:1}
(Carbamidomethyl)-GFGSGIITSN(HexNAc)ASMH(Carbamidomethyl)EC(Carbamidomethyl)NTK{Hex:4; HexNAc:4; GalS(NAc):1; NeuNAc:1}

>sp|ACF41834|A/Puerto_275:294+{Hex:4; HexNAc:4; GalS(NAc):1}
(Carbamidomethyl)-GFGSGIITSN(HexNAc)ASMH(Carbamidomethyl)EC(Carbamidomethyl)NTK{Hex:4; HexNAc:4; GalS(NAc):1}

>sp|ACF41834|A/Puerto_275:294+{Hex:4; HexNAc:4; GalS:1; NeuNAc:1}
(Carbamidomethyl)-GFGSGIITSN(HexNAc)ASMH(Carbamidomethyl)EC(Carbamidomethyl)NTK{Hex:4; HexNAc:4; GalS:1; NeuNAc:1}

>sp|ACF41834|A/Puerto_275:294+{Hex:4; HexNAc:4; NeuNAc:1}
(Carbamidomethyl)-GFGSGIITSN(HexNAc)ASMH(Carbamidomethyl)EC(Carbamidomethyl)NTK{Hex:4; HexNAc:4; NeuNAc:1}

>sp|ACF41834|A/Puerto_275:294+{Hex:4; HexNAc:5; NeuNAc:1}
(Carbamidomethyl)-GFGSGIITSN(HexNAc)ASMH(Carbamidomethyl)EC(Carbamidomethyl)NTK{Hex:4; HexNAc:5; NeuNAc:1}

>sp|ACF41834|A/Puerto_275:294+{Hex:4; HexNAc:5; NeuNAc:2}
(Carbamidomethyl)-GFGSGIITSN(HexNAc)ASMH(Carbamidomethyl)EC(Carbamidomethyl)NTK{Hex:4; HexNAc:5; NeuNAc:2}

>sp|ACF41834|A/Puerto_275:294+{Hex:4; HexNAc:6}
(Carbamidomethyl)-GFGSGIITSN(HexNAc)ASMH(Carbamidomethyl)EC(Carbamidomethyl)NTK{Hex:4; HexNAc:6}

>sp|ACF41834|A/Puerto_275:294+{Hex:5; HexNAc:4}
(Carbamidomethyl)-GFGSGIITSN(HexNAc)ASMH(Carbamidomethyl)EC(Carbamidomethyl)NTK{Hex:5; HexNAc:4}

>sp|ACF41834|A/Puerto_275:294+{Hex:5; HexNAc:5; GalS:1; NeuNAc:1}
(Carbamidomethyl)-GFGSGIITSN(HexNAc)ASMH(Carbamidomethyl)EC(Carbamidomethyl)NTK{Hex:5; HexNAc:5; GalS:1; NeuNAc:1}

>sp|ACF41834|A/Puerto_275:294+{Hex:5; HexNAc:6}
(Carbamidomethyl)-GFGSGIITSN(HexNAc)ASMH(Carbamidomethyl)EC(Carbamidomethyl)NTK{Hex:5; HexNAc:6}

>sp|ACF41834|A/Puerto_275:294+{Hex:6; HexNAc:10}
(Carbamidomethyl)-GFGSGIITSN(HexNAc)ASMH(Carbamidomethyl)EC(Carbamidomethyl)NTK{Hex:6; HexNAc:10}

>sp|ACF41834|A/Puerto_275:294+{Hex:6; HexNAc:3}
(Carbamidomethyl)-GFGSGIITSN(HexNAc)ASMH(Carbamidomethyl)EC(Carbamidomethyl)NTK{Hex:6; HexNAc:3}

>sp|ACF41834|A/Puerto_275:294+{Hex:6; HexNAc:4}
(Carbamidomethyl)-GFGSGIITSN(HexNAc)ASMH(Carbamidomethyl)EC(Carbamidomethyl)NTK{Hex:6; HexNAc:4}

>sp|ACF41834|A/Puerto_275:294+{Hex:6; HexNAc:5; NeuNAc:1}
(Carbamidomethyl)-GFGSGIITSN(HexNAc)ASMH(Carbamidomethyl)EC(Carbamidomethyl)NTK{Hex:6; HexNAc:5; NeuNAc:1}

>sp|ACF41834|A/Puerto_275:294+{Hex:6; HexNAc:5; NeuNAc:2}
(Carbamidomethyl)-GFGSGIITSN(HexNAc)ASMH(Carbamidomethyl)EC(Carbamidomethyl)NTK{Hex:6; HexNAc:5; NeuNAc:2}

>sp|ACF41834|A/Puerto_275:294+{Hex:6; HexNAc:5; NeuNAc:3}
(Carbamidomethyl)-GFGSGIITSN(HexNAc)ASMH(Carbamidomethyl)EC(Carbamidomethyl)NTK{Hex:6; HexNAc:5; NeuNAc:3}

>sp|ACF41834|A/Puerto_275:294+{Hex:6; HexNAc:5}
(Carbamidomethyl)-GFGSGIITSN(HexNAc)ASMH(Carbamidomethyl)EC(Carbamidomethyl)NTK{Hex:6; HexNAc:5}

>sp|ACF41834|A/Puerto_275:294+{Hex:6; HexNAc:6; NeuNAc:2}
(Carbamidomethyl)-GFGSGIITSN(HexNAc)ASMH(Carbamidomethyl)EC(Carbamidomethyl)NTK{Hex:6; HexNAc:6; NeuNAc:2}

>sp|ACF41834|A/Puerto_275:294+{Hex:6; HexNAc:6}
(Carbamidomethyl)-GFGSGIITSN(HexNAc)ASMH(Carbamidomethyl)EC(Carbamidomethyl)NTK{Hex:6; HexNAc:6}

>sp|ACF41834|A/Puerto_275:294+{Hex:7; HexNAc:6}
(Carbamidomethyl)-GFGSGIITSN(HexNAc)ASMH(Carbamidomethyl)EC(Carbamidomethyl)NTK{Hex:7; HexNAc:6}

>sp|ACF41834|A/Puerto_275:294+{Hex:7; HexNAc:8}
(Carbamidomethyl)-GFGSGIITSN(HexNAc)ASMH(Carbamidomethyl)EC(Carbamidomethyl)NTK{Hex:7; HexNAc:8}

>sp|ACF41834|A/Puerto_275:294+{Hex:8; HexNAc:2}
(Carbamidomethyl)-GFGSGIITSN(HexNAc)ASMH(Carbamidomethyl)EC(Carbamidomethyl)NTK{Hex:8; HexNAc:2}

>sp|ACF41834|A/Puerto_275:294+{Hex:8; HexNAc:7}
(Carbamidomethyl)-GFGSGIITSN(HexNAc)ASMH(Carbamidomethyl)EC(Carbamidomethyl)NTK{Hex:8; HexNAc:7}

>sp|ACF41834|A/Puerto_275:294+{Xyl:1; Hex:3; HexNAc:2}
(Carbamidomethyl)-GFGSGIITSN(HexNAc)ASMH(Carbamidomethyl)EC(Carbamidomethyl)NTK{Xyl:1; Hex:3; HexNAc:2}

>sp|ACF41834|A/Puerto_275:294+{Fuc:1; Hex:10; HexNAc:9}
(Carbamidomethyl)-GFGSGIITSN(HexNAc)ASMHE(Carbamidomethyl)C(Carbamidomethyl)NTK{Fuc:1; Hex:10; HexNAc:9}

>sp|ACF41834|A/Puerto_275:294+{Fuc:1; Hex:3; HexNAc:2}
(Carbamidomethyl)-GFGSGIITSN(HexNAc)ASMHE(Carbamidomethyl)C(Carbamidomethyl)NTK{Fuc:1; Hex:3; HexNAc:2}

>sp|ACF41834|A/Puerto_275:294+{Fuc:1; Hex:3; HexNAc:3; GalS(NAc):1}
(Carbamidomethyl)-GFGSGIITSN(HexNAc)ASMHE(Carbamidomethyl)C(Carbamidomethyl)NTK{Fuc:1; Hex:3; HexNAc:3; GalS(NAc):1}

>sp|ACF41834|A/Puerto_275:294+{Fuc:1; Hex:3; HexNAc:3}
(Carbamidomethyl)-GFGSGIITSN(HexNAc)ASMHE(Carbamidomethyl)C(Carbamidomethyl)NTK{Fuc:1; Hex:3; HexNAc:3}

>sp|ACF41834|A/Puerto_275:294+{Fuc:1; Hex:3; HexNAc:4; GalS(NAc):1}
(Carbamidomethyl)-GFGSGIITSN(HexNAc)ASMHE(Carbamidomethyl)C(Carbamidomethyl)NTK{Fuc:1; Hex:3; HexNAc:4; GalS(NAc):1}

>sp|ACF41834|A/Puerto_275:294+{Fuc:1; Hex:3; HexNAc:4; NeuNAc:1}
(Carbamidomethyl)-GFGSGIITSN(HexNAc)ASMHE(Carbamidomethyl)C(Carbamidomethyl)NTK{Fuc:1; Hex:3; HexNAc:4; NeuNAc:1}

>sp|ACF41834|A/Puerto_275:294+{Fuc:1; Hex:3; HexNAc:5}
(Carbamidomethyl)-GFGSGIITSN(HexNAc)ASMHE(Carbamidomethyl)C(Carbamidomethyl)NTK{Fuc:1; Hex:3; HexNAc:5}

>sp|ACF41834|A/Puerto_275:294+{Fuc:1; Hex:3; HexNAc:6; NeuNAc:1}
(Carbamidomethyl)-GFGSGIITSN(HexNAc)ASMHE(Carbamidomethyl)C(Carbamidomethyl)NTK{Fuc:1; Hex:3; HexNAc:6; NeuNAc:1}

>sp|ACF41834|A/Puerto_275:294+{Fuc:1; Hex:3; HexNAc:6; NeuNAc:2}
(Carbamidomethyl)-GFGSGIITSN(HexNAc)ASMHE(Carbamidomethyl)C(Carbamidomethyl)NTK{Fuc:1; Hex:3; HexNAc:6; NeuNAc:2}

>sp|ACF41834|A/Puerto_275:294+{Fuc:1; Hex:3; HexNAc:6}
(Carbamidomethyl)-GFGSGIITSN(HexNAc)ASMHE(Carbamidomethyl)C(Carbamidomethyl)NTK{Fuc:1; Hex:3; HexNAc:6}

>sp|ACF41834|A/Puerto_275:294+{Fuc:1; Hex:4; HexNAc:4; GalS(NAc):1; NeuNAc:1}
(Carbamidomethyl)-GFGSGIITSN(HexNAc)ASMHE(Carbamidomethyl)C(Carbamidomethyl)NTK{Fuc:1; Hex:4; HexNAc:4; GalS(NAc):1; NeuNAc:1}

>sp|ACF41834|A/Puerto_275:294+{Fuc:1; Hex:4; HexNAc:4; GalS:1; NeuNAc:1}
(Carbamidomethyl)-GFGSGIITSN(HexNAc)ASMHE(Carbamidomethyl)C(Carbamidomethyl)NTK{Fuc:1; Hex:4; HexNAc:4; GalS:1; NeuNAc:1}

>sp|ACF41834|A/Puerto_275:294+{Fuc:1; Hex:4; HexNAc:4}
(Carbamidomethyl)-GFGSGIITSN(HexNAc)ASMHE(Carbamidomethyl)C(Carbamidomethyl)NTK{Fuc:1; Hex:4; HexNAc:4}

>sp|ACF41834|A/Puerto_275:294+{Fuc:1; Hex:5; HexNAc:3; GalS(NAc):1}
(Carbamidomethyl)-GFGSGIITSN(HexNAc)ASMHE(Carbamidomethyl)C(Carbamidomethyl)NTK{Fuc:1; Hex:5; HexNAc:3; GalS(NAc):1}

>sp|ACF41834|A/Puerto_275:294+{Fuc:1; Hex:5; HexNAc:3}
(Carbamidomethyl)-GFGSGIITSN(HexNAc)ASMHE(Carbamidomethyl)C(Carbamidomethyl)NTK{Fuc:1; Hex:5; HexNAc:3}

>sp|ACF41834|A/Puerto_275:294+{Fuc:1; Hex:5; HexNAc:4; NeuNAc:1; NeuNGc:1}
(Carbamidomethyl)-GFGSGIITSN(HexNAc)ASMHE(Carbamidomethyl)C(Carbamidomethyl)NTK{Fuc:1; Hex:5; HexNAc:4; NeuNAc:1; NeuNGc:1}

>sp|ACF41834|A/Puerto_275:294+{Fuc:1; Hex:5; HexNAc:4; NeuNGc:2}
(Carbamidomethyl)-GFGSGIITSN(HexNAc)ASMHE(Carbamidomethyl)C(Carbamidomethyl)NTK{Fuc:1; Hex:5; HexNAc:4; NeuNGc:2}

>sp|ACF41834|A/Puerto_275:294+{Fuc:1; Hex:5; HexNAc:4}
(Carbamidomethyl)-GFGSGIITSN(HexNAc)ASMHE(Carbamidomethyl)C(Carbamidomethyl)NTK{Fuc:1; Hex:5; HexNAc:4}

>sp|ACF41834|A/Puerto_275:294+{Fuc:1; Hex:5; HexNAc:5; NeuNAc:1}
(Carbamidomethyl)-GFGSGIITSN(HexNAc)ASMHE(Carbamidomethyl)C(Carbamidomethyl)NTK{Fuc:1; Hex:5; HexNAc:5; NeuNAc:1}

>sp|ACF41834|A/Puerto_275:294+{Fuc:1; Hex:5; HexNAc:5}
(Carbamidomethyl)-GFGSGIITSN(HexNAc)ASMHE(Carbamidomethyl)C(Carbamidomethyl)NTK{Fuc:1; Hex:5; HexNAc:5}

>sp|ACF41834|A/Puerto_275:294+{Fuc:1; Hex:5; HexNAc:6; NeuNAc:3}
(Carbamidomethyl)-GFGSGIITSN(HexNAc)ASMHE(Carbamidomethyl)C(Carbamidomethyl)NTK{Fuc:1; Hex:5; HexNAc:6; NeuNAc:3}

>sp|ACF41834|A/Puerto_275:294+{Fuc:1; Hex:5; HexNAc:6}
(Carbamidomethyl)-GFGSGIITSN(HexNAc)ASMHE(Carbamidomethyl)C(Carbamidomethyl)NTK{Fuc:1; Hex:5; HexNAc:6}

>sp|ACF41834|A/Puerto_275:294+{Fuc:1; Hex:6; HexNAc:2}
(Carbamidomethyl)-GFGSGIITSN(HexNAc)ASMHE(Carbamidomethyl)C(Carbamidomethyl)NTK{Fuc:1; Hex:6; HexNAc:2}

>sp|ACF41834|A/Puerto_275:294+{Fuc:1; Hex:6; HexNAc:3}
(Carbamidomethyl)-GFGSGIITSN(HexNAc)ASMHE(Carbamidomethyl)C(Carbamidomethyl)NTK{Fuc:1; Hex:6; HexNAc:3}

>sp|ACF41834|A/Puerto_275:294+{Fuc:1; Hex:6; HexNAc:4; NeuNAc:1}
(Carbamidomethyl)-GFGSGIITSN(HexNAc)ASMHE(Carbamidomethyl)C(Carbamidomethyl)NTK{Fuc:1; Hex:6; HexNAc:4; NeuNAc:1}

>sp|ACF41834|A/Puerto_275:294+{Fuc:1; Hex:6; HexNAc:4}
(Carbamidomethyl)-GFGSGIITSN(HexNAc)ASMHE(Carbamidomethyl)C(Carbamidomethyl)NTK{Fuc:1; Hex:6; HexNAc:4}

>sp|ACF41834|A/Puerto_275:294+{Fuc:1; Hex:6; HexNAc:5; NeuNAc:1}
(Carbamidomethyl)-GFGSGIITSN(HexNAc)ASMHE(Carbamidomethyl)C(Carbamidomethyl)NTK{Fuc:1; Hex:6; HexNAc:5; NeuNAc:1}

>sp|ACF41834|A/Puerto_275:294+{Fuc:1; Hex:6; HexNAc:5; NeuNAc:3}
(Carbamidomethyl)-GFGSGIITSN(HexNAc)ASMHE(Carbamidomethyl)C(Carbamidomethyl)NTK{Fuc:1; Hex:6; HexNAc:5; NeuNAc:3}

>sp|ACF41834|A/Puerto_275:294+{Fuc:1; Hex:6; HexNAc:5}
(Carbamidomethyl)-GFGSGIITSN(HexNAc)ASMHE(Carbamidomethyl)C(Carbamidomethyl)NTK{Fuc:1; Hex:6; HexNAc:5}

>sp|ACF41834|A/Puerto_275:294+{Fuc:1; Hex:6; HexNAc:6; NeuNAc:2}
(Carbamidomethyl)-GFGSGIITSN(HexNAc)ASMHE(Carbamidomethyl)C(Carbamidomethyl)NTK{Fuc:1; Hex:6; HexNAc:6; NeuNAc:2}

>sp|ACF41834|A/Puerto_275:294+{Fuc:1; Hex:6; HexNAc:6; NeuNAc:3}
(Carbamidomethyl)-GFGSGIITSN(HexNAc)ASMHE(Carbamidomethyl)C(Carbamidomethyl)NTK{Fuc:1; Hex:6; HexNAc:6; NeuNAc:3}

>sp|ACF41834|A/Puerto_275:294+{Fuc:1; Hex:6; HexNAc:6}
(Carbamidomethyl)-GFGSGIITSN(HexNAc)ASMHE(Carbamidomethyl)C(Carbamidomethyl)NTK{Fuc:1; Hex:6; HexNAc:6}

>sp|ACF41834|A/Puerto_275:294+{Fuc:1; Hex:6; HexNAc:7; NeuNAc:4}
(Carbamidomethyl)-GFGSGIITSN(HexNAc)ASMHE(Carbamidomethyl)C(Carbamidomethyl)NTK{Fuc:1; Hex:6; HexNAc:7; NeuNAc:4}

>sp|ACF41834|A/Puerto_275:294+{Fuc:1; Hex:6; HexNAc:7}
(Carbamidomethyl)-GFGSGIITSN(HexNAc)ASMHE(Carbamidomethyl)C(Carbamidomethyl)NTK{Fuc:1; Hex:6; HexNAc:7}

>sp|ACF41834|A/Puerto_275:294+{Fuc:1; Hex:7; HexNAc:10; NeuNAc:4}
(Carbamidomethyl)-GFGSGIITSN(HexNAc)ASMHE(Carbamidomethyl)C(Carbamidomethyl)NTK{Fuc:1; Hex:7; HexNAc:10; NeuNAc:4}

>sp|ACF41834|A/Puerto_275:294+{Fuc:1; Hex:7; HexNAc:4; NeuNAc:3}
(Carbamidomethyl)-GFGSGIITSN(HexNAc)ASMHE(Carbamidomethyl)C(Carbamidomethyl)NTK{Fuc:1; Hex:7; HexNAc:4; NeuNAc:3}

>sp|ACF41834|A/Puerto_275:294+{Fuc:1; Hex:7; HexNAc:5; NeuNAc:2}
(Carbamidomethyl)-GFGSGIITSN(HexNAc)ASMHE(Carbamidomethyl)C(Carbamidomethyl)NTK{Fuc:1; Hex:7; HexNAc:5; NeuNAc:2}

>sp|ACF41834|A/Puerto_275:294+{Fuc:1; Hex:7; HexNAc:6; NeuNAc:1}
(Carbamidomethyl)-GFGSGIITSN(HexNAc)ASMHE(Carbamidomethyl)C(Carbamidomethyl)NTK{Fuc:1; Hex:7; HexNAc:6; NeuNAc:1}

>sp|ACF41834|A/Puerto_275:294+{Fuc:1; Hex:7; HexNAc:6; NeuNAc:3}
(Carbamidomethyl)-GFGSGIITSN(HexNAc)ASMHE(Carbamidomethyl)C(Carbamidomethyl)NTK{Fuc:1; Hex:7; HexNAc:6; NeuNAc:3}

>sp|ACF41834|A/Puerto_275:294+{Fuc:1; Hex:7; HexNAc:6; NeuNAc:4}
(Carbamidomethyl)-GFGSGIITSN(HexNAc)ASMHE(Carbamidomethyl)C(Carbamidomethyl)NTK{Fuc:1; Hex:7; HexNAc:6; NeuNAc:4}

>sp|ACF41834|A/Puerto_275:294+{Fuc:1; Hex:7; HexNAc:6}
(Carbamidomethyl)-GFGSGIITSN(HexNAc)ASMHE(Carbamidomethyl)C(Carbamidomethyl)NTK{Fuc:1; Hex:7; HexNAc:6}

>sp|ACF41834|A/Puerto_275:294+{Fuc:1; Hex:7; HexNAc:7; NeuNAc:4}
(Carbamidomethyl)-GFGSGIITSN(HexNAc)ASMHE(Carbamidomethyl)C(Carbamidomethyl)NTK{Fuc:1; Hex:7; HexNAc:7; NeuNAc:4}

>sp|ACF41834|A/Puerto_275:294+{Fuc:1; Hex:7; HexNAc:7}
(Carbamidomethyl)-GFGSGIITSN(HexNAc)ASMHE(Carbamidomethyl)C(Carbamidomethyl)NTK{Fuc:1; Hex:7; HexNAc:7}

>sp|ACF41834|A/Puerto_275:294+{Fuc:1; Hex:8; HexNAc:7; NeuNAc:4}
(Carbamidomethyl)-GFGSGIITSN(HexNAc)ASMHE(Carbamidomethyl)C(Carbamidomethyl)NTK{Fuc:1; Hex:8; HexNAc:7; NeuNAc:4}

>sp|ACF41834|A/Puerto_275:294+{Fuc:1; Hex:8; HexNAc:7}
(Carbamidomethyl)-GFGSGIITSN(HexNAc)ASMHE(Carbamidomethyl)C(Carbamidomethyl)NTK{Fuc:1; Hex:8; HexNAc:7}

>sp|ACF41834|A/Puerto_275:294+{Fuc:1; Hex:9; HexNAc:6; NeuNAc:2}
(Carbamidomethyl)-GFGSGIITSN(HexNAc)ASMHE(Carbamidomethyl)C(Carbamidomethyl)NTK{Fuc:1; Hex:9; HexNAc:6; NeuNAc:2}

>sp|ACF41834|A/Puerto_275:294+{Fuc:1; Hex:9; HexNAc:8}
(Carbamidomethyl)-GFGSGIITSN(HexNAc)ASMHE(Carbamidomethyl)C(Carbamidomethyl)NTK{Fuc:1; Hex:9; HexNAc:8}

>sp|ACF41834|A/Puerto_275:294+{Fuc:2; Hex:3; HexNAc:3}
(Carbamidomethyl)-GFGSGIITSN(HexNAc)ASMHE(Carbamidomethyl)C(Carbamidomethyl)NTK{Fuc:2; Hex:3; HexNAc:3}

>sp|ACF41834|A/Puerto_275:294+{Fuc:2; Hex:4; HexNAc:3}
(Carbamidomethyl)-GFGSGIITSN(HexNAc)ASMHE(Carbamidomethyl)C(Carbamidomethyl)NTK{Fuc:2; Hex:4; HexNAc:3}

>sp|ACF41834|A/Puerto_275:294+{Fuc:2; Hex:4; HexNAc:4; NeuNAc:1}
(Carbamidomethyl)-GFGSGIITSN(HexNAc)ASMHE(Carbamidomethyl)C(Carbamidomethyl)NTK{Fuc:2; Hex:4; HexNAc:4; NeuNAc:1}

>sp|ACF41834|A/Puerto_275:294+{Fuc:2; Hex:4; HexNAc:4}
(Carbamidomethyl)-GFGSGIITSN(HexNAc)ASMHE(Carbamidomethyl)C(Carbamidomethyl)NTK{Fuc:2; Hex:4; HexNAc:4}

>sp|ACF41834|A/Puerto_275:294+{Fuc:2; Hex:4; HexNAc:5}
(Carbamidomethyl)-GFGSGIITSN(HexNAc)ASMHE(Carbamidomethyl)C(Carbamidomethyl)NTK{Fuc:2; Hex:4; HexNAc:5}

>sp|ACF41834|A/Puerto_275:294+{Fuc:2; Hex:5; HexNAc:3}
(Carbamidomethyl)-GFGSGIITSN(HexNAc)ASMHE(Carbamidomethyl)C(Carbamidomethyl)NTK{Fuc:2; Hex:5; HexNAc:3}

>sp|ACF41834|A/Puerto_275:294+{Fuc:2; Hex:5; HexNAc:4; NeuNAc:1}
(Carbamidomethyl)-GFGSGIITSN(HexNAc)ASMHE(Carbamidomethyl)C(Carbamidomethyl)NTK{Fuc:2; Hex:5; HexNAc:4; NeuNAc:1}

>sp|ACF41834|A/Puerto_275:294+{Fuc:2; Hex:5; HexNAc:4}
(Carbamidomethyl)-GFGSGIITSN(HexNAc)ASMHE(Carbamidomethyl)C(Carbamidomethyl)NTK{Fuc:2; Hex:5; HexNAc:4}

>sp|ACF41834|A/Puerto_275:294+{Fuc:2; Hex:5; HexNAc:5}
(Carbamidomethyl)-GFGSGIITSN(HexNAc)ASMHE(Carbamidomethyl)C(Carbamidomethyl)NTK{Fuc:2; Hex:5; HexNAc:5}

>sp|ACF41834|A/Puerto_275:294+{Fuc:2; Hex:5; HexNAc:6}
(Carbamidomethyl)-GFGSGIITSN(HexNAc)ASMHE(Carbamidomethyl)C(Carbamidomethyl)NTK{Fuc:2; Hex:5; HexNAc:6}

>sp|ACF41834|A/Puerto_275:294+{Fuc:2; Hex:6; HexNAc:4}
(Carbamidomethyl)-GFGSGIITSN(HexNAc)ASMHE(Carbamidomethyl)C(Carbamidomethyl)NTK{Fuc:2; Hex:6; HexNAc:4}

>sp|ACF41834|A/Puerto_275:294+{Fuc:2; Hex:6; HexNAc:5; Kdn:1}
(Carbamidomethyl)-GFGSGIITSN(HexNAc)ASMHE(Carbamidomethyl)C(Carbamidomethyl)NTK{Fuc:2; Hex:6; HexNAc:5; Kdn:1}

>sp|ACF41834|A/Puerto_275:294+{Fuc:2; Hex:6; HexNAc:5}
(Carbamidomethyl)-GFGSGIITSN(HexNAc)ASMHE(Carbamidomethyl)C(Carbamidomethyl)NTK{Fuc:2; Hex:6; HexNAc:5}

>sp|ACF41834|A/Puerto_275:294+{Fuc:3; Hex:3; HexNAc:6}
(Carbamidomethyl)-GFGSGIITSN(HexNAc)ASMHE(Carbamidomethyl)C(Carbamidomethyl)NTK{Fuc:3; Hex:3; HexNAc:6}

>sp|ACF41834|A/Puerto_275:294+{Fuc:3; Hex:4; HexNAc:3}
(Carbamidomethyl)-GFGSGIITSN(HexNAc)ASMHE(Carbamidomethyl)C(Carbamidomethyl)NTK{Fuc:3; Hex:4; HexNAc:3}

>sp|ACF41834|A/Puerto_275:294+{Fuc:3; Hex:5; HexNAc:3}
(Carbamidomethyl)-GFGSGIITSN(HexNAc)ASMHE(Carbamidomethyl)C(Carbamidomethyl)NTK{Fuc:3; Hex:5; HexNAc:3}

>sp|ACF41834|A/Puerto_275:294+{Fuc:3; Hex:5; HexNAc:4}
(Carbamidomethyl)-GFGSGIITSN(HexNAc)ASMHE(Carbamidomethyl)C(Carbamidomethyl)NTK{Fuc:3; Hex:5; HexNAc:4}

>sp|ACF41834|A/Puerto_275:294+{Fuc:3; Hex:5; HexNAc:5}
(Carbamidomethyl)-GFGSGIITSN(HexNAc)ASMHE(Carbamidomethyl)C(Carbamidomethyl)NTK{Fuc:3; Hex:5; HexNAc:5}

>sp|ACF41834|A/Puerto_275:294+{Fuc:3; Hex:6; HexNAc:3}
(Carbamidomethyl)-GFGSGIITSN(HexNAc)ASMHE(Carbamidomethyl)C(Carbamidomethyl)NTK{Fuc:3; Hex:6; HexNAc:3}

>sp|ACF41834|A/Puerto_275:294+{Fuc:3; Hex:6; HexNAc:4}
(Carbamidomethyl)-GFGSGIITSN(HexNAc)ASMHE(Carbamidomethyl)C(Carbamidomethyl)NTK{Fuc:3; Hex:6; HexNAc:4}

>sp|ACF41834|A/Puerto_275:294+{Fuc:3; Hex:6; HexNAc:5; NeuNAc:1}
(Carbamidomethyl)-GFGSGIITSN(HexNAc)ASMHE(Carbamidomethyl)C(Carbamidomethyl)NTK{Fuc:3; Hex:6; HexNAc:5; NeuNAc:1}

>sp|ACF41834|A/Puerto_275:294+{Fuc:3; Hex:6; HexNAc:5}
(Carbamidomethyl)-GFGSGIITSN(HexNAc)ASMHE(Carbamidomethyl)C(Carbamidomethyl)NTK{Fuc:3; Hex:6; HexNAc:5}

>sp|ACF41834|A/Puerto_275:294+{Fuc:4; Hex:6; HexNAc:5}
(Carbamidomethyl)-GFGSGIITSN(HexNAc)ASMHE(Carbamidomethyl)C(Carbamidomethyl)NTK{Fuc:4; Hex:6; HexNAc:5}

>sp|ACF41834|A/Puerto_275:294+{Fuc:4; Hex:6; HexNAc:6}
(Carbamidomethyl)-GFGSGIITSN(HexNAc)ASMHE(Carbamidomethyl)C(Carbamidomethyl)NTK{Fuc:4; Hex:6; HexNAc:6}

>sp|ACF41834|A/Puerto_275:294+{Fuc:4; Hex:7; HexNAc:6; NeuNAc:1}
(Carbamidomethyl)-GFGSGIITSN(HexNAc)ASMHE(Carbamidomethyl)C(Carbamidomethyl)NTK{Fuc:4; Hex:7; HexNAc:6; NeuNAc:1}

>sp|ACF41834|A/Puerto_275:294+{Fuc:4; Hex:7; HexNAc:6}
(Carbamidomethyl)-GFGSGIITSN(HexNAc)ASMHE(Carbamidomethyl)C(Carbamidomethyl)NTK{Fuc:4; Hex:7; HexNAc:6}

>sp|ACF41834|A/Puerto_275:294+{Fuc:4; Hex:7; HexNAc:7}
(Carbamidomethyl)-GFGSGIITSN(HexNAc)ASMHE(Carbamidomethyl)C(Carbamidomethyl)NTK{Fuc:4; Hex:7; HexNAc:7}

>sp|ACF41834|A/Puerto_275:294+{Fuc:4; Hex:8; HexNAc:5}
(Carbamidomethyl)-GFGSGIITSN(HexNAc)ASMHE(Carbamidomethyl)C(Carbamidomethyl)NTK{Fuc:4; Hex:8; HexNAc:5}

>sp|ACF41834|A/Puerto_275:294+{Fuc:5; Hex:5; HexNAc:4}
(Carbamidomethyl)-GFGSGIITSN(HexNAc)ASMHE(Carbamidomethyl)C(Carbamidomethyl)NTK{Fuc:5; Hex:5; HexNAc:4}

>sp|ACF41834|A/Puerto_275:294+{Fuc:5; Hex:7; HexNAc:6}
(Carbamidomethyl)-GFGSGIITSN(HexNAc)ASMHE(Carbamidomethyl)C(Carbamidomethyl)NTK{Fuc:5; Hex:7; HexNAc:6}

>sp|ACF41834|A/Puerto_275:294+{Fuc:5; Hex:9; HexNAc:6}
(Carbamidomethyl)-GFGSGIITSN(HexNAc)ASMHE(Carbamidomethyl)C(Carbamidomethyl)NTK{Fuc:5; Hex:9; HexNAc:6}

>sp|ACF41834|A/Puerto_275:294+{Fuc:6; Hex:15; HexNAc:14; NeuNAc:1}
(Carbamidomethyl)-GFGSGIITSN(HexNAc)ASMHE(Carbamidomethyl)C(Carbamidomethyl)NTK{Fuc:6; Hex:15; HexNAc:14; NeuNAc:1}

>sp|ACF41834|A/Puerto_275:294+{Fuc:7; Hex:6; HexNAc:5}
(Carbamidomethyl)-GFGSGIITSN(HexNAc)ASMHE(Carbamidomethyl)C(Carbamidomethyl)NTK{Fuc:7; Hex:6; HexNAc:5}

>sp|ACF41834|A/Puerto_275:294+{Hex:10; HexNAc:2}
(Carbamidomethyl)-GFGSGIITSN(HexNAc)ASMHE(Carbamidomethyl)C(Carbamidomethyl)NTK{Hex:10; HexNAc:2}

>sp|ACF41834|A/Puerto_275:294+{Hex:3; HexNAc:2}
(Carbamidomethyl)-GFGSGIITSN(HexNAc)ASMHE(Carbamidomethyl)C(Carbamidomethyl)NTK{Hex:3; HexNAc:2}

>sp|ACF41834|A/Puerto_275:294+{Hex:3; HexNAc:3}
(Carbamidomethyl)-GFGSGIITSN(HexNAc)ASMHE(Carbamidomethyl)C(Carbamidomethyl)NTK{Hex:3; HexNAc:3}

>sp|ACF41834|A/Puerto_275:294+{Hex:3; HexNAc:4; NeuNAc:2}
(Carbamidomethyl)-GFGSGIITSN(HexNAc)ASMHE(Carbamidomethyl)C(Carbamidomethyl)NTK{Hex:3; HexNAc:4; NeuNAc:2}

>sp|ACF41834|A/Puerto_275:294+{Hex:3; HexNAc:4}
(Carbamidomethyl)-GFGSGIITSN(HexNAc)ASMHE(Carbamidomethyl)C(Carbamidomethyl)NTK{Hex:3; HexNAc:4}

>sp|ACF41834|A/Puerto_275:294+{Hex:3; HexNAc:5}
(Carbamidomethyl)-GFGSGIITSN(HexNAc)ASMHE(Carbamidomethyl)C(Carbamidomethyl)NTK{Hex:3; HexNAc:5}

>sp|ACF41834|A/Puerto_275:294+{Hex:3; HexNAc:6}
(Carbamidomethyl)-GFGSGIITSN(HexNAc)ASMHE(Carbamidomethyl)C(Carbamidomethyl)NTK{Hex:3; HexNAc:6}

>sp|ACF41834|A/Puerto_275:294+{Hex:4; HexNAc:2}
(Carbamidomethyl)-GFGSGIITSN(HexNAc)ASMHE(Carbamidomethyl)C(Carbamidomethyl)NTK{Hex:4; HexNAc:2}

>sp|ACF41834|A/Puerto_275:294+{Hex:4; HexNAc:4; GalS(NAc):1; NeuNAc:1}
(Carbamidomethyl)-GFGSGIITSN(HexNAc)ASMHE(Carbamidomethyl)C(Carbamidomethyl)NTK{Hex:4; HexNAc:4; GalS(NAc):1; NeuNAc:1}

>sp|ACF41834|A/Puerto_275:294+{Hex:4; HexNAc:4; GalS(NAc):1}
(Carbamidomethyl)-GFGSGIITSN(HexNAc)ASMHE(Carbamidomethyl)C(Carbamidomethyl)NTK{Hex:4; HexNAc:4; GalS(NAc):1}

>sp|ACF41834|A/Puerto_275:294+{Hex:4; HexNAc:4; GalS:1; NeuNAc:1}
(Carbamidomethyl)-GFGSGIITSN(HexNAc)ASMHE(Carbamidomethyl)C(Carbamidomethyl)NTK{Hex:4; HexNAc:4; GalS:1; NeuNAc:1}

>sp|ACF41834|A/Puerto_275:294+{Hex:4; HexNAc:4; NeuNAc:1}
(Carbamidomethyl)-GFGSGIITSN(HexNAc)ASMHE(Carbamidomethyl)C(Carbamidomethyl)NTK{Hex:4; HexNAc:4; NeuNAc:1}

>sp|ACF41834|A/Puerto_275:294+{Hex:4; HexNAc:5; NeuNAc:1}
(Carbamidomethyl)-GFGSGIITSN(HexNAc)ASMHE(Carbamidomethyl)C(Carbamidomethyl)NTK{Hex:4; HexNAc:5; NeuNAc:1}

>sp|ACF41834|A/Puerto_275:294+{Hex:4; HexNAc:5; NeuNAc:2}
(Carbamidomethyl)-GFGSGIITSN(HexNAc)ASMHE(Carbamidomethyl)C(Carbamidomethyl)NTK{Hex:4; HexNAc:5; NeuNAc:2}

>sp|ACF41834|A/Puerto_275:294+{Hex:4; HexNAc:6}
(Carbamidomethyl)-GFGSGIITSN(HexNAc)ASMHE(Carbamidomethyl)C(Carbamidomethyl)NTK{Hex:4; HexNAc:6}

>sp|ACF41834|A/Puerto_275:294+{Hex:5; HexNAc:4}
(Carbamidomethyl)-GFGSGIITSN(HexNAc)ASMHE(Carbamidomethyl)C(Carbamidomethyl)NTK{Hex:5; HexNAc:4}

>sp|ACF41834|A/Puerto_275:294+{Hex:5; HexNAc:5; GalS:1; NeuNAc:1}
(Carbamidomethyl)-GFGSGIITSN(HexNAc)ASMHE(Carbamidomethyl)C(Carbamidomethyl)NTK{Hex:5; HexNAc:5; GalS:1; NeuNAc:1}

>sp|ACF41834|A/Puerto_275:294+{Hex:5; HexNAc:6}
(Carbamidomethyl)-GFGSGIITSN(HexNAc)ASMHE(Carbamidomethyl)C(Carbamidomethyl)NTK{Hex:5; HexNAc:6}

>sp|ACF41834|A/Puerto_275:294+{Hex:6; HexNAc:10}
(Carbamidomethyl)-GFGSGIITSN(HexNAc)ASMHE(Carbamidomethyl)C(Carbamidomethyl)NTK{Hex:6; HexNAc:10}

>sp|ACF41834|A/Puerto_275:294+{Hex:6; HexNAc:3}
(Carbamidomethyl)-GFGSGIITSN(HexNAc)ASMHE(Carbamidomethyl)C(Carbamidomethyl)NTK{Hex:6; HexNAc:3}

>sp|ACF41834|A/Puerto_275:294+{Hex:6; HexNAc:4}
(Carbamidomethyl)-GFGSGIITSN(HexNAc)ASMHE(Carbamidomethyl)C(Carbamidomethyl)NTK{Hex:6; HexNAc:4}

>sp|ACF41834|A/Puerto_275:294+{Hex:6; HexNAc:5; NeuNAc:1}
(Carbamidomethyl)-GFGSGIITSN(HexNAc)ASMHE(Carbamidomethyl)C(Carbamidomethyl)NTK{Hex:6; HexNAc:5; NeuNAc:1}

>sp|ACF41834|A/Puerto_275:294+{Hex:6; HexNAc:5; NeuNAc:2}
(Carbamidomethyl)-GFGSGIITSN(HexNAc)ASMHE(Carbamidomethyl)C(Carbamidomethyl)NTK{Hex:6; HexNAc:5; NeuNAc:2}

>sp|ACF41834|A/Puerto_275:294+{Hex:6; HexNAc:5; NeuNAc:3}
(Carbamidomethyl)-GFGSGIITSN(HexNAc)ASMHE(Carbamidomethyl)C(Carbamidomethyl)NTK{Hex:6; HexNAc:5; NeuNAc:3}

>sp|ACF41834|A/Puerto_275:294+{Hex:6; HexNAc:5}
(Carbamidomethyl)-GFGSGIITSN(HexNAc)ASMHE(Carbamidomethyl)C(Carbamidomethyl)NTK{Hex:6; HexNAc:5}

>sp|ACF41834|A/Puerto_275:294+{Hex:6; HexNAc:6; NeuNAc:2}
(Carbamidomethyl)-GFGSGIITSN(HexNAc)ASMHE(Carbamidomethyl)C(Carbamidomethyl)NTK{Hex:6; HexNAc:6; NeuNAc:2}

>sp|ACF41834|A/Puerto_275:294+{Hex:6; HexNAc:6}
(Carbamidomethyl)-GFGSGIITSN(HexNAc)ASMHE(Carbamidomethyl)C(Carbamidomethyl)NTK{Hex:6; HexNAc:6}

>sp|ACF41834|A/Puerto_275:294+{Hex:7; HexNAc:6}
(Carbamidomethyl)-GFGSGIITSN(HexNAc)ASMHE(Carbamidomethyl)C(Carbamidomethyl)NTK{Hex:7; HexNAc:6}

>sp|ACF41834|A/Puerto_275:294+{Hex:7; HexNAc:8}
(Carbamidomethyl)-GFGSGIITSN(HexNAc)ASMHE(Carbamidomethyl)C(Carbamidomethyl)NTK{Hex:7; HexNAc:8}

>sp|ACF41834|A/Puerto_275:294+{Hex:8; HexNAc:2}
(Carbamidomethyl)-GFGSGIITSN(HexNAc)ASMHE(Carbamidomethyl)C(Carbamidomethyl)NTK{Hex:8; HexNAc:2}

>sp|ACF41834|A/Puerto_275:294+{Hex:8; HexNAc:7}
(Carbamidomethyl)-GFGSGIITSN(HexNAc)ASMHE(Carbamidomethyl)C(Carbamidomethyl)NTK{Hex:8; HexNAc:7}

>sp|ACF41834|A/Puerto_275:294+{Xyl:1; Hex:3; HexNAc:2}
(Carbamidomethyl)-GFGSGIITSN(HexNAc)ASMHE(Carbamidomethyl)C(Carbamidomethyl)NTK{Xyl:1; Hex:3; HexNAc:2}

>sp|ACF41834|A/Puerto_275:294+{Fuc:1; Hex:10; HexNAc:9}
(Carbamidomethyl)-GFGSGIITSN(HexNAc)ASMHEC(Carbamidomethyl)NTK{Fuc:1; Hex:10; HexNAc:9}

>sp|ACF41834|A/Puerto_275:294+{Fuc:1; Hex:11; HexNAc:6}
(Carbamidomethyl)-GFGSGIITSN(HexNAc)ASMHEC(Carbamidomethyl)NTK{Fuc:1; Hex:11; HexNAc:6}

>sp|ACF41834|A/Puerto_275:294+{Fuc:1; Hex:3; HexNAc:2}
(Carbamidomethyl)-GFGSGIITSN(HexNAc)ASMHEC(Carbamidomethyl)NTK{Fuc:1; Hex:3; HexNAc:2}

>sp|ACF41834|A/Puerto_275:294+{Fuc:1; Hex:3; HexNAc:3; GalS(NAc):1}
(Carbamidomethyl)-GFGSGIITSN(HexNAc)ASMHEC(Carbamidomethyl)NTK{Fuc:1; Hex:3; HexNAc:3; GalS(NAc):1}

>sp|ACF41834|A/Puerto_275:294+{Fuc:1; Hex:3; HexNAc:3}
(Carbamidomethyl)-GFGSGIITSN(HexNAc)ASMHEC(Carbamidomethyl)NTK{Fuc:1; Hex:3; HexNAc:3}

>sp|ACF41834|A/Puerto_275:294+{Fuc:1; Hex:3; HexNAc:4; NeuNAc:1}
(Carbamidomethyl)-GFGSGIITSN(HexNAc)ASMHEC(Carbamidomethyl)NTK{Fuc:1; Hex:3; HexNAc:4; NeuNAc:1}

>sp|ACF41834|A/Puerto_275:294+{Fuc:1; Hex:3; HexNAc:4}
(Carbamidomethyl)-GFGSGIITSN(HexNAc)ASMHEC(Carbamidomethyl)NTK{Fuc:1; Hex:3; HexNAc:4}

>sp|ACF41834|A/Puerto_275:294+{Fuc:1; Hex:3; HexNAc:5}
(Carbamidomethyl)-GFGSGIITSN(HexNAc)ASMHEC(Carbamidomethyl)NTK{Fuc:1; Hex:3; HexNAc:5}

>sp|ACF41834|A/Puerto_275:294+{Fuc:1; Hex:3; HexNAc:6; NeuNAc:2}
(Carbamidomethyl)-GFGSGIITSN(HexNAc)ASMHEC(Carbamidomethyl)NTK{Fuc:1; Hex:3; HexNAc:6; NeuNAc:2}

>sp|ACF41834|A/Puerto_275:294+{Fuc:1; Hex:3; HexNAc:8}
(Carbamidomethyl)-GFGSGIITSN(HexNAc)ASMHEC(Carbamidomethyl)NTK{Fuc:1; Hex:3; HexNAc:8}

>sp|ACF41834|A/Puerto_275:294+{Fuc:1; Hex:4; HexNAc:3; GalS(NAc):1}
(Carbamidomethyl)-GFGSGIITSN(HexNAc)ASMHEC(Carbamidomethyl)NTK{Fuc:1; Hex:4; HexNAc:3; GalS(NAc):1}

>sp|ACF41834|A/Puerto_275:294+{Fuc:1; Hex:4; HexNAc:3; NeuNAc:1}
(Carbamidomethyl)-GFGSGIITSN(HexNAc)ASMHEC(Carbamidomethyl)NTK{Fuc:1; Hex:4; HexNAc:3; NeuNAc:1}

>sp|ACF41834|A/Puerto_275:294+{Fuc:1; Hex:4; HexNAc:3}
(Carbamidomethyl)-GFGSGIITSN(HexNAc)ASMHEC(Carbamidomethyl)NTK{Fuc:1; Hex:4; HexNAc:3}

>sp|ACF41834|A/Puerto_275:294+{Fuc:1; Hex:4; HexNAc:4; GalS(NAc):1; NeuNAc:1}
(Carbamidomethyl)-GFGSGIITSN(HexNAc)ASMHEC(Carbamidomethyl)NTK{Fuc:1; Hex:4; HexNAc:4; GalS(NAc):1; NeuNAc:1}

>sp|ACF41834|A/Puerto_275:294+{Fuc:1; Hex:4; HexNAc:4; NeuNAc:1}
(Carbamidomethyl)-GFGSGIITSN(HexNAc)ASMHEC(Carbamidomethyl)NTK{Fuc:1; Hex:4; HexNAc:4; NeuNAc:1}

>sp|ACF41834|A/Puerto_275:294+{Fuc:1; Hex:4; HexNAc:4}
(Carbamidomethyl)-GFGSGIITSN(HexNAc)ASMHEC(Carbamidomethyl)NTK{Fuc:1; Hex:4; HexNAc:4}

>sp|ACF41834|A/Puerto_275:294+{Fuc:1; Hex:4; HexNAc:5; NeuNAc:1}
(Carbamidomethyl)-GFGSGIITSN(HexNAc)ASMHEC(Carbamidomethyl)NTK{Fuc:1; Hex:4; HexNAc:5; NeuNAc:1}

>sp|ACF41834|A/Puerto_275:294+{Fuc:1; Hex:4; HexNAc:5; NeuNAc:2}
(Carbamidomethyl)-GFGSGIITSN(HexNAc)ASMHEC(Carbamidomethyl)NTK{Fuc:1; Hex:4; HexNAc:5; NeuNAc:2}

>sp|ACF41834|A/Puerto_275:294+{Fuc:1; Hex:4; HexNAc:5}
(Carbamidomethyl)-GFGSGIITSN(HexNAc)ASMHEC(Carbamidomethyl)NTK{Fuc:1; Hex:4; HexNAc:5}

>sp|ACF41834|A/Puerto_275:294+{Fuc:1; Hex:4; HexNAc:6}
(Carbamidomethyl)-GFGSGIITSN(HexNAc)ASMHEC(Carbamidomethyl)NTK{Fuc:1; Hex:4; HexNAc:6}

>sp|ACF41834|A/Puerto_275:294+{Fuc:1; Hex:5; HexNAc:3; GalS(NAc):1}
(Carbamidomethyl)-GFGSGIITSN(HexNAc)ASMHEC(Carbamidomethyl)NTK{Fuc:1; Hex:5; HexNAc:3; GalS(NAc):1}

>sp|ACF41834|A/Puerto_275:294+{Fuc:1; Hex:5; HexNAc:3}
(Carbamidomethyl)-GFGSGIITSN(HexNAc)ASMHEC(Carbamidomethyl)NTK{Fuc:1; Hex:5; HexNAc:3}

>sp|ACF41834|A/Puerto_275:294+{Fuc:1; Hex:5; HexNAc:4; NeuNAc:1; NeuNGc:1}
(Carbamidomethyl)-GFGSGIITSN(HexNAc)ASMHEC(Carbamidomethyl)NTK{Fuc:1; Hex:5; HexNAc:4; NeuNAc:1; NeuNGc:1}

>sp|ACF41834|A/Puerto_275:294+{Fuc:1; Hex:5; HexNAc:4; NeuNAc:1}
(Carbamidomethyl)-GFGSGIITSN(HexNAc)ASMHEC(Carbamidomethyl)NTK{Fuc:1; Hex:5; HexNAc:4; NeuNAc:1}

>sp|ACF41834|A/Puerto_275:294+{Fuc:1; Hex:5; HexNAc:4; NeuNAc:2}
(Carbamidomethyl)-GFGSGIITSN(HexNAc)ASMHEC(Carbamidomethyl)NTK{Fuc:1; Hex:5; HexNAc:4; NeuNAc:2}

>sp|ACF41834|A/Puerto_275:294+{Fuc:1; Hex:5; HexNAc:4}
(Carbamidomethyl)-GFGSGIITSN(HexNAc)ASMHEC(Carbamidomethyl)NTK{Fuc:1; Hex:5; HexNAc:4}

>sp|ACF41834|A/Puerto_275:294+{Fuc:1; Hex:5; HexNAc:5; NeuNAc:1}
(Carbamidomethyl)-GFGSGIITSN(HexNAc)ASMHEC(Carbamidomethyl)NTK{Fuc:1; Hex:5; HexNAc:5; NeuNAc:1}

>sp|ACF41834|A/Puerto_275:294+{Fuc:1; Hex:5; HexNAc:5; NeuNAc:2}
(Carbamidomethyl)-GFGSGIITSN(HexNAc)ASMHEC(Carbamidomethyl)NTK{Fuc:1; Hex:5; HexNAc:5; NeuNAc:2}

>sp|ACF41834|A/Puerto_275:294+{Fuc:1; Hex:5; HexNAc:5}
(Carbamidomethyl)-GFGSGIITSN(HexNAc)ASMHEC(Carbamidomethyl)NTK{Fuc:1; Hex:5; HexNAc:5}

>sp|ACF41834|A/Puerto_275:294+{Fuc:1; Hex:5; HexNAc:6; NeuNAc:3}
(Carbamidomethyl)-GFGSGIITSN(HexNAc)ASMHEC(Carbamidomethyl)NTK{Fuc:1; Hex:5; HexNAc:6; NeuNAc:3}

>sp|ACF41834|A/Puerto_275:294+{Fuc:1; Hex:5; HexNAc:6}
(Carbamidomethyl)-GFGSGIITSN(HexNAc)ASMHEC(Carbamidomethyl)NTK{Fuc:1; Hex:5; HexNAc:6}

>sp|ACF41834|A/Puerto_275:294+{Fuc:1; Hex:5; HexNAc:8}
(Carbamidomethyl)-GFGSGIITSN(HexNAc)ASMHEC(Carbamidomethyl)NTK{Fuc:1; Hex:5; HexNAc:8}

>sp|ACF41834|A/Puerto_275:294+{Fuc:1; Hex:6; HexNAc:2}
(Carbamidomethyl)-GFGSGIITSN(HexNAc)ASMHEC(Carbamidomethyl)NTK{Fuc:1; Hex:6; HexNAc:2}

>sp|ACF41834|A/Puerto_275:294+{Fuc:1; Hex:6; HexNAc:4; NeuNAc:1}
(Carbamidomethyl)-GFGSGIITSN(HexNAc)ASMHEC(Carbamidomethyl)NTK{Fuc:1; Hex:6; HexNAc:4; NeuNAc:1}

>sp|ACF41834|A/Puerto_275:294+{Fuc:1; Hex:6; HexNAc:5; NeuNAc:1}
(Carbamidomethyl)-GFGSGIITSN(HexNAc)ASMHEC(Carbamidomethyl)NTK{Fuc:1; Hex:6; HexNAc:5; NeuNAc:1}

>sp|ACF41834|A/Puerto_275:294+{Fuc:1; Hex:6; HexNAc:5; NeuNAc:3}
(Carbamidomethyl)-GFGSGIITSN(HexNAc)ASMHEC(Carbamidomethyl)NTK{Fuc:1; Hex:6; HexNAc:5; NeuNAc:3}

>sp|ACF41834|A/Puerto_275:294+{Fuc:1; Hex:6; HexNAc:5}
(Carbamidomethyl)-GFGSGIITSN(HexNAc)ASMHEC(Carbamidomethyl)NTK{Fuc:1; Hex:6; HexNAc:5}

>sp|ACF41834|A/Puerto_275:294+{Fuc:1; Hex:6; HexNAc:6; NeuNAc:2}
(Carbamidomethyl)-GFGSGIITSN(HexNAc)ASMHEC(Carbamidomethyl)NTK{Fuc:1; Hex:6; HexNAc:6; NeuNAc:2}

>sp|ACF41834|A/Puerto_275:294+{Fuc:1; Hex:6; HexNAc:6; NeuNAc:3}
(Carbamidomethyl)-GFGSGIITSN(HexNAc)ASMHEC(Carbamidomethyl)NTK{Fuc:1; Hex:6; HexNAc:6; NeuNAc:3}

>sp|ACF41834|A/Puerto_275:294+{Fuc:1; Hex:6; HexNAc:6}
(Carbamidomethyl)-GFGSGIITSN(HexNAc)ASMHEC(Carbamidomethyl)NTK{Fuc:1; Hex:6; HexNAc:6}

>sp|ACF41834|A/Puerto_275:294+{Fuc:1; Hex:6; HexNAc:7}
(Carbamidomethyl)-GFGSGIITSN(HexNAc)ASMHEC(Carbamidomethyl)NTK{Fuc:1; Hex:6; HexNAc:7}

>sp|ACF41834|A/Puerto_275:294+{Fuc:1; Hex:7; HexNAc:2}
(Carbamidomethyl)-GFGSGIITSN(HexNAc)ASMHEC(Carbamidomethyl)NTK{Fuc:1; Hex:7; HexNAc:2}

>sp|ACF41834|A/Puerto_275:294+{Fuc:1; Hex:7; HexNAc:4; NeuNAc:3}
(Carbamidomethyl)-GFGSGIITSN(HexNAc)ASMHEC(Carbamidomethyl)NTK{Fuc:1; Hex:7; HexNAc:4; NeuNAc:3}

>sp|ACF41834|A/Puerto_275:294+{Fuc:1; Hex:7; HexNAc:6; NeuNAc:1}
(Carbamidomethyl)-GFGSGIITSN(HexNAc)ASMHEC(Carbamidomethyl)NTK{Fuc:1; Hex:7; HexNAc:6; NeuNAc:1}

>sp|ACF41834|A/Puerto_275:294+{Fuc:1; Hex:7; HexNAc:6; NeuNAc:3}
(Carbamidomethyl)-GFGSGIITSN(HexNAc)ASMHEC(Carbamidomethyl)NTK{Fuc:1; Hex:7; HexNAc:6; NeuNAc:3}

>sp|ACF41834|A/Puerto_275:294+{Fuc:1; Hex:7; HexNAc:6; NeuNAc:4}
(Carbamidomethyl)-GFGSGIITSN(HexNAc)ASMHEC(Carbamidomethyl)NTK{Fuc:1; Hex:7; HexNAc:6; NeuNAc:4}

>sp|ACF41834|A/Puerto_275:294+{Fuc:1; Hex:7; HexNAc:7; NeuNAc:4}
(Carbamidomethyl)-GFGSGIITSN(HexNAc)ASMHEC(Carbamidomethyl)NTK{Fuc:1; Hex:7; HexNAc:7; NeuNAc:4}

>sp|ACF41834|A/Puerto_275:294+{Fuc:1; Hex:7; HexNAc:9; NeuNAc:4}
(Carbamidomethyl)-GFGSGIITSN(HexNAc)ASMHEC(Carbamidomethyl)NTK{Fuc:1; Hex:7; HexNAc:9; NeuNAc:4}

>sp|ACF41834|A/Puerto_275:294+{Fuc:2; Hex:3; HexNAc:3}
(Carbamidomethyl)-GFGSGIITSN(HexNAc)ASMHEC(Carbamidomethyl)NTK{Fuc:2; Hex:3; HexNAc:3}

>sp|ACF41834|A/Puerto_275:294+{Fuc:2; Hex:3; HexNAc:6; NeuNAc:1}
(Carbamidomethyl)-GFGSGIITSN(HexNAc)ASMHEC(Carbamidomethyl)NTK{Fuc:2; Hex:3; HexNAc:6; NeuNAc:1}

>sp|ACF41834|A/Puerto_275:294+{Fuc:2; Hex:3; HexNAc:6}
(Carbamidomethyl)-GFGSGIITSN(HexNAc)ASMHEC(Carbamidomethyl)NTK{Fuc:2; Hex:3; HexNAc:6}

>sp|ACF41834|A/Puerto_275:294+{Fuc:2; Hex:4; HexNAc:3}
(Carbamidomethyl)-GFGSGIITSN(HexNAc)ASMHEC(Carbamidomethyl)NTK{Fuc:2; Hex:4; HexNAc:3}

>sp|ACF41834|A/Puerto_275:294+{Fuc:2; Hex:4; HexNAc:4; NeuNAc:1}
(Carbamidomethyl)-GFGSGIITSN(HexNAc)ASMHEC(Carbamidomethyl)NTK{Fuc:2; Hex:4; HexNAc:4; NeuNAc:1}

>sp|ACF41834|A/Puerto_275:294+{Fuc:2; Hex:4; HexNAc:4}
(Carbamidomethyl)-GFGSGIITSN(HexNAc)ASMHEC(Carbamidomethyl)NTK{Fuc:2; Hex:4; HexNAc:4}

>sp|ACF41834|A/Puerto_275:294+{Fuc:2; Hex:4; HexNAc:5; NeuNAc:1}
(Carbamidomethyl)-GFGSGIITSN(HexNAc)ASMHEC(Carbamidomethyl)NTK{Fuc:2; Hex:4; HexNAc:5; NeuNAc:1}

>sp|ACF41834|A/Puerto_275:294+{Fuc:2; Hex:4; HexNAc:5}
(Carbamidomethyl)-GFGSGIITSN(HexNAc)ASMHEC(Carbamidomethyl)NTK{Fuc:2; Hex:4; HexNAc:5}

>sp|ACF41834|A/Puerto_275:294+{Fuc:2; Hex:5; HexNAc:3}
(Carbamidomethyl)-GFGSGIITSN(HexNAc)ASMHEC(Carbamidomethyl)NTK{Fuc:2; Hex:5; HexNAc:3}

>sp|ACF41834|A/Puerto_275:294+{Fuc:2; Hex:5; HexNAc:4}
(Carbamidomethyl)-GFGSGIITSN(HexNAc)ASMHEC(Carbamidomethyl)NTK{Fuc:2; Hex:5; HexNAc:4}

>sp|ACF41834|A/Puerto_275:294+{Fuc:2; Hex:5; HexNAc:5}
(Carbamidomethyl)-GFGSGIITSN(HexNAc)ASMHEC(Carbamidomethyl)NTK{Fuc:2; Hex:5; HexNAc:5}

>sp|ACF41834|A/Puerto_275:294+{Fuc:2; Hex:5; HexNAc:6}
(Carbamidomethyl)-GFGSGIITSN(HexNAc)ASMHEC(Carbamidomethyl)NTK{Fuc:2; Hex:5; HexNAc:6}

>sp|ACF41834|A/Puerto_275:294+{Fuc:2; Hex:6; HexNAc:4}
(Carbamidomethyl)-GFGSGIITSN(HexNAc)ASMHEC(Carbamidomethyl)NTK{Fuc:2; Hex:6; HexNAc:4}

>sp|ACF41834|A/Puerto_275:294+{Fuc:2; Hex:6; HexNAc:5; NeuNAc:1}
(Carbamidomethyl)-GFGSGIITSN(HexNAc)ASMHEC(Carbamidomethyl)NTK{Fuc:2; Hex:6; HexNAc:5; NeuNAc:1}

>sp|ACF41834|A/Puerto_275:294+{Fuc:2; Hex:6; HexNAc:5}
(Carbamidomethyl)-GFGSGIITSN(HexNAc)ASMHEC(Carbamidomethyl)NTK{Fuc:2; Hex:6; HexNAc:5}

>sp|ACF41834|A/Puerto_275:294+{Fuc:3; Hex:3; HexNAc:6}
(Carbamidomethyl)-GFGSGIITSN(HexNAc)ASMHEC(Carbamidomethyl)NTK{Fuc:3; Hex:3; HexNAc:6}

>sp|ACF41834|A/Puerto_275:294+{Fuc:3; Hex:4; HexNAc:3}
(Carbamidomethyl)-GFGSGIITSN(HexNAc)ASMHEC(Carbamidomethyl)NTK{Fuc:3; Hex:4; HexNAc:3}

>sp|ACF41834|A/Puerto_275:294+{Fuc:3; Hex:4; HexNAc:5}
(Carbamidomethyl)-GFGSGIITSN(HexNAc)ASMHEC(Carbamidomethyl)NTK{Fuc:3; Hex:4; HexNAc:5}

>sp|ACF41834|A/Puerto_275:294+{Fuc:3; Hex:5; HexNAc:4}
(Carbamidomethyl)-GFGSGIITSN(HexNAc)ASMHEC(Carbamidomethyl)NTK{Fuc:3; Hex:5; HexNAc:4}

>sp|ACF41834|A/Puerto_275:294+{Fuc:3; Hex:6; HexNAc:3}
(Carbamidomethyl)-GFGSGIITSN(HexNAc)ASMHEC(Carbamidomethyl)NTK{Fuc:3; Hex:6; HexNAc:3}

>sp|ACF41834|A/Puerto_275:294+{Fuc:3; Hex:6; HexNAc:4}
(Carbamidomethyl)-GFGSGIITSN(HexNAc)ASMHEC(Carbamidomethyl)NTK{Fuc:3; Hex:6; HexNAc:4}

>sp|ACF41834|A/Puerto_275:294+{Fuc:3; Hex:6; HexNAc:5; NeuNAc:1}
(Carbamidomethyl)-GFGSGIITSN(HexNAc)ASMHEC(Carbamidomethyl)NTK{Fuc:3; Hex:6; HexNAc:5; NeuNAc:1}

>sp|ACF41834|A/Puerto_275:294+{Fuc:3; Hex:6; HexNAc:5}
(Carbamidomethyl)-GFGSGIITSN(HexNAc)ASMHEC(Carbamidomethyl)NTK{Fuc:3; Hex:6; HexNAc:5}

>sp|ACF41834|A/Puerto_275:294+{Fuc:4; Hex:5; HexNAc:4}
(Carbamidomethyl)-GFGSGIITSN(HexNAc)ASMHEC(Carbamidomethyl)NTK{Fuc:4; Hex:5; HexNAc:4}

>sp|ACF41834|A/Puerto_275:294+{Fuc:4; Hex:6; HexNAc:5}
(Carbamidomethyl)-GFGSGIITSN(HexNAc)ASMHEC(Carbamidomethyl)NTK{Fuc:4; Hex:6; HexNAc:5}

>sp|ACF41834|A/Puerto_275:294+{Fuc:4; Hex:6; HexNAc:6}
(Carbamidomethyl)-GFGSGIITSN(HexNAc)ASMHEC(Carbamidomethyl)NTK{Fuc:4; Hex:6; HexNAc:6}

>sp|ACF41834|A/Puerto_275:294+{Fuc:4; Hex:7; HexNAc:6; NeuNAc:1}
(Carbamidomethyl)-GFGSGIITSN(HexNAc)ASMHEC(Carbamidomethyl)NTK{Fuc:4; Hex:7; HexNAc:6; NeuNAc:1}

>sp|ACF41834|A/Puerto_275:294+{Fuc:4; Hex:7; HexNAc:6}
(Carbamidomethyl)-GFGSGIITSN(HexNAc)ASMHEC(Carbamidomethyl)NTK{Fuc:4; Hex:7; HexNAc:6}

>sp|ACF41834|A/Puerto_275:294+{Fuc:4; Hex:7; HexNAc:7}
(Carbamidomethyl)-GFGSGIITSN(HexNAc)ASMHEC(Carbamidomethyl)NTK{Fuc:4; Hex:7; HexNAc:7}

>sp|ACF41834|A/Puerto_275:294+{Fuc:5; Hex:5; HexNAc:4}
(Carbamidomethyl)-GFGSGIITSN(HexNAc)ASMHEC(Carbamidomethyl)NTK{Fuc:5; Hex:5; HexNAc:4}

>sp|ACF41834|A/Puerto_275:294+{Fuc:5; Hex:7; HexNAc:6}
(Carbamidomethyl)-GFGSGIITSN(HexNAc)ASMHEC(Carbamidomethyl)NTK{Fuc:5; Hex:7; HexNAc:6}

>sp|ACF41834|A/Puerto_275:294+{Fuc:5; Hex:9; HexNAc:6}
(Carbamidomethyl)-GFGSGIITSN(HexNAc)ASMHEC(Carbamidomethyl)NTK{Fuc:5; Hex:9; HexNAc:6}

>sp|ACF41834|A/Puerto_275:294+{Fuc:7; Hex:6; HexNAc:5}
(Carbamidomethyl)-GFGSGIITSN(HexNAc)ASMHEC(Carbamidomethyl)NTK{Fuc:7; Hex:6; HexNAc:5}

>sp|ACF41834|A/Puerto_275:294+{Hex:3; HexNAc:2}
(Carbamidomethyl)-GFGSGIITSN(HexNAc)ASMHEC(Carbamidomethyl)NTK{Hex:3; HexNAc:2}

>sp|ACF41834|A/Puerto_275:294+{Hex:3; HexNAc:3; GalS(NAc):1}
(Carbamidomethyl)-GFGSGIITSN(HexNAc)ASMHEC(Carbamidomethyl)NTK{Hex:3; HexNAc:3; GalS(NAc):1}

>sp|ACF41834|A/Puerto_275:294+{Hex:3; HexNAc:3}
(Carbamidomethyl)-GFGSGIITSN(HexNAc)ASMHEC(Carbamidomethyl)NTK{Hex:3; HexNAc:3}

>sp|ACF41834|A/Puerto_275:294+{Hex:3; HexNAc:4; GalS(NAc):1}
(Carbamidomethyl)-GFGSGIITSN(HexNAc)ASMHEC(Carbamidomethyl)NTK{Hex:3; HexNAc:4; GalS(NAc):1}

>sp|ACF41834|A/Puerto_275:294+{Hex:3; HexNAc:4; NeuNAc:1}
(Carbamidomethyl)-GFGSGIITSN(HexNAc)ASMHEC(Carbamidomethyl)NTK{Hex:3; HexNAc:4; NeuNAc:1}

>sp|ACF41834|A/Puerto_275:294+{Hex:3; HexNAc:4; NeuNAc:2}
(Carbamidomethyl)-GFGSGIITSN(HexNAc)ASMHEC(Carbamidomethyl)NTK{Hex:3; HexNAc:4; NeuNAc:2}

>sp|ACF41834|A/Puerto_275:294+{Hex:3; HexNAc:4}
(Carbamidomethyl)-GFGSGIITSN(HexNAc)ASMHEC(Carbamidomethyl)NTK{Hex:3; HexNAc:4}

>sp|ACF41834|A/Puerto_275:294+{Hex:3; HexNAc:6}
(Carbamidomethyl)-GFGSGIITSN(HexNAc)ASMHEC(Carbamidomethyl)NTK{Hex:3; HexNAc:6}

>sp|ACF41834|A/Puerto_275:294+{Hex:3; HexNAc:7}
(Carbamidomethyl)-GFGSGIITSN(HexNAc)ASMHEC(Carbamidomethyl)NTK{Hex:3; HexNAc:7}

>sp|ACF41834|A/Puerto_275:294+{Hex:4; HexNAc:2}
(Carbamidomethyl)-GFGSGIITSN(HexNAc)ASMHEC(Carbamidomethyl)NTK{Hex:4; HexNAc:2}

>sp|ACF41834|A/Puerto_275:294+{Hex:4; HexNAc:3; GalS(NAc):1}
(Carbamidomethyl)-GFGSGIITSN(HexNAc)ASMHEC(Carbamidomethyl)NTK{Hex:4; HexNAc:3; GalS(NAc):1}

>sp|ACF41834|A/Puerto_275:294+{Hex:4; HexNAc:3; NeuNAc:1}
(Carbamidomethyl)-GFGSGIITSN(HexNAc)ASMHEC(Carbamidomethyl)NTK{Hex:4; HexNAc:3; NeuNAc:1}

>sp|ACF41834|A/Puerto_275:294+{Hex:4; HexNAc:4; GalS(NAc):1; NeuNAc:1}
(Carbamidomethyl)-GFGSGIITSN(HexNAc)ASMHEC(Carbamidomethyl)NTK{Hex:4; HexNAc:4; GalS(NAc):1; NeuNAc:1}

>sp|ACF41834|A/Puerto_275:294+{Hex:4; HexNAc:5}
(Carbamidomethyl)-GFGSGIITSN(HexNAc)ASMHEC(Carbamidomethyl)NTK{Hex:4; HexNAc:5}

>sp|ACF41834|A/Puerto_275:294+{Hex:5; HexNAc:2}
(Carbamidomethyl)-GFGSGIITSN(HexNAc)ASMHEC(Carbamidomethyl)NTK{Hex:5; HexNAc:2}

>sp|ACF41834|A/Puerto_275:294+{Hex:5; HexNAc:4}
(Carbamidomethyl)-GFGSGIITSN(HexNAc)ASMHEC(Carbamidomethyl)NTK{Hex:5; HexNAc:4}

>sp|ACF41834|A/Puerto_275:294+{Hex:5; HexNAc:5}
(Carbamidomethyl)-GFGSGIITSN(HexNAc)ASMHEC(Carbamidomethyl)NTK{Hex:5; HexNAc:5}

>sp|ACF41834|A/Puerto_275:294+{Hex:5; HexNAc:6}
(Carbamidomethyl)-GFGSGIITSN(HexNAc)ASMHEC(Carbamidomethyl)NTK{Hex:5; HexNAc:6}

>sp|ACF41834|A/Puerto_275:294+{Hex:5; HexNAc:8}
(Carbamidomethyl)-GFGSGIITSN(HexNAc)ASMHEC(Carbamidomethyl)NTK{Hex:5; HexNAc:8}

>sp|ACF41834|A/Puerto_275:294+{Hex:6; HexNAc:10}
(Carbamidomethyl)-GFGSGIITSN(HexNAc)ASMHEC(Carbamidomethyl)NTK{Hex:6; HexNAc:10}

>sp|ACF41834|A/Puerto_275:294+{Hex:6; HexNAc:2}
(Carbamidomethyl)-GFGSGIITSN(HexNAc)ASMHEC(Carbamidomethyl)NTK{Hex:6; HexNAc:2}

>sp|ACF41834|A/Puerto_275:294+{Hex:6; HexNAc:3}
(Carbamidomethyl)-GFGSGIITSN(HexNAc)ASMHEC(Carbamidomethyl)NTK{Hex:6; HexNAc:3}

>sp|ACF41834|A/Puerto_275:294+{Hex:6; HexNAc:4}
(Carbamidomethyl)-GFGSGIITSN(HexNAc)ASMHEC(Carbamidomethyl)NTK{Hex:6; HexNAc:4}

>sp|ACF41834|A/Puerto_275:294+{Hex:6; HexNAc:5; NeuNAc:1}
(Carbamidomethyl)-GFGSGIITSN(HexNAc)ASMHEC(Carbamidomethyl)NTK{Hex:6; HexNAc:5; NeuNAc:1}

>sp|ACF41834|A/Puerto_275:294+{Hex:6; HexNAc:5; NeuNAc:3}
(Carbamidomethyl)-GFGSGIITSN(HexNAc)ASMHEC(Carbamidomethyl)NTK{Hex:6; HexNAc:5; NeuNAc:3}

>sp|ACF41834|A/Puerto_275:294+{Hex:6; HexNAc:5}
(Carbamidomethyl)-GFGSGIITSN(HexNAc)ASMHEC(Carbamidomethyl)NTK{Hex:6; HexNAc:5}

>sp|ACF41834|A/Puerto_275:294+{Hex:6; HexNAc:6}
(Carbamidomethyl)-GFGSGIITSN(HexNAc)ASMHEC(Carbamidomethyl)NTK{Hex:6; HexNAc:6}

>sp|ACF41834|A/Puerto_275:294+{Hex:6; HexNAc:7}
(Carbamidomethyl)-GFGSGIITSN(HexNAc)ASMHEC(Carbamidomethyl)NTK{Hex:6; HexNAc:7}

>sp|ACF41834|A/Puerto_275:294+{Hex:7; HexNAc:6; NeuNAc:4}
(Carbamidomethyl)-GFGSGIITSN(HexNAc)ASMHEC(Carbamidomethyl)NTK{Hex:7; HexNAc:6; NeuNAc:4}

>sp|ACF41834|A/Puerto_275:294+{Hex:7; HexNAc:8}
(Carbamidomethyl)-GFGSGIITSN(HexNAc)ASMHEC(Carbamidomethyl)NTK{Hex:7; HexNAc:8}

>sp|ACF41834|A/Puerto_275:294+{Hex:8; HexNAc:7; NeuNAc:1}
(Carbamidomethyl)-GFGSGIITSN(HexNAc)ASMHEC(Carbamidomethyl)NTK{Hex:8; HexNAc:7; NeuNAc:1}

>sp|ACF41834|A/Puerto_275:294+{Hex:8; HexNAc:7}
(Carbamidomethyl)-GFGSGIITSN(HexNAc)ASMHEC(Carbamidomethyl)NTK{Hex:8; HexNAc:7}

>sp|ACF41834|A/Puerto_275:294+{Hex:9; HexNAc:2}
(Carbamidomethyl)-GFGSGIITSN(HexNAc)ASMHEC(Carbamidomethyl)NTK{Hex:9; HexNAc:2}

>sp|ACF41834|A/Puerto_275:294+{Xyl:1; Fuc:1; Hex:3; HexNAc:2}
(Carbamidomethyl)-GFGSGIITSN(HexNAc)ASMHEC(Carbamidomethyl)NTK{Xyl:1; Fuc:1; Hex:3; HexNAc:2}

>sp|ACF41834|A/Puerto_275:294+{Xyl:1; Hex:3; HexNAc:2}
(Carbamidomethyl)-GFGSGIITSN(HexNAc)ASMHEC(Carbamidomethyl)NTK{Xyl:1; Hex:3; HexNAc:2}

>sp|ACF41834|A/Puerto_277:294+{Fuc:1; Hex:10; HexNAc:9}
(Carbamidomethyl)-GSGIITSN(HexNAc)ASMHEC(Carbamidomethyl)NTK{Fuc:1; Hex:10; HexNAc:9}

>sp|ACF41834|A/Puerto_277:294+{Fuc:1; Hex:11; HexNAc:6}
(Carbamidomethyl)-GSGIITSN(HexNAc)ASMHEC(Carbamidomethyl)NTK{Fuc:1; Hex:11; HexNAc:6}

>sp|ACF41834|A/Puerto_277:294+{Fuc:1; Hex:3; HexNAc:3}
(Carbamidomethyl)-GSGIITSN(HexNAc)ASMHEC(Carbamidomethyl)NTK{Fuc:1; Hex:3; HexNAc:3}

>sp|ACF41834|A/Puerto_277:294+{Fuc:1; Hex:3; HexNAc:4}
(Carbamidomethyl)-GSGIITSN(HexNAc)ASMHEC(Carbamidomethyl)NTK{Fuc:1; Hex:3; HexNAc:4}

>sp|ACF41834|A/Puerto_277:294+{Fuc:1; Hex:3; HexNAc:5}
(Carbamidomethyl)-GSGIITSN(HexNAc)ASMHEC(Carbamidomethyl)NTK{Fuc:1; Hex:3; HexNAc:5}

>sp|ACF41834|A/Puerto_277:294+{Fuc:1; Hex:3; HexNAc:6; NeuNAc:2}
(Carbamidomethyl)-GSGIITSN(HexNAc)ASMHEC(Carbamidomethyl)NTK{Fuc:1; Hex:3; HexNAc:6; NeuNAc:2}

>sp|ACF41834|A/Puerto_277:294+{Fuc:1; Hex:3; HexNAc:6}
(Carbamidomethyl)-GSGIITSN(HexNAc)ASMHEC(Carbamidomethyl)NTK{Fuc:1; Hex:3; HexNAc:6}

>sp|ACF41834|A/Puerto_277:294+{Fuc:1; Hex:3; HexNAc:8}
(Carbamidomethyl)-GSGIITSN(HexNAc)ASMHEC(Carbamidomethyl)NTK{Fuc:1; Hex:3; HexNAc:8}

>sp|ACF41834|A/Puerto_277:294+{Fuc:1; Hex:3; HexNAc:9}
(Carbamidomethyl)-GSGIITSN(HexNAc)ASMHEC(Carbamidomethyl)NTK{Fuc:1; Hex:3; HexNAc:9}

>sp|ACF41834|A/Puerto_277:294+{Fuc:1; Hex:4; HexNAc:3}
(Carbamidomethyl)-GSGIITSN(HexNAc)ASMHEC(Carbamidomethyl)NTK{Fuc:1; Hex:4; HexNAc:3}

>sp|ACF41834|A/Puerto_277:294+{Fuc:1; Hex:4; HexNAc:4}
(Carbamidomethyl)-GSGIITSN(HexNAc)ASMHEC(Carbamidomethyl)NTK{Fuc:1; Hex:4; HexNAc:4}

>sp|ACF41834|A/Puerto_277:294+{Fuc:1; Hex:4; HexNAc:5; NeuNAc:1}
(Carbamidomethyl)-GSGIITSN(HexNAc)ASMHEC(Carbamidomethyl)NTK{Fuc:1; Hex:4; HexNAc:5; NeuNAc:1}

>sp|ACF41834|A/Puerto_277:294+{Fuc:1; Hex:4; HexNAc:5; NeuNAc:2}
(Carbamidomethyl)-GSGIITSN(HexNAc)ASMHEC(Carbamidomethyl)NTK{Fuc:1; Hex:4; HexNAc:5; NeuNAc:2}

>sp|ACF41834|A/Puerto_277:294+{Fuc:1; Hex:4; HexNAc:5}
(Carbamidomethyl)-GSGIITSN(HexNAc)ASMHEC(Carbamidomethyl)NTK{Fuc:1; Hex:4; HexNAc:5}

>sp|ACF41834|A/Puerto_277:294+{Fuc:1; Hex:4; HexNAc:9}
(Carbamidomethyl)-GSGIITSN(HexNAc)ASMHEC(Carbamidomethyl)NTK{Fuc:1; Hex:4; HexNAc:9}

>sp|ACF41834|A/Puerto_277:294+{Fuc:1; Hex:5; HexNAc:2}
(Carbamidomethyl)-GSGIITSN(HexNAc)ASMHEC(Carbamidomethyl)NTK{Fuc:1; Hex:5; HexNAc:2}

>sp|ACF41834|A/Puerto_277:294+{Fuc:1; Hex:5; HexNAc:3}
(Carbamidomethyl)-GSGIITSN(HexNAc)ASMHEC(Carbamidomethyl)NTK{Fuc:1; Hex:5; HexNAc:3}

>sp|ACF41834|A/Puerto_277:294+{Fuc:1; Hex:5; HexNAc:4; NeuNAc:1; NeuNGc:1}
(Carbamidomethyl)-GSGIITSN(HexNAc)ASMHEC(Carbamidomethyl)NTK{Fuc:1; Hex:5; HexNAc:4; NeuNAc:1; NeuNGc:1}

>sp|ACF41834|A/Puerto_277:294+{Fuc:1; Hex:5; HexNAc:4; NeuNAc:1}
(Carbamidomethyl)-GSGIITSN(HexNAc)ASMHEC(Carbamidomethyl)NTK{Fuc:1; Hex:5; HexNAc:4; NeuNAc:1}

>sp|ACF41834|A/Puerto_277:294+{Fuc:1; Hex:5; HexNAc:5; NeuNAc:1}
(Carbamidomethyl)-GSGIITSN(HexNAc)ASMHEC(Carbamidomethyl)NTK{Fuc:1; Hex:5; HexNAc:5; NeuNAc:1}

>sp|ACF41834|A/Puerto_277:294+{Fuc:1; Hex:5; HexNAc:8}
(Carbamidomethyl)-GSGIITSN(HexNAc)ASMHEC(Carbamidomethyl)NTK{Fuc:1; Hex:5; HexNAc:8}

>sp|ACF41834|A/Puerto_277:294+{Fuc:1; Hex:6; HexNAc:2}
(Carbamidomethyl)-GSGIITSN(HexNAc)ASMHEC(Carbamidomethyl)NTK{Fuc:1; Hex:6; HexNAc:2}

>sp|ACF41834|A/Puerto_277:294+{Fuc:1; Hex:6; HexNAc:3; NeuNAc:1}
(Carbamidomethyl)-GSGIITSN(HexNAc)ASMHEC(Carbamidomethyl)NTK{Fuc:1; Hex:6; HexNAc:3; NeuNAc:1}

>sp|ACF41834|A/Puerto_277:294+{Fuc:1; Hex:6; HexNAc:3}
(Carbamidomethyl)-GSGIITSN(HexNAc)ASMHEC(Carbamidomethyl)NTK{Fuc:1; Hex:6; HexNAc:3}

>sp|ACF41834|A/Puerto_277:294+{Fuc:1; Hex:6; HexNAc:5; NeuNAc:1}
(Carbamidomethyl)-GSGIITSN(HexNAc)ASMHEC(Carbamidomethyl)NTK{Fuc:1; Hex:6; HexNAc:5; NeuNAc:1}

>sp|ACF41834|A/Puerto_277:294+{Fuc:1; Hex:6; HexNAc:5; NeuNAc:3}
(Carbamidomethyl)-GSGIITSN(HexNAc)ASMHEC(Carbamidomethyl)NTK{Fuc:1; Hex:6; HexNAc:5; NeuNAc:3}

>sp|ACF41834|A/Puerto_277:294+{Fuc:1; Hex:6; HexNAc:7; NeuNAc:4}
(Carbamidomethyl)-GSGIITSN(HexNAc)ASMHEC(Carbamidomethyl)NTK{Fuc:1; Hex:6; HexNAc:7; NeuNAc:4}

>sp|ACF41834|A/Puerto_277:294+{Fuc:1; Hex:7; HexNAc:2}
(Carbamidomethyl)-GSGIITSN(HexNAc)ASMHEC(Carbamidomethyl)NTK{Fuc:1; Hex:7; HexNAc:2}

>sp|ACF41834|A/Puerto_277:294+{Fuc:1; Hex:7; HexNAc:4; NeuNAc:3}
(Carbamidomethyl)-GSGIITSN(HexNAc)ASMHEC(Carbamidomethyl)NTK{Fuc:1; Hex:7; HexNAc:4; NeuNAc:3}

>sp|ACF41834|A/Puerto_277:294+{Fuc:1; Hex:7; HexNAc:5; NeuNAc:2}
(Carbamidomethyl)-GSGIITSN(HexNAc)ASMHEC(Carbamidomethyl)NTK{Fuc:1; Hex:7; HexNAc:5; NeuNAc:2}

>sp|ACF41834|A/Puerto_277:294+{Fuc:1; Hex:7; HexNAc:6; NeuNAc:3}
(Carbamidomethyl)-GSGIITSN(HexNAc)ASMHEC(Carbamidomethyl)NTK{Fuc:1; Hex:7; HexNAc:6; NeuNAc:3}

>sp|ACF41834|A/Puerto_277:294+{Fuc:1; Hex:7; HexNAc:6; NeuNAc:4}
(Carbamidomethyl)-GSGIITSN(HexNAc)ASMHEC(Carbamidomethyl)NTK{Fuc:1; Hex:7; HexNAc:6; NeuNAc:4}

>sp|ACF41834|A/Puerto_277:294+{Fuc:1; Hex:7; HexNAc:7; NeuNAc:2}
(Carbamidomethyl)-GSGIITSN(HexNAc)ASMHEC(Carbamidomethyl)NTK{Fuc:1; Hex:7; HexNAc:7; NeuNAc:2}

>sp|ACF41834|A/Puerto_277:294+{Fuc:1; Hex:7; HexNAc:7}
(Carbamidomethyl)-GSGIITSN(HexNAc)ASMHEC(Carbamidomethyl)NTK{Fuc:1; Hex:7; HexNAc:7}

>sp|ACF41834|A/Puerto_277:294+{Fuc:1; Hex:8; HexNAc:7; NeuNAc:4}
(Carbamidomethyl)-GSGIITSN(HexNAc)ASMHEC(Carbamidomethyl)NTK{Fuc:1; Hex:8; HexNAc:7; NeuNAc:4}

>sp|ACF41834|A/Puerto_277:294+{Fuc:1; Hex:8; HexNAc:7}
(Carbamidomethyl)-GSGIITSN(HexNAc)ASMHEC(Carbamidomethyl)NTK{Fuc:1; Hex:8; HexNAc:7}

>sp|ACF41834|A/Puerto_277:294+{Fuc:1; Hex:9; HexNAc:6; NeuNAc:2}
(Carbamidomethyl)-GSGIITSN(HexNAc)ASMHEC(Carbamidomethyl)NTK{Fuc:1; Hex:9; HexNAc:6; NeuNAc:2}

>sp|ACF41834|A/Puerto_277:294+{Fuc:2; Hex:3; HexNAc:3}
(Carbamidomethyl)-GSGIITSN(HexNAc)ASMHEC(Carbamidomethyl)NTK{Fuc:2; Hex:3; HexNAc:3}

>sp|ACF41834|A/Puerto_277:294+{Fuc:2; Hex:3; HexNAc:6; NeuNAc:1}
(Carbamidomethyl)-GSGIITSN(HexNAc)ASMHEC(Carbamidomethyl)NTK{Fuc:2; Hex:3; HexNAc:6; NeuNAc:1}

>sp|ACF41834|A/Puerto_277:294+{Fuc:2; Hex:4; HexNAc:3}
(Carbamidomethyl)-GSGIITSN(HexNAc)ASMHEC(Carbamidomethyl)NTK{Fuc:2; Hex:4; HexNAc:3}

>sp|ACF41834|A/Puerto_277:294+{Fuc:2; Hex:4; HexNAc:4; NeuNAc:1}
(Carbamidomethyl)-GSGIITSN(HexNAc)ASMHEC(Carbamidomethyl)NTK{Fuc:2; Hex:4; HexNAc:4; NeuNAc:1}

>sp|ACF41834|A/Puerto_277:294+{Fuc:2; Hex:4; HexNAc:4}
(Carbamidomethyl)-GSGIITSN(HexNAc)ASMHEC(Carbamidomethyl)NTK{Fuc:2; Hex:4; HexNAc:4}

>sp|ACF41834|A/Puerto_277:294+{Fuc:2; Hex:4; HexNAc:5; NeuNAc:1}
(Carbamidomethyl)-GSGIITSN(HexNAc)ASMHEC(Carbamidomethyl)NTK{Fuc:2; Hex:4; HexNAc:5; NeuNAc:1}

>sp|ACF41834|A/Puerto_277:294+{Fuc:2; Hex:5; HexNAc:3}
(Carbamidomethyl)-GSGIITSN(HexNAc)ASMHEC(Carbamidomethyl)NTK{Fuc:2; Hex:5; HexNAc:3}

>sp|ACF41834|A/Puerto_277:294+{Fuc:2; Hex:5; HexNAc:4}
(Carbamidomethyl)-GSGIITSN(HexNAc)ASMHEC(Carbamidomethyl)NTK{Fuc:2; Hex:5; HexNAc:4}

>sp|ACF41834|A/Puerto_277:294+{Fuc:2; Hex:5; HexNAc:5}
(Carbamidomethyl)-GSGIITSN(HexNAc)ASMHEC(Carbamidomethyl)NTK{Fuc:2; Hex:5; HexNAc:5}

>sp|ACF41834|A/Puerto_277:294+{Fuc:2; Hex:5; HexNAc:6}
(Carbamidomethyl)-GSGIITSN(HexNAc)ASMHEC(Carbamidomethyl)NTK{Fuc:2; Hex:5; HexNAc:6}

>sp|ACF41834|A/Puerto_277:294+{Fuc:2; Hex:6; HexNAc:5; NeuNAc:1}
(Carbamidomethyl)-GSGIITSN(HexNAc)ASMHEC(Carbamidomethyl)NTK{Fuc:2; Hex:6; HexNAc:5; NeuNAc:1}

>sp|ACF41834|A/Puerto_277:294+{Fuc:2; Hex:6; HexNAc:5}
(Carbamidomethyl)-GSGIITSN(HexNAc)ASMHEC(Carbamidomethyl)NTK{Fuc:2; Hex:6; HexNAc:5}

>sp|ACF41834|A/Puerto_277:294+{Fuc:2; Hex:7; HexNAc:6}
(Carbamidomethyl)-GSGIITSN(HexNAc)ASMHEC(Carbamidomethyl)NTK{Fuc:2; Hex:7; HexNAc:6}

>sp|ACF41834|A/Puerto_277:294+{Fuc:3; Hex:4; HexNAc:3}
(Carbamidomethyl)-GSGIITSN(HexNAc)ASMHEC(Carbamidomethyl)NTK{Fuc:3; Hex:4; HexNAc:3}

>sp|ACF41834|A/Puerto_277:294+{Fuc:3; Hex:4; HexNAc:5}
(Carbamidomethyl)-GSGIITSN(HexNAc)ASMHEC(Carbamidomethyl)NTK{Fuc:3; Hex:4; HexNAc:5}

>sp|ACF41834|A/Puerto_277:294+{Fuc:3; Hex:5; HexNAc:3}
(Carbamidomethyl)-GSGIITSN(HexNAc)ASMHEC(Carbamidomethyl)NTK{Fuc:3; Hex:5; HexNAc:3}

>sp|ACF41834|A/Puerto_277:294+{Fuc:3; Hex:5; HexNAc:4}
(Carbamidomethyl)-GSGIITSN(HexNAc)ASMHEC(Carbamidomethyl)NTK{Fuc:3; Hex:5; HexNAc:4}

>sp|ACF41834|A/Puerto_277:294+{Fuc:3; Hex:5; HexNAc:5}
(Carbamidomethyl)-GSGIITSN(HexNAc)ASMHEC(Carbamidomethyl)NTK{Fuc:3; Hex:5; HexNAc:5}

>sp|ACF41834|A/Puerto_277:294+{Fuc:3; Hex:6; HexNAc:3}
(Carbamidomethyl)-GSGIITSN(HexNAc)ASMHEC(Carbamidomethyl)NTK{Fuc:3; Hex:6; HexNAc:3}

>sp|ACF41834|A/Puerto_277:294+{Fuc:3; Hex:6; HexNAc:5}
(Carbamidomethyl)-GSGIITSN(HexNAc)ASMHEC(Carbamidomethyl)NTK{Fuc:3; Hex:6; HexNAc:5}

>sp|ACF41834|A/Puerto_277:294+{Fuc:4; Hex:6; HexNAc:5}
(Carbamidomethyl)-GSGIITSN(HexNAc)ASMHEC(Carbamidomethyl)NTK{Fuc:4; Hex:6; HexNAc:5}

>sp|ACF41834|A/Puerto_277:294+{Fuc:4; Hex:6; HexNAc:6}
(Carbamidomethyl)-GSGIITSN(HexNAc)ASMHEC(Carbamidomethyl)NTK{Fuc:4; Hex:6; HexNAc:6}

>sp|ACF41834|A/Puerto_277:294+{Fuc:4; Hex:7; HexNAc:6; NeuNAc:1}
(Carbamidomethyl)-GSGIITSN(HexNAc)ASMHEC(Carbamidomethyl)NTK{Fuc:4; Hex:7; HexNAc:6; NeuNAc:1}

>sp|ACF41834|A/Puerto_277:294+{Fuc:4; Hex:7; HexNAc:6}
(Carbamidomethyl)-GSGIITSN(HexNAc)ASMHEC(Carbamidomethyl)NTK{Fuc:4; Hex:7; HexNAc:6}

>sp|ACF41834|A/Puerto_277:294+{Fuc:4; Hex:7; HexNAc:7}
(Carbamidomethyl)-GSGIITSN(HexNAc)ASMHEC(Carbamidomethyl)NTK{Fuc:4; Hex:7; HexNAc:7}

>sp|ACF41834|A/Puerto_277:294+{Fuc:5; Hex:5; HexNAc:4}
(Carbamidomethyl)-GSGIITSN(HexNAc)ASMHEC(Carbamidomethyl)NTK{Fuc:5; Hex:5; HexNAc:4}

>sp|ACF41834|A/Puerto_277:294+{Fuc:7; Hex:6; HexNAc:5}
(Carbamidomethyl)-GSGIITSN(HexNAc)ASMHEC(Carbamidomethyl)NTK{Fuc:7; Hex:6; HexNAc:5}

>sp|ACF41834|A/Puerto_277:294+{Hex:10; HexNAc:2}
(Carbamidomethyl)-GSGIITSN(HexNAc)ASMHEC(Carbamidomethyl)NTK{Hex:10; HexNAc:2}

>sp|ACF41834|A/Puerto_277:294+{Hex:11; HexNAc:2}
(Carbamidomethyl)-GSGIITSN(HexNAc)ASMHEC(Carbamidomethyl)NTK{Hex:11; HexNAc:2}

>sp|ACF41834|A/Puerto_277:294+{Hex:3; HexNAc:2}
(Carbamidomethyl)-GSGIITSN(HexNAc)ASMHEC(Carbamidomethyl)NTK{Hex:3; HexNAc:2}

>sp|ACF41834|A/Puerto_277:294+{Hex:3; HexNAc:3}
(Carbamidomethyl)-GSGIITSN(HexNAc)ASMHEC(Carbamidomethyl)NTK{Hex:3; HexNAc:3}

>sp|ACF41834|A/Puerto_277:294+{Hex:3; HexNAc:4; GalS(NAc):1}
(Carbamidomethyl)-GSGIITSN(HexNAc)ASMHEC(Carbamidomethyl)NTK{Hex:3; HexNAc:4; GalS(NAc):1}

>sp|ACF41834|A/Puerto_277:294+{Hex:3; HexNAc:4; GalS(NAc):2}
(Carbamidomethyl)-GSGIITSN(HexNAc)ASMHEC(Carbamidomethyl)NTK{Hex:3; HexNAc:4; GalS(NAc):2}

>sp|ACF41834|A/Puerto_277:294+{Hex:3; HexNAc:4; NeuNAc:1}
(Carbamidomethyl)-GSGIITSN(HexNAc)ASMHEC(Carbamidomethyl)NTK{Hex:3; HexNAc:4; NeuNAc:1}

>sp|ACF41834|A/Puerto_277:294+{Hex:3; HexNAc:6}
(Carbamidomethyl)-GSGIITSN(HexNAc)ASMHEC(Carbamidomethyl)NTK{Hex:3; HexNAc:6}

>sp|ACF41834|A/Puerto_277:294+{Hex:3; HexNAc:7}
(Carbamidomethyl)-GSGIITSN(HexNAc)ASMHEC(Carbamidomethyl)NTK{Hex:3; HexNAc:7}

>sp|ACF41834|A/Puerto_277:294+{Hex:3; HexNAc:9}
(Carbamidomethyl)-GSGIITSN(HexNAc)ASMHEC(Carbamidomethyl)NTK{Hex:3; HexNAc:9}

>sp|ACF41834|A/Puerto_277:294+{Hex:4; HexNAc:2}
(Carbamidomethyl)-GSGIITSN(HexNAc)ASMHEC(Carbamidomethyl)NTK{Hex:4; HexNAc:2}

>sp|ACF41834|A/Puerto_277:294+{Hex:4; HexNAc:3; GalS(NAc):1}
(Carbamidomethyl)-GSGIITSN(HexNAc)ASMHEC(Carbamidomethyl)NTK{Hex:4; HexNAc:3; GalS(NAc):1}

>sp|ACF41834|A/Puerto_277:294+{Hex:4; HexNAc:3; NeuNAc:1}
(Carbamidomethyl)-GSGIITSN(HexNAc)ASMHEC(Carbamidomethyl)NTK{Hex:4; HexNAc:3; NeuNAc:1}

>sp|ACF41834|A/Puerto_277:294+{Hex:4; HexNAc:3}
(Carbamidomethyl)-GSGIITSN(HexNAc)ASMHEC(Carbamidomethyl)NTK{Hex:4; HexNAc:3}

>sp|ACF41834|A/Puerto_277:294+{Hex:4; HexNAc:4; GalS(NAc):1}
(Carbamidomethyl)-GSGIITSN(HexNAc)ASMHEC(Carbamidomethyl)NTK{Hex:4; HexNAc:4; GalS(NAc):1}

>sp|ACF41834|A/Puerto_277:294+{Hex:4; HexNAc:4}
(Carbamidomethyl)-GSGIITSN(HexNAc)ASMHEC(Carbamidomethyl)NTK{Hex:4; HexNAc:4}

>sp|ACF41834|A/Puerto_277:294+{Hex:4; HexNAc:5; NeuNAc:1}
(Carbamidomethyl)-GSGIITSN(HexNAc)ASMHEC(Carbamidomethyl)NTK{Hex:4; HexNAc:5; NeuNAc:1}

>sp|ACF41834|A/Puerto_277:294+{Hex:4; HexNAc:5}
(Carbamidomethyl)-GSGIITSN(HexNAc)ASMHEC(Carbamidomethyl)NTK{Hex:4; HexNAc:5}

>sp|ACF41834|A/Puerto_277:294+{Hex:4; HexNAc:6}
(Carbamidomethyl)-GSGIITSN(HexNAc)ASMHEC(Carbamidomethyl)NTK{Hex:4; HexNAc:6}

>sp|ACF41834|A/Puerto_277:294+{Hex:4; HexNAc:7}
(Carbamidomethyl)-GSGIITSN(HexNAc)ASMHEC(Carbamidomethyl)NTK{Hex:4; HexNAc:7}

>sp|ACF41834|A/Puerto_277:294+{Hex:4; HexNAc:8}
(Carbamidomethyl)-GSGIITSN(HexNAc)ASMHEC(Carbamidomethyl)NTK{Hex:4; HexNAc:8}

>sp|ACF41834|A/Puerto_277:294+{Hex:4; HexNAc:9}
(Carbamidomethyl)-GSGIITSN(HexNAc)ASMHEC(Carbamidomethyl)NTK{Hex:4; HexNAc:9}

>sp|ACF41834|A/Puerto_277:294+{Hex:5; HexNAc:3; NeuNAc:1}
(Carbamidomethyl)-GSGIITSN(HexNAc)ASMHEC(Carbamidomethyl)NTK{Hex:5; HexNAc:3; NeuNAc:1}

>sp|ACF41834|A/Puerto_277:294+{Hex:5; HexNAc:3}
(Carbamidomethyl)-GSGIITSN(HexNAc)ASMHEC(Carbamidomethyl)NTK{Hex:5; HexNAc:3}

>sp|ACF41834|A/Puerto_277:294+{Hex:5; HexNAc:4}
(Carbamidomethyl)-GSGIITSN(HexNAc)ASMHEC(Carbamidomethyl)NTK{Hex:5; HexNAc:4}

>sp|ACF41834|A/Puerto_277:294+{Hex:5; HexNAc:6}
(Carbamidomethyl)-GSGIITSN(HexNAc)ASMHEC(Carbamidomethyl)NTK{Hex:5; HexNAc:6}

>sp|ACF41834|A/Puerto_277:294+{Hex:5; HexNAc:8}
(Carbamidomethyl)-GSGIITSN(HexNAc)ASMHEC(Carbamidomethyl)NTK{Hex:5; HexNAc:8}

>sp|ACF41834|A/Puerto_277:294+{Hex:6; HexNAc:10}
(Carbamidomethyl)-GSGIITSN(HexNAc)ASMHEC(Carbamidomethyl)NTK{Hex:6; HexNAc:10}

>sp|ACF41834|A/Puerto_277:294+{Hex:6; HexNAc:3}
(Carbamidomethyl)-GSGIITSN(HexNAc)ASMHEC(Carbamidomethyl)NTK{Hex:6; HexNAc:3}

>sp|ACF41834|A/Puerto_277:294+{Hex:6; HexNAc:5; NeuNAc:3}
(Carbamidomethyl)-GSGIITSN(HexNAc)ASMHEC(Carbamidomethyl)NTK{Hex:6; HexNAc:5; NeuNAc:3}

>sp|ACF41834|A/Puerto_277:294+{Hex:6; HexNAc:7}
(Carbamidomethyl)-GSGIITSN(HexNAc)ASMHEC(Carbamidomethyl)NTK{Hex:6; HexNAc:7}

>sp|ACF41834|A/Puerto_277:294+{Hex:7; HexNAc:2}
(Carbamidomethyl)-GSGIITSN(HexNAc)ASMHEC(Carbamidomethyl)NTK{Hex:7; HexNAc:2}

>sp|ACF41834|A/Puerto_277:294+{Hex:7; HexNAc:6}
(Carbamidomethyl)-GSGIITSN(HexNAc)ASMHEC(Carbamidomethyl)NTK{Hex:7; HexNAc:6}

>sp|ACF41834|A/Puerto_277:294+{Hex:8; HexNAc:7; NeuNAc:1}
(Carbamidomethyl)-GSGIITSN(HexNAc)ASMHEC(Carbamidomethyl)NTK{Hex:8; HexNAc:7; NeuNAc:1}

>sp|ACF41834|A/Puerto_277:294+{Hex:8; HexNAc:7}
(Carbamidomethyl)-GSGIITSN(HexNAc)ASMHEC(Carbamidomethyl)NTK{Hex:8; HexNAc:7}

>sp|ACF41834|A/Puerto_277:294+{Hex:9; HexNAc:2}
(Carbamidomethyl)-GSGIITSN(HexNAc)ASMHEC(Carbamidomethyl)NTK{Hex:9; HexNAc:2}

>sp|ACF41834|A/Puerto_277:294+{Xyl:1; Fuc:1; Hex:3; HexNAc:2}
(Carbamidomethyl)-GSGIITSN(HexNAc)ASMHEC(Carbamidomethyl)NTK{Xyl:1; Fuc:1; Hex:3; HexNAc:2}

>sp|ACF41834|A/Puerto_277:294+{Xyl:1; Hex:3; HexNAc:2}
(Carbamidomethyl)-GSGIITSN(HexNAc)ASMHEC(Carbamidomethyl)NTK{Xyl:1; Hex:3; HexNAc:2}

>sp|ACF41834|A/Puerto_39:57+{Fuc:1; Hex:11; HexNAc:6}
(Carbamidomethyl)-N(HexNAc)VTVTHSVNLLEDSH(Carbamidomethyl)N(Deamidation)GK{Fuc:1; Hex:11; HexNAc:6}

>sp|ACF41834|A/Puerto_39:57+{Fuc:1; Hex:3; HexNAc:2}
(Carbamidomethyl)-N(HexNAc)VTVTHSVNLLEDSH(Carbamidomethyl)N(Deamidation)GK{Fuc:1; Hex:3; HexNAc:2}

>sp|ACF41834|A/Puerto_39:57+{Fuc:1; Hex:3; HexNAc:3}
(Carbamidomethyl)-N(HexNAc)VTVTHSVNLLEDSH(Carbamidomethyl)N(Deamidation)GK{Fuc:1; Hex:3; HexNAc:3}

>sp|ACF41834|A/Puerto_39:57+{Fuc:1; Hex:3; HexNAc:4}
(Carbamidomethyl)-N(HexNAc)VTVTHSVNLLEDSH(Carbamidomethyl)N(Deamidation)GK{Fuc:1; Hex:3; HexNAc:4}

>sp|ACF41834|A/Puerto_39:57+{Fuc:1; Hex:3; HexNAc:6; NeuNAc:1}
(Carbamidomethyl)-N(HexNAc)VTVTHSVNLLEDSH(Carbamidomethyl)N(Deamidation)GK{Fuc:1; Hex:3; HexNAc:6; NeuNAc:1}

>sp|ACF41834|A/Puerto_39:57+{Fuc:1; Hex:3; HexNAc:6}
(Carbamidomethyl)-N(HexNAc)VTVTHSVNLLEDSH(Carbamidomethyl)N(Deamidation)GK{Fuc:1; Hex:3; HexNAc:6}

>sp|ACF41834|A/Puerto_39:57+{Fuc:1; Hex:3; HexNAc:8}
(Carbamidomethyl)-N(HexNAc)VTVTHSVNLLEDSH(Carbamidomethyl)N(Deamidation)GK{Fuc:1; Hex:3; HexNAc:8}

>sp|ACF41834|A/Puerto_39:57+{Fuc:1; Hex:3; HexNAc:9}
(Carbamidomethyl)-N(HexNAc)VTVTHSVNLLEDSH(Carbamidomethyl)N(Deamidation)GK{Fuc:1; Hex:3; HexNAc:9}

>sp|ACF41834|A/Puerto_39:57+{Fuc:1; Hex:4; HexNAc:3; GalS(NAc):1}
(Carbamidomethyl)-N(HexNAc)VTVTHSVNLLEDSH(Carbamidomethyl)N(Deamidation)GK{Fuc:1; Hex:4; HexNAc:3; GalS(NAc):1}

>sp|ACF41834|A/Puerto_39:57+{Fuc:1; Hex:4; HexNAc:3; NeuNAc:1}
(Carbamidomethyl)-N(HexNAc)VTVTHSVNLLEDSH(Carbamidomethyl)N(Deamidation)GK{Fuc:1; Hex:4; HexNAc:3; NeuNAc:1}

>sp|ACF41834|A/Puerto_39:57+{Fuc:1; Hex:4; HexNAc:3}
(Carbamidomethyl)-N(HexNAc)VTVTHSVNLLEDSH(Carbamidomethyl)N(Deamidation)GK{Fuc:1; Hex:4; HexNAc:3}

>sp|ACF41834|A/Puerto_39:57+{Fuc:1; Hex:4; HexNAc:4; GalS(NAc):1; NeuNAc:1}
(Carbamidomethyl)-N(HexNAc)VTVTHSVNLLEDSH(Carbamidomethyl)N(Deamidation)GK{Fuc:1; Hex:4; HexNAc:4; GalS(NAc):1; NeuNAc:1}

>sp|ACF41834|A/Puerto_39:57+{Fuc:1; Hex:4; HexNAc:4; NeuNAc:1}
(Carbamidomethyl)-N(HexNAc)VTVTHSVNLLEDSH(Carbamidomethyl)N(Deamidation)GK{Fuc:1; Hex:4; HexNAc:4; NeuNAc:1}

>sp|ACF41834|A/Puerto_39:57+{Fuc:1; Hex:4; HexNAc:4}
(Carbamidomethyl)-N(HexNAc)VTVTHSVNLLEDSH(Carbamidomethyl)N(Deamidation)GK{Fuc:1; Hex:4; HexNAc:4}

>sp|ACF41834|A/Puerto_39:57+{Fuc:1; Hex:4; HexNAc:5; NeuNAc:1}
(Carbamidomethyl)-N(HexNAc)VTVTHSVNLLEDSH(Carbamidomethyl)N(Deamidation)GK{Fuc:1; Hex:4; HexNAc:5; NeuNAc:1}

>sp|ACF41834|A/Puerto_39:57+{Fuc:1; Hex:4; HexNAc:5; NeuNAc:2}
(Carbamidomethyl)-N(HexNAc)VTVTHSVNLLEDSH(Carbamidomethyl)N(Deamidation)GK{Fuc:1; Hex:4; HexNAc:5; NeuNAc:2}

>sp|ACF41834|A/Puerto_39:57+{Fuc:1; Hex:4; HexNAc:7}
(Carbamidomethyl)-N(HexNAc)VTVTHSVNLLEDSH(Carbamidomethyl)N(Deamidation)GK{Fuc:1; Hex:4; HexNAc:7}

>sp|ACF41834|A/Puerto_39:57+{Fuc:1; Hex:4; HexNAc:9}
(Carbamidomethyl)-N(HexNAc)VTVTHSVNLLEDSH(Carbamidomethyl)N(Deamidation)GK{Fuc:1; Hex:4; HexNAc:9}

>sp|ACF41834|A/Puerto_39:57+{Fuc:1; Hex:5; HexNAc:2}
(Carbamidomethyl)-N(HexNAc)VTVTHSVNLLEDSH(Carbamidomethyl)N(Deamidation)GK{Fuc:1; Hex:5; HexNAc:2}

>sp|ACF41834|A/Puerto_39:57+{Fuc:1; Hex:5; HexNAc:3; GalS(NAc):1}
(Carbamidomethyl)-N(HexNAc)VTVTHSVNLLEDSH(Carbamidomethyl)N(Deamidation)GK{Fuc:1; Hex:5; HexNAc:3; GalS(NAc):1}

>sp|ACF41834|A/Puerto_39:57+{Fuc:1; Hex:5; HexNAc:3}
(Carbamidomethyl)-N(HexNAc)VTVTHSVNLLEDSH(Carbamidomethyl)N(Deamidation)GK{Fuc:1; Hex:5; HexNAc:3}

>sp|ACF41834|A/Puerto_39:57+{Fuc:1; Hex:5; HexNAc:4; NeuNAc:1}
(Carbamidomethyl)-N(HexNAc)VTVTHSVNLLEDSH(Carbamidomethyl)N(Deamidation)GK{Fuc:1; Hex:5; HexNAc:4; NeuNAc:1}

>sp|ACF41834|A/Puerto_39:57+{Fuc:1; Hex:5; HexNAc:4; NeuNGc:2}
(Carbamidomethyl)-N(HexNAc)VTVTHSVNLLEDSH(Carbamidomethyl)N(Deamidation)GK{Fuc:1; Hex:5; HexNAc:4; NeuNGc:2}

>sp|ACF41834|A/Puerto_39:57+{Fuc:1; Hex:5; HexNAc:4}
(Carbamidomethyl)-N(HexNAc)VTVTHSVNLLEDSH(Carbamidomethyl)N(Deamidation)GK{Fuc:1; Hex:5; HexNAc:4}

>sp|ACF41834|A/Puerto_39:57+{Fuc:1; Hex:5; HexNAc:5; NeuNAc:1}
(Carbamidomethyl)-N(HexNAc)VTVTHSVNLLEDSH(Carbamidomethyl)N(Deamidation)GK{Fuc:1; Hex:5; HexNAc:5; NeuNAc:1}

>sp|ACF41834|A/Puerto_39:57+{Fuc:1; Hex:5; HexNAc:5}
(Carbamidomethyl)-N(HexNAc)VTVTHSVNLLEDSH(Carbamidomethyl)N(Deamidation)GK{Fuc:1; Hex:5; HexNAc:5}

>sp|ACF41834|A/Puerto_39:57+{Fuc:1; Hex:5; HexNAc:6; NeuNAc:3}
(Carbamidomethyl)-N(HexNAc)VTVTHSVNLLEDSH(Carbamidomethyl)N(Deamidation)GK{Fuc:1; Hex:5; HexNAc:6; NeuNAc:3}

>sp|ACF41834|A/Puerto_39:57+{Fuc:1; Hex:5; HexNAc:6}
(Carbamidomethyl)-N(HexNAc)VTVTHSVNLLEDSH(Carbamidomethyl)N(Deamidation)GK{Fuc:1; Hex:5; HexNAc:6}

>sp|ACF41834|A/Puerto_39:57+{Fuc:1; Hex:5; HexNAc:8}
(Carbamidomethyl)-N(HexNAc)VTVTHSVNLLEDSH(Carbamidomethyl)N(Deamidation)GK{Fuc:1; Hex:5; HexNAc:8}

>sp|ACF41834|A/Puerto_39:57+{Fuc:1; Hex:6; HexNAc:2}
(Carbamidomethyl)-N(HexNAc)VTVTHSVNLLEDSH(Carbamidomethyl)N(Deamidation)GK{Fuc:1; Hex:6; HexNAc:2}

>sp|ACF41834|A/Puerto_39:57+{Fuc:1; Hex:6; HexNAc:3; NeuNAc:1}
(Carbamidomethyl)-N(HexNAc)VTVTHSVNLLEDSH(Carbamidomethyl)N(Deamidation)GK{Fuc:1; Hex:6; HexNAc:3; NeuNAc:1}

>sp|ACF41834|A/Puerto_39:57+{Fuc:1; Hex:6; HexNAc:3}
(Carbamidomethyl)-N(HexNAc)VTVTHSVNLLEDSH(Carbamidomethyl)N(Deamidation)GK{Fuc:1; Hex:6; HexNAc:3}

>sp|ACF41834|A/Puerto_39:57+{Fuc:1; Hex:6; HexNAc:4; NeuNAc:1}
(Carbamidomethyl)-N(HexNAc)VTVTHSVNLLEDSH(Carbamidomethyl)N(Deamidation)GK{Fuc:1; Hex:6; HexNAc:4; NeuNAc:1}

>sp|ACF41834|A/Puerto_39:57+{Fuc:1; Hex:6; HexNAc:5; NeuNAc:1}
(Carbamidomethyl)-N(HexNAc)VTVTHSVNLLEDSH(Carbamidomethyl)N(Deamidation)GK{Fuc:1; Hex:6; HexNAc:5; NeuNAc:1}

>sp|ACF41834|A/Puerto_39:57+{Fuc:1; Hex:6; HexNAc:5; NeuNAc:2}
(Carbamidomethyl)-N(HexNAc)VTVTHSVNLLEDSH(Carbamidomethyl)N(Deamidation)GK{Fuc:1; Hex:6; HexNAc:5; NeuNAc:2}

>sp|ACF41834|A/Puerto_39:57+{Fuc:1; Hex:6; HexNAc:5}
(Carbamidomethyl)-N(HexNAc)VTVTHSVNLLEDSH(Carbamidomethyl)N(Deamidation)GK{Fuc:1; Hex:6; HexNAc:5}

>sp|ACF41834|A/Puerto_39:57+{Fuc:1; Hex:6; HexNAc:6; NeuNAc:2}
(Carbamidomethyl)-N(HexNAc)VTVTHSVNLLEDSH(Carbamidomethyl)N(Deamidation)GK{Fuc:1; Hex:6; HexNAc:6; NeuNAc:2}

>sp|ACF41834|A/Puerto_39:57+{Fuc:1; Hex:6; HexNAc:6}
(Carbamidomethyl)-N(HexNAc)VTVTHSVNLLEDSH(Carbamidomethyl)N(Deamidation)GK{Fuc:1; Hex:6; HexNAc:6}

>sp|ACF41834|A/Puerto_39:57+{Fuc:1; Hex:6; HexNAc:7; NeuNAc:4}
(Carbamidomethyl)-N(HexNAc)VTVTHSVNLLEDSH(Carbamidomethyl)N(Deamidation)GK{Fuc:1; Hex:6; HexNAc:7; NeuNAc:4}

>sp|ACF41834|A/Puerto_39:57+{Fuc:1; Hex:6; HexNAc:7}
(Carbamidomethyl)-N(HexNAc)VTVTHSVNLLEDSH(Carbamidomethyl)N(Deamidation)GK{Fuc:1; Hex:6; HexNAc:7}

>sp|ACF41834|A/Puerto_39:57+{Fuc:1; Hex:7; HexNAc:10; NeuNAc:4}
(Carbamidomethyl)-N(HexNAc)VTVTHSVNLLEDSH(Carbamidomethyl)N(Deamidation)GK{Fuc:1; Hex:7; HexNAc:10; NeuNAc:4}

>sp|ACF41834|A/Puerto_39:57+{Fuc:1; Hex:7; HexNAc:2}
(Carbamidomethyl)-N(HexNAc)VTVTHSVNLLEDSH(Carbamidomethyl)N(Deamidation)GK{Fuc:1; Hex:7; HexNAc:2}

>sp|ACF41834|A/Puerto_39:57+{Fuc:1; Hex:7; HexNAc:4; NeuNAc:3}
(Carbamidomethyl)-N(HexNAc)VTVTHSVNLLEDSH(Carbamidomethyl)N(Deamidation)GK{Fuc:1; Hex:7; HexNAc:4; NeuNAc:3}

>sp|ACF41834|A/Puerto_39:57+{Fuc:1; Hex:7; HexNAc:6; NeuNAc:3}
(Carbamidomethyl)-N(HexNAc)VTVTHSVNLLEDSH(Carbamidomethyl)N(Deamidation)GK{Fuc:1; Hex:7; HexNAc:6; NeuNAc:3}

>sp|ACF41834|A/Puerto_39:57+{Fuc:1; Hex:7; HexNAc:6}
(Carbamidomethyl)-N(HexNAc)VTVTHSVNLLEDSH(Carbamidomethyl)N(Deamidation)GK{Fuc:1; Hex:7; HexNAc:6}

>sp|ACF41834|A/Puerto_39:57+{Fuc:1; Hex:7; HexNAc:7}
(Carbamidomethyl)-N(HexNAc)VTVTHSVNLLEDSH(Carbamidomethyl)N(Deamidation)GK{Fuc:1; Hex:7; HexNAc:7}

>sp|ACF41834|A/Puerto_39:57+{Fuc:1; Hex:8; HexNAc:7}
(Carbamidomethyl)-N(HexNAc)VTVTHSVNLLEDSH(Carbamidomethyl)N(Deamidation)GK{Fuc:1; Hex:8; HexNAc:7}

>sp|ACF41834|A/Puerto_39:57+{Fuc:1; Hex:9; HexNAc:6; NeuNAc:2}
(Carbamidomethyl)-N(HexNAc)VTVTHSVNLLEDSH(Carbamidomethyl)N(Deamidation)GK{Fuc:1; Hex:9; HexNAc:6; NeuNAc:2}

>sp|ACF41834|A/Puerto_39:57+{Fuc:2; Hex:3; HexNAc:6; NeuNAc:1}
(Carbamidomethyl)-N(HexNAc)VTVTHSVNLLEDSH(Carbamidomethyl)N(Deamidation)GK{Fuc:2; Hex:3; HexNAc:6; NeuNAc:1}

>sp|ACF41834|A/Puerto_39:57+{Fuc:2; Hex:3; HexNAc:6}
(Carbamidomethyl)-N(HexNAc)VTVTHSVNLLEDSH(Carbamidomethyl)N(Deamidation)GK{Fuc:2; Hex:3; HexNAc:6}

>sp|ACF41834|A/Puerto_39:57+{Fuc:2; Hex:4; HexNAc:4; NeuNAc:1}
(Carbamidomethyl)-N(HexNAc)VTVTHSVNLLEDSH(Carbamidomethyl)N(Deamidation)GK{Fuc:2; Hex:4; HexNAc:4; NeuNAc:1}

>sp|ACF41834|A/Puerto_39:57+{Fuc:2; Hex:4; HexNAc:6}
(Carbamidomethyl)-N(HexNAc)VTVTHSVNLLEDSH(Carbamidomethyl)N(Deamidation)GK{Fuc:2; Hex:4; HexNAc:6}

>sp|ACF41834|A/Puerto_39:57+{Fuc:2; Hex:5; HexNAc:3}
(Carbamidomethyl)-N(HexNAc)VTVTHSVNLLEDSH(Carbamidomethyl)N(Deamidation)GK{Fuc:2; Hex:5; HexNAc:3}

>sp|ACF41834|A/Puerto_39:57+{Fuc:2; Hex:5; HexNAc:4; NeuNAc:1}
(Carbamidomethyl)-N(HexNAc)VTVTHSVNLLEDSH(Carbamidomethyl)N(Deamidation)GK{Fuc:2; Hex:5; HexNAc:4; NeuNAc:1}

>sp|ACF41834|A/Puerto_39:57+{Fuc:2; Hex:5; HexNAc:4}
(Carbamidomethyl)-N(HexNAc)VTVTHSVNLLEDSH(Carbamidomethyl)N(Deamidation)GK{Fuc:2; Hex:5; HexNAc:4}

>sp|ACF41834|A/Puerto_39:57+{Fuc:2; Hex:5; HexNAc:5}
(Carbamidomethyl)-N(HexNAc)VTVTHSVNLLEDSH(Carbamidomethyl)N(Deamidation)GK{Fuc:2; Hex:5; HexNAc:5}

>sp|ACF41834|A/Puerto_39:57+{Fuc:2; Hex:5; HexNAc:6}
(Carbamidomethyl)-N(HexNAc)VTVTHSVNLLEDSH(Carbamidomethyl)N(Deamidation)GK{Fuc:2; Hex:5; HexNAc:6}

>sp|ACF41834|A/Puerto_39:57+{Fuc:2; Hex:6; HexNAc:3}
(Carbamidomethyl)-N(HexNAc)VTVTHSVNLLEDSH(Carbamidomethyl)N(Deamidation)GK{Fuc:2; Hex:6; HexNAc:3}

>sp|ACF41834|A/Puerto_39:57+{Fuc:2; Hex:6; HexNAc:4}
(Carbamidomethyl)-N(HexNAc)VTVTHSVNLLEDSH(Carbamidomethyl)N(Deamidation)GK{Fuc:2; Hex:6; HexNAc:4}

>sp|ACF41834|A/Puerto_39:57+{Fuc:2; Hex:6; HexNAc:5; Kdn:1}
(Carbamidomethyl)-N(HexNAc)VTVTHSVNLLEDSH(Carbamidomethyl)N(Deamidation)GK{Fuc:2; Hex:6; HexNAc:5; Kdn:1}

>sp|ACF41834|A/Puerto_39:57+{Fuc:2; Hex:6; HexNAc:5; NeuNAc:1}
(Carbamidomethyl)-N(HexNAc)VTVTHSVNLLEDSH(Carbamidomethyl)N(Deamidation)GK{Fuc:2; Hex:6; HexNAc:5; NeuNAc:1}

>sp|ACF41834|A/Puerto_39:57+{Fuc:2; Hex:6; HexNAc:5}
(Carbamidomethyl)-N(HexNAc)VTVTHSVNLLEDSH(Carbamidomethyl)N(Deamidation)GK{Fuc:2; Hex:6; HexNAc:5}

>sp|ACF41834|A/Puerto_39:57+{Fuc:2; Hex:7; HexNAc:6}
(Carbamidomethyl)-N(HexNAc)VTVTHSVNLLEDSH(Carbamidomethyl)N(Deamidation)GK{Fuc:2; Hex:7; HexNAc:6}

>sp|ACF41834|A/Puerto_39:57+{Fuc:3; Hex:3; HexNAc:6}
(Carbamidomethyl)-N(HexNAc)VTVTHSVNLLEDSH(Carbamidomethyl)N(Deamidation)GK{Fuc:3; Hex:3; HexNAc:6}

>sp|ACF41834|A/Puerto_39:57+{Fuc:3; Hex:4; HexNAc:5}
(Carbamidomethyl)-N(HexNAc)VTVTHSVNLLEDSH(Carbamidomethyl)N(Deamidation)GK{Fuc:3; Hex:4; HexNAc:5}

>sp|ACF41834|A/Puerto_39:57+{Fuc:3; Hex:5; HexNAc:3}
(Carbamidomethyl)-N(HexNAc)VTVTHSVNLLEDSH(Carbamidomethyl)N(Deamidation)GK{Fuc:3; Hex:5; HexNAc:3}

>sp|ACF41834|A/Puerto_39:57+{Fuc:3; Hex:5; HexNAc:4}
(Carbamidomethyl)-N(HexNAc)VTVTHSVNLLEDSH(Carbamidomethyl)N(Deamidation)GK{Fuc:3; Hex:5; HexNAc:4}

>sp|ACF41834|A/Puerto_39:57+{Fuc:3; Hex:5; HexNAc:5}
(Carbamidomethyl)-N(HexNAc)VTVTHSVNLLEDSH(Carbamidomethyl)N(Deamidation)GK{Fuc:3; Hex:5; HexNAc:5}

>sp|ACF41834|A/Puerto_39:57+{Fuc:3; Hex:6; HexNAc:3}
(Carbamidomethyl)-N(HexNAc)VTVTHSVNLLEDSH(Carbamidomethyl)N(Deamidation)GK{Fuc:3; Hex:6; HexNAc:3}

>sp|ACF41834|A/Puerto_39:57+{Fuc:3; Hex:6; HexNAc:4}
(Carbamidomethyl)-N(HexNAc)VTVTHSVNLLEDSH(Carbamidomethyl)N(Deamidation)GK{Fuc:3; Hex:6; HexNAc:4}

>sp|ACF41834|A/Puerto_39:57+{Fuc:3; Hex:6; HexNAc:5}
(Carbamidomethyl)-N(HexNAc)VTVTHSVNLLEDSH(Carbamidomethyl)N(Deamidation)GK{Fuc:3; Hex:6; HexNAc:5}

>sp|ACF41834|A/Puerto_39:57+{Fuc:4; Hex:5; HexNAc:4}
(Carbamidomethyl)-N(HexNAc)VTVTHSVNLLEDSH(Carbamidomethyl)N(Deamidation)GK{Fuc:4; Hex:5; HexNAc:4}

>sp|ACF41834|A/Puerto_39:57+{Fuc:4; Hex:7; HexNAc:7}
(Carbamidomethyl)-N(HexNAc)VTVTHSVNLLEDSH(Carbamidomethyl)N(Deamidation)GK{Fuc:4; Hex:7; HexNAc:7}

>sp|ACF41834|A/Puerto_39:57+{Fuc:4; Hex:8; HexNAc:5}
(Carbamidomethyl)-N(HexNAc)VTVTHSVNLLEDSH(Carbamidomethyl)N(Deamidation)GK{Fuc:4; Hex:8; HexNAc:5}

>sp|ACF41834|A/Puerto_39:57+{Fuc:5; Hex:5; HexNAc:4}
(Carbamidomethyl)-N(HexNAc)VTVTHSVNLLEDSH(Carbamidomethyl)N(Deamidation)GK{Fuc:5; Hex:5; HexNAc:4}

>sp|ACF41834|A/Puerto_39:57+{Fuc:7; Hex:6; HexNAc:5}
(Carbamidomethyl)-N(HexNAc)VTVTHSVNLLEDSH(Carbamidomethyl)N(Deamidation)GK{Fuc:7; Hex:6; HexNAc:5}

>sp|ACF41834|A/Puerto_39:57+{Hex:10; HexNAc:2}
(Carbamidomethyl)-N(HexNAc)VTVTHSVNLLEDSH(Carbamidomethyl)N(Deamidation)GK{Hex:10; HexNAc:2}

>sp|ACF41834|A/Puerto_39:57+{Hex:11; HexNAc:11; NeuNAc:1}
(Carbamidomethyl)-N(HexNAc)VTVTHSVNLLEDSH(Carbamidomethyl)N(Deamidation)GK{Hex:11; HexNAc:11; NeuNAc:1}

>sp|ACF41834|A/Puerto_39:57+{Hex:11; HexNAc:2}
(Carbamidomethyl)-N(HexNAc)VTVTHSVNLLEDSH(Carbamidomethyl)N(Deamidation)GK{Hex:11; HexNAc:2}

>sp|ACF41834|A/Puerto_39:57+{Hex:3; HexNAc:4; NeuNAc:1}
(Carbamidomethyl)-N(HexNAc)VTVTHSVNLLEDSH(Carbamidomethyl)N(Deamidation)GK{Hex:3; HexNAc:4; NeuNAc:1}

>sp|ACF41834|A/Puerto_39:57+{Hex:3; HexNAc:4}
(Carbamidomethyl)-N(HexNAc)VTVTHSVNLLEDSH(Carbamidomethyl)N(Deamidation)GK{Hex:3; HexNAc:4}

>sp|ACF41834|A/Puerto_39:57+{Hex:3; HexNAc:5}
(Carbamidomethyl)-N(HexNAc)VTVTHSVNLLEDSH(Carbamidomethyl)N(Deamidation)GK{Hex:3; HexNAc:5}

>sp|ACF41834|A/Puerto_39:57+{Hex:3; HexNAc:9}
(Carbamidomethyl)-N(HexNAc)VTVTHSVNLLEDSH(Carbamidomethyl)N(Deamidation)GK{Hex:3; HexNAc:9}

>sp|ACF41834|A/Puerto_39:57+{Hex:4; HexNAc:2}
(Carbamidomethyl)-N(HexNAc)VTVTHSVNLLEDSH(Carbamidomethyl)N(Deamidation)GK{Hex:4; HexNAc:2}

>sp|ACF41834|A/Puerto_39:57+{Hex:4; HexNAc:3; GalS(NAc):1}
(Carbamidomethyl)-N(HexNAc)VTVTHSVNLLEDSH(Carbamidomethyl)N(Deamidation)GK{Hex:4; HexNAc:3; GalS(NAc):1}

>sp|ACF41834|A/Puerto_39:57+{Hex:4; HexNAc:3}
(Carbamidomethyl)-N(HexNAc)VTVTHSVNLLEDSH(Carbamidomethyl)N(Deamidation)GK{Hex:4; HexNAc:3}

>sp|ACF41834|A/Puerto_39:57+{Hex:4; HexNAc:4; GalS(NAc):1; NeuNAc:1}
(Carbamidomethyl)-N(HexNAc)VTVTHSVNLLEDSH(Carbamidomethyl)N(Deamidation)GK{Hex:4; HexNAc:4; GalS(NAc):1; NeuNAc:1}

>sp|ACF41834|A/Puerto_39:57+{Hex:4; HexNAc:4; GalS(NAc):1}
(Carbamidomethyl)-N(HexNAc)VTVTHSVNLLEDSH(Carbamidomethyl)N(Deamidation)GK{Hex:4; HexNAc:4; GalS(NAc):1}

>sp|ACF41834|A/Puerto_39:57+{Hex:4; HexNAc:4; GalS:1; NeuNAc:1}
(Carbamidomethyl)-N(HexNAc)VTVTHSVNLLEDSH(Carbamidomethyl)N(Deamidation)GK{Hex:4; HexNAc:4; GalS:1; NeuNAc:1}

>sp|ACF41834|A/Puerto_39:57+{Hex:4; HexNAc:5; NeuNAc:1}
(Carbamidomethyl)-N(HexNAc)VTVTHSVNLLEDSH(Carbamidomethyl)N(Deamidation)GK{Hex:4; HexNAc:5; NeuNAc:1}

>sp|ACF41834|A/Puerto_39:57+{Hex:4; HexNAc:5; NeuNAc:2}
(Carbamidomethyl)-N(HexNAc)VTVTHSVNLLEDSH(Carbamidomethyl)N(Deamidation)GK{Hex:4; HexNAc:5; NeuNAc:2}

>sp|ACF41834|A/Puerto_39:57+{Hex:4; HexNAc:8}
(Carbamidomethyl)-N(HexNAc)VTVTHSVNLLEDSH(Carbamidomethyl)N(Deamidation)GK{Hex:4; HexNAc:8}

>sp|ACF41834|A/Puerto_39:57+{Hex:5; HexNAc:2}
(Carbamidomethyl)-N(HexNAc)VTVTHSVNLLEDSH(Carbamidomethyl)N(Deamidation)GK{Hex:5; HexNAc:2}

>sp|ACF41834|A/Puerto_39:57+{Hex:5; HexNAc:3}
(Carbamidomethyl)-N(HexNAc)VTVTHSVNLLEDSH(Carbamidomethyl)N(Deamidation)GK{Hex:5; HexNAc:3}

>sp|ACF41834|A/Puerto_39:57+{Hex:5; HexNAc:4}
(Carbamidomethyl)-N(HexNAc)VTVTHSVNLLEDSH(Carbamidomethyl)N(Deamidation)GK{Hex:5; HexNAc:4}

>sp|ACF41834|A/Puerto_39:57+{Hex:5; HexNAc:5; NeuNAc:2}
(Carbamidomethyl)-N(HexNAc)VTVTHSVNLLEDSH(Carbamidomethyl)N(Deamidation)GK{Hex:5; HexNAc:5; NeuNAc:2}

>sp|ACF41834|A/Puerto_39:57+{Hex:5; HexNAc:5}
(Carbamidomethyl)-N(HexNAc)VTVTHSVNLLEDSH(Carbamidomethyl)N(Deamidation)GK{Hex:5; HexNAc:5}

>sp|ACF41834|A/Puerto_39:57+{Hex:5; HexNAc:6}
(Carbamidomethyl)-N(HexNAc)VTVTHSVNLLEDSH(Carbamidomethyl)N(Deamidation)GK{Hex:5; HexNAc:6}

>sp|ACF41834|A/Puerto_39:57+{Hex:6; HexNAc:2}
(Carbamidomethyl)-N(HexNAc)VTVTHSVNLLEDSH(Carbamidomethyl)N(Deamidation)GK{Hex:6; HexNAc:2}

>sp|ACF41834|A/Puerto_39:57+{Hex:6; HexNAc:3}
(Carbamidomethyl)-N(HexNAc)VTVTHSVNLLEDSH(Carbamidomethyl)N(Deamidation)GK{Hex:6; HexNAc:3}

>sp|ACF41834|A/Puerto_39:57+{Hex:6; HexNAc:5; NeuNAc:1}
(Carbamidomethyl)-N(HexNAc)VTVTHSVNLLEDSH(Carbamidomethyl)N(Deamidation)GK{Hex:6; HexNAc:5; NeuNAc:1}

>sp|ACF41834|A/Puerto_39:57+{Hex:6; HexNAc:5; NeuNAc:3}
(Carbamidomethyl)-N(HexNAc)VTVTHSVNLLEDSH(Carbamidomethyl)N(Deamidation)GK{Hex:6; HexNAc:5; NeuNAc:3}

>sp|ACF41834|A/Puerto_39:57+{Hex:6; HexNAc:5}
(Carbamidomethyl)-N(HexNAc)VTVTHSVNLLEDSH(Carbamidomethyl)N(Deamidation)GK{Hex:6; HexNAc:5}

>sp|ACF41834|A/Puerto_39:57+{Hex:6; HexNAc:6; NeuNAc:2}
(Carbamidomethyl)-N(HexNAc)VTVTHSVNLLEDSH(Carbamidomethyl)N(Deamidation)GK{Hex:6; HexNAc:6; NeuNAc:2}

>sp|ACF41834|A/Puerto_39:57+{Hex:6; HexNAc:6}
(Carbamidomethyl)-N(HexNAc)VTVTHSVNLLEDSH(Carbamidomethyl)N(Deamidation)GK{Hex:6; HexNAc:6}

>sp|ACF41834|A/Puerto_39:57+{Hex:6; HexNAc:7}
(Carbamidomethyl)-N(HexNAc)VTVTHSVNLLEDSH(Carbamidomethyl)N(Deamidation)GK{Hex:6; HexNAc:7}

>sp|ACF41834|A/Puerto_39:57+{Hex:7; HexNAc:2}
(Carbamidomethyl)-N(HexNAc)VTVTHSVNLLEDSH(Carbamidomethyl)N(Deamidation)GK{Hex:7; HexNAc:2}

>sp|ACF41834|A/Puerto_39:57+{Hex:7; HexNAc:6; NeuNAc:4}
(Carbamidomethyl)-N(HexNAc)VTVTHSVNLLEDSH(Carbamidomethyl)N(Deamidation)GK{Hex:7; HexNAc:6; NeuNAc:4}

>sp|ACF41834|A/Puerto_39:57+{Hex:7; HexNAc:8}
(Carbamidomethyl)-N(HexNAc)VTVTHSVNLLEDSH(Carbamidomethyl)N(Deamidation)GK{Hex:7; HexNAc:8}

>sp|ACF41834|A/Puerto_39:57+{Hex:8; HexNAc:2}
(Carbamidomethyl)-N(HexNAc)VTVTHSVNLLEDSH(Carbamidomethyl)N(Deamidation)GK{Hex:8; HexNAc:2}

>sp|ACF41834|A/Puerto_39:57+{Hex:8; HexNAc:7; NeuNAc:1}
(Carbamidomethyl)-N(HexNAc)VTVTHSVNLLEDSH(Carbamidomethyl)N(Deamidation)GK{Hex:8; HexNAc:7; NeuNAc:1}

>sp|ACF41834|A/Puerto_39:57+{Hex:8; HexNAc:7}
(Carbamidomethyl)-N(HexNAc)VTVTHSVNLLEDSH(Carbamidomethyl)N(Deamidation)GK{Hex:8; HexNAc:7}

>sp|ACF41834|A/Puerto_39:57+{Hex:9; HexNAc:2}
(Carbamidomethyl)-N(HexNAc)VTVTHSVNLLEDSH(Carbamidomethyl)N(Deamidation)GK{Hex:9; HexNAc:2}

>sp|ACF41834|A/Puerto_39:57+{Fuc:1; Hex:11; HexNAc:6}
(Carbamidomethyl)-N(HexNAc)VTVTHSVNLLEDSHN(Deamidation)GK{Fuc:1; Hex:11; HexNAc:6}

>sp|ACF41834|A/Puerto_39:57+{Fuc:1; Hex:3; HexNAc:2}
(Carbamidomethyl)-N(HexNAc)VTVTHSVNLLEDSHN(Deamidation)GK{Fuc:1; Hex:3; HexNAc:2}

>sp|ACF41834|A/Puerto_39:57+{Fuc:1; Hex:3; HexNAc:6}
(Carbamidomethyl)-N(HexNAc)VTVTHSVNLLEDSHN(Deamidation)GK{Fuc:1; Hex:3; HexNAc:6}

>sp|ACF41834|A/Puerto_39:57+{Fuc:1; Hex:3; HexNAc:7}
(Carbamidomethyl)-N(HexNAc)VTVTHSVNLLEDSHN(Deamidation)GK{Fuc:1; Hex:3; HexNAc:7}

>sp|ACF41834|A/Puerto_39:57+{Fuc:1; Hex:3; HexNAc:8}
(Carbamidomethyl)-N(HexNAc)VTVTHSVNLLEDSHN(Deamidation)GK{Fuc:1; Hex:3; HexNAc:8}

>sp|ACF41834|A/Puerto_39:57+{Fuc:1; Hex:3; HexNAc:9}
(Carbamidomethyl)-N(HexNAc)VTVTHSVNLLEDSHN(Deamidation)GK{Fuc:1; Hex:3; HexNAc:9}

>sp|ACF41834|A/Puerto_39:57+{Fuc:1; Hex:4; HexNAc:3}
(Carbamidomethyl)-N(HexNAc)VTVTHSVNLLEDSHN(Deamidation)GK{Fuc:1; Hex:4; HexNAc:3}

>sp|ACF41834|A/Puerto_39:57+{Fuc:1; Hex:4; HexNAc:4; GalS(NAc):1; NeuNAc:1}
(Carbamidomethyl)-N(HexNAc)VTVTHSVNLLEDSHN(Deamidation)GK{Fuc:1; Hex:4; HexNAc:4; GalS(NAc):1; NeuNAc:1}

>sp|ACF41834|A/Puerto_39:57+{Fuc:1; Hex:4; HexNAc:4; GalS:1; NeuNAc:1}
(Carbamidomethyl)-N(HexNAc)VTVTHSVNLLEDSHN(Deamidation)GK{Fuc:1; Hex:4; HexNAc:4; GalS:1; NeuNAc:1}

>sp|ACF41834|A/Puerto_39:57+{Fuc:1; Hex:4; HexNAc:5; NeuNAc:1}
(Carbamidomethyl)-N(HexNAc)VTVTHSVNLLEDSHN(Deamidation)GK{Fuc:1; Hex:4; HexNAc:5; NeuNAc:1}

>sp|ACF41834|A/Puerto_39:57+{Fuc:1; Hex:4; HexNAc:7}
(Carbamidomethyl)-N(HexNAc)VTVTHSVNLLEDSHN(Deamidation)GK{Fuc:1; Hex:4; HexNAc:7}

>sp|ACF41834|A/Puerto_39:57+{Fuc:1; Hex:4; HexNAc:9}
(Carbamidomethyl)-N(HexNAc)VTVTHSVNLLEDSHN(Deamidation)GK{Fuc:1; Hex:4; HexNAc:9}

>sp|ACF41834|A/Puerto_39:57+{Fuc:1; Hex:5; HexNAc:3}
(Carbamidomethyl)-N(HexNAc)VTVTHSVNLLEDSHN(Deamidation)GK{Fuc:1; Hex:5; HexNAc:3}

>sp|ACF41834|A/Puerto_39:57+{Fuc:1; Hex:5; HexNAc:4; NeuNAc:1}
(Carbamidomethyl)-N(HexNAc)VTVTHSVNLLEDSHN(Deamidation)GK{Fuc:1; Hex:5; HexNAc:4; NeuNAc:1}

>sp|ACF41834|A/Puerto_39:57+{Fuc:1; Hex:5; HexNAc:4}
(Carbamidomethyl)-N(HexNAc)VTVTHSVNLLEDSHN(Deamidation)GK{Fuc:1; Hex:5; HexNAc:4}

>sp|ACF41834|A/Puerto_39:57+{Fuc:1; Hex:5; HexNAc:5; NeuNAc:1}
(Carbamidomethyl)-N(HexNAc)VTVTHSVNLLEDSHN(Deamidation)GK{Fuc:1; Hex:5; HexNAc:5; NeuNAc:1}

>sp|ACF41834|A/Puerto_39:57+{Fuc:1; Hex:5; HexNAc:5}
(Carbamidomethyl)-N(HexNAc)VTVTHSVNLLEDSHN(Deamidation)GK{Fuc:1; Hex:5; HexNAc:5}

>sp|ACF41834|A/Puerto_39:57+{Fuc:1; Hex:5; HexNAc:6; NeuNAc:3}
(Carbamidomethyl)-N(HexNAc)VTVTHSVNLLEDSHN(Deamidation)GK{Fuc:1; Hex:5; HexNAc:6; NeuNAc:3}

>sp|ACF41834|A/Puerto_39:57+{Fuc:1; Hex:5; HexNAc:6}
(Carbamidomethyl)-N(HexNAc)VTVTHSVNLLEDSHN(Deamidation)GK{Fuc:1; Hex:5; HexNAc:6}

>sp|ACF41834|A/Puerto_39:57+{Fuc:1; Hex:5; HexNAc:8}
(Carbamidomethyl)-N(HexNAc)VTVTHSVNLLEDSHN(Deamidation)GK{Fuc:1; Hex:5; HexNAc:8}

>sp|ACF41834|A/Puerto_39:57+{Fuc:1; Hex:6; HexNAc:3}
(Carbamidomethyl)-N(HexNAc)VTVTHSVNLLEDSHN(Deamidation)GK{Fuc:1; Hex:6; HexNAc:3}

>sp|ACF41834|A/Puerto_39:57+{Fuc:1; Hex:6; HexNAc:4}
(Carbamidomethyl)-N(HexNAc)VTVTHSVNLLEDSHN(Deamidation)GK{Fuc:1; Hex:6; HexNAc:4}

>sp|ACF41834|A/Puerto_39:57+{Fuc:1; Hex:6; HexNAc:5; NeuNAc:3}
(Carbamidomethyl)-N(HexNAc)VTVTHSVNLLEDSHN(Deamidation)GK{Fuc:1; Hex:6; HexNAc:5; NeuNAc:3}

>sp|ACF41834|A/Puerto_39:57+{Fuc:1; Hex:6; HexNAc:5}
(Carbamidomethyl)-N(HexNAc)VTVTHSVNLLEDSHN(Deamidation)GK{Fuc:1; Hex:6; HexNAc:5}

>sp|ACF41834|A/Puerto_39:57+{Fuc:1; Hex:6; HexNAc:6}
(Carbamidomethyl)-N(HexNAc)VTVTHSVNLLEDSHN(Deamidation)GK{Fuc:1; Hex:6; HexNAc:6}

>sp|ACF41834|A/Puerto_39:57+{Fuc:1; Hex:6; HexNAc:7; NeuNAc:4}
(Carbamidomethyl)-N(HexNAc)VTVTHSVNLLEDSHN(Deamidation)GK{Fuc:1; Hex:6; HexNAc:7; NeuNAc:4}

>sp|ACF41834|A/Puerto_39:57+{Fuc:1; Hex:6; HexNAc:7}
(Carbamidomethyl)-N(HexNAc)VTVTHSVNLLEDSHN(Deamidation)GK{Fuc:1; Hex:6; HexNAc:7}

>sp|ACF41834|A/Puerto_39:57+{Fuc:1; Hex:7; HexNAc:6; NeuNAc:1}
(Carbamidomethyl)-N(HexNAc)VTVTHSVNLLEDSHN(Deamidation)GK{Fuc:1; Hex:7; HexNAc:6; NeuNAc:1}

>sp|ACF41834|A/Puerto_39:57+{Fuc:1; Hex:7; HexNAc:6; NeuNAc:3}
(Carbamidomethyl)-N(HexNAc)VTVTHSVNLLEDSHN(Deamidation)GK{Fuc:1; Hex:7; HexNAc:6; NeuNAc:3}

>sp|ACF41834|A/Puerto_39:57+{Fuc:1; Hex:7; HexNAc:6; NeuNAc:4}
(Carbamidomethyl)-N(HexNAc)VTVTHSVNLLEDSHN(Deamidation)GK{Fuc:1; Hex:7; HexNAc:6; NeuNAc:4}

>sp|ACF41834|A/Puerto_39:57+{Fuc:1; Hex:7; HexNAc:6; NeuNGc:4}
(Carbamidomethyl)-N(HexNAc)VTVTHSVNLLEDSHN(Deamidation)GK{Fuc:1; Hex:7; HexNAc:6; NeuNGc:4}

>sp|ACF41834|A/Puerto_39:57+{Fuc:1; Hex:7; HexNAc:6}
(Carbamidomethyl)-N(HexNAc)VTVTHSVNLLEDSHN(Deamidation)GK{Fuc:1; Hex:7; HexNAc:6}

>sp|ACF41834|A/Puerto_39:57+{Fuc:1; Hex:7; HexNAc:7; NeuNAc:4}
(Carbamidomethyl)-N(HexNAc)VTVTHSVNLLEDSHN(Deamidation)GK{Fuc:1; Hex:7; HexNAc:7; NeuNAc:4}

>sp|ACF41834|A/Puerto_39:57+{Fuc:1; Hex:7; HexNAc:7}
(Carbamidomethyl)-N(HexNAc)VTVTHSVNLLEDSHN(Deamidation)GK{Fuc:1; Hex:7; HexNAc:7}

>sp|ACF41834|A/Puerto_39:57+{Fuc:1; Hex:7; HexNAc:9; NeuNAc:4}
(Carbamidomethyl)-N(HexNAc)VTVTHSVNLLEDSHN(Deamidation)GK{Fuc:1; Hex:7; HexNAc:9; NeuNAc:4}

>sp|ACF41834|A/Puerto_39:57+{Fuc:1; Hex:8; HexNAc:7}
(Carbamidomethyl)-N(HexNAc)VTVTHSVNLLEDSHN(Deamidation)GK{Fuc:1; Hex:8; HexNAc:7}

>sp|ACF41834|A/Puerto_39:57+{Fuc:1; Hex:9; HexNAc:8}
(Carbamidomethyl)-N(HexNAc)VTVTHSVNLLEDSHN(Deamidation)GK{Fuc:1; Hex:9; HexNAc:8}

>sp|ACF41834|A/Puerto_39:57+{Fuc:2; Hex:4; HexNAc:3}
(Carbamidomethyl)-N(HexNAc)VTVTHSVNLLEDSHN(Deamidation)GK{Fuc:2; Hex:4; HexNAc:3}

>sp|ACF41834|A/Puerto_39:57+{Fuc:2; Hex:4; HexNAc:6}
(Carbamidomethyl)-N(HexNAc)VTVTHSVNLLEDSHN(Deamidation)GK{Fuc:2; Hex:4; HexNAc:6}

>sp|ACF41834|A/Puerto_39:57+{Fuc:2; Hex:5; HexNAc:3}
(Carbamidomethyl)-N(HexNAc)VTVTHSVNLLEDSHN(Deamidation)GK{Fuc:2; Hex:5; HexNAc:3}

>sp|ACF41834|A/Puerto_39:57+{Fuc:2; Hex:5; HexNAc:4}
(Carbamidomethyl)-N(HexNAc)VTVTHSVNLLEDSHN(Deamidation)GK{Fuc:2; Hex:5; HexNAc:4}

>sp|ACF41834|A/Puerto_39:57+{Fuc:2; Hex:5; HexNAc:5}
(Carbamidomethyl)-N(HexNAc)VTVTHSVNLLEDSHN(Deamidation)GK{Fuc:2; Hex:5; HexNAc:5}

>sp|ACF41834|A/Puerto_39:57+{Fuc:2; Hex:5; HexNAc:6}
(Carbamidomethyl)-N(HexNAc)VTVTHSVNLLEDSHN(Deamidation)GK{Fuc:2; Hex:5; HexNAc:6}

>sp|ACF41834|A/Puerto_39:57+{Fuc:2; Hex:6; HexNAc:3}
(Carbamidomethyl)-N(HexNAc)VTVTHSVNLLEDSHN(Deamidation)GK{Fuc:2; Hex:6; HexNAc:3}

>sp|ACF41834|A/Puerto_39:57+{Fuc:2; Hex:6; HexNAc:4}
(Carbamidomethyl)-N(HexNAc)VTVTHSVNLLEDSHN(Deamidation)GK{Fuc:2; Hex:6; HexNAc:4}

>sp|ACF41834|A/Puerto_39:57+{Fuc:2; Hex:6; HexNAc:5; Kdn:1}
(Carbamidomethyl)-N(HexNAc)VTVTHSVNLLEDSHN(Deamidation)GK{Fuc:2; Hex:6; HexNAc:5; Kdn:1}

>sp|ACF41834|A/Puerto_39:57+{Fuc:2; Hex:6; HexNAc:5}
(Carbamidomethyl)-N(HexNAc)VTVTHSVNLLEDSHN(Deamidation)GK{Fuc:2; Hex:6; HexNAc:5}

>sp|ACF41834|A/Puerto_39:57+{Fuc:2; Hex:7; HexNAc:6}
(Carbamidomethyl)-N(HexNAc)VTVTHSVNLLEDSHN(Deamidation)GK{Fuc:2; Hex:7; HexNAc:6}

>sp|ACF41834|A/Puerto_39:57+{Fuc:3; Hex:4; HexNAc:5}
(Carbamidomethyl)-N(HexNAc)VTVTHSVNLLEDSHN(Deamidation)GK{Fuc:3; Hex:4; HexNAc:5}

>sp|ACF41834|A/Puerto_39:57+{Fuc:3; Hex:5; HexNAc:3}
(Carbamidomethyl)-N(HexNAc)VTVTHSVNLLEDSHN(Deamidation)GK{Fuc:3; Hex:5; HexNAc:3}

>sp|ACF41834|A/Puerto_39:57+{Fuc:3; Hex:5; HexNAc:4}
(Carbamidomethyl)-N(HexNAc)VTVTHSVNLLEDSHN(Deamidation)GK{Fuc:3; Hex:5; HexNAc:4}

>sp|ACF41834|A/Puerto_39:57+{Fuc:3; Hex:5; HexNAc:5}
(Carbamidomethyl)-N(HexNAc)VTVTHSVNLLEDSHN(Deamidation)GK{Fuc:3; Hex:5; HexNAc:5}

>sp|ACF41834|A/Puerto_39:57+{Fuc:3; Hex:6; HexNAc:4}
(Carbamidomethyl)-N(HexNAc)VTVTHSVNLLEDSHN(Deamidation)GK{Fuc:3; Hex:6; HexNAc:4}

>sp|ACF41834|A/Puerto_39:57+{Fuc:3; Hex:6; HexNAc:5}
(Carbamidomethyl)-N(HexNAc)VTVTHSVNLLEDSHN(Deamidation)GK{Fuc:3; Hex:6; HexNAc:5}

>sp|ACF41834|A/Puerto_39:57+{Fuc:4; Hex:5; HexNAc:4}
(Carbamidomethyl)-N(HexNAc)VTVTHSVNLLEDSHN(Deamidation)GK{Fuc:4; Hex:5; HexNAc:4}

>sp|ACF41834|A/Puerto_39:57+{Fuc:4; Hex:6; HexNAc:5}
(Carbamidomethyl)-N(HexNAc)VTVTHSVNLLEDSHN(Deamidation)GK{Fuc:4; Hex:6; HexNAc:5}

>sp|ACF41834|A/Puerto_39:57+{Fuc:4; Hex:6; HexNAc:6}
(Carbamidomethyl)-N(HexNAc)VTVTHSVNLLEDSHN(Deamidation)GK{Fuc:4; Hex:6; HexNAc:6}

>sp|ACF41834|A/Puerto_39:57+{Fuc:4; Hex:7; HexNAc:6}
(Carbamidomethyl)-N(HexNAc)VTVTHSVNLLEDSHN(Deamidation)GK{Fuc:4; Hex:7; HexNAc:6}

>sp|ACF41834|A/Puerto_39:57+{Fuc:4; Hex:8; HexNAc:5}
(Carbamidomethyl)-N(HexNAc)VTVTHSVNLLEDSHN(Deamidation)GK{Fuc:4; Hex:8; HexNAc:5}

>sp|ACF41834|A/Puerto_39:57+{Fuc:5; Hex:5; HexNAc:4}
(Carbamidomethyl)-N(HexNAc)VTVTHSVNLLEDSHN(Deamidation)GK{Fuc:5; Hex:5; HexNAc:4}

>sp|ACF41834|A/Puerto_39:57+{Fuc:5; Hex:9; HexNAc:6}
(Carbamidomethyl)-N(HexNAc)VTVTHSVNLLEDSHN(Deamidation)GK{Fuc:5; Hex:9; HexNAc:6}

>sp|ACF41834|A/Puerto_39:57+{Fuc:7; Hex:6; HexNAc:5}
(Carbamidomethyl)-N(HexNAc)VTVTHSVNLLEDSHN(Deamidation)GK{Fuc:7; Hex:6; HexNAc:5}

>sp|ACF41834|A/Puerto_39:57+{Hex:10; HexNAc:2}
(Carbamidomethyl)-N(HexNAc)VTVTHSVNLLEDSHN(Deamidation)GK{Hex:10; HexNAc:2}

>sp|ACF41834|A/Puerto_39:57+{Hex:11; HexNAc:2}
(Carbamidomethyl)-N(HexNAc)VTVTHSVNLLEDSHN(Deamidation)GK{Hex:11; HexNAc:2}

>sp|ACF41834|A/Puerto_39:57+{Hex:3; HexNAc:2}
(Carbamidomethyl)-N(HexNAc)VTVTHSVNLLEDSHN(Deamidation)GK{Hex:3; HexNAc:2}

>sp|ACF41834|A/Puerto_39:57+{Hex:3; HexNAc:3}
(Carbamidomethyl)-N(HexNAc)VTVTHSVNLLEDSHN(Deamidation)GK{Hex:3; HexNAc:3}

>sp|ACF41834|A/Puerto_39:57+{Hex:3; HexNAc:4; NeuNAc:1}
(Carbamidomethyl)-N(HexNAc)VTVTHSVNLLEDSHN(Deamidation)GK{Hex:3; HexNAc:4; NeuNAc:1}

>sp|ACF41834|A/Puerto_39:57+{Hex:3; HexNAc:4}
(Carbamidomethyl)-N(HexNAc)VTVTHSVNLLEDSHN(Deamidation)GK{Hex:3; HexNAc:4}

>sp|ACF41834|A/Puerto_39:57+{Hex:3; HexNAc:5}
(Carbamidomethyl)-N(HexNAc)VTVTHSVNLLEDSHN(Deamidation)GK{Hex:3; HexNAc:5}

>sp|ACF41834|A/Puerto_39:57+{Hex:3; HexNAc:7}
(Carbamidomethyl)-N(HexNAc)VTVTHSVNLLEDSHN(Deamidation)GK{Hex:3; HexNAc:7}

>sp|ACF41834|A/Puerto_39:57+{Hex:3; HexNAc:9}
(Carbamidomethyl)-N(HexNAc)VTVTHSVNLLEDSHN(Deamidation)GK{Hex:3; HexNAc:9}

>sp|ACF41834|A/Puerto_39:57+{Hex:4; HexNAc:3; NeuNAc:1}
(Carbamidomethyl)-N(HexNAc)VTVTHSVNLLEDSHN(Deamidation)GK{Hex:4; HexNAc:3; NeuNAc:1}

>sp|ACF41834|A/Puerto_39:57+{Hex:4; HexNAc:4; GalS(NAc):1}
(Carbamidomethyl)-N(HexNAc)VTVTHSVNLLEDSHN(Deamidation)GK{Hex:4; HexNAc:4; GalS(NAc):1}

>sp|ACF41834|A/Puerto_39:57+{Hex:4; HexNAc:4; GalS:1; NeuNAc:1}
(Carbamidomethyl)-N(HexNAc)VTVTHSVNLLEDSHN(Deamidation)GK{Hex:4; HexNAc:4; GalS:1; NeuNAc:1}

>sp|ACF41834|A/Puerto_39:57+{Hex:4; HexNAc:4; NeuNAc:1}
(Carbamidomethyl)-N(HexNAc)VTVTHSVNLLEDSHN(Deamidation)GK{Hex:4; HexNAc:4; NeuNAc:1}

>sp|ACF41834|A/Puerto_39:57+{Hex:4; HexNAc:4}
(Carbamidomethyl)-N(HexNAc)VTVTHSVNLLEDSHN(Deamidation)GK{Hex:4; HexNAc:4}

>sp|ACF41834|A/Puerto_39:57+{Hex:4; HexNAc:5; NeuNAc:1}
(Carbamidomethyl)-N(HexNAc)VTVTHSVNLLEDSHN(Deamidation)GK{Hex:4; HexNAc:5; NeuNAc:1}

>sp|ACF41834|A/Puerto_39:57+{Hex:4; HexNAc:5}
(Carbamidomethyl)-N(HexNAc)VTVTHSVNLLEDSHN(Deamidation)GK{Hex:4; HexNAc:5}

>sp|ACF41834|A/Puerto_39:57+{Hex:4; HexNAc:8}
(Carbamidomethyl)-N(HexNAc)VTVTHSVNLLEDSHN(Deamidation)GK{Hex:4; HexNAc:8}

>sp|ACF41834|A/Puerto_39:57+{Hex:4; HexNAc:9}
(Carbamidomethyl)-N(HexNAc)VTVTHSVNLLEDSHN(Deamidation)GK{Hex:4; HexNAc:9}

>sp|ACF41834|A/Puerto_39:57+{Hex:5; HexNAc:2}
(Carbamidomethyl)-N(HexNAc)VTVTHSVNLLEDSHN(Deamidation)GK{Hex:5; HexNAc:2}

>sp|ACF41834|A/Puerto_39:57+{Hex:5; HexNAc:3; NeuNAc:1}
(Carbamidomethyl)-N(HexNAc)VTVTHSVNLLEDSHN(Deamidation)GK{Hex:5; HexNAc:3; NeuNAc:1}

>sp|ACF41834|A/Puerto_39:57+{Hex:5; HexNAc:3}
(Carbamidomethyl)-N(HexNAc)VTVTHSVNLLEDSHN(Deamidation)GK{Hex:5; HexNAc:3}

>sp|ACF41834|A/Puerto_39:57+{Hex:5; HexNAc:4; NeuNAc:1}
(Carbamidomethyl)-N(HexNAc)VTVTHSVNLLEDSHN(Deamidation)GK{Hex:5; HexNAc:4; NeuNAc:1}

>sp|ACF41834|A/Puerto_39:57+{Hex:5; HexNAc:4}
(Carbamidomethyl)-N(HexNAc)VTVTHSVNLLEDSHN(Deamidation)GK{Hex:5; HexNAc:4}

>sp|ACF41834|A/Puerto_39:57+{Hex:5; HexNAc:5; GalS:1; NeuNAc:1}
(Carbamidomethyl)-N(HexNAc)VTVTHSVNLLEDSHN(Deamidation)GK{Hex:5; HexNAc:5; GalS:1; NeuNAc:1}

>sp|ACF41834|A/Puerto_39:57+{Hex:5; HexNAc:5; NeuNAc:1}
(Carbamidomethyl)-N(HexNAc)VTVTHSVNLLEDSHN(Deamidation)GK{Hex:5; HexNAc:5; NeuNAc:1}

>sp|ACF41834|A/Puerto_39:57+{Hex:5; HexNAc:5}
(Carbamidomethyl)-N(HexNAc)VTVTHSVNLLEDSHN(Deamidation)GK{Hex:5; HexNAc:5}

>sp|ACF41834|A/Puerto_39:57+{Hex:5; HexNAc:6}
(Carbamidomethyl)-N(HexNAc)VTVTHSVNLLEDSHN(Deamidation)GK{Hex:5; HexNAc:6}

>sp|ACF41834|A/Puerto_39:57+{Hex:5; HexNAc:8}
(Carbamidomethyl)-N(HexNAc)VTVTHSVNLLEDSHN(Deamidation)GK{Hex:5; HexNAc:8}

>sp|ACF41834|A/Puerto_39:57+{Hex:6; HexNAc:10}
(Carbamidomethyl)-N(HexNAc)VTVTHSVNLLEDSHN(Deamidation)GK{Hex:6; HexNAc:10}

>sp|ACF41834|A/Puerto_39:57+{Hex:6; HexNAc:2}
(Carbamidomethyl)-N(HexNAc)VTVTHSVNLLEDSHN(Deamidation)GK{Hex:6; HexNAc:2}

>sp|ACF41834|A/Puerto_39:57+{Hex:6; HexNAc:3}
(Carbamidomethyl)-N(HexNAc)VTVTHSVNLLEDSHN(Deamidation)GK{Hex:6; HexNAc:3}

>sp|ACF41834|A/Puerto_39:57+{Hex:6; HexNAc:4}
(Carbamidomethyl)-N(HexNAc)VTVTHSVNLLEDSHN(Deamidation)GK{Hex:6; HexNAc:4}

>sp|ACF41834|A/Puerto_39:57+{Hex:6; HexNAc:5; NeuNAc:1}
(Carbamidomethyl)-N(HexNAc)VTVTHSVNLLEDSHN(Deamidation)GK{Hex:6; HexNAc:5; NeuNAc:1}

>sp|ACF41834|A/Puerto_39:57+{Hex:6; HexNAc:5; NeuNAc:3}
(Carbamidomethyl)-N(HexNAc)VTVTHSVNLLEDSHN(Deamidation)GK{Hex:6; HexNAc:5; NeuNAc:3}

>sp|ACF41834|A/Puerto_39:57+{Hex:6; HexNAc:6; NeuNAc:2}
(Carbamidomethyl)-N(HexNAc)VTVTHSVNLLEDSHN(Deamidation)GK{Hex:6; HexNAc:6; NeuNAc:2}

>sp|ACF41834|A/Puerto_39:57+{Hex:6; HexNAc:6}
(Carbamidomethyl)-N(HexNAc)VTVTHSVNLLEDSHN(Deamidation)GK{Hex:6; HexNAc:6}

>sp|ACF41834|A/Puerto_39:57+{Hex:6; HexNAc:7}
(Carbamidomethyl)-N(HexNAc)VTVTHSVNLLEDSHN(Deamidation)GK{Hex:6; HexNAc:7}

>sp|ACF41834|A/Puerto_39:57+{Hex:7; HexNAc:2}
(Carbamidomethyl)-N(HexNAc)VTVTHSVNLLEDSHN(Deamidation)GK{Hex:7; HexNAc:2}

>sp|ACF41834|A/Puerto_39:57+{Hex:7; HexNAc:6; NeuNAc:4}
(Carbamidomethyl)-N(HexNAc)VTVTHSVNLLEDSHN(Deamidation)GK{Hex:7; HexNAc:6; NeuNAc:4}

>sp|ACF41834|A/Puerto_39:57+{Hex:7; HexNAc:6}
(Carbamidomethyl)-N(HexNAc)VTVTHSVNLLEDSHN(Deamidation)GK{Hex:7; HexNAc:6}

>sp|ACF41834|A/Puerto_39:57+{Hex:7; HexNAc:8}
(Carbamidomethyl)-N(HexNAc)VTVTHSVNLLEDSHN(Deamidation)GK{Hex:7; HexNAc:8}

>sp|ACF41834|A/Puerto_39:57+{Hex:8; HexNAc:2}
(Carbamidomethyl)-N(HexNAc)VTVTHSVNLLEDSHN(Deamidation)GK{Hex:8; HexNAc:2}

>sp|ACF41834|A/Puerto_39:57+{Hex:9; HexNAc:2}
(Carbamidomethyl)-N(HexNAc)VTVTHSVNLLEDSHN(Deamidation)GK{Hex:9; HexNAc:2}

>sp|ACF41834|A/Puerto_39:57+{Xyl:1; Fuc:1; Hex:3; HexNAc:2}
(Carbamidomethyl)-N(HexNAc)VTVTHSVNLLEDSHN(Deamidation)GK{Xyl:1; Fuc:1; Hex:3; HexNAc:2}

>sp|ACF41834|A/Puerto_300:321+{Fuc:1; Hex:3; HexNAc:4; GalS(NAc):1}
AIN(HexNAc)SSLPYQNIHPVTIGEC(Carbamidomethyl)PK{Fuc:1; Hex:3; HexNAc:4; GalS(NAc):1}

>sp|ACF41834|A/Puerto_300:321+{Fuc:1; Hex:3; HexNAc:4; GalS(NAc):2}
AIN(HexNAc)SSLPYQNIHPVTIGEC(Carbamidomethyl)PK{Fuc:1; Hex:3; HexNAc:4; GalS(NAc):2}

>sp|ACF41834|A/Puerto_300:321+{Fuc:1; Hex:3; HexNAc:4; GalS:1; GalS(NAc):1}
AIN(HexNAc)SSLPYQNIHPVTIGEC(Carbamidomethyl)PK{Fuc:1; Hex:3; HexNAc:4; GalS:1; GalS(NAc):1}

>sp|ACF41834|A/Puerto_300:321+{Fuc:1; Hex:3; HexNAc:6}
AIN(HexNAc)SSLPYQNIHPVTIGEC(Carbamidomethyl)PK{Fuc:1; Hex:3; HexNAc:6}

>sp|ACF41834|A/Puerto_300:321+{Fuc:1; Hex:3; HexNAc:9}
AIN(HexNAc)SSLPYQNIHPVTIGEC(Carbamidomethyl)PK{Fuc:1; Hex:3; HexNAc:9}

>sp|ACF41834|A/Puerto_300:321+{Fuc:1; Hex:4; HexNAc:3; GalS(NAc):1}
AIN(HexNAc)SSLPYQNIHPVTIGEC(Carbamidomethyl)PK{Fuc:1; Hex:4; HexNAc:3; GalS(NAc):1}

>sp|ACF41834|A/Puerto_300:321+{Fuc:1; Hex:4; HexNAc:4; GalS(NAc):1; NeuNAc:1}
AIN(HexNAc)SSLPYQNIHPVTIGEC(Carbamidomethyl)PK{Fuc:1; Hex:4; HexNAc:4; GalS(NAc):1; NeuNAc:1}

>sp|ACF41834|A/Puerto_300:321+{Fuc:1; Hex:4; HexNAc:4; GalS(NAc):1}
AIN(HexNAc)SSLPYQNIHPVTIGEC(Carbamidomethyl)PK{Fuc:1; Hex:4; HexNAc:4; GalS(NAc):1}

>sp|ACF41834|A/Puerto_300:321+{Fuc:1; Hex:4; HexNAc:4}
AIN(HexNAc)SSLPYQNIHPVTIGEC(Carbamidomethyl)PK{Fuc:1; Hex:4; HexNAc:4}

>sp|ACF41834|A/Puerto_300:321+{Fuc:1; Hex:4; HexNAc:5}
AIN(HexNAc)SSLPYQNIHPVTIGEC(Carbamidomethyl)PK{Fuc:1; Hex:4; HexNAc:5}

>sp|ACF41834|A/Puerto_300:321+{Fuc:1; Hex:5; HexNAc:2}
AIN(HexNAc)SSLPYQNIHPVTIGEC(Carbamidomethyl)PK{Fuc:1; Hex:5; HexNAc:2}

>sp|ACF41834|A/Puerto_300:321+{Fuc:1; Hex:5; HexNAc:3; GalS(NAc):1}
AIN(HexNAc)SSLPYQNIHPVTIGEC(Carbamidomethyl)PK{Fuc:1; Hex:5; HexNAc:3; GalS(NAc):1}

>sp|ACF41834|A/Puerto_300:321+{Fuc:1; Hex:5; HexNAc:5}
AIN(HexNAc)SSLPYQNIHPVTIGEC(Carbamidomethyl)PK{Fuc:1; Hex:5; HexNAc:5}

>sp|ACF41834|A/Puerto_300:321+{Fuc:1; Hex:5; HexNAc:6; NeuNAc:3}
AIN(HexNAc)SSLPYQNIHPVTIGEC(Carbamidomethyl)PK{Fuc:1; Hex:5; HexNAc:6; NeuNAc:3}

>sp|ACF41834|A/Puerto_300:321+{Fuc:1; Hex:5; HexNAc:6}
AIN(HexNAc)SSLPYQNIHPVTIGEC(Carbamidomethyl)PK{Fuc:1; Hex:5; HexNAc:6}

>sp|ACF41834|A/Puerto_300:321+{Fuc:1; Hex:6; HexNAc:2}
AIN(HexNAc)SSLPYQNIHPVTIGEC(Carbamidomethyl)PK{Fuc:1; Hex:6; HexNAc:2}

>sp|ACF41834|A/Puerto_300:321+{Fuc:1; Hex:6; HexNAc:3; NeuNAc:1}
AIN(HexNAc)SSLPYQNIHPVTIGEC(Carbamidomethyl)PK{Fuc:1; Hex:6; HexNAc:3; NeuNAc:1}

>sp|ACF41834|A/Puerto_300:321+{Fuc:1; Hex:6; HexNAc:3}
AIN(HexNAc)SSLPYQNIHPVTIGEC(Carbamidomethyl)PK{Fuc:1; Hex:6; HexNAc:3}

>sp|ACF41834|A/Puerto_300:321+{Fuc:1; Hex:6; HexNAc:4; NeuNAc:1}
AIN(HexNAc)SSLPYQNIHPVTIGEC(Carbamidomethyl)PK{Fuc:1; Hex:6; HexNAc:4; NeuNAc:1}

>sp|ACF41834|A/Puerto_300:321+{Fuc:1; Hex:6; HexNAc:5; NeuNAc:1}
AIN(HexNAc)SSLPYQNIHPVTIGEC(Carbamidomethyl)PK{Fuc:1; Hex:6; HexNAc:5; NeuNAc:1}

>sp|ACF41834|A/Puerto_300:321+{Fuc:1; Hex:6; HexNAc:5}
AIN(HexNAc)SSLPYQNIHPVTIGEC(Carbamidomethyl)PK{Fuc:1; Hex:6; HexNAc:5}

>sp|ACF41834|A/Puerto_300:321+{Fuc:1; Hex:6; HexNAc:6; NeuNAc:3}
AIN(HexNAc)SSLPYQNIHPVTIGEC(Carbamidomethyl)PK{Fuc:1; Hex:6; HexNAc:6; NeuNAc:3}

>sp|ACF41834|A/Puerto_300:321+{Fuc:1; Hex:6; HexNAc:6}
AIN(HexNAc)SSLPYQNIHPVTIGEC(Carbamidomethyl)PK{Fuc:1; Hex:6; HexNAc:6}

>sp|ACF41834|A/Puerto_300:321+{Fuc:1; Hex:6; HexNAc:7}
AIN(HexNAc)SSLPYQNIHPVTIGEC(Carbamidomethyl)PK{Fuc:1; Hex:6; HexNAc:7}

>sp|ACF41834|A/Puerto_300:321+{Fuc:1; Hex:7; HexNAc:10; NeuNAc:4}
AIN(HexNAc)SSLPYQNIHPVTIGEC(Carbamidomethyl)PK{Fuc:1; Hex:7; HexNAc:10; NeuNAc:4}

>sp|ACF41834|A/Puerto_300:321+{Fuc:1; Hex:7; HexNAc:4; NeuNAc:3}
AIN(HexNAc)SSLPYQNIHPVTIGEC(Carbamidomethyl)PK{Fuc:1; Hex:7; HexNAc:4; NeuNAc:3}

>sp|ACF41834|A/Puerto_300:321+{Fuc:1; Hex:7; HexNAc:5; NeuNAc:2}
AIN(HexNAc)SSLPYQNIHPVTIGEC(Carbamidomethyl)PK{Fuc:1; Hex:7; HexNAc:5; NeuNAc:2}

>sp|ACF41834|A/Puerto_300:321+{Fuc:1; Hex:7; HexNAc:6; NeuNAc:4}
AIN(HexNAc)SSLPYQNIHPVTIGEC(Carbamidomethyl)PK{Fuc:1; Hex:7; HexNAc:6; NeuNAc:4}

>sp|ACF41834|A/Puerto_300:321+{Fuc:1; Hex:7; HexNAc:6; NeuNGc:4}
AIN(HexNAc)SSLPYQNIHPVTIGEC(Carbamidomethyl)PK{Fuc:1; Hex:7; HexNAc:6; NeuNGc:4}

>sp|ACF41834|A/Puerto_300:321+{Fuc:1; Hex:8; HexNAc:7; NeuNAc:4}
AIN(HexNAc)SSLPYQNIHPVTIGEC(Carbamidomethyl)PK{Fuc:1; Hex:8; HexNAc:7; NeuNAc:4}

>sp|ACF41834|A/Puerto_300:321+{Fuc:1; Hex:9; HexNAc:8; NeuNAc:4}
AIN(HexNAc)SSLPYQNIHPVTIGEC(Carbamidomethyl)PK{Fuc:1; Hex:9; HexNAc:8; NeuNAc:4}

>sp|ACF41834|A/Puerto_300:321+{Fuc:1; Hex:9; HexNAc:8}
AIN(HexNAc)SSLPYQNIHPVTIGEC(Carbamidomethyl)PK{Fuc:1; Hex:9; HexNAc:8}

>sp|ACF41834|A/Puerto_300:321+{Fuc:2; Hex:4; HexNAc:3}
AIN(HexNAc)SSLPYQNIHPVTIGEC(Carbamidomethyl)PK{Fuc:2; Hex:4; HexNAc:3}

>sp|ACF41834|A/Puerto_300:321+{Fuc:2; Hex:4; HexNAc:4}
AIN(HexNAc)SSLPYQNIHPVTIGEC(Carbamidomethyl)PK{Fuc:2; Hex:4; HexNAc:4}

>sp|ACF41834|A/Puerto_300:321+{Fuc:2; Hex:5; HexNAc:3}
AIN(HexNAc)SSLPYQNIHPVTIGEC(Carbamidomethyl)PK{Fuc:2; Hex:5; HexNAc:3}

>sp|ACF41834|A/Puerto_300:321+{Fuc:2; Hex:5; HexNAc:6}
AIN(HexNAc)SSLPYQNIHPVTIGEC(Carbamidomethyl)PK{Fuc:2; Hex:5; HexNAc:6}

>sp|ACF41834|A/Puerto_300:321+{Fuc:2; Hex:6; HexNAc:4}
AIN(HexNAc)SSLPYQNIHPVTIGEC(Carbamidomethyl)PK{Fuc:2; Hex:6; HexNAc:4}

>sp|ACF41834|A/Puerto_300:321+{Fuc:2; Hex:6; HexNAc:5; Kdn:1}
AIN(HexNAc)SSLPYQNIHPVTIGEC(Carbamidomethyl)PK{Fuc:2; Hex:6; HexNAc:5; Kdn:1}

>sp|ACF41834|A/Puerto_300:321+{Fuc:2; Hex:6; HexNAc:5}
AIN(HexNAc)SSLPYQNIHPVTIGEC(Carbamidomethyl)PK{Fuc:2; Hex:6; HexNAc:5}

>sp|ACF41834|A/Puerto_300:321+{Fuc:2; Hex:7; HexNAc:6}
AIN(HexNAc)SSLPYQNIHPVTIGEC(Carbamidomethyl)PK{Fuc:2; Hex:7; HexNAc:6}

>sp|ACF41834|A/Puerto_300:321+{Fuc:3; Hex:3; HexNAc:6}
AIN(HexNAc)SSLPYQNIHPVTIGEC(Carbamidomethyl)PK{Fuc:3; Hex:3; HexNAc:6}

>sp|ACF41834|A/Puerto_300:321+{Fuc:3; Hex:4; HexNAc:5}
AIN(HexNAc)SSLPYQNIHPVTIGEC(Carbamidomethyl)PK{Fuc:3; Hex:4; HexNAc:5}

>sp|ACF41834|A/Puerto_300:321+{Fuc:3; Hex:5; HexNAc:3}
AIN(HexNAc)SSLPYQNIHPVTIGEC(Carbamidomethyl)PK{Fuc:3; Hex:5; HexNAc:3}

>sp|ACF41834|A/Puerto_300:321+{Fuc:3; Hex:6; HexNAc:4}
AIN(HexNAc)SSLPYQNIHPVTIGEC(Carbamidomethyl)PK{Fuc:3; Hex:6; HexNAc:4}

>sp|ACF41834|A/Puerto_300:321+{Fuc:3; Hex:6; HexNAc:5}
AIN(HexNAc)SSLPYQNIHPVTIGEC(Carbamidomethyl)PK{Fuc:3; Hex:6; HexNAc:5}

>sp|ACF41834|A/Puerto_300:321+{Fuc:4; Hex:6; HexNAc:5}
AIN(HexNAc)SSLPYQNIHPVTIGEC(Carbamidomethyl)PK{Fuc:4; Hex:6; HexNAc:5}

>sp|ACF41834|A/Puerto_300:321+{Fuc:4; Hex:6; HexNAc:6}
AIN(HexNAc)SSLPYQNIHPVTIGEC(Carbamidomethyl)PK{Fuc:4; Hex:6; HexNAc:6}

>sp|ACF41834|A/Puerto_300:321+{Fuc:4; Hex:7; HexNAc:6; NeuNAc:1}
AIN(HexNAc)SSLPYQNIHPVTIGEC(Carbamidomethyl)PK{Fuc:4; Hex:7; HexNAc:6; NeuNAc:1}

>sp|ACF41834|A/Puerto_300:321+{Fuc:4; Hex:7; HexNAc:6}
AIN(HexNAc)SSLPYQNIHPVTIGEC(Carbamidomethyl)PK{Fuc:4; Hex:7; HexNAc:6}

>sp|ACF41834|A/Puerto_300:321+{Fuc:4; Hex:7; HexNAc:7}
AIN(HexNAc)SSLPYQNIHPVTIGEC(Carbamidomethyl)PK{Fuc:4; Hex:7; HexNAc:7}

>sp|ACF41834|A/Puerto_300:321+{Fuc:4; Hex:8; HexNAc:5}
AIN(HexNAc)SSLPYQNIHPVTIGEC(Carbamidomethyl)PK{Fuc:4; Hex:8; HexNAc:5}

>sp|ACF41834|A/Puerto_300:321+{Fuc:5; Hex:7; HexNAc:6}
AIN(HexNAc)SSLPYQNIHPVTIGEC(Carbamidomethyl)PK{Fuc:5; Hex:7; HexNAc:6}

>sp|ACF41834|A/Puerto_300:321+{Hex:11; HexNAc:11; NeuNAc:1}
AIN(HexNAc)SSLPYQNIHPVTIGEC(Carbamidomethyl)PK{Hex:11; HexNAc:11; NeuNAc:1}

>sp|ACF41834|A/Puerto_300:321+{Hex:11; HexNAc:2}
AIN(HexNAc)SSLPYQNIHPVTIGEC(Carbamidomethyl)PK{Hex:11; HexNAc:2}

>sp|ACF41834|A/Puerto_300:321+{Hex:12; HexNAc:2}
AIN(HexNAc)SSLPYQNIHPVTIGEC(Carbamidomethyl)PK{Hex:12; HexNAc:2}

>sp|ACF41834|A/Puerto_300:321+{Hex:3; HexNAc:4; GalS(NAc):2}
AIN(HexNAc)SSLPYQNIHPVTIGEC(Carbamidomethyl)PK{Hex:3; HexNAc:4; GalS(NAc):2}

>sp|ACF41834|A/Puerto_300:321+{Hex:3; HexNAc:4}
AIN(HexNAc)SSLPYQNIHPVTIGEC(Carbamidomethyl)PK{Hex:3; HexNAc:4}

>sp|ACF41834|A/Puerto_300:321+{Hex:3; HexNAc:6}
AIN(HexNAc)SSLPYQNIHPVTIGEC(Carbamidomethyl)PK{Hex:3; HexNAc:6}

>sp|ACF41834|A/Puerto_300:321+{Hex:3; HexNAc:8}
AIN(HexNAc)SSLPYQNIHPVTIGEC(Carbamidomethyl)PK{Hex:3; HexNAc:8}

>sp|ACF41834|A/Puerto_300:321+{Hex:4; HexNAc:3; GalS(NAc):1}
AIN(HexNAc)SSLPYQNIHPVTIGEC(Carbamidomethyl)PK{Hex:4; HexNAc:3; GalS(NAc):1}

>sp|ACF41834|A/Puerto_300:321+{Hex:4; HexNAc:4; GalS(NAc):1}
AIN(HexNAc)SSLPYQNIHPVTIGEC(Carbamidomethyl)PK{Hex:4; HexNAc:4; GalS(NAc):1}

>sp|ACF41834|A/Puerto_300:321+{Hex:4; HexNAc:4; GalS:1; NeuNAc:1}
AIN(HexNAc)SSLPYQNIHPVTIGEC(Carbamidomethyl)PK{Hex:4; HexNAc:4; GalS:1; NeuNAc:1}

>sp|ACF41834|A/Puerto_300:321+{Hex:4; HexNAc:5}
AIN(HexNAc)SSLPYQNIHPVTIGEC(Carbamidomethyl)PK{Hex:4; HexNAc:5}

>sp|ACF41834|A/Puerto_300:321+{Hex:4; HexNAc:6}
AIN(HexNAc)SSLPYQNIHPVTIGEC(Carbamidomethyl)PK{Hex:4; HexNAc:6}

>sp|ACF41834|A/Puerto_300:321+{Hex:4; HexNAc:7}
AIN(HexNAc)SSLPYQNIHPVTIGEC(Carbamidomethyl)PK{Hex:4; HexNAc:7}

>sp|ACF41834|A/Puerto_300:321+{Hex:5; HexNAc:4}
AIN(HexNAc)SSLPYQNIHPVTIGEC(Carbamidomethyl)PK{Hex:5; HexNAc:4}

>sp|ACF41834|A/Puerto_300:321+{Hex:5; HexNAc:5; GalS:1; NeuNAc:1}
AIN(HexNAc)SSLPYQNIHPVTIGEC(Carbamidomethyl)PK{Hex:5; HexNAc:5; GalS:1; NeuNAc:1}

>sp|ACF41834|A/Puerto_300:321+{Hex:5; HexNAc:5; NeuNAc:2}
AIN(HexNAc)SSLPYQNIHPVTIGEC(Carbamidomethyl)PK{Hex:5; HexNAc:5; NeuNAc:2}

>sp|ACF41834|A/Puerto_300:321+{Hex:5; HexNAc:5}
AIN(HexNAc)SSLPYQNIHPVTIGEC(Carbamidomethyl)PK{Hex:5; HexNAc:5}

>sp|ACF41834|A/Puerto_300:321+{Hex:5; HexNAc:6}
AIN(HexNAc)SSLPYQNIHPVTIGEC(Carbamidomethyl)PK{Hex:5; HexNAc:6}

>sp|ACF41834|A/Puerto_300:321+{Hex:6; HexNAc:3}
AIN(HexNAc)SSLPYQNIHPVTIGEC(Carbamidomethyl)PK{Hex:6; HexNAc:3}

>sp|ACF41834|A/Puerto_300:321+{Hex:6; HexNAc:4}
AIN(HexNAc)SSLPYQNIHPVTIGEC(Carbamidomethyl)PK{Hex:6; HexNAc:4}

>sp|ACF41834|A/Puerto_300:321+{Hex:6; HexNAc:5}
AIN(HexNAc)SSLPYQNIHPVTIGEC(Carbamidomethyl)PK{Hex:6; HexNAc:5}

>sp|ACF41834|A/Puerto_300:321+{Hex:6; HexNAc:6}
AIN(HexNAc)SSLPYQNIHPVTIGEC(Carbamidomethyl)PK{Hex:6; HexNAc:6}

>sp|ACF41834|A/Puerto_300:321+{Hex:6; HexNAc:7}
AIN(HexNAc)SSLPYQNIHPVTIGEC(Carbamidomethyl)PK{Hex:6; HexNAc:7}

>sp|ACF41834|A/Puerto_300:321+{Hex:7; HexNAc:6; NeuNAc:4}
AIN(HexNAc)SSLPYQNIHPVTIGEC(Carbamidomethyl)PK{Hex:7; HexNAc:6; NeuNAc:4}

>sp|ACF41834|A/Puerto_300:321+{Hex:7; HexNAc:8}
AIN(HexNAc)SSLPYQNIHPVTIGEC(Carbamidomethyl)PK{Hex:7; HexNAc:8}

>sp|ACF41834|A/Puerto_300:321+{Hex:8; HexNAc:2}
AIN(HexNAc)SSLPYQNIHPVTIGEC(Carbamidomethyl)PK{Hex:8; HexNAc:2}

>sp|ACF41834|A/Puerto_300:321+{Hex:8; HexNAc:7; NeuNAc:1}
AIN(HexNAc)SSLPYQNIHPVTIGEC(Carbamidomethyl)PK{Hex:8; HexNAc:7; NeuNAc:1}

>sp|ACF41834|A/Puerto_300:321+{Xyl:1; Fuc:1; Hex:3; HexNAc:2}
AIN(HexNAc)SSLPYQNIHPVTIGEC(Carbamidomethyl)PK{Xyl:1; Fuc:1; Hex:3; HexNAc:2}

>sp|ACF41834|A/Puerto_25:39+{Fuc:1; Hex:10; HexNAc:9}
AN(Deamidation)N(HexNAc)STDTVDTVLEK{Fuc:1; Hex:10; HexNAc:9}

>sp|ACF41834|A/Puerto_25:39+{Fuc:1; Hex:11; HexNAc:6}
AN(Deamidation)N(HexNAc)STDTVDTVLEK{Fuc:1; Hex:11; HexNAc:6}

>sp|ACF41834|A/Puerto_25:39+{Fuc:1; Hex:3; HexNAc:2}
AN(Deamidation)N(HexNAc)STDTVDTVLEK{Fuc:1; Hex:3; HexNAc:2}

>sp|ACF41834|A/Puerto_25:39+{Fuc:1; Hex:3; HexNAc:3}
AN(Deamidation)N(HexNAc)STDTVDTVLEK{Fuc:1; Hex:3; HexNAc:3}

>sp|ACF41834|A/Puerto_25:39+{Fuc:1; Hex:3; HexNAc:4; GalS(NAc):2}
AN(Deamidation)N(HexNAc)STDTVDTVLEK{Fuc:1; Hex:3; HexNAc:4; GalS(NAc):2}

>sp|ACF41834|A/Puerto_25:39+{Fuc:1; Hex:3; HexNAc:4; NeuNAc:1}
AN(Deamidation)N(HexNAc)STDTVDTVLEK{Fuc:1; Hex:3; HexNAc:4; NeuNAc:1}

>sp|ACF41834|A/Puerto_25:39+{Fuc:1; Hex:3; HexNAc:5}
AN(Deamidation)N(HexNAc)STDTVDTVLEK{Fuc:1; Hex:3; HexNAc:5}

>sp|ACF41834|A/Puerto_25:39+{Fuc:1; Hex:3; HexNAc:6; NeuNAc:1}
AN(Deamidation)N(HexNAc)STDTVDTVLEK{Fuc:1; Hex:3; HexNAc:6; NeuNAc:1}

>sp|ACF41834|A/Puerto_25:39+{Fuc:1; Hex:3; HexNAc:7}
AN(Deamidation)N(HexNAc)STDTVDTVLEK{Fuc:1; Hex:3; HexNAc:7}

>sp|ACF41834|A/Puerto_25:39+{Fuc:1; Hex:3; HexNAc:8}
AN(Deamidation)N(HexNAc)STDTVDTVLEK{Fuc:1; Hex:3; HexNAc:8}

>sp|ACF41834|A/Puerto_25:39+{Fuc:1; Hex:4; HexNAc:3; GalS(NAc):1}
AN(Deamidation)N(HexNAc)STDTVDTVLEK{Fuc:1; Hex:4; HexNAc:3; GalS(NAc):1}

>sp|ACF41834|A/Puerto_25:39+{Fuc:1; Hex:4; HexNAc:3}
AN(Deamidation)N(HexNAc)STDTVDTVLEK{Fuc:1; Hex:4; HexNAc:3}

>sp|ACF41834|A/Puerto_25:39+{Fuc:1; Hex:4; HexNAc:4; NeuNAc:1}
AN(Deamidation)N(HexNAc)STDTVDTVLEK{Fuc:1; Hex:4; HexNAc:4; NeuNAc:1}

>sp|ACF41834|A/Puerto_25:39+{Fuc:1; Hex:4; HexNAc:4}
AN(Deamidation)N(HexNAc)STDTVDTVLEK{Fuc:1; Hex:4; HexNAc:4}

>sp|ACF41834|A/Puerto_25:39+{Fuc:1; Hex:4; HexNAc:5; NeuNAc:1}
AN(Deamidation)N(HexNAc)STDTVDTVLEK{Fuc:1; Hex:4; HexNAc:5; NeuNAc:1}

>sp|ACF41834|A/Puerto_25:39+{Fuc:1; Hex:4; HexNAc:9}
AN(Deamidation)N(HexNAc)STDTVDTVLEK{Fuc:1; Hex:4; HexNAc:9}

>sp|ACF41834|A/Puerto_25:39+{Fuc:1; Hex:5; HexNAc:2}
AN(Deamidation)N(HexNAc)STDTVDTVLEK{Fuc:1; Hex:5; HexNAc:2}

>sp|ACF41834|A/Puerto_25:39+{Fuc:1; Hex:5; HexNAc:3; GalS(NAc):1}
AN(Deamidation)N(HexNAc)STDTVDTVLEK{Fuc:1; Hex:5; HexNAc:3; GalS(NAc):1}

>sp|ACF41834|A/Puerto_25:39+{Fuc:1; Hex:5; HexNAc:3}
AN(Deamidation)N(HexNAc)STDTVDTVLEK{Fuc:1; Hex:5; HexNAc:3}

>sp|ACF41834|A/Puerto_25:39+{Fuc:1; Hex:5; HexNAc:4; NeuNAc:1; NeuNGc:1}
AN(Deamidation)N(HexNAc)STDTVDTVLEK{Fuc:1; Hex:5; HexNAc:4; NeuNAc:1; NeuNGc:1}

>sp|ACF41834|A/Puerto_25:39+{Fuc:1; Hex:5; HexNAc:4; NeuNAc:1}
AN(Deamidation)N(HexNAc)STDTVDTVLEK{Fuc:1; Hex:5; HexNAc:4; NeuNAc:1}

>sp|ACF41834|A/Puerto_25:39+{Fuc:1; Hex:5; HexNAc:4; NeuNGc:2}
AN(Deamidation)N(HexNAc)STDTVDTVLEK{Fuc:1; Hex:5; HexNAc:4; NeuNGc:2}

>sp|ACF41834|A/Puerto_25:39+{Fuc:1; Hex:5; HexNAc:4}
AN(Deamidation)N(HexNAc)STDTVDTVLEK{Fuc:1; Hex:5; HexNAc:4}

>sp|ACF41834|A/Puerto_25:39+{Fuc:1; Hex:5; HexNAc:5; NeuNAc:1}
AN(Deamidation)N(HexNAc)STDTVDTVLEK{Fuc:1; Hex:5; HexNAc:5; NeuNAc:1}

>sp|ACF41834|A/Puerto_25:39+{Fuc:1; Hex:5; HexNAc:5; NeuNAc:2}
AN(Deamidation)N(HexNAc)STDTVDTVLEK{Fuc:1; Hex:5; HexNAc:5; NeuNAc:2}

>sp|ACF41834|A/Puerto_25:39+{Fuc:1; Hex:5; HexNAc:5}
AN(Deamidation)N(HexNAc)STDTVDTVLEK{Fuc:1; Hex:5; HexNAc:5}

>sp|ACF41834|A/Puerto_25:39+{Fuc:1; Hex:5; HexNAc:6; NeuNAc:3}
AN(Deamidation)N(HexNAc)STDTVDTVLEK{Fuc:1; Hex:5; HexNAc:6; NeuNAc:3}

>sp|ACF41834|A/Puerto_25:39+{Fuc:1; Hex:6; HexNAc:3}
AN(Deamidation)N(HexNAc)STDTVDTVLEK{Fuc:1; Hex:6; HexNAc:3}

>sp|ACF41834|A/Puerto_25:39+{Fuc:1; Hex:6; HexNAc:5; NeuNAc:1}
AN(Deamidation)N(HexNAc)STDTVDTVLEK{Fuc:1; Hex:6; HexNAc:5; NeuNAc:1}

>sp|ACF41834|A/Puerto_25:39+{Fuc:1; Hex:6; HexNAc:5; NeuNAc:3}
AN(Deamidation)N(HexNAc)STDTVDTVLEK{Fuc:1; Hex:6; HexNAc:5; NeuNAc:3}

>sp|ACF41834|A/Puerto_25:39+{Fuc:1; Hex:6; HexNAc:5}
AN(Deamidation)N(HexNAc)STDTVDTVLEK{Fuc:1; Hex:6; HexNAc:5}

>sp|ACF41834|A/Puerto_25:39+{Fuc:1; Hex:6; HexNAc:6}
AN(Deamidation)N(HexNAc)STDTVDTVLEK{Fuc:1; Hex:6; HexNAc:6}

>sp|ACF41834|A/Puerto_25:39+{Fuc:1; Hex:6; HexNAc:7; NeuNAc:4}
AN(Deamidation)N(HexNAc)STDTVDTVLEK{Fuc:1; Hex:6; HexNAc:7; NeuNAc:4}

>sp|ACF41834|A/Puerto_25:39+{Fuc:1; Hex:6; HexNAc:7}
AN(Deamidation)N(HexNAc)STDTVDTVLEK{Fuc:1; Hex:6; HexNAc:7}

>sp|ACF41834|A/Puerto_25:39+{Fuc:1; Hex:7; HexNAc:10; NeuNAc:4}
AN(Deamidation)N(HexNAc)STDTVDTVLEK{Fuc:1; Hex:7; HexNAc:10; NeuNAc:4}

>sp|ACF41834|A/Puerto_25:39+{Fuc:1; Hex:7; HexNAc:6; NeuNAc:1}
AN(Deamidation)N(HexNAc)STDTVDTVLEK{Fuc:1; Hex:7; HexNAc:6; NeuNAc:1}

>sp|ACF41834|A/Puerto_25:39+{Fuc:1; Hex:7; HexNAc:6; NeuNAc:3}
AN(Deamidation)N(HexNAc)STDTVDTVLEK{Fuc:1; Hex:7; HexNAc:6; NeuNAc:3}

>sp|ACF41834|A/Puerto_25:39+{Fuc:1; Hex:7; HexNAc:6; NeuNAc:4}
AN(Deamidation)N(HexNAc)STDTVDTVLEK{Fuc:1; Hex:7; HexNAc:6; NeuNAc:4}

>sp|ACF41834|A/Puerto_25:39+{Fuc:1; Hex:7; HexNAc:6; NeuNGc:4}
AN(Deamidation)N(HexNAc)STDTVDTVLEK{Fuc:1; Hex:7; HexNAc:6; NeuNGc:4}

>sp|ACF41834|A/Puerto_25:39+{Fuc:1; Hex:7; HexNAc:6}
AN(Deamidation)N(HexNAc)STDTVDTVLEK{Fuc:1; Hex:7; HexNAc:6}

>sp|ACF41834|A/Puerto_25:39+{Fuc:1; Hex:7; HexNAc:7; NeuNAc:2}
AN(Deamidation)N(HexNAc)STDTVDTVLEK{Fuc:1; Hex:7; HexNAc:7; NeuNAc:2}

>sp|ACF41834|A/Puerto_25:39+{Fuc:1; Hex:7; HexNAc:7; NeuNAc:4}
AN(Deamidation)N(HexNAc)STDTVDTVLEK{Fuc:1; Hex:7; HexNAc:7; NeuNAc:4}

>sp|ACF41834|A/Puerto_25:39+{Fuc:1; Hex:7; HexNAc:9; NeuNAc:4}
AN(Deamidation)N(HexNAc)STDTVDTVLEK{Fuc:1; Hex:7; HexNAc:9; NeuNAc:4}

>sp|ACF41834|A/Puerto_25:39+{Fuc:1; Hex:8; HexNAc:7; NeuNAc:4}
AN(Deamidation)N(HexNAc)STDTVDTVLEK{Fuc:1; Hex:8; HexNAc:7; NeuNAc:4}

>sp|ACF41834|A/Puerto_25:39+{Fuc:1; Hex:8; HexNAc:7}
AN(Deamidation)N(HexNAc)STDTVDTVLEK{Fuc:1; Hex:8; HexNAc:7}

>sp|ACF41834|A/Puerto_25:39+{Fuc:1; Hex:9; HexNAc:6; NeuNAc:2}
AN(Deamidation)N(HexNAc)STDTVDTVLEK{Fuc:1; Hex:9; HexNAc:6; NeuNAc:2}

>sp|ACF41834|A/Puerto_25:39+{Fuc:1; Hex:9; HexNAc:8; NeuNAc:4}
AN(Deamidation)N(HexNAc)STDTVDTVLEK{Fuc:1; Hex:9; HexNAc:8; NeuNAc:4}

>sp|ACF41834|A/Puerto_25:39+{Fuc:1; Hex:9; HexNAc:8}
AN(Deamidation)N(HexNAc)STDTVDTVLEK{Fuc:1; Hex:9; HexNAc:8}

>sp|ACF41834|A/Puerto_25:39+{Fuc:2; Hex:3; HexNAc:3}
AN(Deamidation)N(HexNAc)STDTVDTVLEK{Fuc:2; Hex:3; HexNAc:3}

>sp|ACF41834|A/Puerto_25:39+{Fuc:2; Hex:3; HexNAc:6}
AN(Deamidation)N(HexNAc)STDTVDTVLEK{Fuc:2; Hex:3; HexNAc:6}

>sp|ACF41834|A/Puerto_25:39+{Fuc:2; Hex:4; HexNAc:3}
AN(Deamidation)N(HexNAc)STDTVDTVLEK{Fuc:2; Hex:4; HexNAc:3}

>sp|ACF41834|A/Puerto_25:39+{Fuc:2; Hex:4; HexNAc:5}
AN(Deamidation)N(HexNAc)STDTVDTVLEK{Fuc:2; Hex:4; HexNAc:5}

>sp|ACF41834|A/Puerto_25:39+{Fuc:2; Hex:4; HexNAc:6}
AN(Deamidation)N(HexNAc)STDTVDTVLEK{Fuc:2; Hex:4; HexNAc:6}

>sp|ACF41834|A/Puerto_25:39+{Fuc:2; Hex:5; HexNAc:3}
AN(Deamidation)N(HexNAc)STDTVDTVLEK{Fuc:2; Hex:5; HexNAc:3}

>sp|ACF41834|A/Puerto_25:39+{Fuc:2; Hex:5; HexNAc:4}
AN(Deamidation)N(HexNAc)STDTVDTVLEK{Fuc:2; Hex:5; HexNAc:4}

>sp|ACF41834|A/Puerto_25:39+{Fuc:2; Hex:5; HexNAc:5}
AN(Deamidation)N(HexNAc)STDTVDTVLEK{Fuc:2; Hex:5; HexNAc:5}

>sp|ACF41834|A/Puerto_25:39+{Fuc:2; Hex:5; HexNAc:6}
AN(Deamidation)N(HexNAc)STDTVDTVLEK{Fuc:2; Hex:5; HexNAc:6}

>sp|ACF41834|A/Puerto_25:39+{Fuc:2; Hex:6; HexNAc:3}
AN(Deamidation)N(HexNAc)STDTVDTVLEK{Fuc:2; Hex:6; HexNAc:3}

>sp|ACF41834|A/Puerto_25:39+{Fuc:2; Hex:6; HexNAc:5; Kdn:1}
AN(Deamidation)N(HexNAc)STDTVDTVLEK{Fuc:2; Hex:6; HexNAc:5; Kdn:1}

>sp|ACF41834|A/Puerto_25:39+{Fuc:2; Hex:6; HexNAc:5; NeuNAc:1}
AN(Deamidation)N(HexNAc)STDTVDTVLEK{Fuc:2; Hex:6; HexNAc:5; NeuNAc:1}

>sp|ACF41834|A/Puerto_25:39+{Fuc:2; Hex:7; HexNAc:6}
AN(Deamidation)N(HexNAc)STDTVDTVLEK{Fuc:2; Hex:7; HexNAc:6}

>sp|ACF41834|A/Puerto_25:39+{Fuc:3; Hex:3; HexNAc:6}
AN(Deamidation)N(HexNAc)STDTVDTVLEK{Fuc:3; Hex:3; HexNAc:6}

>sp|ACF41834|A/Puerto_25:39+{Fuc:3; Hex:4; HexNAc:5}
AN(Deamidation)N(HexNAc)STDTVDTVLEK{Fuc:3; Hex:4; HexNAc:5}

>sp|ACF41834|A/Puerto_25:39+{Fuc:3; Hex:5; HexNAc:3}
AN(Deamidation)N(HexNAc)STDTVDTVLEK{Fuc:3; Hex:5; HexNAc:3}

>sp|ACF41834|A/Puerto_25:39+{Fuc:3; Hex:5; HexNAc:5}
AN(Deamidation)N(HexNAc)STDTVDTVLEK{Fuc:3; Hex:5; HexNAc:5}

>sp|ACF41834|A/Puerto_25:39+{Fuc:3; Hex:6; HexNAc:4}
AN(Deamidation)N(HexNAc)STDTVDTVLEK{Fuc:3; Hex:6; HexNAc:4}

>sp|ACF41834|A/Puerto_25:39+{Fuc:4; Hex:5; HexNAc:4}
AN(Deamidation)N(HexNAc)STDTVDTVLEK{Fuc:4; Hex:5; HexNAc:4}

>sp|ACF41834|A/Puerto_25:39+{Fuc:4; Hex:6; HexNAc:5}
AN(Deamidation)N(HexNAc)STDTVDTVLEK{Fuc:4; Hex:6; HexNAc:5}

>sp|ACF41834|A/Puerto_25:39+{Fuc:4; Hex:7; HexNAc:6; NeuNAc:1}
AN(Deamidation)N(HexNAc)STDTVDTVLEK{Fuc:4; Hex:7; HexNAc:6; NeuNAc:1}

>sp|ACF41834|A/Puerto_25:39+{Fuc:4; Hex:7; HexNAc:6}
AN(Deamidation)N(HexNAc)STDTVDTVLEK{Fuc:4; Hex:7; HexNAc:6}

>sp|ACF41834|A/Puerto_25:39+{Fuc:4; Hex:7; HexNAc:7}
AN(Deamidation)N(HexNAc)STDTVDTVLEK{Fuc:4; Hex:7; HexNAc:7}

>sp|ACF41834|A/Puerto_25:39+{Fuc:4; Hex:8; HexNAc:5}
AN(Deamidation)N(HexNAc)STDTVDTVLEK{Fuc:4; Hex:8; HexNAc:5}

>sp|ACF41834|A/Puerto_25:39+{Fuc:5; Hex:15; HexNAc:14; NeuNAc:2}
AN(Deamidation)N(HexNAc)STDTVDTVLEK{Fuc:5; Hex:15; HexNAc:14; NeuNAc:2}

>sp|ACF41834|A/Puerto_25:39+{Hex:10; HexNAc:2}
AN(Deamidation)N(HexNAc)STDTVDTVLEK{Hex:10; HexNAc:2}

>sp|ACF41834|A/Puerto_25:39+{Hex:11; HexNAc:11; NeuNAc:1}
AN(Deamidation)N(HexNAc)STDTVDTVLEK{Hex:11; HexNAc:11; NeuNAc:1}

>sp|ACF41834|A/Puerto_25:39+{Hex:11; HexNAc:2}
AN(Deamidation)N(HexNAc)STDTVDTVLEK{Hex:11; HexNAc:2}

>sp|ACF41834|A/Puerto_25:39+{Hex:12; HexNAc:2}
AN(Deamidation)N(HexNAc)STDTVDTVLEK{Hex:12; HexNAc:2}

>sp|ACF41834|A/Puerto_25:39+{Hex:3; HexNAc:2}
AN(Deamidation)N(HexNAc)STDTVDTVLEK{Hex:3; HexNAc:2}

>sp|ACF41834|A/Puerto_25:39+{Hex:3; HexNAc:5}
AN(Deamidation)N(HexNAc)STDTVDTVLEK{Hex:3; HexNAc:5}

>sp|ACF41834|A/Puerto_25:39+{Hex:3; HexNAc:7}
AN(Deamidation)N(HexNAc)STDTVDTVLEK{Hex:3; HexNAc:7}

>sp|ACF41834|A/Puerto_25:39+{Hex:3; HexNAc:8}
AN(Deamidation)N(HexNAc)STDTVDTVLEK{Hex:3; HexNAc:8}

>sp|ACF41834|A/Puerto_25:39+{Hex:3; HexNAc:9}
AN(Deamidation)N(HexNAc)STDTVDTVLEK{Hex:3; HexNAc:9}

>sp|ACF41834|A/Puerto_25:39+{Hex:4; HexNAc:2}
AN(Deamidation)N(HexNAc)STDTVDTVLEK{Hex:4; HexNAc:2}

>sp|ACF41834|A/Puerto_25:39+{Hex:4; HexNAc:3; NeuNAc:1}
AN(Deamidation)N(HexNAc)STDTVDTVLEK{Hex:4; HexNAc:3; NeuNAc:1}

>sp|ACF41834|A/Puerto_25:39+{Hex:4; HexNAc:4; NeuNAc:1}
AN(Deamidation)N(HexNAc)STDTVDTVLEK{Hex:4; HexNAc:4; NeuNAc:1}

>sp|ACF41834|A/Puerto_25:39+{Hex:4; HexNAc:4}
AN(Deamidation)N(HexNAc)STDTVDTVLEK{Hex:4; HexNAc:4}

>sp|ACF41834|A/Puerto_25:39+{Hex:4; HexNAc:6}
AN(Deamidation)N(HexNAc)STDTVDTVLEK{Hex:4; HexNAc:6}

>sp|ACF41834|A/Puerto_25:39+{Hex:4; HexNAc:7}
AN(Deamidation)N(HexNAc)STDTVDTVLEK{Hex:4; HexNAc:7}

>sp|ACF41834|A/Puerto_25:39+{Hex:4; HexNAc:8}
AN(Deamidation)N(HexNAc)STDTVDTVLEK{Hex:4; HexNAc:8}

>sp|ACF41834|A/Puerto_25:39+{Hex:4; HexNAc:9}
AN(Deamidation)N(HexNAc)STDTVDTVLEK{Hex:4; HexNAc:9}

>sp|ACF41834|A/Puerto_25:39+{Hex:5; HexNAc:2}
AN(Deamidation)N(HexNAc)STDTVDTVLEK{Hex:5; HexNAc:2}

>sp|ACF41834|A/Puerto_25:39+{Hex:5; HexNAc:3; NeuNAc:1}
AN(Deamidation)N(HexNAc)STDTVDTVLEK{Hex:5; HexNAc:3; NeuNAc:1}

>sp|ACF41834|A/Puerto_25:39+{Hex:5; HexNAc:3}
AN(Deamidation)N(HexNAc)STDTVDTVLEK{Hex:5; HexNAc:3}

>sp|ACF41834|A/Puerto_25:39+{Hex:5; HexNAc:4}
AN(Deamidation)N(HexNAc)STDTVDTVLEK{Hex:5; HexNAc:4}

>sp|ACF41834|A/Puerto_25:39+{Hex:5; HexNAc:5; GalS:1; NeuNAc:1}
AN(Deamidation)N(HexNAc)STDTVDTVLEK{Hex:5; HexNAc:5; GalS:1; NeuNAc:1}

>sp|ACF41834|A/Puerto_25:39+{Hex:5; HexNAc:5; NeuNAc:1}
AN(Deamidation)N(HexNAc)STDTVDTVLEK{Hex:5; HexNAc:5; NeuNAc:1}

>sp|ACF41834|A/Puerto_25:39+{Hex:5; HexNAc:5; NeuNAc:2}
AN(Deamidation)N(HexNAc)STDTVDTVLEK{Hex:5; HexNAc:5; NeuNAc:2}

>sp|ACF41834|A/Puerto_25:39+{Hex:5; HexNAc:5}
AN(Deamidation)N(HexNAc)STDTVDTVLEK{Hex:5; HexNAc:5}

>sp|ACF41834|A/Puerto_25:39+{Hex:5; HexNAc:6}
AN(Deamidation)N(HexNAc)STDTVDTVLEK{Hex:5; HexNAc:6}

>sp|ACF41834|A/Puerto_25:39+{Hex:5; HexNAc:8}
AN(Deamidation)N(HexNAc)STDTVDTVLEK{Hex:5; HexNAc:8}

>sp|ACF41834|A/Puerto_25:39+{Hex:6; HexNAc:10}
AN(Deamidation)N(HexNAc)STDTVDTVLEK{Hex:6; HexNAc:10}

>sp|ACF41834|A/Puerto_25:39+{Hex:6; HexNAc:2}
AN(Deamidation)N(HexNAc)STDTVDTVLEK{Hex:6; HexNAc:2}

>sp|ACF41834|A/Puerto_25:39+{Hex:6; HexNAc:3; NeuNAc:1}
AN(Deamidation)N(HexNAc)STDTVDTVLEK{Hex:6; HexNAc:3; NeuNAc:1}

>sp|ACF41834|A/Puerto_25:39+{Hex:6; HexNAc:3}
AN(Deamidation)N(HexNAc)STDTVDTVLEK{Hex:6; HexNAc:3}

>sp|ACF41834|A/Puerto_25:39+{Hex:6; HexNAc:4}
AN(Deamidation)N(HexNAc)STDTVDTVLEK{Hex:6; HexNAc:4}

>sp|ACF41834|A/Puerto_25:39+{Hex:6; HexNAc:5; NeuNAc:1}
AN(Deamidation)N(HexNAc)STDTVDTVLEK{Hex:6; HexNAc:5; NeuNAc:1}

>sp|ACF41834|A/Puerto_25:39+{Hex:6; HexNAc:5; NeuNAc:2}
AN(Deamidation)N(HexNAc)STDTVDTVLEK{Hex:6; HexNAc:5; NeuNAc:2}

>sp|ACF41834|A/Puerto_25:39+{Hex:6; HexNAc:7}
AN(Deamidation)N(HexNAc)STDTVDTVLEK{Hex:6; HexNAc:7}

>sp|ACF41834|A/Puerto_25:39+{Hex:7; HexNAc:6; NeuNAc:4}
AN(Deamidation)N(HexNAc)STDTVDTVLEK{Hex:7; HexNAc:6; NeuNAc:4}

>sp|ACF41834|A/Puerto_25:39+{Hex:7; HexNAc:8}
AN(Deamidation)N(HexNAc)STDTVDTVLEK{Hex:7; HexNAc:8}

>sp|ACF41834|A/Puerto_25:39+{Hex:9; HexNAc:2}
AN(Deamidation)N(HexNAc)STDTVDTVLEK{Hex:9; HexNAc:2}

>sp|ACF41834|A/Puerto_25:39+{Xyl:1; Fuc:1; Hex:3; HexNAc:2}
AN(Deamidation)N(HexNAc)STDTVDTVLEK{Xyl:1; Fuc:1; Hex:3; HexNAc:2}

>sp|ACF41834|A/Puerto_25:39+{Xyl:1; Hex:3; HexNAc:2}
AN(Deamidation)N(HexNAc)STDTVDTVLEK{Xyl:1; Hex:3; HexNAc:2}

>sp|ACF41834|A/Puerto_25:57+{Fuc:1; Hex:10; HexNAc:9}
AN(HexNAc)N(Deamidation)STDTVDTVLEKN(Deamidation)VTVTHSVNLLEDSHN(Deamidation)GK{Fuc:1; Hex:10; HexNAc:9}

>sp|ACF41834|A/Puerto_25:57+{Fuc:1; Hex:11; HexNAc:6}
AN(HexNAc)N(Deamidation)STDTVDTVLEKN(Deamidation)VTVTHSVNLLEDSHN(Deamidation)GK{Fuc:1; Hex:11; HexNAc:6}

>sp|ACF41834|A/Puerto_25:57+{Fuc:1; Hex:3; HexNAc:4; GalS(NAc):2}
AN(HexNAc)N(Deamidation)STDTVDTVLEKN(Deamidation)VTVTHSVNLLEDSHN(Deamidation)GK{Fuc:1; Hex:3; HexNAc:4; GalS(NAc):2}

>sp|ACF41834|A/Puerto_25:57+{Fuc:1; Hex:3; HexNAc:4; NeuNAc:1}
AN(HexNAc)N(Deamidation)STDTVDTVLEKN(Deamidation)VTVTHSVNLLEDSHN(Deamidation)GK{Fuc:1; Hex:3; HexNAc:4; NeuNAc:1}

>sp|ACF41834|A/Puerto_25:57+{Fuc:1; Hex:3; HexNAc:6; NeuNAc:1}
AN(HexNAc)N(Deamidation)STDTVDTVLEKN(Deamidation)VTVTHSVNLLEDSHN(Deamidation)GK{Fuc:1; Hex:3; HexNAc:6; NeuNAc:1}

>sp|ACF41834|A/Puerto_25:57+{Fuc:1; Hex:3; HexNAc:7}
AN(HexNAc)N(Deamidation)STDTVDTVLEKN(Deamidation)VTVTHSVNLLEDSHN(Deamidation)GK{Fuc:1; Hex:3; HexNAc:7}

>sp|ACF41834|A/Puerto_25:57+{Fuc:1; Hex:4; HexNAc:3; GalS(NAc):1}
AN(HexNAc)N(Deamidation)STDTVDTVLEKN(Deamidation)VTVTHSVNLLEDSHN(Deamidation)GK{Fuc:1; Hex:4; HexNAc:3; GalS(NAc):1}

>sp|ACF41834|A/Puerto_25:57+{Fuc:1; Hex:4; HexNAc:5; NeuNAc:1}
AN(HexNAc)N(Deamidation)STDTVDTVLEKN(Deamidation)VTVTHSVNLLEDSHN(Deamidation)GK{Fuc:1; Hex:4; HexNAc:5; NeuNAc:1}

>sp|ACF41834|A/Puerto_25:57+{Fuc:1; Hex:4; HexNAc:5; NeuNAc:2}
AN(HexNAc)N(Deamidation)STDTVDTVLEKN(Deamidation)VTVTHSVNLLEDSHN(Deamidation)GK{Fuc:1; Hex:4; HexNAc:5; NeuNAc:2}

>sp|ACF41834|A/Puerto_25:57+{Fuc:1; Hex:4; HexNAc:7}
AN(HexNAc)N(Deamidation)STDTVDTVLEKN(Deamidation)VTVTHSVNLLEDSHN(Deamidation)GK{Fuc:1; Hex:4; HexNAc:7}

>sp|ACF41834|A/Puerto_25:57+{Fuc:1; Hex:4; HexNAc:9}
AN(HexNAc)N(Deamidation)STDTVDTVLEKN(Deamidation)VTVTHSVNLLEDSHN(Deamidation)GK{Fuc:1; Hex:4; HexNAc:9}

>sp|ACF41834|A/Puerto_25:57+{Fuc:1; Hex:5; HexNAc:4; NeuNAc:1}
AN(HexNAc)N(Deamidation)STDTVDTVLEKN(Deamidation)VTVTHSVNLLEDSHN(Deamidation)GK{Fuc:1; Hex:5; HexNAc:4; NeuNAc:1}

>sp|ACF41834|A/Puerto_25:57+{Fuc:1; Hex:5; HexNAc:4; NeuNGc:2}
AN(HexNAc)N(Deamidation)STDTVDTVLEKN(Deamidation)VTVTHSVNLLEDSHN(Deamidation)GK{Fuc:1; Hex:5; HexNAc:4; NeuNGc:2}

>sp|ACF41834|A/Puerto_25:57+{Fuc:1; Hex:5; HexNAc:5; NeuNAc:1}
AN(HexNAc)N(Deamidation)STDTVDTVLEKN(Deamidation)VTVTHSVNLLEDSHN(Deamidation)GK{Fuc:1; Hex:5; HexNAc:5; NeuNAc:1}

>sp|ACF41834|A/Puerto_25:57+{Fuc:1; Hex:5; HexNAc:6; NeuNAc:3}
AN(HexNAc)N(Deamidation)STDTVDTVLEKN(Deamidation)VTVTHSVNLLEDSHN(Deamidation)GK{Fuc:1; Hex:5; HexNAc:6; NeuNAc:3}

>sp|ACF41834|A/Puerto_25:57+{Fuc:1; Hex:6; HexNAc:5; NeuNAc:1}
AN(HexNAc)N(Deamidation)STDTVDTVLEKN(Deamidation)VTVTHSVNLLEDSHN(Deamidation)GK{Fuc:1; Hex:6; HexNAc:5; NeuNAc:1}

>sp|ACF41834|A/Puerto_25:57+{Fuc:1; Hex:6; HexNAc:5; NeuNAc:2}
AN(HexNAc)N(Deamidation)STDTVDTVLEKN(Deamidation)VTVTHSVNLLEDSHN(Deamidation)GK{Fuc:1; Hex:6; HexNAc:5; NeuNAc:2}

>sp|ACF41834|A/Puerto_25:57+{Fuc:1; Hex:6; HexNAc:6; NeuNAc:2}
AN(HexNAc)N(Deamidation)STDTVDTVLEKN(Deamidation)VTVTHSVNLLEDSHN(Deamidation)GK{Fuc:1; Hex:6; HexNAc:6; NeuNAc:2}

>sp|ACF41834|A/Puerto_25:57+{Fuc:1; Hex:6; HexNAc:6; NeuNAc:3}
AN(HexNAc)N(Deamidation)STDTVDTVLEKN(Deamidation)VTVTHSVNLLEDSHN(Deamidation)GK{Fuc:1; Hex:6; HexNAc:6; NeuNAc:3}

>sp|ACF41834|A/Puerto_25:57+{Fuc:1; Hex:6; HexNAc:6}
AN(HexNAc)N(Deamidation)STDTVDTVLEKN(Deamidation)VTVTHSVNLLEDSHN(Deamidation)GK{Fuc:1; Hex:6; HexNAc:6}

>sp|ACF41834|A/Puerto_25:57+{Fuc:1; Hex:6; HexNAc:7; NeuNAc:4}
AN(HexNAc)N(Deamidation)STDTVDTVLEKN(Deamidation)VTVTHSVNLLEDSHN(Deamidation)GK{Fuc:1; Hex:6; HexNAc:7; NeuNAc:4}

>sp|ACF41834|A/Puerto_25:57+{Fuc:1; Hex:7; HexNAc:6; NeuNAc:3}
AN(HexNAc)N(Deamidation)STDTVDTVLEKN(Deamidation)VTVTHSVNLLEDSHN(Deamidation)GK{Fuc:1; Hex:7; HexNAc:6; NeuNAc:3}

>sp|ACF41834|A/Puerto_25:57+{Fuc:1; Hex:7; HexNAc:6; NeuNAc:4}
AN(HexNAc)N(Deamidation)STDTVDTVLEKN(Deamidation)VTVTHSVNLLEDSHN(Deamidation)GK{Fuc:1; Hex:7; HexNAc:6; NeuNAc:4}

>sp|ACF41834|A/Puerto_25:57+{Fuc:1; Hex:7; HexNAc:6}
AN(HexNAc)N(Deamidation)STDTVDTVLEKN(Deamidation)VTVTHSVNLLEDSHN(Deamidation)GK{Fuc:1; Hex:7; HexNAc:6}

>sp|ACF41834|A/Puerto_25:57+{Fuc:1; Hex:7; HexNAc:7; NeuNAc:2}
AN(HexNAc)N(Deamidation)STDTVDTVLEKN(Deamidation)VTVTHSVNLLEDSHN(Deamidation)GK{Fuc:1; Hex:7; HexNAc:7; NeuNAc:2}

>sp|ACF41834|A/Puerto_25:57+{Fuc:1; Hex:7; HexNAc:9; NeuNAc:4}
AN(HexNAc)N(Deamidation)STDTVDTVLEKN(Deamidation)VTVTHSVNLLEDSHN(Deamidation)GK{Fuc:1; Hex:7; HexNAc:9; NeuNAc:4}

>sp|ACF41834|A/Puerto_25:57+{Fuc:1; Hex:8; HexNAc:7}
AN(HexNAc)N(Deamidation)STDTVDTVLEKN(Deamidation)VTVTHSVNLLEDSHN(Deamidation)GK{Fuc:1; Hex:8; HexNAc:7}

>sp|ACF41834|A/Puerto_25:57+{Fuc:1; Hex:9; HexNAc:6; NeuNAc:2}
AN(HexNAc)N(Deamidation)STDTVDTVLEKN(Deamidation)VTVTHSVNLLEDSHN(Deamidation)GK{Fuc:1; Hex:9; HexNAc:6; NeuNAc:2}

>sp|ACF41834|A/Puerto_25:57+{Fuc:1; Hex:9; HexNAc:8}
AN(HexNAc)N(Deamidation)STDTVDTVLEKN(Deamidation)VTVTHSVNLLEDSHN(Deamidation)GK{Fuc:1; Hex:9; HexNAc:8}

>sp|ACF41834|A/Puerto_25:57+{Fuc:2; Hex:3; HexNAc:6}
AN(HexNAc)N(Deamidation)STDTVDTVLEKN(Deamidation)VTVTHSVNLLEDSHN(Deamidation)GK{Fuc:2; Hex:3; HexNAc:6}

>sp|ACF41834|A/Puerto_25:57+{Fuc:2; Hex:4; HexNAc:4; NeuNAc:1}
AN(HexNAc)N(Deamidation)STDTVDTVLEKN(Deamidation)VTVTHSVNLLEDSHN(Deamidation)GK{Fuc:2; Hex:4; HexNAc:4; NeuNAc:1}

>sp|ACF41834|A/Puerto_25:57+{Fuc:2; Hex:6; HexNAc:5; NeuNAc:1}
AN(HexNAc)N(Deamidation)STDTVDTVLEKN(Deamidation)VTVTHSVNLLEDSHN(Deamidation)GK{Fuc:2; Hex:6; HexNAc:5; NeuNAc:1}

>sp|ACF41834|A/Puerto_25:57+{Fuc:3; Hex:6; HexNAc:3}
AN(HexNAc)N(Deamidation)STDTVDTVLEKN(Deamidation)VTVTHSVNLLEDSHN(Deamidation)GK{Fuc:3; Hex:6; HexNAc:3}

>sp|ACF41834|A/Puerto_25:57+{Fuc:3; Hex:6; HexNAc:4}
AN(HexNAc)N(Deamidation)STDTVDTVLEKN(Deamidation)VTVTHSVNLLEDSHN(Deamidation)GK{Fuc:3; Hex:6; HexNAc:4}

>sp|ACF41834|A/Puerto_25:57+{Fuc:3; Hex:6; HexNAc:5; NeuNAc:1}
AN(HexNAc)N(Deamidation)STDTVDTVLEKN(Deamidation)VTVTHSVNLLEDSHN(Deamidation)GK{Fuc:3; Hex:6; HexNAc:5; NeuNAc:1}

>sp|ACF41834|A/Puerto_25:57+{Fuc:4; Hex:5; HexNAc:4}
AN(HexNAc)N(Deamidation)STDTVDTVLEKN(Deamidation)VTVTHSVNLLEDSHN(Deamidation)GK{Fuc:4; Hex:5; HexNAc:4}

>sp|ACF41834|A/Puerto_25:57+{Fuc:4; Hex:7; HexNAc:7}
AN(HexNAc)N(Deamidation)STDTVDTVLEKN(Deamidation)VTVTHSVNLLEDSHN(Deamidation)GK{Fuc:4; Hex:7; HexNAc:7}

>sp|ACF41834|A/Puerto_25:57+{Fuc:5; Hex:15; HexNAc:14; NeuNAc:2}
AN(HexNAc)N(Deamidation)STDTVDTVLEKN(Deamidation)VTVTHSVNLLEDSHN(Deamidation)GK{Fuc:5; Hex:15; HexNAc:14; NeuNAc:2}

>sp|ACF41834|A/Puerto_25:57+{Hex:10; HexNAc:2}
AN(HexNAc)N(Deamidation)STDTVDTVLEKN(Deamidation)VTVTHSVNLLEDSHN(Deamidation)GK{Hex:10; HexNAc:2}

>sp|ACF41834|A/Puerto_25:57+{Hex:11; HexNAc:11; NeuNAc:1}
AN(HexNAc)N(Deamidation)STDTVDTVLEKN(Deamidation)VTVTHSVNLLEDSHN(Deamidation)GK{Hex:11; HexNAc:11; NeuNAc:1}

>sp|ACF41834|A/Puerto_25:57+{Hex:3; HexNAc:4; NeuNAc:2}
AN(HexNAc)N(Deamidation)STDTVDTVLEKN(Deamidation)VTVTHSVNLLEDSHN(Deamidation)GK{Hex:3; HexNAc:4; NeuNAc:2}

>sp|ACF41834|A/Puerto_25:57+{Hex:3; HexNAc:7}
AN(HexNAc)N(Deamidation)STDTVDTVLEKN(Deamidation)VTVTHSVNLLEDSHN(Deamidation)GK{Hex:3; HexNAc:7}

>sp|ACF41834|A/Puerto_25:57+{Hex:4; HexNAc:3; NeuNAc:1}
AN(HexNAc)N(Deamidation)STDTVDTVLEKN(Deamidation)VTVTHSVNLLEDSHN(Deamidation)GK{Hex:4; HexNAc:3; NeuNAc:1}

>sp|ACF41834|A/Puerto_25:57+{Hex:4; HexNAc:4; GalS(NAc):1; NeuNAc:1}
AN(HexNAc)N(Deamidation)STDTVDTVLEKN(Deamidation)VTVTHSVNLLEDSHN(Deamidation)GK{Hex:4; HexNAc:4; GalS(NAc):1; NeuNAc:1}

>sp|ACF41834|A/Puerto_25:57+{Hex:4; HexNAc:4; GalS(NAc):1}
AN(HexNAc)N(Deamidation)STDTVDTVLEKN(Deamidation)VTVTHSVNLLEDSHN(Deamidation)GK{Hex:4; HexNAc:4; GalS(NAc):1}

>sp|ACF41834|A/Puerto_25:57+{Hex:4; HexNAc:5; NeuNAc:2}
AN(HexNAc)N(Deamidation)STDTVDTVLEKN(Deamidation)VTVTHSVNLLEDSHN(Deamidation)GK{Hex:4; HexNAc:5; NeuNAc:2}

>sp|ACF41834|A/Puerto_25:57+{Hex:4; HexNAc:7}
AN(HexNAc)N(Deamidation)STDTVDTVLEKN(Deamidation)VTVTHSVNLLEDSHN(Deamidation)GK{Hex:4; HexNAc:7}

>sp|ACF41834|A/Puerto_25:57+{Hex:4; HexNAc:8}
AN(HexNAc)N(Deamidation)STDTVDTVLEKN(Deamidation)VTVTHSVNLLEDSHN(Deamidation)GK{Hex:4; HexNAc:8}

>sp|ACF41834|A/Puerto_25:57+{Hex:5; HexNAc:5; GalS:1; NeuNAc:1}
AN(HexNAc)N(Deamidation)STDTVDTVLEKN(Deamidation)VTVTHSVNLLEDSHN(Deamidation)GK{Hex:5; HexNAc:5; GalS:1; NeuNAc:1}

>sp|ACF41834|A/Puerto_25:57+{Hex:5; HexNAc:5; NeuNAc:1}
AN(HexNAc)N(Deamidation)STDTVDTVLEKN(Deamidation)VTVTHSVNLLEDSHN(Deamidation)GK{Hex:5; HexNAc:5; NeuNAc:1}

>sp|ACF41834|A/Puerto_25:57+{Hex:5; HexNAc:5; NeuNAc:2}
AN(HexNAc)N(Deamidation)STDTVDTVLEKN(Deamidation)VTVTHSVNLLEDSHN(Deamidation)GK{Hex:5; HexNAc:5; NeuNAc:2}

>sp|ACF41834|A/Puerto_25:57+{Hex:5; HexNAc:8}
AN(HexNAc)N(Deamidation)STDTVDTVLEKN(Deamidation)VTVTHSVNLLEDSHN(Deamidation)GK{Hex:5; HexNAc:8}

>sp|ACF41834|A/Puerto_25:57+{Hex:6; HexNAc:3; NeuNAc:1}
AN(HexNAc)N(Deamidation)STDTVDTVLEKN(Deamidation)VTVTHSVNLLEDSHN(Deamidation)GK{Hex:6; HexNAc:3; NeuNAc:1}

>sp|ACF41834|A/Puerto_25:57+{Hex:6; HexNAc:5; NeuNAc:3}
AN(HexNAc)N(Deamidation)STDTVDTVLEKN(Deamidation)VTVTHSVNLLEDSHN(Deamidation)GK{Hex:6; HexNAc:5; NeuNAc:3}

>sp|ACF41834|A/Puerto_25:57+{Hex:6; HexNAc:5}
AN(HexNAc)N(Deamidation)STDTVDTVLEKN(Deamidation)VTVTHSVNLLEDSHN(Deamidation)GK{Hex:6; HexNAc:5}

>sp|ACF41834|A/Puerto_25:57+{Hex:7; HexNAc:6; NeuNAc:4}
AN(HexNAc)N(Deamidation)STDTVDTVLEKN(Deamidation)VTVTHSVNLLEDSHN(Deamidation)GK{Hex:7; HexNAc:6; NeuNAc:4}

>sp|ACF41834|A/Puerto_25:57+{Hex:8; HexNAc:7}
AN(HexNAc)N(Deamidation)STDTVDTVLEKN(Deamidation)VTVTHSVNLLEDSHN(Deamidation)GK{Hex:8; HexNAc:7}

>sp|ACF41834|A/Puerto_25:39+{Fuc:1; Hex:10; HexNAc:9}
AN(HexNAc)N(Deamidation)STDTVDTVLEK{Fuc:1; Hex:10; HexNAc:9}

>sp|ACF41834|A/Puerto_25:39+{Fuc:1; Hex:11; HexNAc:6}
AN(HexNAc)N(Deamidation)STDTVDTVLEK{Fuc:1; Hex:11; HexNAc:6}

>sp|ACF41834|A/Puerto_25:39+{Fuc:1; Hex:3; HexNAc:2}
AN(HexNAc)N(Deamidation)STDTVDTVLEK{Fuc:1; Hex:3; HexNAc:2}

>sp|ACF41834|A/Puerto_25:39+{Fuc:1; Hex:3; HexNAc:3}
AN(HexNAc)N(Deamidation)STDTVDTVLEK{Fuc:1; Hex:3; HexNAc:3}

>sp|ACF41834|A/Puerto_25:39+{Fuc:1; Hex:3; HexNAc:4; GalS(NAc):2}
AN(HexNAc)N(Deamidation)STDTVDTVLEK{Fuc:1; Hex:3; HexNAc:4; GalS(NAc):2}

>sp|ACF41834|A/Puerto_25:39+{Fuc:1; Hex:3; HexNAc:4; NeuNAc:1}
AN(HexNAc)N(Deamidation)STDTVDTVLEK{Fuc:1; Hex:3; HexNAc:4; NeuNAc:1}

>sp|ACF41834|A/Puerto_25:39+{Fuc:1; Hex:3; HexNAc:5}
AN(HexNAc)N(Deamidation)STDTVDTVLEK{Fuc:1; Hex:3; HexNAc:5}

>sp|ACF41834|A/Puerto_25:39+{Fuc:1; Hex:3; HexNAc:6; NeuNAc:1}
AN(HexNAc)N(Deamidation)STDTVDTVLEK{Fuc:1; Hex:3; HexNAc:6; NeuNAc:1}

>sp|ACF41834|A/Puerto_25:39+{Fuc:1; Hex:3; HexNAc:7}
AN(HexNAc)N(Deamidation)STDTVDTVLEK{Fuc:1; Hex:3; HexNAc:7}

>sp|ACF41834|A/Puerto_25:39+{Fuc:1; Hex:3; HexNAc:8}
AN(HexNAc)N(Deamidation)STDTVDTVLEK{Fuc:1; Hex:3; HexNAc:8}

>sp|ACF41834|A/Puerto_25:39+{Fuc:1; Hex:4; HexNAc:3; GalS(NAc):1}
AN(HexNAc)N(Deamidation)STDTVDTVLEK{Fuc:1; Hex:4; HexNAc:3; GalS(NAc):1}

>sp|ACF41834|A/Puerto_25:39+{Fuc:1; Hex:4; HexNAc:3}
AN(HexNAc)N(Deamidation)STDTVDTVLEK{Fuc:1; Hex:4; HexNAc:3}

>sp|ACF41834|A/Puerto_25:39+{Fuc:1; Hex:4; HexNAc:4; NeuNAc:1}
AN(HexNAc)N(Deamidation)STDTVDTVLEK{Fuc:1; Hex:4; HexNAc:4; NeuNAc:1}

>sp|ACF41834|A/Puerto_25:39+{Fuc:1; Hex:4; HexNAc:4}
AN(HexNAc)N(Deamidation)STDTVDTVLEK{Fuc:1; Hex:4; HexNAc:4}

>sp|ACF41834|A/Puerto_25:39+{Fuc:1; Hex:4; HexNAc:5; NeuNAc:1}
AN(HexNAc)N(Deamidation)STDTVDTVLEK{Fuc:1; Hex:4; HexNAc:5; NeuNAc:1}

>sp|ACF41834|A/Puerto_25:39+{Fuc:1; Hex:4; HexNAc:9}
AN(HexNAc)N(Deamidation)STDTVDTVLEK{Fuc:1; Hex:4; HexNAc:9}

>sp|ACF41834|A/Puerto_25:39+{Fuc:1; Hex:5; HexNAc:2}
AN(HexNAc)N(Deamidation)STDTVDTVLEK{Fuc:1; Hex:5; HexNAc:2}

>sp|ACF41834|A/Puerto_25:39+{Fuc:1; Hex:5; HexNAc:3; GalS(NAc):1}
AN(HexNAc)N(Deamidation)STDTVDTVLEK{Fuc:1; Hex:5; HexNAc:3; GalS(NAc):1}

>sp|ACF41834|A/Puerto_25:39+{Fuc:1; Hex:5; HexNAc:3}
AN(HexNAc)N(Deamidation)STDTVDTVLEK{Fuc:1; Hex:5; HexNAc:3}

>sp|ACF41834|A/Puerto_25:39+{Fuc:1; Hex:5; HexNAc:4; NeuNAc:1; NeuNGc:1}
AN(HexNAc)N(Deamidation)STDTVDTVLEK{Fuc:1; Hex:5; HexNAc:4; NeuNAc:1; NeuNGc:1}

>sp|ACF41834|A/Puerto_25:39+{Fuc:1; Hex:5; HexNAc:4; NeuNAc:1}
AN(HexNAc)N(Deamidation)STDTVDTVLEK{Fuc:1; Hex:5; HexNAc:4; NeuNAc:1}

>sp|ACF41834|A/Puerto_25:39+{Fuc:1; Hex:5; HexNAc:4; NeuNGc:2}
AN(HexNAc)N(Deamidation)STDTVDTVLEK{Fuc:1; Hex:5; HexNAc:4; NeuNGc:2}

>sp|ACF41834|A/Puerto_25:39+{Fuc:1; Hex:5; HexNAc:4}
AN(HexNAc)N(Deamidation)STDTVDTVLEK{Fuc:1; Hex:5; HexNAc:4}

>sp|ACF41834|A/Puerto_25:39+{Fuc:1; Hex:5; HexNAc:5; NeuNAc:1}
AN(HexNAc)N(Deamidation)STDTVDTVLEK{Fuc:1; Hex:5; HexNAc:5; NeuNAc:1}

>sp|ACF41834|A/Puerto_25:39+{Fuc:1; Hex:5; HexNAc:5; NeuNAc:2}
AN(HexNAc)N(Deamidation)STDTVDTVLEK{Fuc:1; Hex:5; HexNAc:5; NeuNAc:2}

>sp|ACF41834|A/Puerto_25:39+{Fuc:1; Hex:5; HexNAc:5}
AN(HexNAc)N(Deamidation)STDTVDTVLEK{Fuc:1; Hex:5; HexNAc:5}

>sp|ACF41834|A/Puerto_25:39+{Fuc:1; Hex:5; HexNAc:6; NeuNAc:3}
AN(HexNAc)N(Deamidation)STDTVDTVLEK{Fuc:1; Hex:5; HexNAc:6; NeuNAc:3}

>sp|ACF41834|A/Puerto_25:39+{Fuc:1; Hex:6; HexNAc:3}
AN(HexNAc)N(Deamidation)STDTVDTVLEK{Fuc:1; Hex:6; HexNAc:3}

>sp|ACF41834|A/Puerto_25:39+{Fuc:1; Hex:6; HexNAc:5; NeuNAc:1}
AN(HexNAc)N(Deamidation)STDTVDTVLEK{Fuc:1; Hex:6; HexNAc:5; NeuNAc:1}

>sp|ACF41834|A/Puerto_25:39+{Fuc:1; Hex:6; HexNAc:5; NeuNAc:3}
AN(HexNAc)N(Deamidation)STDTVDTVLEK{Fuc:1; Hex:6; HexNAc:5; NeuNAc:3}

>sp|ACF41834|A/Puerto_25:39+{Fuc:1; Hex:6; HexNAc:5}
AN(HexNAc)N(Deamidation)STDTVDTVLEK{Fuc:1; Hex:6; HexNAc:5}

>sp|ACF41834|A/Puerto_25:39+{Fuc:1; Hex:6; HexNAc:6}
AN(HexNAc)N(Deamidation)STDTVDTVLEK{Fuc:1; Hex:6; HexNAc:6}

>sp|ACF41834|A/Puerto_25:39+{Fuc:1; Hex:6; HexNAc:7; NeuNAc:4}
AN(HexNAc)N(Deamidation)STDTVDTVLEK{Fuc:1; Hex:6; HexNAc:7; NeuNAc:4}

>sp|ACF41834|A/Puerto_25:39+{Fuc:1; Hex:6; HexNAc:7}
AN(HexNAc)N(Deamidation)STDTVDTVLEK{Fuc:1; Hex:6; HexNAc:7}

>sp|ACF41834|A/Puerto_25:39+{Fuc:1; Hex:7; HexNAc:10; NeuNAc:4}
AN(HexNAc)N(Deamidation)STDTVDTVLEK{Fuc:1; Hex:7; HexNAc:10; NeuNAc:4}

>sp|ACF41834|A/Puerto_25:39+{Fuc:1; Hex:7; HexNAc:6; NeuNAc:1}
AN(HexNAc)N(Deamidation)STDTVDTVLEK{Fuc:1; Hex:7; HexNAc:6; NeuNAc:1}

>sp|ACF41834|A/Puerto_25:39+{Fuc:1; Hex:7; HexNAc:6; NeuNAc:3}
AN(HexNAc)N(Deamidation)STDTVDTVLEK{Fuc:1; Hex:7; HexNAc:6; NeuNAc:3}

>sp|ACF41834|A/Puerto_25:39+{Fuc:1; Hex:7; HexNAc:6; NeuNAc:4}
AN(HexNAc)N(Deamidation)STDTVDTVLEK{Fuc:1; Hex:7; HexNAc:6; NeuNAc:4}

>sp|ACF41834|A/Puerto_25:39+{Fuc:1; Hex:7; HexNAc:6; NeuNGc:4}
AN(HexNAc)N(Deamidation)STDTVDTVLEK{Fuc:1; Hex:7; HexNAc:6; NeuNGc:4}

>sp|ACF41834|A/Puerto_25:39+{Fuc:1; Hex:7; HexNAc:6}
AN(HexNAc)N(Deamidation)STDTVDTVLEK{Fuc:1; Hex:7; HexNAc:6}

>sp|ACF41834|A/Puerto_25:39+{Fuc:1; Hex:7; HexNAc:7; NeuNAc:2}
AN(HexNAc)N(Deamidation)STDTVDTVLEK{Fuc:1; Hex:7; HexNAc:7; NeuNAc:2}

>sp|ACF41834|A/Puerto_25:39+{Fuc:1; Hex:7; HexNAc:7; NeuNAc:4}
AN(HexNAc)N(Deamidation)STDTVDTVLEK{Fuc:1; Hex:7; HexNAc:7; NeuNAc:4}

>sp|ACF41834|A/Puerto_25:39+{Fuc:1; Hex:7; HexNAc:9; NeuNAc:4}
AN(HexNAc)N(Deamidation)STDTVDTVLEK{Fuc:1; Hex:7; HexNAc:9; NeuNAc:4}

>sp|ACF41834|A/Puerto_25:39+{Fuc:1; Hex:8; HexNAc:7; NeuNAc:4}
AN(HexNAc)N(Deamidation)STDTVDTVLEK{Fuc:1; Hex:8; HexNAc:7; NeuNAc:4}

>sp|ACF41834|A/Puerto_25:39+{Fuc:1; Hex:8; HexNAc:7}
AN(HexNAc)N(Deamidation)STDTVDTVLEK{Fuc:1; Hex:8; HexNAc:7}

>sp|ACF41834|A/Puerto_25:39+{Fuc:1; Hex:9; HexNAc:6; NeuNAc:2}
AN(HexNAc)N(Deamidation)STDTVDTVLEK{Fuc:1; Hex:9; HexNAc:6; NeuNAc:2}

>sp|ACF41834|A/Puerto_25:39+{Fuc:1; Hex:9; HexNAc:8; NeuNAc:4}
AN(HexNAc)N(Deamidation)STDTVDTVLEK{Fuc:1; Hex:9; HexNAc:8; NeuNAc:4}

>sp|ACF41834|A/Puerto_25:39+{Fuc:1; Hex:9; HexNAc:8}
AN(HexNAc)N(Deamidation)STDTVDTVLEK{Fuc:1; Hex:9; HexNAc:8}

>sp|ACF41834|A/Puerto_25:39+{Fuc:2; Hex:3; HexNAc:3}
AN(HexNAc)N(Deamidation)STDTVDTVLEK{Fuc:2; Hex:3; HexNAc:3}

>sp|ACF41834|A/Puerto_25:39+{Fuc:2; Hex:3; HexNAc:6}
AN(HexNAc)N(Deamidation)STDTVDTVLEK{Fuc:2; Hex:3; HexNAc:6}

>sp|ACF41834|A/Puerto_25:39+{Fuc:2; Hex:4; HexNAc:3}
AN(HexNAc)N(Deamidation)STDTVDTVLEK{Fuc:2; Hex:4; HexNAc:3}

>sp|ACF41834|A/Puerto_25:39+{Fuc:2; Hex:4; HexNAc:5}
AN(HexNAc)N(Deamidation)STDTVDTVLEK{Fuc:2; Hex:4; HexNAc:5}

>sp|ACF41834|A/Puerto_25:39+{Fuc:2; Hex:4; HexNAc:6}
AN(HexNAc)N(Deamidation)STDTVDTVLEK{Fuc:2; Hex:4; HexNAc:6}

>sp|ACF41834|A/Puerto_25:39+{Fuc:2; Hex:5; HexNAc:3}
AN(HexNAc)N(Deamidation)STDTVDTVLEK{Fuc:2; Hex:5; HexNAc:3}

>sp|ACF41834|A/Puerto_25:39+{Fuc:2; Hex:5; HexNAc:4}
AN(HexNAc)N(Deamidation)STDTVDTVLEK{Fuc:2; Hex:5; HexNAc:4}

>sp|ACF41834|A/Puerto_25:39+{Fuc:2; Hex:5; HexNAc:5}
AN(HexNAc)N(Deamidation)STDTVDTVLEK{Fuc:2; Hex:5; HexNAc:5}

>sp|ACF41834|A/Puerto_25:39+{Fuc:2; Hex:5; HexNAc:6}
AN(HexNAc)N(Deamidation)STDTVDTVLEK{Fuc:2; Hex:5; HexNAc:6}

>sp|ACF41834|A/Puerto_25:39+{Fuc:2; Hex:6; HexNAc:3}
AN(HexNAc)N(Deamidation)STDTVDTVLEK{Fuc:2; Hex:6; HexNAc:3}

>sp|ACF41834|A/Puerto_25:39+{Fuc:2; Hex:6; HexNAc:5; Kdn:1}
AN(HexNAc)N(Deamidation)STDTVDTVLEK{Fuc:2; Hex:6; HexNAc:5; Kdn:1}

>sp|ACF41834|A/Puerto_25:39+{Fuc:2; Hex:6; HexNAc:5; NeuNAc:1}
AN(HexNAc)N(Deamidation)STDTVDTVLEK{Fuc:2; Hex:6; HexNAc:5; NeuNAc:1}

>sp|ACF41834|A/Puerto_25:39+{Fuc:2; Hex:7; HexNAc:6}
AN(HexNAc)N(Deamidation)STDTVDTVLEK{Fuc:2; Hex:7; HexNAc:6}

>sp|ACF41834|A/Puerto_25:39+{Fuc:3; Hex:3; HexNAc:6}
AN(HexNAc)N(Deamidation)STDTVDTVLEK{Fuc:3; Hex:3; HexNAc:6}

>sp|ACF41834|A/Puerto_25:39+{Fuc:3; Hex:4; HexNAc:5}
AN(HexNAc)N(Deamidation)STDTVDTVLEK{Fuc:3; Hex:4; HexNAc:5}

>sp|ACF41834|A/Puerto_25:39+{Fuc:3; Hex:5; HexNAc:3}
AN(HexNAc)N(Deamidation)STDTVDTVLEK{Fuc:3; Hex:5; HexNAc:3}

>sp|ACF41834|A/Puerto_25:39+{Fuc:3; Hex:5; HexNAc:5}
AN(HexNAc)N(Deamidation)STDTVDTVLEK{Fuc:3; Hex:5; HexNAc:5}

>sp|ACF41834|A/Puerto_25:39+{Fuc:3; Hex:6; HexNAc:4}
AN(HexNAc)N(Deamidation)STDTVDTVLEK{Fuc:3; Hex:6; HexNAc:4}

>sp|ACF41834|A/Puerto_25:39+{Fuc:4; Hex:5; HexNAc:4}
AN(HexNAc)N(Deamidation)STDTVDTVLEK{Fuc:4; Hex:5; HexNAc:4}

>sp|ACF41834|A/Puerto_25:39+{Fuc:4; Hex:6; HexNAc:5}
AN(HexNAc)N(Deamidation)STDTVDTVLEK{Fuc:4; Hex:6; HexNAc:5}

>sp|ACF41834|A/Puerto_25:39+{Fuc:4; Hex:7; HexNAc:6; NeuNAc:1}
AN(HexNAc)N(Deamidation)STDTVDTVLEK{Fuc:4; Hex:7; HexNAc:6; NeuNAc:1}

>sp|ACF41834|A/Puerto_25:39+{Fuc:4; Hex:7; HexNAc:6}
AN(HexNAc)N(Deamidation)STDTVDTVLEK{Fuc:4; Hex:7; HexNAc:6}

>sp|ACF41834|A/Puerto_25:39+{Fuc:4; Hex:7; HexNAc:7}
AN(HexNAc)N(Deamidation)STDTVDTVLEK{Fuc:4; Hex:7; HexNAc:7}

>sp|ACF41834|A/Puerto_25:39+{Fuc:4; Hex:8; HexNAc:5}
AN(HexNAc)N(Deamidation)STDTVDTVLEK{Fuc:4; Hex:8; HexNAc:5}

>sp|ACF41834|A/Puerto_25:39+{Fuc:5; Hex:15; HexNAc:14; NeuNAc:2}
AN(HexNAc)N(Deamidation)STDTVDTVLEK{Fuc:5; Hex:15; HexNAc:14; NeuNAc:2}

>sp|ACF41834|A/Puerto_25:39+{Hex:10; HexNAc:2}
AN(HexNAc)N(Deamidation)STDTVDTVLEK{Hex:10; HexNAc:2}

>sp|ACF41834|A/Puerto_25:39+{Hex:11; HexNAc:11; NeuNAc:1}
AN(HexNAc)N(Deamidation)STDTVDTVLEK{Hex:11; HexNAc:11; NeuNAc:1}

>sp|ACF41834|A/Puerto_25:39+{Hex:11; HexNAc:2}
AN(HexNAc)N(Deamidation)STDTVDTVLEK{Hex:11; HexNAc:2}

>sp|ACF41834|A/Puerto_25:39+{Hex:12; HexNAc:2}
AN(HexNAc)N(Deamidation)STDTVDTVLEK{Hex:12; HexNAc:2}

>sp|ACF41834|A/Puerto_25:39+{Hex:3; HexNAc:2}
AN(HexNAc)N(Deamidation)STDTVDTVLEK{Hex:3; HexNAc:2}

>sp|ACF41834|A/Puerto_25:39+{Hex:3; HexNAc:5}
AN(HexNAc)N(Deamidation)STDTVDTVLEK{Hex:3; HexNAc:5}

>sp|ACF41834|A/Puerto_25:39+{Hex:3; HexNAc:7}
AN(HexNAc)N(Deamidation)STDTVDTVLEK{Hex:3; HexNAc:7}

>sp|ACF41834|A/Puerto_25:39+{Hex:3; HexNAc:8}
AN(HexNAc)N(Deamidation)STDTVDTVLEK{Hex:3; HexNAc:8}

>sp|ACF41834|A/Puerto_25:39+{Hex:3; HexNAc:9}
AN(HexNAc)N(Deamidation)STDTVDTVLEK{Hex:3; HexNAc:9}

>sp|ACF41834|A/Puerto_25:39+{Hex:4; HexNAc:2}
AN(HexNAc)N(Deamidation)STDTVDTVLEK{Hex:4; HexNAc:2}

>sp|ACF41834|A/Puerto_25:39+{Hex:4; HexNAc:3; NeuNAc:1}
AN(HexNAc)N(Deamidation)STDTVDTVLEK{Hex:4; HexNAc:3; NeuNAc:1}

>sp|ACF41834|A/Puerto_25:39+{Hex:4; HexNAc:4; NeuNAc:1}
AN(HexNAc)N(Deamidation)STDTVDTVLEK{Hex:4; HexNAc:4; NeuNAc:1}

>sp|ACF41834|A/Puerto_25:39+{Hex:4; HexNAc:4}
AN(HexNAc)N(Deamidation)STDTVDTVLEK{Hex:4; HexNAc:4}

>sp|ACF41834|A/Puerto_25:39+{Hex:4; HexNAc:6}
AN(HexNAc)N(Deamidation)STDTVDTVLEK{Hex:4; HexNAc:6}

>sp|ACF41834|A/Puerto_25:39+{Hex:4; HexNAc:7}
AN(HexNAc)N(Deamidation)STDTVDTVLEK{Hex:4; HexNAc:7}

>sp|ACF41834|A/Puerto_25:39+{Hex:4; HexNAc:8}
AN(HexNAc)N(Deamidation)STDTVDTVLEK{Hex:4; HexNAc:8}

>sp|ACF41834|A/Puerto_25:39+{Hex:4; HexNAc:9}
AN(HexNAc)N(Deamidation)STDTVDTVLEK{Hex:4; HexNAc:9}

>sp|ACF41834|A/Puerto_25:39+{Hex:5; HexNAc:2}
AN(HexNAc)N(Deamidation)STDTVDTVLEK{Hex:5; HexNAc:2}

>sp|ACF41834|A/Puerto_25:39+{Hex:5; HexNAc:3; NeuNAc:1}
AN(HexNAc)N(Deamidation)STDTVDTVLEK{Hex:5; HexNAc:3; NeuNAc:1}

>sp|ACF41834|A/Puerto_25:39+{Hex:5; HexNAc:3}
AN(HexNAc)N(Deamidation)STDTVDTVLEK{Hex:5; HexNAc:3}

>sp|ACF41834|A/Puerto_25:39+{Hex:5; HexNAc:4}
AN(HexNAc)N(Deamidation)STDTVDTVLEK{Hex:5; HexNAc:4}

>sp|ACF41834|A/Puerto_25:39+{Hex:5; HexNAc:5; GalS:1; NeuNAc:1}
AN(HexNAc)N(Deamidation)STDTVDTVLEK{Hex:5; HexNAc:5; GalS:1; NeuNAc:1}

>sp|ACF41834|A/Puerto_25:39+{Hex:5; HexNAc:5; NeuNAc:1}
AN(HexNAc)N(Deamidation)STDTVDTVLEK{Hex:5; HexNAc:5; NeuNAc:1}

>sp|ACF41834|A/Puerto_25:39+{Hex:5; HexNAc:5; NeuNAc:2}
AN(HexNAc)N(Deamidation)STDTVDTVLEK{Hex:5; HexNAc:5; NeuNAc:2}

>sp|ACF41834|A/Puerto_25:39+{Hex:5; HexNAc:5}
AN(HexNAc)N(Deamidation)STDTVDTVLEK{Hex:5; HexNAc:5}

>sp|ACF41834|A/Puerto_25:39+{Hex:5; HexNAc:6}
AN(HexNAc)N(Deamidation)STDTVDTVLEK{Hex:5; HexNAc:6}

>sp|ACF41834|A/Puerto_25:39+{Hex:5; HexNAc:8}
AN(HexNAc)N(Deamidation)STDTVDTVLEK{Hex:5; HexNAc:8}

>sp|ACF41834|A/Puerto_25:39+{Hex:6; HexNAc:10}
AN(HexNAc)N(Deamidation)STDTVDTVLEK{Hex:6; HexNAc:10}

>sp|ACF41834|A/Puerto_25:39+{Hex:6; HexNAc:2}
AN(HexNAc)N(Deamidation)STDTVDTVLEK{Hex:6; HexNAc:2}

>sp|ACF41834|A/Puerto_25:39+{Hex:6; HexNAc:3; NeuNAc:1}
AN(HexNAc)N(Deamidation)STDTVDTVLEK{Hex:6; HexNAc:3; NeuNAc:1}

>sp|ACF41834|A/Puerto_25:39+{Hex:6; HexNAc:3}
AN(HexNAc)N(Deamidation)STDTVDTVLEK{Hex:6; HexNAc:3}

>sp|ACF41834|A/Puerto_25:39+{Hex:6; HexNAc:4}
AN(HexNAc)N(Deamidation)STDTVDTVLEK{Hex:6; HexNAc:4}

>sp|ACF41834|A/Puerto_25:39+{Hex:6; HexNAc:5; NeuNAc:1}
AN(HexNAc)N(Deamidation)STDTVDTVLEK{Hex:6; HexNAc:5; NeuNAc:1}

>sp|ACF41834|A/Puerto_25:39+{Hex:6; HexNAc:5; NeuNAc:2}
AN(HexNAc)N(Deamidation)STDTVDTVLEK{Hex:6; HexNAc:5; NeuNAc:2}

>sp|ACF41834|A/Puerto_25:39+{Hex:6; HexNAc:7}
AN(HexNAc)N(Deamidation)STDTVDTVLEK{Hex:6; HexNAc:7}

>sp|ACF41834|A/Puerto_25:39+{Hex:7; HexNAc:6; NeuNAc:4}
AN(HexNAc)N(Deamidation)STDTVDTVLEK{Hex:7; HexNAc:6; NeuNAc:4}

>sp|ACF41834|A/Puerto_25:39+{Hex:7; HexNAc:8}
AN(HexNAc)N(Deamidation)STDTVDTVLEK{Hex:7; HexNAc:8}

>sp|ACF41834|A/Puerto_25:39+{Hex:9; HexNAc:2}
AN(HexNAc)N(Deamidation)STDTVDTVLEK{Hex:9; HexNAc:2}

>sp|ACF41834|A/Puerto_25:39+{Xyl:1; Fuc:1; Hex:3; HexNAc:2}
AN(HexNAc)N(Deamidation)STDTVDTVLEK{Xyl:1; Fuc:1; Hex:3; HexNAc:2}

>sp|ACF41834|A/Puerto_25:39+{Xyl:1; Hex:3; HexNAc:2}
AN(HexNAc)N(Deamidation)STDTVDTVLEK{Xyl:1; Hex:3; HexNAc:2}

>sp|ACF41834|A/Puerto_25:57+{Fuc:1; Hex:11; HexNAc:6}
AN(HexNAc)NSTDTVDTVLEKN(Deamidation)VTVTHSVNLLEDSHN(Deamidation)GK{Fuc:1; Hex:11; HexNAc:6}

>sp|ACF41834|A/Puerto_25:57+{Fuc:1; Hex:3; HexNAc:4; GalS:1; GalS(NAc):1}
AN(HexNAc)NSTDTVDTVLEKN(Deamidation)VTVTHSVNLLEDSHN(Deamidation)GK{Fuc:1; Hex:3; HexNAc:4; GalS:1; GalS(NAc):1}

>sp|ACF41834|A/Puerto_25:57+{Fuc:1; Hex:3; HexNAc:4; NeuNAc:1}
AN(HexNAc)NSTDTVDTVLEKN(Deamidation)VTVTHSVNLLEDSHN(Deamidation)GK{Fuc:1; Hex:3; HexNAc:4; NeuNAc:1}

>sp|ACF41834|A/Puerto_25:57+{Fuc:1; Hex:3; HexNAc:6; NeuNAc:1}
AN(HexNAc)NSTDTVDTVLEKN(Deamidation)VTVTHSVNLLEDSHN(Deamidation)GK{Fuc:1; Hex:3; HexNAc:6; NeuNAc:1}

>sp|ACF41834|A/Puerto_25:57+{Fuc:1; Hex:3; HexNAc:8}
AN(HexNAc)NSTDTVDTVLEKN(Deamidation)VTVTHSVNLLEDSHN(Deamidation)GK{Fuc:1; Hex:3; HexNAc:8}

>sp|ACF41834|A/Puerto_25:57+{Fuc:1; Hex:3; HexNAc:9}
AN(HexNAc)NSTDTVDTVLEKN(Deamidation)VTVTHSVNLLEDSHN(Deamidation)GK{Fuc:1; Hex:3; HexNAc:9}

>sp|ACF41834|A/Puerto_25:57+{Fuc:1; Hex:4; HexNAc:3; NeuNAc:1}
AN(HexNAc)NSTDTVDTVLEKN(Deamidation)VTVTHSVNLLEDSHN(Deamidation)GK{Fuc:1; Hex:4; HexNAc:3; NeuNAc:1}

>sp|ACF41834|A/Puerto_25:57+{Fuc:1; Hex:4; HexNAc:4; NeuNAc:1}
AN(HexNAc)NSTDTVDTVLEKN(Deamidation)VTVTHSVNLLEDSHN(Deamidation)GK{Fuc:1; Hex:4; HexNAc:4; NeuNAc:1}

>sp|ACF41834|A/Puerto_25:57+{Fuc:1; Hex:4; HexNAc:5; NeuNAc:2}
AN(HexNAc)NSTDTVDTVLEKN(Deamidation)VTVTHSVNLLEDSHN(Deamidation)GK{Fuc:1; Hex:4; HexNAc:5; NeuNAc:2}

>sp|ACF41834|A/Puerto_25:57+{Fuc:1; Hex:4; HexNAc:9}
AN(HexNAc)NSTDTVDTVLEKN(Deamidation)VTVTHSVNLLEDSHN(Deamidation)GK{Fuc:1; Hex:4; HexNAc:9}

>sp|ACF41834|A/Puerto_25:57+{Fuc:1; Hex:5; HexNAc:4; NeuNAc:1; NeuNGc:1}
AN(HexNAc)NSTDTVDTVLEKN(Deamidation)VTVTHSVNLLEDSHN(Deamidation)GK{Fuc:1; Hex:5; HexNAc:4; NeuNAc:1; NeuNGc:1}

>sp|ACF41834|A/Puerto_25:57+{Fuc:1; Hex:5; HexNAc:4; NeuNAc:1}
AN(HexNAc)NSTDTVDTVLEKN(Deamidation)VTVTHSVNLLEDSHN(Deamidation)GK{Fuc:1; Hex:5; HexNAc:4; NeuNAc:1}

>sp|ACF41834|A/Puerto_25:57+{Fuc:1; Hex:5; HexNAc:4; NeuNAc:2}
AN(HexNAc)NSTDTVDTVLEKN(Deamidation)VTVTHSVNLLEDSHN(Deamidation)GK{Fuc:1; Hex:5; HexNAc:4; NeuNAc:2}

>sp|ACF41834|A/Puerto_25:57+{Fuc:1; Hex:5; HexNAc:4; NeuNGc:2}
AN(HexNAc)NSTDTVDTVLEKN(Deamidation)VTVTHSVNLLEDSHN(Deamidation)GK{Fuc:1; Hex:5; HexNAc:4; NeuNGc:2}

>sp|ACF41834|A/Puerto_25:57+{Fuc:1; Hex:5; HexNAc:5; NeuNAc:1}
AN(HexNAc)NSTDTVDTVLEKN(Deamidation)VTVTHSVNLLEDSHN(Deamidation)GK{Fuc:1; Hex:5; HexNAc:5; NeuNAc:1}

>sp|ACF41834|A/Puerto_25:57+{Fuc:1; Hex:5; HexNAc:5; NeuNAc:2}
AN(HexNAc)NSTDTVDTVLEKN(Deamidation)VTVTHSVNLLEDSHN(Deamidation)GK{Fuc:1; Hex:5; HexNAc:5; NeuNAc:2}

>sp|ACF41834|A/Puerto_25:57+{Fuc:1; Hex:5; HexNAc:6; NeuNAc:3}
AN(HexNAc)NSTDTVDTVLEKN(Deamidation)VTVTHSVNLLEDSHN(Deamidation)GK{Fuc:1; Hex:5; HexNAc:6; NeuNAc:3}

>sp|ACF41834|A/Puerto_25:57+{Fuc:1; Hex:5; HexNAc:8}
AN(HexNAc)NSTDTVDTVLEKN(Deamidation)VTVTHSVNLLEDSHN(Deamidation)GK{Fuc:1; Hex:5; HexNAc:8}

>sp|ACF41834|A/Puerto_25:57+{Fuc:1; Hex:6; HexNAc:3; NeuNAc:1}
AN(HexNAc)NSTDTVDTVLEKN(Deamidation)VTVTHSVNLLEDSHN(Deamidation)GK{Fuc:1; Hex:6; HexNAc:3; NeuNAc:1}

>sp|ACF41834|A/Puerto_25:57+{Fuc:1; Hex:6; HexNAc:5; NeuNAc:1}
AN(HexNAc)NSTDTVDTVLEKN(Deamidation)VTVTHSVNLLEDSHN(Deamidation)GK{Fuc:1; Hex:6; HexNAc:5; NeuNAc:1}

>sp|ACF41834|A/Puerto_25:57+{Fuc:1; Hex:6; HexNAc:5; NeuNAc:2}
AN(HexNAc)NSTDTVDTVLEKN(Deamidation)VTVTHSVNLLEDSHN(Deamidation)GK{Fuc:1; Hex:6; HexNAc:5; NeuNAc:2}

>sp|ACF41834|A/Puerto_25:57+{Fuc:1; Hex:6; HexNAc:6; NeuNAc:2}
AN(HexNAc)NSTDTVDTVLEKN(Deamidation)VTVTHSVNLLEDSHN(Deamidation)GK{Fuc:1; Hex:6; HexNAc:6; NeuNAc:2}

>sp|ACF41834|A/Puerto_25:57+{Fuc:1; Hex:6; HexNAc:6}
AN(HexNAc)NSTDTVDTVLEKN(Deamidation)VTVTHSVNLLEDSHN(Deamidation)GK{Fuc:1; Hex:6; HexNAc:6}

>sp|ACF41834|A/Puerto_25:57+{Fuc:1; Hex:6; HexNAc:7; NeuNAc:4}
AN(HexNAc)NSTDTVDTVLEKN(Deamidation)VTVTHSVNLLEDSHN(Deamidation)GK{Fuc:1; Hex:6; HexNAc:7; NeuNAc:4}

>sp|ACF41834|A/Puerto_25:57+{Fuc:1; Hex:6; HexNAc:7}
AN(HexNAc)NSTDTVDTVLEKN(Deamidation)VTVTHSVNLLEDSHN(Deamidation)GK{Fuc:1; Hex:6; HexNAc:7}

>sp|ACF41834|A/Puerto_25:57+{Fuc:1; Hex:7; HexNAc:10; NeuNAc:4}
AN(HexNAc)NSTDTVDTVLEKN(Deamidation)VTVTHSVNLLEDSHN(Deamidation)GK{Fuc:1; Hex:7; HexNAc:10; NeuNAc:4}

>sp|ACF41834|A/Puerto_25:57+{Fuc:1; Hex:7; HexNAc:4; NeuNAc:3}
AN(HexNAc)NSTDTVDTVLEKN(Deamidation)VTVTHSVNLLEDSHN(Deamidation)GK{Fuc:1; Hex:7; HexNAc:4; NeuNAc:3}

>sp|ACF41834|A/Puerto_25:57+{Fuc:1; Hex:7; HexNAc:5; NeuNAc:2}
AN(HexNAc)NSTDTVDTVLEKN(Deamidation)VTVTHSVNLLEDSHN(Deamidation)GK{Fuc:1; Hex:7; HexNAc:5; NeuNAc:2}

>sp|ACF41834|A/Puerto_25:57+{Fuc:1; Hex:7; HexNAc:6}
AN(HexNAc)NSTDTVDTVLEKN(Deamidation)VTVTHSVNLLEDSHN(Deamidation)GK{Fuc:1; Hex:7; HexNAc:6}

>sp|ACF41834|A/Puerto_25:57+{Fuc:1; Hex:7; HexNAc:7; NeuNAc:2}
AN(HexNAc)NSTDTVDTVLEKN(Deamidation)VTVTHSVNLLEDSHN(Deamidation)GK{Fuc:1; Hex:7; HexNAc:7; NeuNAc:2}

>sp|ACF41834|A/Puerto_25:57+{Fuc:1; Hex:8; HexNAc:7; NeuNAc:4}
AN(HexNAc)NSTDTVDTVLEKN(Deamidation)VTVTHSVNLLEDSHN(Deamidation)GK{Fuc:1; Hex:8; HexNAc:7; NeuNAc:4}

>sp|ACF41834|A/Puerto_25:57+{Fuc:1; Hex:8; HexNAc:7}
AN(HexNAc)NSTDTVDTVLEKN(Deamidation)VTVTHSVNLLEDSHN(Deamidation)GK{Fuc:1; Hex:8; HexNAc:7}

>sp|ACF41834|A/Puerto_25:57+{Fuc:1; Hex:9; HexNAc:6; NeuNAc:2}
AN(HexNAc)NSTDTVDTVLEKN(Deamidation)VTVTHSVNLLEDSHN(Deamidation)GK{Fuc:1; Hex:9; HexNAc:6; NeuNAc:2}

>sp|ACF41834|A/Puerto_25:57+{Fuc:1; Hex:9; HexNAc:8; NeuNAc:4}
AN(HexNAc)NSTDTVDTVLEKN(Deamidation)VTVTHSVNLLEDSHN(Deamidation)GK{Fuc:1; Hex:9; HexNAc:8; NeuNAc:4}

>sp|ACF41834|A/Puerto_25:57+{Fuc:1; Hex:9; HexNAc:8}
AN(HexNAc)NSTDTVDTVLEKN(Deamidation)VTVTHSVNLLEDSHN(Deamidation)GK{Fuc:1; Hex:9; HexNAc:8}

>sp|ACF41834|A/Puerto_25:57+{Fuc:2; Hex:3; HexNAc:6; NeuNAc:1}
AN(HexNAc)NSTDTVDTVLEKN(Deamidation)VTVTHSVNLLEDSHN(Deamidation)GK{Fuc:2; Hex:3; HexNAc:6; NeuNAc:1}

>sp|ACF41834|A/Puerto_25:57+{Fuc:2; Hex:4; HexNAc:5; NeuNAc:1}
AN(HexNAc)NSTDTVDTVLEKN(Deamidation)VTVTHSVNLLEDSHN(Deamidation)GK{Fuc:2; Hex:4; HexNAc:5; NeuNAc:1}

>sp|ACF41834|A/Puerto_25:57+{Fuc:2; Hex:5; HexNAc:4; NeuNAc:1}
AN(HexNAc)NSTDTVDTVLEKN(Deamidation)VTVTHSVNLLEDSHN(Deamidation)GK{Fuc:2; Hex:5; HexNAc:4; NeuNAc:1}

>sp|ACF41834|A/Puerto_25:57+{Fuc:2; Hex:5; HexNAc:5}
AN(HexNAc)NSTDTVDTVLEKN(Deamidation)VTVTHSVNLLEDSHN(Deamidation)GK{Fuc:2; Hex:5; HexNAc:5}

>sp|ACF41834|A/Puerto_25:57+{Fuc:2; Hex:6; HexNAc:5; Kdn:1}
AN(HexNAc)NSTDTVDTVLEKN(Deamidation)VTVTHSVNLLEDSHN(Deamidation)GK{Fuc:2; Hex:6; HexNAc:5; Kdn:1}

>sp|ACF41834|A/Puerto_25:57+{Fuc:2; Hex:7; HexNAc:6}
AN(HexNAc)NSTDTVDTVLEKN(Deamidation)VTVTHSVNLLEDSHN(Deamidation)GK{Fuc:2; Hex:7; HexNAc:6}

>sp|ACF41834|A/Puerto_25:57+{Fuc:3; Hex:4; HexNAc:3}
AN(HexNAc)NSTDTVDTVLEKN(Deamidation)VTVTHSVNLLEDSHN(Deamidation)GK{Fuc:3; Hex:4; HexNAc:3}

>sp|ACF41834|A/Puerto_25:57+{Fuc:3; Hex:6; HexNAc:3}
AN(HexNAc)NSTDTVDTVLEKN(Deamidation)VTVTHSVNLLEDSHN(Deamidation)GK{Fuc:3; Hex:6; HexNAc:3}

>sp|ACF41834|A/Puerto_25:57+{Fuc:3; Hex:6; HexNAc:5; NeuNAc:1}
AN(HexNAc)NSTDTVDTVLEKN(Deamidation)VTVTHSVNLLEDSHN(Deamidation)GK{Fuc:3; Hex:6; HexNAc:5; NeuNAc:1}

>sp|ACF41834|A/Puerto_25:57+{Fuc:4; Hex:5; HexNAc:4}
AN(HexNAc)NSTDTVDTVLEKN(Deamidation)VTVTHSVNLLEDSHN(Deamidation)GK{Fuc:4; Hex:5; HexNAc:4}

>sp|ACF41834|A/Puerto_25:57+{Fuc:4; Hex:6; HexNAc:5}
AN(HexNAc)NSTDTVDTVLEKN(Deamidation)VTVTHSVNLLEDSHN(Deamidation)GK{Fuc:4; Hex:6; HexNAc:5}

>sp|ACF41834|A/Puerto_25:57+{Fuc:4; Hex:6; HexNAc:6}
AN(HexNAc)NSTDTVDTVLEKN(Deamidation)VTVTHSVNLLEDSHN(Deamidation)GK{Fuc:4; Hex:6; HexNAc:6}

>sp|ACF41834|A/Puerto_25:57+{Fuc:4; Hex:8; HexNAc:5}
AN(HexNAc)NSTDTVDTVLEKN(Deamidation)VTVTHSVNLLEDSHN(Deamidation)GK{Fuc:4; Hex:8; HexNAc:5}

>sp|ACF41834|A/Puerto_25:57+{Fuc:5; Hex:5; HexNAc:4}
AN(HexNAc)NSTDTVDTVLEKN(Deamidation)VTVTHSVNLLEDSHN(Deamidation)GK{Fuc:5; Hex:5; HexNAc:4}

>sp|ACF41834|A/Puerto_25:57+{Fuc:5; Hex:9; HexNAc:6}
AN(HexNAc)NSTDTVDTVLEKN(Deamidation)VTVTHSVNLLEDSHN(Deamidation)GK{Fuc:5; Hex:9; HexNAc:6}

>sp|ACF41834|A/Puerto_25:57+{Fuc:6; Hex:15; HexNAc:14; NeuNAc:1}
AN(HexNAc)NSTDTVDTVLEKN(Deamidation)VTVTHSVNLLEDSHN(Deamidation)GK{Fuc:6; Hex:15; HexNAc:14; NeuNAc:1}

>sp|ACF41834|A/Puerto_25:57+{Fuc:6; Hex:15; HexNAc:14; NeuNAc:2}
AN(HexNAc)NSTDTVDTVLEKN(Deamidation)VTVTHSVNLLEDSHN(Deamidation)GK{Fuc:6; Hex:15; HexNAc:14; NeuNAc:2}

>sp|ACF41834|A/Puerto_25:57+{Fuc:7; Hex:6; HexNAc:5}
AN(HexNAc)NSTDTVDTVLEKN(Deamidation)VTVTHSVNLLEDSHN(Deamidation)GK{Fuc:7; Hex:6; HexNAc:5}

>sp|ACF41834|A/Puerto_25:57+{Hex:11; HexNAc:11; NeuNAc:1}
AN(HexNAc)NSTDTVDTVLEKN(Deamidation)VTVTHSVNLLEDSHN(Deamidation)GK{Hex:11; HexNAc:11; NeuNAc:1}

>sp|ACF41834|A/Puerto_25:57+{Hex:11; HexNAc:2}
AN(HexNAc)NSTDTVDTVLEKN(Deamidation)VTVTHSVNLLEDSHN(Deamidation)GK{Hex:11; HexNAc:2}

>sp|ACF41834|A/Puerto_25:57+{Hex:3; HexNAc:4; GalS(NAc):2}
AN(HexNAc)NSTDTVDTVLEKN(Deamidation)VTVTHSVNLLEDSHN(Deamidation)GK{Hex:3; HexNAc:4; GalS(NAc):2}

>sp|ACF41834|A/Puerto_25:57+{Hex:3; HexNAc:4; NeuNAc:1}
AN(HexNAc)NSTDTVDTVLEKN(Deamidation)VTVTHSVNLLEDSHN(Deamidation)GK{Hex:3; HexNAc:4; NeuNAc:1}

>sp|ACF41834|A/Puerto_25:57+{Hex:3; HexNAc:4; NeuNAc:2}
AN(HexNAc)NSTDTVDTVLEKN(Deamidation)VTVTHSVNLLEDSHN(Deamidation)GK{Hex:3; HexNAc:4; NeuNAc:2}

>sp|ACF41834|A/Puerto_25:57+{Hex:3; HexNAc:9}
AN(HexNAc)NSTDTVDTVLEKN(Deamidation)VTVTHSVNLLEDSHN(Deamidation)GK{Hex:3; HexNAc:9}

>sp|ACF41834|A/Puerto_25:57+{Hex:4; HexNAc:3; GalS(NAc):1}
AN(HexNAc)NSTDTVDTVLEKN(Deamidation)VTVTHSVNLLEDSHN(Deamidation)GK{Hex:4; HexNAc:3; GalS(NAc):1}

>sp|ACF41834|A/Puerto_25:57+{Hex:4; HexNAc:3; NeuNAc:1}
AN(HexNAc)NSTDTVDTVLEKN(Deamidation)VTVTHSVNLLEDSHN(Deamidation)GK{Hex:4; HexNAc:3; NeuNAc:1}

>sp|ACF41834|A/Puerto_25:57+{Hex:4; HexNAc:4; GalS(NAc):1}
AN(HexNAc)NSTDTVDTVLEKN(Deamidation)VTVTHSVNLLEDSHN(Deamidation)GK{Hex:4; HexNAc:4; GalS(NAc):1}

>sp|ACF41834|A/Puerto_25:57+{Hex:4; HexNAc:4; GalS:1; NeuNAc:1}
AN(HexNAc)NSTDTVDTVLEKN(Deamidation)VTVTHSVNLLEDSHN(Deamidation)GK{Hex:4; HexNAc:4; GalS:1; NeuNAc:1}

>sp|ACF41834|A/Puerto_25:57+{Hex:4; HexNAc:4; NeuNAc:1}
AN(HexNAc)NSTDTVDTVLEKN(Deamidation)VTVTHSVNLLEDSHN(Deamidation)GK{Hex:4; HexNAc:4; NeuNAc:1}

>sp|ACF41834|A/Puerto_25:57+{Hex:4; HexNAc:5; NeuNAc:2}
AN(HexNAc)NSTDTVDTVLEKN(Deamidation)VTVTHSVNLLEDSHN(Deamidation)GK{Hex:4; HexNAc:5; NeuNAc:2}

>sp|ACF41834|A/Puerto_25:57+{Hex:4; HexNAc:9}
AN(HexNAc)NSTDTVDTVLEKN(Deamidation)VTVTHSVNLLEDSHN(Deamidation)GK{Hex:4; HexNAc:9}

>sp|ACF41834|A/Puerto_25:57+{Hex:5; HexNAc:2}
AN(HexNAc)NSTDTVDTVLEKN(Deamidation)VTVTHSVNLLEDSHN(Deamidation)GK{Hex:5; HexNAc:2}

>sp|ACF41834|A/Puerto_25:57+{Hex:5; HexNAc:4; NeuNAc:2}
AN(HexNAc)NSTDTVDTVLEKN(Deamidation)VTVTHSVNLLEDSHN(Deamidation)GK{Hex:5; HexNAc:4; NeuNAc:2}

>sp|ACF41834|A/Puerto_25:57+{Hex:5; HexNAc:5; NeuNAc:2}
AN(HexNAc)NSTDTVDTVLEKN(Deamidation)VTVTHSVNLLEDSHN(Deamidation)GK{Hex:5; HexNAc:5; NeuNAc:2}

>sp|ACF41834|A/Puerto_25:57+{Hex:6; HexNAc:10}
AN(HexNAc)NSTDTVDTVLEKN(Deamidation)VTVTHSVNLLEDSHN(Deamidation)GK{Hex:6; HexNAc:10}

>sp|ACF41834|A/Puerto_25:57+{Hex:6; HexNAc:3; NeuNAc:1}
AN(HexNAc)NSTDTVDTVLEKN(Deamidation)VTVTHSVNLLEDSHN(Deamidation)GK{Hex:6; HexNAc:3; NeuNAc:1}

>sp|ACF41834|A/Puerto_25:57+{Hex:6; HexNAc:4}
AN(HexNAc)NSTDTVDTVLEKN(Deamidation)VTVTHSVNLLEDSHN(Deamidation)GK{Hex:6; HexNAc:4}

>sp|ACF41834|A/Puerto_25:57+{Hex:6; HexNAc:5; NeuNAc:2}
AN(HexNAc)NSTDTVDTVLEKN(Deamidation)VTVTHSVNLLEDSHN(Deamidation)GK{Hex:6; HexNAc:5; NeuNAc:2}

>sp|ACF41834|A/Puerto_25:57+{Hex:6; HexNAc:6; NeuNAc:2}
AN(HexNAc)NSTDTVDTVLEKN(Deamidation)VTVTHSVNLLEDSHN(Deamidation)GK{Hex:6; HexNAc:6; NeuNAc:2}

>sp|ACF41834|A/Puerto_25:57+{Hex:6; HexNAc:6}
AN(HexNAc)NSTDTVDTVLEKN(Deamidation)VTVTHSVNLLEDSHN(Deamidation)GK{Hex:6; HexNAc:6}

>sp|ACF41834|A/Puerto_25:57+{Hex:6; HexNAc:7}
AN(HexNAc)NSTDTVDTVLEKN(Deamidation)VTVTHSVNLLEDSHN(Deamidation)GK{Hex:6; HexNAc:7}

>sp|ACF41834|A/Puerto_25:57+{Hex:7; HexNAc:6; NeuNAc:4}
AN(HexNAc)NSTDTVDTVLEKN(Deamidation)VTVTHSVNLLEDSHN(Deamidation)GK{Hex:7; HexNAc:6; NeuNAc:4}

>sp|ACF41834|A/Puerto_25:57+{Hex:7; HexNAc:6}
AN(HexNAc)NSTDTVDTVLEKN(Deamidation)VTVTHSVNLLEDSHN(Deamidation)GK{Hex:7; HexNAc:6}

>sp|ACF41834|A/Puerto_25:57+{Hex:7; HexNAc:8}
AN(HexNAc)NSTDTVDTVLEKN(Deamidation)VTVTHSVNLLEDSHN(Deamidation)GK{Hex:7; HexNAc:8}

>sp|ACF41834|A/Puerto_25:57+{Fuc:1; Hex:11; HexNAc:6}
ANN(Deamidation)STDTVDTVLEKN(HexNAc)VTVTHSVNLLEDSHN(Deamidation)GK{Fuc:1; Hex:11; HexNAc:6}

>sp|ACF41834|A/Puerto_25:57+{Fuc:1; Hex:3; HexNAc:4; GalS:1; GalS(NAc):1}
ANN(Deamidation)STDTVDTVLEKN(HexNAc)VTVTHSVNLLEDSHN(Deamidation)GK{Fuc:1; Hex:3; HexNAc:4; GalS:1; GalS(NAc):1}

>sp|ACF41834|A/Puerto_25:57+{Fuc:1; Hex:3; HexNAc:4; NeuNAc:1}
ANN(Deamidation)STDTVDTVLEKN(HexNAc)VTVTHSVNLLEDSHN(Deamidation)GK{Fuc:1; Hex:3; HexNAc:4; NeuNAc:1}

>sp|ACF41834|A/Puerto_25:57+{Fuc:1; Hex:3; HexNAc:6; NeuNAc:1}
ANN(Deamidation)STDTVDTVLEKN(HexNAc)VTVTHSVNLLEDSHN(Deamidation)GK{Fuc:1; Hex:3; HexNAc:6; NeuNAc:1}

>sp|ACF41834|A/Puerto_25:57+{Fuc:1; Hex:3; HexNAc:8}
ANN(Deamidation)STDTVDTVLEKN(HexNAc)VTVTHSVNLLEDSHN(Deamidation)GK{Fuc:1; Hex:3; HexNAc:8}

>sp|ACF41834|A/Puerto_25:57+{Fuc:1; Hex:3; HexNAc:9}
ANN(Deamidation)STDTVDTVLEKN(HexNAc)VTVTHSVNLLEDSHN(Deamidation)GK{Fuc:1; Hex:3; HexNAc:9}

>sp|ACF41834|A/Puerto_25:57+{Fuc:1; Hex:4; HexNAc:3; NeuNAc:1}
ANN(Deamidation)STDTVDTVLEKN(HexNAc)VTVTHSVNLLEDSHN(Deamidation)GK{Fuc:1; Hex:4; HexNAc:3; NeuNAc:1}

>sp|ACF41834|A/Puerto_25:57+{Fuc:1; Hex:4; HexNAc:4; NeuNAc:1}
ANN(Deamidation)STDTVDTVLEKN(HexNAc)VTVTHSVNLLEDSHN(Deamidation)GK{Fuc:1; Hex:4; HexNAc:4; NeuNAc:1}

>sp|ACF41834|A/Puerto_25:57+{Fuc:1; Hex:4; HexNAc:5; NeuNAc:2}
ANN(Deamidation)STDTVDTVLEKN(HexNAc)VTVTHSVNLLEDSHN(Deamidation)GK{Fuc:1; Hex:4; HexNAc:5; NeuNAc:2}

>sp|ACF41834|A/Puerto_25:57+{Fuc:1; Hex:4; HexNAc:9}
ANN(Deamidation)STDTVDTVLEKN(HexNAc)VTVTHSVNLLEDSHN(Deamidation)GK{Fuc:1; Hex:4; HexNAc:9}

>sp|ACF41834|A/Puerto_25:57+{Fuc:1; Hex:5; HexNAc:4; NeuNAc:1; NeuNGc:1}
ANN(Deamidation)STDTVDTVLEKN(HexNAc)VTVTHSVNLLEDSHN(Deamidation)GK{Fuc:1; Hex:5; HexNAc:4; NeuNAc:1; NeuNGc:1}

>sp|ACF41834|A/Puerto_25:57+{Fuc:1; Hex:5; HexNAc:4; NeuNAc:1}
ANN(Deamidation)STDTVDTVLEKN(HexNAc)VTVTHSVNLLEDSHN(Deamidation)GK{Fuc:1; Hex:5; HexNAc:4; NeuNAc:1}

>sp|ACF41834|A/Puerto_25:57+{Fuc:1; Hex:5; HexNAc:4; NeuNAc:2}
ANN(Deamidation)STDTVDTVLEKN(HexNAc)VTVTHSVNLLEDSHN(Deamidation)GK{Fuc:1; Hex:5; HexNAc:4; NeuNAc:2}

>sp|ACF41834|A/Puerto_25:57+{Fuc:1; Hex:5; HexNAc:4; NeuNGc:2}
ANN(Deamidation)STDTVDTVLEKN(HexNAc)VTVTHSVNLLEDSHN(Deamidation)GK{Fuc:1; Hex:5; HexNAc:4; NeuNGc:2}

>sp|ACF41834|A/Puerto_25:57+{Fuc:1; Hex:5; HexNAc:5; NeuNAc:1}
ANN(Deamidation)STDTVDTVLEKN(HexNAc)VTVTHSVNLLEDSHN(Deamidation)GK{Fuc:1; Hex:5; HexNAc:5; NeuNAc:1}

>sp|ACF41834|A/Puerto_25:57+{Fuc:1; Hex:5; HexNAc:5; NeuNAc:2}
ANN(Deamidation)STDTVDTVLEKN(HexNAc)VTVTHSVNLLEDSHN(Deamidation)GK{Fuc:1; Hex:5; HexNAc:5; NeuNAc:2}

>sp|ACF41834|A/Puerto_25:57+{Fuc:1; Hex:5; HexNAc:6; NeuNAc:3}
ANN(Deamidation)STDTVDTVLEKN(HexNAc)VTVTHSVNLLEDSHN(Deamidation)GK{Fuc:1; Hex:5; HexNAc:6; NeuNAc:3}

>sp|ACF41834|A/Puerto_25:57+{Fuc:1; Hex:5; HexNAc:8}
ANN(Deamidation)STDTVDTVLEKN(HexNAc)VTVTHSVNLLEDSHN(Deamidation)GK{Fuc:1; Hex:5; HexNAc:8}

>sp|ACF41834|A/Puerto_25:57+{Fuc:1; Hex:6; HexNAc:3; NeuNAc:1}
ANN(Deamidation)STDTVDTVLEKN(HexNAc)VTVTHSVNLLEDSHN(Deamidation)GK{Fuc:1; Hex:6; HexNAc:3; NeuNAc:1}

>sp|ACF41834|A/Puerto_25:57+{Fuc:1; Hex:6; HexNAc:5; NeuNAc:1}
ANN(Deamidation)STDTVDTVLEKN(HexNAc)VTVTHSVNLLEDSHN(Deamidation)GK{Fuc:1; Hex:6; HexNAc:5; NeuNAc:1}

>sp|ACF41834|A/Puerto_25:57+{Fuc:1; Hex:6; HexNAc:5; NeuNAc:2}
ANN(Deamidation)STDTVDTVLEKN(HexNAc)VTVTHSVNLLEDSHN(Deamidation)GK{Fuc:1; Hex:6; HexNAc:5; NeuNAc:2}

>sp|ACF41834|A/Puerto_25:57+{Fuc:1; Hex:6; HexNAc:6; NeuNAc:2}
ANN(Deamidation)STDTVDTVLEKN(HexNAc)VTVTHSVNLLEDSHN(Deamidation)GK{Fuc:1; Hex:6; HexNAc:6; NeuNAc:2}

>sp|ACF41834|A/Puerto_25:57+{Fuc:1; Hex:6; HexNAc:6}
ANN(Deamidation)STDTVDTVLEKN(HexNAc)VTVTHSVNLLEDSHN(Deamidation)GK{Fuc:1; Hex:6; HexNAc:6}

>sp|ACF41834|A/Puerto_25:57+{Fuc:1; Hex:6; HexNAc:7; NeuNAc:4}
ANN(Deamidation)STDTVDTVLEKN(HexNAc)VTVTHSVNLLEDSHN(Deamidation)GK{Fuc:1; Hex:6; HexNAc:7; NeuNAc:4}

>sp|ACF41834|A/Puerto_25:57+{Fuc:1; Hex:6; HexNAc:7}
ANN(Deamidation)STDTVDTVLEKN(HexNAc)VTVTHSVNLLEDSHN(Deamidation)GK{Fuc:1; Hex:6; HexNAc:7}

>sp|ACF41834|A/Puerto_25:57+{Fuc:1; Hex:7; HexNAc:10; NeuNAc:4}
ANN(Deamidation)STDTVDTVLEKN(HexNAc)VTVTHSVNLLEDSHN(Deamidation)GK{Fuc:1; Hex:7; HexNAc:10; NeuNAc:4}

>sp|ACF41834|A/Puerto_25:57+{Fuc:1; Hex:7; HexNAc:4; NeuNAc:3}
ANN(Deamidation)STDTVDTVLEKN(HexNAc)VTVTHSVNLLEDSHN(Deamidation)GK{Fuc:1; Hex:7; HexNAc:4; NeuNAc:3}

>sp|ACF41834|A/Puerto_25:57+{Fuc:1; Hex:7; HexNAc:5; NeuNAc:2}
ANN(Deamidation)STDTVDTVLEKN(HexNAc)VTVTHSVNLLEDSHN(Deamidation)GK{Fuc:1; Hex:7; HexNAc:5; NeuNAc:2}

>sp|ACF41834|A/Puerto_25:57+{Fuc:1; Hex:7; HexNAc:6}
ANN(Deamidation)STDTVDTVLEKN(HexNAc)VTVTHSVNLLEDSHN(Deamidation)GK{Fuc:1; Hex:7; HexNAc:6}

>sp|ACF41834|A/Puerto_25:57+{Fuc:1; Hex:7; HexNAc:7; NeuNAc:2}
ANN(Deamidation)STDTVDTVLEKN(HexNAc)VTVTHSVNLLEDSHN(Deamidation)GK{Fuc:1; Hex:7; HexNAc:7; NeuNAc:2}

>sp|ACF41834|A/Puerto_25:57+{Fuc:1; Hex:8; HexNAc:7; NeuNAc:4}
ANN(Deamidation)STDTVDTVLEKN(HexNAc)VTVTHSVNLLEDSHN(Deamidation)GK{Fuc:1; Hex:8; HexNAc:7; NeuNAc:4}

>sp|ACF41834|A/Puerto_25:57+{Fuc:1; Hex:8; HexNAc:7}
ANN(Deamidation)STDTVDTVLEKN(HexNAc)VTVTHSVNLLEDSHN(Deamidation)GK{Fuc:1; Hex:8; HexNAc:7}

>sp|ACF41834|A/Puerto_25:57+{Fuc:1; Hex:9; HexNAc:6; NeuNAc:2}
ANN(Deamidation)STDTVDTVLEKN(HexNAc)VTVTHSVNLLEDSHN(Deamidation)GK{Fuc:1; Hex:9; HexNAc:6; NeuNAc:2}

>sp|ACF41834|A/Puerto_25:57+{Fuc:1; Hex:9; HexNAc:8; NeuNAc:4}
ANN(Deamidation)STDTVDTVLEKN(HexNAc)VTVTHSVNLLEDSHN(Deamidation)GK{Fuc:1; Hex:9; HexNAc:8; NeuNAc:4}

>sp|ACF41834|A/Puerto_25:57+{Fuc:1; Hex:9; HexNAc:8}
ANN(Deamidation)STDTVDTVLEKN(HexNAc)VTVTHSVNLLEDSHN(Deamidation)GK{Fuc:1; Hex:9; HexNAc:8}

>sp|ACF41834|A/Puerto_25:57+{Fuc:2; Hex:3; HexNAc:6; NeuNAc:1}
ANN(Deamidation)STDTVDTVLEKN(HexNAc)VTVTHSVNLLEDSHN(Deamidation)GK{Fuc:2; Hex:3; HexNAc:6; NeuNAc:1}

>sp|ACF41834|A/Puerto_25:57+{Fuc:2; Hex:4; HexNAc:5; NeuNAc:1}
ANN(Deamidation)STDTVDTVLEKN(HexNAc)VTVTHSVNLLEDSHN(Deamidation)GK{Fuc:2; Hex:4; HexNAc:5; NeuNAc:1}

>sp|ACF41834|A/Puerto_25:57+{Fuc:2; Hex:5; HexNAc:4; NeuNAc:1}
ANN(Deamidation)STDTVDTVLEKN(HexNAc)VTVTHSVNLLEDSHN(Deamidation)GK{Fuc:2; Hex:5; HexNAc:4; NeuNAc:1}

>sp|ACF41834|A/Puerto_25:57+{Fuc:2; Hex:5; HexNAc:5}
ANN(Deamidation)STDTVDTVLEKN(HexNAc)VTVTHSVNLLEDSHN(Deamidation)GK{Fuc:2; Hex:5; HexNAc:5}

>sp|ACF41834|A/Puerto_25:57+{Fuc:2; Hex:6; HexNAc:5; Kdn:1}
ANN(Deamidation)STDTVDTVLEKN(HexNAc)VTVTHSVNLLEDSHN(Deamidation)GK{Fuc:2; Hex:6; HexNAc:5; Kdn:1}

>sp|ACF41834|A/Puerto_25:57+{Fuc:2; Hex:7; HexNAc:6}
ANN(Deamidation)STDTVDTVLEKN(HexNAc)VTVTHSVNLLEDSHN(Deamidation)GK{Fuc:2; Hex:7; HexNAc:6}

>sp|ACF41834|A/Puerto_25:57+{Fuc:3; Hex:4; HexNAc:3}
ANN(Deamidation)STDTVDTVLEKN(HexNAc)VTVTHSVNLLEDSHN(Deamidation)GK{Fuc:3; Hex:4; HexNAc:3}

>sp|ACF41834|A/Puerto_25:57+{Fuc:3; Hex:6; HexNAc:3}
ANN(Deamidation)STDTVDTVLEKN(HexNAc)VTVTHSVNLLEDSHN(Deamidation)GK{Fuc:3; Hex:6; HexNAc:3}

>sp|ACF41834|A/Puerto_25:57+{Fuc:3; Hex:6; HexNAc:5; NeuNAc:1}
ANN(Deamidation)STDTVDTVLEKN(HexNAc)VTVTHSVNLLEDSHN(Deamidation)GK{Fuc:3; Hex:6; HexNAc:5; NeuNAc:1}

>sp|ACF41834|A/Puerto_25:57+{Fuc:4; Hex:5; HexNAc:4}
ANN(Deamidation)STDTVDTVLEKN(HexNAc)VTVTHSVNLLEDSHN(Deamidation)GK{Fuc:4; Hex:5; HexNAc:4}

>sp|ACF41834|A/Puerto_25:57+{Fuc:4; Hex:6; HexNAc:5}
ANN(Deamidation)STDTVDTVLEKN(HexNAc)VTVTHSVNLLEDSHN(Deamidation)GK{Fuc:4; Hex:6; HexNAc:5}

>sp|ACF41834|A/Puerto_25:57+{Fuc:4; Hex:6; HexNAc:6}
ANN(Deamidation)STDTVDTVLEKN(HexNAc)VTVTHSVNLLEDSHN(Deamidation)GK{Fuc:4; Hex:6; HexNAc:6}

>sp|ACF41834|A/Puerto_25:57+{Fuc:4; Hex:8; HexNAc:5}
ANN(Deamidation)STDTVDTVLEKN(HexNAc)VTVTHSVNLLEDSHN(Deamidation)GK{Fuc:4; Hex:8; HexNAc:5}

>sp|ACF41834|A/Puerto_25:57+{Fuc:5; Hex:5; HexNAc:4}
ANN(Deamidation)STDTVDTVLEKN(HexNAc)VTVTHSVNLLEDSHN(Deamidation)GK{Fuc:5; Hex:5; HexNAc:4}

>sp|ACF41834|A/Puerto_25:57+{Fuc:5; Hex:9; HexNAc:6}
ANN(Deamidation)STDTVDTVLEKN(HexNAc)VTVTHSVNLLEDSHN(Deamidation)GK{Fuc:5; Hex:9; HexNAc:6}

>sp|ACF41834|A/Puerto_25:57+{Fuc:6; Hex:15; HexNAc:14; NeuNAc:1}
ANN(Deamidation)STDTVDTVLEKN(HexNAc)VTVTHSVNLLEDSHN(Deamidation)GK{Fuc:6; Hex:15; HexNAc:14; NeuNAc:1}

>sp|ACF41834|A/Puerto_25:57+{Fuc:6; Hex:15; HexNAc:14; NeuNAc:2}
ANN(Deamidation)STDTVDTVLEKN(HexNAc)VTVTHSVNLLEDSHN(Deamidation)GK{Fuc:6; Hex:15; HexNAc:14; NeuNAc:2}

>sp|ACF41834|A/Puerto_25:57+{Fuc:7; Hex:6; HexNAc:5}
ANN(Deamidation)STDTVDTVLEKN(HexNAc)VTVTHSVNLLEDSHN(Deamidation)GK{Fuc:7; Hex:6; HexNAc:5}

>sp|ACF41834|A/Puerto_25:57+{Hex:11; HexNAc:11; NeuNAc:1}
ANN(Deamidation)STDTVDTVLEKN(HexNAc)VTVTHSVNLLEDSHN(Deamidation)GK{Hex:11; HexNAc:11; NeuNAc:1}

>sp|ACF41834|A/Puerto_25:57+{Hex:11; HexNAc:2}
ANN(Deamidation)STDTVDTVLEKN(HexNAc)VTVTHSVNLLEDSHN(Deamidation)GK{Hex:11; HexNAc:2}

>sp|ACF41834|A/Puerto_25:57+{Hex:3; HexNAc:4; GalS(NAc):2}
ANN(Deamidation)STDTVDTVLEKN(HexNAc)VTVTHSVNLLEDSHN(Deamidation)GK{Hex:3; HexNAc:4; GalS(NAc):2}

>sp|ACF41834|A/Puerto_25:57+{Hex:3; HexNAc:4; NeuNAc:1}
ANN(Deamidation)STDTVDTVLEKN(HexNAc)VTVTHSVNLLEDSHN(Deamidation)GK{Hex:3; HexNAc:4; NeuNAc:1}

>sp|ACF41834|A/Puerto_25:57+{Hex:3; HexNAc:4; NeuNAc:2}
ANN(Deamidation)STDTVDTVLEKN(HexNAc)VTVTHSVNLLEDSHN(Deamidation)GK{Hex:3; HexNAc:4; NeuNAc:2}

>sp|ACF41834|A/Puerto_25:57+{Hex:3; HexNAc:9}
ANN(Deamidation)STDTVDTVLEKN(HexNAc)VTVTHSVNLLEDSHN(Deamidation)GK{Hex:3; HexNAc:9}

>sp|ACF41834|A/Puerto_25:57+{Hex:4; HexNAc:3; GalS(NAc):1}
ANN(Deamidation)STDTVDTVLEKN(HexNAc)VTVTHSVNLLEDSHN(Deamidation)GK{Hex:4; HexNAc:3; GalS(NAc):1}

>sp|ACF41834|A/Puerto_25:57+{Hex:4; HexNAc:3; NeuNAc:1}
ANN(Deamidation)STDTVDTVLEKN(HexNAc)VTVTHSVNLLEDSHN(Deamidation)GK{Hex:4; HexNAc:3; NeuNAc:1}

>sp|ACF41834|A/Puerto_25:57+{Hex:4; HexNAc:4; GalS(NAc):1}
ANN(Deamidation)STDTVDTVLEKN(HexNAc)VTVTHSVNLLEDSHN(Deamidation)GK{Hex:4; HexNAc:4; GalS(NAc):1}

>sp|ACF41834|A/Puerto_25:57+{Hex:4; HexNAc:4; GalS:1; NeuNAc:1}
ANN(Deamidation)STDTVDTVLEKN(HexNAc)VTVTHSVNLLEDSHN(Deamidation)GK{Hex:4; HexNAc:4; GalS:1; NeuNAc:1}

>sp|ACF41834|A/Puerto_25:57+{Hex:4; HexNAc:4; NeuNAc:1}
ANN(Deamidation)STDTVDTVLEKN(HexNAc)VTVTHSVNLLEDSHN(Deamidation)GK{Hex:4; HexNAc:4; NeuNAc:1}

>sp|ACF41834|A/Puerto_25:57+{Hex:4; HexNAc:5; NeuNAc:2}
ANN(Deamidation)STDTVDTVLEKN(HexNAc)VTVTHSVNLLEDSHN(Deamidation)GK{Hex:4; HexNAc:5; NeuNAc:2}

>sp|ACF41834|A/Puerto_25:57+{Hex:4; HexNAc:9}
ANN(Deamidation)STDTVDTVLEKN(HexNAc)VTVTHSVNLLEDSHN(Deamidation)GK{Hex:4; HexNAc:9}

>sp|ACF41834|A/Puerto_25:57+{Hex:5; HexNAc:2}
ANN(Deamidation)STDTVDTVLEKN(HexNAc)VTVTHSVNLLEDSHN(Deamidation)GK{Hex:5; HexNAc:2}

>sp|ACF41834|A/Puerto_25:57+{Hex:5; HexNAc:4; NeuNAc:2}
ANN(Deamidation)STDTVDTVLEKN(HexNAc)VTVTHSVNLLEDSHN(Deamidation)GK{Hex:5; HexNAc:4; NeuNAc:2}

>sp|ACF41834|A/Puerto_25:57+{Hex:5; HexNAc:5; NeuNAc:2}
ANN(Deamidation)STDTVDTVLEKN(HexNAc)VTVTHSVNLLEDSHN(Deamidation)GK{Hex:5; HexNAc:5; NeuNAc:2}

>sp|ACF41834|A/Puerto_25:57+{Hex:6; HexNAc:10}
ANN(Deamidation)STDTVDTVLEKN(HexNAc)VTVTHSVNLLEDSHN(Deamidation)GK{Hex:6; HexNAc:10}

>sp|ACF41834|A/Puerto_25:57+{Hex:6; HexNAc:3; NeuNAc:1}
ANN(Deamidation)STDTVDTVLEKN(HexNAc)VTVTHSVNLLEDSHN(Deamidation)GK{Hex:6; HexNAc:3; NeuNAc:1}

>sp|ACF41834|A/Puerto_25:57+{Hex:6; HexNAc:4}
ANN(Deamidation)STDTVDTVLEKN(HexNAc)VTVTHSVNLLEDSHN(Deamidation)GK{Hex:6; HexNAc:4}

>sp|ACF41834|A/Puerto_25:57+{Hex:6; HexNAc:5; NeuNAc:2}
ANN(Deamidation)STDTVDTVLEKN(HexNAc)VTVTHSVNLLEDSHN(Deamidation)GK{Hex:6; HexNAc:5; NeuNAc:2}

>sp|ACF41834|A/Puerto_25:57+{Hex:6; HexNAc:6; NeuNAc:2}
ANN(Deamidation)STDTVDTVLEKN(HexNAc)VTVTHSVNLLEDSHN(Deamidation)GK{Hex:6; HexNAc:6; NeuNAc:2}

>sp|ACF41834|A/Puerto_25:57+{Hex:6; HexNAc:6}
ANN(Deamidation)STDTVDTVLEKN(HexNAc)VTVTHSVNLLEDSHN(Deamidation)GK{Hex:6; HexNAc:6}

>sp|ACF41834|A/Puerto_25:57+{Hex:6; HexNAc:7}
ANN(Deamidation)STDTVDTVLEKN(HexNAc)VTVTHSVNLLEDSHN(Deamidation)GK{Hex:6; HexNAc:7}

>sp|ACF41834|A/Puerto_25:57+{Hex:7; HexNAc:6; NeuNAc:4}
ANN(Deamidation)STDTVDTVLEKN(HexNAc)VTVTHSVNLLEDSHN(Deamidation)GK{Hex:7; HexNAc:6; NeuNAc:4}

>sp|ACF41834|A/Puerto_25:57+{Hex:7; HexNAc:6}
ANN(Deamidation)STDTVDTVLEKN(HexNAc)VTVTHSVNLLEDSHN(Deamidation)GK{Hex:7; HexNAc:6}

>sp|ACF41834|A/Puerto_25:57+{Hex:7; HexNAc:8}
ANN(Deamidation)STDTVDTVLEKN(HexNAc)VTVTHSVNLLEDSHN(Deamidation)GK{Hex:7; HexNAc:8}

>sp|ACF41834|A/Puerto_25:57+{Fuc:1; Hex:11; HexNAc:6}
ANN(HexNAc)STDTVDTVLEKN(Deamidation)VTVTHSVNLLEDSHN(Deamidation)GK{Fuc:1; Hex:11; HexNAc:6}

>sp|ACF41834|A/Puerto_25:57+{Fuc:1; Hex:3; HexNAc:4; GalS:1; GalS(NAc):1}
ANN(HexNAc)STDTVDTVLEKN(Deamidation)VTVTHSVNLLEDSHN(Deamidation)GK{Fuc:1; Hex:3; HexNAc:4; GalS:1; GalS(NAc):1}

>sp|ACF41834|A/Puerto_25:57+{Fuc:1; Hex:3; HexNAc:4; NeuNAc:1}
ANN(HexNAc)STDTVDTVLEKN(Deamidation)VTVTHSVNLLEDSHN(Deamidation)GK{Fuc:1; Hex:3; HexNAc:4; NeuNAc:1}

>sp|ACF41834|A/Puerto_25:57+{Fuc:1; Hex:3; HexNAc:6; NeuNAc:1}
ANN(HexNAc)STDTVDTVLEKN(Deamidation)VTVTHSVNLLEDSHN(Deamidation)GK{Fuc:1; Hex:3; HexNAc:6; NeuNAc:1}

>sp|ACF41834|A/Puerto_25:57+{Fuc:1; Hex:3; HexNAc:8}
ANN(HexNAc)STDTVDTVLEKN(Deamidation)VTVTHSVNLLEDSHN(Deamidation)GK{Fuc:1; Hex:3; HexNAc:8}

>sp|ACF41834|A/Puerto_25:57+{Fuc:1; Hex:3; HexNAc:9}
ANN(HexNAc)STDTVDTVLEKN(Deamidation)VTVTHSVNLLEDSHN(Deamidation)GK{Fuc:1; Hex:3; HexNAc:9}

>sp|ACF41834|A/Puerto_25:57+{Fuc:1; Hex:4; HexNAc:3; NeuNAc:1}
ANN(HexNAc)STDTVDTVLEKN(Deamidation)VTVTHSVNLLEDSHN(Deamidation)GK{Fuc:1; Hex:4; HexNAc:3; NeuNAc:1}

>sp|ACF41834|A/Puerto_25:57+{Fuc:1; Hex:4; HexNAc:4; NeuNAc:1}
ANN(HexNAc)STDTVDTVLEKN(Deamidation)VTVTHSVNLLEDSHN(Deamidation)GK{Fuc:1; Hex:4; HexNAc:4; NeuNAc:1}

>sp|ACF41834|A/Puerto_25:57+{Fuc:1; Hex:4; HexNAc:5; NeuNAc:2}
ANN(HexNAc)STDTVDTVLEKN(Deamidation)VTVTHSVNLLEDSHN(Deamidation)GK{Fuc:1; Hex:4; HexNAc:5; NeuNAc:2}

>sp|ACF41834|A/Puerto_25:57+{Fuc:1; Hex:4; HexNAc:9}
ANN(HexNAc)STDTVDTVLEKN(Deamidation)VTVTHSVNLLEDSHN(Deamidation)GK{Fuc:1; Hex:4; HexNAc:9}

>sp|ACF41834|A/Puerto_25:57+{Fuc:1; Hex:5; HexNAc:4; NeuNAc:1; NeuNGc:1}
ANN(HexNAc)STDTVDTVLEKN(Deamidation)VTVTHSVNLLEDSHN(Deamidation)GK{Fuc:1; Hex:5; HexNAc:4; NeuNAc:1; NeuNGc:1}

>sp|ACF41834|A/Puerto_25:57+{Fuc:1; Hex:5; HexNAc:4; NeuNAc:1}
ANN(HexNAc)STDTVDTVLEKN(Deamidation)VTVTHSVNLLEDSHN(Deamidation)GK{Fuc:1; Hex:5; HexNAc:4; NeuNAc:1}

>sp|ACF41834|A/Puerto_25:57+{Fuc:1; Hex:5; HexNAc:4; NeuNAc:2}
ANN(HexNAc)STDTVDTVLEKN(Deamidation)VTVTHSVNLLEDSHN(Deamidation)GK{Fuc:1; Hex:5; HexNAc:4; NeuNAc:2}

>sp|ACF41834|A/Puerto_25:57+{Fuc:1; Hex:5; HexNAc:4; NeuNGc:2}
ANN(HexNAc)STDTVDTVLEKN(Deamidation)VTVTHSVNLLEDSHN(Deamidation)GK{Fuc:1; Hex:5; HexNAc:4; NeuNGc:2}

>sp|ACF41834|A/Puerto_25:57+{Fuc:1; Hex:5; HexNAc:5; NeuNAc:1}
ANN(HexNAc)STDTVDTVLEKN(Deamidation)VTVTHSVNLLEDSHN(Deamidation)GK{Fuc:1; Hex:5; HexNAc:5; NeuNAc:1}

>sp|ACF41834|A/Puerto_25:57+{Fuc:1; Hex:5; HexNAc:5; NeuNAc:2}
ANN(HexNAc)STDTVDTVLEKN(Deamidation)VTVTHSVNLLEDSHN(Deamidation)GK{Fuc:1; Hex:5; HexNAc:5; NeuNAc:2}

>sp|ACF41834|A/Puerto_25:57+{Fuc:1; Hex:5; HexNAc:6; NeuNAc:3}
ANN(HexNAc)STDTVDTVLEKN(Deamidation)VTVTHSVNLLEDSHN(Deamidation)GK{Fuc:1; Hex:5; HexNAc:6; NeuNAc:3}

>sp|ACF41834|A/Puerto_25:57+{Fuc:1; Hex:5; HexNAc:8}
ANN(HexNAc)STDTVDTVLEKN(Deamidation)VTVTHSVNLLEDSHN(Deamidation)GK{Fuc:1; Hex:5; HexNAc:8}

>sp|ACF41834|A/Puerto_25:57+{Fuc:1; Hex:6; HexNAc:3; NeuNAc:1}
ANN(HexNAc)STDTVDTVLEKN(Deamidation)VTVTHSVNLLEDSHN(Deamidation)GK{Fuc:1; Hex:6; HexNAc:3; NeuNAc:1}

>sp|ACF41834|A/Puerto_25:57+{Fuc:1; Hex:6; HexNAc:5; NeuNAc:1}
ANN(HexNAc)STDTVDTVLEKN(Deamidation)VTVTHSVNLLEDSHN(Deamidation)GK{Fuc:1; Hex:6; HexNAc:5; NeuNAc:1}

>sp|ACF41834|A/Puerto_25:57+{Fuc:1; Hex:6; HexNAc:5; NeuNAc:2}
ANN(HexNAc)STDTVDTVLEKN(Deamidation)VTVTHSVNLLEDSHN(Deamidation)GK{Fuc:1; Hex:6; HexNAc:5; NeuNAc:2}

>sp|ACF41834|A/Puerto_25:57+{Fuc:1; Hex:6; HexNAc:6; NeuNAc:2}
ANN(HexNAc)STDTVDTVLEKN(Deamidation)VTVTHSVNLLEDSHN(Deamidation)GK{Fuc:1; Hex:6; HexNAc:6; NeuNAc:2}

>sp|ACF41834|A/Puerto_25:57+{Fuc:1; Hex:6; HexNAc:6}
ANN(HexNAc)STDTVDTVLEKN(Deamidation)VTVTHSVNLLEDSHN(Deamidation)GK{Fuc:1; Hex:6; HexNAc:6}

>sp|ACF41834|A/Puerto_25:57+{Fuc:1; Hex:6; HexNAc:7; NeuNAc:4}
ANN(HexNAc)STDTVDTVLEKN(Deamidation)VTVTHSVNLLEDSHN(Deamidation)GK{Fuc:1; Hex:6; HexNAc:7; NeuNAc:4}

>sp|ACF41834|A/Puerto_25:57+{Fuc:1; Hex:6; HexNAc:7}
ANN(HexNAc)STDTVDTVLEKN(Deamidation)VTVTHSVNLLEDSHN(Deamidation)GK{Fuc:1; Hex:6; HexNAc:7}

>sp|ACF41834|A/Puerto_25:57+{Fuc:1; Hex:7; HexNAc:10; NeuNAc:4}
ANN(HexNAc)STDTVDTVLEKN(Deamidation)VTVTHSVNLLEDSHN(Deamidation)GK{Fuc:1; Hex:7; HexNAc:10; NeuNAc:4}

>sp|ACF41834|A/Puerto_25:57+{Fuc:1; Hex:7; HexNAc:4; NeuNAc:3}
ANN(HexNAc)STDTVDTVLEKN(Deamidation)VTVTHSVNLLEDSHN(Deamidation)GK{Fuc:1; Hex:7; HexNAc:4; NeuNAc:3}

>sp|ACF41834|A/Puerto_25:57+{Fuc:1; Hex:7; HexNAc:5; NeuNAc:2}
ANN(HexNAc)STDTVDTVLEKN(Deamidation)VTVTHSVNLLEDSHN(Deamidation)GK{Fuc:1; Hex:7; HexNAc:5; NeuNAc:2}

>sp|ACF41834|A/Puerto_25:57+{Fuc:1; Hex:7; HexNAc:6}
ANN(HexNAc)STDTVDTVLEKN(Deamidation)VTVTHSVNLLEDSHN(Deamidation)GK{Fuc:1; Hex:7; HexNAc:6}

>sp|ACF41834|A/Puerto_25:57+{Fuc:1; Hex:7; HexNAc:7; NeuNAc:2}
ANN(HexNAc)STDTVDTVLEKN(Deamidation)VTVTHSVNLLEDSHN(Deamidation)GK{Fuc:1; Hex:7; HexNAc:7; NeuNAc:2}

>sp|ACF41834|A/Puerto_25:57+{Fuc:1; Hex:8; HexNAc:7; NeuNAc:4}
ANN(HexNAc)STDTVDTVLEKN(Deamidation)VTVTHSVNLLEDSHN(Deamidation)GK{Fuc:1; Hex:8; HexNAc:7; NeuNAc:4}

>sp|ACF41834|A/Puerto_25:57+{Fuc:1; Hex:8; HexNAc:7}
ANN(HexNAc)STDTVDTVLEKN(Deamidation)VTVTHSVNLLEDSHN(Deamidation)GK{Fuc:1; Hex:8; HexNAc:7}

>sp|ACF41834|A/Puerto_25:57+{Fuc:1; Hex:9; HexNAc:6; NeuNAc:2}
ANN(HexNAc)STDTVDTVLEKN(Deamidation)VTVTHSVNLLEDSHN(Deamidation)GK{Fuc:1; Hex:9; HexNAc:6; NeuNAc:2}

>sp|ACF41834|A/Puerto_25:57+{Fuc:1; Hex:9; HexNAc:8; NeuNAc:4}
ANN(HexNAc)STDTVDTVLEKN(Deamidation)VTVTHSVNLLEDSHN(Deamidation)GK{Fuc:1; Hex:9; HexNAc:8; NeuNAc:4}

>sp|ACF41834|A/Puerto_25:57+{Fuc:1; Hex:9; HexNAc:8}
ANN(HexNAc)STDTVDTVLEKN(Deamidation)VTVTHSVNLLEDSHN(Deamidation)GK{Fuc:1; Hex:9; HexNAc:8}

>sp|ACF41834|A/Puerto_25:57+{Fuc:2; Hex:3; HexNAc:6; NeuNAc:1}
ANN(HexNAc)STDTVDTVLEKN(Deamidation)VTVTHSVNLLEDSHN(Deamidation)GK{Fuc:2; Hex:3; HexNAc:6; NeuNAc:1}

>sp|ACF41834|A/Puerto_25:57+{Fuc:2; Hex:4; HexNAc:5; NeuNAc:1}
ANN(HexNAc)STDTVDTVLEKN(Deamidation)VTVTHSVNLLEDSHN(Deamidation)GK{Fuc:2; Hex:4; HexNAc:5; NeuNAc:1}

>sp|ACF41834|A/Puerto_25:57+{Fuc:2; Hex:5; HexNAc:4; NeuNAc:1}
ANN(HexNAc)STDTVDTVLEKN(Deamidation)VTVTHSVNLLEDSHN(Deamidation)GK{Fuc:2; Hex:5; HexNAc:4; NeuNAc:1}

>sp|ACF41834|A/Puerto_25:57+{Fuc:2; Hex:5; HexNAc:5}
ANN(HexNAc)STDTVDTVLEKN(Deamidation)VTVTHSVNLLEDSHN(Deamidation)GK{Fuc:2; Hex:5; HexNAc:5}

>sp|ACF41834|A/Puerto_25:57+{Fuc:2; Hex:6; HexNAc:5; Kdn:1}
ANN(HexNAc)STDTVDTVLEKN(Deamidation)VTVTHSVNLLEDSHN(Deamidation)GK{Fuc:2; Hex:6; HexNAc:5; Kdn:1}

>sp|ACF41834|A/Puerto_25:57+{Fuc:2; Hex:7; HexNAc:6}
ANN(HexNAc)STDTVDTVLEKN(Deamidation)VTVTHSVNLLEDSHN(Deamidation)GK{Fuc:2; Hex:7; HexNAc:6}

>sp|ACF41834|A/Puerto_25:57+{Fuc:3; Hex:4; HexNAc:3}
ANN(HexNAc)STDTVDTVLEKN(Deamidation)VTVTHSVNLLEDSHN(Deamidation)GK{Fuc:3; Hex:4; HexNAc:3}

>sp|ACF41834|A/Puerto_25:57+{Fuc:3; Hex:6; HexNAc:3}
ANN(HexNAc)STDTVDTVLEKN(Deamidation)VTVTHSVNLLEDSHN(Deamidation)GK{Fuc:3; Hex:6; HexNAc:3}

>sp|ACF41834|A/Puerto_25:57+{Fuc:3; Hex:6; HexNAc:5; NeuNAc:1}
ANN(HexNAc)STDTVDTVLEKN(Deamidation)VTVTHSVNLLEDSHN(Deamidation)GK{Fuc:3; Hex:6; HexNAc:5; NeuNAc:1}

>sp|ACF41834|A/Puerto_25:57+{Fuc:4; Hex:5; HexNAc:4}
ANN(HexNAc)STDTVDTVLEKN(Deamidation)VTVTHSVNLLEDSHN(Deamidation)GK{Fuc:4; Hex:5; HexNAc:4}

>sp|ACF41834|A/Puerto_25:57+{Fuc:4; Hex:6; HexNAc:5}
ANN(HexNAc)STDTVDTVLEKN(Deamidation)VTVTHSVNLLEDSHN(Deamidation)GK{Fuc:4; Hex:6; HexNAc:5}

>sp|ACF41834|A/Puerto_25:57+{Fuc:4; Hex:6; HexNAc:6}
ANN(HexNAc)STDTVDTVLEKN(Deamidation)VTVTHSVNLLEDSHN(Deamidation)GK{Fuc:4; Hex:6; HexNAc:6}

>sp|ACF41834|A/Puerto_25:57+{Fuc:4; Hex:8; HexNAc:5}
ANN(HexNAc)STDTVDTVLEKN(Deamidation)VTVTHSVNLLEDSHN(Deamidation)GK{Fuc:4; Hex:8; HexNAc:5}

>sp|ACF41834|A/Puerto_25:57+{Fuc:5; Hex:5; HexNAc:4}
ANN(HexNAc)STDTVDTVLEKN(Deamidation)VTVTHSVNLLEDSHN(Deamidation)GK{Fuc:5; Hex:5; HexNAc:4}

>sp|ACF41834|A/Puerto_25:57+{Fuc:5; Hex:9; HexNAc:6}
ANN(HexNAc)STDTVDTVLEKN(Deamidation)VTVTHSVNLLEDSHN(Deamidation)GK{Fuc:5; Hex:9; HexNAc:6}

>sp|ACF41834|A/Puerto_25:57+{Fuc:6; Hex:15; HexNAc:14; NeuNAc:1}
ANN(HexNAc)STDTVDTVLEKN(Deamidation)VTVTHSVNLLEDSHN(Deamidation)GK{Fuc:6; Hex:15; HexNAc:14; NeuNAc:1}

>sp|ACF41834|A/Puerto_25:57+{Fuc:6; Hex:15; HexNAc:14; NeuNAc:2}
ANN(HexNAc)STDTVDTVLEKN(Deamidation)VTVTHSVNLLEDSHN(Deamidation)GK{Fuc:6; Hex:15; HexNAc:14; NeuNAc:2}

>sp|ACF41834|A/Puerto_25:57+{Fuc:7; Hex:6; HexNAc:5}
ANN(HexNAc)STDTVDTVLEKN(Deamidation)VTVTHSVNLLEDSHN(Deamidation)GK{Fuc:7; Hex:6; HexNAc:5}

>sp|ACF41834|A/Puerto_25:57+{Hex:11; HexNAc:11; NeuNAc:1}
ANN(HexNAc)STDTVDTVLEKN(Deamidation)VTVTHSVNLLEDSHN(Deamidation)GK{Hex:11; HexNAc:11; NeuNAc:1}

>sp|ACF41834|A/Puerto_25:57+{Hex:11; HexNAc:2}
ANN(HexNAc)STDTVDTVLEKN(Deamidation)VTVTHSVNLLEDSHN(Deamidation)GK{Hex:11; HexNAc:2}

>sp|ACF41834|A/Puerto_25:57+{Hex:3; HexNAc:4; GalS(NAc):2}
ANN(HexNAc)STDTVDTVLEKN(Deamidation)VTVTHSVNLLEDSHN(Deamidation)GK{Hex:3; HexNAc:4; GalS(NAc):2}

>sp|ACF41834|A/Puerto_25:57+{Hex:3; HexNAc:4; NeuNAc:1}
ANN(HexNAc)STDTVDTVLEKN(Deamidation)VTVTHSVNLLEDSHN(Deamidation)GK{Hex:3; HexNAc:4; NeuNAc:1}

>sp|ACF41834|A/Puerto_25:57+{Hex:3; HexNAc:4; NeuNAc:2}
ANN(HexNAc)STDTVDTVLEKN(Deamidation)VTVTHSVNLLEDSHN(Deamidation)GK{Hex:3; HexNAc:4; NeuNAc:2}

>sp|ACF41834|A/Puerto_25:57+{Hex:3; HexNAc:9}
ANN(HexNAc)STDTVDTVLEKN(Deamidation)VTVTHSVNLLEDSHN(Deamidation)GK{Hex:3; HexNAc:9}

>sp|ACF41834|A/Puerto_25:57+{Hex:4; HexNAc:3; GalS(NAc):1}
ANN(HexNAc)STDTVDTVLEKN(Deamidation)VTVTHSVNLLEDSHN(Deamidation)GK{Hex:4; HexNAc:3; GalS(NAc):1}

>sp|ACF41834|A/Puerto_25:57+{Hex:4; HexNAc:3; NeuNAc:1}
ANN(HexNAc)STDTVDTVLEKN(Deamidation)VTVTHSVNLLEDSHN(Deamidation)GK{Hex:4; HexNAc:3; NeuNAc:1}

>sp|ACF41834|A/Puerto_25:57+{Hex:4; HexNAc:4; GalS(NAc):1}
ANN(HexNAc)STDTVDTVLEKN(Deamidation)VTVTHSVNLLEDSHN(Deamidation)GK{Hex:4; HexNAc:4; GalS(NAc):1}

>sp|ACF41834|A/Puerto_25:57+{Hex:4; HexNAc:4; GalS:1; NeuNAc:1}
ANN(HexNAc)STDTVDTVLEKN(Deamidation)VTVTHSVNLLEDSHN(Deamidation)GK{Hex:4; HexNAc:4; GalS:1; NeuNAc:1}

>sp|ACF41834|A/Puerto_25:57+{Hex:4; HexNAc:4; NeuNAc:1}
ANN(HexNAc)STDTVDTVLEKN(Deamidation)VTVTHSVNLLEDSHN(Deamidation)GK{Hex:4; HexNAc:4; NeuNAc:1}

>sp|ACF41834|A/Puerto_25:57+{Hex:4; HexNAc:5; NeuNAc:2}
ANN(HexNAc)STDTVDTVLEKN(Deamidation)VTVTHSVNLLEDSHN(Deamidation)GK{Hex:4; HexNAc:5; NeuNAc:2}

>sp|ACF41834|A/Puerto_25:57+{Hex:4; HexNAc:9}
ANN(HexNAc)STDTVDTVLEKN(Deamidation)VTVTHSVNLLEDSHN(Deamidation)GK{Hex:4; HexNAc:9}

>sp|ACF41834|A/Puerto_25:57+{Hex:5; HexNAc:2}
ANN(HexNAc)STDTVDTVLEKN(Deamidation)VTVTHSVNLLEDSHN(Deamidation)GK{Hex:5; HexNAc:2}

>sp|ACF41834|A/Puerto_25:57+{Hex:5; HexNAc:4; NeuNAc:2}
ANN(HexNAc)STDTVDTVLEKN(Deamidation)VTVTHSVNLLEDSHN(Deamidation)GK{Hex:5; HexNAc:4; NeuNAc:2}

>sp|ACF41834|A/Puerto_25:57+{Hex:5; HexNAc:5; NeuNAc:2}
ANN(HexNAc)STDTVDTVLEKN(Deamidation)VTVTHSVNLLEDSHN(Deamidation)GK{Hex:5; HexNAc:5; NeuNAc:2}

>sp|ACF41834|A/Puerto_25:57+{Hex:6; HexNAc:10}
ANN(HexNAc)STDTVDTVLEKN(Deamidation)VTVTHSVNLLEDSHN(Deamidation)GK{Hex:6; HexNAc:10}

>sp|ACF41834|A/Puerto_25:57+{Hex:6; HexNAc:3; NeuNAc:1}
ANN(HexNAc)STDTVDTVLEKN(Deamidation)VTVTHSVNLLEDSHN(Deamidation)GK{Hex:6; HexNAc:3; NeuNAc:1}

>sp|ACF41834|A/Puerto_25:57+{Hex:6; HexNAc:4}
ANN(HexNAc)STDTVDTVLEKN(Deamidation)VTVTHSVNLLEDSHN(Deamidation)GK{Hex:6; HexNAc:4}

>sp|ACF41834|A/Puerto_25:57+{Hex:6; HexNAc:5; NeuNAc:2}
ANN(HexNAc)STDTVDTVLEKN(Deamidation)VTVTHSVNLLEDSHN(Deamidation)GK{Hex:6; HexNAc:5; NeuNAc:2}

>sp|ACF41834|A/Puerto_25:57+{Hex:6; HexNAc:6; NeuNAc:2}
ANN(HexNAc)STDTVDTVLEKN(Deamidation)VTVTHSVNLLEDSHN(Deamidation)GK{Hex:6; HexNAc:6; NeuNAc:2}

>sp|ACF41834|A/Puerto_25:57+{Hex:6; HexNAc:6}
ANN(HexNAc)STDTVDTVLEKN(Deamidation)VTVTHSVNLLEDSHN(Deamidation)GK{Hex:6; HexNAc:6}

>sp|ACF41834|A/Puerto_25:57+{Hex:6; HexNAc:7}
ANN(HexNAc)STDTVDTVLEKN(Deamidation)VTVTHSVNLLEDSHN(Deamidation)GK{Hex:6; HexNAc:7}

>sp|ACF41834|A/Puerto_25:57+{Hex:7; HexNAc:6; NeuNAc:4}
ANN(HexNAc)STDTVDTVLEKN(Deamidation)VTVTHSVNLLEDSHN(Deamidation)GK{Hex:7; HexNAc:6; NeuNAc:4}

>sp|ACF41834|A/Puerto_25:57+{Hex:7; HexNAc:6}
ANN(HexNAc)STDTVDTVLEKN(Deamidation)VTVTHSVNLLEDSHN(Deamidation)GK{Hex:7; HexNAc:6}

>sp|ACF41834|A/Puerto_25:57+{Hex:7; HexNAc:8}
ANN(HexNAc)STDTVDTVLEKN(Deamidation)VTVTHSVNLLEDSHN(Deamidation)GK{Hex:7; HexNAc:8}

>sp|ACF41834|A/Puerto_25:39+{Fuc:1; Hex:10; HexNAc:9}
ANN(HexNAc)STDTVDTVLEK{Fuc:1; Hex:10; HexNAc:9}

>sp|ACF41834|A/Puerto_25:39+{Fuc:1; Hex:11; HexNAc:6}
ANN(HexNAc)STDTVDTVLEK{Fuc:1; Hex:11; HexNAc:6}

>sp|ACF41834|A/Puerto_25:39+{Fuc:1; Hex:3; HexNAc:2}
ANN(HexNAc)STDTVDTVLEK{Fuc:1; Hex:3; HexNAc:2}

>sp|ACF41834|A/Puerto_25:39+{Fuc:1; Hex:3; HexNAc:3}
ANN(HexNAc)STDTVDTVLEK{Fuc:1; Hex:3; HexNAc:3}

>sp|ACF41834|A/Puerto_25:39+{Fuc:1; Hex:3; HexNAc:4; NeuNAc:1}
ANN(HexNAc)STDTVDTVLEK{Fuc:1; Hex:3; HexNAc:4; NeuNAc:1}

>sp|ACF41834|A/Puerto_25:39+{Fuc:1; Hex:3; HexNAc:4}
ANN(HexNAc)STDTVDTVLEK{Fuc:1; Hex:3; HexNAc:4}

>sp|ACF41834|A/Puerto_25:39+{Fuc:1; Hex:3; HexNAc:5}
ANN(HexNAc)STDTVDTVLEK{Fuc:1; Hex:3; HexNAc:5}

>sp|ACF41834|A/Puerto_25:39+{Fuc:1; Hex:3; HexNAc:6; NeuNAc:2}
ANN(HexNAc)STDTVDTVLEK{Fuc:1; Hex:3; HexNAc:6; NeuNAc:2}

>sp|ACF41834|A/Puerto_25:39+{Fuc:1; Hex:3; HexNAc:6}
ANN(HexNAc)STDTVDTVLEK{Fuc:1; Hex:3; HexNAc:6}

>sp|ACF41834|A/Puerto_25:39+{Fuc:1; Hex:3; HexNAc:7}
ANN(HexNAc)STDTVDTVLEK{Fuc:1; Hex:3; HexNAc:7}

>sp|ACF41834|A/Puerto_25:39+{Fuc:1; Hex:3; HexNAc:8}
ANN(HexNAc)STDTVDTVLEK{Fuc:1; Hex:3; HexNAc:8}

>sp|ACF41834|A/Puerto_25:39+{Fuc:1; Hex:3; HexNAc:9}
ANN(HexNAc)STDTVDTVLEK{Fuc:1; Hex:3; HexNAc:9}

>sp|ACF41834|A/Puerto_25:39+{Fuc:1; Hex:4; HexNAc:4; GalS(NAc):1; NeuNAc:1}
ANN(HexNAc)STDTVDTVLEK{Fuc:1; Hex:4; HexNAc:4; GalS(NAc):1; NeuNAc:1}

>sp|ACF41834|A/Puerto_25:39+{Fuc:1; Hex:4; HexNAc:4; GalS:1; NeuNAc:1}
ANN(HexNAc)STDTVDTVLEK{Fuc:1; Hex:4; HexNAc:4; GalS:1; NeuNAc:1}

>sp|ACF41834|A/Puerto_25:39+{Fuc:1; Hex:4; HexNAc:4; NeuNAc:1}
ANN(HexNAc)STDTVDTVLEK{Fuc:1; Hex:4; HexNAc:4; NeuNAc:1}

>sp|ACF41834|A/Puerto_25:39+{Fuc:1; Hex:4; HexNAc:6}
ANN(HexNAc)STDTVDTVLEK{Fuc:1; Hex:4; HexNAc:6}

>sp|ACF41834|A/Puerto_25:39+{Fuc:1; Hex:4; HexNAc:7}
ANN(HexNAc)STDTVDTVLEK{Fuc:1; Hex:4; HexNAc:7}

>sp|ACF41834|A/Puerto_25:39+{Fuc:1; Hex:4; HexNAc:9}
ANN(HexNAc)STDTVDTVLEK{Fuc:1; Hex:4; HexNAc:9}

>sp|ACF41834|A/Puerto_25:39+{Fuc:1; Hex:5; HexNAc:2}
ANN(HexNAc)STDTVDTVLEK{Fuc:1; Hex:5; HexNAc:2}

>sp|ACF41834|A/Puerto_25:39+{Fuc:1; Hex:5; HexNAc:4; NeuNAc:1; NeuNGc:1}
ANN(HexNAc)STDTVDTVLEK{Fuc:1; Hex:5; HexNAc:4; NeuNAc:1; NeuNGc:1}

>sp|ACF41834|A/Puerto_25:39+{Fuc:1; Hex:5; HexNAc:4; NeuNAc:1}
ANN(HexNAc)STDTVDTVLEK{Fuc:1; Hex:5; HexNAc:4; NeuNAc:1}

>sp|ACF41834|A/Puerto_25:39+{Fuc:1; Hex:5; HexNAc:4}
ANN(HexNAc)STDTVDTVLEK{Fuc:1; Hex:5; HexNAc:4}

>sp|ACF41834|A/Puerto_25:39+{Fuc:1; Hex:5; HexNAc:5; NeuNAc:1}
ANN(HexNAc)STDTVDTVLEK{Fuc:1; Hex:5; HexNAc:5; NeuNAc:1}

>sp|ACF41834|A/Puerto_25:39+{Fuc:1; Hex:5; HexNAc:5}
ANN(HexNAc)STDTVDTVLEK{Fuc:1; Hex:5; HexNAc:5}

>sp|ACF41834|A/Puerto_25:39+{Fuc:1; Hex:5; HexNAc:6}
ANN(HexNAc)STDTVDTVLEK{Fuc:1; Hex:5; HexNAc:6}

>sp|ACF41834|A/Puerto_25:39+{Fuc:1; Hex:5; HexNAc:8}
ANN(HexNAc)STDTVDTVLEK{Fuc:1; Hex:5; HexNAc:8}

>sp|ACF41834|A/Puerto_25:39+{Fuc:1; Hex:6; HexNAc:2}
ANN(HexNAc)STDTVDTVLEK{Fuc:1; Hex:6; HexNAc:2}

>sp|ACF41834|A/Puerto_25:39+{Fuc:1; Hex:6; HexNAc:3; NeuNAc:1}
ANN(HexNAc)STDTVDTVLEK{Fuc:1; Hex:6; HexNAc:3; NeuNAc:1}

>sp|ACF41834|A/Puerto_25:39+{Fuc:1; Hex:6; HexNAc:5; NeuNAc:1}
ANN(HexNAc)STDTVDTVLEK{Fuc:1; Hex:6; HexNAc:5; NeuNAc:1}

>sp|ACF41834|A/Puerto_25:39+{Fuc:1; Hex:6; HexNAc:5; NeuNAc:3}
ANN(HexNAc)STDTVDTVLEK{Fuc:1; Hex:6; HexNAc:5; NeuNAc:3}

>sp|ACF41834|A/Puerto_25:39+{Fuc:1; Hex:6; HexNAc:6; NeuNAc:3}
ANN(HexNAc)STDTVDTVLEK{Fuc:1; Hex:6; HexNAc:6; NeuNAc:3}

>sp|ACF41834|A/Puerto_25:39+{Fuc:1; Hex:6; HexNAc:6}
ANN(HexNAc)STDTVDTVLEK{Fuc:1; Hex:6; HexNAc:6}

>sp|ACF41834|A/Puerto_25:39+{Fuc:1; Hex:6; HexNAc:7; NeuNAc:4}
ANN(HexNAc)STDTVDTVLEK{Fuc:1; Hex:6; HexNAc:7; NeuNAc:4}

>sp|ACF41834|A/Puerto_25:39+{Fuc:1; Hex:7; HexNAc:10; NeuNAc:4}
ANN(HexNAc)STDTVDTVLEK{Fuc:1; Hex:7; HexNAc:10; NeuNAc:4}

>sp|ACF41834|A/Puerto_25:39+{Fuc:1; Hex:7; HexNAc:2}
ANN(HexNAc)STDTVDTVLEK{Fuc:1; Hex:7; HexNAc:2}

>sp|ACF41834|A/Puerto_25:39+{Fuc:1; Hex:7; HexNAc:4; NeuNAc:3}
ANN(HexNAc)STDTVDTVLEK{Fuc:1; Hex:7; HexNAc:4; NeuNAc:3}

>sp|ACF41834|A/Puerto_25:39+{Fuc:1; Hex:7; HexNAc:6; NeuNAc:4}
ANN(HexNAc)STDTVDTVLEK{Fuc:1; Hex:7; HexNAc:6; NeuNAc:4}

>sp|ACF41834|A/Puerto_25:39+{Fuc:1; Hex:7; HexNAc:6; NeuNGc:4}
ANN(HexNAc)STDTVDTVLEK{Fuc:1; Hex:7; HexNAc:6; NeuNGc:4}

>sp|ACF41834|A/Puerto_25:39+{Fuc:1; Hex:7; HexNAc:7; NeuNAc:2}
ANN(HexNAc)STDTVDTVLEK{Fuc:1; Hex:7; HexNAc:7; NeuNAc:2}

>sp|ACF41834|A/Puerto_25:39+{Fuc:1; Hex:7; HexNAc:7; NeuNAc:4}
ANN(HexNAc)STDTVDTVLEK{Fuc:1; Hex:7; HexNAc:7; NeuNAc:4}

>sp|ACF41834|A/Puerto_25:39+{Fuc:1; Hex:7; HexNAc:9; NeuNAc:4}
ANN(HexNAc)STDTVDTVLEK{Fuc:1; Hex:7; HexNAc:9; NeuNAc:4}

>sp|ACF41834|A/Puerto_25:39+{Fuc:1; Hex:8; HexNAc:7; NeuNAc:4}
ANN(HexNAc)STDTVDTVLEK{Fuc:1; Hex:8; HexNAc:7; NeuNAc:4}

>sp|ACF41834|A/Puerto_25:39+{Fuc:1; Hex:9; HexNAc:8; NeuNAc:4}
ANN(HexNAc)STDTVDTVLEK{Fuc:1; Hex:9; HexNAc:8; NeuNAc:4}

>sp|ACF41834|A/Puerto_25:39+{Fuc:1; Hex:9; HexNAc:8}
ANN(HexNAc)STDTVDTVLEK{Fuc:1; Hex:9; HexNAc:8}

>sp|ACF41834|A/Puerto_25:39+{Fuc:2; Hex:3; HexNAc:3}
ANN(HexNAc)STDTVDTVLEK{Fuc:2; Hex:3; HexNAc:3}

>sp|ACF41834|A/Puerto_25:39+{Fuc:2; Hex:3; HexNAc:6}
ANN(HexNAc)STDTVDTVLEK{Fuc:2; Hex:3; HexNAc:6}

>sp|ACF41834|A/Puerto_25:39+{Fuc:2; Hex:4; HexNAc:3}
ANN(HexNAc)STDTVDTVLEK{Fuc:2; Hex:4; HexNAc:3}

>sp|ACF41834|A/Puerto_25:39+{Fuc:2; Hex:4; HexNAc:4; NeuNAc:1}
ANN(HexNAc)STDTVDTVLEK{Fuc:2; Hex:4; HexNAc:4; NeuNAc:1}

>sp|ACF41834|A/Puerto_25:39+{Fuc:2; Hex:4; HexNAc:5; NeuNAc:1}
ANN(HexNAc)STDTVDTVLEK{Fuc:2; Hex:4; HexNAc:5; NeuNAc:1}

>sp|ACF41834|A/Puerto_25:39+{Fuc:2; Hex:4; HexNAc:5}
ANN(HexNAc)STDTVDTVLEK{Fuc:2; Hex:4; HexNAc:5}

>sp|ACF41834|A/Puerto_25:39+{Fuc:2; Hex:4; HexNAc:6}
ANN(HexNAc)STDTVDTVLEK{Fuc:2; Hex:4; HexNAc:6}

>sp|ACF41834|A/Puerto_25:39+{Fuc:2; Hex:5; HexNAc:3}
ANN(HexNAc)STDTVDTVLEK{Fuc:2; Hex:5; HexNAc:3}

>sp|ACF41834|A/Puerto_25:39+{Fuc:2; Hex:5; HexNAc:4; NeuNAc:1}
ANN(HexNAc)STDTVDTVLEK{Fuc:2; Hex:5; HexNAc:4; NeuNAc:1}

>sp|ACF41834|A/Puerto_25:39+{Fuc:2; Hex:5; HexNAc:4}
ANN(HexNAc)STDTVDTVLEK{Fuc:2; Hex:5; HexNAc:4}

>sp|ACF41834|A/Puerto_25:39+{Fuc:2; Hex:5; HexNAc:5}
ANN(HexNAc)STDTVDTVLEK{Fuc:2; Hex:5; HexNAc:5}

>sp|ACF41834|A/Puerto_25:39+{Fuc:2; Hex:5; HexNAc:6}
ANN(HexNAc)STDTVDTVLEK{Fuc:2; Hex:5; HexNAc:6}

>sp|ACF41834|A/Puerto_25:39+{Fuc:2; Hex:6; HexNAc:3}
ANN(HexNAc)STDTVDTVLEK{Fuc:2; Hex:6; HexNAc:3}

>sp|ACF41834|A/Puerto_25:39+{Fuc:2; Hex:6; HexNAc:5; NeuNAc:1}
ANN(HexNAc)STDTVDTVLEK{Fuc:2; Hex:6; HexNAc:5; NeuNAc:1}

>sp|ACF41834|A/Puerto_25:39+{Fuc:2; Hex:6; HexNAc:5}
ANN(HexNAc)STDTVDTVLEK{Fuc:2; Hex:6; HexNAc:5}

>sp|ACF41834|A/Puerto_25:39+{Fuc:3; Hex:4; HexNAc:3}
ANN(HexNAc)STDTVDTVLEK{Fuc:3; Hex:4; HexNAc:3}

>sp|ACF41834|A/Puerto_25:39+{Fuc:3; Hex:5; HexNAc:4}
ANN(HexNAc)STDTVDTVLEK{Fuc:3; Hex:5; HexNAc:4}

>sp|ACF41834|A/Puerto_25:39+{Fuc:3; Hex:5; HexNAc:5}
ANN(HexNAc)STDTVDTVLEK{Fuc:3; Hex:5; HexNAc:5}

>sp|ACF41834|A/Puerto_25:39+{Fuc:3; Hex:6; HexNAc:3}
ANN(HexNAc)STDTVDTVLEK{Fuc:3; Hex:6; HexNAc:3}

>sp|ACF41834|A/Puerto_25:39+{Fuc:3; Hex:6; HexNAc:4}
ANN(HexNAc)STDTVDTVLEK{Fuc:3; Hex:6; HexNAc:4}

>sp|ACF41834|A/Puerto_25:39+{Fuc:3; Hex:6; HexNAc:5; NeuNAc:1}
ANN(HexNAc)STDTVDTVLEK{Fuc:3; Hex:6; HexNAc:5; NeuNAc:1}

>sp|ACF41834|A/Puerto_25:39+{Fuc:3; Hex:6; HexNAc:5}
ANN(HexNAc)STDTVDTVLEK{Fuc:3; Hex:6; HexNAc:5}

>sp|ACF41834|A/Puerto_25:39+{Fuc:4; Hex:5; HexNAc:4}
ANN(HexNAc)STDTVDTVLEK{Fuc:4; Hex:5; HexNAc:4}

>sp|ACF41834|A/Puerto_25:39+{Fuc:4; Hex:7; HexNAc:7}
ANN(HexNAc)STDTVDTVLEK{Fuc:4; Hex:7; HexNAc:7}

>sp|ACF41834|A/Puerto_25:39+{Fuc:4; Hex:8; HexNAc:5}
ANN(HexNAc)STDTVDTVLEK{Fuc:4; Hex:8; HexNAc:5}

>sp|ACF41834|A/Puerto_25:39+{Fuc:5; Hex:9; HexNAc:6}
ANN(HexNAc)STDTVDTVLEK{Fuc:5; Hex:9; HexNAc:6}

>sp|ACF41834|A/Puerto_25:39+{Fuc:6; Hex:15; HexNAc:14; NeuNAc:1}
ANN(HexNAc)STDTVDTVLEK{Fuc:6; Hex:15; HexNAc:14; NeuNAc:1}

>sp|ACF41834|A/Puerto_25:39+{Hex:10; HexNAc:2}
ANN(HexNAc)STDTVDTVLEK{Hex:10; HexNAc:2}

>sp|ACF41834|A/Puerto_25:39+{Hex:11; HexNAc:11; NeuNAc:1}
ANN(HexNAc)STDTVDTVLEK{Hex:11; HexNAc:11; NeuNAc:1}

>sp|ACF41834|A/Puerto_25:39+{Hex:11; HexNAc:2}
ANN(HexNAc)STDTVDTVLEK{Hex:11; HexNAc:2}

>sp|ACF41834|A/Puerto_25:39+{Hex:12; HexNAc:2}
ANN(HexNAc)STDTVDTVLEK{Hex:12; HexNAc:2}

>sp|ACF41834|A/Puerto_25:39+{Hex:3; HexNAc:4; GalS(NAc):1}
ANN(HexNAc)STDTVDTVLEK{Hex:3; HexNAc:4; GalS(NAc):1}

>sp|ACF41834|A/Puerto_25:39+{Hex:3; HexNAc:4; GalS(NAc):2}
ANN(HexNAc)STDTVDTVLEK{Hex:3; HexNAc:4; GalS(NAc):2}

>sp|ACF41834|A/Puerto_25:39+{Hex:3; HexNAc:4; NeuNAc:1}
ANN(HexNAc)STDTVDTVLEK{Hex:3; HexNAc:4; NeuNAc:1}

>sp|ACF41834|A/Puerto_25:39+{Hex:3; HexNAc:4; NeuNAc:2}
ANN(HexNAc)STDTVDTVLEK{Hex:3; HexNAc:4; NeuNAc:2}

>sp|ACF41834|A/Puerto_25:39+{Hex:3; HexNAc:4}
ANN(HexNAc)STDTVDTVLEK{Hex:3; HexNAc:4}

>sp|ACF41834|A/Puerto_25:39+{Hex:3; HexNAc:5}
ANN(HexNAc)STDTVDTVLEK{Hex:3; HexNAc:5}

>sp|ACF41834|A/Puerto_25:39+{Hex:3; HexNAc:7}
ANN(HexNAc)STDTVDTVLEK{Hex:3; HexNAc:7}

>sp|ACF41834|A/Puerto_25:39+{Hex:3; HexNAc:8}
ANN(HexNAc)STDTVDTVLEK{Hex:3; HexNAc:8}

>sp|ACF41834|A/Puerto_25:39+{Hex:3; HexNAc:9}
ANN(HexNAc)STDTVDTVLEK{Hex:3; HexNAc:9}

>sp|ACF41834|A/Puerto_25:39+{Hex:4; HexNAc:2}
ANN(HexNAc)STDTVDTVLEK{Hex:4; HexNAc:2}

>sp|ACF41834|A/Puerto_25:39+{Hex:4; HexNAc:3; NeuNAc:1}
ANN(HexNAc)STDTVDTVLEK{Hex:4; HexNAc:3; NeuNAc:1}

>sp|ACF41834|A/Puerto_25:39+{Hex:4; HexNAc:4; NeuNAc:1}
ANN(HexNAc)STDTVDTVLEK{Hex:4; HexNAc:4; NeuNAc:1}

>sp|ACF41834|A/Puerto_25:39+{Hex:4; HexNAc:4}
ANN(HexNAc)STDTVDTVLEK{Hex:4; HexNAc:4}

>sp|ACF41834|A/Puerto_25:39+{Hex:4; HexNAc:5; NeuNAc:1}
ANN(HexNAc)STDTVDTVLEK{Hex:4; HexNAc:5; NeuNAc:1}

>sp|ACF41834|A/Puerto_25:39+{Hex:4; HexNAc:5; NeuNAc:2}
ANN(HexNAc)STDTVDTVLEK{Hex:4; HexNAc:5; NeuNAc:2}

>sp|ACF41834|A/Puerto_25:39+{Hex:4; HexNAc:5}
ANN(HexNAc)STDTVDTVLEK{Hex:4; HexNAc:5}

>sp|ACF41834|A/Puerto_25:39+{Hex:4; HexNAc:6}
ANN(HexNAc)STDTVDTVLEK{Hex:4; HexNAc:6}

>sp|ACF41834|A/Puerto_25:39+{Hex:4; HexNAc:7}
ANN(HexNAc)STDTVDTVLEK{Hex:4; HexNAc:7}

>sp|ACF41834|A/Puerto_25:39+{Hex:4; HexNAc:8}
ANN(HexNAc)STDTVDTVLEK{Hex:4; HexNAc:8}

>sp|ACF41834|A/Puerto_25:39+{Hex:4; HexNAc:9}
ANN(HexNAc)STDTVDTVLEK{Hex:4; HexNAc:9}

>sp|ACF41834|A/Puerto_25:39+{Hex:5; HexNAc:2}
ANN(HexNAc)STDTVDTVLEK{Hex:5; HexNAc:2}

>sp|ACF41834|A/Puerto_25:39+{Hex:5; HexNAc:3; NeuNAc:1}
ANN(HexNAc)STDTVDTVLEK{Hex:5; HexNAc:3; NeuNAc:1}

>sp|ACF41834|A/Puerto_25:39+{Hex:5; HexNAc:4; NeuNAc:2}
ANN(HexNAc)STDTVDTVLEK{Hex:5; HexNAc:4; NeuNAc:2}

>sp|ACF41834|A/Puerto_25:39+{Hex:5; HexNAc:4}
ANN(HexNAc)STDTVDTVLEK{Hex:5; HexNAc:4}

>sp|ACF41834|A/Puerto_25:39+{Hex:5; HexNAc:5; GalS:1; NeuNAc:1}
ANN(HexNAc)STDTVDTVLEK{Hex:5; HexNAc:5; GalS:1; NeuNAc:1}

>sp|ACF41834|A/Puerto_25:39+{Hex:5; HexNAc:5; NeuNAc:1}
ANN(HexNAc)STDTVDTVLEK{Hex:5; HexNAc:5; NeuNAc:1}

>sp|ACF41834|A/Puerto_25:39+{Hex:5; HexNAc:8}
ANN(HexNAc)STDTVDTVLEK{Hex:5; HexNAc:8}

>sp|ACF41834|A/Puerto_25:39+{Hex:6; HexNAc:10}
ANN(HexNAc)STDTVDTVLEK{Hex:6; HexNAc:10}

>sp|ACF41834|A/Puerto_25:39+{Hex:6; HexNAc:2}
ANN(HexNAc)STDTVDTVLEK{Hex:6; HexNAc:2}

>sp|ACF41834|A/Puerto_25:39+{Hex:6; HexNAc:3}
ANN(HexNAc)STDTVDTVLEK{Hex:6; HexNAc:3}

>sp|ACF41834|A/Puerto_25:39+{Hex:6; HexNAc:4}
ANN(HexNAc)STDTVDTVLEK{Hex:6; HexNAc:4}

>sp|ACF41834|A/Puerto_25:39+{Hex:6; HexNAc:5; NeuNAc:1}
ANN(HexNAc)STDTVDTVLEK{Hex:6; HexNAc:5; NeuNAc:1}

>sp|ACF41834|A/Puerto_25:39+{Hex:6; HexNAc:5; NeuNAc:3}
ANN(HexNAc)STDTVDTVLEK{Hex:6; HexNAc:5; NeuNAc:3}

>sp|ACF41834|A/Puerto_25:39+{Hex:6; HexNAc:6; NeuNAc:2}
ANN(HexNAc)STDTVDTVLEK{Hex:6; HexNAc:6; NeuNAc:2}

>sp|ACF41834|A/Puerto_25:39+{Hex:6; HexNAc:6}
ANN(HexNAc)STDTVDTVLEK{Hex:6; HexNAc:6}

>sp|ACF41834|A/Puerto_25:39+{Hex:8; HexNAc:2}
ANN(HexNAc)STDTVDTVLEK{Hex:8; HexNAc:2}

>sp|ACF41834|A/Puerto_25:39+{Hex:8; HexNAc:7; NeuNAc:1}
ANN(HexNAc)STDTVDTVLEK{Hex:8; HexNAc:7; NeuNAc:1}

>sp|ACF41834|A/Puerto_25:39+{Xyl:1; Fuc:1; Hex:3; HexNAc:2}
ANN(HexNAc)STDTVDTVLEK{Xyl:1; Fuc:1; Hex:3; HexNAc:2}

>sp|ACF41834|A/Puerto_25:39+{Xyl:1; Hex:3; HexNAc:2}
ANN(HexNAc)STDTVDTVLEK{Xyl:1; Hex:3; HexNAc:2}

>sp|ACF41834|A/Puerto_25:57+{Fuc:1; Hex:11; HexNAc:6}
ANNSTDTVDTVLEKN(HexNAc)VTVTHSVNLLEDSHN(Deamidation)GK{Fuc:1; Hex:11; HexNAc:6}

>sp|ACF41834|A/Puerto_25:57+{Fuc:1; Hex:3; HexNAc:4; GalS(NAc):1}
ANNSTDTVDTVLEKN(HexNAc)VTVTHSVNLLEDSHN(Deamidation)GK{Fuc:1; Hex:3; HexNAc:4; GalS(NAc):1}

>sp|ACF41834|A/Puerto_25:57+{Fuc:1; Hex:3; HexNAc:4; GalS(NAc):2}
ANNSTDTVDTVLEKN(HexNAc)VTVTHSVNLLEDSHN(Deamidation)GK{Fuc:1; Hex:3; HexNAc:4; GalS(NAc):2}

>sp|ACF41834|A/Puerto_25:57+{Fuc:1; Hex:3; HexNAc:4; GalS:1; GalS(NAc):1}
ANNSTDTVDTVLEKN(HexNAc)VTVTHSVNLLEDSHN(Deamidation)GK{Fuc:1; Hex:3; HexNAc:4; GalS:1; GalS(NAc):1}

>sp|ACF41834|A/Puerto_25:57+{Fuc:1; Hex:3; HexNAc:4; NeuNAc:1}
ANNSTDTVDTVLEKN(HexNAc)VTVTHSVNLLEDSHN(Deamidation)GK{Fuc:1; Hex:3; HexNAc:4; NeuNAc:1}

>sp|ACF41834|A/Puerto_25:57+{Fuc:1; Hex:3; HexNAc:6; NeuNAc:1}
ANNSTDTVDTVLEKN(HexNAc)VTVTHSVNLLEDSHN(Deamidation)GK{Fuc:1; Hex:3; HexNAc:6; NeuNAc:1}

>sp|ACF41834|A/Puerto_25:57+{Fuc:1; Hex:3; HexNAc:6; NeuNAc:2}
ANNSTDTVDTVLEKN(HexNAc)VTVTHSVNLLEDSHN(Deamidation)GK{Fuc:1; Hex:3; HexNAc:6; NeuNAc:2}

>sp|ACF41834|A/Puerto_25:57+{Fuc:1; Hex:4; HexNAc:3; NeuNAc:1}
ANNSTDTVDTVLEKN(HexNAc)VTVTHSVNLLEDSHN(Deamidation)GK{Fuc:1; Hex:4; HexNAc:3; NeuNAc:1}

>sp|ACF41834|A/Puerto_25:57+{Fuc:1; Hex:4; HexNAc:4; GalS(NAc):1; NeuNAc:1}
ANNSTDTVDTVLEKN(HexNAc)VTVTHSVNLLEDSHN(Deamidation)GK{Fuc:1; Hex:4; HexNAc:4; GalS(NAc):1; NeuNAc:1}

>sp|ACF41834|A/Puerto_25:57+{Fuc:1; Hex:4; HexNAc:4; GalS:1; NeuNAc:1}
ANNSTDTVDTVLEKN(HexNAc)VTVTHSVNLLEDSHN(Deamidation)GK{Fuc:1; Hex:4; HexNAc:4; GalS:1; NeuNAc:1}

>sp|ACF41834|A/Puerto_25:57+{Fuc:1; Hex:4; HexNAc:4; NeuNAc:1}
ANNSTDTVDTVLEKN(HexNAc)VTVTHSVNLLEDSHN(Deamidation)GK{Fuc:1; Hex:4; HexNAc:4; NeuNAc:1}

>sp|ACF41834|A/Puerto_25:57+{Fuc:1; Hex:4; HexNAc:5; NeuNAc:1}
ANNSTDTVDTVLEKN(HexNAc)VTVTHSVNLLEDSHN(Deamidation)GK{Fuc:1; Hex:4; HexNAc:5; NeuNAc:1}

>sp|ACF41834|A/Puerto_25:57+{Fuc:1; Hex:4; HexNAc:7}
ANNSTDTVDTVLEKN(HexNAc)VTVTHSVNLLEDSHN(Deamidation)GK{Fuc:1; Hex:4; HexNAc:7}

>sp|ACF41834|A/Puerto_25:57+{Fuc:1; Hex:5; HexNAc:2}
ANNSTDTVDTVLEKN(HexNAc)VTVTHSVNLLEDSHN(Deamidation)GK{Fuc:1; Hex:5; HexNAc:2}

>sp|ACF41834|A/Puerto_25:57+{Fuc:1; Hex:5; HexNAc:3; GalS(NAc):1}
ANNSTDTVDTVLEKN(HexNAc)VTVTHSVNLLEDSHN(Deamidation)GK{Fuc:1; Hex:5; HexNAc:3; GalS(NAc):1}

>sp|ACF41834|A/Puerto_25:57+{Fuc:1; Hex:5; HexNAc:4; NeuNAc:1}
ANNSTDTVDTVLEKN(HexNAc)VTVTHSVNLLEDSHN(Deamidation)GK{Fuc:1; Hex:5; HexNAc:4; NeuNAc:1}

>sp|ACF41834|A/Puerto_25:57+{Fuc:1; Hex:5; HexNAc:4; NeuNAc:2}
ANNSTDTVDTVLEKN(HexNAc)VTVTHSVNLLEDSHN(Deamidation)GK{Fuc:1; Hex:5; HexNAc:4; NeuNAc:2}

>sp|ACF41834|A/Puerto_25:57+{Fuc:1; Hex:5; HexNAc:5; NeuNAc:2}
ANNSTDTVDTVLEKN(HexNAc)VTVTHSVNLLEDSHN(Deamidation)GK{Fuc:1; Hex:5; HexNAc:5; NeuNAc:2}

>sp|ACF41834|A/Puerto_25:57+{Fuc:1; Hex:5; HexNAc:5}
ANNSTDTVDTVLEKN(HexNAc)VTVTHSVNLLEDSHN(Deamidation)GK{Fuc:1; Hex:5; HexNAc:5}

>sp|ACF41834|A/Puerto_25:57+{Fuc:1; Hex:5; HexNAc:6; NeuNAc:3}
ANNSTDTVDTVLEKN(HexNAc)VTVTHSVNLLEDSHN(Deamidation)GK{Fuc:1; Hex:5; HexNAc:6; NeuNAc:3}

>sp|ACF41834|A/Puerto_25:57+{Fuc:1; Hex:6; HexNAc:3; NeuNAc:1}
ANNSTDTVDTVLEKN(HexNAc)VTVTHSVNLLEDSHN(Deamidation)GK{Fuc:1; Hex:6; HexNAc:3; NeuNAc:1}

>sp|ACF41834|A/Puerto_25:57+{Fuc:1; Hex:6; HexNAc:5; NeuNAc:1}
ANNSTDTVDTVLEKN(HexNAc)VTVTHSVNLLEDSHN(Deamidation)GK{Fuc:1; Hex:6; HexNAc:5; NeuNAc:1}

>sp|ACF41834|A/Puerto_25:57+{Fuc:1; Hex:6; HexNAc:5; NeuNAc:2}
ANNSTDTVDTVLEKN(HexNAc)VTVTHSVNLLEDSHN(Deamidation)GK{Fuc:1; Hex:6; HexNAc:5; NeuNAc:2}

>sp|ACF41834|A/Puerto_25:57+{Fuc:1; Hex:6; HexNAc:5; NeuNAc:3}
ANNSTDTVDTVLEKN(HexNAc)VTVTHSVNLLEDSHN(Deamidation)GK{Fuc:1; Hex:6; HexNAc:5; NeuNAc:3}

>sp|ACF41834|A/Puerto_25:57+{Fuc:1; Hex:6; HexNAc:5}
ANNSTDTVDTVLEKN(HexNAc)VTVTHSVNLLEDSHN(Deamidation)GK{Fuc:1; Hex:6; HexNAc:5}

>sp|ACF41834|A/Puerto_25:57+{Fuc:1; Hex:6; HexNAc:6; NeuNAc:2}
ANNSTDTVDTVLEKN(HexNAc)VTVTHSVNLLEDSHN(Deamidation)GK{Fuc:1; Hex:6; HexNAc:6; NeuNAc:2}

>sp|ACF41834|A/Puerto_25:57+{Fuc:1; Hex:6; HexNAc:6; NeuNAc:3}
ANNSTDTVDTVLEKN(HexNAc)VTVTHSVNLLEDSHN(Deamidation)GK{Fuc:1; Hex:6; HexNAc:6; NeuNAc:3}

>sp|ACF41834|A/Puerto_25:57+{Fuc:1; Hex:6; HexNAc:7; NeuNAc:4}
ANNSTDTVDTVLEKN(HexNAc)VTVTHSVNLLEDSHN(Deamidation)GK{Fuc:1; Hex:6; HexNAc:7; NeuNAc:4}

>sp|ACF41834|A/Puerto_25:57+{Fuc:1; Hex:6; HexNAc:7}
ANNSTDTVDTVLEKN(HexNAc)VTVTHSVNLLEDSHN(Deamidation)GK{Fuc:1; Hex:6; HexNAc:7}

>sp|ACF41834|A/Puerto_25:57+{Fuc:1; Hex:7; HexNAc:4; NeuNAc:3}
ANNSTDTVDTVLEKN(HexNAc)VTVTHSVNLLEDSHN(Deamidation)GK{Fuc:1; Hex:7; HexNAc:4; NeuNAc:3}

>sp|ACF41834|A/Puerto_25:57+{Fuc:1; Hex:7; HexNAc:6; NeuNAc:1}
ANNSTDTVDTVLEKN(HexNAc)VTVTHSVNLLEDSHN(Deamidation)GK{Fuc:1; Hex:7; HexNAc:6; NeuNAc:1}

>sp|ACF41834|A/Puerto_25:57+{Fuc:1; Hex:7; HexNAc:6; NeuNGc:4}
ANNSTDTVDTVLEKN(HexNAc)VTVTHSVNLLEDSHN(Deamidation)GK{Fuc:1; Hex:7; HexNAc:6; NeuNGc:4}

>sp|ACF41834|A/Puerto_25:57+{Fuc:1; Hex:7; HexNAc:6}
ANNSTDTVDTVLEKN(HexNAc)VTVTHSVNLLEDSHN(Deamidation)GK{Fuc:1; Hex:7; HexNAc:6}

>sp|ACF41834|A/Puerto_25:57+{Fuc:1; Hex:7; HexNAc:7; NeuNAc:2}
ANNSTDTVDTVLEKN(HexNAc)VTVTHSVNLLEDSHN(Deamidation)GK{Fuc:1; Hex:7; HexNAc:7; NeuNAc:2}

>sp|ACF41834|A/Puerto_25:57+{Fuc:1; Hex:7; HexNAc:7; NeuNAc:4}
ANNSTDTVDTVLEKN(HexNAc)VTVTHSVNLLEDSHN(Deamidation)GK{Fuc:1; Hex:7; HexNAc:7; NeuNAc:4}

>sp|ACF41834|A/Puerto_25:57+{Fuc:1; Hex:7; HexNAc:7}
ANNSTDTVDTVLEKN(HexNAc)VTVTHSVNLLEDSHN(Deamidation)GK{Fuc:1; Hex:7; HexNAc:7}

>sp|ACF41834|A/Puerto_25:57+{Fuc:1; Hex:9; HexNAc:8; NeuNAc:4}
ANNSTDTVDTVLEKN(HexNAc)VTVTHSVNLLEDSHN(Deamidation)GK{Fuc:1; Hex:9; HexNAc:8; NeuNAc:4}

>sp|ACF41834|A/Puerto_25:57+{Fuc:2; Hex:4; HexNAc:4; NeuNAc:1}
ANNSTDTVDTVLEKN(HexNAc)VTVTHSVNLLEDSHN(Deamidation)GK{Fuc:2; Hex:4; HexNAc:4; NeuNAc:1}

>sp|ACF41834|A/Puerto_25:57+{Fuc:2; Hex:4; HexNAc:5; NeuNAc:1}
ANNSTDTVDTVLEKN(HexNAc)VTVTHSVNLLEDSHN(Deamidation)GK{Fuc:2; Hex:4; HexNAc:5; NeuNAc:1}

>sp|ACF41834|A/Puerto_25:57+{Fuc:2; Hex:5; HexNAc:5}
ANNSTDTVDTVLEKN(HexNAc)VTVTHSVNLLEDSHN(Deamidation)GK{Fuc:2; Hex:5; HexNAc:5}

>sp|ACF41834|A/Puerto_25:57+{Fuc:2; Hex:6; HexNAc:3}
ANNSTDTVDTVLEKN(HexNAc)VTVTHSVNLLEDSHN(Deamidation)GK{Fuc:2; Hex:6; HexNAc:3}

>sp|ACF41834|A/Puerto_25:57+{Fuc:3; Hex:4; HexNAc:5}
ANNSTDTVDTVLEKN(HexNAc)VTVTHSVNLLEDSHN(Deamidation)GK{Fuc:3; Hex:4; HexNAc:5}

>sp|ACF41834|A/Puerto_25:57+{Fuc:3; Hex:5; HexNAc:3}
ANNSTDTVDTVLEKN(HexNAc)VTVTHSVNLLEDSHN(Deamidation)GK{Fuc:3; Hex:5; HexNAc:3}

>sp|ACF41834|A/Puerto_25:57+{Fuc:3; Hex:5; HexNAc:4}
ANNSTDTVDTVLEKN(HexNAc)VTVTHSVNLLEDSHN(Deamidation)GK{Fuc:3; Hex:5; HexNAc:4}

>sp|ACF41834|A/Puerto_25:57+{Fuc:3; Hex:5; HexNAc:5}
ANNSTDTVDTVLEKN(HexNAc)VTVTHSVNLLEDSHN(Deamidation)GK{Fuc:3; Hex:5; HexNAc:5}

>sp|ACF41834|A/Puerto_25:57+{Fuc:3; Hex:6; HexNAc:5; NeuNAc:1}
ANNSTDTVDTVLEKN(HexNAc)VTVTHSVNLLEDSHN(Deamidation)GK{Fuc:3; Hex:6; HexNAc:5; NeuNAc:1}

>sp|ACF41834|A/Puerto_25:57+{Fuc:3; Hex:6; HexNAc:5}
ANNSTDTVDTVLEKN(HexNAc)VTVTHSVNLLEDSHN(Deamidation)GK{Fuc:3; Hex:6; HexNAc:5}

>sp|ACF41834|A/Puerto_25:57+{Fuc:4; Hex:5; HexNAc:4}
ANNSTDTVDTVLEKN(HexNAc)VTVTHSVNLLEDSHN(Deamidation)GK{Fuc:4; Hex:5; HexNAc:4}

>sp|ACF41834|A/Puerto_25:57+{Fuc:4; Hex:7; HexNAc:6; NeuNAc:1}
ANNSTDTVDTVLEKN(HexNAc)VTVTHSVNLLEDSHN(Deamidation)GK{Fuc:4; Hex:7; HexNAc:6; NeuNAc:1}

>sp|ACF41834|A/Puerto_25:57+{Fuc:4; Hex:8; HexNAc:5}
ANNSTDTVDTVLEKN(HexNAc)VTVTHSVNLLEDSHN(Deamidation)GK{Fuc:4; Hex:8; HexNAc:5}

>sp|ACF41834|A/Puerto_25:57+{Fuc:5; Hex:15; HexNAc:14; NeuNAc:2}
ANNSTDTVDTVLEKN(HexNAc)VTVTHSVNLLEDSHN(Deamidation)GK{Fuc:5; Hex:15; HexNAc:14; NeuNAc:2}

>sp|ACF41834|A/Puerto_25:57+{Fuc:5; Hex:5; HexNAc:4}
ANNSTDTVDTVLEKN(HexNAc)VTVTHSVNLLEDSHN(Deamidation)GK{Fuc:5; Hex:5; HexNAc:4}

>sp|ACF41834|A/Puerto_25:57+{Fuc:6; Hex:15; HexNAc:14; NeuNAc:2}
ANNSTDTVDTVLEKN(HexNAc)VTVTHSVNLLEDSHN(Deamidation)GK{Fuc:6; Hex:15; HexNAc:14; NeuNAc:2}

>sp|ACF41834|A/Puerto_25:57+{Fuc:7; Hex:6; HexNAc:5}
ANNSTDTVDTVLEKN(HexNAc)VTVTHSVNLLEDSHN(Deamidation)GK{Fuc:7; Hex:6; HexNAc:5}

>sp|ACF41834|A/Puerto_25:57+{Hex:11; HexNAc:11; NeuNAc:1}
ANNSTDTVDTVLEKN(HexNAc)VTVTHSVNLLEDSHN(Deamidation)GK{Hex:11; HexNAc:11; NeuNAc:1}

>sp|ACF41834|A/Puerto_25:57+{Hex:11; HexNAc:2}
ANNSTDTVDTVLEKN(HexNAc)VTVTHSVNLLEDSHN(Deamidation)GK{Hex:11; HexNAc:2}

>sp|ACF41834|A/Puerto_25:57+{Hex:3; HexNAc:3; GalS(NAc):1}
ANNSTDTVDTVLEKN(HexNAc)VTVTHSVNLLEDSHN(Deamidation)GK{Hex:3; HexNAc:3; GalS(NAc):1}

>sp|ACF41834|A/Puerto_25:57+{Hex:3; HexNAc:4; GalS(NAc):2}
ANNSTDTVDTVLEKN(HexNAc)VTVTHSVNLLEDSHN(Deamidation)GK{Hex:3; HexNAc:4; GalS(NAc):2}

>sp|ACF41834|A/Puerto_25:57+{Hex:3; HexNAc:9}
ANNSTDTVDTVLEKN(HexNAc)VTVTHSVNLLEDSHN(Deamidation)GK{Hex:3; HexNAc:9}

>sp|ACF41834|A/Puerto_25:57+{Hex:4; HexNAc:3; GalS(NAc):1}
ANNSTDTVDTVLEKN(HexNAc)VTVTHSVNLLEDSHN(Deamidation)GK{Hex:4; HexNAc:3; GalS(NAc):1}

>sp|ACF41834|A/Puerto_25:57+{Hex:4; HexNAc:3; NeuNAc:1}
ANNSTDTVDTVLEKN(HexNAc)VTVTHSVNLLEDSHN(Deamidation)GK{Hex:4; HexNAc:3; NeuNAc:1}

>sp|ACF41834|A/Puerto_25:57+{Hex:4; HexNAc:4; GalS(NAc):1; NeuNAc:1}
ANNSTDTVDTVLEKN(HexNAc)VTVTHSVNLLEDSHN(Deamidation)GK{Hex:4; HexNAc:4; GalS(NAc):1; NeuNAc:1}

>sp|ACF41834|A/Puerto_25:57+{Hex:4; HexNAc:4; NeuNAc:1}
ANNSTDTVDTVLEKN(HexNAc)VTVTHSVNLLEDSHN(Deamidation)GK{Hex:4; HexNAc:4; NeuNAc:1}

>sp|ACF41834|A/Puerto_25:57+{Hex:4; HexNAc:5; NeuNAc:1}
ANNSTDTVDTVLEKN(HexNAc)VTVTHSVNLLEDSHN(Deamidation)GK{Hex:4; HexNAc:5; NeuNAc:1}

>sp|ACF41834|A/Puerto_25:57+{Hex:4; HexNAc:7}
ANNSTDTVDTVLEKN(HexNAc)VTVTHSVNLLEDSHN(Deamidation)GK{Hex:4; HexNAc:7}

>sp|ACF41834|A/Puerto_25:57+{Hex:4; HexNAc:8}
ANNSTDTVDTVLEKN(HexNAc)VTVTHSVNLLEDSHN(Deamidation)GK{Hex:4; HexNAc:8}

>sp|ACF41834|A/Puerto_25:57+{Hex:5; HexNAc:4; NeuNAc:2}
ANNSTDTVDTVLEKN(HexNAc)VTVTHSVNLLEDSHN(Deamidation)GK{Hex:5; HexNAc:4; NeuNAc:2}

>sp|ACF41834|A/Puerto_25:57+{Hex:5; HexNAc:5; NeuNAc:1}
ANNSTDTVDTVLEKN(HexNAc)VTVTHSVNLLEDSHN(Deamidation)GK{Hex:5; HexNAc:5; NeuNAc:1}

>sp|ACF41834|A/Puerto_25:57+{Hex:6; HexNAc:10}
ANNSTDTVDTVLEKN(HexNAc)VTVTHSVNLLEDSHN(Deamidation)GK{Hex:6; HexNAc:10}

>sp|ACF41834|A/Puerto_25:57+{Hex:6; HexNAc:5; NeuNAc:2}
ANNSTDTVDTVLEKN(HexNAc)VTVTHSVNLLEDSHN(Deamidation)GK{Hex:6; HexNAc:5; NeuNAc:2}

>sp|ACF41834|A/Puerto_25:57+{Hex:6; HexNAc:5}
ANNSTDTVDTVLEKN(HexNAc)VTVTHSVNLLEDSHN(Deamidation)GK{Hex:6; HexNAc:5}

>sp|ACF41834|A/Puerto_25:57+{Hex:6; HexNAc:6; NeuNAc:2}
ANNSTDTVDTVLEKN(HexNAc)VTVTHSVNLLEDSHN(Deamidation)GK{Hex:6; HexNAc:6; NeuNAc:2}

>sp|ACF41834|A/Puerto_25:57+{Hex:6; HexNAc:6}
ANNSTDTVDTVLEKN(HexNAc)VTVTHSVNLLEDSHN(Deamidation)GK{Hex:6; HexNAc:6}

>sp|ACF41834|A/Puerto_25:57+{Hex:6; HexNAc:7}
ANNSTDTVDTVLEKN(HexNAc)VTVTHSVNLLEDSHN(Deamidation)GK{Hex:6; HexNAc:7}

>sp|ACF41834|A/Puerto_25:57+{Hex:7; HexNAc:6; NeuNAc:4}
ANNSTDTVDTVLEKN(HexNAc)VTVTHSVNLLEDSHN(Deamidation)GK{Hex:7; HexNAc:6; NeuNAc:4}

>sp|ACF41834|A/Puerto_25:57+{Hex:7; HexNAc:6}
ANNSTDTVDTVLEKN(HexNAc)VTVTHSVNLLEDSHN(Deamidation)GK{Hex:7; HexNAc:6}

>sp|ACF41834|A/Puerto_25:57+{Hex:7; HexNAc:8}
ANNSTDTVDTVLEKN(HexNAc)VTVTHSVNLLEDSHN(Deamidation)GK{Hex:7; HexNAc:8}

>sp|ACF41834|A/Puerto_25:57+{Hex:8; HexNAc:2}
ANNSTDTVDTVLEKN(HexNAc)VTVTHSVNLLEDSHN(Deamidation)GK{Hex:8; HexNAc:2}

>sp|ACF41834|A/Puerto_25:57+{Hex:8; HexNAc:7}
ANNSTDTVDTVLEKN(HexNAc)VTVTHSVNLLEDSHN(Deamidation)GK{Hex:8; HexNAc:7}

>sp|ACF41834|A/Puerto_71:91+{Fuc:1; Hex:10; HexNAc:9}
C(Carbamidomethyl)N(HexNAc)ISGWLLGNPEC(Carbamidomethyl)DPLLPVR{Fuc:1; Hex:10; HexNAc:9}

>sp|ACF41834|A/Puerto_71:91+{Fuc:1; Hex:3; HexNAc:2}
C(Carbamidomethyl)N(HexNAc)ISGWLLGNPEC(Carbamidomethyl)DPLLPVR{Fuc:1; Hex:3; HexNAc:2}

>sp|ACF41834|A/Puerto_71:91+{Fuc:1; Hex:3; HexNAc:4; GalS(NAc):2}
C(Carbamidomethyl)N(HexNAc)ISGWLLGNPEC(Carbamidomethyl)DPLLPVR{Fuc:1; Hex:3; HexNAc:4; GalS(NAc):2}

>sp|ACF41834|A/Puerto_71:91+{Fuc:1; Hex:4; HexNAc:3; GalS(NAc):1}
C(Carbamidomethyl)N(HexNAc)ISGWLLGNPEC(Carbamidomethyl)DPLLPVR{Fuc:1; Hex:4; HexNAc:3; GalS(NAc):1}

>sp|ACF41834|A/Puerto_71:91+{Fuc:1; Hex:4; HexNAc:3; NeuNAc:1}
C(Carbamidomethyl)N(HexNAc)ISGWLLGNPEC(Carbamidomethyl)DPLLPVR{Fuc:1; Hex:4; HexNAc:3; NeuNAc:1}

>sp|ACF41834|A/Puerto_71:91+{Fuc:1; Hex:4; HexNAc:4; GalS(NAc):1; NeuNAc:1}
C(Carbamidomethyl)N(HexNAc)ISGWLLGNPEC(Carbamidomethyl)DPLLPVR{Fuc:1; Hex:4; HexNAc:4; GalS(NAc):1; NeuNAc:1}

>sp|ACF41834|A/Puerto_71:91+{Fuc:1; Hex:4; HexNAc:4; GalS(NAc):1}
C(Carbamidomethyl)N(HexNAc)ISGWLLGNPEC(Carbamidomethyl)DPLLPVR{Fuc:1; Hex:4; HexNAc:4; GalS(NAc):1}

>sp|ACF41834|A/Puerto_71:91+{Fuc:1; Hex:4; HexNAc:4; GalS:1; NeuNAc:1}
C(Carbamidomethyl)N(HexNAc)ISGWLLGNPEC(Carbamidomethyl)DPLLPVR{Fuc:1; Hex:4; HexNAc:4; GalS:1; NeuNAc:1}

>sp|ACF41834|A/Puerto_71:91+{Fuc:1; Hex:4; HexNAc:4; NeuNAc:1}
C(Carbamidomethyl)N(HexNAc)ISGWLLGNPEC(Carbamidomethyl)DPLLPVR{Fuc:1; Hex:4; HexNAc:4; NeuNAc:1}

>sp|ACF41834|A/Puerto_71:91+{Fuc:1; Hex:4; HexNAc:5; NeuNAc:2}
C(Carbamidomethyl)N(HexNAc)ISGWLLGNPEC(Carbamidomethyl)DPLLPVR{Fuc:1; Hex:4; HexNAc:5; NeuNAc:2}

>sp|ACF41834|A/Puerto_71:91+{Fuc:1; Hex:4; HexNAc:6}
C(Carbamidomethyl)N(HexNAc)ISGWLLGNPEC(Carbamidomethyl)DPLLPVR{Fuc:1; Hex:4; HexNAc:6}

>sp|ACF41834|A/Puerto_71:91+{Fuc:1; Hex:4; HexNAc:9}
C(Carbamidomethyl)N(HexNAc)ISGWLLGNPEC(Carbamidomethyl)DPLLPVR{Fuc:1; Hex:4; HexNAc:9}

>sp|ACF41834|A/Puerto_71:91+{Fuc:1; Hex:5; HexNAc:3; GalS(NAc):1}
C(Carbamidomethyl)N(HexNAc)ISGWLLGNPEC(Carbamidomethyl)DPLLPVR{Fuc:1; Hex:5; HexNAc:3; GalS(NAc):1}

>sp|ACF41834|A/Puerto_71:91+{Fuc:1; Hex:5; HexNAc:4; NeuNAc:1; NeuNGc:1}
C(Carbamidomethyl)N(HexNAc)ISGWLLGNPEC(Carbamidomethyl)DPLLPVR{Fuc:1; Hex:5; HexNAc:4; NeuNAc:1; NeuNGc:1}

>sp|ACF41834|A/Puerto_71:91+{Fuc:1; Hex:5; HexNAc:4; NeuNAc:2}
C(Carbamidomethyl)N(HexNAc)ISGWLLGNPEC(Carbamidomethyl)DPLLPVR{Fuc:1; Hex:5; HexNAc:4; NeuNAc:2}

>sp|ACF41834|A/Puerto_71:91+{Fuc:1; Hex:5; HexNAc:5; NeuNAc:1}
C(Carbamidomethyl)N(HexNAc)ISGWLLGNPEC(Carbamidomethyl)DPLLPVR{Fuc:1; Hex:5; HexNAc:5; NeuNAc:1}

>sp|ACF41834|A/Puerto_71:91+{Fuc:1; Hex:5; HexNAc:6; NeuNAc:3}
C(Carbamidomethyl)N(HexNAc)ISGWLLGNPEC(Carbamidomethyl)DPLLPVR{Fuc:1; Hex:5; HexNAc:6; NeuNAc:3}

>sp|ACF41834|A/Puerto_71:91+{Fuc:1; Hex:5; HexNAc:6}
C(Carbamidomethyl)N(HexNAc)ISGWLLGNPEC(Carbamidomethyl)DPLLPVR{Fuc:1; Hex:5; HexNAc:6}

>sp|ACF41834|A/Puerto_71:91+{Fuc:1; Hex:6; HexNAc:3; NeuNAc:1}
C(Carbamidomethyl)N(HexNAc)ISGWLLGNPEC(Carbamidomethyl)DPLLPVR{Fuc:1; Hex:6; HexNAc:3; NeuNAc:1}

>sp|ACF41834|A/Puerto_71:91+{Fuc:1; Hex:6; HexNAc:5; NeuNAc:2}
C(Carbamidomethyl)N(HexNAc)ISGWLLGNPEC(Carbamidomethyl)DPLLPVR{Fuc:1; Hex:6; HexNAc:5; NeuNAc:2}

>sp|ACF41834|A/Puerto_71:91+{Fuc:1; Hex:6; HexNAc:5; NeuNAc:3}
C(Carbamidomethyl)N(HexNAc)ISGWLLGNPEC(Carbamidomethyl)DPLLPVR{Fuc:1; Hex:6; HexNAc:5; NeuNAc:3}

>sp|ACF41834|A/Puerto_71:91+{Fuc:1; Hex:6; HexNAc:7; NeuNAc:4}
C(Carbamidomethyl)N(HexNAc)ISGWLLGNPEC(Carbamidomethyl)DPLLPVR{Fuc:1; Hex:6; HexNAc:7; NeuNAc:4}

>sp|ACF41834|A/Puerto_71:91+{Fuc:1; Hex:7; HexNAc:10; NeuNAc:4}
C(Carbamidomethyl)N(HexNAc)ISGWLLGNPEC(Carbamidomethyl)DPLLPVR{Fuc:1; Hex:7; HexNAc:10; NeuNAc:4}

>sp|ACF41834|A/Puerto_71:91+{Fuc:1; Hex:7; HexNAc:2}
C(Carbamidomethyl)N(HexNAc)ISGWLLGNPEC(Carbamidomethyl)DPLLPVR{Fuc:1; Hex:7; HexNAc:2}

>sp|ACF41834|A/Puerto_71:91+{Fuc:1; Hex:7; HexNAc:4; NeuNAc:3}
C(Carbamidomethyl)N(HexNAc)ISGWLLGNPEC(Carbamidomethyl)DPLLPVR{Fuc:1; Hex:7; HexNAc:4; NeuNAc:3}

>sp|ACF41834|A/Puerto_71:91+{Fuc:1; Hex:7; HexNAc:5; NeuNAc:2}
C(Carbamidomethyl)N(HexNAc)ISGWLLGNPEC(Carbamidomethyl)DPLLPVR{Fuc:1; Hex:7; HexNAc:5; NeuNAc:2}

>sp|ACF41834|A/Puerto_71:91+{Fuc:1; Hex:7; HexNAc:6; NeuNAc:3}
C(Carbamidomethyl)N(HexNAc)ISGWLLGNPEC(Carbamidomethyl)DPLLPVR{Fuc:1; Hex:7; HexNAc:6; NeuNAc:3}

>sp|ACF41834|A/Puerto_71:91+{Fuc:1; Hex:7; HexNAc:7}
C(Carbamidomethyl)N(HexNAc)ISGWLLGNPEC(Carbamidomethyl)DPLLPVR{Fuc:1; Hex:7; HexNAc:7}

>sp|ACF41834|A/Puerto_71:91+{Fuc:1; Hex:8; HexNAc:7; NeuNAc:4}
C(Carbamidomethyl)N(HexNAc)ISGWLLGNPEC(Carbamidomethyl)DPLLPVR{Fuc:1; Hex:8; HexNAc:7; NeuNAc:4}

>sp|ACF41834|A/Puerto_71:91+{Fuc:1; Hex:9; HexNAc:6; NeuNAc:2}
C(Carbamidomethyl)N(HexNAc)ISGWLLGNPEC(Carbamidomethyl)DPLLPVR{Fuc:1; Hex:9; HexNAc:6; NeuNAc:2}

>sp|ACF41834|A/Puerto_71:91+{Fuc:1; Hex:9; HexNAc:8; NeuNAc:4}
C(Carbamidomethyl)N(HexNAc)ISGWLLGNPEC(Carbamidomethyl)DPLLPVR{Fuc:1; Hex:9; HexNAc:8; NeuNAc:4}

>sp|ACF41834|A/Puerto_71:91+{Fuc:2; Hex:4; HexNAc:4; NeuNAc:1}
C(Carbamidomethyl)N(HexNAc)ISGWLLGNPEC(Carbamidomethyl)DPLLPVR{Fuc:2; Hex:4; HexNAc:4; NeuNAc:1}

>sp|ACF41834|A/Puerto_71:91+{Fuc:3; Hex:6; HexNAc:3}
C(Carbamidomethyl)N(HexNAc)ISGWLLGNPEC(Carbamidomethyl)DPLLPVR{Fuc:3; Hex:6; HexNAc:3}

>sp|ACF41834|A/Puerto_71:91+{Fuc:4; Hex:7; HexNAc:6; NeuNAc:1}
C(Carbamidomethyl)N(HexNAc)ISGWLLGNPEC(Carbamidomethyl)DPLLPVR{Fuc:4; Hex:7; HexNAc:6; NeuNAc:1}

>sp|ACF41834|A/Puerto_71:91+{Fuc:5; Hex:15; HexNAc:14; NeuNAc:2}
C(Carbamidomethyl)N(HexNAc)ISGWLLGNPEC(Carbamidomethyl)DPLLPVR{Fuc:5; Hex:15; HexNAc:14; NeuNAc:2}

>sp|ACF41834|A/Puerto_71:91+{Fuc:6; Hex:15; HexNAc:14; NeuNAc:2}
C(Carbamidomethyl)N(HexNAc)ISGWLLGNPEC(Carbamidomethyl)DPLLPVR{Fuc:6; Hex:15; HexNAc:14; NeuNAc:2}

>sp|ACF41834|A/Puerto_71:91+{Hex:10; HexNAc:2}
C(Carbamidomethyl)N(HexNAc)ISGWLLGNPEC(Carbamidomethyl)DPLLPVR{Hex:10; HexNAc:2}

>sp|ACF41834|A/Puerto_71:91+{Hex:11; HexNAc:2}
C(Carbamidomethyl)N(HexNAc)ISGWLLGNPEC(Carbamidomethyl)DPLLPVR{Hex:11; HexNAc:2}

>sp|ACF41834|A/Puerto_71:91+{Hex:12; HexNAc:2}
C(Carbamidomethyl)N(HexNAc)ISGWLLGNPEC(Carbamidomethyl)DPLLPVR{Hex:12; HexNAc:2}

>sp|ACF41834|A/Puerto_71:91+{Hex:3; HexNAc:3; GalS(NAc):1}
C(Carbamidomethyl)N(HexNAc)ISGWLLGNPEC(Carbamidomethyl)DPLLPVR{Hex:3; HexNAc:3; GalS(NAc):1}

>sp|ACF41834|A/Puerto_71:91+{Hex:3; HexNAc:4; GalS(NAc):2}
C(Carbamidomethyl)N(HexNAc)ISGWLLGNPEC(Carbamidomethyl)DPLLPVR{Hex:3; HexNAc:4; GalS(NAc):2}

>sp|ACF41834|A/Puerto_71:91+{Hex:3; HexNAc:4; NeuNAc:2}
C(Carbamidomethyl)N(HexNAc)ISGWLLGNPEC(Carbamidomethyl)DPLLPVR{Hex:3; HexNAc:4; NeuNAc:2}

>sp|ACF41834|A/Puerto_71:91+{Hex:4; HexNAc:2}
C(Carbamidomethyl)N(HexNAc)ISGWLLGNPEC(Carbamidomethyl)DPLLPVR{Hex:4; HexNAc:2}

>sp|ACF41834|A/Puerto_71:91+{Hex:4; HexNAc:3; NeuNAc:1}
C(Carbamidomethyl)N(HexNAc)ISGWLLGNPEC(Carbamidomethyl)DPLLPVR{Hex:4; HexNAc:3; NeuNAc:1}

>sp|ACF41834|A/Puerto_71:91+{Hex:4; HexNAc:4; GalS(NAc):1; NeuNAc:1}
C(Carbamidomethyl)N(HexNAc)ISGWLLGNPEC(Carbamidomethyl)DPLLPVR{Hex:4; HexNAc:4; GalS(NAc):1; NeuNAc:1}

>sp|ACF41834|A/Puerto_71:91+{Hex:4; HexNAc:4; GalS:1; NeuNAc:1}
C(Carbamidomethyl)N(HexNAc)ISGWLLGNPEC(Carbamidomethyl)DPLLPVR{Hex:4; HexNAc:4; GalS:1; NeuNAc:1}

>sp|ACF41834|A/Puerto_71:91+{Hex:4; HexNAc:4}
C(Carbamidomethyl)N(HexNAc)ISGWLLGNPEC(Carbamidomethyl)DPLLPVR{Hex:4; HexNAc:4}

>sp|ACF41834|A/Puerto_71:91+{Hex:4; HexNAc:9}
C(Carbamidomethyl)N(HexNAc)ISGWLLGNPEC(Carbamidomethyl)DPLLPVR{Hex:4; HexNAc:9}

>sp|ACF41834|A/Puerto_71:91+{Hex:5; HexNAc:2}
C(Carbamidomethyl)N(HexNAc)ISGWLLGNPEC(Carbamidomethyl)DPLLPVR{Hex:5; HexNAc:2}

>sp|ACF41834|A/Puerto_71:91+{Hex:5; HexNAc:4; NeuNAc:1}
C(Carbamidomethyl)N(HexNAc)ISGWLLGNPEC(Carbamidomethyl)DPLLPVR{Hex:5; HexNAc:4; NeuNAc:1}

>sp|ACF41834|A/Puerto_71:91+{Hex:5; HexNAc:4; NeuNAc:2}
C(Carbamidomethyl)N(HexNAc)ISGWLLGNPEC(Carbamidomethyl)DPLLPVR{Hex:5; HexNAc:4; NeuNAc:2}

>sp|ACF41834|A/Puerto_71:91+{Hex:5; HexNAc:5; GalS:1; NeuNAc:1}
C(Carbamidomethyl)N(HexNAc)ISGWLLGNPEC(Carbamidomethyl)DPLLPVR{Hex:5; HexNAc:5; GalS:1; NeuNAc:1}

>sp|ACF41834|A/Puerto_71:91+{Hex:5; HexNAc:8}
C(Carbamidomethyl)N(HexNAc)ISGWLLGNPEC(Carbamidomethyl)DPLLPVR{Hex:5; HexNAc:8}

>sp|ACF41834|A/Puerto_71:91+{Hex:6; HexNAc:5; NeuNAc:2}
C(Carbamidomethyl)N(HexNAc)ISGWLLGNPEC(Carbamidomethyl)DPLLPVR{Hex:6; HexNAc:5; NeuNAc:2}

>sp|ACF41834|A/Puerto_71:91+{Hex:6; HexNAc:5; NeuNAc:3}
C(Carbamidomethyl)N(HexNAc)ISGWLLGNPEC(Carbamidomethyl)DPLLPVR{Hex:6; HexNAc:5; NeuNAc:3}

>sp|ACF41834|A/Puerto_71:91+{Hex:6; HexNAc:5}
C(Carbamidomethyl)N(HexNAc)ISGWLLGNPEC(Carbamidomethyl)DPLLPVR{Hex:6; HexNAc:5}

>sp|ACF41834|A/Puerto_71:91+{Hex:6; HexNAc:6; NeuNAc:2}
C(Carbamidomethyl)N(HexNAc)ISGWLLGNPEC(Carbamidomethyl)DPLLPVR{Hex:6; HexNAc:6; NeuNAc:2}

>sp|ACF41834|A/Puerto_71:91+{Hex:7; HexNAc:6; NeuNAc:4}
C(Carbamidomethyl)N(HexNAc)ISGWLLGNPEC(Carbamidomethyl)DPLLPVR{Hex:7; HexNAc:6; NeuNAc:4}

>sp|ACF41834|A/Puerto_71:91+{Hex:9; HexNAc:2}
C(Carbamidomethyl)N(HexNAc)ISGWLLGNPEC(Carbamidomethyl)DPLLPVR{Hex:9; HexNAc:2}

>sp|ACF41834|A/Puerto_71:91+{Xyl:1; Hex:3; HexNAc:2}
C(Carbamidomethyl)N(HexNAc)ISGWLLGNPEC(Carbamidomethyl)DPLLPVR{Xyl:1; Hex:3; HexNAc:2}

>sp|ACF41834|A/Puerto_294:321+{Fuc:1; Hex:3; HexNAc:4; GalS(NAc):1}
C(Carbamidomethyl)Q(Deamidation)T(Dehydrated)PLGAIN(HexNAc)SSLPYQNIHPVTIGEC(Carbamidomethyl)PK{Fuc:1; Hex:3; HexNAc:4; GalS(NAc):1}

>sp|ACF41834|A/Puerto_294:321+{Fuc:1; Hex:3; HexNAc:4; GalS(NAc):2}
C(Carbamidomethyl)Q(Deamidation)T(Dehydrated)PLGAIN(HexNAc)SSLPYQNIHPVTIGEC(Carbamidomethyl)PK{Fuc:1; Hex:3; HexNAc:4; GalS(NAc):2}

>sp|ACF41834|A/Puerto_294:321+{Fuc:1; Hex:3; HexNAc:4; GalS:1; GalS(NAc):1}
C(Carbamidomethyl)Q(Deamidation)T(Dehydrated)PLGAIN(HexNAc)SSLPYQNIHPVTIGEC(Carbamidomethyl)PK{Fuc:1; Hex:3; HexNAc:4; GalS:1; GalS(NAc):1}

>sp|ACF41834|A/Puerto_294:321+{Fuc:1; Hex:4; HexNAc:9}
C(Carbamidomethyl)Q(Deamidation)T(Dehydrated)PLGAIN(HexNAc)SSLPYQNIHPVTIGEC(Carbamidomethyl)PK{Fuc:1; Hex:4; HexNAc:9}

>sp|ACF41834|A/Puerto_294:321+{Fuc:1; Hex:5; HexNAc:4; NeuNAc:2}
C(Carbamidomethyl)Q(Deamidation)T(Dehydrated)PLGAIN(HexNAc)SSLPYQNIHPVTIGEC(Carbamidomethyl)PK{Fuc:1; Hex:5; HexNAc:4; NeuNAc:2}

>sp|ACF41834|A/Puerto_294:321+{Fuc:1; Hex:5; HexNAc:4; NeuNGc:2}
C(Carbamidomethyl)Q(Deamidation)T(Dehydrated)PLGAIN(HexNAc)SSLPYQNIHPVTIGEC(Carbamidomethyl)PK{Fuc:1; Hex:5; HexNAc:4; NeuNGc:2}

>sp|ACF41834|A/Puerto_294:321+{Fuc:1; Hex:5; HexNAc:8}
C(Carbamidomethyl)Q(Deamidation)T(Dehydrated)PLGAIN(HexNAc)SSLPYQNIHPVTIGEC(Carbamidomethyl)PK{Fuc:1; Hex:5; HexNAc:8}

>sp|ACF41834|A/Puerto_294:321+{Fuc:1; Hex:6; HexNAc:2}
C(Carbamidomethyl)Q(Deamidation)T(Dehydrated)PLGAIN(HexNAc)SSLPYQNIHPVTIGEC(Carbamidomethyl)PK{Fuc:1; Hex:6; HexNAc:2}

>sp|ACF41834|A/Puerto_294:321+{Fuc:1; Hex:6; HexNAc:4; NeuNAc:1}
C(Carbamidomethyl)Q(Deamidation)T(Dehydrated)PLGAIN(HexNAc)SSLPYQNIHPVTIGEC(Carbamidomethyl)PK{Fuc:1; Hex:6; HexNAc:4; NeuNAc:1}

>sp|ACF41834|A/Puerto_294:321+{Fuc:1; Hex:6; HexNAc:5; NeuNAc:3}
C(Carbamidomethyl)Q(Deamidation)T(Dehydrated)PLGAIN(HexNAc)SSLPYQNIHPVTIGEC(Carbamidomethyl)PK{Fuc:1; Hex:6; HexNAc:5; NeuNAc:3}

>sp|ACF41834|A/Puerto_294:321+{Fuc:1; Hex:6; HexNAc:6; NeuNAc:2}
C(Carbamidomethyl)Q(Deamidation)T(Dehydrated)PLGAIN(HexNAc)SSLPYQNIHPVTIGEC(Carbamidomethyl)PK{Fuc:1; Hex:6; HexNAc:6; NeuNAc:2}

>sp|ACF41834|A/Puerto_294:321+{Fuc:1; Hex:6; HexNAc:6; NeuNAc:3}
C(Carbamidomethyl)Q(Deamidation)T(Dehydrated)PLGAIN(HexNAc)SSLPYQNIHPVTIGEC(Carbamidomethyl)PK{Fuc:1; Hex:6; HexNAc:6; NeuNAc:3}

>sp|ACF41834|A/Puerto_294:321+{Fuc:1; Hex:6; HexNAc:7; NeuNAc:4}
C(Carbamidomethyl)Q(Deamidation)T(Dehydrated)PLGAIN(HexNAc)SSLPYQNIHPVTIGEC(Carbamidomethyl)PK{Fuc:1; Hex:6; HexNAc:7; NeuNAc:4}

>sp|ACF41834|A/Puerto_294:321+{Fuc:1; Hex:6; HexNAc:7}
C(Carbamidomethyl)Q(Deamidation)T(Dehydrated)PLGAIN(HexNAc)SSLPYQNIHPVTIGEC(Carbamidomethyl)PK{Fuc:1; Hex:6; HexNAc:7}

>sp|ACF41834|A/Puerto_294:321+{Fuc:1; Hex:7; HexNAc:10; NeuNAc:4}
C(Carbamidomethyl)Q(Deamidation)T(Dehydrated)PLGAIN(HexNAc)SSLPYQNIHPVTIGEC(Carbamidomethyl)PK{Fuc:1; Hex:7; HexNAc:10; NeuNAc:4}

>sp|ACF41834|A/Puerto_294:321+{Fuc:1; Hex:7; HexNAc:5; NeuNAc:2}
C(Carbamidomethyl)Q(Deamidation)T(Dehydrated)PLGAIN(HexNAc)SSLPYQNIHPVTIGEC(Carbamidomethyl)PK{Fuc:1; Hex:7; HexNAc:5; NeuNAc:2}

>sp|ACF41834|A/Puerto_294:321+{Fuc:1; Hex:7; HexNAc:6; NeuNGc:4}
C(Carbamidomethyl)Q(Deamidation)T(Dehydrated)PLGAIN(HexNAc)SSLPYQNIHPVTIGEC(Carbamidomethyl)PK{Fuc:1; Hex:7; HexNAc:6; NeuNGc:4}

>sp|ACF41834|A/Puerto_294:321+{Fuc:1; Hex:7; HexNAc:7; NeuNAc:2}
C(Carbamidomethyl)Q(Deamidation)T(Dehydrated)PLGAIN(HexNAc)SSLPYQNIHPVTIGEC(Carbamidomethyl)PK{Fuc:1; Hex:7; HexNAc:7; NeuNAc:2}

>sp|ACF41834|A/Puerto_294:321+{Fuc:1; Hex:9; HexNAc:8; NeuNAc:4}
C(Carbamidomethyl)Q(Deamidation)T(Dehydrated)PLGAIN(HexNAc)SSLPYQNIHPVTIGEC(Carbamidomethyl)PK{Fuc:1; Hex:9; HexNAc:8; NeuNAc:4}

>sp|ACF41834|A/Puerto_294:321+{Fuc:1; Hex:9; HexNAc:8}
C(Carbamidomethyl)Q(Deamidation)T(Dehydrated)PLGAIN(HexNAc)SSLPYQNIHPVTIGEC(Carbamidomethyl)PK{Fuc:1; Hex:9; HexNAc:8}

>sp|ACF41834|A/Puerto_294:321+{Fuc:2; Hex:4; HexNAc:5}
C(Carbamidomethyl)Q(Deamidation)T(Dehydrated)PLGAIN(HexNAc)SSLPYQNIHPVTIGEC(Carbamidomethyl)PK{Fuc:2; Hex:4; HexNAc:5}

>sp|ACF41834|A/Puerto_294:321+{Fuc:2; Hex:5; HexNAc:6}
C(Carbamidomethyl)Q(Deamidation)T(Dehydrated)PLGAIN(HexNAc)SSLPYQNIHPVTIGEC(Carbamidomethyl)PK{Fuc:2; Hex:5; HexNAc:6}

>sp|ACF41834|A/Puerto_294:321+{Fuc:2; Hex:6; HexNAc:3}
C(Carbamidomethyl)Q(Deamidation)T(Dehydrated)PLGAIN(HexNAc)SSLPYQNIHPVTIGEC(Carbamidomethyl)PK{Fuc:2; Hex:6; HexNAc:3}

>sp|ACF41834|A/Puerto_294:321+{Fuc:2; Hex:6; HexNAc:5; NeuNAc:1}
C(Carbamidomethyl)Q(Deamidation)T(Dehydrated)PLGAIN(HexNAc)SSLPYQNIHPVTIGEC(Carbamidomethyl)PK{Fuc:2; Hex:6; HexNAc:5; NeuNAc:1}

>sp|ACF41834|A/Puerto_294:321+{Fuc:3; Hex:4; HexNAc:5}
C(Carbamidomethyl)Q(Deamidation)T(Dehydrated)PLGAIN(HexNAc)SSLPYQNIHPVTIGEC(Carbamidomethyl)PK{Fuc:3; Hex:4; HexNAc:5}

>sp|ACF41834|A/Puerto_294:321+{Fuc:3; Hex:6; HexNAc:3}
C(Carbamidomethyl)Q(Deamidation)T(Dehydrated)PLGAIN(HexNAc)SSLPYQNIHPVTIGEC(Carbamidomethyl)PK{Fuc:3; Hex:6; HexNAc:3}

>sp|ACF41834|A/Puerto_294:321+{Fuc:4; Hex:6; HexNAc:5}
C(Carbamidomethyl)Q(Deamidation)T(Dehydrated)PLGAIN(HexNAc)SSLPYQNIHPVTIGEC(Carbamidomethyl)PK{Fuc:4; Hex:6; HexNAc:5}

>sp|ACF41834|A/Puerto_294:321+{Fuc:4; Hex:6; HexNAc:6}
C(Carbamidomethyl)Q(Deamidation)T(Dehydrated)PLGAIN(HexNAc)SSLPYQNIHPVTIGEC(Carbamidomethyl)PK{Fuc:4; Hex:6; HexNAc:6}

>sp|ACF41834|A/Puerto_294:321+{Fuc:4; Hex:7; HexNAc:6}
C(Carbamidomethyl)Q(Deamidation)T(Dehydrated)PLGAIN(HexNAc)SSLPYQNIHPVTIGEC(Carbamidomethyl)PK{Fuc:4; Hex:7; HexNAc:6}

>sp|ACF41834|A/Puerto_294:321+{Fuc:4; Hex:7; HexNAc:7}
C(Carbamidomethyl)Q(Deamidation)T(Dehydrated)PLGAIN(HexNAc)SSLPYQNIHPVTIGEC(Carbamidomethyl)PK{Fuc:4; Hex:7; HexNAc:7}

>sp|ACF41834|A/Puerto_294:321+{Fuc:5; Hex:15; HexNAc:14; NeuNAc:2}
C(Carbamidomethyl)Q(Deamidation)T(Dehydrated)PLGAIN(HexNAc)SSLPYQNIHPVTIGEC(Carbamidomethyl)PK{Fuc:5; Hex:15; HexNAc:14; NeuNAc:2}

>sp|ACF41834|A/Puerto_294:321+{Fuc:5; Hex:7; HexNAc:6}
C(Carbamidomethyl)Q(Deamidation)T(Dehydrated)PLGAIN(HexNAc)SSLPYQNIHPVTIGEC(Carbamidomethyl)PK{Fuc:5; Hex:7; HexNAc:6}

>sp|ACF41834|A/Puerto_294:321+{Fuc:5; Hex:9; HexNAc:6}
C(Carbamidomethyl)Q(Deamidation)T(Dehydrated)PLGAIN(HexNAc)SSLPYQNIHPVTIGEC(Carbamidomethyl)PK{Fuc:5; Hex:9; HexNAc:6}

>sp|ACF41834|A/Puerto_294:321+{Fuc:6; Hex:15; HexNAc:14; NeuNAc:1}
C(Carbamidomethyl)Q(Deamidation)T(Dehydrated)PLGAIN(HexNAc)SSLPYQNIHPVTIGEC(Carbamidomethyl)PK{Fuc:6; Hex:15; HexNAc:14; NeuNAc:1}

>sp|ACF41834|A/Puerto_294:321+{Fuc:6; Hex:15; HexNAc:14; NeuNAc:2}
C(Carbamidomethyl)Q(Deamidation)T(Dehydrated)PLGAIN(HexNAc)SSLPYQNIHPVTIGEC(Carbamidomethyl)PK{Fuc:6; Hex:15; HexNAc:14; NeuNAc:2}

>sp|ACF41834|A/Puerto_294:321+{Hex:11; HexNAc:11; NeuNAc:1}
C(Carbamidomethyl)Q(Deamidation)T(Dehydrated)PLGAIN(HexNAc)SSLPYQNIHPVTIGEC(Carbamidomethyl)PK{Hex:11; HexNAc:11; NeuNAc:1}

>sp|ACF41834|A/Puerto_294:321+{Hex:3; HexNAc:3; GalS(NAc):1}
C(Carbamidomethyl)Q(Deamidation)T(Dehydrated)PLGAIN(HexNAc)SSLPYQNIHPVTIGEC(Carbamidomethyl)PK{Hex:3; HexNAc:3; GalS(NAc):1}

>sp|ACF41834|A/Puerto_294:321+{Hex:3; HexNAc:4; GalS(NAc):1}
C(Carbamidomethyl)Q(Deamidation)T(Dehydrated)PLGAIN(HexNAc)SSLPYQNIHPVTIGEC(Carbamidomethyl)PK{Hex:3; HexNAc:4; GalS(NAc):1}

>sp|ACF41834|A/Puerto_294:321+{Hex:4; HexNAc:3; GalS(NAc):1}
C(Carbamidomethyl)Q(Deamidation)T(Dehydrated)PLGAIN(HexNAc)SSLPYQNIHPVTIGEC(Carbamidomethyl)PK{Hex:4; HexNAc:3; GalS(NAc):1}

>sp|ACF41834|A/Puerto_294:321+{Hex:4; HexNAc:5; NeuNAc:1}
C(Carbamidomethyl)Q(Deamidation)T(Dehydrated)PLGAIN(HexNAc)SSLPYQNIHPVTIGEC(Carbamidomethyl)PK{Hex:4; HexNAc:5; NeuNAc:1}

>sp|ACF41834|A/Puerto_294:321+{Hex:4; HexNAc:9}
C(Carbamidomethyl)Q(Deamidation)T(Dehydrated)PLGAIN(HexNAc)SSLPYQNIHPVTIGEC(Carbamidomethyl)PK{Hex:4; HexNAc:9}

>sp|ACF41834|A/Puerto_294:321+{Hex:5; HexNAc:2}
C(Carbamidomethyl)Q(Deamidation)T(Dehydrated)PLGAIN(HexNAc)SSLPYQNIHPVTIGEC(Carbamidomethyl)PK{Hex:5; HexNAc:2}

>sp|ACF41834|A/Puerto_294:321+{Hex:5; HexNAc:4; NeuNAc:2}
C(Carbamidomethyl)Q(Deamidation)T(Dehydrated)PLGAIN(HexNAc)SSLPYQNIHPVTIGEC(Carbamidomethyl)PK{Hex:5; HexNAc:4; NeuNAc:2}

>sp|ACF41834|A/Puerto_294:321+{Hex:6; HexNAc:10}
C(Carbamidomethyl)Q(Deamidation)T(Dehydrated)PLGAIN(HexNAc)SSLPYQNIHPVTIGEC(Carbamidomethyl)PK{Hex:6; HexNAc:10}

>sp|ACF41834|A/Puerto_294:321+{Hex:6; HexNAc:5; NeuNAc:2}
C(Carbamidomethyl)Q(Deamidation)T(Dehydrated)PLGAIN(HexNAc)SSLPYQNIHPVTIGEC(Carbamidomethyl)PK{Hex:6; HexNAc:5; NeuNAc:2}

>sp|ACF41834|A/Puerto_294:321+{Hex:6; HexNAc:5; NeuNAc:3}
C(Carbamidomethyl)Q(Deamidation)T(Dehydrated)PLGAIN(HexNAc)SSLPYQNIHPVTIGEC(Carbamidomethyl)PK{Hex:6; HexNAc:5; NeuNAc:3}

>sp|ACF41834|A/Puerto_294:321+{Hex:6; HexNAc:7}
C(Carbamidomethyl)Q(Deamidation)T(Dehydrated)PLGAIN(HexNAc)SSLPYQNIHPVTIGEC(Carbamidomethyl)PK{Hex:6; HexNAc:7}

>sp|ACF41834|A/Puerto_294:321+{Hex:7; HexNAc:6; NeuNAc:4}
C(Carbamidomethyl)Q(Deamidation)T(Dehydrated)PLGAIN(HexNAc)SSLPYQNIHPVTIGEC(Carbamidomethyl)PK{Hex:7; HexNAc:6; NeuNAc:4}

>sp|ACF41834|A/Puerto_294:321+{Hex:8; HexNAc:7; NeuNAc:1}
C(Carbamidomethyl)Q(Deamidation)T(Dehydrated)PLGAIN(HexNAc)SSLPYQNIHPVTIGEC(Carbamidomethyl)PK{Hex:8; HexNAc:7; NeuNAc:1}

>sp|ACF41834|A/Puerto_294:321+{Xyl:1; Fuc:1; Hex:3; HexNAc:2}
C(Carbamidomethyl)Q(Deamidation)T(Dehydrated)PLGAIN(HexNAc)SSLPYQNIHPVTIGEC(Carbamidomethyl)PK{Xyl:1; Fuc:1; Hex:3; HexNAc:2}

>sp|ACF41834|A/Puerto_294:321+{Xyl:1; Hex:3; HexNAc:2}
C(Carbamidomethyl)Q(Deamidation)T(Dehydrated)PLGAIN(HexNAc)SSLPYQNIHPVTIGEC(Carbamidomethyl)PK{Xyl:1; Hex:3; HexNAc:2}

>sp|ACF41834|A/Puerto_294:321+{Fuc:1; Hex:10; HexNAc:9}
C(Carbamidomethyl)Q(Deamidation)T(Phospho)PLGAIN(HexNAc)SSLPYQNIHPVTIGEC(Carbamidomethyl)PK{Fuc:1; Hex:10; HexNAc:9}

>sp|ACF41834|A/Puerto_294:321+{Fuc:1; Hex:11; HexNAc:6}
C(Carbamidomethyl)Q(Deamidation)T(Phospho)PLGAIN(HexNAc)SSLPYQNIHPVTIGEC(Carbamidomethyl)PK{Fuc:1; Hex:11; HexNAc:6}

>sp|ACF41834|A/Puerto_294:321+{Fuc:1; Hex:3; HexNAc:3; GalS(NAc):1}
C(Carbamidomethyl)Q(Deamidation)T(Phospho)PLGAIN(HexNAc)SSLPYQNIHPVTIGEC(Carbamidomethyl)PK{Fuc:1; Hex:3; HexNAc:3; GalS(NAc):1}

>sp|ACF41834|A/Puerto_294:321+{Fuc:1; Hex:3; HexNAc:4; GalS(NAc):1}
C(Carbamidomethyl)Q(Deamidation)T(Phospho)PLGAIN(HexNAc)SSLPYQNIHPVTIGEC(Carbamidomethyl)PK{Fuc:1; Hex:3; HexNAc:4; GalS(NAc):1}

>sp|ACF41834|A/Puerto_294:321+{Fuc:1; Hex:3; HexNAc:4; GalS(NAc):2}
C(Carbamidomethyl)Q(Deamidation)T(Phospho)PLGAIN(HexNAc)SSLPYQNIHPVTIGEC(Carbamidomethyl)PK{Fuc:1; Hex:3; HexNAc:4; GalS(NAc):2}

>sp|ACF41834|A/Puerto_294:321+{Fuc:1; Hex:3; HexNAc:4; GalS:1; GalS(NAc):1}
C(Carbamidomethyl)Q(Deamidation)T(Phospho)PLGAIN(HexNAc)SSLPYQNIHPVTIGEC(Carbamidomethyl)PK{Fuc:1; Hex:3; HexNAc:4; GalS:1; GalS(NAc):1}

>sp|ACF41834|A/Puerto_294:321+{Fuc:1; Hex:3; HexNAc:5}
C(Carbamidomethyl)Q(Deamidation)T(Phospho)PLGAIN(HexNAc)SSLPYQNIHPVTIGEC(Carbamidomethyl)PK{Fuc:1; Hex:3; HexNAc:5}

>sp|ACF41834|A/Puerto_294:321+{Fuc:1; Hex:3; HexNAc:6; NeuNAc:1}
C(Carbamidomethyl)Q(Deamidation)T(Phospho)PLGAIN(HexNAc)SSLPYQNIHPVTIGEC(Carbamidomethyl)PK{Fuc:1; Hex:3; HexNAc:6; NeuNAc:1}

>sp|ACF41834|A/Puerto_294:321+{Fuc:1; Hex:3; HexNAc:8}
C(Carbamidomethyl)Q(Deamidation)T(Phospho)PLGAIN(HexNAc)SSLPYQNIHPVTIGEC(Carbamidomethyl)PK{Fuc:1; Hex:3; HexNAc:8}

>sp|ACF41834|A/Puerto_294:321+{Fuc:1; Hex:3; HexNAc:9}
C(Carbamidomethyl)Q(Deamidation)T(Phospho)PLGAIN(HexNAc)SSLPYQNIHPVTIGEC(Carbamidomethyl)PK{Fuc:1; Hex:3; HexNAc:9}

>sp|ACF41834|A/Puerto_294:321+{Fuc:1; Hex:4; HexNAc:3; GalS(NAc):1}
C(Carbamidomethyl)Q(Deamidation)T(Phospho)PLGAIN(HexNAc)SSLPYQNIHPVTIGEC(Carbamidomethyl)PK{Fuc:1; Hex:4; HexNAc:3; GalS(NAc):1}

>sp|ACF41834|A/Puerto_294:321+{Fuc:1; Hex:4; HexNAc:3; NeuNAc:1}
C(Carbamidomethyl)Q(Deamidation)T(Phospho)PLGAIN(HexNAc)SSLPYQNIHPVTIGEC(Carbamidomethyl)PK{Fuc:1; Hex:4; HexNAc:3; NeuNAc:1}

>sp|ACF41834|A/Puerto_294:321+{Fuc:1; Hex:4; HexNAc:4; GalS(NAc):1; NeuNAc:1}
C(Carbamidomethyl)Q(Deamidation)T(Phospho)PLGAIN(HexNAc)SSLPYQNIHPVTIGEC(Carbamidomethyl)PK{Fuc:1; Hex:4; HexNAc:4; GalS(NAc):1; NeuNAc:1}

>sp|ACF41834|A/Puerto_294:321+{Fuc:1; Hex:4; HexNAc:4; GalS(NAc):1}
C(Carbamidomethyl)Q(Deamidation)T(Phospho)PLGAIN(HexNAc)SSLPYQNIHPVTIGEC(Carbamidomethyl)PK{Fuc:1; Hex:4; HexNAc:4; GalS(NAc):1}

>sp|ACF41834|A/Puerto_294:321+{Fuc:1; Hex:4; HexNAc:4; GalS:1; NeuNAc:1}
C(Carbamidomethyl)Q(Deamidation)T(Phospho)PLGAIN(HexNAc)SSLPYQNIHPVTIGEC(Carbamidomethyl)PK{Fuc:1; Hex:4; HexNAc:4; GalS:1; NeuNAc:1}

>sp|ACF41834|A/Puerto_294:321+{Fuc:1; Hex:4; HexNAc:7}
C(Carbamidomethyl)Q(Deamidation)T(Phospho)PLGAIN(HexNAc)SSLPYQNIHPVTIGEC(Carbamidomethyl)PK{Fuc:1; Hex:4; HexNAc:7}

>sp|ACF41834|A/Puerto_294:321+{Fuc:1; Hex:4; HexNAc:9}
C(Carbamidomethyl)Q(Deamidation)T(Phospho)PLGAIN(HexNAc)SSLPYQNIHPVTIGEC(Carbamidomethyl)PK{Fuc:1; Hex:4; HexNAc:9}

>sp|ACF41834|A/Puerto_294:321+{Fuc:1; Hex:5; HexNAc:3; GalS(NAc):1}
C(Carbamidomethyl)Q(Deamidation)T(Phospho)PLGAIN(HexNAc)SSLPYQNIHPVTIGEC(Carbamidomethyl)PK{Fuc:1; Hex:5; HexNAc:3; GalS(NAc):1}

>sp|ACF41834|A/Puerto_294:321+{Fuc:1; Hex:5; HexNAc:3}
C(Carbamidomethyl)Q(Deamidation)T(Phospho)PLGAIN(HexNAc)SSLPYQNIHPVTIGEC(Carbamidomethyl)PK{Fuc:1; Hex:5; HexNAc:3}

>sp|ACF41834|A/Puerto_294:321+{Fuc:1; Hex:5; HexNAc:5; NeuNAc:2}
C(Carbamidomethyl)Q(Deamidation)T(Phospho)PLGAIN(HexNAc)SSLPYQNIHPVTIGEC(Carbamidomethyl)PK{Fuc:1; Hex:5; HexNAc:5; NeuNAc:2}

>sp|ACF41834|A/Puerto_294:321+{Fuc:1; Hex:5; HexNAc:6}
C(Carbamidomethyl)Q(Deamidation)T(Phospho)PLGAIN(HexNAc)SSLPYQNIHPVTIGEC(Carbamidomethyl)PK{Fuc:1; Hex:5; HexNAc:6}

>sp|ACF41834|A/Puerto_294:321+{Fuc:1; Hex:6; HexNAc:2}
C(Carbamidomethyl)Q(Deamidation)T(Phospho)PLGAIN(HexNAc)SSLPYQNIHPVTIGEC(Carbamidomethyl)PK{Fuc:1; Hex:6; HexNAc:2}

>sp|ACF41834|A/Puerto_294:321+{Fuc:1; Hex:6; HexNAc:3; NeuNAc:1}
C(Carbamidomethyl)Q(Deamidation)T(Phospho)PLGAIN(HexNAc)SSLPYQNIHPVTIGEC(Carbamidomethyl)PK{Fuc:1; Hex:6; HexNAc:3; NeuNAc:1}

>sp|ACF41834|A/Puerto_294:321+{Fuc:1; Hex:6; HexNAc:3}
C(Carbamidomethyl)Q(Deamidation)T(Phospho)PLGAIN(HexNAc)SSLPYQNIHPVTIGEC(Carbamidomethyl)PK{Fuc:1; Hex:6; HexNAc:3}

>sp|ACF41834|A/Puerto_294:321+{Fuc:1; Hex:6; HexNAc:4; NeuNAc:1}
C(Carbamidomethyl)Q(Deamidation)T(Phospho)PLGAIN(HexNAc)SSLPYQNIHPVTIGEC(Carbamidomethyl)PK{Fuc:1; Hex:6; HexNAc:4; NeuNAc:1}

>sp|ACF41834|A/Puerto_294:321+{Fuc:1; Hex:6; HexNAc:5; NeuNAc:2}
C(Carbamidomethyl)Q(Deamidation)T(Phospho)PLGAIN(HexNAc)SSLPYQNIHPVTIGEC(Carbamidomethyl)PK{Fuc:1; Hex:6; HexNAc:5; NeuNAc:2}

>sp|ACF41834|A/Puerto_294:321+{Fuc:1; Hex:6; HexNAc:5; NeuNAc:3}
C(Carbamidomethyl)Q(Deamidation)T(Phospho)PLGAIN(HexNAc)SSLPYQNIHPVTIGEC(Carbamidomethyl)PK{Fuc:1; Hex:6; HexNAc:5; NeuNAc:3}

>sp|ACF41834|A/Puerto_294:321+{Fuc:1; Hex:6; HexNAc:6; NeuNAc:2}
C(Carbamidomethyl)Q(Deamidation)T(Phospho)PLGAIN(HexNAc)SSLPYQNIHPVTIGEC(Carbamidomethyl)PK{Fuc:1; Hex:6; HexNAc:6; NeuNAc:2}

>sp|ACF41834|A/Puerto_294:321+{Fuc:1; Hex:6; HexNAc:6; NeuNAc:3}
C(Carbamidomethyl)Q(Deamidation)T(Phospho)PLGAIN(HexNAc)SSLPYQNIHPVTIGEC(Carbamidomethyl)PK{Fuc:1; Hex:6; HexNAc:6; NeuNAc:3}

>sp|ACF41834|A/Puerto_294:321+{Fuc:1; Hex:6; HexNAc:6}
C(Carbamidomethyl)Q(Deamidation)T(Phospho)PLGAIN(HexNAc)SSLPYQNIHPVTIGEC(Carbamidomethyl)PK{Fuc:1; Hex:6; HexNAc:6}

>sp|ACF41834|A/Puerto_294:321+{Fuc:1; Hex:6; HexNAc:7; NeuNAc:4}
C(Carbamidomethyl)Q(Deamidation)T(Phospho)PLGAIN(HexNAc)SSLPYQNIHPVTIGEC(Carbamidomethyl)PK{Fuc:1; Hex:6; HexNAc:7; NeuNAc:4}

>sp|ACF41834|A/Puerto_294:321+{Fuc:1; Hex:6; HexNAc:7}
C(Carbamidomethyl)Q(Deamidation)T(Phospho)PLGAIN(HexNAc)SSLPYQNIHPVTIGEC(Carbamidomethyl)PK{Fuc:1; Hex:6; HexNAc:7}

>sp|ACF41834|A/Puerto_294:321+{Fuc:1; Hex:7; HexNAc:2}
C(Carbamidomethyl)Q(Deamidation)T(Phospho)PLGAIN(HexNAc)SSLPYQNIHPVTIGEC(Carbamidomethyl)PK{Fuc:1; Hex:7; HexNAc:2}

>sp|ACF41834|A/Puerto_294:321+{Fuc:1; Hex:7; HexNAc:5; NeuNAc:2}
C(Carbamidomethyl)Q(Deamidation)T(Phospho)PLGAIN(HexNAc)SSLPYQNIHPVTIGEC(Carbamidomethyl)PK{Fuc:1; Hex:7; HexNAc:5; NeuNAc:2}

>sp|ACF41834|A/Puerto_294:321+{Fuc:1; Hex:7; HexNAc:6; NeuNAc:1}
C(Carbamidomethyl)Q(Deamidation)T(Phospho)PLGAIN(HexNAc)SSLPYQNIHPVTIGEC(Carbamidomethyl)PK{Fuc:1; Hex:7; HexNAc:6; NeuNAc:1}

>sp|ACF41834|A/Puerto_294:321+{Fuc:1; Hex:7; HexNAc:6; NeuNAc:3}
C(Carbamidomethyl)Q(Deamidation)T(Phospho)PLGAIN(HexNAc)SSLPYQNIHPVTIGEC(Carbamidomethyl)PK{Fuc:1; Hex:7; HexNAc:6; NeuNAc:3}

>sp|ACF41834|A/Puerto_294:321+{Fuc:1; Hex:7; HexNAc:6; NeuNAc:4}
C(Carbamidomethyl)Q(Deamidation)T(Phospho)PLGAIN(HexNAc)SSLPYQNIHPVTIGEC(Carbamidomethyl)PK{Fuc:1; Hex:7; HexNAc:6; NeuNAc:4}

>sp|ACF41834|A/Puerto_294:321+{Fuc:1; Hex:7; HexNAc:6; NeuNGc:4}
C(Carbamidomethyl)Q(Deamidation)T(Phospho)PLGAIN(HexNAc)SSLPYQNIHPVTIGEC(Carbamidomethyl)PK{Fuc:1; Hex:7; HexNAc:6; NeuNGc:4}

>sp|ACF41834|A/Puerto_294:321+{Fuc:1; Hex:7; HexNAc:6}
C(Carbamidomethyl)Q(Deamidation)T(Phospho)PLGAIN(HexNAc)SSLPYQNIHPVTIGEC(Carbamidomethyl)PK{Fuc:1; Hex:7; HexNAc:6}

>sp|ACF41834|A/Puerto_294:321+{Fuc:1; Hex:7; HexNAc:7}
C(Carbamidomethyl)Q(Deamidation)T(Phospho)PLGAIN(HexNAc)SSLPYQNIHPVTIGEC(Carbamidomethyl)PK{Fuc:1; Hex:7; HexNAc:7}

>sp|ACF41834|A/Puerto_294:321+{Fuc:1; Hex:8; HexNAc:7}
C(Carbamidomethyl)Q(Deamidation)T(Phospho)PLGAIN(HexNAc)SSLPYQNIHPVTIGEC(Carbamidomethyl)PK{Fuc:1; Hex:8; HexNAc:7}

>sp|ACF41834|A/Puerto_294:321+{Fuc:1; Hex:9; HexNAc:8; NeuNAc:4}
C(Carbamidomethyl)Q(Deamidation)T(Phospho)PLGAIN(HexNAc)SSLPYQNIHPVTIGEC(Carbamidomethyl)PK{Fuc:1; Hex:9; HexNAc:8; NeuNAc:4}

>sp|ACF41834|A/Puerto_294:321+{Fuc:1; Hex:9; HexNAc:8}
C(Carbamidomethyl)Q(Deamidation)T(Phospho)PLGAIN(HexNAc)SSLPYQNIHPVTIGEC(Carbamidomethyl)PK{Fuc:1; Hex:9; HexNAc:8}

>sp|ACF41834|A/Puerto_294:321+{Fuc:2; Hex:4; HexNAc:3}
C(Carbamidomethyl)Q(Deamidation)T(Phospho)PLGAIN(HexNAc)SSLPYQNIHPVTIGEC(Carbamidomethyl)PK{Fuc:2; Hex:4; HexNAc:3}

>sp|ACF41834|A/Puerto_294:321+{Fuc:2; Hex:4; HexNAc:5; NeuNAc:1}
C(Carbamidomethyl)Q(Deamidation)T(Phospho)PLGAIN(HexNAc)SSLPYQNIHPVTIGEC(Carbamidomethyl)PK{Fuc:2; Hex:4; HexNAc:5; NeuNAc:1}

>sp|ACF41834|A/Puerto_294:321+{Fuc:2; Hex:4; HexNAc:5}
C(Carbamidomethyl)Q(Deamidation)T(Phospho)PLGAIN(HexNAc)SSLPYQNIHPVTIGEC(Carbamidomethyl)PK{Fuc:2; Hex:4; HexNAc:5}

>sp|ACF41834|A/Puerto_294:321+{Fuc:2; Hex:4; HexNAc:6}
C(Carbamidomethyl)Q(Deamidation)T(Phospho)PLGAIN(HexNAc)SSLPYQNIHPVTIGEC(Carbamidomethyl)PK{Fuc:2; Hex:4; HexNAc:6}

>sp|ACF41834|A/Puerto_294:321+{Fuc:2; Hex:5; HexNAc:3}
C(Carbamidomethyl)Q(Deamidation)T(Phospho)PLGAIN(HexNAc)SSLPYQNIHPVTIGEC(Carbamidomethyl)PK{Fuc:2; Hex:5; HexNAc:3}

>sp|ACF41834|A/Puerto_294:321+{Fuc:2; Hex:6; HexNAc:3}
C(Carbamidomethyl)Q(Deamidation)T(Phospho)PLGAIN(HexNAc)SSLPYQNIHPVTIGEC(Carbamidomethyl)PK{Fuc:2; Hex:6; HexNAc:3}

>sp|ACF41834|A/Puerto_294:321+{Fuc:2; Hex:6; HexNAc:4}
C(Carbamidomethyl)Q(Deamidation)T(Phospho)PLGAIN(HexNAc)SSLPYQNIHPVTIGEC(Carbamidomethyl)PK{Fuc:2; Hex:6; HexNAc:4}

>sp|ACF41834|A/Puerto_294:321+{Fuc:3; Hex:3; HexNAc:6}
C(Carbamidomethyl)Q(Deamidation)T(Phospho)PLGAIN(HexNAc)SSLPYQNIHPVTIGEC(Carbamidomethyl)PK{Fuc:3; Hex:3; HexNAc:6}

>sp|ACF41834|A/Puerto_294:321+{Fuc:3; Hex:4; HexNAc:3}
C(Carbamidomethyl)Q(Deamidation)T(Phospho)PLGAIN(HexNAc)SSLPYQNIHPVTIGEC(Carbamidomethyl)PK{Fuc:3; Hex:4; HexNAc:3}

>sp|ACF41834|A/Puerto_294:321+{Fuc:3; Hex:4; HexNAc:5}
C(Carbamidomethyl)Q(Deamidation)T(Phospho)PLGAIN(HexNAc)SSLPYQNIHPVTIGEC(Carbamidomethyl)PK{Fuc:3; Hex:4; HexNAc:5}

>sp|ACF41834|A/Puerto_294:321+{Fuc:3; Hex:5; HexNAc:3}
C(Carbamidomethyl)Q(Deamidation)T(Phospho)PLGAIN(HexNAc)SSLPYQNIHPVTIGEC(Carbamidomethyl)PK{Fuc:3; Hex:5; HexNAc:3}

>sp|ACF41834|A/Puerto_294:321+{Fuc:3; Hex:5; HexNAc:4}
C(Carbamidomethyl)Q(Deamidation)T(Phospho)PLGAIN(HexNAc)SSLPYQNIHPVTIGEC(Carbamidomethyl)PK{Fuc:3; Hex:5; HexNAc:4}

>sp|ACF41834|A/Puerto_294:321+{Fuc:3; Hex:5; HexNAc:5}
C(Carbamidomethyl)Q(Deamidation)T(Phospho)PLGAIN(HexNAc)SSLPYQNIHPVTIGEC(Carbamidomethyl)PK{Fuc:3; Hex:5; HexNAc:5}

>sp|ACF41834|A/Puerto_294:321+{Fuc:3; Hex:6; HexNAc:3}
C(Carbamidomethyl)Q(Deamidation)T(Phospho)PLGAIN(HexNAc)SSLPYQNIHPVTIGEC(Carbamidomethyl)PK{Fuc:3; Hex:6; HexNAc:3}

>sp|ACF41834|A/Puerto_294:321+{Fuc:3; Hex:6; HexNAc:5; NeuNAc:1}
C(Carbamidomethyl)Q(Deamidation)T(Phospho)PLGAIN(HexNAc)SSLPYQNIHPVTIGEC(Carbamidomethyl)PK{Fuc:3; Hex:6; HexNAc:5; NeuNAc:1}

>sp|ACF41834|A/Puerto_294:321+{Fuc:4; Hex:7; HexNAc:6; NeuNAc:1}
C(Carbamidomethyl)Q(Deamidation)T(Phospho)PLGAIN(HexNAc)SSLPYQNIHPVTIGEC(Carbamidomethyl)PK{Fuc:4; Hex:7; HexNAc:6; NeuNAc:1}

>sp|ACF41834|A/Puerto_294:321+{Fuc:4; Hex:7; HexNAc:6}
C(Carbamidomethyl)Q(Deamidation)T(Phospho)PLGAIN(HexNAc)SSLPYQNIHPVTIGEC(Carbamidomethyl)PK{Fuc:4; Hex:7; HexNAc:6}

>sp|ACF41834|A/Puerto_294:321+{Fuc:4; Hex:7; HexNAc:7}
C(Carbamidomethyl)Q(Deamidation)T(Phospho)PLGAIN(HexNAc)SSLPYQNIHPVTIGEC(Carbamidomethyl)PK{Fuc:4; Hex:7; HexNAc:7}

>sp|ACF41834|A/Puerto_294:321+{Fuc:5; Hex:7; HexNAc:6}
C(Carbamidomethyl)Q(Deamidation)T(Phospho)PLGAIN(HexNAc)SSLPYQNIHPVTIGEC(Carbamidomethyl)PK{Fuc:5; Hex:7; HexNAc:6}

>sp|ACF41834|A/Puerto_294:321+{Fuc:6; Hex:15; HexNAc:14; NeuNAc:1}
C(Carbamidomethyl)Q(Deamidation)T(Phospho)PLGAIN(HexNAc)SSLPYQNIHPVTIGEC(Carbamidomethyl)PK{Fuc:6; Hex:15; HexNAc:14; NeuNAc:1}

>sp|ACF41834|A/Puerto_294:321+{Hex:11; HexNAc:11; NeuNAc:1}
C(Carbamidomethyl)Q(Deamidation)T(Phospho)PLGAIN(HexNAc)SSLPYQNIHPVTIGEC(Carbamidomethyl)PK{Hex:11; HexNAc:11; NeuNAc:1}

>sp|ACF41834|A/Puerto_294:321+{Hex:11; HexNAc:2}
C(Carbamidomethyl)Q(Deamidation)T(Phospho)PLGAIN(HexNAc)SSLPYQNIHPVTIGEC(Carbamidomethyl)PK{Hex:11; HexNAc:2}

>sp|ACF41834|A/Puerto_294:321+{Hex:12; HexNAc:2}
C(Carbamidomethyl)Q(Deamidation)T(Phospho)PLGAIN(HexNAc)SSLPYQNIHPVTIGEC(Carbamidomethyl)PK{Hex:12; HexNAc:2}

>sp|ACF41834|A/Puerto_294:321+{Hex:3; HexNAc:3; GalS(NAc):1}
C(Carbamidomethyl)Q(Deamidation)T(Phospho)PLGAIN(HexNAc)SSLPYQNIHPVTIGEC(Carbamidomethyl)PK{Hex:3; HexNAc:3; GalS(NAc):1}

>sp|ACF41834|A/Puerto_294:321+{Hex:3; HexNAc:3}
C(Carbamidomethyl)Q(Deamidation)T(Phospho)PLGAIN(HexNAc)SSLPYQNIHPVTIGEC(Carbamidomethyl)PK{Hex:3; HexNAc:3}

>sp|ACF41834|A/Puerto_294:321+{Hex:3; HexNAc:4; GalS(NAc):1}
C(Carbamidomethyl)Q(Deamidation)T(Phospho)PLGAIN(HexNAc)SSLPYQNIHPVTIGEC(Carbamidomethyl)PK{Hex:3; HexNAc:4; GalS(NAc):1}

>sp|ACF41834|A/Puerto_294:321+{Hex:3; HexNAc:4; GalS(NAc):2}
C(Carbamidomethyl)Q(Deamidation)T(Phospho)PLGAIN(HexNAc)SSLPYQNIHPVTIGEC(Carbamidomethyl)PK{Hex:3; HexNAc:4; GalS(NAc):2}

>sp|ACF41834|A/Puerto_294:321+{Hex:3; HexNAc:4}
C(Carbamidomethyl)Q(Deamidation)T(Phospho)PLGAIN(HexNAc)SSLPYQNIHPVTIGEC(Carbamidomethyl)PK{Hex:3; HexNAc:4}

>sp|ACF41834|A/Puerto_294:321+{Hex:3; HexNAc:5}
C(Carbamidomethyl)Q(Deamidation)T(Phospho)PLGAIN(HexNAc)SSLPYQNIHPVTIGEC(Carbamidomethyl)PK{Hex:3; HexNAc:5}

>sp|ACF41834|A/Puerto_294:321+{Hex:3; HexNAc:6}
C(Carbamidomethyl)Q(Deamidation)T(Phospho)PLGAIN(HexNAc)SSLPYQNIHPVTIGEC(Carbamidomethyl)PK{Hex:3; HexNAc:6}

>sp|ACF41834|A/Puerto_294:321+{Hex:3; HexNAc:7}
C(Carbamidomethyl)Q(Deamidation)T(Phospho)PLGAIN(HexNAc)SSLPYQNIHPVTIGEC(Carbamidomethyl)PK{Hex:3; HexNAc:7}

>sp|ACF41834|A/Puerto_294:321+{Hex:3; HexNAc:8}
C(Carbamidomethyl)Q(Deamidation)T(Phospho)PLGAIN(HexNAc)SSLPYQNIHPVTIGEC(Carbamidomethyl)PK{Hex:3; HexNAc:8}

>sp|ACF41834|A/Puerto_294:321+{Hex:3; HexNAc:9}
C(Carbamidomethyl)Q(Deamidation)T(Phospho)PLGAIN(HexNAc)SSLPYQNIHPVTIGEC(Carbamidomethyl)PK{Hex:3; HexNAc:9}

>sp|ACF41834|A/Puerto_294:321+{Hex:4; HexNAc:3; GalS(NAc):1}
C(Carbamidomethyl)Q(Deamidation)T(Phospho)PLGAIN(HexNAc)SSLPYQNIHPVTIGEC(Carbamidomethyl)PK{Hex:4; HexNAc:3; GalS(NAc):1}

>sp|ACF41834|A/Puerto_294:321+{Hex:4; HexNAc:4; GalS(NAc):1}
C(Carbamidomethyl)Q(Deamidation)T(Phospho)PLGAIN(HexNAc)SSLPYQNIHPVTIGEC(Carbamidomethyl)PK{Hex:4; HexNAc:4; GalS(NAc):1}

>sp|ACF41834|A/Puerto_294:321+{Hex:4; HexNAc:4; GalS:1; NeuNAc:1}
C(Carbamidomethyl)Q(Deamidation)T(Phospho)PLGAIN(HexNAc)SSLPYQNIHPVTIGEC(Carbamidomethyl)PK{Hex:4; HexNAc:4; GalS:1; NeuNAc:1}

>sp|ACF41834|A/Puerto_294:321+{Hex:4; HexNAc:4}
C(Carbamidomethyl)Q(Deamidation)T(Phospho)PLGAIN(HexNAc)SSLPYQNIHPVTIGEC(Carbamidomethyl)PK{Hex:4; HexNAc:4}

>sp|ACF41834|A/Puerto_294:321+{Hex:4; HexNAc:5}
C(Carbamidomethyl)Q(Deamidation)T(Phospho)PLGAIN(HexNAc)SSLPYQNIHPVTIGEC(Carbamidomethyl)PK{Hex:4; HexNAc:5}

>sp|ACF41834|A/Puerto_294:321+{Hex:4; HexNAc:6}
C(Carbamidomethyl)Q(Deamidation)T(Phospho)PLGAIN(HexNAc)SSLPYQNIHPVTIGEC(Carbamidomethyl)PK{Hex:4; HexNAc:6}

>sp|ACF41834|A/Puerto_294:321+{Hex:4; HexNAc:7}
C(Carbamidomethyl)Q(Deamidation)T(Phospho)PLGAIN(HexNAc)SSLPYQNIHPVTIGEC(Carbamidomethyl)PK{Hex:4; HexNAc:7}

>sp|ACF41834|A/Puerto_294:321+{Hex:5; HexNAc:3}
C(Carbamidomethyl)Q(Deamidation)T(Phospho)PLGAIN(HexNAc)SSLPYQNIHPVTIGEC(Carbamidomethyl)PK{Hex:5; HexNAc:3}

>sp|ACF41834|A/Puerto_294:321+{Hex:5; HexNAc:4; NeuNAc:2}
C(Carbamidomethyl)Q(Deamidation)T(Phospho)PLGAIN(HexNAc)SSLPYQNIHPVTIGEC(Carbamidomethyl)PK{Hex:5; HexNAc:4; NeuNAc:2}

>sp|ACF41834|A/Puerto_294:321+{Hex:5; HexNAc:4}
C(Carbamidomethyl)Q(Deamidation)T(Phospho)PLGAIN(HexNAc)SSLPYQNIHPVTIGEC(Carbamidomethyl)PK{Hex:5; HexNAc:4}

>sp|ACF41834|A/Puerto_294:321+{Hex:5; HexNAc:5; GalS:1; NeuNAc:1}
C(Carbamidomethyl)Q(Deamidation)T(Phospho)PLGAIN(HexNAc)SSLPYQNIHPVTIGEC(Carbamidomethyl)PK{Hex:5; HexNAc:5; GalS:1; NeuNAc:1}

>sp|ACF41834|A/Puerto_294:321+{Hex:5; HexNAc:5; NeuNAc:2}
C(Carbamidomethyl)Q(Deamidation)T(Phospho)PLGAIN(HexNAc)SSLPYQNIHPVTIGEC(Carbamidomethyl)PK{Hex:5; HexNAc:5; NeuNAc:2}

>sp|ACF41834|A/Puerto_294:321+{Hex:5; HexNAc:5}
C(Carbamidomethyl)Q(Deamidation)T(Phospho)PLGAIN(HexNAc)SSLPYQNIHPVTIGEC(Carbamidomethyl)PK{Hex:5; HexNAc:5}

>sp|ACF41834|A/Puerto_294:321+{Hex:6; HexNAc:10}
C(Carbamidomethyl)Q(Deamidation)T(Phospho)PLGAIN(HexNAc)SSLPYQNIHPVTIGEC(Carbamidomethyl)PK{Hex:6; HexNAc:10}

>sp|ACF41834|A/Puerto_294:321+{Hex:6; HexNAc:3; NeuNAc:1}
C(Carbamidomethyl)Q(Deamidation)T(Phospho)PLGAIN(HexNAc)SSLPYQNIHPVTIGEC(Carbamidomethyl)PK{Hex:6; HexNAc:3; NeuNAc:1}

>sp|ACF41834|A/Puerto_294:321+{Hex:6; HexNAc:6; NeuNAc:2}
C(Carbamidomethyl)Q(Deamidation)T(Phospho)PLGAIN(HexNAc)SSLPYQNIHPVTIGEC(Carbamidomethyl)PK{Hex:6; HexNAc:6; NeuNAc:2}

>sp|ACF41834|A/Puerto_294:321+{Hex:6; HexNAc:6}
C(Carbamidomethyl)Q(Deamidation)T(Phospho)PLGAIN(HexNAc)SSLPYQNIHPVTIGEC(Carbamidomethyl)PK{Hex:6; HexNAc:6}

>sp|ACF41834|A/Puerto_294:321+{Hex:6; HexNAc:7}
C(Carbamidomethyl)Q(Deamidation)T(Phospho)PLGAIN(HexNAc)SSLPYQNIHPVTIGEC(Carbamidomethyl)PK{Hex:6; HexNAc:7}

>sp|ACF41834|A/Puerto_294:321+{Hex:7; HexNAc:2}
C(Carbamidomethyl)Q(Deamidation)T(Phospho)PLGAIN(HexNAc)SSLPYQNIHPVTIGEC(Carbamidomethyl)PK{Hex:7; HexNAc:2}

>sp|ACF41834|A/Puerto_294:321+{Hex:7; HexNAc:6; NeuNAc:4}
C(Carbamidomethyl)Q(Deamidation)T(Phospho)PLGAIN(HexNAc)SSLPYQNIHPVTIGEC(Carbamidomethyl)PK{Hex:7; HexNAc:6; NeuNAc:4}

>sp|ACF41834|A/Puerto_294:321+{Hex:7; HexNAc:8}
C(Carbamidomethyl)Q(Deamidation)T(Phospho)PLGAIN(HexNAc)SSLPYQNIHPVTIGEC(Carbamidomethyl)PK{Hex:7; HexNAc:8}

>sp|ACF41834|A/Puerto_294:321+{Hex:8; HexNAc:7; NeuNAc:1}
C(Carbamidomethyl)Q(Deamidation)T(Phospho)PLGAIN(HexNAc)SSLPYQNIHPVTIGEC(Carbamidomethyl)PK{Hex:8; HexNAc:7; NeuNAc:1}

>sp|ACF41834|A/Puerto_294:321+{Hex:8; HexNAc:7}
C(Carbamidomethyl)Q(Deamidation)T(Phospho)PLGAIN(HexNAc)SSLPYQNIHPVTIGEC(Carbamidomethyl)PK{Hex:8; HexNAc:7}

>sp|ACF41834|A/Puerto_294:321+{Xyl:1; Fuc:1; Hex:3; HexNAc:2}
C(Carbamidomethyl)Q(Deamidation)T(Phospho)PLGAIN(HexNAc)SSLPYQNIHPVTIGEC(Carbamidomethyl)PK{Xyl:1; Fuc:1; Hex:3; HexNAc:2}

>sp|ACF41834|A/Puerto_294:321+{Fuc:1; Hex:11; HexNAc:6}
C(Carbamidomethyl)Q(Deamidation)TPLGAIN(HexNAc)SSLPYQN(Deamidation)IHPVTIGEC(Carbamidomethyl)PK{Fuc:1; Hex:11; HexNAc:6}

>sp|ACF41834|A/Puerto_294:321+{Fuc:1; Hex:3; HexNAc:3; GalS(NAc):1}
C(Carbamidomethyl)Q(Deamidation)TPLGAIN(HexNAc)SSLPYQN(Deamidation)IHPVTIGEC(Carbamidomethyl)PK{Fuc:1; Hex:3; HexNAc:3; GalS(NAc):1}

>sp|ACF41834|A/Puerto_294:321+{Fuc:1; Hex:3; HexNAc:3}
C(Carbamidomethyl)Q(Deamidation)TPLGAIN(HexNAc)SSLPYQN(Deamidation)IHPVTIGEC(Carbamidomethyl)PK{Fuc:1; Hex:3; HexNAc:3}

>sp|ACF41834|A/Puerto_294:321+{Fuc:1; Hex:3; HexNAc:4; GalS(NAc):2}
C(Carbamidomethyl)Q(Deamidation)TPLGAIN(HexNAc)SSLPYQN(Deamidation)IHPVTIGEC(Carbamidomethyl)PK{Fuc:1; Hex:3; HexNAc:4; GalS(NAc):2}

>sp|ACF41834|A/Puerto_294:321+{Fuc:1; Hex:3; HexNAc:4; GalS:1; GalS(NAc):1}
C(Carbamidomethyl)Q(Deamidation)TPLGAIN(HexNAc)SSLPYQN(Deamidation)IHPVTIGEC(Carbamidomethyl)PK{Fuc:1; Hex:3; HexNAc:4; GalS:1; GalS(NAc):1}

>sp|ACF41834|A/Puerto_294:321+{Fuc:1; Hex:3; HexNAc:4; NeuNAc:1}
C(Carbamidomethyl)Q(Deamidation)TPLGAIN(HexNAc)SSLPYQN(Deamidation)IHPVTIGEC(Carbamidomethyl)PK{Fuc:1; Hex:3; HexNAc:4; NeuNAc:1}

>sp|ACF41834|A/Puerto_294:321+{Fuc:1; Hex:3; HexNAc:6}
C(Carbamidomethyl)Q(Deamidation)TPLGAIN(HexNAc)SSLPYQN(Deamidation)IHPVTIGEC(Carbamidomethyl)PK{Fuc:1; Hex:3; HexNAc:6}

>sp|ACF41834|A/Puerto_294:321+{Fuc:1; Hex:3; HexNAc:9}
C(Carbamidomethyl)Q(Deamidation)TPLGAIN(HexNAc)SSLPYQN(Deamidation)IHPVTIGEC(Carbamidomethyl)PK{Fuc:1; Hex:3; HexNAc:9}

>sp|ACF41834|A/Puerto_294:321+{Fuc:1; Hex:4; HexNAc:3; GalS(NAc):1}
C(Carbamidomethyl)Q(Deamidation)TPLGAIN(HexNAc)SSLPYQN(Deamidation)IHPVTIGEC(Carbamidomethyl)PK{Fuc:1; Hex:4; HexNAc:3; GalS(NAc):1}

>sp|ACF41834|A/Puerto_294:321+{Fuc:1; Hex:4; HexNAc:3}
C(Carbamidomethyl)Q(Deamidation)TPLGAIN(HexNAc)SSLPYQN(Deamidation)IHPVTIGEC(Carbamidomethyl)PK{Fuc:1; Hex:4; HexNAc:3}

>sp|ACF41834|A/Puerto_294:321+{Fuc:1; Hex:4; HexNAc:4; GalS(NAc):1}
C(Carbamidomethyl)Q(Deamidation)TPLGAIN(HexNAc)SSLPYQN(Deamidation)IHPVTIGEC(Carbamidomethyl)PK{Fuc:1; Hex:4; HexNAc:4; GalS(NAc):1}

>sp|ACF41834|A/Puerto_294:321+{Fuc:1; Hex:4; HexNAc:4}
C(Carbamidomethyl)Q(Deamidation)TPLGAIN(HexNAc)SSLPYQN(Deamidation)IHPVTIGEC(Carbamidomethyl)PK{Fuc:1; Hex:4; HexNAc:4}

>sp|ACF41834|A/Puerto_294:321+{Fuc:1; Hex:4; HexNAc:5}
C(Carbamidomethyl)Q(Deamidation)TPLGAIN(HexNAc)SSLPYQN(Deamidation)IHPVTIGEC(Carbamidomethyl)PK{Fuc:1; Hex:4; HexNAc:5}

>sp|ACF41834|A/Puerto_294:321+{Fuc:1; Hex:5; HexNAc:2}
C(Carbamidomethyl)Q(Deamidation)TPLGAIN(HexNAc)SSLPYQN(Deamidation)IHPVTIGEC(Carbamidomethyl)PK{Fuc:1; Hex:5; HexNAc:2}

>sp|ACF41834|A/Puerto_294:321+{Fuc:1; Hex:5; HexNAc:3; GalS(NAc):1}
C(Carbamidomethyl)Q(Deamidation)TPLGAIN(HexNAc)SSLPYQN(Deamidation)IHPVTIGEC(Carbamidomethyl)PK{Fuc:1; Hex:5; HexNAc:3; GalS(NAc):1}

>sp|ACF41834|A/Puerto_294:321+{Fuc:1; Hex:5; HexNAc:4; NeuNGc:2}
C(Carbamidomethyl)Q(Deamidation)TPLGAIN(HexNAc)SSLPYQN(Deamidation)IHPVTIGEC(Carbamidomethyl)PK{Fuc:1; Hex:5; HexNAc:4; NeuNGc:2}

>sp|ACF41834|A/Puerto_294:321+{Fuc:1; Hex:5; HexNAc:4}
C(Carbamidomethyl)Q(Deamidation)TPLGAIN(HexNAc)SSLPYQN(Deamidation)IHPVTIGEC(Carbamidomethyl)PK{Fuc:1; Hex:5; HexNAc:4}

>sp|ACF41834|A/Puerto_294:321+{Fuc:1; Hex:5; HexNAc:5}
C(Carbamidomethyl)Q(Deamidation)TPLGAIN(HexNAc)SSLPYQN(Deamidation)IHPVTIGEC(Carbamidomethyl)PK{Fuc:1; Hex:5; HexNAc:5}

>sp|ACF41834|A/Puerto_294:321+{Fuc:1; Hex:5; HexNAc:6}
C(Carbamidomethyl)Q(Deamidation)TPLGAIN(HexNAc)SSLPYQN(Deamidation)IHPVTIGEC(Carbamidomethyl)PK{Fuc:1; Hex:5; HexNAc:6}

>sp|ACF41834|A/Puerto_294:321+{Fuc:1; Hex:6; HexNAc:4; NeuNAc:1}
C(Carbamidomethyl)Q(Deamidation)TPLGAIN(HexNAc)SSLPYQN(Deamidation)IHPVTIGEC(Carbamidomethyl)PK{Fuc:1; Hex:6; HexNAc:4; NeuNAc:1}

>sp|ACF41834|A/Puerto_294:321+{Fuc:1; Hex:6; HexNAc:5; NeuNAc:2}
C(Carbamidomethyl)Q(Deamidation)TPLGAIN(HexNAc)SSLPYQN(Deamidation)IHPVTIGEC(Carbamidomethyl)PK{Fuc:1; Hex:6; HexNAc:5; NeuNAc:2}

>sp|ACF41834|A/Puerto_294:321+{Fuc:1; Hex:6; HexNAc:5}
C(Carbamidomethyl)Q(Deamidation)TPLGAIN(HexNAc)SSLPYQN(Deamidation)IHPVTIGEC(Carbamidomethyl)PK{Fuc:1; Hex:6; HexNAc:5}

>sp|ACF41834|A/Puerto_294:321+{Fuc:1; Hex:6; HexNAc:6; NeuNAc:2}
C(Carbamidomethyl)Q(Deamidation)TPLGAIN(HexNAc)SSLPYQN(Deamidation)IHPVTIGEC(Carbamidomethyl)PK{Fuc:1; Hex:6; HexNAc:6; NeuNAc:2}

>sp|ACF41834|A/Puerto_294:321+{Fuc:1; Hex:7; HexNAc:10; NeuNAc:4}
C(Carbamidomethyl)Q(Deamidation)TPLGAIN(HexNAc)SSLPYQN(Deamidation)IHPVTIGEC(Carbamidomethyl)PK{Fuc:1; Hex:7; HexNAc:10; NeuNAc:4}

>sp|ACF41834|A/Puerto_294:321+{Fuc:1; Hex:7; HexNAc:6; NeuNAc:1}
C(Carbamidomethyl)Q(Deamidation)TPLGAIN(HexNAc)SSLPYQN(Deamidation)IHPVTIGEC(Carbamidomethyl)PK{Fuc:1; Hex:7; HexNAc:6; NeuNAc:1}

>sp|ACF41834|A/Puerto_294:321+{Fuc:1; Hex:7; HexNAc:6}
C(Carbamidomethyl)Q(Deamidation)TPLGAIN(HexNAc)SSLPYQN(Deamidation)IHPVTIGEC(Carbamidomethyl)PK{Fuc:1; Hex:7; HexNAc:6}

>sp|ACF41834|A/Puerto_294:321+{Fuc:1; Hex:7; HexNAc:7; NeuNAc:4}
C(Carbamidomethyl)Q(Deamidation)TPLGAIN(HexNAc)SSLPYQN(Deamidation)IHPVTIGEC(Carbamidomethyl)PK{Fuc:1; Hex:7; HexNAc:7; NeuNAc:4}

>sp|ACF41834|A/Puerto_294:321+{Fuc:1; Hex:8; HexNAc:7; NeuNAc:4}
C(Carbamidomethyl)Q(Deamidation)TPLGAIN(HexNAc)SSLPYQN(Deamidation)IHPVTIGEC(Carbamidomethyl)PK{Fuc:1; Hex:8; HexNAc:7; NeuNAc:4}

>sp|ACF41834|A/Puerto_294:321+{Fuc:1; Hex:9; HexNAc:8; NeuNAc:4}
C(Carbamidomethyl)Q(Deamidation)TPLGAIN(HexNAc)SSLPYQN(Deamidation)IHPVTIGEC(Carbamidomethyl)PK{Fuc:1; Hex:9; HexNAc:8; NeuNAc:4}

>sp|ACF41834|A/Puerto_294:321+{Fuc:2; Hex:4; HexNAc:3}
C(Carbamidomethyl)Q(Deamidation)TPLGAIN(HexNAc)SSLPYQN(Deamidation)IHPVTIGEC(Carbamidomethyl)PK{Fuc:2; Hex:4; HexNAc:3}

>sp|ACF41834|A/Puerto_294:321+{Fuc:2; Hex:4; HexNAc:5; NeuNAc:1}
C(Carbamidomethyl)Q(Deamidation)TPLGAIN(HexNAc)SSLPYQN(Deamidation)IHPVTIGEC(Carbamidomethyl)PK{Fuc:2; Hex:4; HexNAc:5; NeuNAc:1}

>sp|ACF41834|A/Puerto_294:321+{Fuc:2; Hex:4; HexNAc:6}
C(Carbamidomethyl)Q(Deamidation)TPLGAIN(HexNAc)SSLPYQN(Deamidation)IHPVTIGEC(Carbamidomethyl)PK{Fuc:2; Hex:4; HexNAc:6}

>sp|ACF41834|A/Puerto_294:321+{Fuc:2; Hex:6; HexNAc:3}
C(Carbamidomethyl)Q(Deamidation)TPLGAIN(HexNAc)SSLPYQN(Deamidation)IHPVTIGEC(Carbamidomethyl)PK{Fuc:2; Hex:6; HexNAc:3}

>sp|ACF41834|A/Puerto_294:321+{Fuc:2; Hex:6; HexNAc:5; NeuNAc:1}
C(Carbamidomethyl)Q(Deamidation)TPLGAIN(HexNAc)SSLPYQN(Deamidation)IHPVTIGEC(Carbamidomethyl)PK{Fuc:2; Hex:6; HexNAc:5; NeuNAc:1}

>sp|ACF41834|A/Puerto_294:321+{Fuc:2; Hex:6; HexNAc:5}
C(Carbamidomethyl)Q(Deamidation)TPLGAIN(HexNAc)SSLPYQN(Deamidation)IHPVTIGEC(Carbamidomethyl)PK{Fuc:2; Hex:6; HexNAc:5}

>sp|ACF41834|A/Puerto_294:321+{Fuc:2; Hex:7; HexNAc:6}
C(Carbamidomethyl)Q(Deamidation)TPLGAIN(HexNAc)SSLPYQN(Deamidation)IHPVTIGEC(Carbamidomethyl)PK{Fuc:2; Hex:7; HexNAc:6}

>sp|ACF41834|A/Puerto_294:321+{Fuc:3; Hex:5; HexNAc:4}
C(Carbamidomethyl)Q(Deamidation)TPLGAIN(HexNAc)SSLPYQN(Deamidation)IHPVTIGEC(Carbamidomethyl)PK{Fuc:3; Hex:5; HexNAc:4}

>sp|ACF41834|A/Puerto_294:321+{Fuc:3; Hex:5; HexNAc:5}
C(Carbamidomethyl)Q(Deamidation)TPLGAIN(HexNAc)SSLPYQN(Deamidation)IHPVTIGEC(Carbamidomethyl)PK{Fuc:3; Hex:5; HexNAc:5}

>sp|ACF41834|A/Puerto_294:321+{Fuc:3; Hex:6; HexNAc:4}
C(Carbamidomethyl)Q(Deamidation)TPLGAIN(HexNAc)SSLPYQN(Deamidation)IHPVTIGEC(Carbamidomethyl)PK{Fuc:3; Hex:6; HexNAc:4}

>sp|ACF41834|A/Puerto_294:321+{Fuc:3; Hex:6; HexNAc:5}
C(Carbamidomethyl)Q(Deamidation)TPLGAIN(HexNAc)SSLPYQN(Deamidation)IHPVTIGEC(Carbamidomethyl)PK{Fuc:3; Hex:6; HexNAc:5}

>sp|ACF41834|A/Puerto_294:321+{Fuc:4; Hex:6; HexNAc:5}
C(Carbamidomethyl)Q(Deamidation)TPLGAIN(HexNAc)SSLPYQN(Deamidation)IHPVTIGEC(Carbamidomethyl)PK{Fuc:4; Hex:6; HexNAc:5}

>sp|ACF41834|A/Puerto_294:321+{Fuc:4; Hex:6; HexNAc:6}
C(Carbamidomethyl)Q(Deamidation)TPLGAIN(HexNAc)SSLPYQN(Deamidation)IHPVTIGEC(Carbamidomethyl)PK{Fuc:4; Hex:6; HexNAc:6}

>sp|ACF41834|A/Puerto_294:321+{Fuc:4; Hex:7; HexNAc:6; NeuNAc:1}
C(Carbamidomethyl)Q(Deamidation)TPLGAIN(HexNAc)SSLPYQN(Deamidation)IHPVTIGEC(Carbamidomethyl)PK{Fuc:4; Hex:7; HexNAc:6; NeuNAc:1}

>sp|ACF41834|A/Puerto_294:321+{Fuc:4; Hex:8; HexNAc:5}
C(Carbamidomethyl)Q(Deamidation)TPLGAIN(HexNAc)SSLPYQN(Deamidation)IHPVTIGEC(Carbamidomethyl)PK{Fuc:4; Hex:8; HexNAc:5}

>sp|ACF41834|A/Puerto_294:321+{Fuc:5; Hex:15; HexNAc:14; NeuNAc:2}
C(Carbamidomethyl)Q(Deamidation)TPLGAIN(HexNAc)SSLPYQN(Deamidation)IHPVTIGEC(Carbamidomethyl)PK{Fuc:5; Hex:15; HexNAc:14; NeuNAc:2}

>sp|ACF41834|A/Puerto_294:321+{Fuc:5; Hex:5; HexNAc:4}
C(Carbamidomethyl)Q(Deamidation)TPLGAIN(HexNAc)SSLPYQN(Deamidation)IHPVTIGEC(Carbamidomethyl)PK{Fuc:5; Hex:5; HexNAc:4}

>sp|ACF41834|A/Puerto_294:321+{Fuc:5; Hex:7; HexNAc:6}
C(Carbamidomethyl)Q(Deamidation)TPLGAIN(HexNAc)SSLPYQN(Deamidation)IHPVTIGEC(Carbamidomethyl)PK{Fuc:5; Hex:7; HexNAc:6}

>sp|ACF41834|A/Puerto_294:321+{Fuc:6; Hex:15; HexNAc:14; NeuNAc:1}
C(Carbamidomethyl)Q(Deamidation)TPLGAIN(HexNAc)SSLPYQN(Deamidation)IHPVTIGEC(Carbamidomethyl)PK{Fuc:6; Hex:15; HexNAc:14; NeuNAc:1}

>sp|ACF41834|A/Puerto_294:321+{Fuc:6; Hex:15; HexNAc:14; NeuNAc:2}
C(Carbamidomethyl)Q(Deamidation)TPLGAIN(HexNAc)SSLPYQN(Deamidation)IHPVTIGEC(Carbamidomethyl)PK{Fuc:6; Hex:15; HexNAc:14; NeuNAc:2}

>sp|ACF41834|A/Puerto_294:321+{Hex:3; HexNAc:2}
C(Carbamidomethyl)Q(Deamidation)TPLGAIN(HexNAc)SSLPYQN(Deamidation)IHPVTIGEC(Carbamidomethyl)PK{Hex:3; HexNAc:2}

>sp|ACF41834|A/Puerto_294:321+{Hex:3; HexNAc:3; GalS(NAc):1}
C(Carbamidomethyl)Q(Deamidation)TPLGAIN(HexNAc)SSLPYQN(Deamidation)IHPVTIGEC(Carbamidomethyl)PK{Hex:3; HexNAc:3; GalS(NAc):1}

>sp|ACF41834|A/Puerto_294:321+{Hex:3; HexNAc:4; GalS(NAc):1}
C(Carbamidomethyl)Q(Deamidation)TPLGAIN(HexNAc)SSLPYQN(Deamidation)IHPVTIGEC(Carbamidomethyl)PK{Hex:3; HexNAc:4; GalS(NAc):1}

>sp|ACF41834|A/Puerto_294:321+{Hex:3; HexNAc:4; GalS(NAc):2}
C(Carbamidomethyl)Q(Deamidation)TPLGAIN(HexNAc)SSLPYQN(Deamidation)IHPVTIGEC(Carbamidomethyl)PK{Hex:3; HexNAc:4; GalS(NAc):2}

>sp|ACF41834|A/Puerto_294:321+{Hex:3; HexNAc:7}
C(Carbamidomethyl)Q(Deamidation)TPLGAIN(HexNAc)SSLPYQN(Deamidation)IHPVTIGEC(Carbamidomethyl)PK{Hex:3; HexNAc:7}

>sp|ACF41834|A/Puerto_294:321+{Hex:3; HexNAc:9}
C(Carbamidomethyl)Q(Deamidation)TPLGAIN(HexNAc)SSLPYQN(Deamidation)IHPVTIGEC(Carbamidomethyl)PK{Hex:3; HexNAc:9}

>sp|ACF41834|A/Puerto_294:321+{Hex:4; HexNAc:4; GalS(NAc):1}
C(Carbamidomethyl)Q(Deamidation)TPLGAIN(HexNAc)SSLPYQN(Deamidation)IHPVTIGEC(Carbamidomethyl)PK{Hex:4; HexNAc:4; GalS(NAc):1}

>sp|ACF41834|A/Puerto_294:321+{Hex:4; HexNAc:8}
C(Carbamidomethyl)Q(Deamidation)TPLGAIN(HexNAc)SSLPYQN(Deamidation)IHPVTIGEC(Carbamidomethyl)PK{Hex:4; HexNAc:8}

>sp|ACF41834|A/Puerto_294:321+{Hex:5; HexNAc:2}
C(Carbamidomethyl)Q(Deamidation)TPLGAIN(HexNAc)SSLPYQN(Deamidation)IHPVTIGEC(Carbamidomethyl)PK{Hex:5; HexNAc:2}

>sp|ACF41834|A/Puerto_294:321+{Hex:5; HexNAc:5}
C(Carbamidomethyl)Q(Deamidation)TPLGAIN(HexNAc)SSLPYQN(Deamidation)IHPVTIGEC(Carbamidomethyl)PK{Hex:5; HexNAc:5}

>sp|ACF41834|A/Puerto_294:321+{Hex:6; HexNAc:2}
C(Carbamidomethyl)Q(Deamidation)TPLGAIN(HexNAc)SSLPYQN(Deamidation)IHPVTIGEC(Carbamidomethyl)PK{Hex:6; HexNAc:2}

>sp|ACF41834|A/Puerto_294:321+{Hex:6; HexNAc:3}
C(Carbamidomethyl)Q(Deamidation)TPLGAIN(HexNAc)SSLPYQN(Deamidation)IHPVTIGEC(Carbamidomethyl)PK{Hex:6; HexNAc:3}

>sp|ACF41834|A/Puerto_294:321+{Hex:6; HexNAc:4}
C(Carbamidomethyl)Q(Deamidation)TPLGAIN(HexNAc)SSLPYQN(Deamidation)IHPVTIGEC(Carbamidomethyl)PK{Hex:6; HexNAc:4}

>sp|ACF41834|A/Puerto_294:321+{Hex:6; HexNAc:5; NeuNAc:2}
C(Carbamidomethyl)Q(Deamidation)TPLGAIN(HexNAc)SSLPYQN(Deamidation)IHPVTIGEC(Carbamidomethyl)PK{Hex:6; HexNAc:5; NeuNAc:2}

>sp|ACF41834|A/Puerto_294:321+{Hex:6; HexNAc:6; NeuNAc:2}
C(Carbamidomethyl)Q(Deamidation)TPLGAIN(HexNAc)SSLPYQN(Deamidation)IHPVTIGEC(Carbamidomethyl)PK{Hex:6; HexNAc:6; NeuNAc:2}

>sp|ACF41834|A/Puerto_294:321+{Hex:6; HexNAc:7}
C(Carbamidomethyl)Q(Deamidation)TPLGAIN(HexNAc)SSLPYQN(Deamidation)IHPVTIGEC(Carbamidomethyl)PK{Hex:6; HexNAc:7}

>sp|ACF41834|A/Puerto_294:321+{Hex:7; HexNAc:2}
C(Carbamidomethyl)Q(Deamidation)TPLGAIN(HexNAc)SSLPYQN(Deamidation)IHPVTIGEC(Carbamidomethyl)PK{Hex:7; HexNAc:2}

>sp|ACF41834|A/Puerto_294:321+{Hex:7; HexNAc:6; NeuNAc:4}
C(Carbamidomethyl)Q(Deamidation)TPLGAIN(HexNAc)SSLPYQN(Deamidation)IHPVTIGEC(Carbamidomethyl)PK{Hex:7; HexNAc:6; NeuNAc:4}

>sp|ACF41834|A/Puerto_294:321+{Hex:7; HexNAc:8}
C(Carbamidomethyl)Q(Deamidation)TPLGAIN(HexNAc)SSLPYQN(Deamidation)IHPVTIGEC(Carbamidomethyl)PK{Hex:7; HexNAc:8}

>sp|ACF41834|A/Puerto_294:321+{Hex:8; HexNAc:2}
C(Carbamidomethyl)Q(Deamidation)TPLGAIN(HexNAc)SSLPYQN(Deamidation)IHPVTIGEC(Carbamidomethyl)PK{Hex:8; HexNAc:2}

>sp|ACF41834|A/Puerto_294:321+{Hex:8; HexNAc:7; NeuNAc:1}
C(Carbamidomethyl)Q(Deamidation)TPLGAIN(HexNAc)SSLPYQN(Deamidation)IHPVTIGEC(Carbamidomethyl)PK{Hex:8; HexNAc:7; NeuNAc:1}

>sp|ACF41834|A/Puerto_294:321+{Hex:8; HexNAc:7}
C(Carbamidomethyl)Q(Deamidation)TPLGAIN(HexNAc)SSLPYQN(Deamidation)IHPVTIGEC(Carbamidomethyl)PK{Hex:8; HexNAc:7}

>sp|ACF41834|A/Puerto_294:321+{Fuc:1; Hex:11; HexNAc:6}
C(Carbamidomethyl)Q(Deamidation)TPLGAIN(HexNAc)SSLPYQNIHPVTIGEC(Carbamidomethyl)PK{Fuc:1; Hex:11; HexNAc:6}
[truncated: 2,914,185 more chars]
