# Supplementary material for: Integrated Omics and Computational Glycobiology Reveal Structural Basis for Influenza A Virus Glycan Microheterogeneity and Host Interactions
Source: Mol Cell Proteomics. 2016 Mar 16;15(6):1895–912. doi: 10.1074/mcp.M116.058016 (PMC5083086; doi:10.1074/mcp.M116.058016)
Supplement: Supplemental Data [file 10.1074_M116.058016_mcp.M116.058016-5.zip › Glycomics_means_and_std/AGP_glycomics.csv]

	Compound Key	G:Fuc	G:Hex	G:HexNAc	Mean Relative Volume	Std Dev
[0;0;0;3;0;0;0;1;2;1]	[0;0;0;3;0;0;0;1;2;1]	0	3	2	0.000244588952661	0.000303820558339
[0;0;0;3;0;0;1;0;2;1]	[0;0;0;3;0;0;1;0;2;1]	1	3	2	0.000120911372364	0.0
[0;0;0;3;0;0;1;1;2;1]	[0;0;0;3;0;0;1;1;2;1]	1	3	2	0.00249348095632	0.0035124654921
[0;0;0;4;0;0;0;0;2;1]	[0;0;0;4;0;0;0;0;2;1]	0	4	2	0.000177862423565	0.0
[0;0;0;5;0;0;0;0;2;1]	[0;0;0;5;0;0;0;0;2;1]	0	5	2	5.16652582237e-05	0.0
[0;0;0;5;0;0;1;0;2;1]	[0;0;0;5;0;0;1;0;2;1]	1	5	2	0.00030738079822	6.10207449871e-05
[0;0;0;6;0;0;0;0;2;1]	[0;0;0;6;0;0;0;0;2;1]	0	6	2	0.00276901411707	0.00286461316613
[0;0;0;6;0;0;1;0;2;1]	[0;0;0;6;0;0;1;0;2;1]	1	6	2	0.000126998334779	0.0
[0;0;0;7;0;0;0;0;2;1]	[0;0;0;7;0;0;0;0;2;1]	0	7	2	0.000363118440961	0.000138516144753
[0;0;0;7;0;0;1;0;2;1]	[0;0;0;7;0;0;1;0;2;1]	1	7	2	0.00242091644152	0.000383254251364
[0;0;0;8;0;0;0;0;2;1]	[0;0;0;8;0;0;0;0;2;1]	0	8	2	0.000664227317337	0.000314012168021
[0;0;0;9;0;0;0;0;2;1]	[0;0;0;9;0;0;0;0;2;1]	0	9	2	0.0062835232922	0.00999323503833
[0;0;0;10;0;0;0;0;2;1]	[0;0;0;10;0;0;0;0;2;1]	0	10	2	0.000166379355834	0.000103181147485
[0;0;0;11;0;0;0;0;2;1]	[0;0;0;11;0;0;0;0;2;1]	0	11	2	8.9260370654e-05	0.00010925800343
[0;0;0;12;0;0;0;0;2;1]	[0;0;0;12;0;0;0;0;2;1]	0	12	2	0.00694293843378	0.00123432509588
[0;0;0;3;0;0;0;0;3;1]	[0;0;0;3;0;0;0;0;3;1]	0	3	3	4.88217257305e-05	0.0
[1;0;0;3;0;0;0;0;3;1]	[1;0;0;3;0;0;0;0;3;1]	0	3	3	0.000134087464056	8.30375353302e-05
[0;0;0;3;0;0;1;0;3;1]	[0;0;0;3;0;0;1;0;3;1]	1	3	3	0.000178103741876	3.56783775885e-05
[1;0;0;3;0;0;1;0;3;1]	[1;0;0;3;0;0;1;0;3;1]	1	3	3	0.00241033049855	0.00206118579426
[0;0;0;3;0;0;2;0;3;1]	[0;0;0;3;0;0;2;0;3;1]	2	3	3	0.000564432558926	0.000135117854808
[0;0;0;4;0;0;0;0;3;1]	[0;0;0;4;0;0;0;0;3;1]	0	4	3	0.0010141734215	0.00125561114935
[0;0;0;4;0;1;0;0;3;1]	[0;0;0;4;0;1;0;0;3;1]	0	4	3	0.000616705552007	0.000843231781984
[1;0;0;4;0;0;0;0;3;1]	[1;0;0;4;0;0;0;0;3;1]	0	4	3	0.00051266352387	0.000321431414464
[0;0;0;4;0;0;1;0;3;1]	[0;0;0;4;0;0;1;0;3;1]	1	4	3	0.000370757519537	0.000137315161567
[0;0;0;4;0;1;1;0;3;1]	[0;0;0;4;0;1;1;0;3;1]	1	4	3	0.000271478176203	0.000269597451177
[1;0;0;4;0;0;1;0;3;1]	[1;0;0;4;0;0;1;0;3;1]	1	4	3	0.000911824434715	0.0
[0;0;0;4;0;0;2;0;3;1]	[0;0;0;4;0;0;2;0;3;1]	2	4	3	0.000134614127071	0.000109146127823
[0;0;0;4;0;0;3;0;3;1]	[0;0;0;4;0;0;3;0;3;1]	3	4	3	0.00287562620799	0.00154708323048
[0;0;0;5;0;0;0;0;3;1]	[0;0;0;5;0;0;0;0;3;1]	0	5	3	0.000683684403581	0.0
[0;0;0;5;0;1;0;0;3;1]	[0;0;0;5;0;1;0;0;3;1]	0	5	3	0.000229909761776	0.000104572807385
[0;0;0;5;0;0;1;0;3;1]	[0;0;0;5;0;0;1;0;3;1]	1	5	3	0.00106714322186	0.0
[1;0;0;5;0;0;1;0;3;1]	[1;0;0;5;0;0;1;0;3;1]	1	5	3	0.00127573642888	0.000771705213635
[0;0;0;5;0;0;2;0;3;1]	[0;0;0;5;0;0;2;0;3;1]	2	5	3	0.000646645324764	0.000723459680282
[0;0;0;6;0;0;0;0;3;1]	[0;0;0;6;0;0;0;0;3;1]	0	6	3	0.000303468083662	0.0
[0;0;0;6;0;1;0;0;3;1]	[0;0;0;6;0;1;0;0;3;1]	0	6	3	0.000567522002533	1.31369876822e-05
[0;0;0;6;0;0;1;0;3;1]	[0;0;0;6;0;0;1;0;3;1]	1	6	3	0.000330830183587	0.000167888513758
[0;0;0;6;0;1;1;0;3;1]	[0;0;0;6;0;1;1;0;3;1]	1	6	3	0.000132985209	0.000115695444585
[0;0;0;6;0;0;2;0;3;1]	[0;0;0;6;0;0;2;0;3;1]	2	6	3	0.000331728908635	0.0
[0;0;0;6;0;0;3;0;3;1]	[0;0;0;6;0;0;3;0;3;1]	3	6	3	0.000270049734114	0.000225295956872
[0;0;0;3;0;0;0;0;4;1]	[0;0;0;3;0;0;0;0;4;1]	0	3	4	0.000288048857182	0.000157655109006
[0;0;0;3;0;1;0;0;4;1]	[0;0;0;3;0;1;0;0;4;1]	0	3	4	0.00100430116867	0.00125147942813
[0;0;0;3;0;2;0;0;4;1]	[0;0;0;3;0;2;0;0;4;1]	0	3	4	0.000436459200474	0.000254592857391
[1;0;0;3;0;0;0;0;4;1]	[1;0;0;3;0;0;0;0;4;1]	0	3	4	0.000510465061132	0.000608287235871
[2;0;0;3;0;0;0;0;4;1]	[2;0;0;3;0;0;0;0;4;1]	0	3	4	0.000247775642921	3.1850889433e-05
[0;0;0;3;0;0;1;0;4;1]	[0;0;0;3;0;0;1;0;4;1]	1	3	4	0.000188024026089	0.000203676264199
[0;0;0;3;0;1;1;0;4;1]	[0;0;0;3;0;1;1;0;4;1]	1	3	4	0.000520845283908	0.000679146700647
[1;0;0;3;0;0;1;0;4;1]	[1;0;0;3;0;0;1;0;4;1]	1	3	4	0.000257977288041	0.000297581765638
[1;1;0;3;0;0;1;0;4;1]	[1;1;0;3;0;0;1;0;4;1]	1	3	4	0.00106468539621	0.00147509070115
[2;0;0;3;0;0;1;0;4;1]	[2;0;0;3;0;0;1;0;4;1]	1	3	4	0.000253365104636	0.000131948411637
[0;0;0;4;0;0;0;0;4;1]	[0;0;0;4;0;0;0;0;4;1]	0	4	4	0.000633081252249	0.000779291176084
[0;0;0;4;0;1;0;0;4;1]	[0;0;0;4;0;1;0;0;4;1]	0	4	4	0.000385212141143	0.000189207930977
[0;1;0;4;0;1;0;0;4;1]	[0;1;0;4;0;1;0;0;4;1]	0	4	4	0.000242607254998	8.57222614105e-05
[1;0;0;4;0;0;0;0;4;1]	[1;0;0;4;0;0;0;0;4;1]	0	4	4	0.000453972582248	0.000149602892538
[1;0;0;4;0;1;0;0;4;1]	[1;0;0;4;0;1;0;0;4;1]	0	4	4	0.000819790362308	0.00043420977123
[0;0;0;4;0;0;1;0;4;1]	[0;0;0;4;0;0;1;0;4;1]	1	4	4	0.000252260432393	0.000114820627952
[0;0;0;4;0;1;1;0;4;1]	[0;0;0;4;0;1;1;0;4;1]	1	4	4	0.000158316735083	0.000105215621688
[0;1;0;4;0;1;1;0;4;1]	[0;1;0;4;0;1;1;0;4;1]	1	4	4	0.00128776407277	0.00113596934862
[1;0;0;4;0;0;1;0;4;1]	[1;0;0;4;0;0;1;0;4;1]	1	4	4	0.000206298260335	0.00013971806075
[1;0;0;4;0;1;1;0;4;1]	[1;0;0;4;0;1;1;0;4;1]	1	4	4	0.00123186527255	0.000733078709923
[0;0;0;4;0;0;2;0;4;1]	[0;0;0;4;0;0;2;0;4;1]	2	4	4	0.000126980050949	7.57682169795e-05
[0;0;0;4;0;1;2;0;4;1]	[0;0;0;4;0;1;2;0;4;1]	2	4	4	0.000165069898892	0.0
[0;0;0;5;0;0;0;0;4;1]	[0;0;0;5;0;0;0;0;4;1]	0	5	4	0.000320022809804	7.49973952112e-05
[0;0;0;5;0;1;0;0;4;1]	[0;0;0;5;0;1;0;0;4;1]	0	5	4	0.00462849644902	0.00111104486041
[0;0;0;5;0;2;0;0;4;1]	[0;0;0;5;0;2;0;0;4;1]	0	5	4	0.154231714736	0.0223141276391
[0;0;0;5;0;0;1;0;4;1]	[0;0;0;5;0;0;1;0;4;1]	1	5	4	0.000513259820442	0.000226796365474
[0;0;0;5;0;1;1;0;4;1]	[0;0;0;5;0;1;1;0;4;1]	1	5	4	0.000521321963434	0.000311000648994
[0;0;0;5;0;2;1;0;4;1]	[0;0;0;5;0;2;1;0;4;1]	1	5	4	0.00694293843378	0.00123432509588
[0;0;1;5;0;1;1;0;4;1]	[0;0;1;5;0;1;1;0;4;1]	1	5	4	0.00019254195074	0.0
[0;0;2;5;0;0;1;0;4;1]	[0;0;2;5;0;0;1;0;4;1]	1	5	4	0.000300662688105	0.000253116274197
[0;0;0;5;0;0;2;0;4;1]	[0;0;0;5;0;0;2;0;4;1]	2	5	4	0.000492553628359	0.000414340837452
[0;0;0;5;0;1;2;0;4;1]	[0;0;0;5;0;1;2;0;4;1]	2	5	4	0.00383736072138	0.000483577228679
[0;0;0;5;0;0;3;0;4;1]	[0;0;0;5;0;0;3;0;4;1]	3	5	4	0.000354942385442	2.55150669779e-05
[0;0;0;5;0;0;4;0;4;1]	[0;0;0;5;0;0;4;0;4;1]	4	5	4	0.000223134094383	0.000263532840973
[0;0;0;5;0;0;5;0;4;1]	[0;0;0;5;0;0;5;0;4;1]	5	5	4	0.000263815173484	8.89008063681e-05
[0;0;0;6;0;0;0;0;4;1]	[0;0;0;6;0;0;0;0;4;1]	0	6	4	9.89478109004e-05	7.26816919284e-05
[0;0;0;6;0;0;1;0;4;1]	[0;0;0;6;0;0;1;0;4;1]	1	6	4	0.000555191031025	0.000557767430676
[0;0;0;6;0;1;1;0;4;1]	[0;0;0;6;0;1;1;0;4;1]	1	6	4	0.000317481526689	8.49030192986e-05
[0;0;0;6;0;0;2;0;4;1]	[0;0;0;6;0;0;2;0;4;1]	2	6	4	0.000116946443093	0.000124290587156
[0;0;0;6;0;0;3;0;4;1]	[0;0;0;6;0;0;3;0;4;1]	3	6	4	2.54722702341e-05	0.0
[0;0;0;7;0;3;1;0;4;1]	[0;0;0;7;0;3;1;0;4;1]	1	7	4	0.00226415567103	0.000528068330215
[0;0;0;3;0;0;0;0;5;1]	[0;0;0;3;0;0;0;0;5;1]	0	3	5	0.0108157265649	0.0
[0;0;0;3;0;0;1;0;5;1]	[0;0;0;3;0;0;1;0;5;1]	1	3	5	0.00031323482041	0.0
[0;0;0;4;0;0;0;0;5;1]	[0;0;0;4;0;0;0;0;5;1]	0	4	5	0.00028831012591	3.60727883285e-05
[0;0;0;4;0;1;0;0;5;1]	[0;0;0;4;0;1;0;0;5;1]	0	4	5	0.000205791066692	9.83515511902e-05
[0;0;0;4;0;0;1;0;5;1]	[0;0;0;4;0;0;1;0;5;1]	1	4	5	0.000218353368861	0.000183397346739
[0;0;0;4;0;1;1;0;5;1]	[0;0;0;4;0;1;1;0;5;1]	1	4	5	0.00016307832243	0.000190560933564
[0;0;0;4;0;2;1;0;5;1]	[0;0;0;4;0;2;1;0;5;1]	1	4	5	0.000370862975015	9.61412354294e-05
[0;0;0;4;0;0;3;0;5;1]	[0;0;0;4;0;0;3;0;5;1]	3	4	5	0.000636156395775	0.0
[0;0;0;5;0;0;0;0;5;1]	[0;0;0;5;0;0;0;0;5;1]	0	5	5	0.000366780264855	0.000324252391363
[0;0;0;5;0;1;0;0;5;1]	[0;0;0;5;0;1;0;0;5;1]	0	5	5	0.00385056207093	0.0027690924084
[0;0;0;5;0;2;0;0;5;1]	[0;0;0;5;0;2;0;0;5;1]	0	5	5	0.00120902369832	0.00165873386803
[0;1;0;5;0;1;0;0;5;1]	[0;1;0;5;0;1;0;0;5;1]	0	5	5	6.04186343503e-05	2.9408273386e-05
[0;0;0;5;0;0;1;0;5;1]	[0;0;0;5;0;0;1;0;5;1]	1	5	5	0.000389814551094	0.000242743643205
[0;0;0;5;0;1;1;0;5;1]	[0;0;0;5;0;1;1;0;5;1]	1	5	5	0.0002590536106	0.000241334253409
[0;0;0;5;0;2;1;0;5;1]	[0;0;0;5;0;2;1;0;5;1]	1	5	5	0.000605100830081	0.0002908994907
[0;0;0;5;0;0;2;0;5;1]	[0;0;0;5;0;0;2;0;5;1]	2	5	5	0.00204933256607	0.00217600511547
[0;0;0;5;0;0;3;0;5;1]	[0;0;0;5;0;0;3;0;5;1]	3	5	5	8.67836267023e-05	6.90376832237e-05
[0;0;0;6;0;0;0;0;5;1]	[0;0;0;6;0;0;0;0;5;1]	0	6	5	0.000213684289348	0.000135266970192
[0;0;0;6;0;1;0;0;5;1]	[0;0;0;6;0;1;0;0;5;1]	0	6	5	0.00145307729544	0.000319334049051
[0;0;0;6;0;2;0;0;5;1]	[0;0;0;6;0;2;0;0;5;1]	0	6	5	0.0928280617385	0.00934356057639
[0;0;0;6;0;3;0;0;5;1]	[0;0;0;6;0;3;0;0;5;1]	0	6	5	1.0	0.0
[0;0;0;6;0;0;1;0;5;1]	[0;0;0;6;0;0;1;0;5;1]	1	6	5	0.000684832415985	0.0
[0;0;0;6;0;1;1;0;5;1]	[0;0;0;6;0;1;1;0;5;1]	1	6	5	0.000185865548195	0.000223535017503
[0;0;0;6;0;2;1;0;5;1]	[0;0;0;6;0;2;1;0;5;1]	1	6	5	0.028838309177	0.000984694162879
[0;0;0;6;0;3;1;0;5;1]	[0;0;0;6;0;3;1;0;5;1]	1	6	5	0.292578119058	0.00417927424394
[0;0;0;6;0;0;2;0;5;1]	[0;0;0;6;0;0;2;0;5;1]	2	6	5	0.00106335464751	0.00014238788131
[0;0;0;6;0;1;2;0;5;1]	[0;0;0;6;0;1;2;0;5;1]	2	6	5	0.00504317135382	0.00263679759542
[0;0;0;6;1;0;2;0;5;1]	[0;0;0;6;1;0;2;0;5;1]	2	6	5	0.000625998685846	0.000272462476195
[0;0;0;6;0;1;3;0;5;1]	[0;0;0;6;0;1;3;0;5;1]	3	6	5	0.00302333059323	0.00170615743376
[0;0;0;6;0;0;4;0;5;1]	[0;0;0;6;0;0;4;0;5;1]	4	6	5	0.000542864798589	3.48394073593e-05
[0;0;0;6;0;0;7;0;5;1]	[0;0;0;6;0;0;7;0;5;1]	7	6	5	0.000188190058714	2.80977303246e-05
[0;0;0;7;0;2;1;0;5;1]	[0;0;0;7;0;2;1;0;5;1]	1	7	5	0.00656152048043	0.0037806052923
[0;0;0;8;0;0;4;0;5;1]	[0;0;0;8;0;0;4;0;5;1]	4	8	5	0.00137792777334	0.0
[0;0;0;3;0;0;0;0;6;1]	[0;0;0;3;0;0;0;0;6;1]	0	3	6	0.000574854208204	0.0
[0;0;0;3;0;0;1;0;6;1]	[0;0;0;3;0;0;1;0;6;1]	1	3	6	0.000168301588518	0.000189408643206
[0;0;0;3;0;1;1;0;6;1]	[0;0;0;3;0;1;1;0;6;1]	1	3	6	0.000588297745179	0.000235982476745
[0;0;0;3;0;2;1;0;6;1]	[0;0;0;3;0;2;1;0;6;1]	1	3	6	0.000415912342582	0.000546398546341
[0;0;0;3;0;0;2;0;6;1]	[0;0;0;3;0;0;2;0;6;1]	2	3	6	4.57629664158e-05	9.5185042417e-06
[0;0;0;3;0;1;2;0;6;1]	[0;0;0;3;0;1;2;0;6;1]	2	3	6	0.000395949873067	0.000304769437369
[0;0;0;3;0;0;3;0;6;1]	[0;0;0;3;0;0;3;0;6;1]	3	3	6	0.000341906554832	2.66252327996e-05
[0;0;0;4;0;0;0;0;6;1]	[0;0;0;4;0;0;0;0;6;1]	0	4	6	0.000270459795825	0.000166463065109
[0;0;0;4;0;0;1;0;6;1]	[0;0;0;4;0;0;1;0;6;1]	1	4	6	0.000162658332856	7.39919671273e-05
[0;0;0;4;0;0;2;0;6;1]	[0;0;0;4;0;0;2;0;6;1]	2	4	6	0.154231714736	0.0223141276391
[0;0;0;5;0;0;0;0;6;1]	[0;0;0;5;0;0;0;0;6;1]	0	5	6	0.000235850023779	0.000180804430884
[0;0;0;5;0;0;1;0;6;1]	[0;0;0;5;0;0;1;0;6;1]	1	5	6	0.000507890409674	0.000245678686324
[0;0;0;5;0;0;2;0;6;1]	[0;0;0;5;0;0;2;0;6;1]	2	5	6	0.000353860072147	0.000228138275151
[0;0;0;6;0;0;0;0;6;1]	[0;0;0;6;0;0;0;0;6;1]	0	6	6	0.000315441303821	0.0
[0;0;0;6;0;2;0;0;6;1]	[0;0;0;6;0;2;0;0;6;1]	0	6	6	0.000128555066342	9.67379689611e-05
[0;0;0;6;0;0;1;0;6;1]	[0;0;0;6;0;0;1;0;6;1]	1	6	6	0.000205248782184	3.46867136766e-05
[0;0;0;6;0;2;1;0;6;1]	[0;0;0;6;0;2;1;0;6;1]	1	6	6	0.00022866568298	0.000110894892645
[0;0;0;6;0;3;1;0;6;1]	[0;0;0;6;0;3;1;0;6;1]	1	6	6	0.000279129603123	0.000250565509628
[0;0;0;6;0;0;4;0;6;1]	[0;0;0;6;0;0;4;0;6;1]	4	6	6	0.00233692886212	0.00136852093035
[0;0;0;7;0;0;0;0;6;1]	[0;0;0;7;0;0;0;0;6;1]	0	7	6	0.000249067238337	6.78541189589e-05
[0;0;0;7;0;4;0;0;6;1]	[0;0;0;7;0;4;0;0;6;1]	0	7	6	0.249939280831	0.00465415918364
[0;0;0;7;0;0;1;0;6;1]	[0;0;0;7;0;0;1;0;6;1]	1	7	6	0.000193622270947	0.000198080202599
[0;0;0;7;0;1;1;0;6;1]	[0;0;0;7;0;1;1;0;6;1]	1	7	6	0.000409799198488	2.39646081746e-05
[0;0;0;7;0;3;1;0;6;1]	[0;0;0;7;0;3;1;0;6;1]	1	7	6	0.0762131889844	0.00291336072573
[0;0;0;7;0;4;1;0;6;1]	[0;0;0;7;0;4;1;0;6;1]	1	7	6	0.100703601157	0.00329346439266
[0;0;4;7;0;0;1;0;6;1]	[0;0;4;7;0;0;1;0;6;1]	1	7	6	6.3012908793e-05	0.0
[0;0;0;7;0;0;2;0;6;1]	[0;0;0;7;0;0;2;0;6;1]	2	7	6	0.00114205596843	0.000101296414886
[0;0;0;7;0;0;4;0;6;1]	[0;0;0;7;0;0;4;0;6;1]	4	7	6	0.0019042802556	0.00141932741452
[0;0;0;7;0;1;4;0;6;1]	[0;0;0;7;0;1;4;0;6;1]	4	7	6	0.00419298023288	0.00267843510073
[0;0;0;7;0;0;5;0;6;1]	[0;0;0;7;0;0;5;0;6;1]	5	7	6	0.000350386357774	0.0
[0;0;0;9;0;2;1;0;6;1]	[0;0;0;9;0;2;1;0;6;1]	1	9	6	0.000266835033166	0.000101726511225
[0;0;0;9;0;0;5;0;6;1]	[0;0;0;9;0;0;5;0;6;1]	5	9	6	9.59561496098e-05	3.17407992915e-05
[0;0;0;11;0;0;1;0;6;1]	[0;0;0;11;0;0;1;0;6;1]	1	11	6	0.000698162676312	0.00116027019466
[0;0;0;3;0;0;0;0;7;1]	[0;0;0;3;0;0;0;0;7;1]	0	3	7	0.00024048663035	4.7012761196e-05
[0;0;0;3;0;0;1;0;7;1]	[0;0;0;3;0;0;1;0;7;1]	1	3	7	0.000473524166629	0.000485015896844
[0;0;0;4;0;0;0;0;7;1]	[0;0;0;4;0;0;0;0;7;1]	0	4	7	0.000302927642452	0.000244350768502
[0;0;0;4;0;0;1;0;7;1]	[0;0;0;4;0;0;1;0;7;1]	1	4	7	0.000400026326222	0.000178950325769
[0;0;0;6;0;0;0;0;7;1]	[0;0;0;6;0;0;0;0;7;1]	0	6	7	9.85678000878e-05	0.000112059230259
[0;0;0;6;0;0;1;0;7;1]	[0;0;0;6;0;0;1;0;7;1]	1	6	7	0.000243137104837	0.000318585396521
[0;0;0;6;0;4;1;0;7;1]	[0;0;0;6;0;4;1;0;7;1]	1	6	7	0.00537010947042	0.00737605102152
[0;0;0;7;0;2;1;0;7;1]	[0;0;0;7;0;2;1;0;7;1]	1	7	7	0.000724346664465	0.000183560164595
[0;0;0;7;0;4;1;0;7;1]	[0;0;0;7;0;4;1;0;7;1]	1	7	7	0.000583046371005	0.000314894690576
[0;0;0;8;0;0;0;0;7;1]	[0;0;0;8;0;0;0;0;7;1]	0	8	7	0.00190806838292	0.00022331200812
[0;0;0;8;0;1;0;0;7;1]	[0;0;0;8;0;1;0;0;7;1]	0	8	7	0.00616753015327	0.00257493945221
[0;0;0;8;0;0;1;0;7;1]	[0;0;0;8;0;0;1;0;7;1]	1	8	7	0.0220304344912	0.0
[0;0;0;8;0;4;1;0;7;1]	[0;0;0;8;0;4;1;0;7;1]	1	8	7	0.0208743326766	0.000430371705081
[0;0;0;3;0;0;0;0;8;1]	[0;0;0;3;0;0;0;0;8;1]	0	3	8	2.27216291499e-05	0.0
[0;0;0;3;0;0;1;0;8;1]	[0;0;0;3;0;0;1;0;8;1]	1	3	8	0.000152863312103	7.17183710826e-05
[0;0;0;4;0;0;0;0;8;1]	[0;0;0;4;0;0;0;0;8;1]	0	4	8	0.000160115427471	0.000140536891464
[0;0;0;5;0;0;0;0;8;1]	[0;0;0;5;0;0;0;0;8;1]	0	5	8	7.41067796347e-05	7.86962072264e-05
[0;0;0;5;0;0;1;0;8;1]	[0;0;0;5;0;0;1;0;8;1]	1	5	8	9.05512355882e-05	9.48758932144e-05
[0;0;0;7;0;0;0;0;8;1]	[0;0;0;7;0;0;0;0;8;1]	0	7	8	0.00257290873738	0.00407829612718
[0;0;0;9;0;0;1;0;8;1]	[0;0;0;9;0;0;1;0;8;1]	1	9	8	0.00146293361785	0.0018673617468
[0;0;0;9;0;4;1;0;8;1]	[0;0;0;9;0;4;1;0;8;1]	1	9	8	0.00946350058536	0.000146091315628
[0;0;0;3;0;0;0;0;9;1]	[0;0;0;3;0;0;0;0;9;1]	0	3	9	0.000273800487077	0.000364344094194
[0;0;0;3;0;0;1;0;9;1]	[0;0;0;3;0;0;1;0;9;1]	1	3	9	0.00010232439275	9.4011594855e-05
[0;0;0;4;0;0;0;0;9;1]	[0;0;0;4;0;0;0;0;9;1]	0	4	9	0.00120102725537	0.00164591855088
[0;0;0;4;0;0;1;0;9;1]	[0;0;0;4;0;0;1;0;9;1]	1	4	9	0.000343750577225	0.000197765681438
[0;0;0;10;0;0;1;0;9;1]	[0;0;0;10;0;0;1;0;9;1]	1	10	9	0.000422199804469	0.000249475230122
[0;0;0;6;0;0;0;0;10;1]	[0;0;0;6;0;0;0;0;10;1]	0	6	10	6.31762841382e-05	2.91094692136e-05
[0;0;0;7;0;4;1;0;10;1]	[0;0;0;7;0;4;1;0;10;1]	1	7	10	0.000296692153015	0.0
[0;0;0;11;0;1;0;0;11;1]	[0;0;0;11;0;1;0;0;11;1]	0	11	11	0.0003138117208	0.000230937098325
[0;0;0;15;0;2;5;0;14;1]	[0;0;0;15;0;2;5;0;14;1]	5	15	14	0.000130968530972	0.0
[0;0;0;15;0;1;6;0;14;1]	[0;0;0;15;0;1;6;0;14;1]	6	15	14	0.000168540422252	0.000128820490054
[0;0;0;15;0;2;6;0;14;1]	[0;0;0;15;0;2;6;0;14;1]	6	15	14	0.00251204694623	6.93706405903e-05
