# Supplementary material for: Integrated Omics and Computational Glycobiology Reveal Structural Basis for Influenza A Virus Glycan Microheterogeneity and Host Interactions
Source: Mol Cell Proteomics. 2016 Mar 16;15(6):1895–912. doi: 10.1074/mcp.M116.058016 (PMC5083086; doi:10.1074/mcp.M116.058016)
Supplement: Supplemental Data [file 10.1074_M116.058016_mcp.M116.058016-5.zip › Glycomics_means_and_std/Phil-82_glycomics.csv]

	Compound Key	G:Fuc	G:Hex	G:HexNAc	Mean Relative Volume	Std Dev
[0;0;0;3;0;0;0;0;2;1]	[0;0;0;3;0;0;0;0;2;1]	0	3	2	0.000743303869585	0.0
[0;0;0;3;0;0;0;1;2;1]	[0;0;0;3;0;0;0;1;2;1]	0	3	2	0.000662061712544	0.000471131369955
[0;0;0;3;0;0;1;0;2;1]	[0;0;0;3;0;0;1;0;2;1]	1	3	2	0.00143673005788	0.000662269873348
[0;0;0;3;0;0;1;1;2;1]	[0;0;0;3;0;0;1;1;2;1]	1	3	2	0.187556160374	0.0230084978641
[0;0;0;4;0;0;0;0;2;1]	[0;0;0;4;0;0;0;0;2;1]	0	4	2	0.00551983436689	0.00127212931927
[0;0;0;5;0;0;0;0;2;1]	[0;0;0;5;0;0;0;0;2;1]	0	5	2	0.187556160374	0.0230084978641
[0;0;0;5;0;0;1;0;2;1]	[0;0;0;5;0;0;1;0;2;1]	1	5	2	0.00150080709139	0.00117783841871
[0;0;0;6;0;0;0;0;2;1]	[0;0;0;6;0;0;0;0;2;1]	0	6	2	0.291593155192	0.0371774576559
[0;0;0;6;0;0;1;0;2;1]	[0;0;0;6;0;0;1;0;2;1]	1	6	2	0.00288673917673	0.000296104461628
[0;0;0;7;0;0;0;0;2;1]	[0;0;0;7;0;0;0;0;2;1]	0	7	2	0.393087261193	0.0602785524441
[0;0;0;7;0;0;1;0;2;1]	[0;0;0;7;0;0;1;0;2;1]	1	7	2	0.0122656465814	0.00217946527437
[0;0;0;8;0;0;0;0;2;1]	[0;0;0;8;0;0;0;0;2;1]	0	8	2	0.556806954555	0.0506605934416
[0;0;0;9;0;0;0;0;2;1]	[0;0;0;9;0;0;0;0;2;1]	0	9	2	1.0	0.0
[0;0;0;10;0;0;0;0;2;1]	[0;0;0;10;0;0;0;0;2;1]	0	10	2	0.052786428903	0.000784610416588
[0;0;0;11;0;0;0;0;2;1]	[0;0;0;11;0;0;0;0;2;1]	0	11	2	0.00238467327547	0.00256552702915
[0;0;0;12;0;0;0;0;2;1]	[0;0;0;12;0;0;0;0;2;1]	0	12	2	0.000985993861938	0.000182318773533
[0;0;0;3;0;0;0;0;3;1]	[0;0;0;3;0;0;0;0;3;1]	0	3	3	0.000375549509885	0.000156372416746
[1;0;0;3;0;0;0;0;3;1]	[1;0;0;3;0;0;0;0;3;1]	0	3	3	0.00469020808245	0.0
[0;0;0;3;0;0;1;0;3;1]	[0;0;0;3;0;0;1;0;3;1]	1	3	3	0.00186967246278	0.000328657489112
[1;0;0;3;0;0;1;0;3;1]	[1;0;0;3;0;0;1;0;3;1]	1	3	3	0.00385493914555	0.00259774848321
[0;0;0;3;0;0;2;0;3;1]	[0;0;0;3;0;0;2;0;3;1]	2	3	3	0.00251227895031	0.00131869736571
[0;0;0;4;0;0;0;0;3;1]	[0;0;0;4;0;0;0;0;3;1]	0	4	3	0.0161334815143	0.00279912232134
[0;0;0;4;0;1;0;0;3;1]	[0;0;0;4;0;1;0;0;3;1]	0	4	3	0.000485830343311	0.00039648847122
[1;0;0;4;0;0;0;0;3;1]	[1;0;0;4;0;0;0;0;3;1]	0	4	3	0.00552324945476	0.000759571126349
[0;0;0;4;0;0;1;0;3;1]	[0;0;0;4;0;0;1;0;3;1]	1	4	3	0.0156319008203	0.00111811552143
[0;0;0;4;0;1;1;0;3;1]	[0;0;0;4;0;1;1;0;3;1]	1	4	3	0.000511627891585	0.000614147256638
[1;0;0;4;0;0;1;0;3;1]	[1;0;0;4;0;0;1;0;3;1]	1	4	3	0.00047962995919	0.0
[0;0;0;4;0;0;2;0;3;1]	[0;0;0;4;0;0;2;0;3;1]	2	4	3	0.000731661326018	0.0
[0;0;0;4;0;0;3;0;3;1]	[0;0;0;4;0;0;3;0;3;1]	3	4	3	0.0211199258443	0.00905342626811
[0;0;0;5;0;0;0;0;3;1]	[0;0;0;5;0;0;0;0;3;1]	0	5	3	0.0261917317013	0.00337383429419
[0;0;0;5;0;1;0;0;3;1]	[0;0;0;5;0;1;0;0;3;1]	0	5	3	0.00221416256158	0.00173213172086
[0;0;0;5;0;0;1;0;3;1]	[0;0;0;5;0;0;1;0;3;1]	1	5	3	0.0166333067339	0.00249969657344
[1;0;0;5;0;0;1;0;3;1]	[1;0;0;5;0;0;1;0;3;1]	1	5	3	0.00267469040118	0.000595255952059
[0;0;0;5;0;0;2;0;3;1]	[0;0;0;5;0;0;2;0;3;1]	2	5	3	0.00626322518797	0.00829096978132
[0;0;0;6;0;0;0;0;3;1]	[0;0;0;6;0;0;0;0;3;1]	0	6	3	0.169910315402	0.0239759018673
[0;0;0;6;0;1;0;0;3;1]	[0;0;0;6;0;1;0;0;3;1]	0	6	3	0.00382652795132	0.000232303412879
[0;0;0;6;0;0;1;0;3;1]	[0;0;0;6;0;0;1;0;3;1]	1	6	3	0.148317144155	0.0175372195535
[0;0;0;6;0;1;1;0;3;1]	[0;0;0;6;0;1;1;0;3;1]	1	6	3	0.00193716813797	0.000842679975871
[0;0;0;6;0;0;2;0;3;1]	[0;0;0;6;0;0;2;0;3;1]	2	6	3	0.000575265215538	1.87616816957e-05
[0;0;0;6;0;0;3;0;3;1]	[0;0;0;6;0;0;3;0;3;1]	3	6	3	0.000545335535198	9.83787389501e-05
[0;0;0;3;0;0;0;0;4;1]	[0;0;0;3;0;0;0;0;4;1]	0	3	4	0.00123280419688	0.000224390317975
[0;0;0;3;0;1;0;0;4;1]	[0;0;0;3;0;1;0;0;4;1]	0	3	4	0.00105218446603	0.000867444926913
[0;0;0;3;0;2;0;0;4;1]	[0;0;0;3;0;2;0;0;4;1]	0	3	4	0.00211083712534	0.00130319055628
[1;0;0;3;0;0;0;0;4;1]	[1;0;0;3;0;0;0;0;4;1]	0	3	4	0.00191128652134	0.00111547951256
[2;0;0;3;0;0;0;0;4;1]	[2;0;0;3;0;0;0;0;4;1]	0	3	4	0.00122624105486	0.000786526433288
[0;0;0;3;0;0;1;0;4;1]	[0;0;0;3;0;0;1;0;4;1]	1	3	4	0.000646759250492	0.0
[0;0;0;3;0;1;1;0;4;1]	[0;0;0;3;0;1;1;0;4;1]	1	3	4	0.00115645551275	0.0
[1;0;0;3;0;0;1;0;4;1]	[1;0;0;3;0;0;1;0;4;1]	1	3	4	0.0015433188734	0.0
[1;1;0;3;0;0;1;0;4;1]	[1;1;0;3;0;0;1;0;4;1]	1	3	4	0.000852410124924	0.00052881410803
[2;0;0;3;0;0;1;0;4;1]	[2;0;0;3;0;0;1;0;4;1]	1	3	4	0.000910145525905	0.0
[0;0;0;4;0;0;0;0;4;1]	[0;0;0;4;0;0;0;0;4;1]	0	4	4	0.000920658105406	0.00118710783832
[0;0;0;4;0;1;0;0;4;1]	[0;0;0;4;0;1;0;0;4;1]	0	4	4	0.0012550325822	0.00100473226009
[0;1;0;4;0;1;0;0;4;1]	[0;1;0;4;0;1;0;0;4;1]	0	4	4	0.238319400992	0.0197971532851
[1;0;0;4;0;0;0;0;4;1]	[1;0;0;4;0;0;0;0;4;1]	0	4	4	0.00380004427243	0.000907612070621
[1;0;0;4;0;1;0;0;4;1]	[1;0;0;4;0;1;0;0;4;1]	0	4	4	0.0318150661069	0.00470658750997
[0;0;0;4;0;0;1;0;4;1]	[0;0;0;4;0;0;1;0;4;1]	1	4	4	0.00170113511512	0.000408330718233
[0;0;0;4;0;1;1;0;4;1]	[0;0;0;4;0;1;1;0;4;1]	1	4	4	0.00167740902991	0.0015557712974
[0;1;0;4;0;1;1;0;4;1]	[0;1;0;4;0;1;1;0;4;1]	1	4	4	0.00821565286072	0.00678854486867
[1;0;0;4;0;0;1;0;4;1]	[1;0;0;4;0;0;1;0;4;1]	1	4	4	0.00594368746655	0.0033895463709
[1;0;0;4;0;1;1;0;4;1]	[1;0;0;4;0;1;1;0;4;1]	1	4	4	0.00735710892827	0.00154916414963
[0;0;0;4;0;0;2;0;4;1]	[0;0;0;4;0;0;2;0;4;1]	2	4	4	0.000724415087464	0.0
[0;0;0;4;0;1;2;0;4;1]	[0;0;0;4;0;1;2;0;4;1]	2	4	4	0.00119409689354	7.66150346084e-05
[0;0;0;5;0;0;0;0;4;1]	[0;0;0;5;0;0;0;0;4;1]	0	5	4	0.0996553757384	0.0190529042672
[0;0;0;5;0;1;0;0;4;1]	[0;0;0;5;0;1;0;0;4;1]	0	5	4	0.0210823193597	0.0185749476326
[0;0;0;5;0;2;0;0;4;1]	[0;0;0;5;0;2;0;0;4;1]	0	5	4	0.000959440746986	0.000169445236683
[0;0;0;5;0;0;1;0;4;1]	[0;0;0;5;0;0;1;0;4;1]	1	5	4	0.292413709633	0.0455867777314
[0;0;0;5;0;1;1;0;4;1]	[0;0;0;5;0;1;1;0;4;1]	1	5	4	0.00497852752619	0.00256270795115
[0;0;0;5;0;2;1;0;4;1]	[0;0;0;5;0;2;1;0;4;1]	1	5	4	0.000519404025156	0.000321839422484
[0;0;1;5;0;1;1;0;4;1]	[0;0;1;5;0;1;1;0;4;1]	1	5	4	0.00524832273435	0.00362684046804
[0;0;2;5;0;0;1;0;4;1]	[0;0;2;5;0;0;1;0;4;1]	1	5	4	0.0280552722633	0.00481911216122
[0;0;0;5;0;0;2;0;4;1]	[0;0;0;5;0;0;2;0;4;1]	2	5	4	0.237963667186	0.0277547039041
[0;0;0;5;0;1;2;0;4;1]	[0;0;0;5;0;1;2;0;4;1]	2	5	4	0.00096576210606	0.000861465542961
[0;0;0;5;0;0;3;0;4;1]	[0;0;0;5;0;0;3;0;4;1]	3	5	4	0.082289475588	0.00733280181054
[0;0;0;5;0;0;5;0;4;1]	[0;0;0;5;0;0;5;0;4;1]	5	5	4	0.00323363424814	6.94465072142e-05
[0;0;0;6;0;0;0;0;4;1]	[0;0;0;6;0;0;0;0;4;1]	0	6	4	0.0232739181985	0.00762072307323
[0;0;0;6;0;0;1;0;4;1]	[0;0;0;6;0;0;1;0;4;1]	1	6	4	0.0227205620581	0.00972075884007
[0;0;0;6;0;1;1;0;4;1]	[0;0;0;6;0;1;1;0;4;1]	1	6	4	0.00122662191736	0.000115562007341
[0;0;0;6;0;0;2;0;4;1]	[0;0;0;6;0;0;2;0;4;1]	2	6	4	0.0011701990779	0.0
[0;0;0;6;0;0;3;0;4;1]	[0;0;0;6;0;0;3;0;4;1]	3	6	4	4.97485534143e-05	0.0
[0;0;0;7;0;3;1;0;4;1]	[0;0;0;7;0;3;1;0;4;1]	1	7	4	0.00120604686981	0.00047956689443
[0;0;0;3;0;0;0;0;5;1]	[0;0;0;3;0;0;0;0;5;1]	0	3	5	0.000621266904661	0.0
[0;0;0;3;0;0;1;0;5;1]	[0;0;0;3;0;0;1;0;5;1]	1	3	5	0.00058791524276	0.000407915764201
[0;0;0;4;0;0;0;0;5;1]	[0;0;0;4;0;0;0;0;5;1]	0	4	5	0.00326665807071	0.000599815702918
[0;0;0;4;0;1;0;0;5;1]	[0;0;0;4;0;1;0;0;5;1]	0	4	5	0.000658402008212	0.000154687040456
[0;0;0;4;0;2;0;0;5;1]	[0;0;0;4;0;2;0;0;5;1]	0	4	5	0.000740848901723	0.0
[0;0;0;4;0;0;1;0;5;1]	[0;0;0;4;0;0;1;0;5;1]	1	4	5	0.00785876798542	0.00544381181922
[0;0;0;4;0;1;1;0;5;1]	[0;0;0;4;0;1;1;0;5;1]	1	4	5	0.000111151542079	0.0
[0;0;0;4;0;0;2;0;5;1]	[0;0;0;4;0;0;2;0;5;1]	2	4	5	0.00208107047801	0.00024306559152
[0;0;0;4;0;1;2;0;5;1]	[0;0;0;4;0;1;2;0;5;1]	2	4	5	0.00218436248156	0.0
[0;0;0;4;0;0;3;0;5;1]	[0;0;0;4;0;0;3;0;5;1]	3	4	5	0.00302744946847	0.0
[0;0;0;5;0;0;0;0;5;1]	[0;0;0;5;0;0;0;0;5;1]	0	5	5	0.120515114411	0.0156505842879
[0;0;0;5;0;1;0;0;5;1]	[0;0;0;5;0;1;0;0;5;1]	0	5	5	0.00178510833538	0.00158326267969
[0;0;0;5;0;2;0;0;5;1]	[0;0;0;5;0;2;0;0;5;1]	0	5	5	0.00108166742058	0.000687253056672
[0;1;0;5;0;1;0;0;5;1]	[0;1;0;5;0;1;0;0;5;1]	0	5	5	0.03327745776	0.00394982996394
[0;0;0;5;0;0;1;0;5;1]	[0;0;0;5;0;0;1;0;5;1]	1	5	5	0.22261903147	0.0336981691814
[0;0;0;5;0;1;1;0;5;1]	[0;0;0;5;0;1;1;0;5;1]	1	5	5	0.00157847821769	0.0
[0;0;0;5;0;2;1;0;5;1]	[0;0;0;5;0;2;1;0;5;1]	1	5	5	0.00369763402519	0.00144142192491
[0;0;0;5;0;0;2;0;5;1]	[0;0;0;5;0;0;2;0;5;1]	2	5	5	0.0476968603932	0.0075401881907
[0;0;0;5;0;0;3;0;5;1]	[0;0;0;5;0;0;3;0;5;1]	3	5	5	0.0253460691917	0.00338843450792
[0;0;0;6;0;0;0;0;5;1]	[0;0;0;6;0;0;0;0;5;1]	0	6	5	0.029357832764	0.00523850817524
[0;0;0;6;0;1;0;0;5;1]	[0;0;0;6;0;1;0;0;5;1]	0	6	5	0.00103366007648	0.000117620858033
[0;0;0;6;0;2;0;0;5;1]	[0;0;0;6;0;2;0;0;5;1]	0	6	5	0.000773248631045	0.000191943967069
[0;0;0;6;0;3;0;0;5;1]	[0;0;0;6;0;3;0;0;5;1]	0	6	5	0.00173730623146	0.0015678568101
[0;0;0;6;0;0;1;0;5;1]	[0;0;0;6;0;0;1;0;5;1]	1	6	5	0.0988342466911	0.0156313640509
[0;0;0;6;0;1;1;0;5;1]	[0;0;0;6;0;1;1;0;5;1]	1	6	5	0.00108647392777	0.000229988770441
[0;0;0;6;0;2;1;0;5;1]	[0;0;0;6;0;2;1;0;5;1]	1	6	5	0.00143976043749	0.000271993425209
[0;0;0;6;0;3;1;0;5;1]	[0;0;0;6;0;3;1;0;5;1]	1	6	5	0.00116239781009	0.000223922386025
[0;0;0;6;0;0;2;0;5;1]	[0;0;0;6;0;0;2;0;5;1]	2	6	5	0.0381768535593	0.00398525840017
[0;0;0;6;0;1;2;0;5;1]	[0;0;0;6;0;1;2;0;5;1]	2	6	5	0.00192691012401	0.000356213981975
[0;0;0;6;1;0;2;0;5;1]	[0;0;0;6;1;0;2;0;5;1]	2	6	5	0.00265120669925	0.000886285821442
[0;0;0;6;0;0;3;0;5;1]	[0;0;0;6;0;0;3;0;5;1]	3	6	5	0.0164204167568	0.00221949858519
[0;0;0;6;0;1;3;0;5;1]	[0;0;0;6;0;1;3;0;5;1]	3	6	5	0.00189546198857	0.00108341265352
[0;0;0;6;0;0;4;0;5;1]	[0;0;0;6;0;0;4;0;5;1]	4	6	5	0.00977037266865	0.00489949040123
[0;0;0;6;0;0;7;0;5;1]	[0;0;0;6;0;0;7;0;5;1]	7	6	5	0.0107500033108	0.00167079935219
[0;0;0;7;0;2;1;0;5;1]	[0;0;0;7;0;2;1;0;5;1]	1	7	5	0.00156135226132	0.000139081874731
[0;0;0;8;0;0;4;0;5;1]	[0;0;0;8;0;0;4;0;5;1]	4	8	5	0.000103266003212	4.18560810204e-05
[0;0;0;3;0;0;0;0;6;1]	[0;0;0;3;0;0;0;0;6;1]	0	3	6	0.00222775292164	0.000442596275851
[0;0;0;3;0;0;1;0;6;1]	[0;0;0;3;0;0;1;0;6;1]	1	3	6	0.000964221837619	0.0
[0;0;0;3;0;1;1;0;6;1]	[0;0;0;3;0;1;1;0;6;1]	1	3	6	0.00111519816727	1.11176881643e-05
[0;0;0;3;0;2;1;0;6;1]	[0;0;0;3;0;2;1;0;6;1]	1	3	6	0.00846085822355	0.0145470029704
[0;0;0;3;0;0;2;0;6;1]	[0;0;0;3;0;0;2;0;6;1]	2	3	6	0.00019305902834	2.84904454578e-05
[0;0;0;3;0;1;2;0;6;1]	[0;0;0;3;0;1;2;0;6;1]	2	3	6	0.00212216849157	0.00135127745109
[0;0;0;4;0;0;0;0;6;1]	[0;0;0;4;0;0;0;0;6;1]	0	4	6	0.000846014509023	0.00034001048564
[0;0;0;4;0;0;1;0;6;1]	[0;0;0;4;0;0;1;0;6;1]	1	4	6	0.00106588492449	0.000775586630901
[0;0;0;4;0;0;2;0;6;1]	[0;0;0;4;0;0;2;0;6;1]	2	4	6	0.000671928473016	0.00053608928699
[0;0;0;5;0;0;0;0;6;1]	[0;0;0;5;0;0;0;0;6;1]	0	5	6	0.000910122007569	0.0011894389023
[0;0;0;5;0;0;1;0;6;1]	[0;0;0;5;0;0;1;0;6;1]	1	5	6	0.00449325142939	0.0
[0;0;0;5;0;3;1;0;6;1]	[0;0;0;5;0;3;1;0;6;1]	1	5	6	0.000450469568882	8.28824359604e-05
[0;0;0;5;0;0;2;0;6;1]	[0;0;0;5;0;0;2;0;6;1]	2	5	6	0.00262900909625	7.74284030667e-05
[0;0;0;6;0;0;0;0;6;1]	[0;0;0;6;0;0;0;0;6;1]	0	6	6	0.00151874453682	0.000372454671857
[0;0;0;6;0;2;0;0;6;1]	[0;0;0;6;0;2;0;0;6;1]	0	6	6	0.000903400013823	0.000460263272169
[0;0;0;6;0;0;1;0;6;1]	[0;0;0;6;0;0;1;0;6;1]	1	6	6	0.0280552722633	0.00481911216122
[0;0;0;6;0;2;1;0;6;1]	[0;0;0;6;0;2;1;0;6;1]	1	6	6	0.000827202489274	2.08239689006e-05
[0;0;0;6;0;3;1;0;6;1]	[0;0;0;6;0;3;1;0;6;1]	1	6	6	0.00213076815461	0.00189449152689
[0;0;0;6;0;0;4;0;6;1]	[0;0;0;6;0;0;4;0;6;1]	4	6	6	0.00314113714154	0.0
[0;0;0;7;0;0;0;0;6;1]	[0;0;0;7;0;0;0;0;6;1]	0	7	6	0.00323363424814	6.94465072142e-05
[0;0;0;7;0;4;0;0;6;1]	[0;0;0;7;0;4;0;0;6;1]	0	7	6	0.0157892648208	0.00207349338583
[0;0;0;7;0;0;1;0;6;1]	[0;0;0;7;0;0;1;0;6;1]	1	7	6	0.0359071053901	0.00227083743581
[0;0;0;7;0;1;1;0;6;1]	[0;0;0;7;0;1;1;0;6;1]	1	7	6	0.00648553369995	0.00609089848721
[0;0;0;7;0;3;1;0;6;1]	[0;0;0;7;0;3;1;0;6;1]	1	7	6	0.000744804121593	0.000145474539088
[0;0;0;7;0;4;1;0;6;1]	[0;0;0;7;0;4;1;0;6;1]	1	7	6	0.00202944297091	0.000232019727992
[0;0;4;7;0;0;1;0;6;1]	[0;0;4;7;0;0;1;0;6;1]	1	7	6	0.00186501819356	0.0022476053962
[0;0;0;7;0;0;2;0;6;1]	[0;0;0;7;0;0;2;0;6;1]	2	7	6	0.0167266831361	0.00199291553281
[0;0;0;7;0;0;4;0;6;1]	[0;0;0;7;0;0;4;0;6;1]	4	7	6	0.00550133743653	0.000793296677533
[0;0;0;7;0;1;4;0;6;1]	[0;0;0;7;0;1;4;0;6;1]	4	7	6	0.000750376427629	5.60137197064e-05
[0;0;0;7;0;0;5;0;6;1]	[0;0;0;7;0;0;5;0;6;1]	5	7	6	0.00146035198693	0.000205458872157
[0;0;0;9;0;2;1;0;6;1]	[0;0;0;9;0;2;1;0;6;1]	1	9	6	0.00106361172488	0.00105110836084
[0;0;0;9;0;0;5;0;6;1]	[0;0;0;9;0;0;5;0;6;1]	5	9	6	0.000643102468902	0.000127387054915
[0;0;0;11;0;0;1;0;6;1]	[0;0;0;11;0;0;1;0;6;1]	1	11	6	0.00134345333368	0.0
[0;0;0;3;0;0;0;0;7;1]	[0;0;0;3;0;0;0;0;7;1]	0	3	7	0.00105105426253	0.000328271038453
[0;0;0;3;0;0;1;0;7;1]	[0;0;0;3;0;0;1;0;7;1]	1	3	7	0.00156327447519	0.000596812729899
[0;0;0;4;0;0;0;0;7;1]	[0;0;0;4;0;0;0;0;7;1]	0	4	7	0.00277798046009	0.000180002089634
[0;0;0;4;0;0;1;0;7;1]	[0;0;0;4;0;0;1;0;7;1]	1	4	7	0.00199620626066	0.0
[0;0;0;6;0;0;0;0;7;1]	[0;0;0;6;0;0;0;0;7;1]	0	6	7	0.000567944071681	0.0
[0;0;0;6;0;4;1;0;7;1]	[0;0;0;6;0;4;1;0;7;1]	1	6	7	0.00144098199259	0.00111419074675
[0;0;0;7;0;0;1;0;7;1]	[0;0;0;7;0;0;1;0;7;1]	1	7	7	0.0121841776973	0.00149163847861
[0;0;0;7;0;2;1;0;7;1]	[0;0;0;7;0;2;1;0;7;1]	1	7	7	0.000755353409835	7.72282003112e-05
[0;0;0;7;0;4;1;0;7;1]	[0;0;0;7;0;4;1;0;7;1]	1	7	7	0.00131497153607	0.000708507416973
[0;0;0;7;0;0;4;0;7;1]	[0;0;0;7;0;0;4;0;7;1]	4	7	7	0.00041242189005	0.000169506042007
[0;0;0;8;0;0;0;0;7;1]	[0;0;0;8;0;0;0;0;7;1]	0	8	7	0.00792132519041	0.00239437154807
[0;0;0;8;0;1;0;0;7;1]	[0;0;0;8;0;1;0;0;7;1]	0	8	7	0.00129700308733	0.00110880159103
[0;0;0;8;0;0;1;0;7;1]	[0;0;0;8;0;0;1;0;7;1]	1	8	7	0.0392911867331	0.00594179704118
[0;0;0;8;0;4;1;0;7;1]	[0;0;0;8;0;4;1;0;7;1]	1	8	7	0.000681942577971	0.000118785547946
[0;0;0;3;0;0;0;0;8;1]	[0;0;0;3;0;0;0;0;8;1]	0	3	8	0.000524539337993	0.0
[0;0;0;3;0;0;1;0;8;1]	[0;0;0;3;0;0;1;0;8;1]	1	3	8	0.00172904611372	0.00081029721505
[0;0;0;4;0;0;0;0;8;1]	[0;0;0;4;0;0;0;0;8;1]	0	4	8	0.00109870390487	0.00022080345888
[0;0;0;5;0;0;0;0;8;1]	[0;0;0;5;0;0;0;0;8;1]	0	5	8	0.00115751237311	9.85693727335e-05
[0;0;0;5;0;0;1;0;8;1]	[0;0;0;5;0;0;1;0;8;1]	1	5	8	0.0075259775024	7.87159863877e-05
[0;0;0;7;0;0;0;0;8;1]	[0;0;0;7;0;0;0;0;8;1]	0	7	8	0.0030181163308	0.00058226712043
[0;0;0;9;0;0;1;0;8;1]	[0;0;0;9;0;0;1;0;8;1]	1	9	8	0.00417401406326	0.00042695539006
[0;0;0;9;0;4;1;0;8;1]	[0;0;0;9;0;4;1;0;8;1]	1	9	8	0.00096535894774	5.26625915624e-05
[0;0;0;3;0;0;0;0;9;1]	[0;0;0;3;0;0;0;0;9;1]	0	3	9	0.000682784516621	0.00088466423519
[0;0;0;3;0;0;1;0;9;1]	[0;0;0;3;0;0;1;0;9;1]	1	3	9	0.000416144882147	0.0
[0;0;0;4;0;0;0;0;9;1]	[0;0;0;4;0;0;0;0;9;1]	0	4	9	0.000466565538671	0.0
[0;0;0;4;0;0;1;0;9;1]	[0;0;0;4;0;0;1;0;9;1]	1	4	9	0.00408905819078	0.00589640164157
[0;0;0;10;0;0;1;0;9;1]	[0;0;0;10;0;0;1;0;9;1]	1	10	9	0.00159971957707	0.000339058913648
[0;0;0;6;0;0;0;0;10;1]	[0;0;0;6;0;0;0;0;10;1]	0	6	10	0.000795152755612	0.0
[0;0;0;7;0;4;1;0;10;1]	[0;0;0;7;0;4;1;0;10;1]	1	7	10	0.000806156983005	0.000266311673232
[0;0;0;11;0;1;0;0;11;1]	[0;0;0;11;0;1;0;0;11;1]	0	11	11	0.000497015357051	0.0
[0;0;0;15;0;2;5;0;14;1]	[0;0;0;15;0;2;5;0;14;1]	5	15	14	0.000928689262718	0.000409732104764
[0;0;0;15;0;1;6;0;14;1]	[0;0;0;15;0;1;6;0;14;1]	6	15	14	0.000694305579464	0.0
[0;0;0;15;0;2;6;0;14;1]	[0;0;0;15;0;2;6;0;14;1]	6	15	14	0.00069765024077	0.00023937249227
