# Supplementary material for: Integrated Omics and Computational Glycobiology Reveal Structural Basis for Influenza A Virus Glycan Microheterogeneity and Host Interactions
Source: Mol Cell Proteomics. 2016 Mar 16;15(6):1895–912. doi: 10.1074/mcp.M116.058016 (PMC5083086; doi:10.1074/mcp.M116.058016)
Supplement: Supplemental Data [file 10.1074_M116.058016_mcp.M116.058016-5.zip › Glycomics_means_and_std/Phil-BS_glycomics.csv]

	Compound Key	G:Fuc	G:Hex	G:HexNAc	Mean Relative Volume	Std Dev
[0;0;0;3;0;0;0;0;2;1]	[0;0;0;3;0;0;0;0;2;1]	0	3	2	0.000446077581354	0.000102989009929
[0;0;0;3;0;0;0;1;2;1]	[0;0;0;3;0;0;0;1;2;1]	0	3	2	0.00338409166324	0.00208763481681
[0;0;0;3;0;0;1;0;2;1]	[0;0;0;3;0;0;1;0;2;1]	1	3	2	0.00348234113369	0.00176282074491
[0;0;0;3;0;0;1;1;2;1]	[0;0;0;3;0;0;1;1;2;1]	1	3	2	0.282056834479	0.0191946411592
[0;0;0;4;0;0;0;0;2;1]	[0;0;0;4;0;0;0;0;2;1]	0	4	2	0.00136442376788	0.000494454338912
[0;0;0;5;0;0;0;0;2;1]	[0;0;0;5;0;0;0;0;2;1]	0	5	2	0.282056834479	0.0191946411592
[0;0;0;5;0;0;1;0;2;1]	[0;0;0;5;0;0;1;0;2;1]	1	5	2	0.00187788313516	0.00134078485253
[0;0;0;6;0;0;0;0;2;1]	[0;0;0;6;0;0;0;0;2;1]	0	6	2	0.598814902007	0.0149729701111
[0;0;0;7;0;0;0;0;2;1]	[0;0;0;7;0;0;0;0;2;1]	0	7	2	0.778299047526	0.0218845936032
[0;0;0;7;0;0;1;0;2;1]	[0;0;0;7;0;0;1;0;2;1]	1	7	2	0.0323209717783	0.0275101822575
[0;0;0;8;0;0;0;0;2;1]	[0;0;0;8;0;0;0;0;2;1]	0	8	2	0.976327893561	0.0250877875404
[0;0;0;9;0;0;0;0;2;1]	[0;0;0;9;0;0;0;0;2;1]	0	9	2	0.995650147038	0.00753416633642
[0;0;0;10;0;0;0;0;2;1]	[0;0;0;10;0;0;0;0;2;1]	0	10	2	0.00710744803955	0.00117557294768
[0;0;0;11;0;0;0;0;2;1]	[0;0;0;11;0;0;0;0;2;1]	0	11	2	0.00261647990343	0.00249848471938
[0;0;0;12;0;0;0;0;2;1]	[0;0;0;12;0;0;0;0;2;1]	0	12	2	0.0240704372515	0.00287856570588
[0;0;0;3;0;0;0;0;3;1]	[0;0;0;3;0;0;0;0;3;1]	0	3	3	0.00117801004267	0.000800534631111
[1;0;0;3;0;0;0;0;3;1]	[1;0;0;3;0;0;0;0;3;1]	0	3	3	0.00310103692821	0.00313436622825
[0;0;0;3;0;0;1;0;3;1]	[0;0;0;3;0;0;1;0;3;1]	1	3	3	0.00261494679854	0.000414345888762
[1;0;0;3;0;0;1;0;3;1]	[1;0;0;3;0;0;1;0;3;1]	1	3	3	0.00488971035422	0.00121574050011
[0;0;0;3;0;0;2;0;3;1]	[0;0;0;3;0;0;2;0;3;1]	2	3	3	0.00329224233233	0.00135172773462
[0;0;0;4;0;0;0;0;3;1]	[0;0;0;4;0;0;0;0;3;1]	0	4	3	0.0304583048842	0.000426152541268
[0;0;0;4;0;1;0;0;3;1]	[0;0;0;4;0;1;0;0;3;1]	0	4	3	0.00313671314947	0.00104989782363
[1;0;0;4;0;0;0;0;3;1]	[1;0;0;4;0;0;0;0;3;1]	0	4	3	0.00878501404354	0.00263405155663
[0;0;0;4;0;0;1;0;3;1]	[0;0;0;4;0;0;1;0;3;1]	1	4	3	0.0429256910047	0.00356055990656
[0;0;0;4;0;1;1;0;3;1]	[0;0;0;4;0;1;1;0;3;1]	1	4	3	0.000873906349334	0.000737876116223
[1;0;0;4;0;0;1;0;3;1]	[1;0;0;4;0;0;1;0;3;1]	1	4	3	0.00979634696612	0.00216326456146
[0;0;0;4;0;0;2;0;3;1]	[0;0;0;4;0;0;2;0;3;1]	2	4	3	0.00459461562998	0.00233865575195
[0;0;0;4;0;0;3;0;3;1]	[0;0;0;4;0;0;3;0;3;1]	3	4	3	0.0585169284482	0.0336431898875
[0;0;0;5;0;0;0;0;3;1]	[0;0;0;5;0;0;0;0;3;1]	0	5	3	0.0572668573761	0.00119171406676
[0;0;0;5;0;1;0;0;3;1]	[0;0;0;5;0;1;0;0;3;1]	0	5	3	0.0125529924843	0.00139211693418
[0;0;0;5;0;0;1;0;3;1]	[0;0;0;5;0;0;1;0;3;1]	1	5	3	0.0428267182477	0.0047650570901
[1;0;0;5;0;0;1;0;3;1]	[1;0;0;5;0;0;1;0;3;1]	1	5	3	0.00997809864765	0.00476517930661
[0;0;0;5;0;0;2;0;3;1]	[0;0;0;5;0;0;2;0;3;1]	2	5	3	0.0322754829523	0.0
[0;0;0;5;0;0;3;0;3;1]	[0;0;0;5;0;0;3;0;3;1]	3	5	3	0.00137011007734	0.0
[0;0;0;6;0;0;0;0;3;1]	[0;0;0;6;0;0;0;0;3;1]	0	6	3	0.450587307279	0.00867521514443
[0;0;0;6;0;1;0;0;3;1]	[0;0;0;6;0;1;0;0;3;1]	0	6	3	0.00728660369982	0.0018586631256
[0;0;0;6;0;0;1;0;3;1]	[0;0;0;6;0;0;1;0;3;1]	1	6	3	0.351708728323	0.00625651468426
[0;0;0;6;0;1;1;0;3;1]	[0;0;0;6;0;1;1;0;3;1]	1	6	3	0.00800016450964	0.000739256203398
[0;0;0;6;0;0;2;0;3;1]	[0;0;0;6;0;0;2;0;3;1]	2	6	3	0.0185987539556	0.0192376173646
[0;0;0;6;0;0;3;0;3;1]	[0;0;0;6;0;0;3;0;3;1]	3	6	3	0.00236869972985	0.00165887202924
[0;0;0;3;0;0;0;0;4;1]	[0;0;0;3;0;0;0;0;4;1]	0	3	4	0.00231634759228	0.000812808081559
[0;0;0;3;0;1;0;0;4;1]	[0;0;0;3;0;1;0;0;4;1]	0	3	4	0.00161778689705	6.96703771507e-05
[0;0;0;3;0;2;0;0;4;1]	[0;0;0;3;0;2;0;0;4;1]	0	3	4	0.00715406392882	0.00116885481961
[1;0;0;3;0;0;0;0;4;1]	[1;0;0;3;0;0;0;0;4;1]	0	3	4	0.003465153231	0.00164728103891
[0;0;0;3;0;0;1;0;4;1]	[0;0;0;3;0;0;1;0;4;1]	1	3	4	0.00229727067743	0.000785842930986
[0;0;0;3;0;1;1;0;4;1]	[0;0;0;3;0;1;1;0;4;1]	1	3	4	0.00249816105346	0.00323935466126
[1;0;0;3;0;0;1;0;4;1]	[1;0;0;3;0;0;1;0;4;1]	1	3	4	0.00391506336602	0.00386615785368
[1;1;0;3;0;0;1;0;4;1]	[1;1;0;3;0;0;1;0;4;1]	1	3	4	0.000584926908035	0.00052793231612
[2;0;0;3;0;0;1;0;4;1]	[2;0;0;3;0;0;1;0;4;1]	1	3	4	0.00201007655252	0.0
[0;0;0;4;0;0;0;0;4;1]	[0;0;0;4;0;0;0;0;4;1]	0	4	4	0.00447092721835	0.000980484475471
[0;0;0;4;0;1;0;0;4;1]	[0;0;0;4;0;1;0;0;4;1]	0	4	4	0.00459889389822	0.00113777606944
[0;1;0;4;0;1;0;0;4;1]	[0;1;0;4;0;1;0;0;4;1]	0	4	4	0.244886767057	0.0215922444947
[1;0;0;4;0;0;0;0;4;1]	[1;0;0;4;0;0;0;0;4;1]	0	4	4	0.00410558308072	0.00108440036093
[1;0;0;4;0;1;0;0;4;1]	[1;0;0;4;0;1;0;0;4;1]	0	4	4	0.237443165566	0.00395583613724
[0;0;0;4;0;0;1;0;4;1]	[0;0;0;4;0;0;1;0;4;1]	1	4	4	0.00334813073756	0.0
[0;0;0;4;0;1;1;0;4;1]	[0;0;0;4;0;1;1;0;4;1]	1	4	4	0.00203882505719	0.00162663450327
[0;1;0;4;0;1;1;0;4;1]	[0;1;0;4;0;1;1;0;4;1]	1	4	4	0.0383151602778	0.00249645625317
[1;0;0;4;0;0;1;0;4;1]	[1;0;0;4;0;0;1;0;4;1]	1	4	4	0.00423061398856	0.000710816214734
[1;0;0;4;0;1;1;0;4;1]	[1;0;0;4;0;1;1;0;4;1]	1	4	4	0.239078140907	0.00879432500427
[0;0;0;4;0;0;2;0;4;1]	[0;0;0;4;0;0;2;0;4;1]	2	4	4	0.000489532673631	0.000380042210627
[0;0;0;4;0;1;2;0;4;1]	[0;0;0;4;0;1;2;0;4;1]	2	4	4	0.000902594278443	0.0
[0;0;0;5;0;0;0;0;4;1]	[0;0;0;5;0;0;0;0;4;1]	0	5	4	0.225478167998	0.0245899561911
[0;0;0;5;0;1;0;0;4;1]	[0;0;0;5;0;1;0;0;4;1]	0	5	4	0.0166819894067	0.00274749971399
[0;0;0;5;0;2;0;0;4;1]	[0;0;0;5;0;2;0;0;4;1]	0	5	4	0.00739971004172	0.00128081254139
[0;0;0;5;0;0;1;0;4;1]	[0;0;0;5;0;0;1;0;4;1]	1	5	4	0.491751736142	0.062306568609
[0;0;0;5;0;1;1;0;4;1]	[0;0;0;5;0;1;1;0;4;1]	1	5	4	0.0633180014646	0.00626322924597
[0;0;0;5;0;2;1;0;4;1]	[0;0;0;5;0;2;1;0;4;1]	1	5	4	0.0240704372515	0.00287856570588
[0;0;1;5;0;1;1;0;4;1]	[0;0;1;5;0;1;1;0;4;1]	1	5	4	0.00338751041594	0.00387863332447
[0;0;2;5;0;0;1;0;4;1]	[0;0;2;5;0;0;1;0;4;1]	1	5	4	0.0657536087114	0.00555537045791
[0;0;0;5;0;0;2;0;4;1]	[0;0;0;5;0;0;2;0;4;1]	2	5	4	0.331189944014	0.0202177113791
[0;0;0;5;0;1;2;0;4;1]	[0;0;0;5;0;1;2;0;4;1]	2	5	4	0.0332311995117	0.00647073128327
[0;0;0;5;0;0;3;0;4;1]	[0;0;0;5;0;0;3;0;4;1]	3	5	4	0.196079588556	0.0127922856075
[0;0;0;5;0;0;4;0;4;1]	[0;0;0;5;0;0;4;0;4;1]	4	5	4	0.00826592967214	0.00153723107874
[0;0;0;5;0;0;5;0;4;1]	[0;0;0;5;0;0;5;0;4;1]	5	5	4	0.0230566472281	0.00398002704615
[0;0;0;6;0;0;0;0;4;1]	[0;0;0;6;0;0;0;0;4;1]	0	6	4	0.0806948396376	0.0110563175244
[0;0;0;6;0;0;1;0;4;1]	[0;0;0;6;0;0;1;0;4;1]	1	6	4	0.0725370247604	0.0121393577201
[0;0;0;6;0;1;1;0;4;1]	[0;0;0;6;0;1;1;0;4;1]	1	6	4	0.00381649276881	0.0
[0;0;0;6;0;0;2;0;4;1]	[0;0;0;6;0;0;2;0;4;1]	2	6	4	0.011179945015	0.00901392289631
[0;0;0;6;0;0;3;0;4;1]	[0;0;0;6;0;0;3;0;4;1]	3	6	4	0.00399142772254	0.00374485932969
[0;0;0;7;0;3;1;0;4;1]	[0;0;0;7;0;3;1;0;4;1]	1	7	4	0.00143600110774	0.000784652432694
[0;0;0;3;0;0;0;0;5;1]	[0;0;0;3;0;0;0;0;5;1]	0	3	5	0.00121087246082	0.000853090380938
[0;0;0;3;0;0;1;0;5;1]	[0;0;0;3;0;0;1;0;5;1]	1	3	5	0.00116072383075	0.000767214437412
[0;0;0;4;0;0;0;0;5;1]	[0;0;0;4;0;0;0;0;5;1]	0	4	5	0.0124152134819	0.00367495284319
[0;0;0;4;0;1;0;0;5;1]	[0;0;0;4;0;1;0;0;5;1]	0	4	5	0.00165452153785	0.0020355566864
[0;0;0;4;0;2;0;0;5;1]	[0;0;0;4;0;2;0;0;5;1]	0	4	5	0.00191528757445	0.0
[0;0;0;4;0;0;1;0;5;1]	[0;0;0;4;0;0;1;0;5;1]	1	4	5	0.0425379106459	0.00406921277391
[0;0;0;4;0;1;1;0;5;1]	[0;0;0;4;0;1;1;0;5;1]	1	4	5	0.0011718814604	0.000999602196792
[0;0;0;4;0;2;1;0;5;1]	[0;0;0;4;0;2;1;0;5;1]	1	4	5	0.00107104269022	0.000372977344331
[0;0;0;4;0;0;2;0;5;1]	[0;0;0;4;0;0;2;0;5;1]	2	4	5	0.0146897553	0.00190290311266
[0;0;0;4;0;1;2;0;5;1]	[0;0;0;4;0;1;2;0;5;1]	2	4	5	0.00131024360045	0.000600190462696
[0;0;0;5;0;0;0;0;5;1]	[0;0;0;5;0;0;0;0;5;1]	0	5	5	0.0979029497696	0.0841044583841
[0;0;0;5;0;2;0;0;5;1]	[0;0;0;5;0;2;0;0;5;1]	0	5	5	0.00158549671883	0.0
[0;1;0;5;0;1;0;0;5;1]	[0;1;0;5;0;1;0;0;5;1]	0	5	5	0.0596242783286	0.00250966929566
[0;0;0;5;0;0;1;0;5;1]	[0;0;0;5;0;0;1;0;5;1]	1	5	5	0.454266411084	0.00877374589771
[0;0;0;5;0;1;1;0;5;1]	[0;0;0;5;0;1;1;0;5;1]	1	5	5	0.0029839013803	0.0
[0;0;0;5;0;2;1;0;5;1]	[0;0;0;5;0;2;1;0;5;1]	1	5	5	0.00217672945316	0.00136311611408
[0;0;0;5;0;0;2;0;5;1]	[0;0;0;5;0;0;2;0;5;1]	2	5	5	0.129490603168	0.013847701543
[0;0;0;5;0;0;3;0;5;1]	[0;0;0;5;0;0;3;0;5;1]	3	5	5	0.0655178176561	0.0108897159449
[0;0;0;6;0;0;0;0;5;1]	[0;0;0;6;0;0;0;0;5;1]	0	6	5	0.0646744072413	0.00947995329497
[0;0;0;6;0;1;0;0;5;1]	[0;0;0;6;0;1;0;0;5;1]	0	6	5	0.00332343997585	0.000746883530511
[0;0;0;6;0;2;0;0;5;1]	[0;0;0;6;0;2;0;0;5;1]	0	6	5	0.00322952199626	0.000739013843665
[0;0;0;6;0;3;0;0;5;1]	[0;0;0;6;0;3;0;0;5;1]	0	6	5	0.00336550719374	0.0014277477099
[0;0;0;6;0;0;1;0;5;1]	[0;0;0;6;0;0;1;0;5;1]	1	6	5	0.105260828222	0.0174246081759
[0;0;0;6;0;1;1;0;5;1]	[0;0;0;6;0;1;1;0;5;1]	1	6	5	0.011690820477	0.00538612797168
[0;0;0;6;0;2;1;0;5;1]	[0;0;0;6;0;2;1;0;5;1]	1	6	5	0.0291751028666	0.00247500063916
[0;0;0;6;0;3;1;0;5;1]	[0;0;0;6;0;3;1;0;5;1]	1	6	5	0.00481884834641	0.000549494207424
[0;0;0;6;0;0;2;0;5;1]	[0;0;0;6;0;0;2;0;5;1]	2	6	5	0.0759238724928	0.00519027795798
[0;0;0;6;0;1;2;0;5;1]	[0;0;0;6;0;1;2;0;5;1]	2	6	5	0.00249847851278	0.000337941794968
[0;0;0;6;1;0;2;0;5;1]	[0;0;0;6;1;0;2;0;5;1]	2	6	5	0.0122603143583	0.00245940658361
[0;0;0;6;0;0;3;0;5;1]	[0;0;0;6;0;0;3;0;5;1]	3	6	5	0.0685378246899	0.00829397486368
[0;0;0;6;0;1;3;0;5;1]	[0;0;0;6;0;1;3;0;5;1]	3	6	5	0.0109165754711	0.00145972813029
[0;0;0;6;0;0;4;0;5;1]	[0;0;0;6;0;0;4;0;5;1]	4	6	5	0.0395234732962	0.00980749298734
[0;0;0;6;0;0;7;0;5;1]	[0;0;0;6;0;0;7;0;5;1]	7	6	5	0.0586213259745	0.00349130161347
[0;0;0;7;0;2;1;0;5;1]	[0;0;0;7;0;2;1;0;5;1]	1	7	5	0.00129654784446	0.00016762701223
[0;0;0;8;0;0;4;0;5;1]	[0;0;0;8;0;0;4;0;5;1]	4	8	5	0.00266682386236	0.0
[0;0;0;3;0;0;0;0;6;1]	[0;0;0;3;0;0;0;0;6;1]	0	3	6	0.00440209077427	0.00116922990348
[0;0;0;3;0;0;1;0;6;1]	[0;0;0;3;0;0;1;0;6;1]	1	3	6	0.00120812589594	0.000585927662762
[0;0;0;3;0;2;1;0;6;1]	[0;0;0;3;0;2;1;0;6;1]	1	3	6	0.0450561220429	0.00290291469358
[0;0;0;3;0;1;2;0;6;1]	[0;0;0;3;0;1;2;0;6;1]	2	3	6	0.00166025844226	0.00110953581446
[0;0;0;3;0;0;3;0;6;1]	[0;0;0;3;0;0;3;0;6;1]	3	3	6	0.00242675517955	0.0
[0;0;0;4;0;0;0;0;6;1]	[0;0;0;4;0;0;0;0;6;1]	0	4	6	0.0107960804046	0.0
[0;0;0;4;0;0;1;0;6;1]	[0;0;0;4;0;0;1;0;6;1]	1	4	6	0.00393021802483	0.00425172129884
[0;0;0;4;0;0;2;0;6;1]	[0;0;0;4;0;0;2;0;6;1]	2	4	6	0.00481176209893	0.0049316702797
[0;0;0;5;0;0;0;0;6;1]	[0;0;0;5;0;0;0;0;6;1]	0	5	6	0.00122547558304	0.000586130483071
[0;0;0;5;0;0;1;0;6;1]	[0;0;0;5;0;0;1;0;6;1]	1	5	6	0.00146888936339	0.000411662401543
[0;0;0;5;0;3;1;0;6;1]	[0;0;0;5;0;3;1;0;6;1]	1	5	6	0.000568925801325	0.000548057778012
[0;0;0;5;0;0;2;0;6;1]	[0;0;0;5;0;0;2;0;6;1]	2	5	6	0.000929443762993	0.000402402126655
[0;0;0;6;0;0;0;0;6;1]	[0;0;0;6;0;0;0;0;6;1]	0	6	6	0.00240837748635	0.00038194963364
[0;0;0;6;0;2;0;0;6;1]	[0;0;0;6;0;2;0;0;6;1]	0	6	6	0.00271711381398	0.0
[0;0;0;6;0;0;1;0;6;1]	[0;0;0;6;0;0;1;0;6;1]	1	6	6	0.0657536087114	0.00555537045791
[0;0;0;6;0;2;1;0;6;1]	[0;0;0;6;0;2;1;0;6;1]	1	6	6	0.00467117752133	0.0
[0;0;0;6;0;3;1;0;6;1]	[0;0;0;6;0;3;1;0;6;1]	1	6	6	0.00330301840645	0.00118289010618
[0;0;0;6;0;0;4;0;6;1]	[0;0;0;6;0;0;4;0;6;1]	4	6	6	0.00382582627824	0.00209397424221
[0;0;0;7;0;0;0;0;6;1]	[0;0;0;7;0;0;0;0;6;1]	0	7	6	0.0230566472281	0.00398002704615
[0;0;0;7;0;4;0;0;6;1]	[0;0;0;7;0;4;0;0;6;1]	0	7	6	0.00313861475678	0.00078332501577
[0;0;0;7;0;0;1;0;6;1]	[0;0;0;7;0;0;1;0;6;1]	1	7	6	0.07516028843	0.00638641198525
[0;0;0;7;0;1;1;0;6;1]	[0;0;0;7;0;1;1;0;6;1]	1	7	6	0.00848137547173	0.00133046686341
[0;0;0;7;0;3;1;0;6;1]	[0;0;0;7;0;3;1;0;6;1]	1	7	6	0.00281270784843	0.00054109028761
[0;0;0;7;0;4;1;0;6;1]	[0;0;0;7;0;4;1;0;6;1]	1	7	6	0.00125458487683	0.000250669288251
[0;0;4;7;0;0;1;0;6;1]	[0;0;4;7;0;0;1;0;6;1]	1	7	6	0.0109048373803	0.00288503212288
[0;0;0;7;0;0;2;0;6;1]	[0;0;0;7;0;0;2;0;6;1]	2	7	6	0.03017451843	0.00159279157969
[0;0;0;7;0;0;4;0;6;1]	[0;0;0;7;0;0;4;0;6;1]	4	7	6	0.0316832203729	0.00525880004305
[0;0;0;7;0;1;4;0;6;1]	[0;0;0;7;0;1;4;0;6;1]	4	7	6	0.0034827896733	0.000483862040732
[0;0;0;7;0;0;5;0;6;1]	[0;0;0;7;0;0;5;0;6;1]	5	7	6	0.0139909159456	0.00105787173193
[0;0;0;9;0;2;1;0;6;1]	[0;0;0;9;0;2;1;0;6;1]	1	9	6	0.00436832027097	0.000639703607376
[0;0;0;9;0;0;5;0;6;1]	[0;0;0;9;0;0;5;0;6;1]	5	9	6	0.000855865801053	8.24821192873e-05
[0;0;0;11;0;0;1;0;6;1]	[0;0;0;11;0;0;1;0;6;1]	1	11	6	0.00596490689902	0.000406374119476
[0;0;0;3;0;0;0;0;7;1]	[0;0;0;3;0;0;0;0;7;1]	0	3	7	0.00243008910021	0.0016849508543
[0;0;0;4;0;0;0;0;7;1]	[0;0;0;4;0;0;0;0;7;1]	0	4	7	7.47873672741e-05	0.0
[0;0;0;4;0;0;1;0;7;1]	[0;0;0;4;0;0;1;0;7;1]	1	4	7	0.0106334811235	0.0
[0;0;0;6;0;0;0;0;7;1]	[0;0;0;6;0;0;0;0;7;1]	0	6	7	0.00181208654947	0.000979046561482
[0;0;0;6;0;0;1;0;7;1]	[0;0;0;6;0;0;1;0;7;1]	1	6	7	0.000715763540192	0.000723936226306
[0;0;0;6;0;4;1;0;7;1]	[0;0;0;6;0;4;1;0;7;1]	1	6	7	0.00945950434817	0.0110538736449
[0;0;0;7;0;0;1;0;7;1]	[0;0;0;7;0;0;1;0;7;1]	1	7	7	0.042859842561	0.00466829159539
[0;0;0;7;0;4;1;0;7;1]	[0;0;0;7;0;4;1;0;7;1]	1	7	7	0.00960342946774	0.00110293987617
[0;0;0;8;0;0;0;0;7;1]	[0;0;0;8;0;0;0;0;7;1]	0	8	7	0.0215737495825	0.00182470246596
[0;0;0;8;0;1;0;0;7;1]	[0;0;0;8;0;1;0;0;7;1]	0	8	7	0.00191638221678	0.000886422951367
[0;0;0;8;0;0;1;0;7;1]	[0;0;0;8;0;0;1;0;7;1]	1	8	7	0.174199254487	0.00827135458063
[0;0;0;8;0;4;1;0;7;1]	[0;0;0;8;0;4;1;0;7;1]	1	8	7	0.00140649526423	0.000174021266251
[0;0;0;3;0;0;0;0;8;1]	[0;0;0;3;0;0;0;0;8;1]	0	3	8	0.00191559166819	0.000938987971067
[0;0;0;3;0;0;1;0;8;1]	[0;0;0;3;0;0;1;0;8;1]	1	3	8	0.00272372383687	0.00285341455074
[0;0;0;4;0;0;0;0;8;1]	[0;0;0;4;0;0;0;0;8;1]	0	4	8	0.000374040171957	0.0
[0;0;0;5;0;0;0;0;8;1]	[0;0;0;5;0;0;0;0;8;1]	0	5	8	0.0012283163166	2.5045420671e-05
[0;0;0;5;0;0;1;0;8;1]	[0;0;0;5;0;0;1;0;8;1]	1	5	8	0.000257924166283	0.0
[0;0;0;7;0;0;0;0;8;1]	[0;0;0;7;0;0;0;0;8;1]	0	7	8	0.000577004991687	0.0
[0;0;0;9;0;0;1;0;8;1]	[0;0;0;9;0;0;1;0;8;1]	1	9	8	0.0409903198802	0.00660173246085
[0;0;0;9;0;4;1;0;8;1]	[0;0;0;9;0;4;1;0;8;1]	1	9	8	0.00430084501395	0.0
[0;0;0;3;0;0;0;0;9;1]	[0;0;0;3;0;0;0;0;9;1]	0	3	9	0.00120446503361	0.0
[0;0;0;3;0;0;1;0;9;1]	[0;0;0;3;0;0;1;0;9;1]	1	3	9	0.000426628759044	0.000475936042651
[0;0;0;4;0;0;0;0;9;1]	[0;0;0;4;0;0;0;0;9;1]	0	4	9	0.015964742844	0.0110524995331
[0;0;0;4;0;0;1;0;9;1]	[0;0;0;4;0;0;1;0;9;1]	1	4	9	0.00353897338858	8.17744794949e-05
[0;0;0;7;0;4;1;0;9;1]	[0;0;0;7;0;4;1;0;9;1]	1	7	9	0.0011015968805	0.000881922312911
[0;0;0;10;0;0;1;0;9;1]	[0;0;0;10;0;0;1;0;9;1]	1	10	9	0.0210980883185	0.00325989472393
[0;0;0;6;0;0;0;0;10;1]	[0;0;0;6;0;0;0;0;10;1]	0	6	10	0.00285051296334	0.00211986876994
[0;0;0;7;0;4;1;0;10;1]	[0;0;0;7;0;4;1;0;10;1]	1	7	10	0.00381046318784	0.0
[0;0;0;11;0;1;0;0;11;1]	[0;0;0;11;0;1;0;0;11;1]	0	11	11	0.000636447345799	0.000177777301176
[0;0;0;15;0;2;5;0;14;1]	[0;0;0;15;0;2;5;0;14;1]	5	15	14	0.000379091697821	0.0
[0;0;0;15;0;1;6;0;14;1]	[0;0;0;15;0;1;6;0;14;1]	6	15	14	0.001034882825	0.000454736103446
[0;0;0;15;0;2;6;0;14;1]	[0;0;0;15;0;2;6;0;14;1]	6	15	14	0.00077649607923	0.000777812881339
