# Supplementary material for: Integrated Omics and Computational Glycobiology Reveal Structural Basis for Influenza A Virus Glycan Microheterogeneity and Host Interactions
Source: Mol Cell Proteomics. 2016 Mar 16;15(6):1895–912. doi: 10.1074/mcp.M116.058016 (PMC5083086; doi:10.1074/mcp.M116.058016)
Supplement: Supplemental Data [file 10.1074_M116.058016_mcp.M116.058016-5.zip › Glycomics_means_and_std/PR-08_glycomics.csv]

	Compound Key	G:Fuc	G:Hex	G:HexNAc	Mean Relative Volume	Std Dev
[0;0;0;3;0;0;0;0;2;1]	[0;0;0;3;0;0;0;0;2;1]	0	3	2	0.00261106127342	0.000587570606363
[0;0;0;3;0;0;0;1;2;1]	[0;0;0;3;0;0;0;1;2;1]	0	3	2	0.0041833694683	0.000954255546308
[0;0;0;3;0;0;1;0;2;1]	[0;0;0;3;0;0;1;0;2;1]	1	3	2	0.00956994284893	0.0
[0;0;0;3;0;0;1;1;2;1]	[0;0;0;3;0;0;1;1;2;1]	1	3	2	0.0809424407951	0.0684084599797
[0;0;0;4;0;0;0;0;2;1]	[0;0;0;4;0;0;0;0;2;1]	0	4	2	0.00845260123904	0.00519486729034
[0;0;0;5;0;0;0;0;2;1]	[0;0;0;5;0;0;0;0;2;1]	0	5	2	0.129363282408	0.0270286260484
[0;0;0;5;0;0;1;0;2;1]	[0;0;0;5;0;0;1;0;2;1]	1	5	2	0.0107661214838	0.00393117883884
[0;0;0;6;0;0;0;0;2;1]	[0;0;0;6;0;0;0;0;2;1]	0	6	2	0.0985991393549	0.00585042039708
[0;0;0;6;0;0;1;0;2;1]	[0;0;0;6;0;0;1;0;2;1]	1	6	2	0.00428103371495	0.000792073387803
[0;0;0;7;0;0;0;0;2;1]	[0;0;0;7;0;0;0;0;2;1]	0	7	2	0.155719124165	0.00199860860258
[0;0;0;7;0;0;1;0;2;1]	[0;0;0;7;0;0;1;0;2;1]	1	7	2	0.0880439521491	0.0336872384956
[0;0;0;8;0;0;0;0;2;1]	[0;0;0;8;0;0;0;0;2;1]	0	8	2	0.0640658531158	0.0424183150271
[0;0;0;10;0;0;0;0;2;1]	[0;0;0;10;0;0;0;0;2;1]	0	10	2	0.00486677043809	0.00297029966679
[0;0;0;11;0;0;0;0;2;1]	[0;0;0;11;0;0;0;0;2;1]	0	11	2	0.0168454914847	0.00891103157723
[0;0;0;12;0;0;0;0;2;1]	[0;0;0;12;0;0;0;0;2;1]	0	12	2	0.0127283101768	0.0106242718597
[0;0;0;3;0;0;0;0;3;1]	[0;0;0;3;0;0;0;0;3;1]	0	3	3	0.00610703893415	0.00400128395197
[1;0;0;3;0;0;0;0;3;1]	[1;0;0;3;0;0;0;0;3;1]	0	3	3	0.00833742553959	0.0
[0;0;0;3;0;0;1;0;3;1]	[0;0;0;3;0;0;1;0;3;1]	1	3	3	0.0219833465696	0.0169530332667
[1;0;0;3;0;0;1;0;3;1]	[1;0;0;3;0;0;1;0;3;1]	1	3	3	0.0285550949585	0.0210499530672
[0;0;0;3;0;0;2;0;3;1]	[0;0;0;3;0;0;2;0;3;1]	2	3	3	0.0194438251741	0.0108843313032
[0;0;0;4;0;0;0;0;3;1]	[0;0;0;4;0;0;0;0;3;1]	0	4	3	0.0174970737295	0.0107711420637
[0;0;0;4;0;1;0;0;3;1]	[0;0;0;4;0;1;0;0;3;1]	0	4	3	0.0048971412397	0.00235541711209
[1;0;0;4;0;0;0;0;3;1]	[1;0;0;4;0;0;0;0;3;1]	0	4	3	0.0338913143644	0.0250089546478
[0;0;0;4;0;0;1;0;3;1]	[0;0;0;4;0;0;1;0;3;1]	1	4	3	0.00926558555723	0.0
[0;0;0;4;0;1;1;0;3;1]	[0;0;0;4;0;1;1;0;3;1]	1	4	3	0.0229523747842	0.0181007485064
[1;0;0;4;0;0;1;0;3;1]	[1;0;0;4;0;0;1;0;3;1]	1	4	3	0.0250826687674	0.0171710222399
[0;0;0;4;0;0;2;0;3;1]	[0;0;0;4;0;0;2;0;3;1]	2	4	3	0.00331411465991	0.00101877539582
[0;0;0;4;0;0;3;0;3;1]	[0;0;0;4;0;0;3;0;3;1]	3	4	3	0.216194514155	0.0620421549109
[0;0;0;5;0;0;0;0;3;1]	[0;0;0;5;0;0;0;0;3;1]	0	5	3	0.0144742725819	0.0139643255756
[0;0;0;5;0;1;0;0;3;1]	[0;0;0;5;0;1;0;0;3;1]	0	5	3	0.0165117491631	0.00100837249434
[0;0;0;5;0;0;1;0;3;1]	[0;0;0;5;0;0;1;0;3;1]	1	5	3	0.0192471816008	0.0140134694177
[1;0;0;5;0;0;1;0;3;1]	[1;0;0;5;0;0;1;0;3;1]	1	5	3	0.0327315435585	0.0194764728534
[0;0;0;5;0;0;2;0;3;1]	[0;0;0;5;0;0;2;0;3;1]	2	5	3	0.0510778296778	0.00996168815016
[0;0;0;5;0;0;3;0;3;1]	[0;0;0;5;0;0;3;0;3;1]	3	5	3	0.00386518276564	0.00153794736099
[0;0;0;6;0;0;0;0;3;1]	[0;0;0;6;0;0;0;0;3;1]	0	6	3	0.211102052793	0.00597058526767
[0;0;0;6;0;1;0;0;3;1]	[0;0;0;6;0;1;0;0;3;1]	0	6	3	0.0243552560871	0.01484856066
[0;0;0;6;0;0;1;0;3;1]	[0;0;0;6;0;0;1;0;3;1]	1	6	3	0.135817865329	0.0284251068108
[0;0;0;6;0;1;1;0;3;1]	[0;0;0;6;0;1;1;0;3;1]	1	6	3	0.0207809562949	0.00546332180446
[0;0;0;6;0;0;2;0;3;1]	[0;0;0;6;0;0;2;0;3;1]	2	6	3	0.0164531565668	0.0127127215909
[0;0;0;6;0;0;3;0;3;1]	[0;0;0;6;0;0;3;0;3;1]	3	6	3	0.0211823095991	0.0116784593263
[0;0;0;3;0;0;0;0;4;1]	[0;0;0;3;0;0;0;0;4;1]	0	3	4	0.00827695279381	0.00588391537507
[0;0;0;3;0;1;0;0;4;1]	[0;0;0;3;0;1;0;0;4;1]	0	3	4	0.00916417222697	0.00516505719978
[0;0;0;3;0;2;0;0;4;1]	[0;0;0;3;0;2;0;0;4;1]	0	3	4	0.0161070029975	0.00669001924944
[1;0;0;3;0;0;0;0;4;1]	[1;0;0;3;0;0;0;0;4;1]	0	3	4	0.00870749248078	0.00344523285559
[2;0;0;3;0;0;0;0;4;1]	[2;0;0;3;0;0;0;0;4;1]	0	3	4	0.0124984774371	0.0130288489724
[0;0;0;3;0;0;1;0;4;1]	[0;0;0;3;0;0;1;0;4;1]	1	3	4	0.00523648074984	0.00216190482355
[0;0;0;3;0;1;1;0;4;1]	[0;0;0;3;0;1;1;0;4;1]	1	3	4	0.00817338641616	0.00832933051075
[1;0;0;3;0;0;1;0;4;1]	[1;0;0;3;0;0;1;0;4;1]	1	3	4	0.0422962975236	0.0428124360961
[2;0;0;3;0;0;1;0;4;1]	[2;0;0;3;0;0;1;0;4;1]	1	3	4	0.00673466869151	0.00237342974498
[0;0;0;4;0;0;0;0;4;1]	[0;0;0;4;0;0;0;0;4;1]	0	4	4	0.00323146920178	0.000100815548983
[0;0;0;4;0;1;0;0;4;1]	[0;0;0;4;0;1;0;0;4;1]	0	4	4	0.010455538558	0.0
[0;1;0;4;0;1;0;0;4;1]	[0;1;0;4;0;1;0;0;4;1]	0	4	4	0.0989118497312	0.0235576719078
[1;0;0;4;0;0;0;0;4;1]	[1;0;0;4;0;0;0;0;4;1]	0	4	4	0.0121257149426	0.00754933288672
[1;0;0;4;0;1;0;0;4;1]	[1;0;0;4;0;1;0;0;4;1]	0	4	4	0.101763196156	0.0268792354839
[0;0;0;4;0;0;1;0;4;1]	[0;0;0;4;0;0;1;0;4;1]	1	4	4	0.0145808749303	0.00643720320145
[0;0;0;4;0;1;1;0;4;1]	[0;0;0;4;0;1;1;0;4;1]	1	4	4	0.0079121905419	0.00707189557097
[0;1;0;4;0;1;1;0;4;1]	[0;1;0;4;0;1;1;0;4;1]	1	4	4	0.00894925978007	0.00157124301848
[1;0;0;4;0;0;1;0;4;1]	[1;0;0;4;0;0;1;0;4;1]	1	4	4	0.0201704586768	0.00690291981295
[1;0;0;4;0;1;1;0;4;1]	[1;0;0;4;0;1;1;0;4;1]	1	4	4	0.0442673268433	0.0549705580561
[0;0;0;4;0;0;2;0;4;1]	[0;0;0;4;0;0;2;0;4;1]	2	4	4	0.00687201139757	0.0
[0;0;0;4;0;1;2;0;4;1]	[0;0;0;4;0;1;2;0;4;1]	2	4	4	0.00318684796314	0.0039271532712
[0;0;0;5;0;0;0;0;4;1]	[0;0;0;5;0;0;0;0;4;1]	0	5	4	0.541577085738	0.0256114007623
[0;0;0;5;0;1;0;0;4;1]	[0;0;0;5;0;1;0;0;4;1]	0	5	4	0.00583394333851	0.00162394120004
[0;0;0;5;0;2;0;0;4;1]	[0;0;0;5;0;2;0;0;4;1]	0	5	4	0.0110064419848	0.00752646074099
[0;0;0;5;0;0;1;0;4;1]	[0;0;0;5;0;0;1;0;4;1]	1	5	4	0.993402749503	0.0114267730505
[0;0;0;5;0;1;1;0;4;1]	[0;0;0;5;0;1;1;0;4;1]	1	5	4	0.00969763653747	0.00612026579265
[0;0;0;5;0;2;1;0;4;1]	[0;0;0;5;0;2;1;0;4;1]	1	5	4	0.0127363564491	0.0106201513231
[0;0;1;5;0;1;1;0;4;1]	[0;0;1;5;0;1;1;0;4;1]	1	5	4	0.00163002627562	0.0
[0;0;2;5;0;0;1;0;4;1]	[0;0;2;5;0;0;1;0;4;1]	1	5	4	0.172556148681	0.0823629529855
[0;0;0;5;0;0;2;0;4;1]	[0;0;0;5;0;0;2;0;4;1]	2	5	4	0.422175444878	0.0130211414579
[0;0;0;5;0;1;2;0;4;1]	[0;0;0;5;0;1;2;0;4;1]	2	5	4	0.00743882207904	0.0
[0;0;0;5;0;0;3;0;4;1]	[0;0;0;5;0;0;3;0;4;1]	3	5	4	0.154933985484	0.025767392717
[0;0;0;5;0;0;4;0;4;1]	[0;0;0;5;0;0;4;0;4;1]	4	5	4	0.0085797401758	0.00845754088322
[0;0;0;5;0;0;5;0;4;1]	[0;0;0;5;0;0;5;0;4;1]	5	5	4	0.12724892783	0.039381947387
[0;0;0;6;0;0;0;0;4;1]	[0;0;0;6;0;0;0;0;4;1]	0	6	4	0.0377180199827	0.0116674999268
[0;0;0;6;0;0;1;0;4;1]	[0;0;0;6;0;0;1;0;4;1]	1	6	4	0.0105013560634	0.00994585440067
[0;0;0;6;0;1;1;0;4;1]	[0;0;0;6;0;1;1;0;4;1]	1	6	4	0.0135491976422	0.0130360153614
[0;0;0;6;0;0;2;0;4;1]	[0;0;0;6;0;0;2;0;4;1]	2	6	4	0.0184107913246	0.0141279053123
[0;0;0;7;0;3;1;0;4;1]	[0;0;0;7;0;3;1;0;4;1]	1	7	4	0.0057785836508	0.00105014884476
[0;0;0;3;0;0;0;0;5;1]	[0;0;0;3;0;0;0;0;5;1]	0	3	5	0.00114732115305	0.0
[0;0;0;3;0;0;1;0;5;1]	[0;0;0;3;0;0;1;0;5;1]	1	3	5	0.0107952012499	0.00428139434963
[0;0;0;4;0;0;0;0;5;1]	[0;0;0;4;0;0;0;0;5;1]	0	4	5	0.0312488502027	0.00252569941345
[0;0;0;4;0;1;0;0;5;1]	[0;0;0;4;0;1;0;0;5;1]	0	4	5	0.00894822425358	0.00487964956506
[0;0;0;4;0;2;0;0;5;1]	[0;0;0;4;0;2;0;0;5;1]	0	4	5	0.0126706167036	0.0
[0;0;0;4;0;0;1;0;5;1]	[0;0;0;4;0;0;1;0;5;1]	1	4	5	0.023712207164	0.0351480407527
[0;0;0;4;0;1;1;0;5;1]	[0;0;0;4;0;1;1;0;5;1]	1	4	5	0.0213335049902	0.0115030739759
[0;0;0;4;0;2;1;0;5;1]	[0;0;0;4;0;2;1;0;5;1]	1	4	5	0.0157875427445	0.017172134491
[0;0;0;4;0;0;2;0;5;1]	[0;0;0;4;0;0;2;0;5;1]	2	4	5	0.0233020330831	0.00933939719638
[0;0;0;4;0;1;2;0;5;1]	[0;0;0;4;0;1;2;0;5;1]	2	4	5	0.0119513188075	0.00614766885176
[0;0;0;4;0;0;3;0;5;1]	[0;0;0;4;0;0;3;0;5;1]	3	4	5	0.00660596399419	0.0
[0;0;0;5;0;0;0;0;5;1]	[0;0;0;5;0;0;0;0;5;1]	0	5	5	0.388909882367	0.185501963268
[0;0;0;5;0;1;0;0;5;1]	[0;0;0;5;0;1;0;0;5;1]	0	5	5	0.0156151690132	0.00780471886713
[0;1;0;5;0;1;0;0;5;1]	[0;1;0;5;0;1;0;0;5;1]	0	5	5	0.226826656964	0.04846021158
[0;0;0;5;0;0;1;0;5;1]	[0;0;0;5;0;0;1;0;5;1]	1	5	5	0.98037546638	0.0252391682053
[0;0;0;5;0;1;1;0;5;1]	[0;0;0;5;0;1;1;0;5;1]	1	5	5	0.0151508247006	0.00582484839143
[0;0;0;5;0;2;1;0;5;1]	[0;0;0;5;0;2;1;0;5;1]	1	5	5	0.0152101354578	0.0128370721711
[0;0;0;5;0;0;2;0;5;1]	[0;0;0;5;0;0;2;0;5;1]	2	5	5	0.207134527265	0.047552582052
[0;0;0;5;0;0;3;0;5;1]	[0;0;0;5;0;0;3;0;5;1]	3	5	5	0.0269562534232	0.00687669256199
[0;0;0;6;0;0;0;0;5;1]	[0;0;0;6;0;0;0;0;5;1]	0	6	5	0.322354154076	0.0419895190237
[0;0;0;6;0;1;0;0;5;1]	[0;0;0;6;0;1;0;0;5;1]	0	6	5	0.0111983606091	0.000193632347585
[0;0;0;6;0;2;0;0;5;1]	[0;0;0;6;0;2;0;0;5;1]	0	6	5	0.00382169509655	0.00386396817442
[0;0;0;6;0;0;1;0;5;1]	[0;0;0;6;0;0;1;0;5;1]	1	6	5	0.755769310624	0.0610625618954
[0;0;0;6;0;1;1;0;5;1]	[0;0;0;6;0;1;1;0;5;1]	1	6	5	0.0286260030878	0.0
[0;0;0;6;0;2;1;0;5;1]	[0;0;0;6;0;2;1;0;5;1]	1	6	5	0.00878613032567	0.00486870805609
[0;0;0;6;0;0;2;0;5;1]	[0;0;0;6;0;0;2;0;5;1]	2	6	5	0.221628437467	0.0383056149289
[0;0;0;6;0;1;2;0;5;1]	[0;0;0;6;0;1;2;0;5;1]	2	6	5	0.0168256519306	0.00749292072273
[0;0;0;6;1;0;2;0;5;1]	[0;0;0;6;1;0;2;0;5;1]	2	6	5	0.0378225037714	0.0239839491603
[0;0;0;6;0;0;3;0;5;1]	[0;0;0;6;0;0;3;0;5;1]	3	6	5	0.08742902507	0.0856104758739
[0;0;0;6;0;1;3;0;5;1]	[0;0;0;6;0;1;3;0;5;1]	3	6	5	0.00825188664547	0.00162986116403
[0;0;0;6;0;0;4;0;5;1]	[0;0;0;6;0;0;4;0;5;1]	4	6	5	0.018702814866	0.00474146862652
[0;0;0;6;0;0;7;0;5;1]	[0;0;0;6;0;0;7;0;5;1]	7	6	5	0.0430368595165	0.00988791806541
[0;0;0;7;0;2;1;0;5;1]	[0;0;0;7;0;2;1;0;5;1]	1	7	5	0.00868649210637	0.00430612732026
[0;0;0;8;0;0;4;0;5;1]	[0;0;0;8;0;0;4;0;5;1]	4	8	5	0.00723581163921	0.00378996505404
[0;0;0;3;0;0;0;0;6;1]	[0;0;0;3;0;0;0;0;6;1]	0	3	6	0.00908328469485	0.000755584665986
[0;0;0;3;0;1;1;0;6;1]	[0;0;0;3;0;1;1;0;6;1]	1	3	6	0.0182875825825	0.0203805690819
[0;0;0;3;0;2;1;0;6;1]	[0;0;0;3;0;2;1;0;6;1]	1	3	6	0.0175267802779	0.00424558377514
[0;0;0;3;0;0;2;0;6;1]	[0;0;0;3;0;0;2;0;6;1]	2	3	6	0.00155463575473	0.0
[0;0;0;3;0;1;2;0;6;1]	[0;0;0;3;0;1;2;0;6;1]	2	3	6	0.00721348488222	0.00344158620509
[0;0;0;3;0;0;3;0;6;1]	[0;0;0;3;0;0;3;0;6;1]	3	3	6	0.0231465423403	0.0
[0;0;0;4;0;0;0;0;6;1]	[0;0;0;4;0;0;0;0;6;1]	0	4	6	0.0117921412438	0.0076476345314
[0;0;0;4;0;0;1;0;6;1]	[0;0;0;4;0;0;1;0;6;1]	1	4	6	0.0161958776699	0.0192930694852
[0;0;0;4;0;0;2;0;6;1]	[0;0;0;4;0;0;2;0;6;1]	2	4	6	0.0110064419848	0.00752646074099
[0;0;0;5;0;0;0;0;6;1]	[0;0;0;5;0;0;0;0;6;1]	0	5	6	0.00942765355938	0.00334227819339
[0;0;0;5;0;0;1;0;6;1]	[0;0;0;5;0;0;1;0;6;1]	1	5	6	0.00810712627674	0.00226901250246
[0;0;0;5;0;3;1;0;6;1]	[0;0;0;5;0;3;1;0;6;1]	1	5	6	0.00115762841273	0.000580197113772
[0;0;0;5;0;0;2;0;6;1]	[0;0;0;5;0;0;2;0;6;1]	2	5	6	0.0199719386809	0.0274368117148
[0;0;0;6;0;0;0;0;6;1]	[0;0;0;6;0;0;0;0;6;1]	0	6	6	0.0419633346092	0.00548126128657
[0;0;0;6;0;2;0;0;6;1]	[0;0;0;6;0;2;0;0;6;1]	0	6	6	0.0117211947587	0.0104181255202
[0;0;0;6;0;0;1;0;6;1]	[0;0;0;6;0;0;1;0;6;1]	1	6	6	0.246367249375	0.0536285757595
[0;0;0;6;0;2;1;0;6;1]	[0;0;0;6;0;2;1;0;6;1]	1	6	6	0.00549622229605	0.00612293881348
[0;0;0;6;0;3;1;0;6;1]	[0;0;0;6;0;3;1;0;6;1]	1	6	6	0.0118507745943	0.000941262944827
[0;0;0;6;0;0;4;0;6;1]	[0;0;0;6;0;0;4;0;6;1]	4	6	6	0.00564711439662	0.0
[0;0;0;7;0;0;0;0;6;1]	[0;0;0;7;0;0;0;0;6;1]	0	7	6	0.12724892783	0.039381947387
[0;0;0;7;0;4;0;0;6;1]	[0;0;0;7;0;4;0;0;6;1]	0	7	6	0.0263247748265	0.0375649276483
[0;0;0;7;0;0;1;0;6;1]	[0;0;0;7;0;0;1;0;6;1]	1	7	6	0.411706942716	0.131366540595
[0;0;0;7;0;1;1;0;6;1]	[0;0;0;7;0;1;1;0;6;1]	1	7	6	0.0136458316188	0.000481088375573
[0;0;0;7;0;3;1;0;6;1]	[0;0;0;7;0;3;1;0;6;1]	1	7	6	0.00530553819813	0.0030793751474
[0;0;0;7;0;4;1;0;6;1]	[0;0;0;7;0;4;1;0;6;1]	1	7	6	0.0041007268286	0.00410808482972
[0;0;4;7;0;0;1;0;6;1]	[0;0;4;7;0;0;1;0;6;1]	1	7	6	0.00628318926114	0.00579124855203
[0;0;0;7;0;0;2;0;6;1]	[0;0;0;7;0;0;2;0;6;1]	2	7	6	0.122552884775	0.0244682306614
[0;0;0;7;0;0;4;0;6;1]	[0;0;0;7;0;0;4;0;6;1]	4	7	6	0.00854862238915	0.0034956366287
[0;0;0;7;0;1;4;0;6;1]	[0;0;0;7;0;1;4;0;6;1]	4	7	6	0.0104409470214	0.00746427137102
[0;0;0;7;0;0;5;0;6;1]	[0;0;0;7;0;0;5;0;6;1]	5	7	6	0.00508771967977	0.00218046023737
[0;0;0;9;0;2;1;0;6;1]	[0;0;0;9;0;2;1;0;6;1]	1	9	6	0.00418126227943	0.00469679580023
[0;0;0;9;0;0;5;0;6;1]	[0;0;0;9;0;0;5;0;6;1]	5	9	6	0.00493002977159	0.00104858255574
[0;0;0;11;0;0;1;0;6;1]	[0;0;0;11;0;0;1;0;6;1]	1	11	6	0.00423614982793	0.00226228897669
[0;0;0;3;0;0;0;0;7;1]	[0;0;0;3;0;0;0;0;7;1]	0	3	7	0.0184889418387	0.00829094555333
[0;0;0;3;0;0;1;0;7;1]	[0;0;0;3;0;0;1;0;7;1]	1	3	7	0.00818032500845	0.0103503453053
[0;0;0;4;0;0;0;0;7;1]	[0;0;0;4;0;0;0;0;7;1]	0	4	7	0.0176518478034	0.0
[0;0;0;4;0;0;1;0;7;1]	[0;0;0;4;0;0;1;0;7;1]	1	4	7	0.000337685317573	0.0
[0;0;0;6;0;0;0;0;7;1]	[0;0;0;6;0;0;0;0;7;1]	0	6	7	0.00180695890259	0.00158882460881
[0;0;0;6;0;0;1;0;7;1]	[0;0;0;6;0;0;1;0;7;1]	1	6	7	0.0064760339922	0.0
[0;0;0;6;0;4;1;0;7;1]	[0;0;0;6;0;4;1;0;7;1]	1	6	7	0.281267348153	0.183068998516
[0;0;0;7;0;0;1;0;7;1]	[0;0;0;7;0;0;1;0;7;1]	1	7	7	0.0640482827331	0.0178134420416
[0;0;0;7;0;2;1;0;7;1]	[0;0;0;7;0;2;1;0;7;1]	1	7	7	0.0056961678418	0.00165811351975
[0;0;0;7;0;4;1;0;7;1]	[0;0;0;7;0;4;1;0;7;1]	1	7	7	0.0172489354241	0.00654872608461
[0;0;0;7;0;0;4;0;7;1]	[0;0;0;7;0;0;4;0;7;1]	4	7	7	0.00318499279416	0.00410584464585
[0;0;0;8;0;0;0;0;7;1]	[0;0;0;8;0;0;0;0;7;1]	0	8	7	0.0598987110144	0.0199076977465
[0;0;0;8;0;1;0;0;7;1]	[0;0;0;8;0;1;0;0;7;1]	0	8	7	0.0130203957828	0.0105745959766
[0;0;0;8;0;0;1;0;7;1]	[0;0;0;8;0;0;1;0;7;1]	1	8	7	0.297517262256	0.0363181270951
[0;0;0;8;0;4;1;0;7;1]	[0;0;0;8;0;4;1;0;7;1]	1	8	7	0.0047789944298	0.00323019875204
[0;0;0;3;0;0;0;0;8;1]	[0;0;0;3;0;0;0;0;8;1]	0	3	8	0.00411210809036	0.0033127576161
[0;0;0;3;0;0;1;0;8;1]	[0;0;0;3;0;0;1;0;8;1]	1	3	8	0.0112824558053	0.00457368963842
[0;0;0;4;0;0;0;0;8;1]	[0;0;0;4;0;0;0;0;8;1]	0	4	8	0.0103485654892	0.00544001632195
[0;0;0;5;0;0;0;0;8;1]	[0;0;0;5;0;0;0;0;8;1]	0	5	8	0.0151314157794	0.00596985063056
[0;0;0;5;0;0;1;0;8;1]	[0;0;0;5;0;0;1;0;8;1]	1	5	8	0.018065563038	0.0101603677275
[0;0;0;9;0;0;1;0;8;1]	[0;0;0;9;0;0;1;0;8;1]	1	9	8	0.0179493379373	0.00989429420628
[0;0;0;9;0;4;1;0;8;1]	[0;0;0;9;0;4;1;0;8;1]	1	9	8	0.0038860297203	0.00163008711203
[0;0;0;3;0;0;0;0;9;1]	[0;0;0;3;0;0;0;0;9;1]	0	3	9	0.00619717646659	0.0
[0;0;0;4;0;0;0;0;9;1]	[0;0;0;4;0;0;0;0;9;1]	0	4	9	0.0165249338474	0.0112131345275
[0;0;0;4;0;0;1;0;9;1]	[0;0;0;4;0;0;1;0;9;1]	1	4	9	0.0136790361386	0.00553015152149
[0;0;0;7;0;4;1;0;9;1]	[0;0;0;7;0;4;1;0;9;1]	1	7	9	0.00511338614706	0.00435335905366
[0;0;0;10;0;0;1;0;9;1]	[0;0;0;10;0;0;1;0;9;1]	1	10	9	0.00665839283043	0.00258277783503
[0;0;0;6;0;0;0;0;10;1]	[0;0;0;6;0;0;0;0;10;1]	0	6	10	0.000895789239667	0.0
[0;0;0;7;0;4;1;0;10;1]	[0;0;0;7;0;4;1;0;10;1]	1	7	10	0.00508663753017	0.0
[0;0;0;11;0;1;0;0;11;1]	[0;0;0;11;0;1;0;0;11;1]	0	11	11	0.0029804727645	0.00242526487564
[0;0;0;15;0;2;5;0;14;1]	[0;0;0;15;0;2;5;0;14;1]	5	15	14	0.00402711673627	0.00179679628587
[0;0;0;15;0;1;6;0;14;1]	[0;0;0;15;0;1;6;0;14;1]	6	15	14	0.00316213527884	0.00171486564737
[0;0;0;15;0;2;6;0;14;1]	[0;0;0;15;0;2;6;0;14;1]	6	15	14	0.00420152292558	0.00104712265024
